# Supplementary material for: 3D Slicer open-source software plug-in for vector-based angle calculation of canine hind limb alignment in computed tomographic images
Source: PLoS One. 2024 Mar 29;19(3):e0283823. doi: 10.1371/journal.pone.0283823 (PMC10980227; doi:10.1371/journal.pone.0283823)
Supplement: S1 Data — (XLSX) [file pone.0283823.s001.xlsx]

## Sheet: Sheet1
TibiaTorsion 3D Slicer	TTR 3D Slicer	FTR 3D Slicer	VVT 3D Slicer	VVF 3D Slicer	Antetorsion 3D Slicer	Tibia Torsion VoXim©	TTR VoXim©	FTR VoXim©	VVT VoXim©	VVF VoXim©	Antetorsion VoXim©
-1.02612	2.19898	-4.82418	-3.45284	-4.63319	22.9454	-1.1	2.6	-5.2	-3.5	-4.8	22.5
-10.832	1.7816	-1.18681	11.1185	-24.594	33.5703	-11	2.2	-1.9	10.5	-25.2	33.8
-5.77479	-0.495733	6.42989	11.1999	-4.5512	31.7653	-5.7	-0.6	6.5	11.5	-4.8	31.2
-9.82949	1.22496	-1.68421	6.67157	-8.11406	33.8132	-9.6	1.8	-1.8	6.9	-8	34.1
1.07425	-2.33492	-0.596076	-0.652711	-2.72335	31.2211	1.1	-2.4	-0.6	-1.1	-2.7	30.8
2.24458	-2.42744	0.862912	-0.887859	-0.861656	27.4102	2.3	-2.2	0.4	-0.9	-1.2	27.1
-8.81702	-0.625803	34.2568	-5.56632	-9.23833	6.03781	-8.8	-0.7	34.6	-5.3	-9.1	5.4
-1.78716	-6.27496	-2.55631	-3.45172	-5.65766	28.8786	-2.2	-5.9	-2.3	-3.8	-5.5	28.6
-20.4409	-6.02947	54.9501	11.1991	-10.4463	21.8585	-20.3	-5.9	54.4	11.8	-10.1	21.3
-13.1265	-6.859	56.6091	18.1959	-2.09577	23.1335	-13	-7.1	56.5	17.4	-2.2	23.5
-0.236103	-4.40334	-0.53038	12.6477	-9.65542	21.7886	0.3	-5.1	-0.5	12.8	-9.7	22.2
0.272201	-4.3907	0.817103	17.0909	-10.7761	24.191	-0.6	-4.6	-0.2	16.8	-11	24.7
-9.89085	-0.06948	6.93047	2.49911	1.56065	19.633	-9.9	-0.6	7.1	2.4	1.5	19.8
-17.0348	-3.66758	5.60545	-3.46956	-6.85564	22.6574	-16.8	-3.7	5.6	-3.7	-7	22.1
-10.2249	5.22422	1.683	-1.73747	-5.88966	22.5974	-10.7	5.2	2	-2.2	-5.9	22.6
-7.73651	1.21673	-9.72667	12.3616	-7.37806	19.243	-7.7	1.2	-10.3	13.3	-7.3	19.5
5.48205	-5.10738	-0.299142	-2.1254	-2.13141	6.29019	5.2	-5.9	0	-1.7	-2.1	6.1
2.29784	-5.92333	0.536408	-2.39295	-3.76262	20.5701	2	-6.6	0.6	-1.7	-4.3	21
-0.0701543	-7.63269	-5.28465	0.241671	-1.73352	21.4984	0	-7.8	-5.4	0.1	-1.8	21.7
-3.30223	-6.07712	-1.72087	7.35712	-3.43718	23.691	-3.4	-5.7	-1.6	7.3	-3.2	23.3
-11.6199	2.96161	9.59805	11.488	-3.25385	34.563	-12.3	3.1	9.7	11.1	-3.5	34.6
4.76335	-6.90207	4.24641	1.9747	-7.41658	17.8637	5	-7	4	2	-7.3	17.7
-4.92868	-5.63926	21.2705	-16.6623	-10.3073	17.1255	-4.8	-5.8	21.1	-17.1	-10.2	17.3
-5.37891	-4.70898	0.0372425	16.8934	1.64287	23.9183	-5.3	-4.7	-0.6	17.5	1.1	24.3
-14.4213	-5.02557	34.5406	8.25568	1.19347	22.4658	-14.9	-4.6	34.9	8.7	1.4	22.4
-0.785127	-0.362394	14.7731	1.53602	-6.40524	27.6771	-0.8	-0.5	14.9	1.8	-6.5	27.6
8.81124	-5.0965	9.42539	-7.2955	-7.37318	29.1926	9.3	-5.6	9.3	-7.2	-7.5	29.6
-2.2051	-7.04076	1.73168	3.28236	-3.54992	31.3864	-2.5	-7.5	1.8	3.2	-3.7	31.5
-2.42293	-5.11857	-3.75489	-0.624071	-10.6854	29.9186	-2.6	-5.1	-3.5	-0.7	-10.5	30.1
-0.78574	-0.694498	-3.22205	7.84218	-2.22577	22.5672	-0.3	-1.6	-3.9	7.9	-2.3	22.3
-12.7339	-1.85086	30.4425	12.7583	-12.19	30.2983	-13	-1.5	30.1	12.5	-12.3	30.1
-6.19791	-5.12882	1.14126	11.3268	-8.03395	37.3907	-6.6	-3.9	1.3	11.1	-7.6	37.9
-8.3012	0.778022	31.7285	9.22464	2.58356	27.881	-7.8	0.2	31.2	8.4	2.6	27.9
-1.21336	-2.62329	10.2823	-26.596	-9.18846	12.7903	-1.3	-2.7	10	-25.2	-9	12.7
-7.68018	-0.423956	3.63869	3.18572	-8.09524	20.3229	-7.9	-0.8	3.9	3.5	-8	20.6
-13.2108	1.12987	4.71919	9.68004	-12.5047	19.9079	-13.3	1	4.6	9.8	-12.7	20.1
-2.66421	-1.36171	18.2216	7.93555	-0.900774	36.5582	-2.9	-1	18.3	7.8	-0.6	37.1
-16.7062	0.223216	5.52914	10.0477	-0.0197303	24.971	-16.8	-0.1	5.3	9.1	0	25.5
-8.75358	-3.19773	3.59869	1.8394	-4.37078	9.62964	-8.7	-3.6	3.6	1.5	-4.6	9.4
-11.1483	-2.76958	-12.7781	0.521508	-5.06482	29.2077	-10.7	-2.9	-13	0.5	-5.1	29.4
6.97399	-8.79438	-5.28315	9.66485	-6.56459	13.1994	6.8	-9.1	-4.8	10	-6.3	13.2
-3.02319	-5.73753	6.94188	2.18857	-1.33482	11.6007	-2.6	-5.6	6.9	2.2	-1.3	11.6
-6.99704	-5.36293	0.442656	2.07691	-2.17999	34.4767	-6.9	-5.6	0.8	2	-1.8	34.4
11.3206	-3.56003	-14.4163	9.2847	7.89542	39.6475	11	-3.3	-14.6	9.3	7.5	39.5
11.9841	-0.176463	-14.1385	3.53283	-5.57285	37.1848	11.8	0	-14.2	3.3	-5.7	37.1
1.88814	5.62813	-9.92864	1.56085	-7.89519	29.3077	1.8	5.2	-9.5	0.9	-7.6	29.3
-13.9956	-3.18579	9.97603	15.9433	-0.917275	38.7489	-13.9	-3.2	9.9	16.1	-0.9	38.6
-17.3817	-3.31363	0.147744	12.4697	-2.81214	37.4393	-17.5	-3.4	0.6	12.6	-2.5	37.3
-12.2392	1.05868	8.97391	11.8509	-7.27956	31.1572	-11.7	1	9	12.1	-7.2	30.2
-6.54076	-2.30996	10.3658	0.0409989	-4.11656	46.7148	-6.5	-2.6	10.5	-0.4	-3.9	47
-2.11202	-7.48317	-1.30693	17.2997	-1.81085	25.069	-2.7	-6.3	-1.2	16.9	-1.7	25
-7.2116	-3.89734	1.89993	10.1148	-0.889509	20.4737	-7.4	-4.7	2.2	10.7	-0.7	20.8
1.74877	0.803824	-6.32775	8.14705	-5.04163	21.0097	1.9	0.5	-6.1	8	-4.7	21.3
-5.55528	-2.71741	-0.485673	20.9436	-3.48339	15.2205	-5.6	-2.5	-0.5	20.8	-3.6	14.7
-10.212	-2.43259	-13.9615	26.1421	-11.6691	28.2506	-10.8	-2.1	-14.1	25.6	-12	28
-11.9752	-2.08129	0.66925	3.5806	-5.02187	21.6374	-11.9	-2.7	0.8	3.2	-5.2	22.1
-2.24805	-2.35977	10.3305	-9.77163	-1.26957	35.6336	-2.3	-2.4	10.2	-9.6	-1.3	35.7
-1.52606	-1.75876	11.0488	8.562	-3.1358	32.6913	-2	-1.5	11.5	8.6	-3.2	33.1
-8.14287	4.79254	9.57311	11.0739	-7.49171	38.3825	-8.3	4.6	9.7	10.6	-7.3	38.4
-12.9233	3.29013	11.2479	24.4349	-12.0752	17.2276	-13	3.3	10.9	24.4	-12.4	17.5
-12.1437	-0.373438	-2.56441	29.6208	1.52327	45.3678	-12.2	-0.5	-2.6	29.1	1.4	45.2
-4.89607	0.655557	16.0494	-2.45858	-1.2328	6.4383	-4	0	15.2	-2.9	-1.3	6.8
2.48847	2.04054	5.90672	7.57024	2.76	22.5509	2.7	2.2	6	7.4	2.9	22.7
-11.7846	-0.637254	0.101865	-20.9435	-5.66033	34.6458	-11.5	-1.4	0.1	-21	-5.5	34.7
-8.16025	-4.35109	4.32861	1.64705	-4.47408	33.5326	-7.5	-4.3	4.1	2	-4.2	33.9
7.32293	-3.2067	7.21211	10.8739	-4.37428	50.2187	7.2	-3.2	7.2	10.8	-4.4	49.4
4.73291	-2.88047	-6.54776	14.4874	-8.8115	37.1045	5.4	-3.2	-6.9	14.8	-8.8	37.2
-2.81027	-9.4544	-10.6986	18.4782	-5.03052	27.2002	-2.5	-10	-10.8	18.3	-4.8	27.3
-6.88243	-9.60845	-10.5751	9.74258	0.908265	28.0639	-7.4	-9.3	-10	9.3	1.1	27.9
-9.24779	-4.42217	7.92283	15.8737	-2.11646	35.21	-9.8	-4.3	7.7	15.6	-2.3	35.2
-9.78432	7.10031	-6.26024	9.71637	-7.248	26.0409	-10.4	7.1	-5.6	9.8	-7.3	26.8
-9.74638	2.27141	-1.48876	7.45117	0.971215	26.4096	-9.4	1.5	-1.5	7.6	0.9	26.1
-2.61109	-0.841835	-0.201486	5.57623	-3.12226	34.176	-2.1	-0.9	-0.4	5.6	-3	34.1
-13.2372	-0.223892	-3.50669	12.0643	-3.23838	30.0085	-13.3	-0.5	-3.4	12	-3.1	30
2.18893	-6.36771	31.8044	-8.34091	-8.58961	15.5764	2.5	-5.9	31.8	-9	-8.2	15.4
1.84672	-4.82749	31.7473	4.33575	-5.46312	25.21	2.7	-4.9	31.4	4.2	-5.3	24.8
0.180984	-1.36116	4.87941	5.59216	-0.500509	28.0714	-0.6	-2.3	5	6	-0.4	28.4
-10.4537	-2.97474	7.31156	3.89113	-3.56303	48.3137	-10.7	-3.8	8.1	3.7	-3.2	48.4
-15.8274	-3.1689	11.5593	15.0252	-9.95048	36.5398	-14.9	-3.3	10.8	14.2	-10.1	36.4
-0.237588	-3.47846	14.837	10.3229	-3.87414	36.2261	0	-3.9	14.2	10.5	-4.1	36.3
-12.4437	-3.60218	21.7632	14.1336	-7.02881	38.8215	-12.5	-3.3	21.7	13.8	-6.9	38.8
-10.0062	-1.5723	5.27223	14.6029	-3.5766	20.9572	-10.4	-1.3	5.1	14.7	-3.9	21.4
-2.27298	-2.09256	0.580117	12.8288	-6.76672	29.9942	-2.7	-0.9	0.5	12.6	-6.8	30.1
-10.939	-4.27575	23.8899	11.3905	-5.10876	20.917	-10.5	-4	24.1	11.4	-4.8	20.4
-14.978	-4.52373	15.8919	11.8316	-5.3064	21.7598	-15	-5.2	15.8	11.5	-5.4	21.7
-11.1863	-4.61487	9.61403	13.8338	-5.80562	12.8196	-11.1	-4.7	9.2	14.3	-6	12.8
-11.1978	-0.669789	4.43085	0.833673	-7.9191	21.523	-10.8	-1.5	4.7	1.1	-7.6	21.4
-17.9316	3.73365	4.07121	13.3262	-3.68653	28.4305	-18	3.1	4.6	12.7	-3.3	28.9
-3.04526	-3.06981	29.8769	20.2361	-10.3701	19.9471	-2.9	-3	30.1	20.1	-10.2	20.1
-0.244369	-4.68544	20.2487	-5.06932	-9.44905	24.7735	-0.3	-3.9	19.8	-4.6	-9.9	24.6
-9.65469	-0.345477	19.8637	20.2419	-2.16935	20.2989	-9.8	-1	20.8	20.3	-2.1	20.4
-2.74407	-2.11869	11.5778	9.73084	6.04657	33.8413	-2.4	-2.4	11.3	9.9	6	34.4
-4.7055	-1.76271	-1.2253	5.49771	-6.85535	30.5745	-4.7	-1.5	-1.2	5.8	-6.7	30.6
-1.26866	-18.2027	8.15311	11.9965	-0.184845	29.4493	-1.3	-18.5	8.6	11.7	-0.1	28.9
4.79884	-5.64741	9.50509	3.55763	-5.79913	18.3245	4.6	-5.5	9.7	3.1	-5.6	18.4
-0.205784	-2.16563	14.0665	6.43191	-7.5837	8.77419	0.5	-1.9	14.2	6.5	-7.9	9
-2.0847	-0.61139	4.34363	5.17599	-6.88301	31.3731	-2.3	-0.4	4.6	4.7	-6.5	31.5
-4.69573	-1.46425	3.72983	1.85443	-3.57801	32.149	-5	-1.4	3.7	1.4	-3.5	31.7
-14.9467	-2.89818	3.40709	0.287251	-1.25568	41.7891	-15.2	-2.5	3.2	0	-1.2	42.1
-2.59683	-5.95006	5.15696	-2.84667	-2.99649	21.2355	-2	-5.8	5.2	-2.7	-2.7	20.7
-1.60599	-3.04061	3.89849	5.62546	-2.96011	21.926	-2.2	-3.3	3.6	5.8	-3.4	21.9
-21.0628	3.5653	-8.25292	16.255	-12.9429	27.4285	-21.1	3.5	-8.1	15.8	-12.9	27.7
-15.5531	0.545437	-2.74462	-1.39011	-13.9583	37.4402	-15.4	-0.2	-2.8	-1	-14.2	37.1
-9.168	-4.15047	19.3391	6.21608	-3.84822	19.4304	-10	-3.2	19.7	5.8	-4	19.9
1.28689	-8.81987	33.5123	11.0508	-6.3266	14.5119	0.8	-8.7	33.4	11	-6.6	15.2
14.25	-9.51246	-7.01851	-0.302565	1.18715	29.5781	14.3	-9.5	-7.5	-0.3	0.9	29.8
15.6751	-10.8636	-7.74897	1.59288	-8.20407	32.9402	15.6	-10.9	-7.6	1.4	-7.6	33
2.44579	-5.75003	42.7097	16.7032	-5.80884	34.53	3.1	-6.3	42.3	17.6	-5.7	34.2
7.43806	-6.0399	-13.9706	1.21081	-8.34503	33.4622	7.1	-5.1	-13.6	0.9	-7.9	33.6
6.88441	-4.82056	-3.6782	4.33101	2.09682	23.6487	7	-5.4	-3.7	4.7	2.3	23.4
6.73466	-4.54674	-2.17346	1.92828	-7.27713	15.3444	7	-4.2	-2.3	2.1	-7	15.1
-2.29614	-1.70736	4.09892	1.07531	-4.19249	17.0432	-2.4	-1.5	3.5	1.5	-4.4	16.4
-0.43525	-3.67257	3.47045	2.59735	-1.48878	21.1913	-0.1	-4	3.4	2.3	-1.7	20.4
