# Supplementary material for: 3D Slicer open-source software plug-in for vector-based angle calculation of canine hind limb alignment in computed tomographic images
Source: PLoS One. 2024 Mar 29;19(3):e0283823. doi: 10.1371/journal.pone.0283823 (PMC10980227; doi:10.1371/journal.pone.0283823)
Supplement: S2 Data — (ZIP) [file pone.0283823.s002.zip]

Archive with 113 entries (113 files):
- 10.csv
- 100.csv
- 101.csv
- 102.csv
- 103.csv
- 104.csv
- 105.csv
- 106.csv
- 107.csv
- 108.csv
- 109.csv
- 11.csv
- 110.csv
- 111.csv
- 112.csv
- 113.csv
- 114.csv
- 12.csv
- 13.csv
- 14.csv
- 15.csv
- 16.csv
- 17.csv
- 18.csv
- 19.csv
- 2.csv
- 20.csv
- 21.csv
- 22.csv
- 23.csv
- 24.csv
- 25.csv
- 26.csv
- 27.csv
- 28.csv
- 29.csv
- 3.csv
- 30.csv
- 31.csv
- 32.csv
- 33.csv
- 34.csv
- 35.csv
- 36.csv
- 37.csv
- 38.csv
- 39.csv
- 4.csv
- 40.csv
- 41.csv
- 42.csv
- 43.csv
- 44.csv
- 45.csv
- 46.csv
- 47.csv
- 48.csv
- 49.csv
- 5.csv
- 50.csv
- 51.csv
- 52.csv
- 53.csv
- 54.csv
- 55.csv
- 56.csv
- 57.csv
- 58.csv
- 59.csv
- 6.csv
- 60.csv
- 61.csv
- 62.csv
- 63.csv
- 64.csv
- 65.csv
- 66.csv
- 67.csv
- 68.csv
- 69.csv
- 7.csv
- 70.csv
- 71.csv
- 72.csv
- 73.csv
- 74.csv
- 75.csv
- 76.csv
- 77.csv
- 78.csv
- 79.csv
- 8.csv
- 80.csv
- 81.csv
- 82.csv
- 83.csv
- 84.csv
- 85.csv
- 86.csv
- 87.csv
- 88.csv
- 89.csv
- 9.csv
- 90.csv
- 91.csv
- 92.csv
- 93.csv
- 94.csv
- 95.csv
- 96.csv
- 97.csv
- 98.csv
- 99.csv
