# Supplementary material for: 3D Slicer open-source software plug-in for vector-based angle calculation of canine hind limb alignment in computed tomographic images
Source: PLoS One. 2024 Mar 29;19(3):e0283823. doi: 10.1371/journal.pone.0283823 (PMC10980227; doi:10.1371/journal.pone.0283823)
Supplement: S2 Data — (ZIP) [file pone.0283823.s002.zip › 10.csv]

Werkzeuge Name	Datensatzkoordinatensystem X	Datensatzkoordinatensystem Y	Datensatzkoordinatensystem Z	Datensatzkoordinatensystem 3D	Patientenkoordinatensystem X	Patientenkoordinatensystem Y	Patientenkoordinatensystem Z	Patientenkoordinatensystem 3D	Extra Wert X	Extra Wert Y	Extra Wert Z	Extra Wert 3D	Extra Wert Beschreibung
Ansichten > Ergebnisse varus valgus Tibia > varus valgus Tibia proj.	11.8 °	0.8 °	26 °	11.8 °	9 °	10.3 °	7.4 °	11.8 °
Ansichten > Ergebnisse varus valgus Femur > varus valgus Femur proj.	5.5 °	8.5 °	23.6 °	10.1 °	90 °	0 °	10.1 °	10.1 °
Ansichten > Ergebnisse Torsionswinkel Tibia > Torsionswinkel proj. auf Ebene Tibia axial	1.4 °	96.2 °	20.3 °	20.3 °	20.8 °	0.5 °	19 °	20.3 °
Ansichten > Ergebnisse FTR (femorotibiale Rotation) proj. > FTR (femorotibial Rotation) proj.	174.7 °	67 °	124.8 °	124.6 °	127.8 °	171.9 °	139.5 °	124.6 °
Ansichten > Ergebnisse AT-Winkel proj. > Winkel Schenkelhalsachse Femurachse (mittels Ebene manuell)	179.2 °	108.8 °	72.8 °	111.5 °	96.3 °	127 °	115 °	111.5 °
Ansichten > Ergebnisse AT-Winkel proj. > Winkel Schenkelhalsachse Femurachse (Femur Hals Basis manuell definiert)	175.5 °	146.4 °	109.6 °	148.7 °	91.5 °	167 °	150.6 °	148.7 °
Ansichten > Ergebnisse AT-Winkel proj. > Antetorsionswinkel (über Ebene manuell bestimmt) proj	102.4 °	20.1 °	43.5 °	47 °	47 °	180 °	0 °	47 °
Ansichten > Ergebnisse AT-Winkel proj. > Antetorsionswinkel (Femur Hals Basis manuell) proj	33.1 °	8.9 °	19.6 °	21.3 °	21.3 °	0 °	0 °	21.3 °
Ansichten > Ergebnis Tibiotalare Torsion (TTT) > Tibiotalare Torsion (TTT) proj.	0.5 °	5.9 °	5.9 °	5.9 °	5.6 °	0.2 °	4.3 °	5.9 °
Ansichten > Eingaben varus valgus Tibia > Tibiaachse proximal	87.2 mm	55 mm	139.8 mm		11.2 mm links	77.4 mm anterior	25.3 mm inferior
Ansichten > Eingaben varus valgus Tibia > Tibiaachse distal	83.4 mm	57.2 mm	171 mm		11.6 mm links	104 mm anterior	42.1 mm inferior
Ansichten > Eingaben varus valgus Tibia > prox. Tibiahinterkante medial (varus valgus)	90.1 mm	58.9 mm	110.2 mm		6.2 mm links	50.6 mm anterior	12.9 mm inferior
Ansichten > Eingaben varus valgus Tibia > prox. Tibiahinterkante medial	87.4 mm	65.1 mm	112.3 mm		2.4 mm links	50.1 mm anterior	18.9 mm inferior
Ansichten > Eingaben varus valgus Tibia > prox. Tibiahinterkante lateral (varus valgus)	97.1 mm	61.9 mm	112 mm		0.1 mm rechts	53.9 mm anterior	9.8 mm inferior
Ansichten > Eingaben varus valgus Tibia > prox. Tibiahinterkante lateral	95.6 mm	64.8 mm	115.5 mm		1.8 mm rechts	56 mm anterior	13.7 mm inferior
Ansichten > Eingaben varus valgus Tibia > dist. Tibiavorderkante medial (varus valgus)	80.4 mm	57 mm	177.9 mm		13.4 mm links	109.3 mm anterior	47.3 mm inferior
Ansichten > Eingaben varus valgus Tibia > dist. Tibiavorderkante medial	80.4 mm	53.3 mm	179 mm		16.6 mm links	111.1 mm anterior	45.8 mm inferior
Ansichten > Eingaben varus valgus Tibia > dist. Tibiavorderkante lateral (varus valgus)	84.8 mm	58.3 mm	178.2 mm		10 mm links	110.8 mm anterior	44.6 mm inferior
Ansichten > Eingaben varus valgus Tibia > dist. Tibiavorderkante lateral	87 mm	55.4 mm	179.9 mm		11.2 mm links	113.7 mm anterior	42.2 mm inferior
Ansichten > Eingaben varus valgus Femur > Kondyle medial	87.9 mm	62.8 mm	106.8 mm		4.1 mm links	45.9 mm anterior	15.1 mm inferior
Ansichten > Eingaben varus valgus Femur > Kondyle lateral	93.5 mm	70.2 mm	108.3 mm		5.2 mm rechts	47.5 mm anterior	15.1 mm inferior
Ansichten > Eingaben varus valgus Femur > Femurachsenpunkt proximal	85.7 mm	68.7 mm	58.8 mm		0 mm	0 mm	0 mm
Ansichten > Eingaben varus valgus Femur > Femurachsenpunkt distal	97.2 mm	61.5 mm	88.8 mm		0 mm	32.9 mm anterior	0 mm superior
Ansichten > Eingaben Tibiotalare Torsion (TTT) > Tibiaachse proximal	87.2 mm	55 mm	139.8 mm		11.2 mm links	77.4 mm anterior	25.3 mm inferior
Ansichten > Eingaben Tibiotalare Torsion (TTT) > Tibiaachse distal	83.4 mm	57.2 mm	171 mm		11.6 mm links	104 mm anterior	42.1 mm inferior
Ansichten > Eingaben Tibiotalare Torsion (TTT) > Talus medial	81.3 mm	53.9 mm	181.7 mm		15.6 mm links	113.8 mm anterior	46.6 mm inferior
Ansichten > Eingaben Tibiotalare Torsion (TTT) > Talus lateral	86.3 mm	56.1 mm	182.4 mm		11 mm links	115.7 mm anterior	44 mm inferior
Ansichten > Eingaben Tibiotalare Torsion (TTT) > dist. Tibiavorderkante medial	80.4 mm	53.3 mm	179 mm		16.6 mm links	111.1 mm anterior	45.8 mm inferior
Ansichten > Eingaben Tibiotalare Torsion (TTT) > dist. Tibiavorderkante lateral	87 mm	55.4 mm	179.9 mm		11.2 mm links	113.7 mm anterior	42.2 mm inferior
Ansichten > Eingaben Tibia Torsionswinkel > Tibiaachse proximal	87.2 mm	55 mm	139.8 mm		11.2 mm links	77.4 mm anterior	25.3 mm inferior
Ansichten > Eingaben Tibia Torsionswinkel > Tibiaachse distal	83.4 mm	57.2 mm	171 mm		11.6 mm links	104 mm anterior	42.1 mm inferior
Ansichten > Eingaben Tibia Torsionswinkel > prox. Tibiahinterkante medial	87.4 mm	65.1 mm	112.3 mm		2.4 mm links	50.1 mm anterior	18.9 mm inferior
Ansichten > Eingaben Tibia Torsionswinkel > prox. Tibiahinterkante lateral	95.6 mm	64.8 mm	115.5 mm		1.8 mm rechts	56 mm anterior	13.7 mm inferior
Ansichten > Eingaben Tibia Torsionswinkel > dist. Tibiavorderkante medial	80.4 mm	53.3 mm	179 mm		16.6 mm links	111.1 mm anterior	45.8 mm inferior
Ansichten > Eingaben Tibia Torsionswinkel > dist. Tibiavorderkante lateral	87 mm	55.4 mm	179.9 mm		11.2 mm links	113.7 mm anterior	42.2 mm inferior
Ansichten > Eingaben FTR (femorotibiale Rotation) proj. > Tibiaachse proximal	87.2 mm	55 mm	139.8 mm		11.2 mm links	77.4 mm anterior	25.3 mm inferior
Ansichten > Eingaben FTR (femorotibiale Rotation) proj. > Tibiaachse distal	83.4 mm	57.2 mm	171 mm		11.6 mm links	104 mm anterior	42.1 mm inferior
Ansichten > Eingaben FTR (femorotibiale Rotation) proj. > prox. Tibiahinterkante medial	87.4 mm	65.1 mm	112.3 mm		2.4 mm links	50.1 mm anterior	18.9 mm inferior
Ansichten > Eingaben FTR (femorotibiale Rotation) proj. > prox. Tibiahinterkante lateral	95.6 mm	64.8 mm	115.5 mm		1.8 mm rechts	56 mm anterior	13.7 mm inferior
Ansichten > Eingaben FTR (femorotibiale Rotation) proj. > Kondyle medial	87.9 mm	62.8 mm	106.8 mm		4.1 mm links	45.9 mm anterior	15.1 mm inferior
Ansichten > Eingaben FTR (femorotibiale Rotation) proj. > Kondyle lateral	93.5 mm	70.2 mm	108.3 mm		5.2 mm rechts	47.5 mm anterior	15.1 mm inferior
Ansichten > Eingaben AT Winkel proj. > Kondyle medial	87.9 mm	62.8 mm	106.8 mm		4.1 mm links	45.9 mm anterior	15.1 mm inferior
Ansichten > Eingaben AT Winkel proj. > Kondyle lateral	93.5 mm	70.2 mm	108.3 mm		5.2 mm rechts	47.5 mm anterior	15.1 mm inferior
Ansichten > Eingaben AT Winkel proj. > Femurkopfmittelpunkt	79.6 mm	65.5 mm	44.8 mm		5.9 mm links	14.2 mm posterior	2.7 mm superior
Ansichten > Eingaben AT Winkel proj. > Femurachsenpunkt proximal	85.7 mm	68.7 mm	58.8 mm		0 mm	0 mm	0 mm
Ansichten > Eingaben AT Winkel proj. > Femurachsenpunkt distal	97.2 mm	61.5 mm	88.8 mm		0 mm	32.9 mm anterior	0 mm superior
Ansichten > Eingaben AT Winkel proj. > Femur Hals Basis manuell	84.7 mm	69.4 mm	55.4 mm		0 mm rechts	3.6 mm posterior	0.3 mm superior
Ansichten > Eingaben AT Winkel proj. > Femur Hals Basis (ermittelt durch Proj. auf Ebene manuell)	79.8 mm	67.5 mm	46.2 mm		4.1 mm links	13.2 mm posterior	1.3 mm superior
Ansichten > Eingaben AT Winkel proj. > Ebene manuell
Ansichten > Eingaben AT Winkel proj. > Punkte auf Kopf
Ansichten > Ansicht Werkzeuge varus valgus Tibia > tmp zur Definition der Senkrechten auf tibia vk und hk	85.3 mm	56.1 mm	155.4 mm		11.4 mm links	90.7 mm anterior	33.7 mm inferior
Ansichten > Ansicht Werkzeuge varus valgus Tibia > tmp proj. auf Ebene tibia coronar	85.3 mm	56.1 mm	155.4 mm		11.4 mm links	90.7 mm anterior	33.7 mm inferior
Ansichten > Ansicht Werkzeuge varus valgus Tibia > Tibiaachse proximal	87.2 mm	55 mm	139.8 mm		11.2 mm links	77.4 mm anterior	25.3 mm inferior
Ansichten > Ansicht Werkzeuge varus valgus Tibia > Tibiaachse distal	83.4 mm	57.2 mm	171 mm		11.6 mm links	104 mm anterior	42.1 mm inferior
Ansichten > Ansicht Werkzeuge varus valgus Tibia > prox. Tibiahinterkante medial proj. auf Ebene tibia coronar (varus valgus)	89.7 mm	53 mm	110.6 mm		11.3 mm links	52 mm anterior	10.4 mm inferior
Ansichten > Ansicht Werkzeuge varus valgus Tibia > prox. Tibiahinterkante medial (varus valgus)	90.1 mm	58.9 mm	110.2 mm		6.2 mm links	50.6 mm anterior	12.9 mm inferior
Ansichten > Ansicht Werkzeuge varus valgus Tibia > prox. Tibiahinterkante lateral proj. auf Ebene tibia coronar (varus valgus)	96.5 mm	52.7 mm	112.6 mm		7.9 mm links	56.2 mm anterior	5.9 mm inferior
Ansichten > Ansicht Werkzeuge varus valgus Tibia > prox. Tibiahinterkante lateral (varus valgus)	97.1 mm	61.9 mm	112 mm		0.1 mm rechts	53.9 mm anterior	9.8 mm inferior
Ansichten > Ansicht Werkzeuge varus valgus Tibia > Ende der Verlängerung Senkrechte auf tibia vk (varus valgus)	89 mm	52.8 mm	105.6 mm		11.9 mm links	47.3 mm anterior	8.8 mm inferior
Ansichten > Ansicht Werkzeuge varus valgus Tibia > Ende der Senkrechte auf tibia hk (varus valgus)	97.5 mm	52.7 mm	112.9 mm		7.4 mm links	56.9 mm anterior	5.2 mm inferior
Ansichten > Ansicht Werkzeuge varus valgus Tibia > dist. Tibiavorderkante medial proj. auf Ebene tibia coronar (varus valgus)	80.4 mm	57.8 mm	177.9 mm		12.8 mm links	109.1 mm anterior	47.6 mm inferior
Ansichten > Ansicht Werkzeuge varus valgus Tibia > dist. Tibiavorderkante medial (varus valgus)	80.4 mm	57 mm	177.9 mm		13.4 mm links	109.3 mm anterior	47.3 mm inferior
Ansichten > Ansicht Werkzeuge varus valgus Tibia > dist. Tibiavorderkante lateral proj. auf Ebene tibia coronar (varus valgus)	84.8 mm	57.5 mm	178.2 mm		10.6 mm links	111 mm anterior	44.2 mm inferior
Ansichten > Ansicht Werkzeuge varus valgus Tibia > dist. Tibiavorderkante lateral (varus valgus)	84.8 mm	58.3 mm	178.2 mm		10 mm links	110.8 mm anterior	44.6 mm inferior
Ansichten > Ansicht Werkzeuge varus valgus Tibia > Verlängerung Senkrechte auf tibia vk (varus valgus)	3.7 mm	3.3 mm	49.8 mm	50 mm	0.4 mm links	43.3 mm posterior	24.9 mm superior	50 mm
Ansichten > Ansicht Werkzeuge varus valgus Tibia > Tibiaachse	3.8 mm	2.2 mm	31.2 mm	31.5 mm	0.5 mm rechts	26.6 mm posterior	16.8 mm superior	31.5 mm
Ansichten > Ansicht Werkzeuge varus valgus Tibia > Senkrechte auf dist. Tibiavorderkante in Ebene tibia coronar (varus valgus)	1.7 mm	1.5 mm	22.8 mm	22.9 mm	0.2 mm rechts	19.8 mm anterior	11.4 mm inferior	22.9 mm
Ansichten > Ansicht Werkzeuge varus valgus Tibia > Senkrecht auf prox. Tibiahinterkante in Ebene tibia coronar (varus valgus)	12.2 mm	3.4 mm	42.5 mm	44.4 mm	4 mm rechts	33.8 mm posterior	28.5 mm superior	44.4 mm
Ansichten > Ansicht Werkzeuge varus valgus Tibia > prox. Tibiahinterkante proj auf Ebene tibia coronar (varus valgus)	6.7 mm	0.3 mm	2 mm	7 mm	3.4 mm links	4.2 mm posterior	4.5 mm inferior	7 mm
Ansichten > Ansicht Werkzeuge varus valgus Tibia > prox. Tibiahinterkante (varus valgus)	6.9 mm	3 mm	1.8 mm	7.7 mm	6.2 mm links	3.4 mm posterior	3.1 mm inferior	7.7 mm
Ansichten > Ansicht Werkzeuge varus valgus Tibia > dist. Tibiavorderkante proj. auf Ebene tibia coronar (varus valgus)	4.4 mm	0.3 mm	0.3 mm	4.4 mm	2.1 mm links	1.9 mm posterior	3.3 mm inferior	4.4 mm
Ansichten > Ansicht Werkzeuge varus valgus Tibia > dist. Tibiavorderkante (varus valgus)	4.5 mm	1.2 mm	0.3 mm	4.6 mm	3.5 mm links	1.5 mm posterior	2.7 mm inferior	4.6 mm
Ansichten > Ansicht Werkzeuge varus valgus Tibia > varus valgus Tibia proj.	11.8 °	0.8 °	26 °	11.8 °	9 °	10.3 °	7.4 °	11.8 °
Ansichten > Ansicht Werkzeuge varus valgus Tibia > Tibia coronar
Ansichten > Ansicht Werkzeuge varus valgus Tibia > ks tibia prox.
Ansichten > Ansicht Werkzeuge varus valgus Femur > Kondyle medial proj. auf Ebene Femur coronar	99.4 mm	55.3 mm	100.6 mm		4.1 mm links	45.9 mm anterior	0 mm superior
Ansichten > Ansicht Werkzeuge varus valgus Femur > Kondyle medial	87.9 mm	62.8 mm	106.8 mm		4.1 mm links	45.9 mm anterior	15.1 mm inferior
Ansichten > Ansicht Werkzeuge varus valgus Femur > Kondyle lateral proj auf Ebene Femur coronar	105.1 mm	62.7 mm	102.1 mm		5.2 mm rechts	47.5 mm anterior	0 mm superior
Ansichten > Ansicht Werkzeuge varus valgus Femur > Kondyle lateral	93.5 mm	70.2 mm	108.3 mm		5.2 mm rechts	47.5 mm anterior	15.1 mm inferior
Ansichten > Ansicht Werkzeuge varus valgus Femur > Femurachsenpunkt proximal	85.7 mm	68.7 mm	58.8 mm		0 mm	0 mm	0 mm
Ansichten > Ansicht Werkzeuge varus valgus Femur > Femurachsenpunkt distal	97.2 mm	61.5 mm	88.8 mm		0 mm	32.9 mm anterior	0 mm superior
Ansichten > Ansicht Werkzeuge varus valgus Femur > Femur prox. proj. auf Ebene Femur coronar	85.7 mm	68.7 mm	58.8 mm		0 mm	0 mm	0 mm
Ansichten > Ansicht Werkzeuge varus valgus Femur > Endpunkt Verlängerung der Senkrechten auf Kondylenachse	84.8 mm	79.6 mm	43.9 mm		8.8 mm rechts	16.3 mm posterior	0 mm inferior
Ansichten > Ansicht Werkzeuge varus valgus Femur > Endpunkt Senkrechte auf Kondylenachse	100.5 mm	56.7 mm	100.9 mm		2.4 mm links	46.2 mm anterior	0 mm superior
Ansichten > Ansicht Werkzeuge varus valgus Femur > Verlängerung der Senkrechten auf Kondylenachse	12.4 mm	18.1 mm	44.9 mm	50 mm	8.8 mm rechts	49.2 mm posterior	0 mm	50 mm
Ansichten > Ansicht Werkzeuge varus valgus Femur > Senkrechte auf Kondylenachse	3.3 mm	4.9 mm	12.1 mm	13.4 mm	2.4 mm links	13.2 mm anterior	0 mm	13.4 mm
Ansichten > Ansicht Werkzeuge varus valgus Femur > Kondylenachse proj. auf Ebene Femur coronar	5.6 mm	7.5 mm	1.5 mm	9.4 mm	9.3 mm rechts	1.7 mm anterior	0 mm	9.4 mm
Ansichten > Ansicht Werkzeuge varus valgus Femur > Kondylenachse	5.6 mm	7.5 mm	1.5 mm	9.4 mm	9.3 mm rechts	1.7 mm anterior	0 mm	9.4 mm
Ansichten > Ansicht Werkzeuge varus valgus Femur > Femurachse proj. auf Ebene Femur coronar
Ansichten > Ansicht Werkzeuge varus valgus Femur > Femurachse	11.5 mm	7.2 mm	30 mm	32.9 mm	0 mm	32.9 mm posterior	0 mm	32.9 mm
Ansichten > Ansicht Werkzeuge varus valgus Femur > varus valgus Femur proj.	5.5 °	8.5 °	23.6 °	10.1 °	90 °	0 °	10.1 °	10.1 °
Ansichten > Ansicht Werkzeuge varus valgus Femur > Femur coronar
Ansichten > Ansicht Werkzeuge varus valgus Femur > ks femur
Ansichten > Ansicht Werkzeuge Torsionswinkel Tibia > Tibiaachse proximal	87.2 mm	55 mm	139.8 mm		11.2 mm links	77.4 mm anterior	25.3 mm inferior
Ansichten > Ansicht Werkzeuge Torsionswinkel Tibia > Tibiaachse distal	83.4 mm	57.2 mm	171 mm		11.6 mm links	104 mm anterior	42.1 mm inferior
Ansichten > Ansicht Werkzeuge Torsionswinkel Tibia > prox. Tibiahinterkante medial proj. auf Ebene Tibia axial	80.3 mm	69.1 mm	169.8 mm		3.2 mm links	99.2 mm anterior	49.9 mm inferior
Ansichten > Ansicht Werkzeuge Torsionswinkel Tibia > prox. Tibiahinterkante medial	87.4 mm	65.1 mm	112.3 mm		2.4 mm links	50.1 mm anterior	18.9 mm inferior
Ansichten > Ansicht Werkzeuge Torsionswinkel Tibia > prox. Tibiahinterkante lateral proj. auf Ebene Tibia axial	88.8 mm	68.6 mm	170.9 mm		1 mm rechts	103.3 mm anterior	43.6 mm inferior
Ansichten > Ansicht Werkzeuge Torsionswinkel Tibia > prox. Tibiahinterkante lateral	95.6 mm	64.8 mm	115.5 mm		1.8 mm rechts	56 mm anterior	13.7 mm inferior
Ansichten > Ansicht Werkzeuge Torsionswinkel Tibia > dist. Tibiavorderkante medial proj. auf Ebene Tibia axial	81.3 mm	52.8 mm	171.1 mm		16.5 mm links	104.3 mm anterior	41.6 mm inferior
Ansichten > Ansicht Werkzeuge Torsionswinkel Tibia > dist. Tibiavorderkante medial	80.4 mm	53.3 mm	179 mm		16.6 mm links	111.1 mm anterior	45.8 mm inferior
Ansichten > Ansicht Werkzeuge Torsionswinkel Tibia > dist. Tibiavorderkante lateral proj. auf Ebene Tibia axial	88 mm	54.8 mm	171.7 mm		11.1 mm links	106.8 mm anterior	37.8 mm inferior
Ansichten > Ansicht Werkzeuge Torsionswinkel Tibia > dist. Tibiavorderkante lateral	87 mm	55.4 mm	179.9 mm		11.2 mm links	113.7 mm anterior	42.2 mm inferior
Ansichten > Ansicht Werkzeuge Torsionswinkel Tibia > prox. Tibiahinterkante proj. auf Ebene Tibia axial	8.5 mm	0.5 mm	1.1 mm	8.6 mm	4.2 mm links	4.1 mm posterior	6.3 mm inferior	8.6 mm
Ansichten > Ansicht Werkzeuge Torsionswinkel Tibia > prox. Tibiahinterkante	8.3 mm	0.3 mm	3.2 mm	8.9 mm	4.2 mm links	5.9 mm posterior	5.2 mm inferior	8.9 mm
Ansichten > Ansicht Werkzeuge Torsionswinkel Tibia > dist. Tibiavorderkante proj. auf Ebene Tibia axial	6.7 mm	2 mm	0.7 mm	7 mm	5.3 mm links	2.5 mm posterior	3.8 mm inferior	7 mm
Ansichten > Ansicht Werkzeuge Torsionswinkel Tibia > dist. Tibiavorderkante	6.6 mm	2.1 mm	0.9 mm	7 mm	5.3 mm links	2.7 mm posterior	3.7 mm inferior	7 mm
Ansichten > Ansicht Werkzeuge Torsionswinkel Tibia > Torsionswinkel proj. auf Ebene Tibia axial	1.4 °	96.2 °	20.3 °	20.3 °	20.8 °	0.5 °	19 °	20.3 °
Ansichten > Ansicht Werkzeuge Torsionswinkel Tibia > Tibia axial
Ansichten > Ansicht Werkzeuge Torsionswinkel Tibia > ks tibia prox.
Ansichten > Ansicht Werkzeuge Tibiotalare Torsion (TTT) > Tibiaachse proximal	87.2 mm	55 mm	139.8 mm		11.2 mm links	77.4 mm anterior	25.3 mm inferior
Ansichten > Ansicht Werkzeuge Tibiotalare Torsion (TTT) > Tibiaachse distal	83.4 mm	57.2 mm	171 mm		11.6 mm links	104 mm anterior	42.1 mm inferior
Ansichten > Ansicht Werkzeuge Tibiotalare Torsion (TTT) > Talus medial proj. auf Ebene Tibia axial	82.6 mm	53.2 mm	171.2 mm		15.4 mm links	104.7 mm anterior	40.9 mm inferior
Ansichten > Ansicht Werkzeuge Tibiotalare Torsion (TTT) > Talus medial	81.3 mm	53.9 mm	181.7 mm		15.6 mm links	113.8 mm anterior	46.6 mm inferior
Ansichten > Ansicht Werkzeuge Tibiotalare Torsion (TTT) > Talus lateral proj. auf Ebene Tibia axial	87.7 mm	55.3 mm	171.7 mm		10.9 mm links	106.5 mm anterior	38.2 mm inferior
Ansichten > Ansicht Werkzeuge Tibiotalare Torsion (TTT) > Talus lateral	86.3 mm	56.1 mm	182.4 mm		11 mm links	115.7 mm anterior	44 mm inferior
Ansichten > Ansicht Werkzeuge Tibiotalare Torsion (TTT) > dist. Tibiavorderkante medial proj. auf Ebene Tibia axial	81.3 mm	52.8 mm	171.1 mm		16.5 mm links	104.3 mm anterior	41.6 mm inferior
Ansichten > Ansicht Werkzeuge Tibiotalare Torsion (TTT) > dist. Tibiavorderkante medial	80.4 mm	53.3 mm	179 mm		16.6 mm links	111.1 mm anterior	45.8 mm inferior
Ansichten > Ansicht Werkzeuge Tibiotalare Torsion (TTT) > dist. Tibiavorderkante lateral proj. auf Ebene Tibia axial	88 mm	54.8 mm	171.7 mm		11.1 mm links	106.8 mm anterior	37.8 mm inferior
Ansichten > Ansicht Werkzeuge Tibiotalare Torsion (TTT) > dist. Tibiavorderkante lateral	87 mm	55.4 mm	179.9 mm		11.2 mm links	113.7 mm anterior	42.2 mm inferior
Ansichten > Ansicht Werkzeuge Tibiotalare Torsion (TTT) > Talusachse proj. auf Ebene Tibia axial	5.1 mm	2.2 mm	0.5 mm	5.5 mm	4.6 mm rechts	1.7 mm anterior	2.6 mm superior	5.5 mm
Ansichten > Ansicht Werkzeuge Tibiotalare Torsion (TTT) > dist. Tibiavorderkante proj. auf Ebene Tibia axial	6.7 mm	2 mm	0.7 mm	7 mm	5.3 mm links	2.5 mm posterior	3.8 mm inferior	7 mm
Ansichten > Ansicht Werkzeuge Tibiotalare Torsion (TTT) > Tibiotalare Torsion (TTT) proj.	0.5 °	5.9 °	5.9 °	5.9 °	5.6 °	0.2 °	4.3 °	5.9 °
Ansichten > Ansicht Werkzeuge Tibiotalare Torsion (TTT) > Tibia axial
Ansichten > Ansicht Werkzeuge Tibiotalare Torsion (TTT) > ks tibia prox.
Ansichten > Ansicht Werkzeuge FTR > prox. Tibiahinterkante medial proj. auf Ebene Tibia axial	80.3 mm	69.1 mm	169.8 mm		3.2 mm links	99.2 mm anterior	49.9 mm inferior
Ansichten > Ansicht Werkzeuge FTR > prox. Tibiahinterkante medial	87.4 mm	65.1 mm	112.3 mm		2.4 mm links	50.1 mm anterior	18.9 mm inferior
Ansichten > Ansicht Werkzeuge FTR > prox. Tibiahinterkante lateral proj. auf Ebene Tibia axial	88.8 mm	68.6 mm	170.9 mm		1 mm rechts	103.3 mm anterior	43.6 mm inferior
Ansichten > Ansicht Werkzeuge FTR > prox. Tibiahinterkante lateral	95.6 mm	64.8 mm	115.5 mm		1.8 mm rechts	56 mm anterior	13.7 mm inferior
Ansichten > Ansicht Werkzeuge FTR > Kondyle medial proj. auf Ebene Tibia axial	80.2 mm	67.1 mm	169.9 mm		5 mm links	99.7 mm anterior	49.1 mm inferior
Ansichten > Ansicht Werkzeuge FTR > Kondyle medial	87.9 mm	62.8 mm	106.8 mm		4.1 mm links	45.9 mm anterior	15.1 mm inferior
Ansichten > Ansicht Werkzeuge FTR > Kondyle lateral proj auf Ebene Tibia axial	85.9 mm	74.5 mm	170.1 mm		4.3 mm rechts	100.3 mm anterior	48.4 mm inferior
Ansichten > Ansicht Werkzeuge FTR > Kondyle lateral	93.5 mm	70.2 mm	108.3 mm		5.2 mm rechts	47.5 mm anterior	15.1 mm inferior
Ansichten > Ansicht Werkzeuge FTR > prox. Tibiahinterkante proj. auf Ebene Tibia axial	8.5 mm	0.5 mm	1.1 mm	8.6 mm	4.2 mm links	4.1 mm posterior	6.3 mm inferior	8.6 mm
Ansichten > Ansicht Werkzeuge FTR > prox. Tibiahinterkante	8.3 mm	0.3 mm	3.2 mm	8.9 mm	4.2 mm links	5.9 mm posterior	5.2 mm inferior	8.9 mm
Ansichten > Ansicht Werkzeuge FTR > Kondylenachse	5.6 mm	7.5 mm	1.5 mm	9.4 mm	9.3 mm rechts	1.7 mm anterior	0 mm	9.4 mm
Ansichten > Ansicht Werkzeuge FTR > Kondyle proj. auf Ebene Tibia axial	5.8 mm	7.4 mm	0.2 mm	9.4 mm	9.3 mm rechts	0.6 mm anterior	0.7 mm superior	9.4 mm
Ansichten > Ansicht Werkzeuge FTR > FTR (femorotibial Rotation) proj.	174.7 °	67 °	124.8 °	124.6 °	127.8 °	171.9 °	139.5 °	124.6 °
Ansichten > Ansicht Werkzeuge FTR > Tibia axial
Ansichten > Ansicht Werkzeuge FTR > ks tibia prox.
Ansichten > Ansicht Werkzeuge AT-Winkel (best. mittels Ebene) > tmp A	80.9 mm	60.8 mm	58.7 mm		9.3 mm links	0 mm	0.3 mm superior
Ansichten > Ansicht Werkzeuge AT-Winkel (best. mittels Ebene) > TMP6	79.5 mm	54.6 mm	57.8 mm		15.2 mm links	0 mm	2.7 mm superior
Ansichten > Ansicht Werkzeuge AT-Winkel (best. mittels Ebene) > TMP5	68.1 mm	72.7 mm	14.8 mm		5.9 mm links	47.1 mm posterior	2.7 mm superior
Ansichten > Ansicht Werkzeuge AT-Winkel (best. mittels Ebene) > Kondyle medial	87.9 mm	62.8 mm	106.8 mm		4.1 mm links	45.9 mm anterior	15.1 mm inferior
Ansichten > Ansicht Werkzeuge AT-Winkel (best. mittels Ebene) > Kondyle lateral	93.5 mm	70.2 mm	108.3 mm		5.2 mm rechts	47.5 mm anterior	15.1 mm inferior
Ansichten > Ansicht Werkzeuge AT-Winkel (best. mittels Ebene) > Femurkopfmittelpunkt	79.6 mm	65.5 mm	44.8 mm		5.9 mm links	14.2 mm posterior	2.7 mm superior
Ansichten > Ansicht Werkzeuge AT-Winkel (best. mittels Ebene) > Femurachsenpunkt proximal	85.7 mm	68.7 mm	58.8 mm		0 mm	0 mm	0 mm
Ansichten > Ansicht Werkzeuge AT-Winkel (best. mittels Ebene) > Femurachsenpunkt distal	97.2 mm	61.5 mm	88.8 mm		0 mm	32.9 mm anterior	0 mm superior
Ansichten > Ansicht Werkzeuge AT-Winkel (best. mittels Ebene) > Femur Hals Basis manuell Pro	86 mm	68.6 mm	58.7 mm		0 mm rechts	0 mm	0.3 mm superior
Ansichten > Ansicht Werkzeuge AT-Winkel (best. mittels Ebene) > Femur Hals Basis manuell	84.7 mm	69.4 mm	55.4 mm		0 mm rechts	3.6 mm posterior	0.3 mm superior
Ansichten > Ansicht Werkzeuge AT-Winkel (best. mittels Ebene) > Femur Hals Basis (ermittelt durch Proj. auf Ebene manuell)	79.8 mm	67.5 mm	46.2 mm		4.1 mm links	13.2 mm posterior	1.3 mm superior
Ansichten > Ansicht Werkzeuge AT-Winkel (best. mittels Ebene) > Femur Hals Basis (Ebene) proj. auf Ebene Femur axial	84.5 mm	64.7 mm	58.3 mm		4.1 mm links	0 mm	1.3 mm superior
Ansichten > Ansicht Werkzeuge AT-Winkel (best. mittels Ebene) > AxPro_Kopfszentrum	84.5 mm	62.4 mm	57.7 mm		5.9 mm links	0 mm	2.7 mm superior
Ansichten > Ansicht Werkzeuge AT-Winkel (best. mittels Ebene) > AxPro_Kondyle medial	71.9 mm	72.8 mm	65 mm		4.1 mm links	0 mm anterior	15.1 mm inferior
Ansichten > Ansicht Werkzeuge AT-Winkel (best. mittels Ebene) > AxPro_Kondyle lateral	77 mm	80.6 mm	65 mm		5.2 mm rechts	0 mm anterior	15.1 mm inferior
Ansichten > Ansicht Werkzeuge AT-Winkel (best. mittels Ebene) > Kopfzentrum - Femur Hals Basis (manuell) Linie	5.1 mm	3.9 mm	10.5 mm	12.3 mm	6 mm rechts	10.5 mm anterior	2.3 mm inferior	12.3 mm
Ansichten > Ansicht Werkzeuge AT-Winkel (best. mittels Ebene) > Kopfzentrum - Femur Hals Basis (durch Ebene) Linie	0.3 mm	2.1 mm	1.4 mm	2.5 mm	1.9 mm rechts	0.9 mm anterior	1.4 mm inferior	2.5 mm
Ansichten > Ansicht Werkzeuge AT-Winkel (best. mittels Ebene) > Kondyle_Femur Hals Basis Prox	5 mm	7.8 mm	0.1 mm	9.3 mm	9.3 mm links	0 mm	0 mm	9.3 mm
Ansichten > Ansicht Werkzeuge AT-Winkel (best. mittels Ebene) > Kondyle_AxPro_Kopfzentrum	5 mm	7.8 mm	0.1 mm	9.3 mm	9.3 mm links	0 mm	0 mm	9.3 mm
Ansichten > Ansicht Werkzeuge AT-Winkel (best. mittels Ebene) > Femurachse Kopfzentrum	11.5 mm	7.2 mm	30 mm	32.9 mm	0 mm	32.9 mm posterior	0 mm	32.9 mm
Ansichten > Ansicht Werkzeuge AT-Winkel (best. mittels Ebene) > Femurachse	11.5 mm	7.2 mm	30 mm	32.9 mm	0 mm	32.9 mm posterior	0 mm	32.9 mm
Ansichten > Ansicht Werkzeuge AT-Winkel (best. mittels Ebene) > AxPro_Kondyle	5 mm	7.8 mm	0.1 mm	9.3 mm	9.3 mm links	0 mm	0 mm	9.3 mm
Ansichten > Ansicht Werkzeuge AT-Winkel (best. mittels Ebene) > Winkel Schenkelhalsachse Femurachse (mittels Ebene manuell)	179.2 °	108.8 °	72.8 °	111.5 °	96.3 °	127 °	115 °	111.5 °
Ansichten > Ansicht Werkzeuge AT-Winkel (best. mittels Ebene) > Winkel Schenkelhalsachse Femurachse (Femur Hals Basis manuell definiert)	175.5 °	146.4 °	109.6 °	148.7 °	91.5 °	167 °	150.6 °	148.7 °
Ansichten > Ansicht Werkzeuge AT-Winkel (best. mittels Ebene) > Antetorsionswinkel (über Ebene manuell bestimmt) proj	102.4 °	20.1 °	43.5 °	47 °	47 °	180 °	0 °	47 °
Ansichten > Ansicht Werkzeuge AT-Winkel (best. mittels Ebene) > Antetorsionswinkel (Femur Hals Basis manuell) proj	33.1 °	8.9 °	19.6 °	21.3 °	21.3 °	0 °	0 °	21.3 °
Ansichten > Ansicht Werkzeuge AT-Winkel (best. mittels Ebene) > Femur axial
Ansichten > Ansicht Werkzeuge AT-Winkel (best. mittels Ebene) > Ebene manuell
Ansichten > Ansicht Werkzeuge AT-Winkel (best. mittels Ebene) > ks femur
Ansichten > Ansicht Werkzeuge AT-Winkel (best. mittels Ebene) > Kopie ks femur
Ansichten > Ansicht Werkzeuge AT-Winkel (best. mittels Ebene) > Punkte auf Kopf
Ansichten > Ansicht Werkzeuge AT-Winkel (best. mittels Ebene) > TMP B	79.4 mm	56.8 mm	58.4 mm		13.3 mm links	0 mm	1.3 mm superior
Ansichten > Ansicht Werkzeuge AT-Winkel (best. mittels Ebene) > Neue Linie 31	5 mm	7.8 mm	0.1 mm	9.3 mm	9.3 mm links	0 mm	0 mm	9.3 mm
Ansichten > Ansicht Werkzeuge AT-Winkel (best. mittels Ebene) > Antetorsionswinkel korrigiert	96.3 °	14.4 °	34.2 °	36.8 °	36.8 °	180 °	0 °	36.8 °
Werkzeuge > Punkte > tmp zur Definition der Senkrechten auf tibia vk und hk	85.3 mm	56.1 mm	155.4 mm		11.4 mm links	90.7 mm anterior	33.7 mm inferior
Werkzeuge > Punkte > tmp proj. auf Ebene tibia coronar	85.3 mm	56.1 mm	155.4 mm		11.4 mm links	90.7 mm anterior	33.7 mm inferior
Werkzeuge > Punkte > TMP B	79.4 mm	56.8 mm	58.4 mm		13.3 mm links	0 mm	1.3 mm superior
Werkzeuge > Punkte > tmp A	80.9 mm	60.8 mm	58.7 mm		9.3 mm links	0 mm	0.3 mm superior
Werkzeuge > Punkte > TMP6	79.5 mm	54.6 mm	57.8 mm		15.2 mm links	0 mm	2.7 mm superior
Werkzeuge > Punkte > TMP5	68.1 mm	72.7 mm	14.8 mm		5.9 mm links	47.1 mm posterior	2.7 mm superior
Werkzeuge > Punkte > Tibiaachse proximal	87.2 mm	55 mm	139.8 mm		11.2 mm links	77.4 mm anterior	25.3 mm inferior
Werkzeuge > Punkte > Tibiaachse distal	83.4 mm	57.2 mm	171 mm		11.6 mm links	104 mm anterior	42.1 mm inferior
Werkzeuge > Punkte > Talus medial proj. auf Ebene Tibia axial	82.6 mm	53.2 mm	171.2 mm		15.4 mm links	104.7 mm anterior	40.9 mm inferior
Werkzeuge > Punkte > Talus medial	81.3 mm	53.9 mm	181.7 mm		15.6 mm links	113.8 mm anterior	46.6 mm inferior
Werkzeuge > Punkte > Talus lateral proj. auf Ebene Tibia axial	87.7 mm	55.3 mm	171.7 mm		10.9 mm links	106.5 mm anterior	38.2 mm inferior
Werkzeuge > Punkte > Talus lateral	86.3 mm	56.1 mm	182.4 mm		11 mm links	115.7 mm anterior	44 mm inferior
Werkzeuge > Punkte > prox. Tibiahinterkante medial proj. auf Ebene tibia coronar (varus valgus)	89.7 mm	53 mm	110.6 mm		11.3 mm links	52 mm anterior	10.4 mm inferior
Werkzeuge > Punkte > prox. Tibiahinterkante medial proj. auf Ebene tibia coronar	86.6 mm	53.4 mm	113 mm		12.7 mm links	53.1 mm anterior	14 mm inferior
Werkzeuge > Punkte > prox. Tibiahinterkante medial proj. auf Ebene Tibia axial	80.3 mm	69.1 mm	169.8 mm		3.2 mm links	99.2 mm anterior	49.9 mm inferior
Werkzeuge > Punkte > prox. Tibiahinterkante medial (varus valgus)	90.1 mm	58.9 mm	110.2 mm		6.2 mm links	50.6 mm anterior	12.9 mm inferior
Werkzeuge > Punkte > prox. Tibiahinterkante medial	87.4 mm	65.1 mm	112.3 mm		2.4 mm links	50.1 mm anterior	18.9 mm inferior
Werkzeuge > Punkte > prox. Tibiahinterkante lateral proj. auf Ebene tibia coronar (varus valgus)	96.5 mm	52.7 mm	112.6 mm		7.9 mm links	56.2 mm anterior	5.9 mm inferior
Werkzeuge > Punkte > prox. Tibiahinterkante lateral proj. auf Ebene tibia coronar	94.9 mm	53.1 mm	116.2 mm		8.5 mm links	59 mm anterior	8.8 mm inferior
Werkzeuge > Punkte > prox. Tibiahinterkante lateral proj. auf Ebene Tibia axial	88.8 mm	68.6 mm	170.9 mm		1 mm rechts	103.3 mm anterior	43.6 mm inferior
Werkzeuge > Punkte > prox. Tibiahinterkante lateral (varus valgus)	97.1 mm	61.9 mm	112 mm		0.1 mm rechts	53.9 mm anterior	9.8 mm inferior
Werkzeuge > Punkte > prox. Tibiahinterkante lateral	95.6 mm	64.8 mm	115.5 mm		1.8 mm rechts	56 mm anterior	13.7 mm inferior
Werkzeuge > Punkte > Kondyle medial proj. auf Ebene Tibia axial	80.2 mm	67.1 mm	169.9 mm		5 mm links	99.7 mm anterior	49.1 mm inferior
Werkzeuge > Punkte > Kondyle medial proj. auf Ebene Femur coronar	99.4 mm	55.3 mm	100.6 mm		4.1 mm links	45.9 mm anterior	0 mm superior
Werkzeuge > Punkte > Kondyle medial	87.9 mm	62.8 mm	106.8 mm		4.1 mm links	45.9 mm anterior	15.1 mm inferior
Werkzeuge > Punkte > Kondyle lateral proj auf Ebene Tibia axial	85.9 mm	74.5 mm	170.1 mm		4.3 mm rechts	100.3 mm anterior	48.4 mm inferior
Werkzeuge > Punkte > Kondyle lateral proj auf Ebene Femur coronar	105.1 mm	62.7 mm	102.1 mm		5.2 mm rechts	47.5 mm anterior	0 mm superior
Werkzeuge > Punkte > Kondyle lateral	93.5 mm	70.2 mm	108.3 mm		5.2 mm rechts	47.5 mm anterior	15.1 mm inferior
Werkzeuge > Punkte > Femurkopfmittelpunkt	79.6 mm	65.5 mm	44.8 mm		5.9 mm links	14.2 mm posterior	2.7 mm superior
Werkzeuge > Punkte > Femurachsenpunkt proximal	85.7 mm	68.7 mm	58.8 mm		0 mm	0 mm	0 mm
Werkzeuge > Punkte > Femurachsenpunkt distal	97.2 mm	61.5 mm	88.8 mm		0 mm	32.9 mm anterior	0 mm superior
Werkzeuge > Punkte > Femur prox. proj. auf Ebene Femur coronar	85.7 mm	68.7 mm	58.8 mm		0 mm	0 mm	0 mm
Werkzeuge > Punkte > Femur Hals Basis proj. auf Ebene Femur coronar	78.9 mm	68.2 mm	46.8 mm		4.1 mm links	13.2 mm posterior	0 mm inferior
Werkzeuge > Punkte > Femur Hals Basis manuell Pro	86 mm	68.6 mm	58.7 mm		0 mm rechts	0 mm	0.3 mm superior
Werkzeuge > Punkte > Femur Hals Basis manuell	84.7 mm	69.4 mm	55.4 mm		0 mm rechts	3.6 mm posterior	0.3 mm superior
Werkzeuge > Punkte > Femur Hals Basis (ermittelt durch Proj. auf Ebene manuell)	79.8 mm	67.5 mm	46.2 mm		4.1 mm links	13.2 mm posterior	1.3 mm superior
Werkzeuge > Punkte > Femur Hals Basis (Ebene) proj. auf Ebene Femur axial	84.5 mm	64.7 mm	58.3 mm		4.1 mm links	0 mm	1.3 mm superior
Werkzeuge > Punkte > Endpunkt Verlängerung der Senkrechten auf Kondylenachse	84.8 mm	79.6 mm	43.9 mm		8.8 mm rechts	16.3 mm posterior	0 mm inferior
Werkzeuge > Punkte > Endpunkt Senkrechte auf Kondylenachse	100.5 mm	56.7 mm	100.9 mm		2.4 mm links	46.2 mm anterior	0 mm superior
Werkzeuge > Punkte > Ende der Verlängerung Senkrechte auf tibia vk (varus valgus)	89 mm	52.8 mm	105.6 mm		11.9 mm links	47.3 mm anterior	8.8 mm inferior
Werkzeuge > Punkte > Ende der Senkrechte auf tibia hk (varus valgus)	97.5 mm	52.7 mm	112.9 mm		7.4 mm links	56.9 mm anterior	5.2 mm inferior
Werkzeuge > Punkte > dist. Tibiavorderkante medial proj. auf Ebene tibia coronar (varus valgus)	80.4 mm	57.8 mm	177.9 mm		12.8 mm links	109.1 mm anterior	47.6 mm inferior
Werkzeuge > Punkte > dist. Tibiavorderkante medial proj. auf Ebene tibia coronar	80.7 mm	57.8 mm	178.7 mm		12.6 mm links	109.9 mm anterior	47.7 mm inferior
Werkzeuge > Punkte > dist. Tibiavorderkante medial proj. auf Ebene Tibia axial	81.3 mm	52.8 mm	171.1 mm		16.5 mm links	104.3 mm anterior	41.6 mm inferior
Werkzeuge > Punkte > dist. Tibiavorderkante medial (varus valgus)	80.4 mm	57 mm	177.9 mm		13.4 mm links	109.3 mm anterior	47.3 mm inferior
Werkzeuge > Punkte > dist. Tibiavorderkante medial	80.4 mm	53.3 mm	179 mm		16.6 mm links	111.1 mm anterior	45.8 mm inferior
Werkzeuge > Punkte > dist. Tibiavorderkante lateral proj. auf Ebene tibia coronar (varus valgus)	84.8 mm	57.5 mm	178.2 mm		10.6 mm links	111 mm anterior	44.2 mm inferior
Werkzeuge > Punkte > dist. Tibiavorderkante lateral proj. auf Ebene tibia coronar	87.1 mm	57.5 mm	179.8 mm		9.4 mm links	113.2 mm anterior	43 mm inferior
Werkzeuge > Punkte > dist. Tibiavorderkante lateral proj. auf Ebene Tibia axial	88 mm	54.8 mm	171.7 mm		11.1 mm links	106.8 mm anterior	37.8 mm inferior
Werkzeuge > Punkte > dist. Tibiavorderkante lateral (varus valgus)	84.8 mm	58.3 mm	178.2 mm		10 mm links	110.8 mm anterior	44.6 mm inferior
Werkzeuge > Punkte > dist. Tibiavorderkante lateral	87 mm	55.4 mm	179.9 mm		11.2 mm links	113.7 mm anterior	42.2 mm inferior
Werkzeuge > Punkte > AxPro_Kopfszentrum	84.5 mm	62.4 mm	57.7 mm		5.9 mm links	0 mm	2.7 mm superior
Werkzeuge > Punkte > AxPro_Kondyle medial	71.9 mm	72.8 mm	65 mm		4.1 mm links	0 mm anterior	15.1 mm inferior
Werkzeuge > Punkte > AxPro_Kondyle lateral	77 mm	80.6 mm	65 mm		5.2 mm rechts	0 mm anterior	15.1 mm inferior
Werkzeuge > Linien > Verlängerung Senkrechte auf tibia vk (varus valgus)	3.7 mm	3.3 mm	49.8 mm	50 mm	0.4 mm links	43.3 mm posterior	24.9 mm superior	50 mm
Werkzeuge > Linien > Verlängerung der Senkrechten auf Kondylenachse	12.4 mm	18.1 mm	44.9 mm	50 mm	8.8 mm rechts	49.2 mm posterior	0 mm	50 mm
Werkzeuge > Linien > transkondyläre Achse	5.6 mm	7.5 mm	1.5 mm	9.4 mm	9.3 mm links	1.7 mm posterior	0 mm	9.4 mm
Werkzeuge > Linien > Tibiaachse	3.8 mm	2.2 mm	31.2 mm	31.5 mm	0.5 mm rechts	26.6 mm posterior	16.8 mm superior	31.5 mm
Werkzeuge > Linien > Talusachse proj. auf Ebene Tibia axial	5.1 mm	2.2 mm	0.5 mm	5.5 mm	4.6 mm rechts	1.7 mm anterior	2.6 mm superior	5.5 mm
Werkzeuge > Linien > Senkrechte auf Kondylenachse	3.3 mm	4.9 mm	12.1 mm	13.4 mm	2.4 mm links	13.2 mm anterior	0 mm	13.4 mm
Werkzeuge > Linien > Senkrechte auf dist. Tibiavorderkante in Ebene tibia coronar (varus valgus)	1.7 mm	1.5 mm	22.8 mm	22.9 mm	0.2 mm rechts	19.8 mm anterior	11.4 mm inferior	22.9 mm
Werkzeuge > Linien > Senkrecht auf prox. Tibiahinterkante in Ebene tibia coronar (varus valgus)	12.2 mm	3.4 mm	42.5 mm	44.4 mm	4 mm rechts	33.8 mm posterior	28.5 mm superior	44.4 mm
Werkzeuge > Linien > prox. Tibiahinterkante proj. auf Ebene Tibia axial	8.5 mm	0.5 mm	1.1 mm	8.6 mm	4.2 mm links	4.1 mm posterior	6.3 mm inferior	8.6 mm
Werkzeuge > Linien > prox. Tibiahinterkante proj auf Ebene tibia coronar (varus valgus)	6.7 mm	0.3 mm	2 mm	7 mm	3.4 mm links	4.2 mm posterior	4.5 mm inferior	7 mm
Werkzeuge > Linien > prox. Tibiahinterkante proj auf Ebene tibia coronar	8.3 mm	0.3 mm	3.2 mm	8.9 mm	4.2 mm links	5.9 mm posterior	5.2 mm inferior	8.9 mm
Werkzeuge > Linien > prox. Tibiahinterkante (varus valgus)	6.9 mm	3 mm	1.8 mm	7.7 mm	6.2 mm links	3.4 mm posterior	3.1 mm inferior	7.7 mm
Werkzeuge > Linien > prox. Tibiahinterkante	8.3 mm	0.3 mm	3.2 mm	8.9 mm	4.2 mm links	5.9 mm posterior	5.2 mm inferior	8.9 mm
Werkzeuge > Linien > prox. femorale Längsachse	1 mm	0.7 mm	3.4 mm	3.6 mm	0 mm rechts	3.6 mm posterior	0.3 mm superior	3.6 mm
Werkzeuge > Linien > Neue Linie 31	5 mm	7.8 mm	0.1 mm	9.3 mm	9.3 mm links	0 mm	0 mm	9.3 mm
Werkzeuge > Linien > Kopfzentrum - Femur Hals Basis (manuell) Linie	5.1 mm	3.9 mm	10.5 mm	12.3 mm	6 mm rechts	10.5 mm anterior	2.3 mm inferior	12.3 mm
Werkzeuge > Linien > Kopfzentrum - Femur Hals Basis (durch Ebene) Linie	0.3 mm	2.1 mm	1.4 mm	2.5 mm	1.9 mm rechts	0.9 mm anterior	1.4 mm inferior	2.5 mm
Werkzeuge > Linien > Kondyle_Femur Hals Basis Prox	5 mm	7.8 mm	0.1 mm	9.3 mm	9.3 mm links	0 mm	0 mm	9.3 mm
Werkzeuge > Linien > Kondyle_AxPro_Kopfzentrum	5 mm	7.8 mm	0.1 mm	9.3 mm	9.3 mm links	0 mm	0 mm	9.3 mm
Werkzeuge > Linien > Kondylenachse proj. auf Ebene Femur coronar	5.6 mm	7.5 mm	1.5 mm	9.4 mm	9.3 mm rechts	1.7 mm anterior	0 mm	9.4 mm
Werkzeuge > Linien > Kondylenachse	5.6 mm	7.5 mm	1.5 mm	9.4 mm	9.3 mm rechts	1.7 mm anterior	0 mm	9.4 mm
Werkzeuge > Linien > Kondyle proj. auf Ebene Tibia axial	5.8 mm	7.4 mm	0.2 mm	9.4 mm	9.3 mm rechts	0.6 mm anterior	0.7 mm superior	9.4 mm
Werkzeuge > Linien > Femurachse proj. auf Ebene Femur coronar
Werkzeuge > Linien > Femurachse Kopfzentrum	11.5 mm	7.2 mm	30 mm	32.9 mm	0 mm	32.9 mm posterior	0 mm	32.9 mm
Werkzeuge > Linien > Femurachse	11.5 mm	7.2 mm	30 mm	32.9 mm	0 mm	32.9 mm posterior	0 mm	32.9 mm
Werkzeuge > Linien > dist. Tibiavorderkante proj. auf Ebene tibia coronar (varus valgus)	4.4 mm	0.3 mm	0.3 mm	4.4 mm	2.1 mm links	1.9 mm posterior	3.3 mm inferior	4.4 mm
Werkzeuge > Linien > dist. Tibiavorderkante proj. auf Ebene tibia coronar	6.5 mm	0.4 mm	1 mm	6.6 mm	3.2 mm links	3.3 mm posterior	4.7 mm inferior	6.6 mm
Werkzeuge > Linien > dist. Tibiavorderkante proj. auf Ebene Tibia axial	6.7 mm	2 mm	0.7 mm	7 mm	5.3 mm links	2.5 mm posterior	3.8 mm inferior	7 mm
Werkzeuge > Linien > dist. Tibiavorderkante (varus valgus)	4.5 mm	1.2 mm	0.3 mm	4.6 mm	3.5 mm links	1.5 mm posterior	2.7 mm inferior	4.6 mm
Werkzeuge > Linien > dist. Tibiavorderkante	6.6 mm	2.1 mm	0.9 mm	7 mm	5.3 mm links	2.7 mm posterior	3.7 mm inferior	7 mm
Werkzeuge > Linien > AxPro_Kondyle	5 mm	7.8 mm	0.1 mm	9.3 mm	9.3 mm links	0 mm	0 mm	9.3 mm
Werkzeuge > Winkel > Winkel Schenkelhalsachse Femurachse (mittels Ebene manuell)	179.2 °	108.8 °	72.8 °	111.5 °	96.3 °	127 °	115 °	111.5 °
Werkzeuge > Winkel > Winkel Schenkelhalsachse Femurachse (Femur Hals Basis manuell definiert)	175.5 °	146.4 °	109.6 °	148.7 °	91.5 °	167 °	150.6 °	148.7 °
Werkzeuge > Winkel > varus valgus Tibia proj.	11.8 °	0.8 °	26 °	11.8 °	9 °	10.3 °	7.4 °	11.8 °
Werkzeuge > Winkel > varus valgus Femur proj.	5.5 °	8.5 °	23.6 °	10.1 °	90 °	0 °	10.1 °	10.1 °
Werkzeuge > Winkel > Torsionswinkel proj. auf Ebene Tibia axial	1.4 °	96.2 °	20.3 °	20.3 °	20.8 °	0.5 °	19 °	20.3 °
Werkzeuge > Winkel > Tibiotalare Torsion (TTT) proj.	0.5 °	5.9 °	5.9 °	5.9 °	5.6 °	0.2 °	4.3 °	5.9 °
Werkzeuge > Winkel > FTR (femorotibial Rotation) proj.	174.7 °	67 °	124.8 °	124.6 °	127.8 °	171.9 °	139.5 °	124.6 °
Werkzeuge > Winkel > Antetorsionswinkel korrigiert	96.3 °	14.4 °	34.2 °	36.8 °	36.8 °	180 °	0 °	36.8 °
Werkzeuge > Winkel > Antetorsionswinkel (über Ebene manuell bestimmt) proj	102.4 °	20.1 °	43.5 °	47 °	47 °	180 °	0 °	47 °
Werkzeuge > Winkel > Antetorsionswinkel (Femur Hals Basis manuell) proj	33.1 °	8.9 °	19.6 °	21.3 °	21.3 °	0 °	0 °	21.3 °
Werkzeuge > Ebenen > Tibia coronar
Werkzeuge > Ebenen > Tibia axial
Werkzeuge > Ebenen > Femur coronar
Werkzeuge > Ebenen > Femur axial
Werkzeuge > Ebenen > Ebene manuell
Werkzeuge > Polylinien > Punkte auf Kopf
Werkzeuge > Koordinatensysteme > ks tibia prox.
Werkzeuge > Koordinatensysteme > ks femur
Werkzeuge > Koordinatensysteme > ks
Werkzeuge > Koordinatensysteme > Kopie ks femur
Werkzeuge > Variablen > Kopfachsen_tmp	-100
Werkzeuge > Variablen > 300	300
Werkzeuge > Variablen > 50	50
Werkzeuge > Variablen > -50	-50
