# Supplementary material for: 3D Slicer open-source software plug-in for vector-based angle calculation of canine hind limb alignment in computed tomographic images
Source: PLoS One. 2024 Mar 29;19(3):e0283823. doi: 10.1371/journal.pone.0283823 (PMC10980227; doi:10.1371/journal.pone.0283823)
Supplement: S2 Data — (ZIP) [file pone.0283823.s002.zip › 100.csv]

Werkzeuge Name	Datensatzkoordinatensystem X	Datensatzkoordinatensystem Y	Datensatzkoordinatensystem Z	Datensatzkoordinatensystem 3D	Patientenkoordinatensystem X	Patientenkoordinatensystem Y	Patientenkoordinatensystem Z	Patientenkoordinatensystem 3D	Extra Wert X	Extra Wert Y	Extra Wert Z	Extra Wert 3D	Extra Wert Beschreibung
Werkzeuge > Punkte > tmp zur Definition der Senkrechten auf tibia vk und hk	159.1 mm	81.1 mm	103.8 mm		54.6 mm rechts	23.4 mm anterior	8.7 mm superior
Werkzeuge > Punkte > tmp proj. auf Ebene tibia coronar	159.1 mm	81.1 mm	103.8 mm		54.6 mm rechts	23.4 mm anterior	8.7 mm superior
Werkzeuge > Punkte > TMP B	118.3 mm	150.3 mm	52.1 mm		13.8 mm rechts	45.8 mm posterior	60.4 mm superior
Werkzeuge > Punkte > tmp A	123.2 mm	150.3 mm	54.4 mm		18.7 mm rechts	45.8 mm posterior	58.1 mm superior
Werkzeuge > Punkte > TMP6	115.5 mm	150.2 mm	51.7 mm		11 mm rechts	45.7 mm posterior	60.8 mm superior
Werkzeuge > Punkte > TMP5	124.4 mm	207.3 mm	53 mm		19.9 mm rechts	102.8 mm posterior	59.5 mm superior
Werkzeuge > Punkte > Tibiaachse proximal	151.8 mm	80.6 mm	83.3 mm		47.3 mm rechts	23.9 mm anterior	29.3 mm superior
Werkzeuge > Punkte > Tibiaachse distal	166.5 mm	81.6 mm	124.4 mm		62 mm rechts	22.9 mm anterior	11.9 mm inferior
Werkzeuge > Punkte > Talus medial proj. auf Ebene Tibia axial	165.5 mm	76.2 mm	124.9 mm		61 mm rechts	28.3 mm anterior	12.4 mm inferior
Werkzeuge > Punkte > Talus medial	170.1 mm	76.5 mm	137.8 mm		65.6 mm rechts	28 mm anterior	25.3 mm inferior
Werkzeuge > Punkte > Talus lateral proj. auf Ebene Tibia axial	171.2 mm	78.3 mm	122.8 mm		66.7 mm rechts	26.2 mm anterior	10.3 mm inferior
Werkzeuge > Punkte > Talus lateral	176 mm	78.6 mm	136.1 mm		71.5 mm rechts	25.9 mm anterior	23.6 mm inferior
Werkzeuge > Punkte > prox. Tibiahinterkante medial proj. auf Ebene tibia coronar (varus valgus)	141.1 mm	80 mm	62.3 mm		36.6 mm rechts	24.5 mm anterior	50.2 mm superior
Werkzeuge > Punkte > prox. Tibiahinterkante medial proj. auf Ebene tibia coronar	143.6 mm	80.1 mm	65.7 mm		39.1 mm rechts	24.4 mm anterior	46.8 mm superior
Werkzeuge > Punkte > prox. Tibiahinterkante medial proj. auf Ebene Tibia axial	164.4 mm	92.1 mm	124.9 mm		59.9 mm rechts	12.4 mm anterior	12.4 mm inferior
Werkzeuge > Punkte > prox. Tibiahinterkante medial (varus valgus)	140.9 mm	86.5 mm	62.2 mm		36.4 mm rechts	18 mm anterior	50.3 mm superior
Werkzeuge > Punkte > prox. Tibiahinterkante medial	143.3 mm	90.7 mm	65.5 mm		38.8 mm rechts	13.8 mm anterior	47 mm superior
Werkzeuge > Punkte > prox. Tibiahinterkante lateral proj. auf Ebene tibia coronar (varus valgus)	152.2 mm	80.3 mm	58.3 mm		47.7 mm rechts	24.2 mm anterior	54.2 mm superior
Werkzeuge > Punkte > prox. Tibiahinterkante lateral proj. auf Ebene tibia coronar	149.2 mm	80.2 mm	63.4 mm		44.7 mm rechts	24.3 mm anterior	49.1 mm superior
Werkzeuge > Punkte > prox. Tibiahinterkante lateral proj. auf Ebene Tibia axial	170.1 mm	92.2 mm	122.8 mm		65.6 mm rechts	12.3 mm anterior	10.3 mm inferior
Werkzeuge > Punkte > prox. Tibiahinterkante lateral (varus valgus)	152.1 mm	86.5 mm	58.3 mm		47.6 mm rechts	18 mm anterior	54.2 mm superior
Werkzeuge > Punkte > prox. Tibiahinterkante lateral	148.9 mm	90.8 mm	63.3 mm		44.4 mm rechts	13.7 mm anterior	49.2 mm superior
Werkzeuge > Punkte > Kondyle medial proj. auf Ebene Tibia axial	160.3 mm	95 mm	126.3 mm		55.8 mm rechts	9.5 mm anterior	13.8 mm inferior
Werkzeuge > Punkte > Kondyle medial proj. auf Ebene Femur coronar	130.9 mm	94.8 mm	46.3 mm		26.4 mm rechts	9.7 mm anterior	66.2 mm superior
Werkzeuge > Punkte > Kondyle medial	137.3 mm	93.4 mm	61.5 mm		32.8 mm rechts	11.1 mm anterior	51 mm superior
Werkzeuge > Punkte > Kondyle lateral proj auf Ebene Tibia axial	172.8 mm	96 mm	121.8 mm		68.3 mm rechts	8.5 mm anterior	9.3 mm inferior
Werkzeuge > Punkte > Kondyle lateral proj auf Ebene Femur coronar	143.1 mm	95.8 mm	41.3 mm		38.6 mm rechts	8.7 mm anterior	71.2 mm superior
Werkzeuge > Punkte > Kondyle lateral	149.5 mm	94.4 mm	56.5 mm		45 mm rechts	10.1 mm anterior	56 mm superior
Werkzeuge > Punkte > Femurkopfmittelpunkt	127.1 mm	161.3 mm	47.8 mm		22.6 mm rechts	56.8 mm posterior	64.7 mm superior
Werkzeuge > Punkte > Femurachsenpunkt proximal	135.4 mm	151.6 mm	49.5 mm		30.9 mm rechts	47.1 mm posterior	63 mm superior
Werkzeuge > Punkte > Femurachsenpunkt distal	138.1 mm	105.6 mm	44.2 mm		33.6 mm rechts	1.1 mm posterior	68.3 mm superior
Werkzeuge > Punkte > Femur prox. proj. auf Ebene Femur coronar	135.4 mm	151.6 mm	49.5 mm		30.9 mm rechts	47.1 mm posterior	63 mm superior
Werkzeuge > Punkte > Femur Hals Basis proj. auf Ebene Femur coronar	131.7 mm	157.9 mm	51.6 mm		27.2 mm rechts	53.4 mm posterior	60.9 mm superior
Werkzeuge > Punkte > Femur Hals Basis manuell Pro	135.4 mm	151.6 mm	49.4 mm		30.9 mm rechts	47.1 mm posterior	63.1 mm superior
Werkzeuge > Punkte > Femur Hals Basis manuell	135.4 mm	152.4 mm	49.5 mm		30.9 mm rechts	47.9 mm posterior	63 mm superior
Werkzeuge > Punkte > Femur Hals Basis (ermittelt durch Proj. auf Ebene manuell)	130.1 mm	158.2 mm	47.9 mm		25.6 mm rechts	53.7 mm posterior	64.6 mm superior
Werkzeuge > Punkte > Femur Hals Basis (Ebene) proj. auf Ebene Femur axial	130.5 mm	151.6 mm	47.1 mm		26 mm rechts	47.1 mm posterior	65.4 mm superior
Werkzeuge > Punkte > Endpunkt Verlängerung der Senkrechten auf Kondylenachse	136.2 mm	155.3 mm	49.5 mm		31.7 mm rechts	50.8 mm posterior	63 mm superior
Werkzeuge > Punkte > Endpunkt Senkrechte auf Kondylenachse	138.5 mm	95.4 mm	43.2 mm		34 mm rechts	9.1 mm anterior	69.3 mm superior
Werkzeuge > Punkte > Ende der Verlängerung Senkrechte auf tibia vk (varus valgus)	142.2 mm	80 mm	56.8 mm		37.7 mm rechts	24.5 mm anterior	55.7 mm superior
Werkzeuge > Punkte > Ende der Senkrechte auf tibia hk (varus valgus)	143.9 mm	80.1 mm	61.3 mm		39.4 mm rechts	24.4 mm anterior	51.2 mm superior
Werkzeuge > Punkte > dist. Tibiavorderkante medial proj. auf Ebene tibia coronar (varus valgus)	166.5 mm	81.7 mm	134 mm		62 mm rechts	22.8 mm anterior	21.5 mm inferior
Werkzeuge > Punkte > dist. Tibiavorderkante medial proj. auf Ebene tibia coronar	167.3 mm	81.7 mm	132.6 mm		62.8 mm rechts	22.8 mm anterior	20.1 mm inferior
Werkzeuge > Punkte > dist. Tibiavorderkante medial proj. auf Ebene Tibia axial	164.8 mm	76.1 mm	125.1 mm		60.3 mm rechts	28.4 mm anterior	12.6 mm inferior
Werkzeuge > Punkte > dist. Tibiavorderkante medial (varus valgus)	166.5 mm	81.6 mm	134 mm		62 mm rechts	22.9 mm anterior	21.5 mm inferior
Werkzeuge > Punkte > dist. Tibiavorderkante medial	167.5 mm	76.3 mm	132.7 mm		63 mm rechts	28.2 mm anterior	20.2 mm inferior
Werkzeuge > Punkte > dist. Tibiavorderkante lateral proj. auf Ebene tibia coronar (varus valgus)	172.9 mm	81.8 mm	131.7 mm		68.4 mm rechts	22.7 mm anterior	19.2 mm inferior
Werkzeuge > Punkte > dist. Tibiavorderkante lateral proj. auf Ebene tibia coronar	175 mm	81.9 mm	131.4 mm		70.5 mm rechts	22.6 mm anterior	18.9 mm inferior
Werkzeuge > Punkte > dist. Tibiavorderkante lateral proj. auf Ebene Tibia axial	171.9 mm	78.3 mm	122.5 mm		67.4 mm rechts	26.2 mm anterior	10 mm inferior
Werkzeuge > Punkte > dist. Tibiavorderkante lateral (varus valgus)	173 mm	81.6 mm	131.7 mm		68.5 mm rechts	22.9 mm anterior	19.2 mm inferior
Werkzeuge > Punkte > dist. Tibiavorderkante lateral	175.1 mm	78.5 mm	131.4 mm		70.6 mm rechts	26 mm anterior	18.9 mm inferior
Werkzeuge > Punkte > AxPro_Kopfszentrum	127.7 mm	151.5 mm	46.6 mm		23.2 mm rechts	47 mm posterior	65.9 mm superior
Werkzeuge > Punkte > AxPro_Kondyle medial	134 mm	149.4 mm	67.9 mm		29.5 mm rechts	44.9 mm posterior	44.6 mm superior
Werkzeuge > Punkte > AxPro_Kondyle lateral	146.2 mm	150.7 mm	62.9 mm		41.7 mm rechts	46.2 mm posterior	49.6 mm superior
Werkzeuge > Linien > Verlängerung Senkrechte auf tibia vk (varus valgus)	16.9 mm	1.1 mm	47 mm	50 mm	16.9 mm links	1.1 mm anterior	47 mm superior	50 mm
Werkzeuge > Linien > Verlängerung der Senkrechten auf Kondylenachse	1.9 mm	49.7 mm	5.3 mm	50 mm	1.9 mm links	49.7 mm posterior	5.3 mm inferior	50 mm
Werkzeuge > Linien > transkondyläre Achse	12.2 mm	1 mm	5.1 mm	13.3 mm	12.2 mm links	1 mm anterior	5.1 mm inferior	13.3 mm
Werkzeuge > Linien > Tibiaachse	14.7 mm	1 mm	41.1 mm	43.7 mm	14.7 mm links	1 mm anterior	41.1 mm superior	43.7 mm
Werkzeuge > Linien > Talusachse proj. auf Ebene Tibia axial	5.7 mm	2.1 mm	2.1 mm	6.4 mm	5.7 mm rechts	2.1 mm posterior	2.1 mm superior	6.4 mm
Werkzeuge > Linien > Senkrechte auf Kondylenachse	0.4 mm	10.1 mm	1.1 mm	10.2 mm	0.4 mm rechts	10.1 mm anterior	1.1 mm superior	10.2 mm
Werkzeuge > Linien > Senkrechte auf dist. Tibiavorderkante in Ebene tibia coronar (varus valgus)	10.4 mm	0.7 mm	29.1 mm	30.9 mm	10.4 mm rechts	0.7 mm posterior	29.1 mm inferior	30.9 mm
Werkzeuge > Linien > Senkrecht auf prox. Tibiahinterkante in Ebene tibia coronar (varus valgus)	15.2 mm	1 mm	42.5 mm	45.1 mm	15.2 mm links	1 mm anterior	42.5 mm superior	45.1 mm
Werkzeuge > Linien > prox. Tibiahinterkante proj. auf Ebene Tibia axial	5.7 mm	0.1 mm	2 mm	6 mm	5.7 mm links	0.1 mm anterior	2 mm inferior	6 mm
Werkzeuge > Linien > prox. Tibiahinterkante proj auf Ebene tibia coronar (varus valgus)	11.1 mm	0.3 mm	4 mm	11.8 mm	11.1 mm links	0.3 mm anterior	4 mm inferior	11.8 mm
Werkzeuge > Linien > prox. Tibiahinterkante proj auf Ebene tibia coronar	5.6 mm	0.1 mm	2.3 mm	6 mm	5.6 mm links	0.1 mm anterior	2.3 mm inferior	6 mm
Werkzeuge > Linien > prox. Tibiahinterkante (varus valgus)	11.1 mm	0 mm	4 mm	11.8 mm	11.1 mm links	0 mm	4 mm inferior	11.8 mm
Werkzeuge > Linien > prox. Tibiahinterkante	5.6 mm	0.1 mm	2.3 mm	6 mm	5.6 mm links	0.1 mm anterior	2.3 mm inferior	6 mm
Werkzeuge > Linien > prox. femorale Längsachse	0.1 mm	0.8 mm	0 mm	0.8 mm	0.1 mm links	0.8 mm posterior	0 mm superior	0.8 mm
Werkzeuge > Linien > Neue Linie 31	12.2 mm	1.3 mm	5 mm	13.3 mm	12.2 mm links	1.3 mm anterior	5 mm inferior	13.3 mm
Werkzeuge > Linien > Lot von Femurkopfmittelpunk	3 mm	3.1 mm	0.1 mm	4.3 mm	3 mm rechts	3.1 mm anterior	0.1 mm inferior	4.3 mm
Werkzeuge > Linien > Kopfzentrum - Femur Hals Basis (manuell) Linie	8.3 mm	8.9 mm	1.7 mm	12.3 mm	8.3 mm rechts	8.9 mm anterior	1.7 mm inferior	12.3 mm
Werkzeuge > Linien > Kopfzentrum - Femur Hals Basis (durch Ebene) Linie	3 mm	3.1 mm	0.1 mm	4.3 mm	3 mm rechts	3.1 mm anterior	0.1 mm inferior	4.3 mm
Werkzeuge > Linien > Kondyle_Femur Hals Basis Prox	12.2 mm	1.3 mm	5 mm	13.3 mm	12.2 mm links	1.3 mm anterior	5 mm inferior	13.3 mm
Werkzeuge > Linien > Kondyle_AxPro_Kopfzentrum	12.2 mm	1.3 mm	5 mm	13.3 mm	12.2 mm links	1.3 mm anterior	5 mm inferior	13.3 mm
Werkzeuge > Linien > Kondylenachse proj. auf Ebene Femur coronar	12.2 mm	1 mm	5.1 mm	13.3 mm	12.2 mm rechts	1 mm posterior	5.1 mm superior	13.3 mm
Werkzeuge > Linien > Kondylenachse	12.2 mm	1 mm	5.1 mm	13.3 mm	12.2 mm rechts	1 mm posterior	5.1 mm superior	13.3 mm
Werkzeuge > Linien > Kondyle proj. auf Ebene Tibia axial	12.4 mm	1 mm	4.5 mm	13.3 mm	12.4 mm rechts	1 mm posterior	4.5 mm superior	13.3 mm
Werkzeuge > Linien > Femurachse proj. auf Ebene Femur coronar
Werkzeuge > Linien > Femurachse Kopfzentrum	2.7 mm	46 mm	5.3 mm	46.4 mm	2.7 mm links	46 mm posterior	5.3 mm inferior	46.4 mm
Werkzeuge > Linien > Femurachse	2.7 mm	46 mm	5.3 mm	46.4 mm	2.7 mm links	46 mm posterior	5.3 mm inferior	46.4 mm
Werkzeuge > Linien > dist. Tibiavorderkante proj. auf Ebene tibia coronar (varus valgus)	6.5 mm	0.1 mm	2.3 mm	6.9 mm	6.5 mm links	0.1 mm anterior	2.3 mm inferior	6.9 mm
Werkzeuge > Linien > dist. Tibiavorderkante proj. auf Ebene tibia coronar	7.6 mm	0.2 mm	1.2 mm	7.7 mm	7.6 mm links	0.2 mm anterior	1.2 mm inferior	7.7 mm
Werkzeuge > Linien > dist. Tibiavorderkante proj. auf Ebene Tibia axial	7.1 mm	2.2 mm	2.6 mm	7.9 mm	7.1 mm links	2.2 mm anterior	2.6 mm inferior	7.9 mm
Werkzeuge > Linien > dist. Tibiavorderkante (varus valgus)	6.5 mm	0 mm	2.3 mm	6.9 mm	6.5 mm links	0 mm	2.3 mm inferior	6.9 mm
Werkzeuge > Linien > dist. Tibiavorderkante	7.6 mm	2.3 mm	1.2 mm	8 mm	7.6 mm links	2.3 mm anterior	1.2 mm inferior	8 mm
Werkzeuge > Linien > AxPro_Kondyle	12.2 mm	1.3 mm	5 mm	13.3 mm	12.2 mm links	1.3 mm anterior	5 mm inferior	13.3 mm
Werkzeuge > Winkel > Winkel Schenkelhalsachse Femurachse (mittels Ebene manuell)	112.6 °	167.8 °	140.1 °	138.8 °	112.6 °	167.8 °	140.1 °	138.8 °
Werkzeuge > Winkel > Winkel Schenkelhalsachse Femurachse (Femur Hals Basis manuell definiert)	105.2 °	162.4 °	140.5 °	138 °	105.2 °	162.4 °	140.5 °	138 °
Werkzeuge > Winkel > varus valgus Tibia proj.	0 °	0 °	0 °	0 °	0 °	0 °	0 °	0 °
Werkzeuge > Winkel > varus valgus Femur proj.	6.9 °	0.5 °	1.1 °	1.2 °	6.9 °	0.5 °	1.1 °	1.2 °
Werkzeuge > Winkel > Torsionswinkel proj. auf Ebene Tibia axial	0.3 °	37.1 °	16.1 °	15.2 °	0.3 °	37.1 °	16.1 °	15.2 °
Werkzeuge > Winkel > Tibiotalare Torsion (TTT) proj.	179.9 °	175.8 °	177.4 °	177.5 °	179.9 °	175.8 °	177.4 °	177.5 °
Werkzeuge > Winkel > FTR (femorotibial Rotation) proj.	0.1 °	9.3 °	3.4 °	3.2 °	0.1 °	9.3 °	3.4 °	3.2 °
Werkzeuge > Winkel > Antetorsionswinkel korrigiert	32 °	152.6 °	3.8 °	32.1 °	32 °	152.6 °	3.8 °	32.1 °
Werkzeuge > Winkel > Antetorsionswinkel (über Ebene manuell bestimmt) proj	54.7 °	157.2 °	7.6 °	54.7 °	54.7 °	157.2 °	7.6 °	54.7 °
Werkzeuge > Winkel > Antetorsionswinkel (Femur Hals Basis manuell) proj	41.9 °	162.7 °	5 °	42.1 °	41.9 °	162.7 °	5 °	42.1 °
Werkzeuge > Ebenen > Tibia coronar
Werkzeuge > Ebenen > Tibia axial
Werkzeuge > Ebenen > Femur coronar
Werkzeuge > Ebenen > Femur axial
Werkzeuge > Ebenen > Ebene manuell
Werkzeuge > Polylinien > Punkte auf Kopf
Werkzeuge > Koordinatensysteme > ks tibia prox.
Werkzeuge > Koordinatensysteme > ks femur
Werkzeuge > Koordinatensysteme > ks
Werkzeuge > Koordinatensysteme > Kopie ks femur
Werkzeuge > Variablen > Kopfachsen_tmp	-100
Werkzeuge > Variablen > 300	300
Werkzeuge > Variablen > 50	50
Werkzeuge > Variablen > -50	-50
