# Supplementary material for: 3D Slicer open-source software plug-in for vector-based angle calculation of canine hind limb alignment in computed tomographic images
Source: PLoS One. 2024 Mar 29;19(3):e0283823. doi: 10.1371/journal.pone.0283823 (PMC10980227; doi:10.1371/journal.pone.0283823)
Supplement: S2 Data — (ZIP) [file pone.0283823.s002.zip › 101.csv]

Werkzeuge Name	Datensatzkoordinatensystem X	Datensatzkoordinatensystem Y	Datensatzkoordinatensystem Z	Datensatzkoordinatensystem 3D	Patientenkoordinatensystem X	Patientenkoordinatensystem Y	Patientenkoordinatensystem Z	Patientenkoordinatensystem 3D	Extra Wert X	Extra Wert Y	Extra Wert Z	Extra Wert 3D	Extra Wert Beschreibung
Ansichten > Ergebnisse varus valgus Tibia > varus valgus Tibia proj.	3.1 °	0.2 °	5.6 °	2.7 °	3.1 °	0.2 °	5.6 °	2.7 °
Ansichten > Ergebnisse varus valgus Femur > varus valgus Femur proj.	4.5 °	0.4 °	3.3 °	2.7 °	4.5 °	0.4 °	3.3 °	2.7 °
Ansichten > Ergebnisse Torsionswinkel Tibia > Torsionswinkel proj. auf Ebene Tibia axial	0.9 °	4.4 °	1.8 °	2 °	0.9 °	4.4 °	1.8 °	2 °
Ansichten > Ergebnisse FTR (femorotibiale Rotation) proj. > FTR (femorotibial Rotation) proj.	2.5 °	8 °	4.6 °	5.2 °	2.5 °	8 °	4.6 °	5.2 °
Ansichten > Ergebnisse AT-Winkel proj. > Winkel Schenkelhalsachse Femurachse (mittels Ebene manuell)	148.4 °	142.4 °	117.8 °	131.3 °	148.4 °	142.4 °	117.8 °	131.3 °
Ansichten > Ergebnisse AT-Winkel proj. > Winkel Schenkelhalsachse Femurachse (Femur Hals Basis manuell definiert)	149.3 °	157.8 °	133.7 °	143.1 °	149.3 °	157.8 °	133.7 °	143.1 °
Ansichten > Ergebnisse AT-Winkel proj. > Antetorsionswinkel (über Ebene manuell bestimmt) proj	33.9 °	52.7 °	22.9 °	37.1 °	33.9 °	52.7 °	22.9 °	37.1 °
Ansichten > Ergebnisse AT-Winkel proj. > Antetorsionswinkel (Femur Hals Basis manuell) proj	18.5 °	24.7 °	12.3 °	20.7 °	18.5 °	24.7 °	12.3 °	20.7 °
Ansichten > Ergebnis Tibiotalare Torsion (TTT) > Tibiotalare Torsion (TTT) proj.	177.2 °	174.7 °	174.9 °	174.2 °	177.2 °	174.7 °	174.9 °	174.2 °
Ansichten > Eingaben varus valgus Tibia > Tibiaachse proximal	112 mm	53.2 mm	105 mm		29 mm rechts	29.8 mm anterior	0.8 mm inferior
Ansichten > Eingaben varus valgus Tibia > Tibiaachse distal	113.1 mm	32.5 mm	144 mm		30.1 mm rechts	50.5 mm anterior	39.8 mm inferior
Ansichten > Eingaben varus valgus Tibia > prox. Tibiahinterkante medial (varus valgus)	108.8 mm	67.6 mm	87.2 mm		25.8 mm rechts	15.4 mm anterior	17.1 mm superior
Ansichten > Eingaben varus valgus Tibia > prox. Tibiahinterkante medial	110 mm	69.3 mm	93.1 mm		27 mm rechts	13.7 mm anterior	11.2 mm superior
Ansichten > Eingaben varus valgus Tibia > prox. Tibiahinterkante lateral (varus valgus)	117.3 mm	69 mm	88.3 mm		34.3 mm rechts	14 mm anterior	15.9 mm superior
Ansichten > Eingaben varus valgus Tibia > prox. Tibiahinterkante lateral	117 mm	69.8 mm	93.4 mm		34 mm rechts	13.2 mm anterior	10.8 mm superior
Ansichten > Eingaben varus valgus Tibia > dist. Tibiavorderkante medial (varus valgus)	111 mm	28.2 mm	150.5 mm		28 mm rechts	54.8 mm anterior	46.2 mm inferior
Ansichten > Eingaben varus valgus Tibia > dist. Tibiavorderkante medial	110.4 mm	25.2 mm	148.8 mm		27.4 mm rechts	57.8 mm anterior	44.6 mm inferior
Ansichten > Eingaben varus valgus Tibia > dist. Tibiavorderkante lateral (varus valgus)	115.1 mm	28.2 mm	150.9 mm		32.1 mm rechts	54.8 mm anterior	46.6 mm inferior
Ansichten > Eingaben varus valgus Tibia > dist. Tibiavorderkante lateral	117.6 mm	26.2 mm	148.9 mm		34.6 mm rechts	56.8 mm anterior	44.6 mm inferior
Ansichten > Eingaben varus valgus Femur > Kondyle medial	106.7 mm	73.5 mm	85.1 mm		23.7 mm rechts	9.5 mm anterior	19.2 mm superior
Ansichten > Eingaben varus valgus Femur > Kondyle lateral	116.7 mm	75 mm	86 mm		33.7 mm rechts	8 mm anterior	18.2 mm superior
Ansichten > Eingaben varus valgus Femur > Femurachsenpunkt proximal	106.7 mm	107.2 mm	45.8 mm		23.7 mm rechts	24.2 mm posterior	58.5 mm superior
Ansichten > Eingaben varus valgus Femur > Femurachsenpunkt distal	111.2 mm	77.8 mm	66 mm		28.2 mm rechts	5.2 mm anterior	38.3 mm superior
Ansichten > Eingaben Tibiotalare Torsion (TTT) > Tibiaachse proximal	112 mm	53.2 mm	105 mm		29 mm rechts	29.8 mm anterior	0.8 mm inferior
Ansichten > Eingaben Tibiotalare Torsion (TTT) > Tibiaachse distal	113.1 mm	32.5 mm	144 mm		30.1 mm rechts	50.5 mm anterior	39.8 mm inferior
Ansichten > Eingaben Tibiotalare Torsion (TTT) > Talus medial	113 mm	23.2 mm	153 mm		30 mm rechts	59.8 mm anterior	48.8 mm inferior
Ansichten > Eingaben Tibiotalare Torsion (TTT) > Talus lateral	118.1 mm	24.3 mm	153.5 mm		35.1 mm rechts	58.7 mm anterior	49.2 mm inferior
Ansichten > Eingaben Tibiotalare Torsion (TTT) > dist. Tibiavorderkante medial	110.4 mm	25.2 mm	148.8 mm		27.4 mm rechts	57.8 mm anterior	44.6 mm inferior
Ansichten > Eingaben Tibiotalare Torsion (TTT) > dist. Tibiavorderkante lateral	117.6 mm	26.2 mm	148.9 mm		34.6 mm rechts	56.8 mm anterior	44.6 mm inferior
Ansichten > Eingaben Tibia Torsionswinkel > Tibiaachse proximal	112 mm	53.2 mm	105 mm		29 mm rechts	29.8 mm anterior	0.8 mm inferior
Ansichten > Eingaben Tibia Torsionswinkel > Tibiaachse distal	113.1 mm	32.5 mm	144 mm		30.1 mm rechts	50.5 mm anterior	39.8 mm inferior
Ansichten > Eingaben Tibia Torsionswinkel > prox. Tibiahinterkante medial	110 mm	69.3 mm	93.1 mm		27 mm rechts	13.7 mm anterior	11.2 mm superior
Ansichten > Eingaben Tibia Torsionswinkel > prox. Tibiahinterkante lateral	117 mm	69.8 mm	93.4 mm		34 mm rechts	13.2 mm anterior	10.8 mm superior
Ansichten > Eingaben Tibia Torsionswinkel > dist. Tibiavorderkante medial	110.4 mm	25.2 mm	148.8 mm		27.4 mm rechts	57.8 mm anterior	44.6 mm inferior
Ansichten > Eingaben Tibia Torsionswinkel > dist. Tibiavorderkante lateral	117.6 mm	26.2 mm	148.9 mm		34.6 mm rechts	56.8 mm anterior	44.6 mm inferior
Ansichten > Eingaben FTR (femorotibiale Rotation) proj. > Tibiaachse proximal	112 mm	53.2 mm	105 mm		29 mm rechts	29.8 mm anterior	0.8 mm inferior
Ansichten > Eingaben FTR (femorotibiale Rotation) proj. > Tibiaachse distal	113.1 mm	32.5 mm	144 mm		30.1 mm rechts	50.5 mm anterior	39.8 mm inferior
Ansichten > Eingaben FTR (femorotibiale Rotation) proj. > prox. Tibiahinterkante medial	110 mm	69.3 mm	93.1 mm		27 mm rechts	13.7 mm anterior	11.2 mm superior
Ansichten > Eingaben FTR (femorotibiale Rotation) proj. > prox. Tibiahinterkante lateral	117 mm	69.8 mm	93.4 mm		34 mm rechts	13.2 mm anterior	10.8 mm superior
Ansichten > Eingaben FTR (femorotibiale Rotation) proj. > Kondyle medial	106.7 mm	73.5 mm	85.1 mm		23.7 mm rechts	9.5 mm anterior	19.2 mm superior
Ansichten > Eingaben FTR (femorotibiale Rotation) proj. > Kondyle lateral	116.7 mm	75 mm	86 mm		33.7 mm rechts	8 mm anterior	18.2 mm superior
Ansichten > Eingaben AT Winkel proj. > Kondyle medial	106.7 mm	73.5 mm	85.1 mm		23.7 mm rechts	9.5 mm anterior	19.2 mm superior
Ansichten > Eingaben AT Winkel proj. > Kondyle lateral	116.7 mm	75 mm	86 mm		33.7 mm rechts	8 mm anterior	18.2 mm superior
Ansichten > Eingaben AT Winkel proj. > Femurkopfmittelpunkt	98.3 mm	115 mm	35.8 mm		15.3 mm rechts	32 mm posterior	68.5 mm superior
Ansichten > Eingaben AT Winkel proj. > Femurachsenpunkt proximal	106.7 mm	107.2 mm	45.8 mm		23.7 mm rechts	24.2 mm posterior	58.5 mm superior
Ansichten > Eingaben AT Winkel proj. > Femurachsenpunkt distal	111.2 mm	77.8 mm	66 mm		28.2 mm rechts	5.2 mm anterior	38.3 mm superior
Ansichten > Eingaben AT Winkel proj. > Femur Hals Basis manuell	106.2 mm	109.5 mm	44.3 mm		23.2 mm rechts	26.5 mm posterior	60 mm superior
Ansichten > Eingaben AT Winkel proj. > Femur Hals Basis (ermittelt durch Proj. auf Ebene manuell)	101.8 mm	113.9 mm	39.8 mm		18.8 mm rechts	30.9 mm posterior	64.5 mm superior
Ansichten > Eingaben AT Winkel proj. > Lot von Femurkopfmittelpunk	3.4 mm	1.1 mm	4 mm	5.4 mm	3.4 mm rechts	1.1 mm anterior	4 mm inferior	5.4 mm
Ansichten > Eingaben AT Winkel proj. > Ebene manuell
Ansichten > Eingaben AT Winkel proj. > Punkte auf Kopf
Ansichten > Ansicht Werkzeuge varus valgus Tibia > tmp zur Definition der Senkrechten auf tibia vk und hk	112.6 mm	42.8 mm	124.5 mm		29.6 mm rechts	40.2 mm anterior	20.3 mm inferior
Ansichten > Ansicht Werkzeuge varus valgus Tibia > tmp proj. auf Ebene tibia coronar	112.6 mm	42.8 mm	124.5 mm		29.6 mm rechts	40.2 mm anterior	20.3 mm inferior
Ansichten > Ansicht Werkzeuge varus valgus Tibia > Tibiaachse proximal	112 mm	53.2 mm	105 mm		29 mm rechts	29.8 mm anterior	0.8 mm inferior
Ansichten > Ansicht Werkzeuge varus valgus Tibia > Tibiaachse distal	113.1 mm	32.5 mm	144 mm		30.1 mm rechts	50.5 mm anterior	39.8 mm inferior
Ansichten > Ansicht Werkzeuge varus valgus Tibia > prox. Tibiahinterkante medial proj. auf Ebene tibia coronar (varus valgus)	109.2 mm	63.6 mm	85 mm		26.2 mm rechts	19.4 mm anterior	19.2 mm superior
Ansichten > Ansicht Werkzeuge varus valgus Tibia > prox. Tibiahinterkante medial (varus valgus)	108.8 mm	67.6 mm	87.2 mm		25.8 mm rechts	15.4 mm anterior	17.1 mm superior
Ansichten > Ansicht Werkzeuge varus valgus Tibia > prox. Tibiahinterkante lateral proj. auf Ebene tibia coronar (varus valgus)	117.8 mm	64.1 mm	85.7 mm		34.8 mm rechts	18.9 mm anterior	18.6 mm superior
Ansichten > Ansicht Werkzeuge varus valgus Tibia > prox. Tibiahinterkante lateral (varus valgus)	117.3 mm	69 mm	88.3 mm		34.3 mm rechts	14 mm anterior	15.9 mm superior
Ansichten > Ansicht Werkzeuge varus valgus Tibia > Ende der Verlängerung Senkrechte auf tibia vk (varus valgus)	116.8 mm	66.7 mm	80.7 mm		33.8 mm rechts	16.3 mm anterior	23.5 mm superior
Ansichten > Ansicht Werkzeuge varus valgus Tibia > Ende der Senkrechte auf tibia hk (varus valgus)	114.2 mm	63.9 mm	85.4 mm		31.2 mm rechts	19.1 mm anterior	18.8 mm superior
Ansichten > Ansicht Werkzeuge varus valgus Tibia > dist. Tibiavorderkante medial proj. auf Ebene tibia coronar (varus valgus)	110.9 mm	28.6 mm	150.7 mm		27.9 mm rechts	54.4 mm anterior	46.5 mm inferior
Ansichten > Ansicht Werkzeuge varus valgus Tibia > dist. Tibiavorderkante medial (varus valgus)	111 mm	28.2 mm	150.5 mm		28 mm rechts	54.8 mm anterior	46.2 mm inferior
Ansichten > Ansicht Werkzeuge varus valgus Tibia > dist. Tibiavorderkante lateral proj. auf Ebene tibia coronar (varus valgus)	115 mm	28.8 mm	151.2 mm		32 mm rechts	54.2 mm anterior	47 mm inferior
Ansichten > Ansicht Werkzeuge varus valgus Tibia > dist. Tibiavorderkante lateral (varus valgus)	115.1 mm	28.2 mm	150.9 mm		32.1 mm rechts	54.8 mm anterior	46.6 mm inferior
Ansichten > Ansicht Werkzeuge varus valgus Tibia > Verlängerung Senkrechte auf tibia vk (varus valgus)	4.2 mm	23.8 mm	43.8 mm	50 mm	4.2 mm rechts	23.8 mm posterior	43.8 mm superior	50 mm
Ansichten > Ansicht Werkzeuge varus valgus Tibia > Tibiaachse	1.2 mm	20.8 mm	39 mm	44.2 mm	1.2 mm links	20.8 mm posterior	39 mm superior	44.2 mm
Ansichten > Ansicht Werkzeuge varus valgus Tibia > Senkrechte auf dist. Tibiavorderkante in Ebene tibia coronar (varus valgus)	2.5 mm	14.2 mm	26.1 mm	29.8 mm	2.5 mm links	14.2 mm anterior	26.1 mm inferior	29.8 mm
Ansichten > Ansicht Werkzeuge varus valgus Tibia > Senkrecht auf prox. Tibiahinterkante in Ebene tibia coronar (varus valgus)	1.6 mm	21.1 mm	39.1 mm	44.4 mm	1.6 mm rechts	21.1 mm posterior	39.1 mm superior	44.4 mm
Ansichten > Ansicht Werkzeuge varus valgus Tibia > prox. Tibiahinterkante proj auf Ebene tibia coronar (varus valgus)	8.6 mm	0.5 mm	0.6 mm	8.7 mm	8.6 mm links	0.5 mm anterior	0.6 mm superior	8.7 mm
Ansichten > Ansicht Werkzeuge varus valgus Tibia > prox. Tibiahinterkante (varus valgus)	8.5 mm	1.5 mm	1.1 mm	8.7 mm	8.5 mm links	1.5 mm anterior	1.1 mm superior	8.7 mm
Ansichten > Ansicht Werkzeuge varus valgus Tibia > dist. Tibiavorderkante proj. auf Ebene tibia coronar (varus valgus)	4.1 mm	0.2 mm	0.5 mm	4.2 mm	4.1 mm links	0.2 mm anterior	0.5 mm superior	4.2 mm
Ansichten > Ansicht Werkzeuge varus valgus Tibia > dist. Tibiavorderkante (varus valgus)	4.1 mm	0 mm	0.4 mm	4.2 mm	4.1 mm links	0 mm anterior	0.4 mm superior	4.2 mm
Ansichten > Ansicht Werkzeuge varus valgus Tibia > varus valgus Tibia proj.	3.1 °	0.2 °	5.6 °	2.7 °	3.1 °	0.2 °	5.6 °	2.7 °
Ansichten > Ansicht Werkzeuge varus valgus Tibia > Tibia coronar
Ansichten > Ansicht Werkzeuge varus valgus Tibia > ks tibia prox.
Ansichten > Ansicht Werkzeuge varus valgus Femur > Kondyle medial proj. auf Ebene Femur coronar	109 mm	65.8 mm	73.5 mm		26 mm rechts	17.2 mm anterior	30.7 mm superior
Ansichten > Ansicht Werkzeuge varus valgus Femur > Kondyle medial	106.7 mm	73.5 mm	85.1 mm		23.7 mm rechts	9.5 mm anterior	19.2 mm superior
Ansichten > Ansicht Werkzeuge varus valgus Femur > Kondyle lateral proj auf Ebene Femur coronar	119 mm	67.4 mm	74.4 mm		36 mm rechts	15.6 mm anterior	29.8 mm superior
Ansichten > Ansicht Werkzeuge varus valgus Femur > Kondyle lateral	116.7 mm	75 mm	86 mm		33.7 mm rechts	8 mm anterior	18.2 mm superior
Ansichten > Ansicht Werkzeuge varus valgus Femur > Femurachsenpunkt proximal	106.7 mm	107.2 mm	45.8 mm		23.7 mm rechts	24.2 mm posterior	58.5 mm superior
Ansichten > Ansicht Werkzeuge varus valgus Femur > Femurachsenpunkt distal	111.2 mm	77.8 mm	66 mm		28.2 mm rechts	5.2 mm anterior	38.3 mm superior
Ansichten > Ansicht Werkzeuge varus valgus Femur > Femur prox. proj. auf Ebene Femur coronar	106.7 mm	107.2 mm	45.8 mm		23.7 mm rechts	24.2 mm posterior	58.5 mm superior
Ansichten > Ansicht Werkzeuge varus valgus Femur > Endpunkt Verlängerung der Senkrechten auf Kondylenachse	107.3 mm	119.1 mm	38 mm		24.3 mm rechts	36.1 mm posterior	66.2 mm superior
Ansichten > Ansicht Werkzeuge varus valgus Femur > Endpunkt Senkrechte auf Kondylenachse	112.2 mm	66.3 mm	73.8 mm		29.2 mm rechts	16.7 mm anterior	30.4 mm superior
Ansichten > Ansicht Werkzeuge varus valgus Femur > Verlängerung der Senkrechten auf Kondylenachse	3.8 mm	41.2 mm	28 mm	50 mm	3.8 mm links	41.2 mm posterior	28 mm superior	50 mm
Ansichten > Ansicht Werkzeuge varus valgus Femur > Senkrechte auf Kondylenachse	1.1 mm	11.5 mm	7.8 mm	13.9 mm	1.1 mm rechts	11.5 mm anterior	7.8 mm inferior	13.9 mm
Ansichten > Ansicht Werkzeuge varus valgus Femur > Kondylenachse proj. auf Ebene Femur coronar	10 mm	1.6 mm	0.9 mm	10.2 mm	10 mm rechts	1.6 mm posterior	0.9 mm inferior	10.2 mm
Ansichten > Ansicht Werkzeuge varus valgus Femur > Kondylenachse	10 mm	1.6 mm	0.9 mm	10.2 mm	10 mm rechts	1.6 mm posterior	0.9 mm inferior	10.2 mm
Ansichten > Ansicht Werkzeuge varus valgus Femur > Femurachse proj. auf Ebene Femur coronar
Ansichten > Ansicht Werkzeuge varus valgus Femur > Femurachse	4.4 mm	29.3 mm	20.3 mm	35.9 mm	4.4 mm links	29.3 mm posterior	20.3 mm superior	35.9 mm
Ansichten > Ansicht Werkzeuge varus valgus Femur > varus valgus Femur proj.	4.5 °	0.4 °	3.3 °	2.7 °	4.5 °	0.4 °	3.3 °	2.7 °
Ansichten > Ansicht Werkzeuge varus valgus Femur > Femur coronar
Ansichten > Ansicht Werkzeuge varus valgus Femur > ks femur
Ansichten > Ansicht Werkzeuge Torsionswinkel Tibia > Tibiaachse proximal	112 mm	53.2 mm	105 mm		29 mm rechts	29.8 mm anterior	0.8 mm inferior
Ansichten > Ansicht Werkzeuge Torsionswinkel Tibia > Tibiaachse distal	113.1 mm	32.5 mm	144 mm		30.1 mm rechts	50.5 mm anterior	39.8 mm inferior
Ansichten > Ansicht Werkzeuge Torsionswinkel Tibia > prox. Tibiahinterkante medial proj. auf Ebene Tibia axial	111.6 mm	40 mm	148.1 mm		28.6 mm rechts	43 mm anterior	43.8 mm inferior
Ansichten > Ansicht Werkzeuge Torsionswinkel Tibia > prox. Tibiahinterkante medial	110 mm	69.3 mm	93.1 mm		27 mm rechts	13.7 mm anterior	11.2 mm superior
Ansichten > Ansicht Werkzeuge Torsionswinkel Tibia > prox. Tibiahinterkante lateral proj. auf Ebene Tibia axial	118.6 mm	40.6 mm	148.2 mm		35.6 mm rechts	42.4 mm anterior	43.9 mm inferior
Ansichten > Ansicht Werkzeuge Torsionswinkel Tibia > prox. Tibiahinterkante lateral	117 mm	69.8 mm	93.4 mm		34 mm rechts	13.2 mm anterior	10.8 mm superior
Ansichten > Ansicht Werkzeuge Torsionswinkel Tibia > dist. Tibiavorderkante medial proj. auf Ebene Tibia axial	110.2 mm	28.8 mm	142.1 mm		27.2 mm rechts	54.2 mm anterior	37.9 mm inferior
Ansichten > Ansicht Werkzeuge Torsionswinkel Tibia > dist. Tibiavorderkante medial	110.4 mm	25.2 mm	148.8 mm		27.4 mm rechts	57.8 mm anterior	44.6 mm inferior
Ansichten > Ansicht Werkzeuge Torsionswinkel Tibia > dist. Tibiavorderkante lateral proj. auf Ebene Tibia axial	117.4 mm	29.7 mm	142.4 mm		34.4 mm rechts	53.3 mm anterior	38.1 mm inferior
Ansichten > Ansicht Werkzeuge Torsionswinkel Tibia > dist. Tibiavorderkante lateral	117.6 mm	26.2 mm	148.9 mm		34.6 mm rechts	56.8 mm anterior	44.6 mm inferior
Ansichten > Ansicht Werkzeuge Torsionswinkel Tibia > prox. Tibiahinterkante proj. auf Ebene Tibia axial	7 mm	0.6 mm	0.1 mm	7 mm	7 mm links	0.6 mm anterior	0.1 mm superior	7 mm
Ansichten > Ansicht Werkzeuge Torsionswinkel Tibia > prox. Tibiahinterkante	7 mm	0.5 mm	0.4 mm	7 mm	7 mm links	0.5 mm anterior	0.4 mm superior	7 mm
Ansichten > Ansicht Werkzeuge Torsionswinkel Tibia > dist. Tibiavorderkante proj. auf Ebene Tibia axial	7.2 mm	0.9 mm	0.3 mm	7.2 mm	7.2 mm links	0.9 mm anterior	0.3 mm superior	7.2 mm
Ansichten > Ansicht Werkzeuge Torsionswinkel Tibia > dist. Tibiavorderkante	7.2 mm	1 mm	0 mm	7.3 mm	7.2 mm links	1 mm anterior	0 mm superior	7.3 mm
Ansichten > Ansicht Werkzeuge Torsionswinkel Tibia > Torsionswinkel proj. auf Ebene Tibia axial	0.9 °	4.4 °	1.8 °	2 °	0.9 °	4.4 °	1.8 °	2 °
Ansichten > Ansicht Werkzeuge Torsionswinkel Tibia > Tibia axial
Ansichten > Ansicht Werkzeuge Torsionswinkel Tibia > ks tibia prox.
Ansichten > Ansicht Werkzeuge Tibiotalare Torsion (TTT) > Tibiaachse proximal	112 mm	53.2 mm	105 mm		29 mm rechts	29.8 mm anterior	0.8 mm inferior
Ansichten > Ansicht Werkzeuge Tibiotalare Torsion (TTT) > Tibiaachse distal	113.1 mm	32.5 mm	144 mm		30.1 mm rechts	50.5 mm anterior	39.8 mm inferior
Ansichten > Ansicht Werkzeuge Tibiotalare Torsion (TTT) > Talus medial proj. auf Ebene Tibia axial	112.7 mm	29 mm	142.2 mm		29.7 mm rechts	54 mm anterior	37.9 mm inferior
Ansichten > Ansicht Werkzeuge Tibiotalare Torsion (TTT) > Talus medial	113 mm	23.2 mm	153 mm		30 mm rechts	59.8 mm anterior	48.8 mm inferior
Ansichten > Ansicht Werkzeuge Tibiotalare Torsion (TTT) > Talus lateral proj. auf Ebene Tibia axial	117.8 mm	30.1 mm	142.6 mm		34.8 mm rechts	52.9 mm anterior	38.4 mm inferior
Ansichten > Ansicht Werkzeuge Tibiotalare Torsion (TTT) > Talus lateral	118.1 mm	24.3 mm	153.5 mm		35.1 mm rechts	58.7 mm anterior	49.2 mm inferior
Ansichten > Ansicht Werkzeuge Tibiotalare Torsion (TTT) > dist. Tibiavorderkante medial proj. auf Ebene Tibia axial	110.2 mm	28.8 mm	142.1 mm		27.2 mm rechts	54.2 mm anterior	37.9 mm inferior
Ansichten > Ansicht Werkzeuge Tibiotalare Torsion (TTT) > dist. Tibiavorderkante medial	110.4 mm	25.2 mm	148.8 mm		27.4 mm rechts	57.8 mm anterior	44.6 mm inferior
Ansichten > Ansicht Werkzeuge Tibiotalare Torsion (TTT) > dist. Tibiavorderkante lateral proj. auf Ebene Tibia axial	117.4 mm	29.7 mm	142.4 mm		34.4 mm rechts	53.3 mm anterior	38.1 mm inferior
Ansichten > Ansicht Werkzeuge Tibiotalare Torsion (TTT) > dist. Tibiavorderkante lateral	117.6 mm	26.2 mm	148.9 mm		34.6 mm rechts	56.8 mm anterior	44.6 mm inferior
Ansichten > Ansicht Werkzeuge Tibiotalare Torsion (TTT) > Talusachse proj. auf Ebene Tibia axial	5.1 mm	1.1 mm	0.4 mm	5.2 mm	5.1 mm rechts	1.1 mm posterior	0.4 mm inferior	5.2 mm
Ansichten > Ansicht Werkzeuge Tibiotalare Torsion (TTT) > dist. Tibiavorderkante proj. auf Ebene Tibia axial	7.2 mm	0.9 mm	0.3 mm	7.2 mm	7.2 mm links	0.9 mm anterior	0.3 mm superior	7.2 mm
Ansichten > Ansicht Werkzeuge Tibiotalare Torsion (TTT) > Tibiotalare Torsion (TTT) proj.	177.2 °	174.7 °	174.9 °	174.2 °	177.2 °	174.7 °	174.9 °	174.2 °
Ansichten > Ansicht Werkzeuge Tibiotalare Torsion (TTT) > Tibia axial
Ansichten > Ansicht Werkzeuge Tibiotalare Torsion (TTT) > ks tibia prox.
Ansichten > Ansicht Werkzeuge FTR > prox. Tibiahinterkante medial proj. auf Ebene Tibia axial	111.6 mm	40 mm	148.1 mm		28.6 mm rechts	43 mm anterior	43.8 mm inferior
Ansichten > Ansicht Werkzeuge FTR > prox. Tibiahinterkante medial	110 mm	69.3 mm	93.1 mm		27 mm rechts	13.7 mm anterior	11.2 mm superior
Ansichten > Ansicht Werkzeuge FTR > prox. Tibiahinterkante lateral proj. auf Ebene Tibia axial	118.6 mm	40.6 mm	148.2 mm		35.6 mm rechts	42.4 mm anterior	43.9 mm inferior
Ansichten > Ansicht Werkzeuge FTR > prox. Tibiahinterkante lateral	117 mm	69.8 mm	93.4 mm		34 mm rechts	13.2 mm anterior	10.8 mm superior
Ansichten > Ansicht Werkzeuge FTR > Kondyle medial proj. auf Ebene Tibia axial	108.5 mm	39.9 mm	148.1 mm		25.5 mm rechts	43.1 mm anterior	43.9 mm inferior
Ansichten > Ansicht Werkzeuge FTR > Kondyle medial	106.7 mm	73.5 mm	85.1 mm		23.7 mm rechts	9.5 mm anterior	19.2 mm superior
Ansichten > Ansicht Werkzeuge FTR > Kondyle lateral proj auf Ebene Tibia axial	118.5 mm	41.7 mm	148.7 mm		35.5 mm rechts	41.3 mm anterior	44.5 mm inferior
Ansichten > Ansicht Werkzeuge FTR > Kondyle lateral	116.7 mm	75 mm	86 mm		33.7 mm rechts	8 mm anterior	18.2 mm superior
Ansichten > Ansicht Werkzeuge FTR > prox. Tibiahinterkante proj. auf Ebene Tibia axial	7 mm	0.6 mm	0.1 mm	7 mm	7 mm links	0.6 mm anterior	0.1 mm superior	7 mm
Ansichten > Ansicht Werkzeuge FTR > prox. Tibiahinterkante	7 mm	0.5 mm	0.4 mm	7 mm	7 mm links	0.5 mm anterior	0.4 mm superior	7 mm
Ansichten > Ansicht Werkzeuge FTR > Kondylenachse	10 mm	1.6 mm	0.9 mm	10.2 mm	10 mm rechts	1.6 mm posterior	0.9 mm inferior	10.2 mm
Ansichten > Ansicht Werkzeuge FTR > Kondyle proj. auf Ebene Tibia axial	10 mm	1.7 mm	0.6 mm	10.2 mm	10 mm rechts	1.7 mm posterior	0.6 mm inferior	10.2 mm
Ansichten > Ansicht Werkzeuge FTR > FTR (femorotibial Rotation) proj.	2.5 °	8 °	4.6 °	5.2 °	2.5 °	8 °	4.6 °	5.2 °
Ansichten > Ansicht Werkzeuge FTR > Tibia axial
Ansichten > Ansicht Werkzeuge FTR > ks tibia prox.
Ansichten > Ansicht Werkzeuge AT-Winkel (best. mittels Ebene) > TMP B	93 mm	104.2 mm	44.4 mm		10 mm rechts	21.2 mm posterior	59.8 mm superior
Ansichten > Ansicht Werkzeuge AT-Winkel (best. mittels Ebene) > tmp A	96.6 mm	105.3 mm	45.2 mm		13.6 mm rechts	22.3 mm posterior	59.1 mm superior
Ansichten > Ansicht Werkzeuge AT-Winkel (best. mittels Ebene) > TMP6	90 mm	102.4 mm	42.5 mm		7 mm rechts	19.4 mm posterior	61.8 mm superior
Ansichten > Ansicht Werkzeuge AT-Winkel (best. mittels Ebene) > TMP5	93.9 mm	144.3 mm	15.5 mm		10.9 mm rechts	61.3 mm posterior	88.7 mm superior
Ansichten > Ansicht Werkzeuge AT-Winkel (best. mittels Ebene) > Kondyle medial	106.7 mm	73.5 mm	85.1 mm		23.7 mm rechts	9.5 mm anterior	19.2 mm superior
Ansichten > Ansicht Werkzeuge AT-Winkel (best. mittels Ebene) > Kondyle lateral	116.7 mm	75 mm	86 mm		33.7 mm rechts	8 mm anterior	18.2 mm superior
Ansichten > Ansicht Werkzeuge AT-Winkel (best. mittels Ebene) > Femurkopfmittelpunkt	98.3 mm	115 mm	35.8 mm		15.3 mm rechts	32 mm posterior	68.5 mm superior
Ansichten > Ansicht Werkzeuge AT-Winkel (best. mittels Ebene) > Femurachsenpunkt proximal	106.7 mm	107.2 mm	45.8 mm		23.7 mm rechts	24.2 mm posterior	58.5 mm superior
Ansichten > Ansicht Werkzeuge AT-Winkel (best. mittels Ebene) > Femurachsenpunkt distal	111.2 mm	77.8 mm	66 mm		28.2 mm rechts	5.2 mm anterior	38.3 mm superior
Ansichten > Ansicht Werkzeuge AT-Winkel (best. mittels Ebene) > Femur Hals Basis manuell Pro	106.5 mm	107.2 mm	45.8 mm		23.5 mm rechts	24.2 mm posterior	58.4 mm superior
Ansichten > Ansicht Werkzeuge AT-Winkel (best. mittels Ebene) > Femur Hals Basis manuell	106.2 mm	109.5 mm	44.3 mm		23.2 mm rechts	26.5 mm posterior	60 mm superior
Ansichten > Ansicht Werkzeuge AT-Winkel (best. mittels Ebene) > Femur Hals Basis (ermittelt durch Proj. auf Ebene manuell)	101.8 mm	113.9 mm	39.8 mm		18.8 mm rechts	30.9 mm posterior	64.5 mm superior
Ansichten > Ansicht Werkzeuge AT-Winkel (best. mittels Ebene) > Femur Hals Basis (Ebene) proj. auf Ebene Femur axial	103 mm	106.2 mm	45.1 mm		20 mm rechts	23.2 mm posterior	59.2 mm superior
Ansichten > Ansicht Werkzeuge AT-Winkel (best. mittels Ebene) > AxPro_Kopfszentrum	100 mm	104.4 mm	43.1 mm		17 mm rechts	21.4 mm posterior	61.1 mm superior
Ansichten > Ansicht Werkzeuge AT-Winkel (best. mittels Ebene) > AxPro_Kondyle medial	100.5 mm	114.1 mm	57.1 mm		17.5 mm rechts	31.1 mm posterior	47.2 mm superior
Ansichten > Ansicht Werkzeuge AT-Winkel (best. mittels Ebene) > AxPro_Kondyle lateral	110.5 mm	116 mm	57.7 mm		27.5 mm rechts	33 mm posterior	46.5 mm superior
Ansichten > Ansicht Werkzeuge AT-Winkel (best. mittels Ebene) > Neue Linie 31	9.9 mm	2 mm	0.7 mm	10.2 mm	9.9 mm links	2 mm anterior	0.7 mm superior	10.2 mm
Ansichten > Ansicht Werkzeuge AT-Winkel (best. mittels Ebene) > Kopfzentrum - Femur Hals Basis (manuell) Linie	7.9 mm	5.5 mm	8.5 mm	12.8 mm	7.9 mm rechts	5.5 mm anterior	8.5 mm inferior	12.8 mm
Ansichten > Ansicht Werkzeuge AT-Winkel (best. mittels Ebene) > Kopfzentrum - Femur Hals Basis (durch Ebene) Linie	3.4 mm	1.1 mm	4 mm	5.4 mm	3.4 mm rechts	1.1 mm anterior	4 mm inferior	5.4 mm
Ansichten > Ansicht Werkzeuge AT-Winkel (best. mittels Ebene) > Kondyle_Femur Hals Basis Prox	9.9 mm	2 mm	0.7 mm	10.2 mm	9.9 mm links	2 mm anterior	0.7 mm superior	10.2 mm
Ansichten > Ansicht Werkzeuge AT-Winkel (best. mittels Ebene) > Kondyle_AxPro_Kopfzentrum	9.9 mm	2 mm	0.7 mm	10.2 mm	9.9 mm links	2 mm anterior	0.7 mm superior	10.2 mm
Ansichten > Ansicht Werkzeuge AT-Winkel (best. mittels Ebene) > Femurachse Kopfzentrum	4.4 mm	29.3 mm	20.3 mm	35.9 mm	4.4 mm links	29.3 mm posterior	20.3 mm superior	35.9 mm
Ansichten > Ansicht Werkzeuge AT-Winkel (best. mittels Ebene) > Femurachse	4.4 mm	29.3 mm	20.3 mm	35.9 mm	4.4 mm links	29.3 mm posterior	20.3 mm superior	35.9 mm
Ansichten > Ansicht Werkzeuge AT-Winkel (best. mittels Ebene) > AxPro_Kondyle	9.9 mm	2 mm	0.7 mm	10.2 mm	9.9 mm links	2 mm anterior	0.7 mm superior	10.2 mm
Ansichten > Ansicht Werkzeuge AT-Winkel (best. mittels Ebene) > Winkel Schenkelhalsachse Femurachse (mittels Ebene manuell)	148.4 °	142.4 °	117.8 °	131.3 °	148.4 °	142.4 °	117.8 °	131.3 °
Ansichten > Ansicht Werkzeuge AT-Winkel (best. mittels Ebene) > Winkel Schenkelhalsachse Femurachse (Femur Hals Basis manuell definiert)	149.3 °	157.8 °	133.7 °	143.1 °	149.3 °	157.8 °	133.7 °	143.1 °
Ansichten > Ansicht Werkzeuge AT-Winkel (best. mittels Ebene) > Antetorsionswinkel korrigiert	29.3 °	28.7 °	19.9 °	31.7 °	29.3 °	28.7 °	19.9 °	31.7 °
Ansichten > Ansicht Werkzeuge AT-Winkel (best. mittels Ebene) > Antetorsionswinkel (über Ebene manuell bestimmt) proj	33.9 °	52.7 °	22.9 °	37.1 °	33.9 °	52.7 °	22.9 °	37.1 °
Ansichten > Ansicht Werkzeuge AT-Winkel (best. mittels Ebene) > Antetorsionswinkel (Femur Hals Basis manuell) proj	18.5 °	24.7 °	12.3 °	20.7 °	18.5 °	24.7 °	12.3 °	20.7 °
Ansichten > Ansicht Werkzeuge AT-Winkel (best. mittels Ebene) > Femur axial
Ansichten > Ansicht Werkzeuge AT-Winkel (best. mittels Ebene) > Ebene manuell
Ansichten > Ansicht Werkzeuge AT-Winkel (best. mittels Ebene) > ks femur
Ansichten > Ansicht Werkzeuge AT-Winkel (best. mittels Ebene) > Kopie ks femur
Ansichten > Ansicht Werkzeuge AT-Winkel (best. mittels Ebene) > Punkte auf Kopf
Werkzeuge > Punkte > tmp zur Definition der Senkrechten auf tibia vk und hk	112.6 mm	42.8 mm	124.5 mm		29.6 mm rechts	40.2 mm anterior	20.3 mm inferior
Werkzeuge > Punkte > tmp proj. auf Ebene tibia coronar	112.6 mm	42.8 mm	124.5 mm		29.6 mm rechts	40.2 mm anterior	20.3 mm inferior
Werkzeuge > Punkte > TMP B	93 mm	104.2 mm	44.4 mm		10 mm rechts	21.2 mm posterior	59.8 mm superior
Werkzeuge > Punkte > tmp A	96.6 mm	105.3 mm	45.2 mm		13.6 mm rechts	22.3 mm posterior	59.1 mm superior
Werkzeuge > Punkte > TMP6	90 mm	102.4 mm	42.5 mm		7 mm rechts	19.4 mm posterior	61.8 mm superior
Werkzeuge > Punkte > TMP5	93.9 mm	144.3 mm	15.5 mm		10.9 mm rechts	61.3 mm posterior	88.7 mm superior
Werkzeuge > Punkte > Tibiaachse proximal	112 mm	53.2 mm	105 mm		29 mm rechts	29.8 mm anterior	0.8 mm inferior
Werkzeuge > Punkte > Tibiaachse distal	113.1 mm	32.5 mm	144 mm		30.1 mm rechts	50.5 mm anterior	39.8 mm inferior
Werkzeuge > Punkte > Talus medial proj. auf Ebene Tibia axial	112.7 mm	29 mm	142.2 mm		29.7 mm rechts	54 mm anterior	37.9 mm inferior
Werkzeuge > Punkte > Talus medial	113 mm	23.2 mm	153 mm		30 mm rechts	59.8 mm anterior	48.8 mm inferior
Werkzeuge > Punkte > Talus lateral proj. auf Ebene Tibia axial	117.8 mm	30.1 mm	142.6 mm		34.8 mm rechts	52.9 mm anterior	38.4 mm inferior
Werkzeuge > Punkte > Talus lateral	118.1 mm	24.3 mm	153.5 mm		35.1 mm rechts	58.7 mm anterior	49.2 mm inferior
Werkzeuge > Punkte > prox. Tibiahinterkante medial proj. auf Ebene tibia coronar (varus valgus)	109.2 mm	63.6 mm	85 mm		26.2 mm rechts	19.4 mm anterior	19.2 mm superior
Werkzeuge > Punkte > prox. Tibiahinterkante medial proj. auf Ebene tibia coronar	110.8 mm	61.6 mm	89 mm		27.8 mm rechts	21.4 mm anterior	15.3 mm superior
Werkzeuge > Punkte > prox. Tibiahinterkante medial proj. auf Ebene Tibia axial	111.6 mm	40 mm	148.1 mm		28.6 mm rechts	43 mm anterior	43.8 mm inferior
Werkzeuge > Punkte > prox. Tibiahinterkante medial (varus valgus)	108.8 mm	67.6 mm	87.2 mm		25.8 mm rechts	15.4 mm anterior	17.1 mm superior
Werkzeuge > Punkte > prox. Tibiahinterkante medial	110 mm	69.3 mm	93.1 mm		27 mm rechts	13.7 mm anterior	11.2 mm superior
Werkzeuge > Punkte > prox. Tibiahinterkante lateral proj. auf Ebene tibia coronar (varus valgus)	117.8 mm	64.1 mm	85.7 mm		34.8 mm rechts	18.9 mm anterior	18.6 mm superior
Werkzeuge > Punkte > prox. Tibiahinterkante lateral proj. auf Ebene tibia coronar	117.8 mm	62.2 mm	89.3 mm		34.8 mm rechts	20.8 mm anterior	14.9 mm superior
Werkzeuge > Punkte > prox. Tibiahinterkante lateral proj. auf Ebene Tibia axial	118.6 mm	40.6 mm	148.2 mm		35.6 mm rechts	42.4 mm anterior	43.9 mm inferior
Werkzeuge > Punkte > prox. Tibiahinterkante lateral (varus valgus)	117.3 mm	69 mm	88.3 mm		34.3 mm rechts	14 mm anterior	15.9 mm superior
Werkzeuge > Punkte > prox. Tibiahinterkante lateral	117 mm	69.8 mm	93.4 mm		34 mm rechts	13.2 mm anterior	10.8 mm superior
Werkzeuge > Punkte > Kondyle medial proj. auf Ebene Tibia axial	108.5 mm	39.9 mm	148.1 mm		25.5 mm rechts	43.1 mm anterior	43.9 mm inferior
Werkzeuge > Punkte > Kondyle medial proj. auf Ebene Femur coronar	109 mm	65.8 mm	73.5 mm		26 mm rechts	17.2 mm anterior	30.7 mm superior
Werkzeuge > Punkte > Kondyle medial	106.7 mm	73.5 mm	85.1 mm		23.7 mm rechts	9.5 mm anterior	19.2 mm superior
Werkzeuge > Punkte > Kondyle lateral proj auf Ebene Tibia axial	118.5 mm	41.7 mm	148.7 mm		35.5 mm rechts	41.3 mm anterior	44.5 mm inferior
Werkzeuge > Punkte > Kondyle lateral proj auf Ebene Femur coronar	119 mm	67.4 mm	74.4 mm		36 mm rechts	15.6 mm anterior	29.8 mm superior
Werkzeuge > Punkte > Kondyle lateral	116.7 mm	75 mm	86 mm		33.7 mm rechts	8 mm anterior	18.2 mm superior
Werkzeuge > Punkte > Femurkopfmittelpunkt	98.3 mm	115 mm	35.8 mm		15.3 mm rechts	32 mm posterior	68.5 mm superior
Werkzeuge > Punkte > Femurachsenpunkt proximal	106.7 mm	107.2 mm	45.8 mm		23.7 mm rechts	24.2 mm posterior	58.5 mm superior
Werkzeuge > Punkte > Femurachsenpunkt distal	111.2 mm	77.8 mm	66 mm		28.2 mm rechts	5.2 mm anterior	38.3 mm superior
Werkzeuge > Punkte > Femur prox. proj. auf Ebene Femur coronar	106.7 mm	107.2 mm	45.8 mm		23.7 mm rechts	24.2 mm posterior	58.5 mm superior
Werkzeuge > Punkte > Femur Hals Basis proj. auf Ebene Femur coronar	101.7 mm	114.2 mm	40.2 mm		18.7 mm rechts	31.2 mm posterior	64.1 mm superior
Werkzeuge > Punkte > Femur Hals Basis manuell Pro	106.5 mm	107.2 mm	45.8 mm		23.5 mm rechts	24.2 mm posterior	58.4 mm superior
Werkzeuge > Punkte > Femur Hals Basis manuell	106.2 mm	109.5 mm	44.3 mm		23.2 mm rechts	26.5 mm posterior	60 mm superior
Werkzeuge > Punkte > Femur Hals Basis (ermittelt durch Proj. auf Ebene manuell)	101.8 mm	113.9 mm	39.8 mm		18.8 mm rechts	30.9 mm posterior	64.5 mm superior
Werkzeuge > Punkte > Femur Hals Basis (Ebene) proj. auf Ebene Femur axial	103 mm	106.2 mm	45.1 mm		20 mm rechts	23.2 mm posterior	59.2 mm superior
Werkzeuge > Punkte > Endpunkt Verlängerung der Senkrechten auf Kondylenachse	107.3 mm	119.1 mm	38 mm		24.3 mm rechts	36.1 mm posterior	66.2 mm superior
Werkzeuge > Punkte > Endpunkt Senkrechte auf Kondylenachse	112.2 mm	66.3 mm	73.8 mm		29.2 mm rechts	16.7 mm anterior	30.4 mm superior
Werkzeuge > Punkte > Ende der Verlängerung Senkrechte auf tibia vk (varus valgus)	116.8 mm	66.7 mm	80.7 mm		33.8 mm rechts	16.3 mm anterior	23.5 mm superior
Werkzeuge > Punkte > Ende der Senkrechte auf tibia hk (varus valgus)	114.2 mm	63.9 mm	85.4 mm		31.2 mm rechts	19.1 mm anterior	18.8 mm superior
Werkzeuge > Punkte > dist. Tibiavorderkante medial proj. auf Ebene tibia coronar (varus valgus)	110.9 mm	28.6 mm	150.7 mm		27.9 mm rechts	54.4 mm anterior	46.5 mm inferior
Werkzeuge > Punkte > dist. Tibiavorderkante medial proj. auf Ebene tibia coronar	110.1 mm	28.6 mm	150.6 mm		27.1 mm rechts	54.4 mm anterior	46.4 mm inferior
Werkzeuge > Punkte > dist. Tibiavorderkante medial proj. auf Ebene Tibia axial	110.2 mm	28.8 mm	142.1 mm		27.2 mm rechts	54.2 mm anterior	37.9 mm inferior
Werkzeuge > Punkte > dist. Tibiavorderkante medial (varus valgus)	111 mm	28.2 mm	150.5 mm		28 mm rechts	54.8 mm anterior	46.2 mm inferior
Werkzeuge > Punkte > dist. Tibiavorderkante medial	110.4 mm	25.2 mm	148.8 mm		27.4 mm rechts	57.8 mm anterior	44.6 mm inferior
Werkzeuge > Punkte > dist. Tibiavorderkante lateral proj. auf Ebene tibia coronar (varus valgus)	115 mm	28.8 mm	151.2 mm		32 mm rechts	54.2 mm anterior	47 mm inferior
Werkzeuge > Punkte > dist. Tibiavorderkante lateral proj. auf Ebene tibia coronar	117.3 mm	29.4 mm	150.6 mm		34.3 mm rechts	53.6 mm anterior	46.3 mm inferior
Werkzeuge > Punkte > dist. Tibiavorderkante lateral proj. auf Ebene Tibia axial	117.4 mm	29.7 mm	142.4 mm		34.4 mm rechts	53.3 mm anterior	38.1 mm inferior
Werkzeuge > Punkte > dist. Tibiavorderkante lateral (varus valgus)	115.1 mm	28.2 mm	150.9 mm		32.1 mm rechts	54.8 mm anterior	46.6 mm inferior
Werkzeuge > Punkte > dist. Tibiavorderkante lateral	117.6 mm	26.2 mm	148.9 mm		34.6 mm rechts	56.8 mm anterior	44.6 mm inferior
Werkzeuge > Punkte > AxPro_Kopfszentrum	100 mm	104.4 mm	43.1 mm		17 mm rechts	21.4 mm posterior	61.1 mm superior
Werkzeuge > Punkte > AxPro_Kondyle medial	100.5 mm	114.1 mm	57.1 mm		17.5 mm rechts	31.1 mm posterior	47.2 mm superior
Werkzeuge > Punkte > AxPro_Kondyle lateral	110.5 mm	116 mm	57.7 mm		27.5 mm rechts	33 mm posterior	46.5 mm superior
Werkzeuge > Linien > Verlängerung Senkrechte auf tibia vk (varus valgus)	4.2 mm	23.8 mm	43.8 mm	50 mm	4.2 mm rechts	23.8 mm posterior	43.8 mm superior	50 mm
Werkzeuge > Linien > Verlängerung der Senkrechten auf Kondylenachse	3.8 mm	41.2 mm	28 mm	50 mm	3.8 mm links	41.2 mm posterior	28 mm superior	50 mm
Werkzeuge > Linien > transkondyläre Achse	10 mm	1.6 mm	0.9 mm	10.2 mm	10 mm links	1.6 mm anterior	0.9 mm superior	10.2 mm
Werkzeuge > Linien > Tibiaachse	1.2 mm	20.8 mm	39 mm	44.2 mm	1.2 mm links	20.8 mm posterior	39 mm superior	44.2 mm
Werkzeuge > Linien > Talusachse proj. auf Ebene Tibia axial	5.1 mm	1.1 mm	0.4 mm	5.2 mm	5.1 mm rechts	1.1 mm posterior	0.4 mm inferior	5.2 mm
Werkzeuge > Linien > Senkrechte auf Kondylenachse	1.1 mm	11.5 mm	7.8 mm	13.9 mm	1.1 mm rechts	11.5 mm anterior	7.8 mm inferior	13.9 mm
Werkzeuge > Linien > Senkrechte auf dist. Tibiavorderkante in Ebene tibia coronar (varus valgus)	2.5 mm	14.2 mm	26.1 mm	29.8 mm	2.5 mm links	14.2 mm anterior	26.1 mm inferior	29.8 mm
Werkzeuge > Linien > Senkrecht auf prox. Tibiahinterkante in Ebene tibia coronar (varus valgus)	1.6 mm	21.1 mm	39.1 mm	44.4 mm	1.6 mm rechts	21.1 mm posterior	39.1 mm superior	44.4 mm
Werkzeuge > Linien > prox. Tibiahinterkante proj. auf Ebene Tibia axial	7 mm	0.6 mm	0.1 mm	7 mm	7 mm links	0.6 mm anterior	0.1 mm superior	7 mm
Werkzeuge > Linien > prox. Tibiahinterkante proj auf Ebene tibia coronar (varus valgus)	8.6 mm	0.5 mm	0.6 mm	8.7 mm	8.6 mm links	0.5 mm anterior	0.6 mm superior	8.7 mm
Werkzeuge > Linien > prox. Tibiahinterkante proj auf Ebene tibia coronar	7 mm	0.5 mm	0.4 mm	7 mm	7 mm links	0.5 mm anterior	0.4 mm superior	7 mm
Werkzeuge > Linien > prox. Tibiahinterkante (varus valgus)	8.5 mm	1.5 mm	1.1 mm	8.7 mm	8.5 mm links	1.5 mm anterior	1.1 mm superior	8.7 mm
Werkzeuge > Linien > prox. Tibiahinterkante	7 mm	0.5 mm	0.4 mm	7 mm	7 mm links	0.5 mm anterior	0.4 mm superior	7 mm
Werkzeuge > Linien > prox. femorale Längsachse	0.5 mm	2.3 mm	1.5 mm	2.8 mm	0.5 mm links	2.3 mm posterior	1.5 mm superior	2.8 mm
Werkzeuge > Linien > Neue Linie 31	9.9 mm	2 mm	0.7 mm	10.2 mm	9.9 mm links	2 mm anterior	0.7 mm superior	10.2 mm
Werkzeuge > Linien > Lot von Femurkopfmittelpunk	3.4 mm	1.1 mm	4 mm	5.4 mm	3.4 mm rechts	1.1 mm anterior	4 mm inferior	5.4 mm
Werkzeuge > Linien > Kopfzentrum - Femur Hals Basis (manuell) Linie	7.9 mm	5.5 mm	8.5 mm	12.8 mm	7.9 mm rechts	5.5 mm anterior	8.5 mm inferior	12.8 mm
Werkzeuge > Linien > Kopfzentrum - Femur Hals Basis (durch Ebene) Linie	3.4 mm	1.1 mm	4 mm	5.4 mm	3.4 mm rechts	1.1 mm anterior	4 mm inferior	5.4 mm
Werkzeuge > Linien > Kondyle_Femur Hals Basis Prox	9.9 mm	2 mm	0.7 mm	10.2 mm	9.9 mm links	2 mm anterior	0.7 mm superior	10.2 mm
Werkzeuge > Linien > Kondyle_AxPro_Kopfzentrum	9.9 mm	2 mm	0.7 mm	10.2 mm	9.9 mm links	2 mm anterior	0.7 mm superior	10.2 mm
Werkzeuge > Linien > Kondylenachse proj. auf Ebene Femur coronar	10 mm	1.6 mm	0.9 mm	10.2 mm	10 mm rechts	1.6 mm posterior	0.9 mm inferior	10.2 mm
Werkzeuge > Linien > Kondylenachse	10 mm	1.6 mm	0.9 mm	10.2 mm	10 mm rechts	1.6 mm posterior	0.9 mm inferior	10.2 mm
Werkzeuge > Linien > Kondyle proj. auf Ebene Tibia axial	10 mm	1.7 mm	0.6 mm	10.2 mm	10 mm rechts	1.7 mm posterior	0.6 mm inferior	10.2 mm
Werkzeuge > Linien > Femurachse proj. auf Ebene Femur coronar
Werkzeuge > Linien > Femurachse Kopfzentrum	4.4 mm	29.3 mm	20.3 mm	35.9 mm	4.4 mm links	29.3 mm posterior	20.3 mm superior	35.9 mm
Werkzeuge > Linien > Femurachse	4.4 mm	29.3 mm	20.3 mm	35.9 mm	4.4 mm links	29.3 mm posterior	20.3 mm superior	35.9 mm
Werkzeuge > Linien > dist. Tibiavorderkante proj. auf Ebene tibia coronar (varus valgus)	4.1 mm	0.2 mm	0.5 mm	4.2 mm	4.1 mm links	0.2 mm anterior	0.5 mm superior	4.2 mm
Werkzeuge > Linien > dist. Tibiavorderkante proj. auf Ebene tibia coronar	7.2 mm	0.8 mm	0.1 mm	7.2 mm	7.2 mm links	0.8 mm anterior	0.1 mm inferior	7.2 mm
Werkzeuge > Linien > dist. Tibiavorderkante proj. auf Ebene Tibia axial	7.2 mm	0.9 mm	0.3 mm	7.2 mm	7.2 mm links	0.9 mm anterior	0.3 mm superior	7.2 mm
Werkzeuge > Linien > dist. Tibiavorderkante (varus valgus)	4.1 mm	0 mm	0.4 mm	4.2 mm	4.1 mm links	0 mm anterior	0.4 mm superior	4.2 mm
Werkzeuge > Linien > dist. Tibiavorderkante	7.2 mm	1 mm	0 mm	7.3 mm	7.2 mm links	1 mm anterior	0 mm superior	7.3 mm
Werkzeuge > Linien > AxPro_Kondyle	9.9 mm	2 mm	0.7 mm	10.2 mm	9.9 mm links	2 mm anterior	0.7 mm superior	10.2 mm
Werkzeuge > Winkel > Winkel Schenkelhalsachse Femurachse (mittels Ebene manuell)	148.4 °	142.4 °	117.8 °	131.3 °	148.4 °	142.4 °	117.8 °	131.3 °
Werkzeuge > Winkel > Winkel Schenkelhalsachse Femurachse (Femur Hals Basis manuell definiert)	149.3 °	157.8 °	133.7 °	143.1 °	149.3 °	157.8 °	133.7 °	143.1 °
Werkzeuge > Winkel > varus valgus Tibia proj.	3.1 °	0.2 °	5.6 °	2.7 °	3.1 °	0.2 °	5.6 °	2.7 °
Werkzeuge > Winkel > varus valgus Femur proj.	4.5 °	0.4 °	3.3 °	2.7 °	4.5 °	0.4 °	3.3 °	2.7 °
Werkzeuge > Winkel > Torsionswinkel proj. auf Ebene Tibia axial	0.9 °	4.4 °	1.8 °	2 °	0.9 °	4.4 °	1.8 °	2 °
Werkzeuge > Winkel > Tibiotalare Torsion (TTT) proj.	177.2 °	174.7 °	174.9 °	174.2 °	177.2 °	174.7 °	174.9 °	174.2 °
Werkzeuge > Winkel > FTR (femorotibial Rotation) proj.	2.5 °	8 °	4.6 °	5.2 °	2.5 °	8 °	4.6 °	5.2 °
Werkzeuge > Winkel > Antetorsionswinkel korrigiert	29.3 °	28.7 °	19.9 °	31.7 °	29.3 °	28.7 °	19.9 °	31.7 °
Werkzeuge > Winkel > Antetorsionswinkel (über Ebene manuell bestimmt) proj	33.9 °	52.7 °	22.9 °	37.1 °	33.9 °	52.7 °	22.9 °	37.1 °
Werkzeuge > Winkel > Antetorsionswinkel (Femur Hals Basis manuell) proj	18.5 °	24.7 °	12.3 °	20.7 °	18.5 °	24.7 °	12.3 °	20.7 °
Werkzeuge > Ebenen > Tibia coronar
Werkzeuge > Ebenen > Tibia axial
Werkzeuge > Ebenen > Femur coronar
Werkzeuge > Ebenen > Femur axial
Werkzeuge > Ebenen > Ebene manuell
Werkzeuge > Polylinien > Punkte auf Kopf
Werkzeuge > Koordinatensysteme > ks tibia prox.
Werkzeuge > Koordinatensysteme > ks femur
Werkzeuge > Koordinatensysteme > ks
Werkzeuge > Koordinatensysteme > Kopie ks femur
Werkzeuge > Variablen > Kopfachsen_tmp	-100
Werkzeuge > Variablen > 300	300
Werkzeuge > Variablen > 50	50
Werkzeuge > Variablen > -50	-50
