# Supplementary material for: 3D Slicer open-source software plug-in for vector-based angle calculation of canine hind limb alignment in computed tomographic images
Source: PLoS One. 2024 Mar 29;19(3):e0283823. doi: 10.1371/journal.pone.0283823 (PMC10980227; doi:10.1371/journal.pone.0283823)
Supplement: S2 Data — (ZIP) [file pone.0283823.s002.zip › 102.csv]

Werkzeuge Name	Datensatzkoordinatensystem X	Datensatzkoordinatensystem Y	Datensatzkoordinatensystem Z	Datensatzkoordinatensystem 3D	Patientenkoordinatensystem X	Patientenkoordinatensystem Y	Patientenkoordinatensystem Z	Patientenkoordinatensystem 3D	Extra Wert X	Extra Wert Y	Extra Wert Z	Extra Wert 3D	Extra Wert Beschreibung
Ansichten > Ergebnisse varus valgus Tibia > varus valgus Tibia proj.	5.7 °	1.7 °	27.5 °	5.8 °	5.7 °	1.7 °	27.5 °	5.8 °
Ansichten > Ergebnisse varus valgus Femur > varus valgus Femur proj.	4.2 °	0.6 °	3.9 °	3.4 °	4.2 °	0.6 °	3.9 °	3.4 °
Ansichten > Ergebnisse Torsionswinkel Tibia > Torsionswinkel proj. auf Ebene Tibia axial	0.5 °	1.8 °	2.2 °	2.2 °	0.5 °	1.8 °	2.2 °	2.2 °
Ansichten > Ergebnisse FTR (femorotibiale Rotation) proj. > FTR (femorotibial Rotation) proj.	0.8 °	2.8 °	3.5 °	3.6 °	0.8 °	2.8 °	3.5 °	3.6 °
Ansichten > Ergebnisse AT-Winkel proj. > Winkel Schenkelhalsachse Femurachse (mittels Ebene manuell)	154.4 °	157.1 °	135.6 °	141 °	154.4 °	157.1 °	135.6 °	141 °
Ansichten > Ergebnisse AT-Winkel proj. > Winkel Schenkelhalsachse Femurachse (Femur Hals Basis manuell definiert)	162.7 °	150 °	136.3 °	142.7 °	162.7 °	150 °	136.3 °	142.7 °
Ansichten > Ergebnisse AT-Winkel proj. > Antetorsionswinkel (über Ebene manuell bestimmt) proj	21.1 °	57.1 °	12.6 °	24.1 °	21.1 °	57.1 °	12.6 °	24.1 °
Ansichten > Ergebnisse AT-Winkel proj. > Antetorsionswinkel (Femur Hals Basis manuell) proj	22.6 °	34.5 °	11.1 °	21.9 °	22.6 °	34.5 °	11.1 °	21.9 °
Ansichten > Ergebnis Tibiotalare Torsion (TTT) > Tibiotalare Torsion (TTT) proj.	0.7 °	2.1 °	3.2 °	3.3 °	0.7 °	2.1 °	3.2 °	3.3 °
Ansichten > Eingaben varus valgus Tibia > Tibiaachse proximal	28.1 mm	56 mm	100.5 mm		54.9 mm links	27 mm anterior	3.8 mm superior
Ansichten > Eingaben varus valgus Tibia > Tibiaachse distal	24.3 mm	47.4 mm	144.5 mm		58.7 mm links	35.6 mm anterior	40.3 mm inferior
Ansichten > Eingaben varus valgus Tibia > prox. Tibiahinterkante medial (varus valgus)	33.6 mm	64.7 mm	82.8 mm		49.4 mm links	18.3 mm anterior	21.4 mm superior
Ansichten > Eingaben varus valgus Tibia > prox. Tibiahinterkante medial	32.9 mm	67.2 mm	87.7 mm		50.1 mm links	15.8 mm anterior	16.5 mm superior
Ansichten > Eingaben varus valgus Tibia > prox. Tibiahinterkante lateral (varus valgus)	25.9 mm	68 mm	83.5 mm		57.1 mm links	15 mm anterior	20.7 mm superior
Ansichten > Eingaben varus valgus Tibia > prox. Tibiahinterkante lateral	26.1 mm	69.3 mm	87.8 mm		56.9 mm links	13.7 mm anterior	16.4 mm superior
Ansichten > Eingaben varus valgus Tibia > dist. Tibiavorderkante medial (varus valgus)	25.3 mm	44.6 mm	154.1 mm		57.7 mm links	38.4 mm anterior	49.9 mm inferior
Ansichten > Eingaben varus valgus Tibia > dist. Tibiavorderkante medial	26.7 mm	40.6 mm	153.7 mm		56.3 mm links	42.4 mm anterior	49.4 mm inferior
Ansichten > Eingaben varus valgus Tibia > dist. Tibiavorderkante lateral (varus valgus)	21.1 mm	44.7 mm	153.7 mm		61.9 mm links	38.3 mm anterior	49.5 mm inferior
Ansichten > Eingaben varus valgus Tibia > dist. Tibiavorderkante lateral	19.4 mm	43.2 mm	153.3 mm		63.6 mm links	39.8 mm anterior	49 mm inferior
Ansichten > Eingaben varus valgus Femur > Kondyle medial	36.5 mm	68.8 mm	80.5 mm		46.5 mm links	14.2 mm anterior	23.7 mm superior
Ansichten > Eingaben varus valgus Femur > Kondyle lateral	26.8 mm	72.7 mm	80 mm		56.2 mm links	10.3 mm anterior	24.2 mm superior
Ansichten > Eingaben varus valgus Femur > Femurachsenpunkt proximal	47.4 mm	98 mm	45.8 mm		35.6 mm links	15 mm posterior	58.5 mm superior
Ansichten > Eingaben varus valgus Femur > Femurachsenpunkt distal	36.1 mm	75.7 mm	60 mm		46.9 mm links	7.3 mm anterior	44.3 mm superior
Ansichten > Eingaben Tibiotalare Torsion (TTT) > Tibiaachse proximal	28.1 mm	56 mm	100.5 mm		54.9 mm links	27 mm anterior	3.8 mm superior
Ansichten > Eingaben Tibiotalare Torsion (TTT) > Tibiaachse distal	24.3 mm	47.4 mm	144.5 mm		58.7 mm links	35.6 mm anterior	40.3 mm inferior
Ansichten > Eingaben Tibiotalare Torsion (TTT) > Talus medial	24.3 mm	40.8 mm	157.2 mm		58.7 mm links	42.2 mm anterior	52.9 mm inferior
Ansichten > Eingaben Tibiotalare Torsion (TTT) > Talus lateral	19.2 mm	42.8 mm	157.5 mm		63.8 mm links	40.2 mm anterior	53.2 mm inferior
Ansichten > Eingaben Tibiotalare Torsion (TTT) > dist. Tibiavorderkante medial	26.7 mm	40.6 mm	153.7 mm		56.3 mm links	42.4 mm anterior	49.4 mm inferior
Ansichten > Eingaben Tibiotalare Torsion (TTT) > dist. Tibiavorderkante lateral	19.4 mm	43.2 mm	153.3 mm		63.6 mm links	39.8 mm anterior	49 mm inferior
Ansichten > Eingaben Tibia Torsionswinkel > Tibiaachse proximal	28.1 mm	56 mm	100.5 mm		54.9 mm links	27 mm anterior	3.8 mm superior
Ansichten > Eingaben Tibia Torsionswinkel > Tibiaachse distal	24.3 mm	47.4 mm	144.5 mm		58.7 mm links	35.6 mm anterior	40.3 mm inferior
Ansichten > Eingaben Tibia Torsionswinkel > prox. Tibiahinterkante medial	32.9 mm	67.2 mm	87.7 mm		50.1 mm links	15.8 mm anterior	16.5 mm superior
Ansichten > Eingaben Tibia Torsionswinkel > prox. Tibiahinterkante lateral	26.1 mm	69.3 mm	87.8 mm		56.9 mm links	13.7 mm anterior	16.4 mm superior
Ansichten > Eingaben Tibia Torsionswinkel > dist. Tibiavorderkante medial	26.7 mm	40.6 mm	153.7 mm		56.3 mm links	42.4 mm anterior	49.4 mm inferior
Ansichten > Eingaben Tibia Torsionswinkel > dist. Tibiavorderkante lateral	19.4 mm	43.2 mm	153.3 mm		63.6 mm links	39.8 mm anterior	49 mm inferior
Ansichten > Eingaben FTR (femorotibiale Rotation) proj. > Tibiaachse proximal	28.1 mm	56 mm	100.5 mm		54.9 mm links	27 mm anterior	3.8 mm superior
Ansichten > Eingaben FTR (femorotibiale Rotation) proj. > Tibiaachse distal	24.3 mm	47.4 mm	144.5 mm		58.7 mm links	35.6 mm anterior	40.3 mm inferior
Ansichten > Eingaben FTR (femorotibiale Rotation) proj. > prox. Tibiahinterkante medial	32.9 mm	67.2 mm	87.7 mm		50.1 mm links	15.8 mm anterior	16.5 mm superior
Ansichten > Eingaben FTR (femorotibiale Rotation) proj. > prox. Tibiahinterkante lateral	26.1 mm	69.3 mm	87.8 mm		56.9 mm links	13.7 mm anterior	16.4 mm superior
Ansichten > Eingaben FTR (femorotibiale Rotation) proj. > Kondyle medial	36.5 mm	68.8 mm	80.5 mm		46.5 mm links	14.2 mm anterior	23.7 mm superior
Ansichten > Eingaben FTR (femorotibiale Rotation) proj. > Kondyle lateral	26.8 mm	72.7 mm	80 mm		56.2 mm links	10.3 mm anterior	24.2 mm superior
Ansichten > Eingaben AT Winkel proj. > Kondyle medial	36.5 mm	68.8 mm	80.5 mm		46.5 mm links	14.2 mm anterior	23.7 mm superior
Ansichten > Eingaben AT Winkel proj. > Kondyle lateral	26.8 mm	72.7 mm	80 mm		56.2 mm links	10.3 mm anterior	24.2 mm superior
Ansichten > Eingaben AT Winkel proj. > Femurkopfmittelpunkt	60.4 mm	108.3 mm	35.2 mm		22.6 mm links	25.3 mm posterior	69.1 mm superior
Ansichten > Eingaben AT Winkel proj. > Femurachsenpunkt proximal	47.4 mm	98 mm	45.8 mm		35.6 mm links	15 mm posterior	58.5 mm superior
Ansichten > Eingaben AT Winkel proj. > Femurachsenpunkt distal	36.1 mm	75.7 mm	60 mm		46.9 mm links	7.3 mm anterior	44.3 mm superior
Ansichten > Eingaben AT Winkel proj. > Femur Hals Basis manuell	50.4 mm	104.9 mm	42.1 mm		32.6 mm links	21.9 mm posterior	62.2 mm superior
Ansichten > Eingaben AT Winkel proj. > Femur Hals Basis (ermittelt durch Proj. auf Ebene manuell)	55.4 mm	106.5 mm	37.3 mm		27.6 mm links	23.5 mm posterior	67 mm superior
Ansichten > Eingaben AT Winkel proj. > Lot von Femurkopfmittelpunk	4.9 mm	1.9 mm	2.1 mm	5.7 mm	4.9 mm links	1.9 mm anterior	2.1 mm inferior	5.7 mm
Ansichten > Eingaben AT Winkel proj. > Ebene manuell
Ansichten > Eingaben AT Winkel proj. > Punkte auf Kopf
Ansichten > Ansicht Werkzeuge varus valgus Tibia > tmp zur Definition der Senkrechten auf tibia vk und hk	26.2 mm	51.7 mm	122.5 mm		56.8 mm links	31.3 mm anterior	18.3 mm inferior
Ansichten > Ansicht Werkzeuge varus valgus Tibia > tmp proj. auf Ebene tibia coronar	26.2 mm	51.7 mm	122.5 mm		56.8 mm links	31.3 mm anterior	18.3 mm inferior
Ansichten > Ansicht Werkzeuge varus valgus Tibia > Tibiaachse proximal	28.1 mm	56 mm	100.5 mm		54.9 mm links	27 mm anterior	3.8 mm superior
Ansichten > Ansicht Werkzeuge varus valgus Tibia > Tibiaachse distal	24.3 mm	47.4 mm	144.5 mm		58.7 mm links	35.6 mm anterior	40.3 mm inferior
Ansichten > Ansicht Werkzeuge varus valgus Tibia > prox. Tibiahinterkante medial proj. auf Ebene tibia coronar (varus valgus)	31.9 mm	59.1 mm	81.6 mm		51.1 mm links	23.9 mm anterior	22.7 mm superior
Ansichten > Ansicht Werkzeuge varus valgus Tibia > prox. Tibiahinterkante medial (varus valgus)	33.6 mm	64.7 mm	82.8 mm		49.4 mm links	18.3 mm anterior	21.4 mm superior
Ansichten > Ansicht Werkzeuge varus valgus Tibia > prox. Tibiahinterkante lateral proj. auf Ebene tibia coronar (varus valgus)	23.9 mm	61.5 mm	82.1 mm		59.1 mm links	21.5 mm anterior	22.2 mm superior
Ansichten > Ansicht Werkzeuge varus valgus Tibia > prox. Tibiahinterkante lateral (varus valgus)	25.9 mm	68 mm	83.5 mm		57.1 mm links	15 mm anterior	20.7 mm superior
Ansichten > Ansicht Werkzeuge varus valgus Tibia > Ende der Verlängerung Senkrechte auf tibia vk (varus valgus)	31.4 mm	61 mm	73.7 mm		51.6 mm links	22 mm anterior	30.6 mm superior
Ansichten > Ansicht Werkzeuge varus valgus Tibia > Ende der Senkrechte auf tibia hk (varus valgus)	26.5 mm	60.7 mm	81.9 mm		56.5 mm links	22.3 mm anterior	22.3 mm superior
Ansichten > Ansicht Werkzeuge varus valgus Tibia > dist. Tibiavorderkante medial proj. auf Ebene tibia coronar (varus valgus)	25.4 mm	44.9 mm	154.2 mm		57.6 mm links	38.1 mm anterior	49.9 mm inferior
Ansichten > Ansicht Werkzeuge varus valgus Tibia > dist. Tibiavorderkante medial (varus valgus)	25.3 mm	44.6 mm	154.1 mm		57.7 mm links	38.4 mm anterior	49.9 mm inferior
Ansichten > Ansicht Werkzeuge varus valgus Tibia > dist. Tibiavorderkante lateral proj. auf Ebene tibia coronar (varus valgus)	21.5 mm	46.1 mm	154 mm		61.5 mm links	36.9 mm anterior	49.8 mm inferior
Ansichten > Ansicht Werkzeuge varus valgus Tibia > dist. Tibiavorderkante lateral (varus valgus)	21.1 mm	44.7 mm	153.7 mm		61.9 mm links	38.3 mm anterior	49.5 mm inferior
Ansichten > Ansicht Werkzeuge varus valgus Tibia > Verlängerung Senkrechte auf tibia vk (varus valgus)	5.2 mm	9.3 mm	48.9 mm	50 mm	5.2 mm rechts	9.3 mm posterior	48.9 mm superior	50 mm
Ansichten > Ansicht Werkzeuge varus valgus Tibia > Tibiaachse	3.9 mm	8.6 mm	44 mm	45.1 mm	3.9 mm rechts	8.6 mm posterior	44 mm superior	45.1 mm
Ansichten > Ansicht Werkzeuge varus valgus Tibia > Senkrechte auf dist. Tibiavorderkante in Ebene tibia coronar (varus valgus)	3.3 mm	6 mm	31.6 mm	32.3 mm	3.3 mm links	6 mm anterior	31.6 mm inferior	32.3 mm
Ansichten > Ansicht Werkzeuge varus valgus Tibia > Senkrecht auf prox. Tibiahinterkante in Ebene tibia coronar (varus valgus)	0.3 mm	9 mm	40.6 mm	41.6 mm	0.3 mm rechts	9 mm posterior	40.6 mm superior	41.6 mm
Ansichten > Ansicht Werkzeuge varus valgus Tibia > prox. Tibiahinterkante proj auf Ebene tibia coronar (varus valgus)	8 mm	2.4 mm	0.5 mm	8.4 mm	8 mm rechts	2.4 mm anterior	0.5 mm superior	8.4 mm
Ansichten > Ansicht Werkzeuge varus valgus Tibia > prox. Tibiahinterkante (varus valgus)	7.7 mm	3.3 mm	0.7 mm	8.4 mm	7.7 mm rechts	3.3 mm anterior	0.7 mm superior	8.4 mm
Ansichten > Ansicht Werkzeuge varus valgus Tibia > dist. Tibiavorderkante proj. auf Ebene tibia coronar (varus valgus)	3.9 mm	1.2 mm	0.2 mm	4.1 mm	3.9 mm rechts	1.2 mm anterior	0.2 mm inferior	4.1 mm
Ansichten > Ansicht Werkzeuge varus valgus Tibia > dist. Tibiavorderkante (varus valgus)	4.2 mm	0.1 mm	0.4 mm	4.2 mm	4.2 mm rechts	0.1 mm anterior	0.4 mm inferior	4.2 mm
Ansichten > Ansicht Werkzeuge varus valgus Tibia > varus valgus Tibia proj.	5.7 °	1.7 °	27.5 °	5.8 °	5.7 °	1.7 °	27.5 °	5.8 °
Ansichten > Ansicht Werkzeuge varus valgus Tibia > Tibia coronar
Ansichten > Ansicht Werkzeuge varus valgus Tibia > ks tibia prox.
Ansichten > Ansicht Werkzeuge varus valgus Femur > Kondyle medial proj. auf Ebene Femur coronar	34.4 mm	61.9 mm	67.9 mm		48.6 mm links	21.1 mm anterior	36.3 mm superior
Ansichten > Ansicht Werkzeuge varus valgus Femur > Kondyle medial	36.5 mm	68.8 mm	80.5 mm		46.5 mm links	14.2 mm anterior	23.7 mm superior
Ansichten > Ansicht Werkzeuge varus valgus Femur > Kondyle lateral proj auf Ebene Femur coronar	24.7 mm	65.7 mm	67.5 mm		58.3 mm links	17.3 mm anterior	36.8 mm superior
Ansichten > Ansicht Werkzeuge varus valgus Femur > Kondyle lateral	26.8 mm	72.7 mm	80 mm		56.2 mm links	10.3 mm anterior	24.2 mm superior
Ansichten > Ansicht Werkzeuge varus valgus Femur > Femurachsenpunkt proximal	47.4 mm	98 mm	45.8 mm		35.6 mm links	15 mm posterior	58.5 mm superior
Ansichten > Ansicht Werkzeuge varus valgus Femur > Femurachsenpunkt distal	36.1 mm	75.7 mm	60 mm		46.9 mm links	7.3 mm anterior	44.3 mm superior
Ansichten > Ansicht Werkzeuge varus valgus Femur > Femur prox. proj. auf Ebene Femur coronar	47.4 mm	98 mm	45.8 mm		35.6 mm links	15 mm posterior	58.5 mm superior
Ansichten > Ansicht Werkzeuge varus valgus Femur > Endpunkt Verlängerung der Senkrechten auf Kondylenachse	53 mm	115.6 mm	35.1 mm		30 mm links	32.6 mm posterior	69.2 mm superior
Ansichten > Ansicht Werkzeuge varus valgus Femur > Endpunkt Senkrechte auf Kondylenachse	30.8 mm	63.3 mm	67.7 mm		52.2 mm links	19.7 mm anterior	36.5 mm superior
Ansichten > Ansicht Werkzeuge varus valgus Femur > Verlängerung der Senkrechten auf Kondylenachse	16.9 mm	39.9 mm	24.9 mm	50 mm	16.9 mm rechts	39.9 mm posterior	24.9 mm superior	50 mm
Ansichten > Ansicht Werkzeuge varus valgus Femur > Senkrechte auf Kondylenachse	5.3 mm	12.4 mm	7.7 mm	15.5 mm	5.3 mm links	12.4 mm anterior	7.7 mm inferior	15.5 mm
Ansichten > Ansicht Werkzeuge varus valgus Femur > Kondylenachse proj. auf Ebene Femur coronar	9.7 mm	3.8 mm	0.5 mm	10.4 mm	9.7 mm links	3.8 mm posterior	0.5 mm superior	10.4 mm
Ansichten > Ansicht Werkzeuge varus valgus Femur > Kondylenachse	9.7 mm	3.8 mm	0.5 mm	10.4 mm	9.7 mm links	3.8 mm posterior	0.5 mm superior	10.4 mm
Ansichten > Ansicht Werkzeuge varus valgus Femur > Femurachse proj. auf Ebene Femur coronar
Ansichten > Ansicht Werkzeuge varus valgus Femur > Femurachse	11.3 mm	22.3 mm	14.3 mm	28.8 mm	11.3 mm rechts	22.3 mm posterior	14.3 mm superior	28.8 mm
Ansichten > Ansicht Werkzeuge varus valgus Femur > varus valgus Femur proj.	4.2 °	0.6 °	3.9 °	3.4 °	4.2 °	0.6 °	3.9 °	3.4 °
Ansichten > Ansicht Werkzeuge varus valgus Femur > Femur coronar
Ansichten > Ansicht Werkzeuge varus valgus Femur > ks femur
Ansichten > Ansicht Werkzeuge Torsionswinkel Tibia > Tibiaachse proximal	28.1 mm	56 mm	100.5 mm		54.9 mm links	27 mm anterior	3.8 mm superior
Ansichten > Ansicht Werkzeuge Torsionswinkel Tibia > Tibiaachse distal	24.3 mm	47.4 mm	144.5 mm		58.7 mm links	35.6 mm anterior	40.3 mm inferior
Ansichten > Ansicht Werkzeuge Torsionswinkel Tibia > prox. Tibiahinterkante medial proj. auf Ebene Tibia axial	27.8 mm	55.6 mm	146.5 mm		55.2 mm links	27.4 mm anterior	42.2 mm inferior
Ansichten > Ansicht Werkzeuge Torsionswinkel Tibia > prox. Tibiahinterkante medial	32.9 mm	67.2 mm	87.7 mm		50.1 mm links	15.8 mm anterior	16.5 mm superior
Ansichten > Ansicht Werkzeuge Torsionswinkel Tibia > prox. Tibiahinterkante lateral proj. auf Ebene Tibia axial	21 mm	57.8 mm	146.3 mm		62 mm links	25.2 mm anterior	42 mm inferior
Ansichten > Ansicht Werkzeuge Torsionswinkel Tibia > prox. Tibiahinterkante lateral	26.1 mm	69.3 mm	87.8 mm		56.9 mm links	13.7 mm anterior	16.4 mm superior
Ansichten > Ansicht Werkzeuge Torsionswinkel Tibia > dist. Tibiavorderkante medial proj. auf Ebene Tibia axial	27.5 mm	42.5 mm	143.9 mm		55.5 mm links	40.5 mm anterior	39.6 mm inferior
Ansichten > Ansicht Werkzeuge Torsionswinkel Tibia > dist. Tibiavorderkante medial	26.7 mm	40.6 mm	153.7 mm		56.3 mm links	42.4 mm anterior	49.4 mm inferior
Ansichten > Ansicht Werkzeuge Torsionswinkel Tibia > dist. Tibiavorderkante lateral proj. auf Ebene Tibia axial	20.3 mm	45.1 mm	143.7 mm		62.7 mm links	37.9 mm anterior	39.5 mm inferior
Ansichten > Ansicht Werkzeuge Torsionswinkel Tibia > dist. Tibiavorderkante lateral	19.4 mm	43.2 mm	153.3 mm		63.6 mm links	39.8 mm anterior	49 mm inferior
Ansichten > Ansicht Werkzeuge Torsionswinkel Tibia > prox. Tibiahinterkante proj. auf Ebene Tibia axial	6.8 mm	2.2 mm	0.2 mm	7.2 mm	6.8 mm rechts	2.2 mm anterior	0.2 mm inferior	7.2 mm
Ansichten > Ansicht Werkzeuge Torsionswinkel Tibia > prox. Tibiahinterkante	6.9 mm	2.1 mm	0.1 mm	7.2 mm	6.9 mm rechts	2.1 mm anterior	0.1 mm superior	7.2 mm
Ansichten > Ansicht Werkzeuge Torsionswinkel Tibia > dist. Tibiavorderkante proj. auf Ebene Tibia axial	7.3 mm	2.6 mm	0.1 mm	7.7 mm	7.3 mm rechts	2.6 mm anterior	0.1 mm inferior	7.7 mm
Ansichten > Ansicht Werkzeuge Torsionswinkel Tibia > dist. Tibiavorderkante	7.3 mm	2.7 mm	0.4 mm	7.7 mm	7.3 mm rechts	2.7 mm anterior	0.4 mm inferior	7.7 mm
Ansichten > Ansicht Werkzeuge Torsionswinkel Tibia > Torsionswinkel proj. auf Ebene Tibia axial	0.5 °	1.8 °	2.2 °	2.2 °	0.5 °	1.8 °	2.2 °	2.2 °
Ansichten > Ansicht Werkzeuge Torsionswinkel Tibia > Tibia axial
Ansichten > Ansicht Werkzeuge Torsionswinkel Tibia > ks tibia prox.
Ansichten > Ansicht Werkzeuge Tibiotalare Torsion (TTT) > Tibiaachse proximal	28.1 mm	56 mm	100.5 mm		54.9 mm links	27 mm anterior	3.8 mm superior
Ansichten > Ansicht Werkzeuge Tibiotalare Torsion (TTT) > Tibiaachse distal	24.3 mm	47.4 mm	144.5 mm		58.7 mm links	35.6 mm anterior	40.3 mm inferior
Ansichten > Ansicht Werkzeuge Tibiotalare Torsion (TTT) > Talus medial proj. auf Ebene Tibia axial	25.4 mm	43.4 mm	143.9 mm		57.6 mm links	39.6 mm anterior	39.6 mm inferior
Ansichten > Ansicht Werkzeuge Tibiotalare Torsion (TTT) > Talus medial	24.3 mm	40.8 mm	157.2 mm		58.7 mm links	42.2 mm anterior	52.9 mm inferior
Ansichten > Ansicht Werkzeuge Tibiotalare Torsion (TTT) > Talus lateral proj. auf Ebene Tibia axial	20.4 mm	45.5 mm	143.8 mm		62.6 mm links	37.5 mm anterior	39.6 mm inferior
Ansichten > Ansicht Werkzeuge Tibiotalare Torsion (TTT) > Talus lateral	19.2 mm	42.8 mm	157.5 mm		63.8 mm links	40.2 mm anterior	53.2 mm inferior
Ansichten > Ansicht Werkzeuge Tibiotalare Torsion (TTT) > dist. Tibiavorderkante medial proj. auf Ebene Tibia axial	27.5 mm	42.5 mm	143.9 mm		55.5 mm links	40.5 mm anterior	39.6 mm inferior
Ansichten > Ansicht Werkzeuge Tibiotalare Torsion (TTT) > dist. Tibiavorderkante medial	26.7 mm	40.6 mm	153.7 mm		56.3 mm links	42.4 mm anterior	49.4 mm inferior
Ansichten > Ansicht Werkzeuge Tibiotalare Torsion (TTT) > dist. Tibiavorderkante lateral proj. auf Ebene Tibia axial	20.3 mm	45.1 mm	143.7 mm		62.7 mm links	37.9 mm anterior	39.5 mm inferior
Ansichten > Ansicht Werkzeuge Tibiotalare Torsion (TTT) > dist. Tibiavorderkante lateral	19.4 mm	43.2 mm	153.3 mm		63.6 mm links	39.8 mm anterior	49 mm inferior
Ansichten > Ansicht Werkzeuge Tibiotalare Torsion (TTT) > Talusachse proj. auf Ebene Tibia axial	5 mm	2.1 mm	0 mm	5.4 mm	5 mm links	2.1 mm posterior	0 mm superior	5.4 mm
Ansichten > Ansicht Werkzeuge Tibiotalare Torsion (TTT) > dist. Tibiavorderkante proj. auf Ebene Tibia axial	7.3 mm	2.6 mm	0.1 mm	7.7 mm	7.3 mm rechts	2.6 mm anterior	0.1 mm inferior	7.7 mm
Ansichten > Ansicht Werkzeuge Tibiotalare Torsion (TTT) > Tibiotalare Torsion (TTT) proj.	0.7 °	2.1 °	3.2 °	3.3 °	0.7 °	2.1 °	3.2 °	3.3 °
Ansichten > Ansicht Werkzeuge Tibiotalare Torsion (TTT) > Tibia axial
Ansichten > Ansicht Werkzeuge Tibiotalare Torsion (TTT) > ks tibia prox.
Ansichten > Ansicht Werkzeuge FTR > prox. Tibiahinterkante medial proj. auf Ebene Tibia axial	27.8 mm	55.6 mm	146.5 mm		55.2 mm links	27.4 mm anterior	42.2 mm inferior
Ansichten > Ansicht Werkzeuge FTR > prox. Tibiahinterkante medial	32.9 mm	67.2 mm	87.7 mm		50.1 mm links	15.8 mm anterior	16.5 mm superior
Ansichten > Ansicht Werkzeuge FTR > prox. Tibiahinterkante lateral proj. auf Ebene Tibia axial	21 mm	57.8 mm	146.3 mm		62 mm links	25.2 mm anterior	42 mm inferior
Ansichten > Ansicht Werkzeuge FTR > prox. Tibiahinterkante lateral	26.1 mm	69.3 mm	87.8 mm		56.9 mm links	13.7 mm anterior	16.4 mm superior
Ansichten > Ansicht Werkzeuge FTR > Kondyle medial proj. auf Ebene Tibia axial	30.7 mm	55.8 mm	146.8 mm		52.3 mm links	27.2 mm anterior	42.5 mm inferior
Ansichten > Ansicht Werkzeuge FTR > Kondyle medial	36.5 mm	68.8 mm	80.5 mm		46.5 mm links	14.2 mm anterior	23.7 mm superior
Ansichten > Ansicht Werkzeuge FTR > Kondyle lateral proj auf Ebene Tibia axial	21 mm	59.6 mm	146.7 mm		62 mm links	23.4 mm anterior	42.4 mm inferior
Ansichten > Ansicht Werkzeuge FTR > Kondyle lateral	26.8 mm	72.7 mm	80 mm		56.2 mm links	10.3 mm anterior	24.2 mm superior
Ansichten > Ansicht Werkzeuge FTR > prox. Tibiahinterkante proj. auf Ebene Tibia axial	6.8 mm	2.2 mm	0.2 mm	7.2 mm	6.8 mm rechts	2.2 mm anterior	0.2 mm inferior	7.2 mm
Ansichten > Ansicht Werkzeuge FTR > prox. Tibiahinterkante	6.9 mm	2.1 mm	0.1 mm	7.2 mm	6.9 mm rechts	2.1 mm anterior	0.1 mm superior	7.2 mm
Ansichten > Ansicht Werkzeuge FTR > Kondylenachse	9.7 mm	3.8 mm	0.5 mm	10.4 mm	9.7 mm links	3.8 mm posterior	0.5 mm superior	10.4 mm
Ansichten > Ansicht Werkzeuge FTR > Kondyle proj. auf Ebene Tibia axial	9.7 mm	3.8 mm	0.1 mm	10.4 mm	9.7 mm links	3.8 mm posterior	0.1 mm superior	10.4 mm
Ansichten > Ansicht Werkzeuge FTR > FTR (femorotibial Rotation) proj.	0.8 °	2.8 °	3.5 °	3.6 °	0.8 °	2.8 °	3.5 °	3.6 °
Ansichten > Ansicht Werkzeuge FTR > Tibia axial
Ansichten > Ansicht Werkzeuge FTR > ks tibia prox.
Ansichten > Ansicht Werkzeuge AT-Winkel (best. mittels Ebene) > TMP B	59.4 mm	91.4 mm	44.9 mm		23.6 mm links	8.4 mm posterior	59.3 mm superior
Ansichten > Ansicht Werkzeuge AT-Winkel (best. mittels Ebene) > tmp A	56.6 mm	94.1 mm	47 mm		26.4 mm links	11.1 mm posterior	57.3 mm superior
Ansichten > Ansicht Werkzeuge AT-Winkel (best. mittels Ebene) > TMP6	62.6 mm	89.8 mm	45 mm		20.4 mm links	6.8 mm posterior	59.2 mm superior
Ansichten > Ansicht Werkzeuge AT-Winkel (best. mittels Ebene) > TMP5	71.7 mm	130.6 mm	20.9 mm		11.3 mm links	47.6 mm posterior	83.3 mm superior
Ansichten > Ansicht Werkzeuge AT-Winkel (best. mittels Ebene) > Kondyle medial	36.5 mm	68.8 mm	80.5 mm		46.5 mm links	14.2 mm anterior	23.7 mm superior
Ansichten > Ansicht Werkzeuge AT-Winkel (best. mittels Ebene) > Kondyle lateral	26.8 mm	72.7 mm	80 mm		56.2 mm links	10.3 mm anterior	24.2 mm superior
Ansichten > Ansicht Werkzeuge AT-Winkel (best. mittels Ebene) > Femurkopfmittelpunkt	60.4 mm	108.3 mm	35.2 mm		22.6 mm links	25.3 mm posterior	69.1 mm superior
Ansichten > Ansicht Werkzeuge AT-Winkel (best. mittels Ebene) > Femurachsenpunkt proximal	47.4 mm	98 mm	45.8 mm		35.6 mm links	15 mm posterior	58.5 mm superior
Ansichten > Ansicht Werkzeuge AT-Winkel (best. mittels Ebene) > Femurachsenpunkt distal	36.1 mm	75.7 mm	60 mm		46.9 mm links	7.3 mm anterior	44.3 mm superior
Ansichten > Ansicht Werkzeuge AT-Winkel (best. mittels Ebene) > Femur Hals Basis manuell Pro	47.1 mm	98.4 mm	46.2 mm		35.9 mm links	15.4 mm posterior	58 mm superior
Ansichten > Ansicht Werkzeuge AT-Winkel (best. mittels Ebene) > Femur Hals Basis manuell	50.4 mm	104.9 mm	42.1 mm		32.6 mm links	21.9 mm posterior	62.2 mm superior
Ansichten > Ansicht Werkzeuge AT-Winkel (best. mittels Ebene) > Femur Hals Basis (ermittelt durch Proj. auf Ebene manuell)	55.4 mm	106.5 mm	37.3 mm		27.6 mm links	23.5 mm posterior	67 mm superior
Ansichten > Ansicht Werkzeuge AT-Winkel (best. mittels Ebene) > Femur Hals Basis (Ebene) proj. auf Ebene Femur axial	49.9 mm	95.7 mm	44.2 mm		33.1 mm links	12.7 mm posterior	60.1 mm superior
Ansichten > Ansicht Werkzeuge AT-Winkel (best. mittels Ebene) > AxPro_Kopfszentrum	53.1 mm	94.1 mm	44.3 mm		29.9 mm links	11.1 mm posterior	60 mm superior
Ansichten > Ansicht Werkzeuge AT-Winkel (best. mittels Ebene) > AxPro_Kondyle medial	53.8 mm	103 mm	58.7 mm		29.2 mm links	20 mm posterior	45.6 mm superior
Ansichten > Ansicht Werkzeuge AT-Winkel (best. mittels Ebene) > AxPro_Kondyle lateral	44.4 mm	107.3 mm	57.9 mm		38.6 mm links	24.3 mm posterior	46.3 mm superior
Ansichten > Ansicht Werkzeuge AT-Winkel (best. mittels Ebene) > Neue Linie 31	9.4 mm	4.3 mm	0.8 mm	10.4 mm	9.4 mm rechts	4.3 mm anterior	0.8 mm inferior	10.4 mm
Ansichten > Ansicht Werkzeuge AT-Winkel (best. mittels Ebene) > Kopfzentrum - Femur Hals Basis (manuell) Linie	9.9 mm	3.5 mm	6.9 mm	12.6 mm	9.9 mm links	3.5 mm anterior	6.9 mm inferior	12.6 mm
Ansichten > Ansicht Werkzeuge AT-Winkel (best. mittels Ebene) > Kopfzentrum - Femur Hals Basis (durch Ebene) Linie	4.9 mm	1.9 mm	2.1 mm	5.7 mm	4.9 mm links	1.9 mm anterior	2.1 mm inferior	5.7 mm
Ansichten > Ansicht Werkzeuge AT-Winkel (best. mittels Ebene) > Kondyle_Femur Hals Basis Prox	9.4 mm	4.3 mm	0.8 mm	10.4 mm	9.4 mm rechts	4.3 mm anterior	0.8 mm inferior	10.4 mm
Ansichten > Ansicht Werkzeuge AT-Winkel (best. mittels Ebene) > Kondyle_AxPro_Kopfzentrum	9.4 mm	4.3 mm	0.8 mm	10.4 mm	9.4 mm rechts	4.3 mm anterior	0.8 mm inferior	10.4 mm
Ansichten > Ansicht Werkzeuge AT-Winkel (best. mittels Ebene) > Femurachse Kopfzentrum	11.3 mm	22.3 mm	14.3 mm	28.8 mm	11.3 mm rechts	22.3 mm posterior	14.3 mm superior	28.8 mm
Ansichten > Ansicht Werkzeuge AT-Winkel (best. mittels Ebene) > Femurachse	11.3 mm	22.3 mm	14.3 mm	28.8 mm	11.3 mm rechts	22.3 mm posterior	14.3 mm superior	28.8 mm
Ansichten > Ansicht Werkzeuge AT-Winkel (best. mittels Ebene) > AxPro_Kondyle	9.4 mm	4.3 mm	0.8 mm	10.4 mm	9.4 mm rechts	4.3 mm anterior	0.8 mm inferior	10.4 mm
Ansichten > Ansicht Werkzeuge AT-Winkel (best. mittels Ebene) > Winkel Schenkelhalsachse Femurachse (mittels Ebene manuell)	154.4 °	157.1 °	135.6 °	141 °	154.4 °	157.1 °	135.6 °	141 °
Ansichten > Ansicht Werkzeuge AT-Winkel (best. mittels Ebene) > Winkel Schenkelhalsachse Femurachse (Femur Hals Basis manuell definiert)	162.7 °	150 °	136.3 °	142.7 °	162.7 °	150 °	136.3 °	142.7 °
Ansichten > Ansicht Werkzeuge AT-Winkel (best. mittels Ebene) > Antetorsionswinkel korrigiert	2.8 °	6.3 °	1.5 °	2.9 °	2.8 °	6.3 °	1.5 °	2.9 °
Ansichten > Ansicht Werkzeuge AT-Winkel (best. mittels Ebene) > Antetorsionswinkel (über Ebene manuell bestimmt) proj	21.1 °	57.1 °	12.6 °	24.1 °	21.1 °	57.1 °	12.6 °	24.1 °
Ansichten > Ansicht Werkzeuge AT-Winkel (best. mittels Ebene) > Antetorsionswinkel (Femur Hals Basis manuell) proj	22.6 °	34.5 °	11.1 °	21.9 °	22.6 °	34.5 °	11.1 °	21.9 °
Ansichten > Ansicht Werkzeuge AT-Winkel (best. mittels Ebene) > Femur axial
Ansichten > Ansicht Werkzeuge AT-Winkel (best. mittels Ebene) > Ebene manuell
Ansichten > Ansicht Werkzeuge AT-Winkel (best. mittels Ebene) > ks femur
Ansichten > Ansicht Werkzeuge AT-Winkel (best. mittels Ebene) > Kopie ks femur
Ansichten > Ansicht Werkzeuge AT-Winkel (best. mittels Ebene) > Punkte auf Kopf
Werkzeuge > Punkte > tmp zur Definition der Senkrechten auf tibia vk und hk	26.2 mm	51.7 mm	122.5 mm		56.8 mm links	31.3 mm anterior	18.3 mm inferior
Werkzeuge > Punkte > tmp proj. auf Ebene tibia coronar	26.2 mm	51.7 mm	122.5 mm		56.8 mm links	31.3 mm anterior	18.3 mm inferior
Werkzeuge > Punkte > TMP B	59.4 mm	91.4 mm	44.9 mm		23.6 mm links	8.4 mm posterior	59.3 mm superior
Werkzeuge > Punkte > tmp A	56.6 mm	94.1 mm	47 mm		26.4 mm links	11.1 mm posterior	57.3 mm superior
Werkzeuge > Punkte > TMP6	62.6 mm	89.8 mm	45 mm		20.4 mm links	6.8 mm posterior	59.2 mm superior
Werkzeuge > Punkte > TMP5	71.7 mm	130.6 mm	20.9 mm		11.3 mm links	47.6 mm posterior	83.3 mm superior
Werkzeuge > Punkte > Tibiaachse proximal	28.1 mm	56 mm	100.5 mm		54.9 mm links	27 mm anterior	3.8 mm superior
Werkzeuge > Punkte > Tibiaachse distal	24.3 mm	47.4 mm	144.5 mm		58.7 mm links	35.6 mm anterior	40.3 mm inferior
Werkzeuge > Punkte > Talus medial proj. auf Ebene Tibia axial	25.4 mm	43.4 mm	143.9 mm		57.6 mm links	39.6 mm anterior	39.6 mm inferior
Werkzeuge > Punkte > Talus medial	24.3 mm	40.8 mm	157.2 mm		58.7 mm links	42.2 mm anterior	52.9 mm inferior
Werkzeuge > Punkte > Talus lateral proj. auf Ebene Tibia axial	20.4 mm	45.5 mm	143.8 mm		62.6 mm links	37.5 mm anterior	39.6 mm inferior
Werkzeuge > Punkte > Talus lateral	19.2 mm	42.8 mm	157.5 mm		63.8 mm links	40.2 mm anterior	53.2 mm inferior
Werkzeuge > Punkte > prox. Tibiahinterkante medial proj. auf Ebene tibia coronar (varus valgus)	31.9 mm	59.1 mm	81.6 mm		51.1 mm links	23.9 mm anterior	22.7 mm superior
Werkzeuge > Punkte > prox. Tibiahinterkante medial proj. auf Ebene tibia coronar	30.3 mm	58.6 mm	85.8 mm		52.7 mm links	24.4 mm anterior	18.4 mm superior
Werkzeuge > Punkte > prox. Tibiahinterkante medial proj. auf Ebene Tibia axial	27.8 mm	55.6 mm	146.5 mm		55.2 mm links	27.4 mm anterior	42.2 mm inferior
Werkzeuge > Punkte > prox. Tibiahinterkante medial (varus valgus)	33.6 mm	64.7 mm	82.8 mm		49.4 mm links	18.3 mm anterior	21.4 mm superior
Werkzeuge > Punkte > prox. Tibiahinterkante medial	32.9 mm	67.2 mm	87.7 mm		50.1 mm links	15.8 mm anterior	16.5 mm superior
Werkzeuge > Punkte > prox. Tibiahinterkante lateral proj. auf Ebene tibia coronar (varus valgus)	23.9 mm	61.5 mm	82.1 mm		59.1 mm links	21.5 mm anterior	22.2 mm superior
Werkzeuge > Punkte > prox. Tibiahinterkante lateral proj. auf Ebene tibia coronar	23.4 mm	60.8 mm	85.9 mm		59.6 mm links	22.2 mm anterior	18.3 mm superior
Werkzeuge > Punkte > prox. Tibiahinterkante lateral proj. auf Ebene Tibia axial	21 mm	57.8 mm	146.3 mm		62 mm links	25.2 mm anterior	42 mm inferior
Werkzeuge > Punkte > prox. Tibiahinterkante lateral (varus valgus)	25.9 mm	68 mm	83.5 mm		57.1 mm links	15 mm anterior	20.7 mm superior
Werkzeuge > Punkte > prox. Tibiahinterkante lateral	26.1 mm	69.3 mm	87.8 mm		56.9 mm links	13.7 mm anterior	16.4 mm superior
Werkzeuge > Punkte > Kondyle medial proj. auf Ebene Tibia axial	30.7 mm	55.8 mm	146.8 mm		52.3 mm links	27.2 mm anterior	42.5 mm inferior
Werkzeuge > Punkte > Kondyle medial proj. auf Ebene Femur coronar	34.4 mm	61.9 mm	67.9 mm		48.6 mm links	21.1 mm anterior	36.3 mm superior
Werkzeuge > Punkte > Kondyle medial	36.5 mm	68.8 mm	80.5 mm		46.5 mm links	14.2 mm anterior	23.7 mm superior
Werkzeuge > Punkte > Kondyle lateral proj auf Ebene Tibia axial	21 mm	59.6 mm	146.7 mm		62 mm links	23.4 mm anterior	42.4 mm inferior
Werkzeuge > Punkte > Kondyle lateral proj auf Ebene Femur coronar	24.7 mm	65.7 mm	67.5 mm		58.3 mm links	17.3 mm anterior	36.8 mm superior
Werkzeuge > Punkte > Kondyle lateral	26.8 mm	72.7 mm	80 mm		56.2 mm links	10.3 mm anterior	24.2 mm superior
Werkzeuge > Punkte > Femurkopfmittelpunkt	60.4 mm	108.3 mm	35.2 mm		22.6 mm links	25.3 mm posterior	69.1 mm superior
Werkzeuge > Punkte > Femurachsenpunkt proximal	47.4 mm	98 mm	45.8 mm		35.6 mm links	15 mm posterior	58.5 mm superior
Werkzeuge > Punkte > Femurachsenpunkt distal	36.1 mm	75.7 mm	60 mm		46.9 mm links	7.3 mm anterior	44.3 mm superior
Werkzeuge > Punkte > Femur prox. proj. auf Ebene Femur coronar	47.4 mm	98 mm	45.8 mm		35.6 mm links	15 mm posterior	58.5 mm superior
Werkzeuge > Punkte > Femur Hals Basis proj. auf Ebene Femur coronar	55.7 mm	107.5 mm	39.1 mm		27.3 mm links	24.5 mm posterior	65.2 mm superior
Werkzeuge > Punkte > Femur Hals Basis manuell Pro	47.1 mm	98.4 mm	46.2 mm		35.9 mm links	15.4 mm posterior	58 mm superior
Werkzeuge > Punkte > Femur Hals Basis manuell	50.4 mm	104.9 mm	42.1 mm		32.6 mm links	21.9 mm posterior	62.2 mm superior
Werkzeuge > Punkte > Femur Hals Basis (ermittelt durch Proj. auf Ebene manuell)	55.4 mm	106.5 mm	37.3 mm		27.6 mm links	23.5 mm posterior	67 mm superior
Werkzeuge > Punkte > Femur Hals Basis (Ebene) proj. auf Ebene Femur axial	49.9 mm	95.7 mm	44.2 mm		33.1 mm links	12.7 mm posterior	60.1 mm superior
Werkzeuge > Punkte > Endpunkt Verlängerung der Senkrechten auf Kondylenachse	53 mm	115.6 mm	35.1 mm		30 mm links	32.6 mm posterior	69.2 mm superior
Werkzeuge > Punkte > Endpunkt Senkrechte auf Kondylenachse	30.8 mm	63.3 mm	67.7 mm		52.2 mm links	19.7 mm anterior	36.5 mm superior
Werkzeuge > Punkte > Ende der Verlängerung Senkrechte auf tibia vk (varus valgus)	31.4 mm	61 mm	73.7 mm		51.6 mm links	22 mm anterior	30.6 mm superior
Werkzeuge > Punkte > Ende der Senkrechte auf tibia hk (varus valgus)	26.5 mm	60.7 mm	81.9 mm		56.5 mm links	22.3 mm anterior	22.3 mm superior
Werkzeuge > Punkte > dist. Tibiavorderkante medial proj. auf Ebene tibia coronar (varus valgus)	25.4 mm	44.9 mm	154.2 mm		57.6 mm links	38.1 mm anterior	49.9 mm inferior
Werkzeuge > Punkte > dist. Tibiavorderkante medial proj. auf Ebene tibia coronar	27.8 mm	44.1 mm	154.5 mm		55.2 mm links	38.9 mm anterior	50.2 mm inferior
Werkzeuge > Punkte > dist. Tibiavorderkante medial proj. auf Ebene Tibia axial	27.5 mm	42.5 mm	143.9 mm		55.5 mm links	40.5 mm anterior	39.6 mm inferior
Werkzeuge > Punkte > dist. Tibiavorderkante medial (varus valgus)	25.3 mm	44.6 mm	154.1 mm		57.7 mm links	38.4 mm anterior	49.9 mm inferior
Werkzeuge > Punkte > dist. Tibiavorderkante medial	26.7 mm	40.6 mm	153.7 mm		56.3 mm links	42.4 mm anterior	49.4 mm inferior
Werkzeuge > Punkte > dist. Tibiavorderkante lateral proj. auf Ebene tibia coronar (varus valgus)	21.5 mm	46.1 mm	154 mm		61.5 mm links	36.9 mm anterior	49.8 mm inferior
Werkzeuge > Punkte > dist. Tibiavorderkante lateral proj. auf Ebene tibia coronar	20.4 mm	46.5 mm	154 mm		62.6 mm links	36.5 mm anterior	49.8 mm inferior
Werkzeuge > Punkte > dist. Tibiavorderkante lateral proj. auf Ebene Tibia axial	20.3 mm	45.1 mm	143.7 mm		62.7 mm links	37.9 mm anterior	39.5 mm inferior
Werkzeuge > Punkte > dist. Tibiavorderkante lateral (varus valgus)	21.1 mm	44.7 mm	153.7 mm		61.9 mm links	38.3 mm anterior	49.5 mm inferior
Werkzeuge > Punkte > dist. Tibiavorderkante lateral	19.4 mm	43.2 mm	153.3 mm		63.6 mm links	39.8 mm anterior	49 mm inferior
Werkzeuge > Punkte > AxPro_Kopfszentrum	53.1 mm	94.1 mm	44.3 mm		29.9 mm links	11.1 mm posterior	60 mm superior
Werkzeuge > Punkte > AxPro_Kondyle medial	53.8 mm	103 mm	58.7 mm		29.2 mm links	20 mm posterior	45.6 mm superior
Werkzeuge > Punkte > AxPro_Kondyle lateral	44.4 mm	107.3 mm	57.9 mm		38.6 mm links	24.3 mm posterior	46.3 mm superior
Werkzeuge > Linien > Verlängerung Senkrechte auf tibia vk (varus valgus)	5.2 mm	9.3 mm	48.9 mm	50 mm	5.2 mm rechts	9.3 mm posterior	48.9 mm superior	50 mm
Werkzeuge > Linien > Verlängerung der Senkrechten auf Kondylenachse	16.9 mm	39.9 mm	24.9 mm	50 mm	16.9 mm rechts	39.9 mm posterior	24.9 mm superior	50 mm
Werkzeuge > Linien > transkondyläre Achse	9.7 mm	3.8 mm	0.5 mm	10.4 mm	9.7 mm rechts	3.8 mm anterior	0.5 mm inferior	10.4 mm
Werkzeuge > Linien > Tibiaachse	3.9 mm	8.6 mm	44 mm	45.1 mm	3.9 mm rechts	8.6 mm posterior	44 mm superior	45.1 mm
Werkzeuge > Linien > Talusachse proj. auf Ebene Tibia axial	5 mm	2.1 mm	0 mm	5.4 mm	5 mm links	2.1 mm posterior	0 mm superior	5.4 mm
Werkzeuge > Linien > Senkrechte auf Kondylenachse	5.3 mm	12.4 mm	7.7 mm	15.5 mm	5.3 mm links	12.4 mm anterior	7.7 mm inferior	15.5 mm
Werkzeuge > Linien > Senkrechte auf dist. Tibiavorderkante in Ebene tibia coronar (varus valgus)	3.3 mm	6 mm	31.6 mm	32.3 mm	3.3 mm links	6 mm anterior	31.6 mm inferior	32.3 mm
Werkzeuge > Linien > Senkrecht auf prox. Tibiahinterkante in Ebene tibia coronar (varus valgus)	0.3 mm	9 mm	40.6 mm	41.6 mm	0.3 mm rechts	9 mm posterior	40.6 mm superior	41.6 mm
Werkzeuge > Linien > prox. Tibiahinterkante proj. auf Ebene Tibia axial	6.8 mm	2.2 mm	0.2 mm	7.2 mm	6.8 mm rechts	2.2 mm anterior	0.2 mm inferior	7.2 mm
Werkzeuge > Linien > prox. Tibiahinterkante proj auf Ebene tibia coronar (varus valgus)	8 mm	2.4 mm	0.5 mm	8.4 mm	8 mm rechts	2.4 mm anterior	0.5 mm superior	8.4 mm
Werkzeuge > Linien > prox. Tibiahinterkante proj auf Ebene tibia coronar	6.9 mm	2.1 mm	0.1 mm	7.2 mm	6.9 mm rechts	2.1 mm anterior	0.1 mm superior	7.2 mm
Werkzeuge > Linien > prox. Tibiahinterkante (varus valgus)	7.7 mm	3.3 mm	0.7 mm	8.4 mm	7.7 mm rechts	3.3 mm anterior	0.7 mm superior	8.4 mm
Werkzeuge > Linien > prox. Tibiahinterkante	6.9 mm	2.1 mm	0.1 mm	7.2 mm	6.9 mm rechts	2.1 mm anterior	0.1 mm superior	7.2 mm
Werkzeuge > Linien > prox. femorale Längsachse	3.1 mm	6.9 mm	3.7 mm	8.4 mm	3.1 mm rechts	6.9 mm posterior	3.7 mm superior	8.4 mm
Werkzeuge > Linien > Neue Linie 31	9.4 mm	4.3 mm	0.8 mm	10.4 mm	9.4 mm rechts	4.3 mm anterior	0.8 mm inferior	10.4 mm
Werkzeuge > Linien > Lot von Femurkopfmittelpunk	4.9 mm	1.9 mm	2.1 mm	5.7 mm	4.9 mm links	1.9 mm anterior	2.1 mm inferior	5.7 mm
Werkzeuge > Linien > Kopfzentrum - Femur Hals Basis (manuell) Linie	9.9 mm	3.5 mm	6.9 mm	12.6 mm	9.9 mm links	3.5 mm anterior	6.9 mm inferior	12.6 mm
Werkzeuge > Linien > Kopfzentrum - Femur Hals Basis (durch Ebene) Linie	4.9 mm	1.9 mm	2.1 mm	5.7 mm	4.9 mm links	1.9 mm anterior	2.1 mm inferior	5.7 mm
Werkzeuge > Linien > Kondyle_Femur Hals Basis Prox	9.4 mm	4.3 mm	0.8 mm	10.4 mm	9.4 mm rechts	4.3 mm anterior	0.8 mm inferior	10.4 mm
Werkzeuge > Linien > Kondyle_AxPro_Kopfzentrum	9.4 mm	4.3 mm	0.8 mm	10.4 mm	9.4 mm rechts	4.3 mm anterior	0.8 mm inferior	10.4 mm
Werkzeuge > Linien > Kondylenachse proj. auf Ebene Femur coronar	9.7 mm	3.8 mm	0.5 mm	10.4 mm	9.7 mm links	3.8 mm posterior	0.5 mm superior	10.4 mm
Werkzeuge > Linien > Kondylenachse	9.7 mm	3.8 mm	0.5 mm	10.4 mm	9.7 mm links	3.8 mm posterior	0.5 mm superior	10.4 mm
Werkzeuge > Linien > Kondyle proj. auf Ebene Tibia axial	9.7 mm	3.8 mm	0.1 mm	10.4 mm	9.7 mm links	3.8 mm posterior	0.1 mm superior	10.4 mm
Werkzeuge > Linien > Femurachse proj. auf Ebene Femur coronar
Werkzeuge > Linien > Femurachse Kopfzentrum	11.3 mm	22.3 mm	14.3 mm	28.8 mm	11.3 mm rechts	22.3 mm posterior	14.3 mm superior	28.8 mm
Werkzeuge > Linien > Femurachse	11.3 mm	22.3 mm	14.3 mm	28.8 mm	11.3 mm rechts	22.3 mm posterior	14.3 mm superior	28.8 mm
Werkzeuge > Linien > dist. Tibiavorderkante proj. auf Ebene tibia coronar (varus valgus)	3.9 mm	1.2 mm	0.2 mm	4.1 mm	3.9 mm rechts	1.2 mm anterior	0.2 mm inferior	4.1 mm
Werkzeuge > Linien > dist. Tibiavorderkante proj. auf Ebene tibia coronar	7.3 mm	2.4 mm	0.5 mm	7.7 mm	7.3 mm rechts	2.4 mm anterior	0.5 mm inferior	7.7 mm
Werkzeuge > Linien > dist. Tibiavorderkante proj. auf Ebene Tibia axial	7.3 mm	2.6 mm	0.1 mm	7.7 mm	7.3 mm rechts	2.6 mm anterior	0.1 mm inferior	7.7 mm
Werkzeuge > Linien > dist. Tibiavorderkante (varus valgus)	4.2 mm	0.1 mm	0.4 mm	4.2 mm	4.2 mm rechts	0.1 mm anterior	0.4 mm inferior	4.2 mm
Werkzeuge > Linien > dist. Tibiavorderkante	7.3 mm	2.7 mm	0.4 mm	7.7 mm	7.3 mm rechts	2.7 mm anterior	0.4 mm inferior	7.7 mm
Werkzeuge > Linien > AxPro_Kondyle	9.4 mm	4.3 mm	0.8 mm	10.4 mm	9.4 mm rechts	4.3 mm anterior	0.8 mm inferior	10.4 mm
Werkzeuge > Winkel > Winkel Schenkelhalsachse Femurachse (mittels Ebene manuell)	154.4 °	157.1 °	135.6 °	141 °	154.4 °	157.1 °	135.6 °	141 °
Werkzeuge > Winkel > Winkel Schenkelhalsachse Femurachse (Femur Hals Basis manuell definiert)	162.7 °	150 °	136.3 °	142.7 °	162.7 °	150 °	136.3 °	142.7 °
Werkzeuge > Winkel > varus valgus Tibia proj.	5.7 °	1.7 °	27.5 °	5.8 °	5.7 °	1.7 °	27.5 °	5.8 °
Werkzeuge > Winkel > varus valgus Femur proj.	4.2 °	0.6 °	3.9 °	3.4 °	4.2 °	0.6 °	3.9 °	3.4 °
Werkzeuge > Winkel > Torsionswinkel proj. auf Ebene Tibia axial	0.5 °	1.8 °	2.2 °	2.2 °	0.5 °	1.8 °	2.2 °	2.2 °
Werkzeuge > Winkel > Tibiotalare Torsion (TTT) proj.	0.7 °	2.1 °	3.2 °	3.3 °	0.7 °	2.1 °	3.2 °	3.3 °
Werkzeuge > Winkel > FTR (femorotibial Rotation) proj.	0.8 °	2.8 °	3.5 °	3.6 °	0.8 °	2.8 °	3.5 °	3.6 °
Werkzeuge > Winkel > Antetorsionswinkel korrigiert	2.8 °	6.3 °	1.5 °	2.9 °	2.8 °	6.3 °	1.5 °	2.9 °
Werkzeuge > Winkel > Antetorsionswinkel (über Ebene manuell bestimmt) proj	21.1 °	57.1 °	12.6 °	24.1 °	21.1 °	57.1 °	12.6 °	24.1 °
Werkzeuge > Winkel > Antetorsionswinkel (Femur Hals Basis manuell) proj	22.6 °	34.5 °	11.1 °	21.9 °	22.6 °	34.5 °	11.1 °	21.9 °
Werkzeuge > Ebenen > Tibia coronar
Werkzeuge > Ebenen > Tibia axial
Werkzeuge > Ebenen > Femur coronar
Werkzeuge > Ebenen > Femur axial
Werkzeuge > Ebenen > Ebene manuell
Werkzeuge > Polylinien > Punkte auf Kopf
Werkzeuge > Koordinatensysteme > ks tibia prox.
Werkzeuge > Koordinatensysteme > ks femur
Werkzeuge > Koordinatensysteme > ks
Werkzeuge > Koordinatensysteme > Kopie ks femur
Werkzeuge > Variablen > Kopfachsen_tmp	-100
Werkzeuge > Variablen > 300	300
Werkzeuge > Variablen > 50	50
Werkzeuge > Variablen > -50	-50
