# Supplementary material for: 3D Slicer open-source software plug-in for vector-based angle calculation of canine hind limb alignment in computed tomographic images
Source: PLoS One. 2024 Mar 29;19(3):e0283823. doi: 10.1371/journal.pone.0283823 (PMC10980227; doi:10.1371/journal.pone.0283823)
Supplement: S2 Data — (ZIP) [file pone.0283823.s002.zip › 103.csv]

Werkzeuge Name	Datensatzkoordinatensystem X	Datensatzkoordinatensystem Y	Datensatzkoordinatensystem Z	Datensatzkoordinatensystem 3D	Patientenkoordinatensystem X	Patientenkoordinatensystem Y	Patientenkoordinatensystem Z	Patientenkoordinatensystem 3D	Extra Wert X	Extra Wert Y	Extra Wert Z	Extra Wert 3D	Extra Wert Beschreibung
Ansichten > Ergebnisse varus valgus Tibia > varus valgus Tibia proj.	16.9 °	0.8 °	38.7 °	15.8 °	16.9 °	0.8 °	38.7 °	15.8 °
Ansichten > Ergebnisse varus valgus Femur > varus valgus Femur proj.	153.1 °	0.2 °	13 °	12.9 °	153.1 °	0.2 °	13 °	12.9 °
Ansichten > Ergebnisse Torsionswinkel Tibia > Torsionswinkel proj. auf Ebene Tibia axial	7.9 °	53.1 °	19.7 °	21.1 °	7.9 °	53.1 °	19.7 °	21.1 °
Ansichten > Ergebnisse FTR (femorotibiale Rotation) proj. > FTR (femorotibial Rotation) proj.	2.8 °	56.8 °	7.7 °	8.1 °	2.8 °	56.8 °	7.7 °	8.1 °
Ansichten > Ergebnisse AT-Winkel proj. > Winkel Schenkelhalsachse Femurachse (mittels Ebene manuell)	157.5 °	140.8 °	131.3 °	127.2 °	157.5 °	140.8 °	131.3 °	127.2 °
Ansichten > Ergebnisse AT-Winkel proj. > Winkel Schenkelhalsachse Femurachse (Femur Hals Basis manuell definiert)	165.6 °	147 °	133 °	129.9 °	165.6 °	147 °	133 °	129.9 °
Ansichten > Ergebnisse AT-Winkel proj. > Antetorsionswinkel (über Ebene manuell bestimmt) proj	43.7 °	131 °	1.4 °	43.4 °	43.7 °	131 °	1.4 °	43.4 °
Ansichten > Ergebnisse AT-Winkel proj. > Antetorsionswinkel (Femur Hals Basis manuell) proj	27.9 °	71.1 °	0.9 °	27.7 °	27.9 °	71.1 °	0.9 °	27.7 °
Ansichten > Ergebnis Tibiotalare Torsion (TTT) > Tibiotalare Torsion (TTT) proj.	1.4 °	2.9 °	3.2 °	3.5 °	1.4 °	2.9 °	3.2 °	3.5 °
Ansichten > Eingaben varus valgus Tibia > Tibiaachse proximal	58.6 mm	55.6 mm	83.3 mm		35.4 mm links	38.4 mm anterior	33 mm superior
Ansichten > Eingaben varus valgus Tibia > Tibiaachse distal	53.8 mm	42.8 mm	117.9 mm		40.2 mm links	51.2 mm anterior	1.7 mm inferior
Ansichten > Eingaben varus valgus Tibia > prox. Tibiahinterkante medial (varus valgus)	61.8 mm	69.2 mm	52 mm		32.2 mm links	24.8 mm anterior	64.3 mm superior
Ansichten > Eingaben varus valgus Tibia > prox. Tibiahinterkante medial	62.4 mm	74.5 mm	61.7 mm		31.6 mm links	19.5 mm anterior	54.6 mm superior
Ansichten > Eingaben varus valgus Tibia > prox. Tibiahinterkante lateral (varus valgus)	50.5 mm	71.5 mm	56.1 mm		43.5 mm links	22.5 mm anterior	60.2 mm superior
Ansichten > Eingaben varus valgus Tibia > prox. Tibiahinterkante lateral	51.1 mm	74.3 mm	63.8 mm		42.9 mm links	19.7 mm anterior	52.5 mm superior
Ansichten > Eingaben varus valgus Tibia > dist. Tibiavorderkante medial (varus valgus)	54.9 mm	38.7 mm	126.3 mm		39.1 mm links	55.3 mm anterior	10 mm inferior
Ansichten > Eingaben varus valgus Tibia > dist. Tibiavorderkante medial	55.9 mm	32.6 mm	124.7 mm		38.1 mm links	61.4 mm anterior	8.4 mm inferior
Ansichten > Eingaben varus valgus Tibia > dist. Tibiavorderkante lateral (varus valgus)	48.5 mm	39.7 mm	126.5 mm		45.5 mm links	54.3 mm anterior	10.3 mm inferior
Ansichten > Eingaben varus valgus Tibia > dist. Tibiavorderkante lateral	46.8 mm	36.3 mm	126.2 mm		47.2 mm links	57.7 mm anterior	9.9 mm inferior
Ansichten > Eingaben varus valgus Femur > Kondyle medial	64 mm	80.6 mm	54.3 mm		30 mm links	13.4 mm anterior	62 mm superior
Ansichten > Eingaben varus valgus Femur > Kondyle lateral	50.7 mm	79.2 mm	54.5 mm		43.3 mm links	14.8 mm anterior	61.7 mm superior
Ansichten > Eingaben varus valgus Femur > Femurachsenpunkt proximal	64.1 mm	134.8 mm	31.7 mm		29.9 mm links	40.8 mm posterior	84.5 mm superior
Ansichten > Eingaben varus valgus Femur > Femurachsenpunkt distal	58.8 mm	91.1 mm	33 mm		35.2 mm links	2.9 mm anterior	83.3 mm superior
Ansichten > Eingaben Tibiotalare Torsion (TTT) > Tibiaachse proximal	58.6 mm	55.6 mm	83.3 mm		35.4 mm links	38.4 mm anterior	33 mm superior
Ansichten > Eingaben Tibiotalare Torsion (TTT) > Tibiaachse distal	53.8 mm	42.8 mm	117.9 mm		40.2 mm links	51.2 mm anterior	1.7 mm inferior
Ansichten > Eingaben Tibiotalare Torsion (TTT) > Talus medial	54.4 mm	32.1 mm	129.2 mm		39.6 mm links	61.9 mm anterior	12.9 mm inferior
Ansichten > Eingaben Tibiotalare Torsion (TTT) > Talus lateral	46.6 mm	34.7 mm	130.4 mm		47.4 mm links	59.3 mm anterior	14.2 mm inferior
Ansichten > Eingaben Tibiotalare Torsion (TTT) > dist. Tibiavorderkante medial	55.9 mm	32.6 mm	124.7 mm		38.1 mm links	61.4 mm anterior	8.4 mm inferior
Ansichten > Eingaben Tibiotalare Torsion (TTT) > dist. Tibiavorderkante lateral	46.8 mm	36.3 mm	126.2 mm		47.2 mm links	57.7 mm anterior	9.9 mm inferior
Ansichten > Eingaben Tibia Torsionswinkel > Tibiaachse proximal	58.6 mm	55.6 mm	83.3 mm		35.4 mm links	38.4 mm anterior	33 mm superior
Ansichten > Eingaben Tibia Torsionswinkel > Tibiaachse distal	53.8 mm	42.8 mm	117.9 mm		40.2 mm links	51.2 mm anterior	1.7 mm inferior
Ansichten > Eingaben Tibia Torsionswinkel > prox. Tibiahinterkante medial	62.4 mm	74.5 mm	61.7 mm		31.6 mm links	19.5 mm anterior	54.6 mm superior
Ansichten > Eingaben Tibia Torsionswinkel > prox. Tibiahinterkante lateral	51.1 mm	74.3 mm	63.8 mm		42.9 mm links	19.7 mm anterior	52.5 mm superior
Ansichten > Eingaben Tibia Torsionswinkel > dist. Tibiavorderkante medial	55.9 mm	32.6 mm	124.7 mm		38.1 mm links	61.4 mm anterior	8.4 mm inferior
Ansichten > Eingaben Tibia Torsionswinkel > dist. Tibiavorderkante lateral	46.8 mm	36.3 mm	126.2 mm		47.2 mm links	57.7 mm anterior	9.9 mm inferior
Ansichten > Eingaben FTR (femorotibiale Rotation) proj. > Tibiaachse proximal	58.6 mm	55.6 mm	83.3 mm		35.4 mm links	38.4 mm anterior	33 mm superior
Ansichten > Eingaben FTR (femorotibiale Rotation) proj. > Tibiaachse distal	53.8 mm	42.8 mm	117.9 mm		40.2 mm links	51.2 mm anterior	1.7 mm inferior
Ansichten > Eingaben FTR (femorotibiale Rotation) proj. > prox. Tibiahinterkante medial	62.4 mm	74.5 mm	61.7 mm		31.6 mm links	19.5 mm anterior	54.6 mm superior
Ansichten > Eingaben FTR (femorotibiale Rotation) proj. > prox. Tibiahinterkante lateral	51.1 mm	74.3 mm	63.8 mm		42.9 mm links	19.7 mm anterior	52.5 mm superior
Ansichten > Eingaben FTR (femorotibiale Rotation) proj. > Kondyle medial	64 mm	80.6 mm	54.3 mm		30 mm links	13.4 mm anterior	62 mm superior
Ansichten > Eingaben FTR (femorotibiale Rotation) proj. > Kondyle lateral	50.7 mm	79.2 mm	54.5 mm		43.3 mm links	14.8 mm anterior	61.7 mm superior
Ansichten > Eingaben AT Winkel proj. > Kondyle medial	64 mm	80.6 mm	54.3 mm		30 mm links	13.4 mm anterior	62 mm superior
Ansichten > Eingaben AT Winkel proj. > Kondyle lateral	50.7 mm	79.2 mm	54.5 mm		43.3 mm links	14.8 mm anterior	61.7 mm superior
Ansichten > Eingaben AT Winkel proj. > Femurkopfmittelpunkt	75.6 mm	147.1 mm	26.3 mm		18.4 mm links	53.1 mm posterior	90 mm superior
Ansichten > Eingaben AT Winkel proj. > Femurachsenpunkt proximal	64.1 mm	134.8 mm	31.7 mm		29.9 mm links	40.8 mm posterior	84.5 mm superior
Ansichten > Eingaben AT Winkel proj. > Femurachsenpunkt distal	58.8 mm	91.1 mm	33 mm		35.2 mm links	2.9 mm anterior	83.3 mm superior
Ansichten > Eingaben AT Winkel proj. > Femur Hals Basis manuell	64.9 mm	139.3 mm	31.7 mm		29.1 mm links	45.3 mm posterior	84.5 mm superior
Ansichten > Eingaben AT Winkel proj. > Femur Hals Basis (ermittelt durch Proj. auf Ebene manuell)	69.7 mm	142.9 mm	30.1 mm		24.3 mm links	48.9 mm posterior	86.1 mm superior
Ansichten > Eingaben AT Winkel proj. > Lot von Femurkopfmittelpunk	5.9 mm	4.2 mm	3.9 mm	8.2 mm	5.9 mm links	4.2 mm anterior	3.9 mm inferior	8.2 mm
Ansichten > Eingaben AT Winkel proj. > Ebene manuell
Ansichten > Eingaben AT Winkel proj. > Punkte auf Kopf
Ansichten > Ansicht Werkzeuge varus valgus Tibia > tmp zur Definition der Senkrechten auf tibia vk und hk	56.2 mm	49.2 mm	100.6 mm		37.8 mm links	44.8 mm anterior	15.7 mm superior
Ansichten > Ansicht Werkzeuge varus valgus Tibia > tmp proj. auf Ebene tibia coronar	56.2 mm	49.2 mm	100.6 mm		37.8 mm links	44.8 mm anterior	15.7 mm superior
Ansichten > Ansicht Werkzeuge varus valgus Tibia > Tibiaachse proximal	58.6 mm	55.6 mm	83.3 mm		35.4 mm links	38.4 mm anterior	33 mm superior
Ansichten > Ansicht Werkzeuge varus valgus Tibia > Tibiaachse distal	53.8 mm	42.8 mm	117.9 mm		40.2 mm links	51.2 mm anterior	1.7 mm inferior
Ansichten > Ansicht Werkzeuge varus valgus Tibia > prox. Tibiahinterkante medial proj. auf Ebene tibia coronar (varus valgus)	61.7 mm	67.5 mm	51.3 mm		32.3 mm links	26.5 mm anterior	64.9 mm superior
Ansichten > Ansicht Werkzeuge varus valgus Tibia > prox. Tibiahinterkante medial (varus valgus)	61.8 mm	69.2 mm	52 mm		32.2 mm links	24.8 mm anterior	64.3 mm superior
Ansichten > Ansicht Werkzeuge varus valgus Tibia > prox. Tibiahinterkante lateral proj. auf Ebene tibia coronar (varus valgus)	50.3 mm	67 mm	54.4 mm		43.7 mm links	27 mm anterior	61.9 mm superior
Ansichten > Ansicht Werkzeuge varus valgus Tibia > prox. Tibiahinterkante lateral (varus valgus)	50.5 mm	71.5 mm	56.1 mm		43.5 mm links	22.5 mm anterior	60.2 mm superior
Ansichten > Ansicht Werkzeuge varus valgus Tibia > Ende der Verlängerung Senkrechte auf tibia vk (varus valgus)	57.2 mm	66.8 mm	53.8 mm		36.8 mm links	27.2 mm anterior	62.4 mm superior
Ansichten > Ansicht Werkzeuge varus valgus Tibia > Ende der Senkrechte auf tibia hk (varus valgus)	43.7 mm	66.6 mm	56.1 mm		50.3 mm links	27.4 mm anterior	60.2 mm superior
Ansichten > Ansicht Werkzeuge varus valgus Tibia > dist. Tibiavorderkante medial proj. auf Ebene tibia coronar (varus valgus)	54.9 mm	39.4 mm	126.6 mm		39.1 mm links	54.6 mm anterior	10.3 mm inferior
Ansichten > Ansicht Werkzeuge varus valgus Tibia > dist. Tibiavorderkante medial (varus valgus)	54.9 mm	38.7 mm	126.3 mm		39.1 mm links	55.3 mm anterior	10 mm inferior
Ansichten > Ansicht Werkzeuge varus valgus Tibia > dist. Tibiavorderkante lateral proj. auf Ebene tibia coronar (varus valgus)	48.5 mm	39.8 mm	126.6 mm		45.5 mm links	54.2 mm anterior	10.3 mm inferior
Ansichten > Ansicht Werkzeuge varus valgus Tibia > dist. Tibiavorderkante lateral (varus valgus)	48.5 mm	39.7 mm	126.5 mm		45.5 mm links	54.3 mm anterior	10.3 mm inferior
Ansichten > Ansicht Werkzeuge varus valgus Tibia > Verlängerung Senkrechte auf tibia vk (varus valgus)	1 mm	17.6 mm	46.8 mm	50 mm	1 mm rechts	17.6 mm posterior	46.8 mm superior	50 mm
Ansichten > Ansicht Werkzeuge varus valgus Tibia > Tibiaachse	4.8 mm	12.9 mm	34.7 mm	37.3 mm	4.8 mm rechts	12.9 mm posterior	34.7 mm superior	37.3 mm
Ansichten > Ansicht Werkzeuge varus valgus Tibia > Senkrechte auf dist. Tibiavorderkante in Ebene tibia coronar (varus valgus)	0.5 mm	9.8 mm	26 mm	27.8 mm	0.5 mm links	9.8 mm anterior	26 mm inferior	27.8 mm
Ansichten > Ansicht Werkzeuge varus valgus Tibia > Senkrecht auf prox. Tibiahinterkante in Ebene tibia coronar (varus valgus)	12.5 mm	17.5 mm	44.5 mm	49.4 mm	12.5 mm links	17.5 mm posterior	44.5 mm superior	49.4 mm
Ansichten > Ansicht Werkzeuge varus valgus Tibia > prox. Tibiahinterkante proj auf Ebene tibia coronar (varus valgus)	11.4 mm	0.5 mm	3 mm	11.8 mm	11.4 mm rechts	0.5 mm posterior	3 mm superior	11.8 mm
Ansichten > Ansicht Werkzeuge varus valgus Tibia > prox. Tibiahinterkante (varus valgus)	11.3 mm	2.3 mm	4.1 mm	12.2 mm	11.3 mm rechts	2.3 mm anterior	4.1 mm superior	12.2 mm
Ansichten > Ansicht Werkzeuge varus valgus Tibia > dist. Tibiavorderkante proj. auf Ebene tibia coronar (varus valgus)	6.5 mm	0.3 mm	0 mm	6.5 mm	6.5 mm rechts	0.3 mm anterior	0 mm inferior	6.5 mm
Ansichten > Ansicht Werkzeuge varus valgus Tibia > dist. Tibiavorderkante (varus valgus)	6.4 mm	1 mm	0.3 mm	6.5 mm	6.4 mm rechts	1 mm anterior	0.3 mm superior	6.5 mm
Ansichten > Ansicht Werkzeuge varus valgus Tibia > varus valgus Tibia proj.	16.9 °	0.8 °	38.7 °	15.8 °	16.9 °	0.8 °	38.7 °	15.8 °
Ansichten > Ansicht Werkzeuge varus valgus Tibia > Tibia coronar
Ansichten > Ansicht Werkzeuge varus valgus Tibia > ks tibia prox.
Ansichten > Ansicht Werkzeuge varus valgus Femur > Kondyle medial proj. auf Ebene Femur coronar	63.8 mm	80 mm	33.2 mm		30.2 mm links	14 mm anterior	83 mm superior
Ansichten > Ansicht Werkzeuge varus valgus Femur > Kondyle medial	64 mm	80.6 mm	54.3 mm		30 mm links	13.4 mm anterior	62 mm superior
Ansichten > Ansicht Werkzeuge varus valgus Femur > Kondyle lateral proj auf Ebene Femur coronar	50.4 mm	78.6 mm	33.4 mm		43.6 mm links	15.4 mm anterior	82.8 mm superior
Ansichten > Ansicht Werkzeuge varus valgus Femur > Kondyle lateral	50.7 mm	79.2 mm	54.5 mm		43.3 mm links	14.8 mm anterior	61.7 mm superior
Ansichten > Ansicht Werkzeuge varus valgus Femur > Femurachsenpunkt proximal	64.1 mm	134.8 mm	31.7 mm		29.9 mm links	40.8 mm posterior	84.5 mm superior
Ansichten > Ansicht Werkzeuge varus valgus Femur > Femurachsenpunkt distal	58.8 mm	91.1 mm	33 mm		35.2 mm links	2.9 mm anterior	83.3 mm superior
Ansichten > Ansicht Werkzeuge varus valgus Femur > Femur prox. proj. auf Ebene Femur coronar	64.1 mm	134.8 mm	31.7 mm		29.9 mm links	40.8 mm posterior	84.5 mm superior
Ansichten > Ansicht Werkzeuge varus valgus Femur > Endpunkt Verlängerung der Senkrechten auf Kondylenachse	53.6 mm	140.9 mm	31.7 mm		40.4 mm links	46.9 mm posterior	84.5 mm superior
Ansichten > Ansicht Werkzeuge varus valgus Femur > Endpunkt Senkrechte auf Kondylenachse	60 mm	79.6 mm	33.3 mm		34 mm links	14.4 mm anterior	83 mm superior
Ansichten > Ansicht Werkzeuge varus valgus Femur > Verlängerung der Senkrechten auf Kondylenachse	5.2 mm	49.7 mm	1.3 mm	50 mm	5.2 mm links	49.7 mm posterior	1.3 mm superior	50 mm
Ansichten > Ansicht Werkzeuge varus valgus Femur > Senkrechte auf Kondylenachse	1.2 mm	11.5 mm	0.3 mm	11.6 mm	1.2 mm rechts	11.5 mm anterior	0.3 mm inferior	11.6 mm
Ansichten > Ansicht Werkzeuge varus valgus Femur > Kondylenachse proj. auf Ebene Femur coronar	13.4 mm	1.4 mm	0.2 mm	13.4 mm	13.4 mm links	1.4 mm anterior	0.2 mm inferior	13.4 mm
Ansichten > Ansicht Werkzeuge varus valgus Femur > Kondylenachse	13.4 mm	1.4 mm	0.2 mm	13.4 mm	13.4 mm links	1.4 mm anterior	0.2 mm inferior	13.4 mm
Ansichten > Ansicht Werkzeuge varus valgus Femur > Femurachse proj. auf Ebene Femur coronar
Ansichten > Ansicht Werkzeuge varus valgus Femur > Femurachse	5.3 mm	43.7 mm	1.2 mm	44 mm	5.3 mm rechts	43.7 mm posterior	1.2 mm superior	44 mm
Ansichten > Ansicht Werkzeuge varus valgus Femur > varus valgus Femur proj.	153.1 °	0.2 °	13 °	12.9 °	153.1 °	0.2 °	13 °	12.9 °
Ansichten > Ansicht Werkzeuge varus valgus Femur > Femur coronar
Ansichten > Ansicht Werkzeuge varus valgus Femur > ks femur
Ansichten > Ansicht Werkzeuge Torsionswinkel Tibia > Tibiaachse proximal	58.6 mm	55.6 mm	83.3 mm		35.4 mm links	38.4 mm anterior	33 mm superior
Ansichten > Ansicht Werkzeuge Torsionswinkel Tibia > Tibiaachse distal	53.8 mm	42.8 mm	117.9 mm		40.2 mm links	51.2 mm anterior	1.7 mm inferior
Ansichten > Ansicht Werkzeuge Torsionswinkel Tibia > prox. Tibiahinterkante medial proj. auf Ebene Tibia axial	54.1 mm	52.3 mm	121.5 mm		39.9 mm links	41.7 mm anterior	5.3 mm inferior
Ansichten > Ansicht Werkzeuge Torsionswinkel Tibia > prox. Tibiahinterkante medial	62.4 mm	74.5 mm	61.7 mm		31.6 mm links	19.5 mm anterior	54.6 mm superior
Ansichten > Ansicht Werkzeuge Torsionswinkel Tibia > prox. Tibiahinterkante lateral proj. auf Ebene Tibia axial	43.3 mm	53.3 mm	120.4 mm		50.7 mm links	40.7 mm anterior	4.1 mm inferior
Ansichten > Ansicht Werkzeuge Torsionswinkel Tibia > prox. Tibiahinterkante lateral	51.1 mm	74.3 mm	63.8 mm		42.9 mm links	19.7 mm anterior	52.5 mm superior
Ansichten > Ansicht Werkzeuge Torsionswinkel Tibia > dist. Tibiavorderkante medial proj. auf Ebene Tibia axial	57.1 mm	35.9 mm	115.8 mm		36.9 mm links	58.1 mm anterior	0.4 mm superior
Ansichten > Ansicht Werkzeuge Torsionswinkel Tibia > dist. Tibiavorderkante medial	55.9 mm	32.6 mm	124.7 mm		38.1 mm links	61.4 mm anterior	8.4 mm inferior
Ansichten > Ansicht Werkzeuge Torsionswinkel Tibia > dist. Tibiavorderkante lateral proj. auf Ebene Tibia axial	48.2 mm	40 mm	116.1 mm		45.8 mm links	54 mm anterior	0.1 mm superior
Ansichten > Ansicht Werkzeuge Torsionswinkel Tibia > dist. Tibiavorderkante lateral	46.8 mm	36.3 mm	126.2 mm		47.2 mm links	57.7 mm anterior	9.9 mm inferior
Ansichten > Ansicht Werkzeuge Torsionswinkel Tibia > prox. Tibiahinterkante proj. auf Ebene Tibia axial	10.8 mm	1 mm	1.1 mm	10.9 mm	10.8 mm rechts	1 mm anterior	1.1 mm inferior	10.9 mm
Ansichten > Ansicht Werkzeuge Torsionswinkel Tibia > prox. Tibiahinterkante	11.3 mm	0.2 mm	2.1 mm	11.5 mm	11.3 mm rechts	0.2 mm posterior	2.1 mm superior	11.5 mm
Ansichten > Ansicht Werkzeuge Torsionswinkel Tibia > dist. Tibiavorderkante proj. auf Ebene Tibia axial	8.9 mm	4.1 mm	0.3 mm	9.8 mm	8.9 mm rechts	4.1 mm anterior	0.3 mm superior	9.8 mm
Ansichten > Ansicht Werkzeuge Torsionswinkel Tibia > dist. Tibiavorderkante	9.1 mm	3.7 mm	1.5 mm	9.9 mm	9.1 mm rechts	3.7 mm anterior	1.5 mm superior	9.9 mm
Ansichten > Ansicht Werkzeuge Torsionswinkel Tibia > Torsionswinkel proj. auf Ebene Tibia axial	7.9 °	53.1 °	19.7 °	21.1 °	7.9 °	53.1 °	19.7 °	21.1 °
Ansichten > Ansicht Werkzeuge Torsionswinkel Tibia > Tibia axial
Ansichten > Ansicht Werkzeuge Torsionswinkel Tibia > ks tibia prox.
Ansichten > Ansicht Werkzeuge Tibiotalare Torsion (TTT) > Tibiaachse proximal	58.6 mm	55.6 mm	83.3 mm		35.4 mm links	38.4 mm anterior	33 mm superior
Ansichten > Ansicht Werkzeuge Tibiotalare Torsion (TTT) > Tibiaachse distal	53.8 mm	42.8 mm	117.9 mm		40.2 mm links	51.2 mm anterior	1.7 mm inferior
Ansichten > Ansicht Werkzeuge Tibiotalare Torsion (TTT) > Talus medial proj. auf Ebene Tibia axial	56.2 mm	37 mm	116.1 mm		37.8 mm links	57 mm anterior	0.1 mm superior
Ansichten > Ansicht Werkzeuge Tibiotalare Torsion (TTT) > Talus medial	54.4 mm	32.1 mm	129.2 mm		39.6 mm links	61.9 mm anterior	12.9 mm inferior
Ansichten > Ansicht Werkzeuge Tibiotalare Torsion (TTT) > Talus lateral proj. auf Ebene Tibia axial	48.5 mm	40 mm	116.2 mm		45.5 mm links	54 mm anterior	0.1 mm superior
Ansichten > Ansicht Werkzeuge Tibiotalare Torsion (TTT) > Talus lateral	46.6 mm	34.7 mm	130.4 mm		47.4 mm links	59.3 mm anterior	14.2 mm inferior
Ansichten > Ansicht Werkzeuge Tibiotalare Torsion (TTT) > dist. Tibiavorderkante medial proj. auf Ebene Tibia axial	57.1 mm	35.9 mm	115.8 mm		36.9 mm links	58.1 mm anterior	0.4 mm superior
Ansichten > Ansicht Werkzeuge Tibiotalare Torsion (TTT) > dist. Tibiavorderkante medial	55.9 mm	32.6 mm	124.7 mm		38.1 mm links	61.4 mm anterior	8.4 mm inferior
Ansichten > Ansicht Werkzeuge Tibiotalare Torsion (TTT) > dist. Tibiavorderkante lateral proj. auf Ebene Tibia axial	48.2 mm	40 mm	116.1 mm		45.8 mm links	54 mm anterior	0.1 mm superior
Ansichten > Ansicht Werkzeuge Tibiotalare Torsion (TTT) > dist. Tibiavorderkante lateral	46.8 mm	36.3 mm	126.2 mm		47.2 mm links	57.7 mm anterior	9.9 mm inferior
Ansichten > Ansicht Werkzeuge Tibiotalare Torsion (TTT) > Talusachse proj. auf Ebene Tibia axial	7.7 mm	3 mm	0.1 mm	8.2 mm	7.7 mm links	3 mm posterior	0.1 mm inferior	8.2 mm
Ansichten > Ansicht Werkzeuge Tibiotalare Torsion (TTT) > dist. Tibiavorderkante proj. auf Ebene Tibia axial	8.9 mm	4.1 mm	0.3 mm	9.8 mm	8.9 mm rechts	4.1 mm anterior	0.3 mm superior	9.8 mm
Ansichten > Ansicht Werkzeuge Tibiotalare Torsion (TTT) > Tibiotalare Torsion (TTT) proj.	1.4 °	2.9 °	3.2 °	3.5 °	1.4 °	2.9 °	3.2 °	3.5 °
Ansichten > Ansicht Werkzeuge Tibiotalare Torsion (TTT) > Tibia axial
Ansichten > Ansicht Werkzeuge Tibiotalare Torsion (TTT) > ks tibia prox.
Ansichten > Ansicht Werkzeuge FTR > prox. Tibiahinterkante medial proj. auf Ebene Tibia axial	54.1 mm	52.3 mm	121.5 mm		39.9 mm links	41.7 mm anterior	5.3 mm inferior
Ansichten > Ansicht Werkzeuge FTR > prox. Tibiahinterkante medial	62.4 mm	74.5 mm	61.7 mm		31.6 mm links	19.5 mm anterior	54.6 mm superior
Ansichten > Ansicht Werkzeuge FTR > prox. Tibiahinterkante lateral proj. auf Ebene Tibia axial	43.3 mm	53.3 mm	120.4 mm		50.7 mm links	40.7 mm anterior	4.1 mm inferior
Ansichten > Ansicht Werkzeuge FTR > prox. Tibiahinterkante lateral	51.1 mm	74.3 mm	63.8 mm		42.9 mm links	19.7 mm anterior	52.5 mm superior
Ansichten > Ansicht Werkzeuge FTR > Kondyle medial proj. auf Ebene Tibia axial	54.6 mm	55.3 mm	122.7 mm		39.4 mm links	38.7 mm anterior	6.4 mm inferior
Ansichten > Ansicht Werkzeuge FTR > Kondyle medial	64 mm	80.6 mm	54.3 mm		30 mm links	13.4 mm anterior	62 mm superior
Ansichten > Ansicht Werkzeuge FTR > Kondyle lateral proj auf Ebene Tibia axial	41.5 mm	54.7 mm	120.7 mm		52.5 mm links	39.3 mm anterior	4.4 mm inferior
Ansichten > Ansicht Werkzeuge FTR > Kondyle lateral	50.7 mm	79.2 mm	54.5 mm		43.3 mm links	14.8 mm anterior	61.7 mm superior
Ansichten > Ansicht Werkzeuge FTR > prox. Tibiahinterkante proj. auf Ebene Tibia axial	10.8 mm	1 mm	1.1 mm	10.9 mm	10.8 mm rechts	1 mm anterior	1.1 mm inferior	10.9 mm
Ansichten > Ansicht Werkzeuge FTR > prox. Tibiahinterkante	11.3 mm	0.2 mm	2.1 mm	11.5 mm	11.3 mm rechts	0.2 mm posterior	2.1 mm superior	11.5 mm
Ansichten > Ansicht Werkzeuge FTR > Kondylenachse	13.4 mm	1.4 mm	0.2 mm	13.4 mm	13.4 mm links	1.4 mm anterior	0.2 mm inferior	13.4 mm
Ansichten > Ansicht Werkzeuge FTR > Kondyle proj. auf Ebene Tibia axial	13.1 mm	0.6 mm	2 mm	13.2 mm	13.1 mm links	0.6 mm anterior	2 mm superior	13.2 mm
Ansichten > Ansicht Werkzeuge FTR > FTR (femorotibial Rotation) proj.	2.8 °	56.8 °	7.7 °	8.1 °	2.8 °	56.8 °	7.7 °	8.1 °
Ansichten > Ansicht Werkzeuge FTR > Tibia axial
Ansichten > Ansicht Werkzeuge FTR > ks tibia prox.
Ansichten > Ansicht Werkzeuge AT-Winkel (best. mittels Ebene) > TMP B	81.6 mm	132.7 mm	30.3 mm		12.4 mm links	38.7 mm posterior	86 mm superior
Ansichten > Ansicht Werkzeuge AT-Winkel (best. mittels Ebene) > tmp A	77.4 mm	133.2 mm	31.7 mm		16.6 mm links	39.2 mm posterior	84.5 mm superior
Ansichten > Ansicht Werkzeuge AT-Winkel (best. mittels Ebene) > TMP6	86.9 mm	131.9 mm	26.5 mm		7.1 mm links	37.9 mm posterior	89.7 mm superior
Ansichten > Ansicht Werkzeuge AT-Winkel (best. mittels Ebene) > TMP5	81 mm	190.8 mm	25 mm		13 mm links	96.8 mm posterior	91.2 mm superior
Ansichten > Ansicht Werkzeuge AT-Winkel (best. mittels Ebene) > Kondyle medial	64 mm	80.6 mm	54.3 mm		30 mm links	13.4 mm anterior	62 mm superior
Ansichten > Ansicht Werkzeuge AT-Winkel (best. mittels Ebene) > Kondyle lateral	50.7 mm	79.2 mm	54.5 mm		43.3 mm links	14.8 mm anterior	61.7 mm superior
Ansichten > Ansicht Werkzeuge AT-Winkel (best. mittels Ebene) > Femurkopfmittelpunkt	75.6 mm	147.1 mm	26.3 mm		18.4 mm links	53.1 mm posterior	90 mm superior
Ansichten > Ansicht Werkzeuge AT-Winkel (best. mittels Ebene) > Femurachsenpunkt proximal	64.1 mm	134.8 mm	31.7 mm		29.9 mm links	40.8 mm posterior	84.5 mm superior
Ansichten > Ansicht Werkzeuge AT-Winkel (best. mittels Ebene) > Femurachsenpunkt distal	58.8 mm	91.1 mm	33 mm		35.2 mm links	2.9 mm anterior	83.3 mm superior
Ansichten > Ansicht Werkzeuge AT-Winkel (best. mittels Ebene) > Femur Hals Basis manuell Pro	64.4 mm	134.8 mm	31.9 mm		29.6 mm links	40.8 mm posterior	84.4 mm superior
Ansichten > Ansicht Werkzeuge AT-Winkel (best. mittels Ebene) > Femur Hals Basis manuell	64.9 mm	139.3 mm	31.7 mm		29.1 mm links	45.3 mm posterior	84.5 mm superior
Ansichten > Ansicht Werkzeuge AT-Winkel (best. mittels Ebene) > Femur Hals Basis (ermittelt durch Proj. auf Ebene manuell)	69.7 mm	142.9 mm	30.1 mm		24.3 mm links	48.9 mm posterior	86.1 mm superior
Ansichten > Ansicht Werkzeuge AT-Winkel (best. mittels Ebene) > Femur Hals Basis (Ebene) proj. auf Ebene Femur axial	68.6 mm	134.3 mm	30.4 mm		25.4 mm links	40.3 mm posterior	85.9 mm superior
Ansichten > Ansicht Werkzeuge AT-Winkel (best. mittels Ebene) > AxPro_Kopfszentrum	74 mm	133.5 mm	26.7 mm		20 mm links	39.5 mm posterior	89.6 mm superior
Ansichten > Ansicht Werkzeuge AT-Winkel (best. mittels Ebene) > AxPro_Kondyle medial	70.7 mm	134.6 mm	52.7 mm		23.3 mm links	40.6 mm posterior	63.5 mm superior
Ansichten > Ansicht Werkzeuge AT-Winkel (best. mittels Ebene) > AxPro_Kondyle lateral	57.7 mm	136.2 mm	52.9 mm		36.3 mm links	42.2 mm posterior	63.4 mm superior
Ansichten > Ansicht Werkzeuge AT-Winkel (best. mittels Ebene) > Neue Linie 31	13 mm	1.6 mm	0.1 mm	13.1 mm	13 mm rechts	1.6 mm anterior	0.1 mm superior	13.1 mm
Ansichten > Ansicht Werkzeuge AT-Winkel (best. mittels Ebene) > Kopfzentrum - Femur Hals Basis (manuell) Linie	10.7 mm	7.8 mm	5.5 mm	14.3 mm	10.7 mm links	7.8 mm anterior	5.5 mm inferior	14.3 mm
Ansichten > Ansicht Werkzeuge AT-Winkel (best. mittels Ebene) > Kopfzentrum - Femur Hals Basis (durch Ebene) Linie	5.9 mm	4.2 mm	3.9 mm	8.2 mm	5.9 mm links	4.2 mm anterior	3.9 mm inferior	8.2 mm
Ansichten > Ansicht Werkzeuge AT-Winkel (best. mittels Ebene) > Kondyle_Femur Hals Basis Prox	13 mm	1.6 mm	0.1 mm	13.1 mm	13 mm rechts	1.6 mm anterior	0.1 mm superior	13.1 mm
Ansichten > Ansicht Werkzeuge AT-Winkel (best. mittels Ebene) > Kondyle_AxPro_Kopfzentrum	13 mm	1.6 mm	0.1 mm	13.1 mm	13 mm rechts	1.6 mm anterior	0.1 mm superior	13.1 mm
Ansichten > Ansicht Werkzeuge AT-Winkel (best. mittels Ebene) > Femurachse Kopfzentrum	5.3 mm	43.7 mm	1.2 mm	44 mm	5.3 mm rechts	43.7 mm posterior	1.2 mm superior	44 mm
Ansichten > Ansicht Werkzeuge AT-Winkel (best. mittels Ebene) > Femurachse	5.3 mm	43.7 mm	1.2 mm	44 mm	5.3 mm rechts	43.7 mm posterior	1.2 mm superior	44 mm
Ansichten > Ansicht Werkzeuge AT-Winkel (best. mittels Ebene) > AxPro_Kondyle	13 mm	1.6 mm	0.1 mm	13.1 mm	13 mm rechts	1.6 mm anterior	0.1 mm superior	13.1 mm
Ansichten > Ansicht Werkzeuge AT-Winkel (best. mittels Ebene) > Winkel Schenkelhalsachse Femurachse (mittels Ebene manuell)	157.5 °	140.8 °	131.3 °	127.2 °	157.5 °	140.8 °	131.3 °	127.2 °
Ansichten > Ansicht Werkzeuge AT-Winkel (best. mittels Ebene) > Winkel Schenkelhalsachse Femurachse (Femur Hals Basis manuell definiert)	165.6 °	147 °	133 °	129.9 °	165.6 °	147 °	133 °	129.9 °
Ansichten > Ansicht Werkzeuge AT-Winkel (best. mittels Ebene) > Antetorsionswinkel korrigiert	34.4 °	73.9 °	1.1 °	34.1 °	34.4 °	73.9 °	1.1 °	34.1 °
Ansichten > Ansicht Werkzeuge AT-Winkel (best. mittels Ebene) > Antetorsionswinkel (über Ebene manuell bestimmt) proj	43.7 °	131 °	1.4 °	43.4 °	43.7 °	131 °	1.4 °	43.4 °
Ansichten > Ansicht Werkzeuge AT-Winkel (best. mittels Ebene) > Antetorsionswinkel (Femur Hals Basis manuell) proj	27.9 °	71.1 °	0.9 °	27.7 °	27.9 °	71.1 °	0.9 °	27.7 °
Ansichten > Ansicht Werkzeuge AT-Winkel (best. mittels Ebene) > Femur axial
Ansichten > Ansicht Werkzeuge AT-Winkel (best. mittels Ebene) > Ebene manuell
Ansichten > Ansicht Werkzeuge AT-Winkel (best. mittels Ebene) > ks femur
Ansichten > Ansicht Werkzeuge AT-Winkel (best. mittels Ebene) > Kopie ks femur
Ansichten > Ansicht Werkzeuge AT-Winkel (best. mittels Ebene) > Punkte auf Kopf
Werkzeuge > Punkte > tmp zur Definition der Senkrechten auf tibia vk und hk	56.2 mm	49.2 mm	100.6 mm		37.8 mm links	44.8 mm anterior	15.7 mm superior
Werkzeuge > Punkte > tmp proj. auf Ebene tibia coronar	56.2 mm	49.2 mm	100.6 mm		37.8 mm links	44.8 mm anterior	15.7 mm superior
Werkzeuge > Punkte > TMP B	81.6 mm	132.7 mm	30.3 mm		12.4 mm links	38.7 mm posterior	86 mm superior
Werkzeuge > Punkte > tmp A	77.4 mm	133.2 mm	31.7 mm		16.6 mm links	39.2 mm posterior	84.5 mm superior
Werkzeuge > Punkte > TMP6	86.9 mm	131.9 mm	26.5 mm		7.1 mm links	37.9 mm posterior	89.7 mm superior
Werkzeuge > Punkte > TMP5	81 mm	190.8 mm	25 mm		13 mm links	96.8 mm posterior	91.2 mm superior
Werkzeuge > Punkte > Tibiaachse proximal	58.6 mm	55.6 mm	83.3 mm		35.4 mm links	38.4 mm anterior	33 mm superior
Werkzeuge > Punkte > Tibiaachse distal	53.8 mm	42.8 mm	117.9 mm		40.2 mm links	51.2 mm anterior	1.7 mm inferior
Werkzeuge > Punkte > Talus medial proj. auf Ebene Tibia axial	56.2 mm	37 mm	116.1 mm		37.8 mm links	57 mm anterior	0.1 mm superior
Werkzeuge > Punkte > Talus medial	54.4 mm	32.1 mm	129.2 mm		39.6 mm links	61.9 mm anterior	12.9 mm inferior
Werkzeuge > Punkte > Talus lateral proj. auf Ebene Tibia axial	48.5 mm	40 mm	116.2 mm		45.5 mm links	54 mm anterior	0.1 mm superior
Werkzeuge > Punkte > Talus lateral	46.6 mm	34.7 mm	130.4 mm		47.4 mm links	59.3 mm anterior	14.2 mm inferior
Werkzeuge > Punkte > prox. Tibiahinterkante medial proj. auf Ebene tibia coronar (varus valgus)	61.7 mm	67.5 mm	51.3 mm		32.3 mm links	26.5 mm anterior	64.9 mm superior
Werkzeuge > Punkte > prox. Tibiahinterkante medial proj. auf Ebene tibia coronar	61.9 mm	65 mm	58.1 mm		32.1 mm links	29 mm anterior	58.2 mm superior
Werkzeuge > Punkte > prox. Tibiahinterkante medial proj. auf Ebene Tibia axial	54.1 mm	52.3 mm	121.5 mm		39.9 mm links	41.7 mm anterior	5.3 mm inferior
Werkzeuge > Punkte > prox. Tibiahinterkante medial (varus valgus)	61.8 mm	69.2 mm	52 mm		32.2 mm links	24.8 mm anterior	64.3 mm superior
Werkzeuge > Punkte > prox. Tibiahinterkante medial	62.4 mm	74.5 mm	61.7 mm		31.6 mm links	19.5 mm anterior	54.6 mm superior
Werkzeuge > Punkte > prox. Tibiahinterkante lateral proj. auf Ebene tibia coronar (varus valgus)	50.3 mm	67 mm	54.4 mm		43.7 mm links	27 mm anterior	61.9 mm superior
Werkzeuge > Punkte > prox. Tibiahinterkante lateral proj. auf Ebene tibia coronar	50.6 mm	64.7 mm	60.2 mm		43.4 mm links	29.3 mm anterior	56.1 mm superior
Werkzeuge > Punkte > prox. Tibiahinterkante lateral proj. auf Ebene Tibia axial	43.3 mm	53.3 mm	120.4 mm		50.7 mm links	40.7 mm anterior	4.1 mm inferior
Werkzeuge > Punkte > prox. Tibiahinterkante lateral (varus valgus)	50.5 mm	71.5 mm	56.1 mm		43.5 mm links	22.5 mm anterior	60.2 mm superior
Werkzeuge > Punkte > prox. Tibiahinterkante lateral	51.1 mm	74.3 mm	63.8 mm		42.9 mm links	19.7 mm anterior	52.5 mm superior
Werkzeuge > Punkte > Kondyle medial proj. auf Ebene Tibia axial	54.6 mm	55.3 mm	122.7 mm		39.4 mm links	38.7 mm anterior	6.4 mm inferior
Werkzeuge > Punkte > Kondyle medial proj. auf Ebene Femur coronar	63.8 mm	80 mm	33.2 mm		30.2 mm links	14 mm anterior	83 mm superior
Werkzeuge > Punkte > Kondyle medial	64 mm	80.6 mm	54.3 mm		30 mm links	13.4 mm anterior	62 mm superior
Werkzeuge > Punkte > Kondyle lateral proj auf Ebene Tibia axial	41.5 mm	54.7 mm	120.7 mm		52.5 mm links	39.3 mm anterior	4.4 mm inferior
Werkzeuge > Punkte > Kondyle lateral proj auf Ebene Femur coronar	50.4 mm	78.6 mm	33.4 mm		43.6 mm links	15.4 mm anterior	82.8 mm superior
Werkzeuge > Punkte > Kondyle lateral	50.7 mm	79.2 mm	54.5 mm		43.3 mm links	14.8 mm anterior	61.7 mm superior
Werkzeuge > Punkte > Femurkopfmittelpunkt	75.6 mm	147.1 mm	26.3 mm		18.4 mm links	53.1 mm posterior	90 mm superior
Werkzeuge > Punkte > Femurachsenpunkt proximal	64.1 mm	134.8 mm	31.7 mm		29.9 mm links	40.8 mm posterior	84.5 mm superior
Werkzeuge > Punkte > Femurachsenpunkt distal	58.8 mm	91.1 mm	33 mm		35.2 mm links	2.9 mm anterior	83.3 mm superior
Werkzeuge > Punkte > Femur prox. proj. auf Ebene Femur coronar	64.1 mm	134.8 mm	31.7 mm		29.9 mm links	40.8 mm posterior	84.5 mm superior
Werkzeuge > Punkte > Femur Hals Basis proj. auf Ebene Femur coronar	69.7 mm	142.9 mm	31.4 mm		24.3 mm links	48.9 mm posterior	84.8 mm superior
Werkzeuge > Punkte > Femur Hals Basis manuell Pro	64.4 mm	134.8 mm	31.9 mm		29.6 mm links	40.8 mm posterior	84.4 mm superior
Werkzeuge > Punkte > Femur Hals Basis manuell	64.9 mm	139.3 mm	31.7 mm		29.1 mm links	45.3 mm posterior	84.5 mm superior
Werkzeuge > Punkte > Femur Hals Basis (ermittelt durch Proj. auf Ebene manuell)	69.7 mm	142.9 mm	30.1 mm		24.3 mm links	48.9 mm posterior	86.1 mm superior
Werkzeuge > Punkte > Femur Hals Basis (Ebene) proj. auf Ebene Femur axial	68.6 mm	134.3 mm	30.4 mm		25.4 mm links	40.3 mm posterior	85.9 mm superior
Werkzeuge > Punkte > Endpunkt Verlängerung der Senkrechten auf Kondylenachse	53.6 mm	140.9 mm	31.7 mm		40.4 mm links	46.9 mm posterior	84.5 mm superior
Werkzeuge > Punkte > Endpunkt Senkrechte auf Kondylenachse	60 mm	79.6 mm	33.3 mm		34 mm links	14.4 mm anterior	83 mm superior
Werkzeuge > Punkte > Ende der Verlängerung Senkrechte auf tibia vk (varus valgus)	57.2 mm	66.8 mm	53.8 mm		36.8 mm links	27.2 mm anterior	62.4 mm superior
Werkzeuge > Punkte > Ende der Senkrechte auf tibia hk (varus valgus)	43.7 mm	66.6 mm	56.1 mm		50.3 mm links	27.4 mm anterior	60.2 mm superior
Werkzeuge > Punkte > dist. Tibiavorderkante medial proj. auf Ebene tibia coronar (varus valgus)	54.9 mm	39.4 mm	126.6 mm		39.1 mm links	54.6 mm anterior	10.3 mm inferior
Werkzeuge > Punkte > dist. Tibiavorderkante medial proj. auf Ebene tibia coronar	56.2 mm	39.2 mm	127.2 mm		37.8 mm links	54.8 mm anterior	10.9 mm inferior
Werkzeuge > Punkte > dist. Tibiavorderkante medial proj. auf Ebene Tibia axial	57.1 mm	35.9 mm	115.8 mm		36.9 mm links	58.1 mm anterior	0.4 mm superior
Werkzeuge > Punkte > dist. Tibiavorderkante medial (varus valgus)	54.9 mm	38.7 mm	126.3 mm		39.1 mm links	55.3 mm anterior	10 mm inferior
Werkzeuge > Punkte > dist. Tibiavorderkante medial	55.9 mm	32.6 mm	124.7 mm		38.1 mm links	61.4 mm anterior	8.4 mm inferior
Werkzeuge > Punkte > dist. Tibiavorderkante lateral proj. auf Ebene tibia coronar (varus valgus)	48.5 mm	39.8 mm	126.6 mm		45.5 mm links	54.2 mm anterior	10.3 mm inferior
Werkzeuge > Punkte > dist. Tibiavorderkante lateral proj. auf Ebene tibia coronar	46.9 mm	39.5 mm	127.4 mm		47.1 mm links	54.5 mm anterior	11.2 mm inferior
Werkzeuge > Punkte > dist. Tibiavorderkante lateral proj. auf Ebene Tibia axial	48.2 mm	40 mm	116.1 mm		45.8 mm links	54 mm anterior	0.1 mm superior
Werkzeuge > Punkte > dist. Tibiavorderkante lateral (varus valgus)	48.5 mm	39.7 mm	126.5 mm		45.5 mm links	54.3 mm anterior	10.3 mm inferior
Werkzeuge > Punkte > dist. Tibiavorderkante lateral	46.8 mm	36.3 mm	126.2 mm		47.2 mm links	57.7 mm anterior	9.9 mm inferior
Werkzeuge > Punkte > AxPro_Kopfszentrum	74 mm	133.5 mm	26.7 mm		20 mm links	39.5 mm posterior	89.6 mm superior
Werkzeuge > Punkte > AxPro_Kondyle medial	70.7 mm	134.6 mm	52.7 mm		23.3 mm links	40.6 mm posterior	63.5 mm superior
Werkzeuge > Punkte > AxPro_Kondyle lateral	57.7 mm	136.2 mm	52.9 mm		36.3 mm links	42.2 mm posterior	63.4 mm superior
Werkzeuge > Linien > Verlängerung Senkrechte auf tibia vk (varus valgus)	1 mm	17.6 mm	46.8 mm	50 mm	1 mm rechts	17.6 mm posterior	46.8 mm superior	50 mm
Werkzeuge > Linien > Verlängerung der Senkrechten auf Kondylenachse	5.2 mm	49.7 mm	1.3 mm	50 mm	5.2 mm links	49.7 mm posterior	1.3 mm superior	50 mm
Werkzeuge > Linien > transkondyläre Achse	13.4 mm	1.4 mm	0.2 mm	13.4 mm	13.4 mm rechts	1.4 mm posterior	0.2 mm superior	13.4 mm
Werkzeuge > Linien > Tibiaachse	4.8 mm	12.9 mm	34.7 mm	37.3 mm	4.8 mm rechts	12.9 mm posterior	34.7 mm superior	37.3 mm
Werkzeuge > Linien > Talusachse proj. auf Ebene Tibia axial	7.7 mm	3 mm	0.1 mm	8.2 mm	7.7 mm links	3 mm posterior	0.1 mm inferior	8.2 mm
Werkzeuge > Linien > Senkrechte auf Kondylenachse	1.2 mm	11.5 mm	0.3 mm	11.6 mm	1.2 mm rechts	11.5 mm anterior	0.3 mm inferior	11.6 mm
Werkzeuge > Linien > Senkrechte auf dist. Tibiavorderkante in Ebene tibia coronar (varus valgus)	0.5 mm	9.8 mm	26 mm	27.8 mm	0.5 mm links	9.8 mm anterior	26 mm inferior	27.8 mm
Werkzeuge > Linien > Senkrecht auf prox. Tibiahinterkante in Ebene tibia coronar (varus valgus)	12.5 mm	17.5 mm	44.5 mm	49.4 mm	12.5 mm links	17.5 mm posterior	44.5 mm superior	49.4 mm
Werkzeuge > Linien > prox. Tibiahinterkante proj. auf Ebene Tibia axial	10.8 mm	1 mm	1.1 mm	10.9 mm	10.8 mm rechts	1 mm anterior	1.1 mm inferior	10.9 mm
Werkzeuge > Linien > prox. Tibiahinterkante proj auf Ebene tibia coronar (varus valgus)	11.4 mm	0.5 mm	3 mm	11.8 mm	11.4 mm rechts	0.5 mm posterior	3 mm superior	11.8 mm
Werkzeuge > Linien > prox. Tibiahinterkante proj auf Ebene tibia coronar	11.3 mm	0.2 mm	2.1 mm	11.5 mm	11.3 mm rechts	0.2 mm posterior	2.1 mm superior	11.5 mm
Werkzeuge > Linien > prox. Tibiahinterkante (varus valgus)	11.3 mm	2.3 mm	4.1 mm	12.2 mm	11.3 mm rechts	2.3 mm anterior	4.1 mm superior	12.2 mm
Werkzeuge > Linien > prox. Tibiahinterkante	11.3 mm	0.2 mm	2.1 mm	11.5 mm	11.3 mm rechts	0.2 mm posterior	2.1 mm superior	11.5 mm
Werkzeuge > Linien > prox. femorale Längsachse	0.8 mm	4.4 mm	0 mm	4.5 mm	0.8 mm rechts	4.4 mm posterior	0 mm	4.5 mm
Werkzeuge > Linien > Neue Linie 31	13 mm	1.6 mm	0.1 mm	13.1 mm	13 mm rechts	1.6 mm anterior	0.1 mm superior	13.1 mm
Werkzeuge > Linien > Lot von Femurkopfmittelpunk	5.9 mm	4.2 mm	3.9 mm	8.2 mm	5.9 mm links	4.2 mm anterior	3.9 mm inferior	8.2 mm
Werkzeuge > Linien > Kopfzentrum - Femur Hals Basis (manuell) Linie	10.7 mm	7.8 mm	5.5 mm	14.3 mm	10.7 mm links	7.8 mm anterior	5.5 mm inferior	14.3 mm
Werkzeuge > Linien > Kopfzentrum - Femur Hals Basis (durch Ebene) Linie	5.9 mm	4.2 mm	3.9 mm	8.2 mm	5.9 mm links	4.2 mm anterior	3.9 mm inferior	8.2 mm
Werkzeuge > Linien > Kondyle_Femur Hals Basis Prox	13 mm	1.6 mm	0.1 mm	13.1 mm	13 mm rechts	1.6 mm anterior	0.1 mm superior	13.1 mm
Werkzeuge > Linien > Kondyle_AxPro_Kopfzentrum	13 mm	1.6 mm	0.1 mm	13.1 mm	13 mm rechts	1.6 mm anterior	0.1 mm superior	13.1 mm
Werkzeuge > Linien > Kondylenachse proj. auf Ebene Femur coronar	13.4 mm	1.4 mm	0.2 mm	13.4 mm	13.4 mm links	1.4 mm anterior	0.2 mm inferior	13.4 mm
Werkzeuge > Linien > Kondylenachse	13.4 mm	1.4 mm	0.2 mm	13.4 mm	13.4 mm links	1.4 mm anterior	0.2 mm inferior	13.4 mm
Werkzeuge > Linien > Kondyle proj. auf Ebene Tibia axial	13.1 mm	0.6 mm	2 mm	13.2 mm	13.1 mm links	0.6 mm anterior	2 mm superior	13.2 mm
Werkzeuge > Linien > Femurachse proj. auf Ebene Femur coronar
Werkzeuge > Linien > Femurachse Kopfzentrum	5.3 mm	43.7 mm	1.2 mm	44 mm	5.3 mm rechts	43.7 mm posterior	1.2 mm superior	44 mm
Werkzeuge > Linien > Femurachse	5.3 mm	43.7 mm	1.2 mm	44 mm	5.3 mm rechts	43.7 mm posterior	1.2 mm superior	44 mm
Werkzeuge > Linien > dist. Tibiavorderkante proj. auf Ebene tibia coronar (varus valgus)	6.5 mm	0.3 mm	0 mm	6.5 mm	6.5 mm rechts	0.3 mm anterior	0 mm inferior	6.5 mm
Werkzeuge > Linien > dist. Tibiavorderkante proj. auf Ebene tibia coronar	9.3 mm	0.4 mm	0.2 mm	9.3 mm	9.3 mm rechts	0.4 mm anterior	0.2 mm superior	9.3 mm
Werkzeuge > Linien > dist. Tibiavorderkante proj. auf Ebene Tibia axial	8.9 mm	4.1 mm	0.3 mm	9.8 mm	8.9 mm rechts	4.1 mm anterior	0.3 mm superior	9.8 mm
Werkzeuge > Linien > dist. Tibiavorderkante (varus valgus)	6.4 mm	1 mm	0.3 mm	6.5 mm	6.4 mm rechts	1 mm anterior	0.3 mm superior	6.5 mm
Werkzeuge > Linien > dist. Tibiavorderkante	9.1 mm	3.7 mm	1.5 mm	9.9 mm	9.1 mm rechts	3.7 mm anterior	1.5 mm superior	9.9 mm
Werkzeuge > Linien > AxPro_Kondyle	13 mm	1.6 mm	0.1 mm	13.1 mm	13 mm rechts	1.6 mm anterior	0.1 mm superior	13.1 mm
Werkzeuge > Winkel > Winkel Schenkelhalsachse Femurachse (mittels Ebene manuell)	157.5 °	140.8 °	131.3 °	127.2 °	157.5 °	140.8 °	131.3 °	127.2 °
Werkzeuge > Winkel > Winkel Schenkelhalsachse Femurachse (Femur Hals Basis manuell definiert)	165.6 °	147 °	133 °	129.9 °	165.6 °	147 °	133 °	129.9 °
Werkzeuge > Winkel > varus valgus Tibia proj.	16.9 °	0.8 °	38.7 °	15.8 °	16.9 °	0.8 °	38.7 °	15.8 °
Werkzeuge > Winkel > varus valgus Femur proj.	153.1 °	0.2 °	13 °	12.9 °	153.1 °	0.2 °	13 °	12.9 °
Werkzeuge > Winkel > Torsionswinkel proj. auf Ebene Tibia axial	7.9 °	53.1 °	19.7 °	21.1 °	7.9 °	53.1 °	19.7 °	21.1 °
Werkzeuge > Winkel > Tibiotalare Torsion (TTT) proj.	1.4 °	2.9 °	3.2 °	3.5 °	1.4 °	2.9 °	3.2 °	3.5 °
Werkzeuge > Winkel > FTR (femorotibial Rotation) proj.	2.8 °	56.8 °	7.7 °	8.1 °	2.8 °	56.8 °	7.7 °	8.1 °
Werkzeuge > Winkel > Antetorsionswinkel korrigiert	34.4 °	73.9 °	1.1 °	34.1 °	34.4 °	73.9 °	1.1 °	34.1 °
Werkzeuge > Winkel > Antetorsionswinkel (über Ebene manuell bestimmt) proj	43.7 °	131 °	1.4 °	43.4 °	43.7 °	131 °	1.4 °	43.4 °
Werkzeuge > Winkel > Antetorsionswinkel (Femur Hals Basis manuell) proj	27.9 °	71.1 °	0.9 °	27.7 °	27.9 °	71.1 °	0.9 °	27.7 °
Werkzeuge > Ebenen > Tibia coronar
Werkzeuge > Ebenen > Tibia axial
Werkzeuge > Ebenen > Femur coronar
Werkzeuge > Ebenen > Femur axial
Werkzeuge > Ebenen > Ebene manuell
Werkzeuge > Polylinien > Punkte auf Kopf
Werkzeuge > Koordinatensysteme > ks tibia prox.
Werkzeuge > Koordinatensysteme > ks femur
Werkzeuge > Koordinatensysteme > ks
Werkzeuge > Koordinatensysteme > Kopie ks femur
Werkzeuge > Variablen > Kopfachsen_tmp	-100
Werkzeuge > Variablen > 300	300
Werkzeuge > Variablen > 50	50
Werkzeuge > Variablen > -50	-50
