# Supplementary material for: 3D Slicer open-source software plug-in for vector-based angle calculation of canine hind limb alignment in computed tomographic images
Source: PLoS One. 2024 Mar 29;19(3):e0283823. doi: 10.1371/journal.pone.0283823 (PMC10980227; doi:10.1371/journal.pone.0283823)
Supplement: S2 Data — (ZIP) [file pone.0283823.s002.zip › 104.csv]

Werkzeuge Name	Datensatzkoordinatensystem X	Datensatzkoordinatensystem Y	Datensatzkoordinatensystem Z	Datensatzkoordinatensystem 3D	Patientenkoordinatensystem X	Patientenkoordinatensystem Y	Patientenkoordinatensystem Z	Patientenkoordinatensystem 3D	Extra Wert X	Extra Wert Y	Extra Wert Z	Extra Wert 3D	Extra Wert Beschreibung
Ansichten > Ergebnisse varus valgus Tibia > varus valgus Tibia proj.	1 °	0.3 °	1.1 °	1 °	1 °	0.3 °	1.1 °	1 °
Ansichten > Ergebnisse varus valgus Femur > varus valgus Femur proj.	16 °	5.3 °	13.3 °	14.2 °	16 °	5.3 °	13.3 °	14.2 °
Ansichten > Ergebnisse Torsionswinkel Tibia > Torsionswinkel proj. auf Ebene Tibia axial	2.5 °	21.9 °	15.3 °	15.4 °	2.5 °	21.9 °	15.3 °	15.4 °
Ansichten > Ergebnisse FTR (femorotibiale Rotation) proj. > FTR (femorotibial Rotation) proj.	0.4 °	6.6 °	2.9 °	2.8 °	0.4 °	6.6 °	2.9 °	2.8 °
Ansichten > Ergebnisse AT-Winkel proj. > Winkel Schenkelhalsachse Femurachse (mittels Ebene manuell)	142.3 °	121.4 °	145.2 °	131.7 °	142.3 °	121.4 °	145.2 °	131.7 °
Ansichten > Ergebnisse AT-Winkel proj. > Winkel Schenkelhalsachse Femurachse (Femur Hals Basis manuell definiert)	136.1 °	114.8 °	143.9 °	127 °	136.1 °	114.8 °	143.9 °	127 °
Ansichten > Ergebnisse AT-Winkel proj. > Antetorsionswinkel (über Ebene manuell bestimmt) proj	53.1 °	65.7 °	1.1 °	48.9 °	53.1 °	65.7 °	1.1 °	48.9 °
Ansichten > Ergebnisse AT-Winkel proj. > Antetorsionswinkel (Femur Hals Basis manuell) proj	38.1 °	35 °	1.1 °	37.1 °	38.1 °	35 °	1.1 °	37.1 °
Ansichten > Ergebnis Tibiotalare Torsion (TTT) > Tibiotalare Torsion (TTT) proj.	0 °	0.1 °	0.2 °	0.2 °	0 °	0.1 °	0.2 °	0.2 °
Ansichten > Eingaben varus valgus Tibia > Tibiaachse proximal	142.1 mm	54 mm	96.8 mm		48.1 mm rechts	40 mm anterior	19.5 mm superior
Ansichten > Eingaben varus valgus Tibia > Tibiaachse distal	132.6 mm	58.8 mm	130.5 mm		38.6 mm rechts	35.2 mm anterior	14.3 mm inferior
Ansichten > Eingaben varus valgus Tibia > prox. Tibiahinterkante medial (varus valgus)	148 mm	57.1 mm	70.3 mm		54 mm rechts	36.9 mm anterior	46 mm superior
Ansichten > Eingaben varus valgus Tibia > prox. Tibiahinterkante medial	146.6 mm	61.6 mm	74.6 mm		52.6 mm rechts	32.4 mm anterior	41.6 mm superior
Ansichten > Eingaben varus valgus Tibia > prox. Tibiahinterkante lateral (varus valgus)	157.7 mm	59.9 mm	74.3 mm		63.7 mm rechts	34.1 mm anterior	41.9 mm superior
Ansichten > Eingaben varus valgus Tibia > prox. Tibiahinterkante lateral	155.6 mm	64.8 mm	79.4 mm		61.6 mm rechts	29.2 mm anterior	36.9 mm superior
Ansichten > Eingaben varus valgus Tibia > dist. Tibiavorderkante medial (varus valgus)	125.7 mm	58 mm	143 mm		31.7 mm rechts	36 mm anterior	26.8 mm inferior
Ansichten > Eingaben varus valgus Tibia > dist. Tibiavorderkante medial	125.5 mm	52.2 mm	145.1 mm		31.5 mm rechts	41.8 mm anterior	28.8 mm inferior
Ansichten > Eingaben varus valgus Tibia > dist. Tibiavorderkante lateral (varus valgus)	131.7 mm	60.3 mm	145.6 mm		37.7 mm rechts	33.7 mm anterior	29.3 mm inferior
Ansichten > Eingaben varus valgus Tibia > dist. Tibiavorderkante lateral	133.6 mm	57.5 mm	147.6 mm		39.6 mm rechts	36.5 mm anterior	31.3 mm inferior
Ansichten > Eingaben varus valgus Femur > Kondyle medial	145.5 mm	62.4 mm	66.5 mm		51.5 mm rechts	31.6 mm anterior	49.8 mm superior
Ansichten > Eingaben varus valgus Femur > Kondyle lateral	158.2 mm	65.8 mm	71.3 mm		64.2 mm rechts	28.2 mm anterior	45 mm superior
Ansichten > Eingaben varus valgus Femur > Femurachsenpunkt proximal	137.2 mm	107.6 mm	49.4 mm		43.2 mm rechts	13.6 mm posterior	66.9 mm superior
Ansichten > Eingaben varus valgus Femur > Femurachsenpunkt distal	154.8 mm	76.5 mm	50 mm		60.8 mm rechts	17.5 mm anterior	66.3 mm superior
Ansichten > Eingaben Tibiotalare Torsion (TTT) > Tibiaachse proximal	142.1 mm	54 mm	96.8 mm		48.1 mm rechts	40 mm anterior	19.5 mm superior
Ansichten > Eingaben Tibiotalare Torsion (TTT) > Tibiaachse distal	132.6 mm	58.8 mm	130.5 mm		38.6 mm rechts	35.2 mm anterior	14.3 mm inferior
Ansichten > Eingaben Tibiotalare Torsion (TTT) > Talus medial	125.6 mm	54.1 mm	150.4 mm		31.6 mm rechts	39.9 mm anterior	34.2 mm inferior
Ansichten > Eingaben Tibiotalare Torsion (TTT) > Talus lateral	132.5 mm	58.6 mm	152.8 mm		38.5 mm rechts	35.4 mm anterior	36.6 mm inferior
Ansichten > Eingaben Tibiotalare Torsion (TTT) > dist. Tibiavorderkante medial	125.5 mm	52.2 mm	145.1 mm		31.5 mm rechts	41.8 mm anterior	28.8 mm inferior
Ansichten > Eingaben Tibiotalare Torsion (TTT) > dist. Tibiavorderkante lateral	133.6 mm	57.5 mm	147.6 mm		39.6 mm rechts	36.5 mm anterior	31.3 mm inferior
Ansichten > Eingaben Tibia Torsionswinkel > Tibiaachse proximal	142.1 mm	54 mm	96.8 mm		48.1 mm rechts	40 mm anterior	19.5 mm superior
Ansichten > Eingaben Tibia Torsionswinkel > Tibiaachse distal	132.6 mm	58.8 mm	130.5 mm		38.6 mm rechts	35.2 mm anterior	14.3 mm inferior
Ansichten > Eingaben Tibia Torsionswinkel > prox. Tibiahinterkante medial	146.6 mm	61.6 mm	74.6 mm		52.6 mm rechts	32.4 mm anterior	41.6 mm superior
Ansichten > Eingaben Tibia Torsionswinkel > prox. Tibiahinterkante lateral	155.6 mm	64.8 mm	79.4 mm		61.6 mm rechts	29.2 mm anterior	36.9 mm superior
Ansichten > Eingaben Tibia Torsionswinkel > dist. Tibiavorderkante medial	125.5 mm	52.2 mm	145.1 mm		31.5 mm rechts	41.8 mm anterior	28.8 mm inferior
Ansichten > Eingaben Tibia Torsionswinkel > dist. Tibiavorderkante lateral	133.6 mm	57.5 mm	147.6 mm		39.6 mm rechts	36.5 mm anterior	31.3 mm inferior
Ansichten > Eingaben FTR (femorotibiale Rotation) proj. > Tibiaachse proximal	142.1 mm	54 mm	96.8 mm		48.1 mm rechts	40 mm anterior	19.5 mm superior
Ansichten > Eingaben FTR (femorotibiale Rotation) proj. > Tibiaachse distal	132.6 mm	58.8 mm	130.5 mm		38.6 mm rechts	35.2 mm anterior	14.3 mm inferior
Ansichten > Eingaben FTR (femorotibiale Rotation) proj. > prox. Tibiahinterkante medial	146.6 mm	61.6 mm	74.6 mm		52.6 mm rechts	32.4 mm anterior	41.6 mm superior
Ansichten > Eingaben FTR (femorotibiale Rotation) proj. > prox. Tibiahinterkante lateral	155.6 mm	64.8 mm	79.4 mm		61.6 mm rechts	29.2 mm anterior	36.9 mm superior
Ansichten > Eingaben FTR (femorotibiale Rotation) proj. > Kondyle medial	145.5 mm	62.4 mm	66.5 mm		51.5 mm rechts	31.6 mm anterior	49.8 mm superior
Ansichten > Eingaben FTR (femorotibiale Rotation) proj. > Kondyle lateral	158.2 mm	65.8 mm	71.3 mm		64.2 mm rechts	28.2 mm anterior	45 mm superior
Ansichten > Eingaben AT Winkel proj. > Kondyle medial	145.5 mm	62.4 mm	66.5 mm		51.5 mm rechts	31.6 mm anterior	49.8 mm superior
Ansichten > Eingaben AT Winkel proj. > Kondyle lateral	158.2 mm	65.8 mm	71.3 mm		64.2 mm rechts	28.2 mm anterior	45 mm superior
Ansichten > Eingaben AT Winkel proj. > Femurkopfmittelpunkt	122.4 mm	124.2 mm	41.7 mm		28.4 mm rechts	30.2 mm posterior	74.5 mm superior
Ansichten > Eingaben AT Winkel proj. > Femurachsenpunkt proximal	137.2 mm	107.6 mm	49.4 mm		43.2 mm rechts	13.6 mm posterior	66.9 mm superior
Ansichten > Eingaben AT Winkel proj. > Femurachsenpunkt distal	154.8 mm	76.5 mm	50 mm		60.8 mm rechts	17.5 mm anterior	66.3 mm superior
Ansichten > Eingaben AT Winkel proj. > Femur Hals Basis manuell	129.4 mm	121 mm	49 mm		35.4 mm rechts	27 mm posterior	67.3 mm superior
Ansichten > Eingaben AT Winkel proj. > Femur Hals Basis (ermittelt durch Proj. auf Ebene manuell)	125.6 mm	122.7 mm	44.2 mm		31.6 mm rechts	28.7 mm posterior	72 mm superior
Ansichten > Eingaben AT Winkel proj. > Lot von Femurkopfmittelpunk	3.2 mm	1.4 mm	2.5 mm	4.3 mm	3.2 mm rechts	1.4 mm anterior	2.5 mm inferior	4.3 mm
Ansichten > Eingaben AT Winkel proj. > Ebene manuell
Ansichten > Eingaben AT Winkel proj. > Punkte auf Kopf
Ansichten > Ansicht Werkzeuge varus valgus Tibia > tmp zur Definition der Senkrechten auf tibia vk und hk	137.3 mm	56.4 mm	113.6 mm		43.3 mm rechts	37.6 mm anterior	2.6 mm superior
Ansichten > Ansicht Werkzeuge varus valgus Tibia > tmp proj. auf Ebene tibia coronar	137.3 mm	56.4 mm	113.6 mm		43.3 mm rechts	37.6 mm anterior	2.6 mm superior
Ansichten > Ansicht Werkzeuge varus valgus Tibia > Tibiaachse proximal	142.1 mm	54 mm	96.8 mm		48.1 mm rechts	40 mm anterior	19.5 mm superior
Ansichten > Ansicht Werkzeuge varus valgus Tibia > Tibiaachse distal	132.6 mm	58.8 mm	130.5 mm		38.6 mm rechts	35.2 mm anterior	14.3 mm inferior
Ansichten > Ansicht Werkzeuge varus valgus Tibia > prox. Tibiahinterkante medial proj. auf Ebene tibia coronar (varus valgus)	149.6 mm	50.5 mm	71.6 mm		55.6 mm rechts	43.5 mm anterior	44.6 mm superior
Ansichten > Ansicht Werkzeuge varus valgus Tibia > prox. Tibiahinterkante medial (varus valgus)	148 mm	57.1 mm	70.3 mm		54 mm rechts	36.9 mm anterior	46 mm superior
Ansichten > Ansicht Werkzeuge varus valgus Tibia > prox. Tibiahinterkante lateral proj. auf Ebene tibia coronar (varus valgus)	159.2 mm	53.7 mm	75.6 mm		65.2 mm rechts	40.3 mm anterior	40.7 mm superior
Ansichten > Ansicht Werkzeuge varus valgus Tibia > prox. Tibiahinterkante lateral (varus valgus)	157.7 mm	59.9 mm	74.3 mm		63.7 mm rechts	34.1 mm anterior	41.9 mm superior
Ansichten > Ansicht Werkzeuge varus valgus Tibia > Ende der Verlängerung Senkrechte auf tibia vk (varus valgus)	158.3 mm	52 mm	68.5 mm		64.3 mm rechts	42 mm anterior	47.8 mm superior
Ansichten > Ansicht Werkzeuge varus valgus Tibia > Ende der Senkrechte auf tibia hk (varus valgus)	155 mm	52.3 mm	73.9 mm		61 mm rechts	41.7 mm anterior	42.4 mm superior
Ansichten > Ansicht Werkzeuge varus valgus Tibia > dist. Tibiavorderkante medial proj. auf Ebene tibia coronar (varus valgus)	125.3 mm	59.6 mm	142.7 mm		31.3 mm rechts	34.4 mm anterior	26.5 mm inferior
Ansichten > Ansicht Werkzeuge varus valgus Tibia > dist. Tibiavorderkante medial (varus valgus)	125.7 mm	58 mm	143 mm		31.7 mm rechts	36 mm anterior	26.8 mm inferior
Ansichten > Ansicht Werkzeuge varus valgus Tibia > dist. Tibiavorderkante lateral proj. auf Ebene tibia coronar (varus valgus)	131.4 mm	61.6 mm	145.3 mm		37.4 mm rechts	32.4 mm anterior	29.1 mm inferior
Ansichten > Ansicht Werkzeuge varus valgus Tibia > dist. Tibiavorderkante lateral (varus valgus)	131.7 mm	60.3 mm	145.6 mm		37.7 mm rechts	33.7 mm anterior	29.3 mm inferior
Ansichten > Ansicht Werkzeuge varus valgus Tibia > Verlängerung Senkrechte auf tibia vk (varus valgus)	21 mm	4.4 mm	45.2 mm	50 mm	21 mm rechts	4.4 mm anterior	45.2 mm superior	50 mm
Ansichten > Ansicht Werkzeuge varus valgus Tibia > Tibiaachse	9.5 mm	4.8 mm	33.8 mm	35.4 mm	9.5 mm rechts	4.8 mm anterior	33.8 mm superior	35.4 mm
Ansichten > Ansicht Werkzeuge varus valgus Tibia > Senkrechte auf dist. Tibiavorderkante in Ebene tibia coronar (varus valgus)	13.2 mm	2.8 mm	28.5 mm	31.6 mm	13.2 mm links	2.8 mm posterior	28.5 mm inferior	31.6 mm
Ansichten > Ansicht Werkzeuge varus valgus Tibia > Senkrecht auf prox. Tibiahinterkante in Ebene tibia coronar (varus valgus)	17.6 mm	4.1 mm	39.8 mm	43.7 mm	17.6 mm rechts	4.1 mm anterior	39.8 mm superior	43.7 mm
Ansichten > Ansicht Werkzeuge varus valgus Tibia > prox. Tibiahinterkante proj auf Ebene tibia coronar (varus valgus)	9.6 mm	3.2 mm	4 mm	10.9 mm	9.6 mm links	3.2 mm anterior	4 mm superior	10.9 mm
Ansichten > Ansicht Werkzeuge varus valgus Tibia > prox. Tibiahinterkante (varus valgus)	9.7 mm	2.8 mm	4 mm	10.9 mm	9.7 mm links	2.8 mm anterior	4 mm superior	10.9 mm
Ansichten > Ansicht Werkzeuge varus valgus Tibia > dist. Tibiavorderkante proj. auf Ebene tibia coronar (varus valgus)	6.1 mm	2 mm	2.6 mm	6.9 mm	6.1 mm links	2 mm anterior	2.6 mm superior	6.9 mm
Ansichten > Ansicht Werkzeuge varus valgus Tibia > dist. Tibiavorderkante (varus valgus)	6 mm	2.3 mm	2.6 mm	6.9 mm	6 mm links	2.3 mm anterior	2.6 mm superior	6.9 mm
Ansichten > Ansicht Werkzeuge varus valgus Tibia > varus valgus Tibia proj.	1 °	0.3 °	1.1 °	1 °	1 °	0.3 °	1.1 °	1 °
Ansichten > Ansicht Werkzeuge varus valgus Tibia > Tibia coronar
Ansichten > Ansicht Werkzeuge varus valgus Tibia > ks tibia prox.
Ansichten > Ansicht Werkzeuge varus valgus Femur > Kondyle medial proj. auf Ebene Femur coronar	152 mm	65.7 mm	47.2 mm		58 mm rechts	28.3 mm anterior	69.1 mm superior
Ansichten > Ansicht Werkzeuge varus valgus Femur > Kondyle medial	145.5 mm	62.4 mm	66.5 mm		51.5 mm rechts	31.6 mm anterior	49.8 mm superior
Ansichten > Ansicht Werkzeuge varus valgus Femur > Kondyle lateral proj auf Ebene Femur coronar	164.6 mm	69 mm	52 mm		70.6 mm rechts	25 mm anterior	64.3 mm superior
Ansichten > Ansicht Werkzeuge varus valgus Femur > Kondyle lateral	158.2 mm	65.8 mm	71.3 mm		64.2 mm rechts	28.2 mm anterior	45 mm superior
Ansichten > Ansicht Werkzeuge varus valgus Femur > Femurachsenpunkt proximal	137.2 mm	107.6 mm	49.4 mm		43.2 mm rechts	13.6 mm posterior	66.9 mm superior
Ansichten > Ansicht Werkzeuge varus valgus Femur > Femurachsenpunkt distal	154.8 mm	76.5 mm	50 mm		60.8 mm rechts	17.5 mm anterior	66.3 mm superior
Ansichten > Ansicht Werkzeuge varus valgus Femur > Femur prox. proj. auf Ebene Femur coronar	137.2 mm	107.6 mm	49.4 mm		43.2 mm rechts	13.6 mm posterior	66.9 mm superior
Ansichten > Ansicht Werkzeuge varus valgus Femur > Endpunkt Verlängerung der Senkrechten auf Kondylenachse	140.8 mm	124.4 mm	53.5 mm		46.8 mm rechts	30.4 mm posterior	62.8 mm superior
Ansichten > Ansicht Werkzeuge varus valgus Femur > Endpunkt Senkrechte auf Kondylenachse	157.5 mm	67.2 mm	49.3 mm		63.5 mm rechts	26.8 mm anterior	67 mm superior
Ansichten > Ansicht Werkzeuge varus valgus Femur > Verlängerung der Senkrechten auf Kondylenachse	14 mm	47.9 mm	3.5 mm	50 mm	14 mm links	47.9 mm posterior	3.5 mm inferior	50 mm
Ansichten > Ansicht Werkzeuge varus valgus Femur > Senkrechte auf Kondylenachse	2.7 mm	9.4 mm	0.7 mm	9.8 mm	2.7 mm rechts	9.4 mm anterior	0.7 mm superior	9.8 mm
Ansichten > Ansicht Werkzeuge varus valgus Femur > Kondylenachse proj. auf Ebene Femur coronar	12.7 mm	3.3 mm	4.8 mm	13.9 mm	12.7 mm rechts	3.3 mm posterior	4.8 mm inferior	13.9 mm
Ansichten > Ansicht Werkzeuge varus valgus Femur > Kondylenachse	12.7 mm	3.3 mm	4.8 mm	13.9 mm	12.7 mm rechts	3.3 mm posterior	4.8 mm inferior	13.9 mm
Ansichten > Ansicht Werkzeuge varus valgus Femur > Femurachse proj. auf Ebene Femur coronar
Ansichten > Ansicht Werkzeuge varus valgus Femur > Femurachse	17.6 mm	31.1 mm	0.6 mm	35.7 mm	17.6 mm links	31.1 mm posterior	0.6 mm superior	35.7 mm
Ansichten > Ansicht Werkzeuge varus valgus Femur > varus valgus Femur proj.	16 °	5.3 °	13.3 °	14.2 °	16 °	5.3 °	13.3 °	14.2 °
Ansichten > Ansicht Werkzeuge varus valgus Femur > Femur coronar
Ansichten > Ansicht Werkzeuge varus valgus Femur > ks femur
Ansichten > Ansicht Werkzeuge Torsionswinkel Tibia > Tibiaachse proximal	142.1 mm	54 mm	96.8 mm		48.1 mm rechts	40 mm anterior	19.5 mm superior
Ansichten > Ansicht Werkzeuge Torsionswinkel Tibia > Tibiaachse distal	132.6 mm	58.8 mm	130.5 mm		38.6 mm rechts	35.2 mm anterior	14.3 mm inferior
Ansichten > Ansicht Werkzeuge Torsionswinkel Tibia > prox. Tibiahinterkante medial proj. auf Ebene Tibia axial	131.4 mm	69.3 mm	128.7 mm		37.4 mm rechts	24.7 mm anterior	12.4 mm inferior
Ansichten > Ansicht Werkzeuge Torsionswinkel Tibia > prox. Tibiahinterkante medial	146.6 mm	61.6 mm	74.6 mm		52.6 mm rechts	32.4 mm anterior	41.6 mm superior
Ansichten > Ansicht Werkzeuge Torsionswinkel Tibia > prox. Tibiahinterkante lateral proj. auf Ebene Tibia axial	141 mm	72.1 mm	131 mm		47 mm rechts	21.9 mm anterior	14.7 mm inferior
Ansichten > Ansicht Werkzeuge Torsionswinkel Tibia > prox. Tibiahinterkante lateral	155.6 mm	64.8 mm	79.4 mm		61.6 mm rechts	29.2 mm anterior	36.9 mm superior
Ansichten > Ansicht Werkzeuge Torsionswinkel Tibia > dist. Tibiavorderkante medial proj. auf Ebene Tibia axial	129.5 mm	50.2 mm	130.9 mm		35.5 mm rechts	43.8 mm anterior	14.6 mm inferior
Ansichten > Ansicht Werkzeuge Torsionswinkel Tibia > dist. Tibiavorderkante medial	125.5 mm	52.2 mm	145.1 mm		31.5 mm rechts	41.8 mm anterior	28.8 mm inferior
Ansichten > Ansicht Werkzeuge Torsionswinkel Tibia > dist. Tibiavorderkante lateral proj. auf Ebene Tibia axial	137.9 mm	55.3 mm	132.5 mm		43.9 mm rechts	38.7 mm anterior	16.2 mm inferior
Ansichten > Ansicht Werkzeuge Torsionswinkel Tibia > dist. Tibiavorderkante lateral	133.6 mm	57.5 mm	147.6 mm		39.6 mm rechts	36.5 mm anterior	31.3 mm inferior
Ansichten > Ansicht Werkzeuge Torsionswinkel Tibia > prox. Tibiahinterkante proj. auf Ebene Tibia axial	9.7 mm	2.8 mm	2.3 mm	10.3 mm	9.7 mm links	2.8 mm anterior	2.3 mm superior	10.3 mm
Ansichten > Ansicht Werkzeuge Torsionswinkel Tibia > prox. Tibiahinterkante	9 mm	3.2 mm	4.7 mm	10.6 mm	9 mm links	3.2 mm anterior	4.7 mm superior	10.6 mm
Ansichten > Ansicht Werkzeuge Torsionswinkel Tibia > dist. Tibiavorderkante proj. auf Ebene Tibia axial	8.4 mm	5.1 mm	1.6 mm	9.9 mm	8.4 mm links	5.1 mm anterior	1.6 mm superior	9.9 mm
Ansichten > Ansicht Werkzeuge Torsionswinkel Tibia > dist. Tibiavorderkante	8.1 mm	5.3 mm	2.5 mm	10 mm	8.1 mm links	5.3 mm anterior	2.5 mm superior	10 mm
Ansichten > Ansicht Werkzeuge Torsionswinkel Tibia > Torsionswinkel proj. auf Ebene Tibia axial	2.5 °	21.9 °	15.3 °	15.4 °	2.5 °	21.9 °	15.3 °	15.4 °
Ansichten > Ansicht Werkzeuge Torsionswinkel Tibia > Tibia axial
Ansichten > Ansicht Werkzeuge Torsionswinkel Tibia > ks tibia prox.
Ansichten > Ansicht Werkzeuge Tibiotalare Torsion (TTT) > Tibiaachse proximal	142.1 mm	54 mm	96.8 mm		48.1 mm rechts	40 mm anterior	19.5 mm superior
Ansichten > Ansicht Werkzeuge Tibiotalare Torsion (TTT) > Tibiaachse distal	132.6 mm	58.8 mm	130.5 mm		38.6 mm rechts	35.2 mm anterior	14.3 mm inferior
Ansichten > Ansicht Werkzeuge Tibiotalare Torsion (TTT) > Talus medial proj. auf Ebene Tibia axial	131 mm	51.3 mm	131.1 mm		37 mm rechts	42.7 mm anterior	14.9 mm inferior
Ansichten > Ansicht Werkzeuge Tibiotalare Torsion (TTT) > Talus medial	125.6 mm	54.1 mm	150.4 mm		31.6 mm rechts	39.9 mm anterior	34.2 mm inferior
Ansichten > Ansicht Werkzeuge Tibiotalare Torsion (TTT) > Talus lateral proj. auf Ebene Tibia axial	138.2 mm	55.7 mm	132.5 mm		44.2 mm rechts	38.3 mm anterior	16.3 mm inferior
Ansichten > Ansicht Werkzeuge Tibiotalare Torsion (TTT) > Talus lateral	132.5 mm	58.6 mm	152.8 mm		38.5 mm rechts	35.4 mm anterior	36.6 mm inferior
Ansichten > Ansicht Werkzeuge Tibiotalare Torsion (TTT) > dist. Tibiavorderkante medial proj. auf Ebene Tibia axial	129.5 mm	50.2 mm	130.9 mm		35.5 mm rechts	43.8 mm anterior	14.6 mm inferior
Ansichten > Ansicht Werkzeuge Tibiotalare Torsion (TTT) > dist. Tibiavorderkante medial	125.5 mm	52.2 mm	145.1 mm		31.5 mm rechts	41.8 mm anterior	28.8 mm inferior
Ansichten > Ansicht Werkzeuge Tibiotalare Torsion (TTT) > dist. Tibiavorderkante lateral proj. auf Ebene Tibia axial	137.9 mm	55.3 mm	132.5 mm		43.9 mm rechts	38.7 mm anterior	16.2 mm inferior
Ansichten > Ansicht Werkzeuge Tibiotalare Torsion (TTT) > dist. Tibiavorderkante lateral	133.6 mm	57.5 mm	147.6 mm		39.6 mm rechts	36.5 mm anterior	31.3 mm inferior
Ansichten > Ansicht Werkzeuge Tibiotalare Torsion (TTT) > Talusachse proj. auf Ebene Tibia axial	7.2 mm	4.4 mm	1.4 mm	8.6 mm	7.2 mm rechts	4.4 mm posterior	1.4 mm inferior	8.6 mm
Ansichten > Ansicht Werkzeuge Tibiotalare Torsion (TTT) > dist. Tibiavorderkante proj. auf Ebene Tibia axial	8.4 mm	5.1 mm	1.6 mm	9.9 mm	8.4 mm links	5.1 mm anterior	1.6 mm superior	9.9 mm
Ansichten > Ansicht Werkzeuge Tibiotalare Torsion (TTT) > Tibiotalare Torsion (TTT) proj.	0 °	0.1 °	0.2 °	0.2 °	0 °	0.1 °	0.2 °	0.2 °
Ansichten > Ansicht Werkzeuge Tibiotalare Torsion (TTT) > Tibia axial
Ansichten > Ansicht Werkzeuge Tibiotalare Torsion (TTT) > ks tibia prox.
Ansichten > Ansicht Werkzeuge FTR > prox. Tibiahinterkante medial proj. auf Ebene Tibia axial	131.4 mm	69.3 mm	128.7 mm		37.4 mm rechts	24.7 mm anterior	12.4 mm inferior
Ansichten > Ansicht Werkzeuge FTR > prox. Tibiahinterkante medial	146.6 mm	61.6 mm	74.6 mm		52.6 mm rechts	32.4 mm anterior	41.6 mm superior
Ansichten > Ansicht Werkzeuge FTR > prox. Tibiahinterkante lateral proj. auf Ebene Tibia axial	141 mm	72.1 mm	131 mm		47 mm rechts	21.9 mm anterior	14.7 mm inferior
Ansichten > Ansicht Werkzeuge FTR > prox. Tibiahinterkante lateral	155.6 mm	64.8 mm	79.4 mm		61.6 mm rechts	29.2 mm anterior	36.9 mm superior
Ansichten > Ansicht Werkzeuge FTR > Kondyle medial proj. auf Ebene Tibia axial	128.3 mm	71.1 mm	127.6 mm		34.3 mm rechts	22.9 mm anterior	11.3 mm inferior
Ansichten > Ansicht Werkzeuge FTR > Kondyle medial	145.5 mm	62.4 mm	66.5 mm		51.5 mm rechts	31.6 mm anterior	49.8 mm superior
Ansichten > Ansicht Werkzeuge FTR > Kondyle lateral proj auf Ebene Tibia axial	141.4 mm	74.2 mm	130.8 mm		47.4 mm rechts	19.8 mm anterior	14.6 mm inferior
Ansichten > Ansicht Werkzeuge FTR > Kondyle lateral	158.2 mm	65.8 mm	71.3 mm		64.2 mm rechts	28.2 mm anterior	45 mm superior
Ansichten > Ansicht Werkzeuge FTR > prox. Tibiahinterkante proj. auf Ebene Tibia axial	9.7 mm	2.8 mm	2.3 mm	10.3 mm	9.7 mm links	2.8 mm anterior	2.3 mm superior	10.3 mm
Ansichten > Ansicht Werkzeuge FTR > prox. Tibiahinterkante	9 mm	3.2 mm	4.7 mm	10.6 mm	9 mm links	3.2 mm anterior	4.7 mm superior	10.6 mm
Ansichten > Ansicht Werkzeuge FTR > Kondylenachse	12.7 mm	3.3 mm	4.8 mm	13.9 mm	12.7 mm rechts	3.3 mm posterior	4.8 mm inferior	13.9 mm
Ansichten > Ansicht Werkzeuge FTR > Kondyle proj. auf Ebene Tibia axial	13.1 mm	3.1 mm	3.2 mm	13.9 mm	13.1 mm rechts	3.1 mm posterior	3.2 mm inferior	13.9 mm
Ansichten > Ansicht Werkzeuge FTR > FTR (femorotibial Rotation) proj.	0.4 °	6.6 °	2.9 °	2.8 °	0.4 °	6.6 °	2.9 °	2.8 °
Ansichten > Ansicht Werkzeuge FTR > Tibia axial
Ansichten > Ansicht Werkzeuge FTR > ks tibia prox.
Ansichten > Ansicht Werkzeuge AT-Winkel (best. mittels Ebene) > TMP B	124 mm	99.9 mm	39.8 mm		30 mm rechts	5.9 mm posterior	76.4 mm superior
Ansichten > Ansicht Werkzeuge AT-Winkel (best. mittels Ebene) > tmp A	126.1 mm	101.2 mm	44.5 mm		32.1 mm rechts	7.2 mm posterior	71.8 mm superior
Ansichten > Ansicht Werkzeuge AT-Winkel (best. mittels Ebene) > TMP6	122.2 mm	98.9 mm	37.4 mm		28.2 mm rechts	4.9 mm posterior	78.9 mm superior
Ansichten > Ansicht Werkzeuge AT-Winkel (best. mittels Ebene) > TMP5	104.8 mm	155.2 mm	41.1 mm		10.8 mm rechts	61.2 mm posterior	75.1 mm superior
Ansichten > Ansicht Werkzeuge AT-Winkel (best. mittels Ebene) > Kondyle medial	145.5 mm	62.4 mm	66.5 mm		51.5 mm rechts	31.6 mm anterior	49.8 mm superior
Ansichten > Ansicht Werkzeuge AT-Winkel (best. mittels Ebene) > Kondyle lateral	158.2 mm	65.8 mm	71.3 mm		64.2 mm rechts	28.2 mm anterior	45 mm superior
Ansichten > Ansicht Werkzeuge AT-Winkel (best. mittels Ebene) > Femurkopfmittelpunkt	122.4 mm	124.2 mm	41.7 mm		28.4 mm rechts	30.2 mm posterior	74.5 mm superior
Ansichten > Ansicht Werkzeuge AT-Winkel (best. mittels Ebene) > Femurachsenpunkt proximal	137.2 mm	107.6 mm	49.4 mm		43.2 mm rechts	13.6 mm posterior	66.9 mm superior
Ansichten > Ansicht Werkzeuge AT-Winkel (best. mittels Ebene) > Femurachsenpunkt distal	154.8 mm	76.5 mm	50 mm		60.8 mm rechts	17.5 mm anterior	66.3 mm superior
Ansichten > Ansicht Werkzeuge AT-Winkel (best. mittels Ebene) > Femur Hals Basis manuell Pro	137.1 mm	107.5 mm	49.2 mm		43.1 mm rechts	13.5 mm posterior	67 mm superior
Ansichten > Ansicht Werkzeuge AT-Winkel (best. mittels Ebene) > Femur Hals Basis manuell	129.4 mm	121 mm	49 mm		35.4 mm rechts	27 mm posterior	67.3 mm superior
Ansichten > Ansicht Werkzeuge AT-Winkel (best. mittels Ebene) > Femur Hals Basis (ermittelt durch Proj. auf Ebene manuell)	125.6 mm	122.7 mm	44.2 mm		31.6 mm rechts	28.7 mm posterior	72 mm superior
Ansichten > Ansicht Werkzeuge AT-Winkel (best. mittels Ebene) > Femur Hals Basis (Ebene) proj. auf Ebene Femur axial	135 mm	106.3 mm	44.5 mm		41 mm rechts	12.3 mm posterior	71.7 mm superior
Ansichten > Ansicht Werkzeuge AT-Winkel (best. mittels Ebene) > AxPro_Kopfszentrum	133.2 mm	105.2 mm	42.1 mm		39.2 mm rechts	11.2 mm posterior	74.2 mm superior
Ansichten > Ansicht Werkzeuge AT-Winkel (best. mittels Ebene) > AxPro_Kondyle medial	124 mm	100.4 mm	65.8 mm		30 mm rechts	6.4 mm posterior	50.5 mm superior
Ansichten > Ansicht Werkzeuge AT-Winkel (best. mittels Ebene) > AxPro_Kondyle lateral	135 mm	106.7 mm	70.5 mm		41 mm rechts	12.7 mm posterior	45.8 mm superior
Ansichten > Ansicht Werkzeuge AT-Winkel (best. mittels Ebene) > Neue Linie 31	11 mm	6.3 mm	4.7 mm	13.5 mm	11 mm links	6.3 mm anterior	4.7 mm superior	13.5 mm
Ansichten > Ansicht Werkzeuge AT-Winkel (best. mittels Ebene) > Kopfzentrum - Femur Hals Basis (manuell) Linie	7 mm	3.2 mm	7.2 mm	10.6 mm	7 mm rechts	3.2 mm anterior	7.2 mm inferior	10.6 mm
Ansichten > Ansicht Werkzeuge AT-Winkel (best. mittels Ebene) > Kopfzentrum - Femur Hals Basis (durch Ebene) Linie	3.2 mm	1.4 mm	2.5 mm	4.3 mm	3.2 mm rechts	1.4 mm anterior	2.5 mm inferior	4.3 mm
Ansichten > Ansicht Werkzeuge AT-Winkel (best. mittels Ebene) > Kondyle_Femur Hals Basis Prox	11 mm	6.3 mm	4.7 mm	13.5 mm	11 mm links	6.3 mm anterior	4.7 mm superior	13.5 mm
Ansichten > Ansicht Werkzeuge AT-Winkel (best. mittels Ebene) > Kondyle_AxPro_Kopfzentrum	11 mm	6.3 mm	4.7 mm	13.5 mm	11 mm links	6.3 mm anterior	4.7 mm superior	13.5 mm
Ansichten > Ansicht Werkzeuge AT-Winkel (best. mittels Ebene) > Femurachse Kopfzentrum	17.6 mm	31.1 mm	0.6 mm	35.7 mm	17.6 mm links	31.1 mm posterior	0.6 mm superior	35.7 mm
Ansichten > Ansicht Werkzeuge AT-Winkel (best. mittels Ebene) > Femurachse	17.6 mm	31.1 mm	0.6 mm	35.7 mm	17.6 mm links	31.1 mm posterior	0.6 mm superior	35.7 mm
Ansichten > Ansicht Werkzeuge AT-Winkel (best. mittels Ebene) > AxPro_Kondyle	11 mm	6.3 mm	4.7 mm	13.5 mm	11 mm links	6.3 mm anterior	4.7 mm superior	13.5 mm
Ansichten > Ansicht Werkzeuge AT-Winkel (best. mittels Ebene) > Winkel Schenkelhalsachse Femurachse (mittels Ebene manuell)	142.3 °	121.4 °	145.2 °	131.7 °	142.3 °	121.4 °	145.2 °	131.7 °
Ansichten > Ansicht Werkzeuge AT-Winkel (best. mittels Ebene) > Winkel Schenkelhalsachse Femurachse (Femur Hals Basis manuell definiert)	136.1 °	114.8 °	143.9 °	127 °	136.1 °	114.8 °	143.9 °	127 °
Ansichten > Ansicht Werkzeuge AT-Winkel (best. mittels Ebene) > Antetorsionswinkel korrigiert	30 °	29.4 °	0.7 °	28.7 °	30 °	29.4 °	0.7 °	28.7 °
Ansichten > Ansicht Werkzeuge AT-Winkel (best. mittels Ebene) > Antetorsionswinkel (über Ebene manuell bestimmt) proj	53.1 °	65.7 °	1.1 °	48.9 °	53.1 °	65.7 °	1.1 °	48.9 °
Ansichten > Ansicht Werkzeuge AT-Winkel (best. mittels Ebene) > Antetorsionswinkel (Femur Hals Basis manuell) proj	38.1 °	35 °	1.1 °	37.1 °	38.1 °	35 °	1.1 °	37.1 °
Ansichten > Ansicht Werkzeuge AT-Winkel (best. mittels Ebene) > Femur axial
Ansichten > Ansicht Werkzeuge AT-Winkel (best. mittels Ebene) > Ebene manuell
Ansichten > Ansicht Werkzeuge AT-Winkel (best. mittels Ebene) > ks femur
Ansichten > Ansicht Werkzeuge AT-Winkel (best. mittels Ebene) > Kopie ks femur
Ansichten > Ansicht Werkzeuge AT-Winkel (best. mittels Ebene) > Punkte auf Kopf
Werkzeuge > Punkte > tmp zur Definition der Senkrechten auf tibia vk und hk	137.3 mm	56.4 mm	113.6 mm		43.3 mm rechts	37.6 mm anterior	2.6 mm superior
Werkzeuge > Punkte > tmp proj. auf Ebene tibia coronar	137.3 mm	56.4 mm	113.6 mm		43.3 mm rechts	37.6 mm anterior	2.6 mm superior
Werkzeuge > Punkte > TMP B	124 mm	99.9 mm	39.8 mm		30 mm rechts	5.9 mm posterior	76.4 mm superior
Werkzeuge > Punkte > tmp A	126.1 mm	101.2 mm	44.5 mm		32.1 mm rechts	7.2 mm posterior	71.8 mm superior
Werkzeuge > Punkte > TMP6	122.2 mm	98.9 mm	37.4 mm		28.2 mm rechts	4.9 mm posterior	78.9 mm superior
Werkzeuge > Punkte > TMP5	104.8 mm	155.2 mm	41.1 mm		10.8 mm rechts	61.2 mm posterior	75.1 mm superior
Werkzeuge > Punkte > Tibiaachse proximal	142.1 mm	54 mm	96.8 mm		48.1 mm rechts	40 mm anterior	19.5 mm superior
Werkzeuge > Punkte > Tibiaachse distal	132.6 mm	58.8 mm	130.5 mm		38.6 mm rechts	35.2 mm anterior	14.3 mm inferior
Werkzeuge > Punkte > Talus medial proj. auf Ebene Tibia axial	131 mm	51.3 mm	131.1 mm		37 mm rechts	42.7 mm anterior	14.9 mm inferior
Werkzeuge > Punkte > Talus medial	125.6 mm	54.1 mm	150.4 mm		31.6 mm rechts	39.9 mm anterior	34.2 mm inferior
Werkzeuge > Punkte > Talus lateral proj. auf Ebene Tibia axial	138.2 mm	55.7 mm	132.5 mm		44.2 mm rechts	38.3 mm anterior	16.3 mm inferior
Werkzeuge > Punkte > Talus lateral	132.5 mm	58.6 mm	152.8 mm		38.5 mm rechts	35.4 mm anterior	36.6 mm inferior
Werkzeuge > Punkte > prox. Tibiahinterkante medial proj. auf Ebene tibia coronar (varus valgus)	149.6 mm	50.5 mm	71.6 mm		55.6 mm rechts	43.5 mm anterior	44.6 mm superior
Werkzeuge > Punkte > prox. Tibiahinterkante medial proj. auf Ebene tibia coronar	149 mm	51.5 mm	76.8 mm		55 mm rechts	42.5 mm anterior	39.5 mm superior
Werkzeuge > Punkte > prox. Tibiahinterkante medial proj. auf Ebene Tibia axial	131.4 mm	69.3 mm	128.7 mm		37.4 mm rechts	24.7 mm anterior	12.4 mm inferior
Werkzeuge > Punkte > prox. Tibiahinterkante medial (varus valgus)	148 mm	57.1 mm	70.3 mm		54 mm rechts	36.9 mm anterior	46 mm superior
Werkzeuge > Punkte > prox. Tibiahinterkante medial	146.6 mm	61.6 mm	74.6 mm		52.6 mm rechts	32.4 mm anterior	41.6 mm superior
Werkzeuge > Punkte > prox. Tibiahinterkante lateral proj. auf Ebene tibia coronar (varus valgus)	159.2 mm	53.7 mm	75.6 mm		65.2 mm rechts	40.3 mm anterior	40.7 mm superior
Werkzeuge > Punkte > prox. Tibiahinterkante lateral proj. auf Ebene tibia coronar	158 mm	54.6 mm	81.5 mm		64 mm rechts	39.4 mm anterior	34.8 mm superior
Werkzeuge > Punkte > prox. Tibiahinterkante lateral proj. auf Ebene Tibia axial	141 mm	72.1 mm	131 mm		47 mm rechts	21.9 mm anterior	14.7 mm inferior
Werkzeuge > Punkte > prox. Tibiahinterkante lateral (varus valgus)	157.7 mm	59.9 mm	74.3 mm		63.7 mm rechts	34.1 mm anterior	41.9 mm superior
Werkzeuge > Punkte > prox. Tibiahinterkante lateral	155.6 mm	64.8 mm	79.4 mm		61.6 mm rechts	29.2 mm anterior	36.9 mm superior
Werkzeuge > Punkte > Kondyle medial proj. auf Ebene Tibia axial	128.3 mm	71.1 mm	127.6 mm		34.3 mm rechts	22.9 mm anterior	11.3 mm inferior
Werkzeuge > Punkte > Kondyle medial proj. auf Ebene Femur coronar	152 mm	65.7 mm	47.2 mm		58 mm rechts	28.3 mm anterior	69.1 mm superior
Werkzeuge > Punkte > Kondyle medial	145.5 mm	62.4 mm	66.5 mm		51.5 mm rechts	31.6 mm anterior	49.8 mm superior
Werkzeuge > Punkte > Kondyle lateral proj auf Ebene Tibia axial	141.4 mm	74.2 mm	130.8 mm		47.4 mm rechts	19.8 mm anterior	14.6 mm inferior
Werkzeuge > Punkte > Kondyle lateral proj auf Ebene Femur coronar	164.6 mm	69 mm	52 mm		70.6 mm rechts	25 mm anterior	64.3 mm superior
Werkzeuge > Punkte > Kondyle lateral	158.2 mm	65.8 mm	71.3 mm		64.2 mm rechts	28.2 mm anterior	45 mm superior
Werkzeuge > Punkte > Femurkopfmittelpunkt	122.4 mm	124.2 mm	41.7 mm		28.4 mm rechts	30.2 mm posterior	74.5 mm superior
Werkzeuge > Punkte > Femurachsenpunkt proximal	137.2 mm	107.6 mm	49.4 mm		43.2 mm rechts	13.6 mm posterior	66.9 mm superior
Werkzeuge > Punkte > Femurachsenpunkt distal	154.8 mm	76.5 mm	50 mm		60.8 mm rechts	17.5 mm anterior	66.3 mm superior
Werkzeuge > Punkte > Femur prox. proj. auf Ebene Femur coronar	137.2 mm	107.6 mm	49.4 mm		43.2 mm rechts	13.6 mm posterior	66.9 mm superior
Werkzeuge > Punkte > Femur Hals Basis proj. auf Ebene Femur coronar	124.5 mm	122.2 mm	47.6 mm		30.5 mm rechts	28.2 mm posterior	68.6 mm superior
Werkzeuge > Punkte > Femur Hals Basis manuell Pro	137.1 mm	107.5 mm	49.2 mm		43.1 mm rechts	13.5 mm posterior	67 mm superior
Werkzeuge > Punkte > Femur Hals Basis manuell	129.4 mm	121 mm	49 mm		35.4 mm rechts	27 mm posterior	67.3 mm superior
Werkzeuge > Punkte > Femur Hals Basis (ermittelt durch Proj. auf Ebene manuell)	125.6 mm	122.7 mm	44.2 mm		31.6 mm rechts	28.7 mm posterior	72 mm superior
Werkzeuge > Punkte > Femur Hals Basis (Ebene) proj. auf Ebene Femur axial	135 mm	106.3 mm	44.5 mm		41 mm rechts	12.3 mm posterior	71.7 mm superior
Werkzeuge > Punkte > Endpunkt Verlängerung der Senkrechten auf Kondylenachse	140.8 mm	124.4 mm	53.5 mm		46.8 mm rechts	30.4 mm posterior	62.8 mm superior
Werkzeuge > Punkte > Endpunkt Senkrechte auf Kondylenachse	157.5 mm	67.2 mm	49.3 mm		63.5 mm rechts	26.8 mm anterior	67 mm superior
Werkzeuge > Punkte > Ende der Verlängerung Senkrechte auf tibia vk (varus valgus)	158.3 mm	52 mm	68.5 mm		64.3 mm rechts	42 mm anterior	47.8 mm superior
Werkzeuge > Punkte > Ende der Senkrechte auf tibia hk (varus valgus)	155 mm	52.3 mm	73.9 mm		61 mm rechts	41.7 mm anterior	42.4 mm superior
Werkzeuge > Punkte > dist. Tibiavorderkante medial proj. auf Ebene tibia coronar (varus valgus)	125.3 mm	59.6 mm	142.7 mm		31.3 mm rechts	34.4 mm anterior	26.5 mm inferior
Werkzeuge > Punkte > dist. Tibiavorderkante medial proj. auf Ebene tibia coronar	123.8 mm	59.4 mm	143.6 mm		29.8 mm rechts	34.6 mm anterior	27.3 mm inferior
Werkzeuge > Punkte > dist. Tibiavorderkante medial proj. auf Ebene Tibia axial	129.5 mm	50.2 mm	130.9 mm		35.5 mm rechts	43.8 mm anterior	14.6 mm inferior
Werkzeuge > Punkte > dist. Tibiavorderkante medial (varus valgus)	125.7 mm	58 mm	143 mm		31.7 mm rechts	36 mm anterior	26.8 mm inferior
Werkzeuge > Punkte > dist. Tibiavorderkante medial	125.5 mm	52.2 mm	145.1 mm		31.5 mm rechts	41.8 mm anterior	28.8 mm inferior
Werkzeuge > Punkte > dist. Tibiavorderkante lateral proj. auf Ebene tibia coronar (varus valgus)	131.4 mm	61.6 mm	145.3 mm		37.4 mm rechts	32.4 mm anterior	29.1 mm inferior
Werkzeuge > Punkte > dist. Tibiavorderkante lateral proj. auf Ebene tibia coronar	132.5 mm	62.2 mm	146.6 mm		38.5 mm rechts	31.8 mm anterior	30.4 mm inferior
Werkzeuge > Punkte > dist. Tibiavorderkante lateral proj. auf Ebene Tibia axial	137.9 mm	55.3 mm	132.5 mm		43.9 mm rechts	38.7 mm anterior	16.2 mm inferior
Werkzeuge > Punkte > dist. Tibiavorderkante lateral (varus valgus)	131.7 mm	60.3 mm	145.6 mm		37.7 mm rechts	33.7 mm anterior	29.3 mm inferior
Werkzeuge > Punkte > dist. Tibiavorderkante lateral	133.6 mm	57.5 mm	147.6 mm		39.6 mm rechts	36.5 mm anterior	31.3 mm inferior
Werkzeuge > Punkte > AxPro_Kopfszentrum	133.2 mm	105.2 mm	42.1 mm		39.2 mm rechts	11.2 mm posterior	74.2 mm superior
Werkzeuge > Punkte > AxPro_Kondyle medial	124 mm	100.4 mm	65.8 mm		30 mm rechts	6.4 mm posterior	50.5 mm superior
Werkzeuge > Punkte > AxPro_Kondyle lateral	135 mm	106.7 mm	70.5 mm		41 mm rechts	12.7 mm posterior	45.8 mm superior
Werkzeuge > Linien > Verlängerung Senkrechte auf tibia vk (varus valgus)	21 mm	4.4 mm	45.2 mm	50 mm	21 mm rechts	4.4 mm anterior	45.2 mm superior	50 mm
Werkzeuge > Linien > Verlängerung der Senkrechten auf Kondylenachse	14 mm	47.9 mm	3.5 mm	50 mm	14 mm links	47.9 mm posterior	3.5 mm inferior	50 mm
Werkzeuge > Linien > transkondyläre Achse	12.7 mm	3.3 mm	4.8 mm	13.9 mm	12.7 mm links	3.3 mm anterior	4.8 mm superior	13.9 mm
Werkzeuge > Linien > Tibiaachse	9.5 mm	4.8 mm	33.8 mm	35.4 mm	9.5 mm rechts	4.8 mm anterior	33.8 mm superior	35.4 mm
Werkzeuge > Linien > Talusachse proj. auf Ebene Tibia axial	7.2 mm	4.4 mm	1.4 mm	8.6 mm	7.2 mm rechts	4.4 mm posterior	1.4 mm inferior	8.6 mm
Werkzeuge > Linien > Senkrechte auf Kondylenachse	2.7 mm	9.4 mm	0.7 mm	9.8 mm	2.7 mm rechts	9.4 mm anterior	0.7 mm superior	9.8 mm
Werkzeuge > Linien > Senkrechte auf dist. Tibiavorderkante in Ebene tibia coronar (varus valgus)	13.2 mm	2.8 mm	28.5 mm	31.6 mm	13.2 mm links	2.8 mm posterior	28.5 mm inferior	31.6 mm
Werkzeuge > Linien > Senkrecht auf prox. Tibiahinterkante in Ebene tibia coronar (varus valgus)	17.6 mm	4.1 mm	39.8 mm	43.7 mm	17.6 mm rechts	4.1 mm anterior	39.8 mm superior	43.7 mm
Werkzeuge > Linien > prox. Tibiahinterkante proj. auf Ebene Tibia axial	9.7 mm	2.8 mm	2.3 mm	10.3 mm	9.7 mm links	2.8 mm anterior	2.3 mm superior	10.3 mm
Werkzeuge > Linien > prox. Tibiahinterkante proj auf Ebene tibia coronar (varus valgus)	9.6 mm	3.2 mm	4 mm	10.9 mm	9.6 mm links	3.2 mm anterior	4 mm superior	10.9 mm
Werkzeuge > Linien > prox. Tibiahinterkante proj auf Ebene tibia coronar	9 mm	3.2 mm	4.7 mm	10.6 mm	9 mm links	3.2 mm anterior	4.7 mm superior	10.6 mm
Werkzeuge > Linien > prox. Tibiahinterkante (varus valgus)	9.7 mm	2.8 mm	4 mm	10.9 mm	9.7 mm links	2.8 mm anterior	4 mm superior	10.9 mm
Werkzeuge > Linien > prox. Tibiahinterkante	9 mm	3.2 mm	4.7 mm	10.6 mm	9 mm links	3.2 mm anterior	4.7 mm superior	10.6 mm
Werkzeuge > Linien > prox. femorale Längsachse	7.8 mm	13.4 mm	0.4 mm	15.5 mm	7.8 mm links	13.4 mm posterior	0.4 mm superior	15.5 mm
Werkzeuge > Linien > Neue Linie 31	11 mm	6.3 mm	4.7 mm	13.5 mm	11 mm links	6.3 mm anterior	4.7 mm superior	13.5 mm
Werkzeuge > Linien > Lot von Femurkopfmittelpunk	3.2 mm	1.4 mm	2.5 mm	4.3 mm	3.2 mm rechts	1.4 mm anterior	2.5 mm inferior	4.3 mm
Werkzeuge > Linien > Kopfzentrum - Femur Hals Basis (manuell) Linie	7 mm	3.2 mm	7.2 mm	10.6 mm	7 mm rechts	3.2 mm anterior	7.2 mm inferior	10.6 mm
Werkzeuge > Linien > Kopfzentrum - Femur Hals Basis (durch Ebene) Linie	3.2 mm	1.4 mm	2.5 mm	4.3 mm	3.2 mm rechts	1.4 mm anterior	2.5 mm inferior	4.3 mm
Werkzeuge > Linien > Kondyle_Femur Hals Basis Prox	11 mm	6.3 mm	4.7 mm	13.5 mm	11 mm links	6.3 mm anterior	4.7 mm superior	13.5 mm
Werkzeuge > Linien > Kondyle_AxPro_Kopfzentrum	11 mm	6.3 mm	4.7 mm	13.5 mm	11 mm links	6.3 mm anterior	4.7 mm superior	13.5 mm
Werkzeuge > Linien > Kondylenachse proj. auf Ebene Femur coronar	12.7 mm	3.3 mm	4.8 mm	13.9 mm	12.7 mm rechts	3.3 mm posterior	4.8 mm inferior	13.9 mm
Werkzeuge > Linien > Kondylenachse	12.7 mm	3.3 mm	4.8 mm	13.9 mm	12.7 mm rechts	3.3 mm posterior	4.8 mm inferior	13.9 mm
Werkzeuge > Linien > Kondyle proj. auf Ebene Tibia axial	13.1 mm	3.1 mm	3.2 mm	13.9 mm	13.1 mm rechts	3.1 mm posterior	3.2 mm inferior	13.9 mm
Werkzeuge > Linien > Femurachse proj. auf Ebene Femur coronar
Werkzeuge > Linien > Femurachse Kopfzentrum	17.6 mm	31.1 mm	0.6 mm	35.7 mm	17.6 mm links	31.1 mm posterior	0.6 mm superior	35.7 mm
Werkzeuge > Linien > Femurachse	17.6 mm	31.1 mm	0.6 mm	35.7 mm	17.6 mm links	31.1 mm posterior	0.6 mm superior	35.7 mm
Werkzeuge > Linien > dist. Tibiavorderkante proj. auf Ebene tibia coronar (varus valgus)	6.1 mm	2 mm	2.6 mm	6.9 mm	6.1 mm links	2 mm anterior	2.6 mm superior	6.9 mm
Werkzeuge > Linien > dist. Tibiavorderkante proj. auf Ebene tibia coronar	8.7 mm	2.7 mm	3 mm	9.6 mm	8.7 mm links	2.7 mm anterior	3 mm superior	9.6 mm
Werkzeuge > Linien > dist. Tibiavorderkante proj. auf Ebene Tibia axial	8.4 mm	5.1 mm	1.6 mm	9.9 mm	8.4 mm links	5.1 mm anterior	1.6 mm superior	9.9 mm
Werkzeuge > Linien > dist. Tibiavorderkante (varus valgus)	6 mm	2.3 mm	2.6 mm	6.9 mm	6 mm links	2.3 mm anterior	2.6 mm superior	6.9 mm
Werkzeuge > Linien > dist. Tibiavorderkante	8.1 mm	5.3 mm	2.5 mm	10 mm	8.1 mm links	5.3 mm anterior	2.5 mm superior	10 mm
Werkzeuge > Linien > AxPro_Kondyle	11 mm	6.3 mm	4.7 mm	13.5 mm	11 mm links	6.3 mm anterior	4.7 mm superior	13.5 mm
Werkzeuge > Winkel > Winkel Schenkelhalsachse Femurachse (mittels Ebene manuell)	142.3 °	121.4 °	145.2 °	131.7 °	142.3 °	121.4 °	145.2 °	131.7 °
Werkzeuge > Winkel > Winkel Schenkelhalsachse Femurachse (Femur Hals Basis manuell definiert)	136.1 °	114.8 °	143.9 °	127 °	136.1 °	114.8 °	143.9 °	127 °
Werkzeuge > Winkel > varus valgus Tibia proj.	1 °	0.3 °	1.1 °	1 °	1 °	0.3 °	1.1 °	1 °
Werkzeuge > Winkel > varus valgus Femur proj.	16 °	5.3 °	13.3 °	14.2 °	16 °	5.3 °	13.3 °	14.2 °
Werkzeuge > Winkel > Torsionswinkel proj. auf Ebene Tibia axial	2.5 °	21.9 °	15.3 °	15.4 °	2.5 °	21.9 °	15.3 °	15.4 °
Werkzeuge > Winkel > Tibiotalare Torsion (TTT) proj.	0 °	0.1 °	0.2 °	0.2 °	0 °	0.1 °	0.2 °	0.2 °
Werkzeuge > Winkel > FTR (femorotibial Rotation) proj.	0.4 °	6.6 °	2.9 °	2.8 °	0.4 °	6.6 °	2.9 °	2.8 °
Werkzeuge > Winkel > Antetorsionswinkel korrigiert	30 °	29.4 °	0.7 °	28.7 °	30 °	29.4 °	0.7 °	28.7 °
Werkzeuge > Winkel > Antetorsionswinkel (über Ebene manuell bestimmt) proj	53.1 °	65.7 °	1.1 °	48.9 °	53.1 °	65.7 °	1.1 °	48.9 °
Werkzeuge > Winkel > Antetorsionswinkel (Femur Hals Basis manuell) proj	38.1 °	35 °	1.1 °	37.1 °	38.1 °	35 °	1.1 °	37.1 °
Werkzeuge > Ebenen > Tibia coronar
Werkzeuge > Ebenen > Tibia axial
Werkzeuge > Ebenen > Femur coronar
Werkzeuge > Ebenen > Femur axial
Werkzeuge > Ebenen > Ebene manuell
Werkzeuge > Polylinien > Punkte auf Kopf
Werkzeuge > Koordinatensysteme > ks tibia prox.
Werkzeuge > Koordinatensysteme > ks femur
Werkzeuge > Koordinatensysteme > ks
Werkzeuge > Koordinatensysteme > Kopie ks femur
Werkzeuge > Variablen > Kopfachsen_tmp	-100
Werkzeuge > Variablen > 300	300
Werkzeuge > Variablen > 50	50
Werkzeuge > Variablen > -50	-50
