# Supplementary material for: 3D Slicer open-source software plug-in for vector-based angle calculation of canine hind limb alignment in computed tomographic images
Source: PLoS One. 2024 Mar 29;19(3):e0283823. doi: 10.1371/journal.pone.0283823 (PMC10980227; doi:10.1371/journal.pone.0283823)
Supplement: S2 Data — (ZIP) [file pone.0283823.s002.zip › 105.csv]

Werkzeuge Name	Datensatzkoordinatensystem X	Datensatzkoordinatensystem Y	Datensatzkoordinatensystem Z	Datensatzkoordinatensystem 3D	Patientenkoordinatensystem X	Patientenkoordinatensystem Y	Patientenkoordinatensystem Z	Patientenkoordinatensystem 3D	Extra Wert X	Extra Wert Y	Extra Wert Z	Extra Wert 3D	Extra Wert Beschreibung
Ansichten > Ergebnisse varus valgus Tibia > varus valgus Tibia proj.	5.8 °	0.2 °	12.8 °	5.8 °	5.8 °	0.2 °	12.8 °	5.8 °
Ansichten > Ergebnisse varus valgus Femur > varus valgus Femur proj.	4 °	1.6 °	9.1 °	4 °	4 °	1.6 °	9.1 °	4 °
Ansichten > Ergebnisse Torsionswinkel Tibia > Torsionswinkel proj. auf Ebene Tibia axial	0.8 °	28.3 °	10 °	10 °	0.8 °	28.3 °	10 °	10 °
Ansichten > Ergebnisse FTR (femorotibiale Rotation) proj. > FTR (femorotibial Rotation) proj.	1.6 °	31.4 °	19.6 °	19.7 °	1.6 °	31.4 °	19.6 °	19.7 °
Ansichten > Ergebnisse AT-Winkel proj. > Winkel Schenkelhalsachse Femurachse (mittels Ebene manuell)	155.4 °	144.8 °	89.4 °	138.8 °	155.4 °	144.8 °	89.4 °	138.8 °
Ansichten > Ergebnisse AT-Winkel proj. > Winkel Schenkelhalsachse Femurachse (Femur Hals Basis manuell definiert)	156.8 °	152.6 °	99.3 °	145 °	156.8 °	152.6 °	99.3 °	145 °
Ansichten > Ergebnisse AT-Winkel proj. > Antetorsionswinkel (über Ebene manuell bestimmt) proj	18.3 °	10.9 °	27.3 °	29.3 °	18.3 °	10.9 °	27.3 °	29.3 °
Ansichten > Ergebnisse AT-Winkel proj. > Antetorsionswinkel (Femur Hals Basis manuell) proj	11.6 °	7.6 °	18.4 °	19.9 °	11.6 °	7.6 °	18.4 °	19.9 °
Ansichten > Ergebnis Tibiotalare Torsion (TTT) > Tibiotalare Torsion (TTT) proj.	0.3 °	1.5 °	3.2 °	3.2 °	0.3 °	1.5 °	3.2 °	3.2 °
Ansichten > Eingaben varus valgus Tibia > Tibiaachse proximal	19.7 mm	46.2 mm	114 mm		33.8 mm links	7.3 mm anterior	2.3 mm superior
Ansichten > Eingaben varus valgus Tibia > Tibiaachse distal	20.5 mm	48.6 mm	143.9 mm		33 mm links	4.9 mm anterior	27.7 mm inferior
Ansichten > Eingaben varus valgus Tibia > prox. Tibiahinterkante medial (varus valgus)	19.8 mm	47.5 mm	86.3 mm		33.7 mm links	6 mm anterior	29.9 mm superior
Ansichten > Eingaben varus valgus Tibia > prox. Tibiahinterkante medial	19.7 mm	51.8 mm	90.5 mm		33.8 mm links	1.7 mm anterior	25.7 mm superior
Ansichten > Eingaben varus valgus Tibia > prox. Tibiahinterkante lateral (varus valgus)	11.3 mm	49.9 mm	88.2 mm		42.2 mm links	3.6 mm anterior	28 mm superior
Ansichten > Eingaben varus valgus Tibia > prox. Tibiahinterkante lateral	13.8 mm	52.1 mm	91.2 mm		39.7 mm links	1.4 mm anterior	25 mm superior
Ansichten > Eingaben varus valgus Tibia > dist. Tibiavorderkante medial (varus valgus)	23.1 mm	48.1 mm	151.4 mm		30.4 mm links	5.4 mm anterior	35.1 mm inferior
Ansichten > Eingaben varus valgus Tibia > dist. Tibiavorderkante medial	23.6 mm	44.2 mm	151.7 mm		29.9 mm links	9.3 mm anterior	35.5 mm inferior
Ansichten > Eingaben varus valgus Tibia > dist. Tibiavorderkante lateral (varus valgus)	17 mm	48.1 mm	152.2 mm		36.5 mm links	5.4 mm anterior	35.9 mm inferior
Ansichten > Eingaben varus valgus Tibia > dist. Tibiavorderkante lateral	16.6 mm	45.7 mm	152.5 mm		36.9 mm links	7.8 mm anterior	36.2 mm inferior
Ansichten > Eingaben varus valgus Femur > Kondyle medial	24.2 mm	51.3 mm	81.2 mm		29.3 mm links	2.2 mm anterior	35 mm superior
Ansichten > Eingaben varus valgus Femur > Kondyle lateral	14.5 mm	55.3 mm	82.6 mm		39 mm links	1.8 mm posterior	33.6 mm superior
Ansichten > Eingaben varus valgus Femur > Femurachsenpunkt proximal	20.4 mm	61 mm	34.5 mm		33.1 mm links	7.5 mm posterior	81.8 mm superior
Ansichten > Eingaben varus valgus Femur > Femurachsenpunkt distal	17.4 mm	49.9 mm	59.3 mm		36.1 mm links	3.6 mm anterior	57 mm superior
Ansichten > Eingaben Tibiotalare Torsion (TTT) > Tibiaachse proximal	19.7 mm	46.2 mm	114 mm		33.8 mm links	7.3 mm anterior	2.3 mm superior
Ansichten > Eingaben Tibiotalare Torsion (TTT) > Tibiaachse distal	20.5 mm	48.6 mm	143.9 mm		33 mm links	4.9 mm anterior	27.7 mm inferior
Ansichten > Eingaben Tibiotalare Torsion (TTT) > Talus medial	22.8 mm	44.7 mm	155.6 mm		30.7 mm links	8.8 mm anterior	39.4 mm inferior
Ansichten > Eingaben Tibiotalare Torsion (TTT) > Talus lateral	16.3 mm	46.6 mm	156.4 mm		37.2 mm links	6.9 mm anterior	40.1 mm inferior
Ansichten > Eingaben Tibiotalare Torsion (TTT) > dist. Tibiavorderkante medial	23.6 mm	44.2 mm	151.7 mm		29.9 mm links	9.3 mm anterior	35.5 mm inferior
Ansichten > Eingaben Tibiotalare Torsion (TTT) > dist. Tibiavorderkante lateral	16.6 mm	45.7 mm	152.5 mm		36.9 mm links	7.8 mm anterior	36.2 mm inferior
Ansichten > Eingaben Tibia Torsionswinkel > Tibiaachse proximal	19.7 mm	46.2 mm	114 mm		33.8 mm links	7.3 mm anterior	2.3 mm superior
Ansichten > Eingaben Tibia Torsionswinkel > Tibiaachse distal	20.5 mm	48.6 mm	143.9 mm		33 mm links	4.9 mm anterior	27.7 mm inferior
Ansichten > Eingaben Tibia Torsionswinkel > prox. Tibiahinterkante medial	19.7 mm	51.8 mm	90.5 mm		33.8 mm links	1.7 mm anterior	25.7 mm superior
Ansichten > Eingaben Tibia Torsionswinkel > prox. Tibiahinterkante lateral	13.8 mm	52.1 mm	91.2 mm		39.7 mm links	1.4 mm anterior	25 mm superior
Ansichten > Eingaben Tibia Torsionswinkel > dist. Tibiavorderkante medial	23.6 mm	44.2 mm	151.7 mm		29.9 mm links	9.3 mm anterior	35.5 mm inferior
Ansichten > Eingaben Tibia Torsionswinkel > dist. Tibiavorderkante lateral	16.6 mm	45.7 mm	152.5 mm		36.9 mm links	7.8 mm anterior	36.2 mm inferior
Ansichten > Eingaben FTR (femorotibiale Rotation) proj. > Tibiaachse proximal	19.7 mm	46.2 mm	114 mm		33.8 mm links	7.3 mm anterior	2.3 mm superior
Ansichten > Eingaben FTR (femorotibiale Rotation) proj. > Tibiaachse distal	20.5 mm	48.6 mm	143.9 mm		33 mm links	4.9 mm anterior	27.7 mm inferior
Ansichten > Eingaben FTR (femorotibiale Rotation) proj. > prox. Tibiahinterkante medial	19.7 mm	51.8 mm	90.5 mm		33.8 mm links	1.7 mm anterior	25.7 mm superior
Ansichten > Eingaben FTR (femorotibiale Rotation) proj. > prox. Tibiahinterkante lateral	13.8 mm	52.1 mm	91.2 mm		39.7 mm links	1.4 mm anterior	25 mm superior
Ansichten > Eingaben FTR (femorotibiale Rotation) proj. > Kondyle medial	24.2 mm	51.3 mm	81.2 mm		29.3 mm links	2.2 mm anterior	35 mm superior
Ansichten > Eingaben FTR (femorotibiale Rotation) proj. > Kondyle lateral	14.5 mm	55.3 mm	82.6 mm		39 mm links	1.8 mm posterior	33.6 mm superior
Ansichten > Eingaben AT Winkel proj. > Kondyle medial	24.2 mm	51.3 mm	81.2 mm		29.3 mm links	2.2 mm anterior	35 mm superior
Ansichten > Eingaben AT Winkel proj. > Kondyle lateral	14.5 mm	55.3 mm	82.6 mm		39 mm links	1.8 mm posterior	33.6 mm superior
Ansichten > Eingaben AT Winkel proj. > Femurkopfmittelpunkt	27.5 mm	62 mm	19.1 mm		26 mm links	8.5 mm posterior	97.2 mm superior
Ansichten > Eingaben AT Winkel proj. > Femurachsenpunkt proximal	20.4 mm	61 mm	34.5 mm		33.1 mm links	7.5 mm posterior	81.8 mm superior
Ansichten > Eingaben AT Winkel proj. > Femurachsenpunkt distal	17.4 mm	49.9 mm	59.3 mm		36.1 mm links	3.6 mm anterior	57 mm superior
Ansichten > Eingaben AT Winkel proj. > Femur Hals Basis manuell	20.6 mm	62.6 mm	30.8 mm		32.9 mm links	9.1 mm posterior	85.5 mm superior
Ansichten > Eingaben AT Winkel proj. > Femur Hals Basis (ermittelt durch Proj. auf Ebene manuell)	23.6 mm	63.3 mm	25.6 mm		29.9 mm links	9.8 mm posterior	90.6 mm superior
Ansichten > Eingaben AT Winkel proj. > Lot von Femurkopfmittelpunk	3.9 mm	1.4 mm	6.5 mm	7.7 mm	3.9 mm links	1.4 mm posterior	6.5 mm inferior	7.7 mm
Ansichten > Eingaben AT Winkel proj. > Ebene manuell
Ansichten > Eingaben AT Winkel proj. > Punkte auf Kopf
Ansichten > Ansicht Werkzeuge varus valgus Tibia > tmp zur Definition der Senkrechten auf tibia vk und hk	20.1 mm	47.4 mm	129 mm		33.4 mm links	6.1 mm anterior	12.7 mm inferior
Ansichten > Ansicht Werkzeuge varus valgus Tibia > tmp proj. auf Ebene tibia coronar	20.1 mm	47.4 mm	129 mm		33.4 mm links	6.1 mm anterior	12.7 mm inferior
Ansichten > Ansicht Werkzeuge varus valgus Tibia > Tibiaachse proximal	19.7 mm	46.2 mm	114 mm		33.8 mm links	7.3 mm anterior	2.3 mm superior
Ansichten > Ansicht Werkzeuge varus valgus Tibia > Tibiaachse distal	20.5 mm	48.6 mm	143.9 mm		33 mm links	4.9 mm anterior	27.7 mm inferior
Ansichten > Ansicht Werkzeuge varus valgus Tibia > prox. Tibiahinterkante medial proj. auf Ebene tibia coronar (varus valgus)	19.7 mm	44 mm	86.6 mm		33.8 mm links	9.5 mm anterior	29.6 mm superior
Ansichten > Ansicht Werkzeuge varus valgus Tibia > prox. Tibiahinterkante medial (varus valgus)	19.8 mm	47.5 mm	86.3 mm		33.7 mm links	6 mm anterior	29.9 mm superior
Ansichten > Ansicht Werkzeuge varus valgus Tibia > prox. Tibiahinterkante lateral proj. auf Ebene tibia coronar (varus valgus)	11.1 mm	44.5 mm	88.6 mm		42.4 mm links	9 mm anterior	27.6 mm superior
Ansichten > Ansicht Werkzeuge varus valgus Tibia > prox. Tibiahinterkante lateral (varus valgus)	11.3 mm	49.9 mm	88.2 mm		42.2 mm links	3.6 mm anterior	28 mm superior
Ansichten > Ansicht Werkzeuge varus valgus Tibia > Ende der Verlängerung Senkrechte auf tibia vk (varus valgus)	13.5 mm	43.7 mm	79.5 mm		40 mm links	9.8 mm anterior	36.7 mm superior
Ansichten > Ansicht Werkzeuge varus valgus Tibia > Ende der Senkrechte auf tibia hk (varus valgus)	10.5 mm	44.6 mm	88.8 mm		43 mm links	8.9 mm anterior	27.5 mm superior
Ansichten > Ansicht Werkzeuge varus valgus Tibia > dist. Tibiavorderkante medial proj. auf Ebene tibia coronar (varus valgus)	23.1 mm	49.1 mm	151.3 mm		30.4 mm links	4.4 mm anterior	35 mm inferior
Ansichten > Ansicht Werkzeuge varus valgus Tibia > dist. Tibiavorderkante medial (varus valgus)	23.1 mm	48.1 mm	151.4 mm		30.4 mm links	5.4 mm anterior	35.1 mm inferior
Ansichten > Ansicht Werkzeuge varus valgus Tibia > dist. Tibiavorderkante lateral proj. auf Ebene tibia coronar (varus valgus)	17.1 mm	49.4 mm	152.1 mm		36.4 mm links	4.1 mm anterior	35.8 mm inferior
Ansichten > Ansicht Werkzeuge varus valgus Tibia > dist. Tibiavorderkante lateral (varus valgus)	17 mm	48.1 mm	152.2 mm		36.5 mm links	5.4 mm anterior	35.9 mm inferior
Ansichten > Ansicht Werkzeuge varus valgus Tibia > Verlängerung Senkrechte auf tibia vk (varus valgus)	6.6 mm	3.7 mm	49.4 mm	50 mm	6.6 mm links	3.7 mm anterior	49.4 mm superior	50 mm
Ansichten > Ansicht Werkzeuge varus valgus Tibia > Tibiaachse	0.8 mm	2.4 mm	29.9 mm	30 mm	0.8 mm links	2.4 mm anterior	29.9 mm superior	30 mm
Ansichten > Ansicht Werkzeuge varus valgus Tibia > Senkrechte auf dist. Tibiavorderkante in Ebene tibia coronar (varus valgus)	3 mm	1.7 mm	22.3 mm	22.6 mm	3 mm rechts	1.7 mm posterior	22.3 mm inferior	22.6 mm
Ansichten > Ansicht Werkzeuge varus valgus Tibia > Senkrecht auf prox. Tibiahinterkante in Ebene tibia coronar (varus valgus)	9.6 mm	2.9 mm	40.2 mm	41.4 mm	9.6 mm links	2.9 mm anterior	40.2 mm superior	41.4 mm
Ansichten > Ansicht Werkzeuge varus valgus Tibia > prox. Tibiahinterkante proj auf Ebene tibia coronar (varus valgus)	8.7 mm	0.5 mm	2 mm	8.9 mm	8.7 mm rechts	0.5 mm anterior	2 mm superior	8.9 mm
Ansichten > Ansicht Werkzeuge varus valgus Tibia > prox. Tibiahinterkante (varus valgus)	8.6 mm	2.4 mm	1.9 mm	9.1 mm	8.6 mm rechts	2.4 mm anterior	1.9 mm superior	9.1 mm
Ansichten > Ansicht Werkzeuge varus valgus Tibia > dist. Tibiavorderkante proj. auf Ebene tibia coronar (varus valgus)	6 mm	0.3 mm	0.8 mm	6.1 mm	6 mm rechts	0.3 mm anterior	0.8 mm superior	6.1 mm
Ansichten > Ansicht Werkzeuge varus valgus Tibia > dist. Tibiavorderkante (varus valgus)	6 mm	0.1 mm	0.8 mm	6.1 mm	6 mm rechts	0.1 mm posterior	0.8 mm superior	6.1 mm
Ansichten > Ansicht Werkzeuge varus valgus Tibia > varus valgus Tibia proj.	5.8 °	0.2 °	12.8 °	5.8 °	5.8 °	0.2 °	12.8 °	5.8 °
Ansichten > Ansicht Werkzeuge varus valgus Tibia > Tibia coronar
Ansichten > Ansicht Werkzeuge varus valgus Tibia > ks tibia prox.
Ansichten > Ansicht Werkzeuge varus valgus Femur > Kondyle medial proj. auf Ebene Femur coronar	19 mm	40.6 mm	75.8 mm		34.5 mm links	12.9 mm anterior	40.4 mm superior
Ansichten > Ansicht Werkzeuge varus valgus Femur > Kondyle medial	24.2 mm	51.3 mm	81.2 mm		29.3 mm links	2.2 mm anterior	35 mm superior
Ansichten > Ansicht Werkzeuge varus valgus Femur > Kondyle lateral proj auf Ebene Femur coronar	9.4 mm	44.6 mm	77.2 mm		44.1 mm links	8.9 mm anterior	39 mm superior
Ansichten > Ansicht Werkzeuge varus valgus Femur > Kondyle lateral	14.5 mm	55.3 mm	82.6 mm		39 mm links	1.8 mm posterior	33.6 mm superior
Ansichten > Ansicht Werkzeuge varus valgus Femur > Femurachsenpunkt proximal	20.4 mm	61 mm	34.5 mm		33.1 mm links	7.5 mm posterior	81.8 mm superior
Ansichten > Ansicht Werkzeuge varus valgus Femur > Femurachsenpunkt distal	17.4 mm	49.9 mm	59.3 mm		36.1 mm links	3.6 mm anterior	57 mm superior
Ansichten > Ansicht Werkzeuge varus valgus Femur > Femur prox. proj. auf Ebene Femur coronar	20.4 mm	61 mm	34.5 mm		33.1 mm links	7.5 mm posterior	81.8 mm superior
Ansichten > Ansicht Werkzeuge varus valgus Femur > Endpunkt Verlängerung der Senkrechten auf Kondylenachse	19.8 mm	71.6 mm	14.3 mm		33.7 mm links	18.1 mm posterior	102 mm superior
Ansichten > Ansicht Werkzeuge varus valgus Femur > Endpunkt Senkrechte auf Kondylenachse	16.5 mm	41.7 mm	76.2 mm		37 mm links	11.8 mm anterior	40 mm superior
Ansichten > Ansicht Werkzeuge varus valgus Femur > Verlängerung der Senkrechten auf Kondylenachse	2.4 mm	21.7 mm	45 mm	50 mm	2.4 mm rechts	21.7 mm posterior	45 mm superior	50 mm
Ansichten > Ansicht Werkzeuge varus valgus Femur > Senkrechte auf Kondylenachse	0.9 mm	8.2 mm	17 mm	18.8 mm	0.9 mm links	8.2 mm anterior	17 mm inferior	18.8 mm
Ansichten > Ansicht Werkzeuge varus valgus Femur > Kondylenachse proj. auf Ebene Femur coronar	9.7 mm	4 mm	1.4 mm	10.6 mm	9.7 mm links	4 mm posterior	1.4 mm inferior	10.6 mm
Ansichten > Ansicht Werkzeuge varus valgus Femur > Kondylenachse	9.7 mm	4 mm	1.4 mm	10.6 mm	9.7 mm links	4 mm posterior	1.4 mm inferior	10.6 mm
Ansichten > Ansicht Werkzeuge varus valgus Femur > Femurachse proj. auf Ebene Femur coronar
Ansichten > Ansicht Werkzeuge varus valgus Femur > Femurachse	3 mm	11.1 mm	24.8 mm	27.3 mm	3 mm rechts	11.1 mm posterior	24.8 mm superior	27.3 mm
Ansichten > Ansicht Werkzeuge varus valgus Femur > varus valgus Femur proj.	4 °	1.6 °	9.1 °	4 °	4 °	1.6 °	9.1 °	4 °
Ansichten > Ansicht Werkzeuge varus valgus Femur > Femur coronar
Ansichten > Ansicht Werkzeuge varus valgus Femur > ks femur
Ansichten > Ansicht Werkzeuge Torsionswinkel Tibia > Tibiaachse proximal	19.7 mm	46.2 mm	114 mm		33.8 mm links	7.3 mm anterior	2.3 mm superior
Ansichten > Ansicht Werkzeuge Torsionswinkel Tibia > Tibiaachse distal	20.5 mm	48.6 mm	143.9 mm		33 mm links	4.9 mm anterior	27.7 mm inferior
Ansichten > Ansicht Werkzeuge Torsionswinkel Tibia > prox. Tibiahinterkante medial proj. auf Ebene Tibia axial	21 mm	56 mm	143.3 mm		32.5 mm links	2.5 mm posterior	27.1 mm inferior
Ansichten > Ansicht Werkzeuge Torsionswinkel Tibia > prox. Tibiahinterkante medial	19.7 mm	51.8 mm	90.5 mm		33.8 mm links	1.7 mm anterior	25.7 mm superior
Ansichten > Ansicht Werkzeuge Torsionswinkel Tibia > prox. Tibiahinterkante lateral proj. auf Ebene Tibia axial	15.1 mm	56.2 mm	143.4 mm		38.4 mm links	2.7 mm posterior	27.2 mm inferior
Ansichten > Ansicht Werkzeuge Torsionswinkel Tibia > prox. Tibiahinterkante lateral	13.8 mm	52.1 mm	91.2 mm		39.7 mm links	1.4 mm anterior	25 mm superior
Ansichten > Ansicht Werkzeuge Torsionswinkel Tibia > dist. Tibiavorderkante medial proj. auf Ebene Tibia axial	23.4 mm	43.6 mm	144.2 mm		30.1 mm links	9.9 mm anterior	28 mm inferior
Ansichten > Ansicht Werkzeuge Torsionswinkel Tibia > dist. Tibiavorderkante medial	23.6 mm	44.2 mm	151.7 mm		29.9 mm links	9.3 mm anterior	35.5 mm inferior
Ansichten > Ansicht Werkzeuge Torsionswinkel Tibia > dist. Tibiavorderkante lateral proj. auf Ebene Tibia axial	16.4 mm	45.1 mm	144.3 mm		37.1 mm links	8.4 mm anterior	28.1 mm inferior
Ansichten > Ansicht Werkzeuge Torsionswinkel Tibia > dist. Tibiavorderkante lateral	16.6 mm	45.7 mm	152.5 mm		36.9 mm links	7.8 mm anterior	36.2 mm inferior
Ansichten > Ansicht Werkzeuge Torsionswinkel Tibia > prox. Tibiahinterkante proj. auf Ebene Tibia axial	5.9 mm	0.2 mm	0.1 mm	5.9 mm	5.9 mm rechts	0.2 mm anterior	0.1 mm superior	5.9 mm
Ansichten > Ansicht Werkzeuge Torsionswinkel Tibia > prox. Tibiahinterkante	5.9 mm	0.3 mm	0.7 mm	6 mm	5.9 mm rechts	0.3 mm anterior	0.7 mm superior	6 mm
Ansichten > Ansicht Werkzeuge Torsionswinkel Tibia > dist. Tibiavorderkante proj. auf Ebene Tibia axial	7 mm	1.5 mm	0.1 mm	7.2 mm	7 mm rechts	1.5 mm anterior	0.1 mm superior	7.2 mm
Ansichten > Ansicht Werkzeuge Torsionswinkel Tibia > dist. Tibiavorderkante	7 mm	1.6 mm	0.7 mm	7.2 mm	7 mm rechts	1.6 mm anterior	0.7 mm superior	7.2 mm
Ansichten > Ansicht Werkzeuge Torsionswinkel Tibia > Torsionswinkel proj. auf Ebene Tibia axial	0.8 °	28.3 °	10 °	10 °	0.8 °	28.3 °	10 °	10 °
Ansichten > Ansicht Werkzeuge Torsionswinkel Tibia > Tibia axial
Ansichten > Ansicht Werkzeuge Torsionswinkel Tibia > ks tibia prox.
Ansichten > Ansicht Werkzeuge Tibiotalare Torsion (TTT) > Tibiaachse proximal	19.7 mm	46.2 mm	114 mm		33.8 mm links	7.3 mm anterior	2.3 mm superior
Ansichten > Ansicht Werkzeuge Tibiotalare Torsion (TTT) > Tibiaachse distal	20.5 mm	48.6 mm	143.9 mm		33 mm links	4.9 mm anterior	27.7 mm inferior
Ansichten > Ansicht Werkzeuge Tibiotalare Torsion (TTT) > Talus medial proj. auf Ebene Tibia axial	22.5 mm	43.8 mm	144.2 mm		31 mm links	9.7 mm anterior	28 mm inferior
Ansichten > Ansicht Werkzeuge Tibiotalare Torsion (TTT) > Talus medial	22.8 mm	44.7 mm	155.6 mm		30.7 mm links	8.8 mm anterior	39.4 mm inferior
Ansichten > Ansicht Werkzeuge Tibiotalare Torsion (TTT) > Talus lateral proj. auf Ebene Tibia axial	16 mm	45.6 mm	144.3 mm		37.5 mm links	7.9 mm anterior	28 mm inferior
Ansichten > Ansicht Werkzeuge Tibiotalare Torsion (TTT) > Talus lateral	16.3 mm	46.6 mm	156.4 mm		37.2 mm links	6.9 mm anterior	40.1 mm inferior
Ansichten > Ansicht Werkzeuge Tibiotalare Torsion (TTT) > dist. Tibiavorderkante medial proj. auf Ebene Tibia axial	23.4 mm	43.6 mm	144.2 mm		30.1 mm links	9.9 mm anterior	28 mm inferior
Ansichten > Ansicht Werkzeuge Tibiotalare Torsion (TTT) > dist. Tibiavorderkante medial	23.6 mm	44.2 mm	151.7 mm		29.9 mm links	9.3 mm anterior	35.5 mm inferior
Ansichten > Ansicht Werkzeuge Tibiotalare Torsion (TTT) > dist. Tibiavorderkante lateral proj. auf Ebene Tibia axial	16.4 mm	45.1 mm	144.3 mm		37.1 mm links	8.4 mm anterior	28.1 mm inferior
Ansichten > Ansicht Werkzeuge Tibiotalare Torsion (TTT) > dist. Tibiavorderkante lateral	16.6 mm	45.7 mm	152.5 mm		36.9 mm links	7.8 mm anterior	36.2 mm inferior
Ansichten > Ansicht Werkzeuge Tibiotalare Torsion (TTT) > Talusachse proj. auf Ebene Tibia axial	6.5 mm	1.8 mm	0 mm	6.7 mm	6.5 mm links	1.8 mm posterior	0 mm inferior	6.7 mm
Ansichten > Ansicht Werkzeuge Tibiotalare Torsion (TTT) > dist. Tibiavorderkante proj. auf Ebene Tibia axial	7 mm	1.5 mm	0.1 mm	7.2 mm	7 mm rechts	1.5 mm anterior	0.1 mm superior	7.2 mm
Ansichten > Ansicht Werkzeuge Tibiotalare Torsion (TTT) > Tibiotalare Torsion (TTT) proj.	0.3 °	1.5 °	3.2 °	3.2 °	0.3 °	1.5 °	3.2 °	3.2 °
Ansichten > Ansicht Werkzeuge Tibiotalare Torsion (TTT) > Tibia axial
Ansichten > Ansicht Werkzeuge Tibiotalare Torsion (TTT) > ks tibia prox.
Ansichten > Ansicht Werkzeuge FTR > prox. Tibiahinterkante medial proj. auf Ebene Tibia axial	21 mm	56 mm	143.3 mm		32.5 mm links	2.5 mm posterior	27.1 mm inferior
Ansichten > Ansicht Werkzeuge FTR > prox. Tibiahinterkante medial	19.7 mm	51.8 mm	90.5 mm		33.8 mm links	1.7 mm anterior	25.7 mm superior
Ansichten > Ansicht Werkzeuge FTR > prox. Tibiahinterkante lateral proj. auf Ebene Tibia axial	15.1 mm	56.2 mm	143.4 mm		38.4 mm links	2.7 mm posterior	27.2 mm inferior
Ansichten > Ansicht Werkzeuge FTR > prox. Tibiahinterkante lateral	13.8 mm	52.1 mm	91.2 mm		39.7 mm links	1.4 mm anterior	25 mm superior
Ansichten > Ansicht Werkzeuge FTR > Kondyle medial proj. auf Ebene Tibia axial	25.8 mm	56.2 mm	143.2 mm		27.7 mm links	2.7 mm posterior	26.9 mm inferior
Ansichten > Ansicht Werkzeuge FTR > Kondyle medial	24.2 mm	51.3 mm	81.2 mm		29.3 mm links	2.2 mm anterior	35 mm superior
Ansichten > Ansicht Werkzeuge FTR > Kondyle lateral proj auf Ebene Tibia axial	16.1 mm	60.1 mm	143.1 mm		37.4 mm links	6.6 mm posterior	26.9 mm inferior
Ansichten > Ansicht Werkzeuge FTR > Kondyle lateral	14.5 mm	55.3 mm	82.6 mm		39 mm links	1.8 mm posterior	33.6 mm superior
Ansichten > Ansicht Werkzeuge FTR > prox. Tibiahinterkante proj. auf Ebene Tibia axial	5.9 mm	0.2 mm	0.1 mm	5.9 mm	5.9 mm rechts	0.2 mm anterior	0.1 mm superior	5.9 mm
Ansichten > Ansicht Werkzeuge FTR > prox. Tibiahinterkante	5.9 mm	0.3 mm	0.7 mm	6 mm	5.9 mm rechts	0.3 mm anterior	0.7 mm superior	6 mm
Ansichten > Ansicht Werkzeuge FTR > Kondylenachse	9.7 mm	4 mm	1.4 mm	10.6 mm	9.7 mm links	4 mm posterior	1.4 mm inferior	10.6 mm
Ansichten > Ansicht Werkzeuge FTR > Kondyle proj. auf Ebene Tibia axial	9.7 mm	3.9 mm	0.1 mm	10.5 mm	9.7 mm links	3.9 mm posterior	0.1 mm superior	10.5 mm
Ansichten > Ansicht Werkzeuge FTR > FTR (femorotibial Rotation) proj.	1.6 °	31.4 °	19.6 °	19.7 °	1.6 °	31.4 °	19.6 °	19.7 °
Ansichten > Ansicht Werkzeuge FTR > Tibia axial
Ansichten > Ansicht Werkzeuge FTR > ks tibia prox.
Ansichten > Ansicht Werkzeuge AT-Winkel (best. mittels Ebene) > TMP B	32.1 mm	55.2 mm	33.4 mm		21.4 mm links	1.7 mm posterior	82.9 mm superior
Ansichten > Ansicht Werkzeuge AT-Winkel (best. mittels Ebene) > tmp A	29.8 mm	56.7 mm	33.7 mm		23.7 mm links	3.2 mm posterior	82.5 mm superior
Ansichten > Ansicht Werkzeuge AT-Winkel (best. mittels Ebene) > TMP6	35.4 mm	51.5 mm	32.1 mm		18.1 mm links	2 mm anterior	84.1 mm superior
Ansichten > Ansicht Werkzeuge AT-Winkel (best. mittels Ebene) > TMP5	30.5 mm	73.1 mm	-5.7 mm		23 mm links	19.6 mm posterior	121.9 mm superior
Ansichten > Ansicht Werkzeuge AT-Winkel (best. mittels Ebene) > Kondyle medial	24.2 mm	51.3 mm	81.2 mm		29.3 mm links	2.2 mm anterior	35 mm superior
Ansichten > Ansicht Werkzeuge AT-Winkel (best. mittels Ebene) > Kondyle lateral	14.5 mm	55.3 mm	82.6 mm		39 mm links	1.8 mm posterior	33.6 mm superior
Ansichten > Ansicht Werkzeuge AT-Winkel (best. mittels Ebene) > Femurkopfmittelpunkt	27.5 mm	62 mm	19.1 mm		26 mm links	8.5 mm posterior	97.2 mm superior
Ansichten > Ansicht Werkzeuge AT-Winkel (best. mittels Ebene) > Femurachsenpunkt proximal	20.4 mm	61 mm	34.5 mm		33.1 mm links	7.5 mm posterior	81.8 mm superior
Ansichten > Ansicht Werkzeuge AT-Winkel (best. mittels Ebene) > Femurachsenpunkt distal	17.4 mm	49.9 mm	59.3 mm		36.1 mm links	3.6 mm anterior	57 mm superior
Ansichten > Ansicht Werkzeuge AT-Winkel (best. mittels Ebene) > Femur Hals Basis manuell Pro	20.2 mm	61 mm	34.5 mm		33.3 mm links	7.5 mm posterior	81.8 mm superior
Ansichten > Ansicht Werkzeuge AT-Winkel (best. mittels Ebene) > Femur Hals Basis manuell	20.6 mm	62.6 mm	30.8 mm		32.9 mm links	9.1 mm posterior	85.5 mm superior
Ansichten > Ansicht Werkzeuge AT-Winkel (best. mittels Ebene) > Femur Hals Basis (ermittelt durch Proj. auf Ebene manuell)	23.6 mm	63.3 mm	25.6 mm		29.9 mm links	9.8 mm posterior	90.6 mm superior
Ansichten > Ansicht Werkzeuge AT-Winkel (best. mittels Ebene) > Femur Hals Basis (Ebene) proj. auf Ebene Femur axial	22.5 mm	59.5 mm	34.1 mm		31 mm links	6 mm posterior	82.1 mm superior
Ansichten > Ansicht Werkzeuge AT-Winkel (best. mittels Ebene) > AxPro_Kopfszentrum	25.8 mm	55.8 mm	32.9 mm		27.7 mm links	2.3 mm posterior	83.4 mm superior
Ansichten > Ansicht Werkzeuge AT-Winkel (best. mittels Ebene) > AxPro_Kondyle medial	29.3 mm	69.9 mm	39.6 mm		24.2 mm links	16.4 mm posterior	76.6 mm superior
Ansichten > Ansicht Werkzeuge AT-Winkel (best. mittels Ebene) > AxPro_Kondyle lateral	19.7 mm	74.2 mm	40.4 mm		33.8 mm links	20.7 mm posterior	75.9 mm superior
Ansichten > Ansicht Werkzeuge AT-Winkel (best. mittels Ebene) > Neue Linie 31	9.6 mm	4.3 mm	0.7 mm	10.5 mm	9.6 mm rechts	4.3 mm anterior	0.7 mm superior	10.5 mm
Ansichten > Ansicht Werkzeuge AT-Winkel (best. mittels Ebene) > Kopfzentrum - Femur Hals Basis (manuell) Linie	6.8 mm	0.6 mm	11.7 mm	13.5 mm	6.8 mm links	0.6 mm posterior	11.7 mm inferior	13.5 mm
Ansichten > Ansicht Werkzeuge AT-Winkel (best. mittels Ebene) > Kopfzentrum - Femur Hals Basis (durch Ebene) Linie	3.9 mm	1.4 mm	6.5 mm	7.7 mm	3.9 mm links	1.4 mm posterior	6.5 mm inferior	7.7 mm
Ansichten > Ansicht Werkzeuge AT-Winkel (best. mittels Ebene) > Kondyle_Femur Hals Basis Prox	9.6 mm	4.3 mm	0.7 mm	10.5 mm	9.6 mm rechts	4.3 mm anterior	0.7 mm superior	10.5 mm
Ansichten > Ansicht Werkzeuge AT-Winkel (best. mittels Ebene) > Kondyle_AxPro_Kopfzentrum	9.6 mm	4.3 mm	0.7 mm	10.5 mm	9.6 mm rechts	4.3 mm anterior	0.7 mm superior	10.5 mm
Ansichten > Ansicht Werkzeuge AT-Winkel (best. mittels Ebene) > Femurachse Kopfzentrum	3 mm	11.1 mm	24.7 mm	27.3 mm	3 mm rechts	11.1 mm posterior	24.7 mm superior	27.3 mm
Ansichten > Ansicht Werkzeuge AT-Winkel (best. mittels Ebene) > Femurachse	3 mm	11.1 mm	24.8 mm	27.3 mm	3 mm rechts	11.1 mm posterior	24.8 mm superior	27.3 mm
Ansichten > Ansicht Werkzeuge AT-Winkel (best. mittels Ebene) > AxPro_Kondyle	9.6 mm	4.3 mm	0.7 mm	10.5 mm	9.6 mm rechts	4.3 mm anterior	0.7 mm superior	10.5 mm
Ansichten > Ansicht Werkzeuge AT-Winkel (best. mittels Ebene) > Winkel Schenkelhalsachse Femurachse (mittels Ebene manuell)	155.4 °	144.8 °	89.4 °	138.8 °	155.4 °	144.8 °	89.4 °	138.8 °
Ansichten > Ansicht Werkzeuge AT-Winkel (best. mittels Ebene) > Winkel Schenkelhalsachse Femurachse (Femur Hals Basis manuell definiert)	156.8 °	152.6 °	99.3 °	145 °	156.8 °	152.6 °	99.3 °	145 °
Ansichten > Ansicht Werkzeuge AT-Winkel (best. mittels Ebene) > Antetorsionswinkel korrigiert	17 °	9 °	24.8 °	26.6 °	17 °	9 °	24.8 °	26.6 °
Ansichten > Ansicht Werkzeuge AT-Winkel (best. mittels Ebene) > Antetorsionswinkel (über Ebene manuell bestimmt) proj	18.3 °	10.9 °	27.3 °	29.3 °	18.3 °	10.9 °	27.3 °	29.3 °
Ansichten > Ansicht Werkzeuge AT-Winkel (best. mittels Ebene) > Antetorsionswinkel (Femur Hals Basis manuell) proj	11.6 °	7.6 °	18.4 °	19.9 °	11.6 °	7.6 °	18.4 °	19.9 °
Ansichten > Ansicht Werkzeuge AT-Winkel (best. mittels Ebene) > Femur axial
Ansichten > Ansicht Werkzeuge AT-Winkel (best. mittels Ebene) > Ebene manuell
Ansichten > Ansicht Werkzeuge AT-Winkel (best. mittels Ebene) > ks femur
Ansichten > Ansicht Werkzeuge AT-Winkel (best. mittels Ebene) > Kopie ks femur
Ansichten > Ansicht Werkzeuge AT-Winkel (best. mittels Ebene) > Punkte auf Kopf
Werkzeuge > Punkte > tmp zur Definition der Senkrechten auf tibia vk und hk	20.1 mm	47.4 mm	129 mm		33.4 mm links	6.1 mm anterior	12.7 mm inferior
Werkzeuge > Punkte > tmp proj. auf Ebene tibia coronar	20.1 mm	47.4 mm	129 mm		33.4 mm links	6.1 mm anterior	12.7 mm inferior
Werkzeuge > Punkte > TMP B	32.1 mm	55.2 mm	33.4 mm		21.4 mm links	1.7 mm posterior	82.9 mm superior
Werkzeuge > Punkte > tmp A	29.8 mm	56.7 mm	33.7 mm		23.7 mm links	3.2 mm posterior	82.5 mm superior
Werkzeuge > Punkte > TMP6	35.4 mm	51.5 mm	32.1 mm		18.1 mm links	2 mm anterior	84.1 mm superior
Werkzeuge > Punkte > TMP5	30.5 mm	73.1 mm	-5.7 mm		23 mm links	19.6 mm posterior	121.9 mm superior
Werkzeuge > Punkte > Tibiaachse proximal	19.7 mm	46.2 mm	114 mm		33.8 mm links	7.3 mm anterior	2.3 mm superior
Werkzeuge > Punkte > Tibiaachse distal	20.5 mm	48.6 mm	143.9 mm		33 mm links	4.9 mm anterior	27.7 mm inferior
Werkzeuge > Punkte > Talus medial proj. auf Ebene Tibia axial	22.5 mm	43.8 mm	144.2 mm		31 mm links	9.7 mm anterior	28 mm inferior
Werkzeuge > Punkte > Talus medial	22.8 mm	44.7 mm	155.6 mm		30.7 mm links	8.8 mm anterior	39.4 mm inferior
Werkzeuge > Punkte > Talus lateral proj. auf Ebene Tibia axial	16 mm	45.6 mm	144.3 mm		37.5 mm links	7.9 mm anterior	28 mm inferior
Werkzeuge > Punkte > Talus lateral	16.3 mm	46.6 mm	156.4 mm		37.2 mm links	6.9 mm anterior	40.1 mm inferior
Werkzeuge > Punkte > prox. Tibiahinterkante medial proj. auf Ebene tibia coronar (varus valgus)	19.7 mm	44 mm	86.6 mm		33.8 mm links	9.5 mm anterior	29.6 mm superior
Werkzeuge > Punkte > prox. Tibiahinterkante medial proj. auf Ebene tibia coronar	19.4 mm	44.4 mm	91.1 mm		34.1 mm links	9.1 mm anterior	25.1 mm superior
Werkzeuge > Punkte > prox. Tibiahinterkante medial proj. auf Ebene Tibia axial	21 mm	56 mm	143.3 mm		32.5 mm links	2.5 mm posterior	27.1 mm inferior
Werkzeuge > Punkte > prox. Tibiahinterkante medial (varus valgus)	19.8 mm	47.5 mm	86.3 mm		33.7 mm links	6 mm anterior	29.9 mm superior
Werkzeuge > Punkte > prox. Tibiahinterkante medial	19.7 mm	51.8 mm	90.5 mm		33.8 mm links	1.7 mm anterior	25.7 mm superior
Werkzeuge > Punkte > prox. Tibiahinterkante lateral proj. auf Ebene tibia coronar (varus valgus)	11.1 mm	44.5 mm	88.6 mm		42.4 mm links	9 mm anterior	27.6 mm superior
Werkzeuge > Punkte > prox. Tibiahinterkante lateral proj. auf Ebene tibia coronar	13.5 mm	44.7 mm	91.8 mm		40 mm links	8.8 mm anterior	24.4 mm superior
Werkzeuge > Punkte > prox. Tibiahinterkante lateral proj. auf Ebene Tibia axial	15.1 mm	56.2 mm	143.4 mm		38.4 mm links	2.7 mm posterior	27.2 mm inferior
Werkzeuge > Punkte > prox. Tibiahinterkante lateral (varus valgus)	11.3 mm	49.9 mm	88.2 mm		42.2 mm links	3.6 mm anterior	28 mm superior
Werkzeuge > Punkte > prox. Tibiahinterkante lateral	13.8 mm	52.1 mm	91.2 mm		39.7 mm links	1.4 mm anterior	25 mm superior
Werkzeuge > Punkte > Kondyle medial proj. auf Ebene Tibia axial	25.8 mm	56.2 mm	143.2 mm		27.7 mm links	2.7 mm posterior	26.9 mm inferior
Werkzeuge > Punkte > Kondyle medial proj. auf Ebene Femur coronar	19 mm	40.6 mm	75.8 mm		34.5 mm links	12.9 mm anterior	40.4 mm superior
Werkzeuge > Punkte > Kondyle medial	24.2 mm	51.3 mm	81.2 mm		29.3 mm links	2.2 mm anterior	35 mm superior
Werkzeuge > Punkte > Kondyle lateral proj auf Ebene Tibia axial	16.1 mm	60.1 mm	143.1 mm		37.4 mm links	6.6 mm posterior	26.9 mm inferior
Werkzeuge > Punkte > Kondyle lateral proj auf Ebene Femur coronar	9.4 mm	44.6 mm	77.2 mm		44.1 mm links	8.9 mm anterior	39 mm superior
Werkzeuge > Punkte > Kondyle lateral	14.5 mm	55.3 mm	82.6 mm		39 mm links	1.8 mm posterior	33.6 mm superior
Werkzeuge > Punkte > Femurkopfmittelpunkt	27.5 mm	62 mm	19.1 mm		26 mm links	8.5 mm posterior	97.2 mm superior
Werkzeuge > Punkte > Femurachsenpunkt proximal	20.4 mm	61 mm	34.5 mm		33.1 mm links	7.5 mm posterior	81.8 mm superior
Werkzeuge > Punkte > Femurachsenpunkt distal	17.4 mm	49.9 mm	59.3 mm		36.1 mm links	3.6 mm anterior	57 mm superior
Werkzeuge > Punkte > Femur prox. proj. auf Ebene Femur coronar	20.4 mm	61 mm	34.5 mm		33.1 mm links	7.5 mm posterior	81.8 mm superior
Werkzeuge > Punkte > Femur Hals Basis proj. auf Ebene Femur coronar	23.8 mm	63.7 mm	25.8 mm		29.7 mm links	10.2 mm posterior	90.4 mm superior
Werkzeuge > Punkte > Femur Hals Basis manuell Pro	20.2 mm	61 mm	34.5 mm		33.3 mm links	7.5 mm posterior	81.8 mm superior
Werkzeuge > Punkte > Femur Hals Basis manuell	20.6 mm	62.6 mm	30.8 mm		32.9 mm links	9.1 mm posterior	85.5 mm superior
Werkzeuge > Punkte > Femur Hals Basis (ermittelt durch Proj. auf Ebene manuell)	23.6 mm	63.3 mm	25.6 mm		29.9 mm links	9.8 mm posterior	90.6 mm superior
Werkzeuge > Punkte > Femur Hals Basis (Ebene) proj. auf Ebene Femur axial	22.5 mm	59.5 mm	34.1 mm		31 mm links	6 mm posterior	82.1 mm superior
Werkzeuge > Punkte > Endpunkt Verlängerung der Senkrechten auf Kondylenachse	19.8 mm	71.6 mm	14.3 mm		33.7 mm links	18.1 mm posterior	102 mm superior
Werkzeuge > Punkte > Endpunkt Senkrechte auf Kondylenachse	16.5 mm	41.7 mm	76.2 mm		37 mm links	11.8 mm anterior	40 mm superior
Werkzeuge > Punkte > Ende der Verlängerung Senkrechte auf tibia vk (varus valgus)	13.5 mm	43.7 mm	79.5 mm		40 mm links	9.8 mm anterior	36.7 mm superior
Werkzeuge > Punkte > Ende der Senkrechte auf tibia hk (varus valgus)	10.5 mm	44.6 mm	88.8 mm		43 mm links	8.9 mm anterior	27.5 mm superior
Werkzeuge > Punkte > dist. Tibiavorderkante medial proj. auf Ebene tibia coronar (varus valgus)	23.1 mm	49.1 mm	151.3 mm		30.4 mm links	4.4 mm anterior	35 mm inferior
Werkzeuge > Punkte > dist. Tibiavorderkante medial proj. auf Ebene tibia coronar	23.8 mm	49.1 mm	151.3 mm		29.7 mm links	4.4 mm anterior	35.1 mm inferior
Werkzeuge > Punkte > dist. Tibiavorderkante medial proj. auf Ebene Tibia axial	23.4 mm	43.6 mm	144.2 mm		30.1 mm links	9.9 mm anterior	28 mm inferior
Werkzeuge > Punkte > dist. Tibiavorderkante medial (varus valgus)	23.1 mm	48.1 mm	151.4 mm		30.4 mm links	5.4 mm anterior	35.1 mm inferior
Werkzeuge > Punkte > dist. Tibiavorderkante medial	23.6 mm	44.2 mm	151.7 mm		29.9 mm links	9.3 mm anterior	35.5 mm inferior
Werkzeuge > Punkte > dist. Tibiavorderkante lateral proj. auf Ebene tibia coronar (varus valgus)	17.1 mm	49.4 mm	152.1 mm		36.4 mm links	4.1 mm anterior	35.8 mm inferior
Werkzeuge > Punkte > dist. Tibiavorderkante lateral proj. auf Ebene tibia coronar	16.7 mm	49.4 mm	152.2 mm		36.8 mm links	4.1 mm anterior	35.9 mm inferior
Werkzeuge > Punkte > dist. Tibiavorderkante lateral proj. auf Ebene Tibia axial	16.4 mm	45.1 mm	144.3 mm		37.1 mm links	8.4 mm anterior	28.1 mm inferior
Werkzeuge > Punkte > dist. Tibiavorderkante lateral (varus valgus)	17 mm	48.1 mm	152.2 mm		36.5 mm links	5.4 mm anterior	35.9 mm inferior
Werkzeuge > Punkte > dist. Tibiavorderkante lateral	16.6 mm	45.7 mm	152.5 mm		36.9 mm links	7.8 mm anterior	36.2 mm inferior
Werkzeuge > Punkte > AxPro_Kopfszentrum	25.8 mm	55.8 mm	32.9 mm		27.7 mm links	2.3 mm posterior	83.4 mm superior
Werkzeuge > Punkte > AxPro_Kondyle medial	29.3 mm	69.9 mm	39.6 mm		24.2 mm links	16.4 mm posterior	76.6 mm superior
Werkzeuge > Punkte > AxPro_Kondyle lateral	19.7 mm	74.2 mm	40.4 mm		33.8 mm links	20.7 mm posterior	75.9 mm superior
Werkzeuge > Linien > Verlängerung Senkrechte auf tibia vk (varus valgus)	6.6 mm	3.7 mm	49.4 mm	50 mm	6.6 mm links	3.7 mm anterior	49.4 mm superior	50 mm
Werkzeuge > Linien > Verlängerung der Senkrechten auf Kondylenachse	2.4 mm	21.7 mm	45 mm	50 mm	2.4 mm rechts	21.7 mm posterior	45 mm superior	50 mm
Werkzeuge > Linien > transkondyläre Achse	9.7 mm	4 mm	1.4 mm	10.6 mm	9.7 mm rechts	4 mm anterior	1.4 mm superior	10.6 mm
Werkzeuge > Linien > Tibiaachse	0.8 mm	2.4 mm	29.9 mm	30 mm	0.8 mm links	2.4 mm anterior	29.9 mm superior	30 mm
Werkzeuge > Linien > Talusachse proj. auf Ebene Tibia axial	6.5 mm	1.8 mm	0 mm	6.7 mm	6.5 mm links	1.8 mm posterior	0 mm inferior	6.7 mm
Werkzeuge > Linien > Senkrechte auf Kondylenachse	0.9 mm	8.2 mm	17 mm	18.8 mm	0.9 mm links	8.2 mm anterior	17 mm inferior	18.8 mm
Werkzeuge > Linien > Senkrechte auf dist. Tibiavorderkante in Ebene tibia coronar (varus valgus)	3 mm	1.7 mm	22.3 mm	22.6 mm	3 mm rechts	1.7 mm posterior	22.3 mm inferior	22.6 mm
Werkzeuge > Linien > Senkrecht auf prox. Tibiahinterkante in Ebene tibia coronar (varus valgus)	9.6 mm	2.9 mm	40.2 mm	41.4 mm	9.6 mm links	2.9 mm anterior	40.2 mm superior	41.4 mm
Werkzeuge > Linien > prox. Tibiahinterkante proj. auf Ebene Tibia axial	5.9 mm	0.2 mm	0.1 mm	5.9 mm	5.9 mm rechts	0.2 mm anterior	0.1 mm superior	5.9 mm
Werkzeuge > Linien > prox. Tibiahinterkante proj auf Ebene tibia coronar (varus valgus)	8.7 mm	0.5 mm	2 mm	8.9 mm	8.7 mm rechts	0.5 mm anterior	2 mm superior	8.9 mm
Werkzeuge > Linien > prox. Tibiahinterkante proj auf Ebene tibia coronar	5.9 mm	0.3 mm	0.7 mm	6 mm	5.9 mm rechts	0.3 mm anterior	0.7 mm superior	6 mm
Werkzeuge > Linien > prox. Tibiahinterkante (varus valgus)	8.6 mm	2.4 mm	1.9 mm	9.1 mm	8.6 mm rechts	2.4 mm anterior	1.9 mm superior	9.1 mm
Werkzeuge > Linien > prox. Tibiahinterkante	5.9 mm	0.3 mm	0.7 mm	6 mm	5.9 mm rechts	0.3 mm anterior	0.7 mm superior	6 mm
Werkzeuge > Linien > prox. femorale Längsachse	0.2 mm	1.7 mm	3.7 mm	4.1 mm	0.2 mm rechts	1.7 mm posterior	3.7 mm superior	4.1 mm
Werkzeuge > Linien > Neue Linie 31	9.6 mm	4.3 mm	0.7 mm	10.5 mm	9.6 mm rechts	4.3 mm anterior	0.7 mm superior	10.5 mm
Werkzeuge > Linien > Lot von Femurkopfmittelpunk	3.9 mm	1.4 mm	6.5 mm	7.7 mm	3.9 mm links	1.4 mm posterior	6.5 mm inferior	7.7 mm
Werkzeuge > Linien > Kopfzentrum - Femur Hals Basis (manuell) Linie	6.8 mm	0.6 mm	11.7 mm	13.5 mm	6.8 mm links	0.6 mm posterior	11.7 mm inferior	13.5 mm
Werkzeuge > Linien > Kopfzentrum - Femur Hals Basis (durch Ebene) Linie	3.9 mm	1.4 mm	6.5 mm	7.7 mm	3.9 mm links	1.4 mm posterior	6.5 mm inferior	7.7 mm
Werkzeuge > Linien > Kondyle_Femur Hals Basis Prox	9.6 mm	4.3 mm	0.7 mm	10.5 mm	9.6 mm rechts	4.3 mm anterior	0.7 mm superior	10.5 mm
Werkzeuge > Linien > Kondyle_AxPro_Kopfzentrum	9.6 mm	4.3 mm	0.7 mm	10.5 mm	9.6 mm rechts	4.3 mm anterior	0.7 mm superior	10.5 mm
Werkzeuge > Linien > Kondylenachse proj. auf Ebene Femur coronar	9.7 mm	4 mm	1.4 mm	10.6 mm	9.7 mm links	4 mm posterior	1.4 mm inferior	10.6 mm
Werkzeuge > Linien > Kondylenachse	9.7 mm	4 mm	1.4 mm	10.6 mm	9.7 mm links	4 mm posterior	1.4 mm inferior	10.6 mm
Werkzeuge > Linien > Kondyle proj. auf Ebene Tibia axial	9.7 mm	3.9 mm	0.1 mm	10.5 mm	9.7 mm links	3.9 mm posterior	0.1 mm superior	10.5 mm
Werkzeuge > Linien > Femurachse proj. auf Ebene Femur coronar
Werkzeuge > Linien > Femurachse Kopfzentrum	3 mm	11.1 mm	24.7 mm	27.3 mm	3 mm rechts	11.1 mm posterior	24.7 mm superior	27.3 mm
Werkzeuge > Linien > Femurachse	3 mm	11.1 mm	24.8 mm	27.3 mm	3 mm rechts	11.1 mm posterior	24.8 mm superior	27.3 mm
Werkzeuge > Linien > dist. Tibiavorderkante proj. auf Ebene tibia coronar (varus valgus)	6 mm	0.3 mm	0.8 mm	6.1 mm	6 mm rechts	0.3 mm anterior	0.8 mm superior	6.1 mm
Werkzeuge > Linien > dist. Tibiavorderkante proj. auf Ebene tibia coronar	7.1 mm	0.3 mm	0.8 mm	7.1 mm	7.1 mm rechts	0.3 mm anterior	0.8 mm superior	7.1 mm
Werkzeuge > Linien > dist. Tibiavorderkante proj. auf Ebene Tibia axial	7 mm	1.5 mm	0.1 mm	7.2 mm	7 mm rechts	1.5 mm anterior	0.1 mm superior	7.2 mm
Werkzeuge > Linien > dist. Tibiavorderkante (varus valgus)	6 mm	0.1 mm	0.8 mm	6.1 mm	6 mm rechts	0.1 mm posterior	0.8 mm superior	6.1 mm
Werkzeuge > Linien > dist. Tibiavorderkante	7 mm	1.6 mm	0.7 mm	7.2 mm	7 mm rechts	1.6 mm anterior	0.7 mm superior	7.2 mm
Werkzeuge > Linien > AxPro_Kondyle	9.6 mm	4.3 mm	0.7 mm	10.5 mm	9.6 mm rechts	4.3 mm anterior	0.7 mm superior	10.5 mm
Werkzeuge > Winkel > Winkel Schenkelhalsachse Femurachse (mittels Ebene manuell)	155.4 °	144.8 °	89.4 °	138.8 °	155.4 °	144.8 °	89.4 °	138.8 °
Werkzeuge > Winkel > Winkel Schenkelhalsachse Femurachse (Femur Hals Basis manuell definiert)	156.8 °	152.6 °	99.3 °	145 °	156.8 °	152.6 °	99.3 °	145 °
Werkzeuge > Winkel > varus valgus Tibia proj.	5.8 °	0.2 °	12.8 °	5.8 °	5.8 °	0.2 °	12.8 °	5.8 °
Werkzeuge > Winkel > varus valgus Femur proj.	4 °	1.6 °	9.1 °	4 °	4 °	1.6 °	9.1 °	4 °
Werkzeuge > Winkel > Torsionswinkel proj. auf Ebene Tibia axial	0.8 °	28.3 °	10 °	10 °	0.8 °	28.3 °	10 °	10 °
Werkzeuge > Winkel > Tibiotalare Torsion (TTT) proj.	0.3 °	1.5 °	3.2 °	3.2 °	0.3 °	1.5 °	3.2 °	3.2 °
Werkzeuge > Winkel > FTR (femorotibial Rotation) proj.	1.6 °	31.4 °	19.6 °	19.7 °	1.6 °	31.4 °	19.6 °	19.7 °
Werkzeuge > Winkel > Antetorsionswinkel korrigiert	17 °	9 °	24.8 °	26.6 °	17 °	9 °	24.8 °	26.6 °
Werkzeuge > Winkel > Antetorsionswinkel (über Ebene manuell bestimmt) proj	18.3 °	10.9 °	27.3 °	29.3 °	18.3 °	10.9 °	27.3 °	29.3 °
Werkzeuge > Winkel > Antetorsionswinkel (Femur Hals Basis manuell) proj	11.6 °	7.6 °	18.4 °	19.9 °	11.6 °	7.6 °	18.4 °	19.9 °
Werkzeuge > Ebenen > Tibia coronar
Werkzeuge > Ebenen > Tibia axial
Werkzeuge > Ebenen > Femur coronar
Werkzeuge > Ebenen > Femur axial
Werkzeuge > Ebenen > Ebene manuell
Werkzeuge > Polylinien > Punkte auf Kopf
Werkzeuge > Koordinatensysteme > ks tibia prox.
Werkzeuge > Koordinatensysteme > ks femur
Werkzeuge > Koordinatensysteme > ks
Werkzeuge > Koordinatensysteme > Kopie ks femur
Werkzeuge > Variablen > Kopfachsen_tmp	-100
Werkzeuge > Variablen > 300	300
Werkzeuge > Variablen > 50	50
Werkzeuge > Variablen > -50	-50
