# Supplementary material for: 3D Slicer open-source software plug-in for vector-based angle calculation of canine hind limb alignment in computed tomographic images
Source: PLoS One. 2024 Mar 29;19(3):e0283823. doi: 10.1371/journal.pone.0283823 (PMC10980227; doi:10.1371/journal.pone.0283823)
Supplement: S2 Data — (ZIP) [file pone.0283823.s002.zip › 106.csv]

Werkzeuge Name	Datensatzkoordinatensystem X	Datensatzkoordinatensystem Y	Datensatzkoordinatensystem Z	Datensatzkoordinatensystem 3D	Patientenkoordinatensystem X	Patientenkoordinatensystem Y	Patientenkoordinatensystem Z	Patientenkoordinatensystem 3D	Extra Wert X	Extra Wert Y	Extra Wert Z	Extra Wert 3D	Extra Wert Beschreibung
Ansichten > Ergebnisse varus valgus Tibia > varus valgus Tibia proj.	8.8 °	7.5 °	18.9 °	11 °	8.8 °	7.5 °	18.9 °	11 °
Ansichten > Ergebnisse varus valgus Femur > varus valgus Femur proj.	11.1 °	0.9 °	7.9 °	6.6 °	11.1 °	0.9 °	7.9 °	6.6 °
Ansichten > Ergebnisse Torsionswinkel Tibia > Torsionswinkel proj. auf Ebene Tibia axial	0.6 °	0.3 °	0.7 °	0.8 °	0.6 °	0.3 °	0.7 °	0.8 °
Ansichten > Ergebnisse FTR (femorotibiale Rotation) proj. > FTR (femorotibial Rotation) proj.	161.7 °	146.9 °	149.8 °	146.6 °	161.7 °	146.9 °	149.8 °	146.6 °
Ansichten > Ergebnisse AT-Winkel proj. > Winkel Schenkelhalsachse Femurachse (mittels Ebene manuell)	118.1 °	148.5 °	101 °	117.3 °	118.1 °	148.5 °	101 °	117.3 °
Ansichten > Ergebnisse AT-Winkel proj. > Winkel Schenkelhalsachse Femurachse (Femur Hals Basis manuell definiert)	130.5 °	161.1 °	122.4 °	135.4 °	130.5 °	161.1 °	122.4 °	135.4 °
Ansichten > Ergebnisse AT-Winkel proj. > Antetorsionswinkel (über Ebene manuell bestimmt) proj	20.9 °	125.4 °	15.8 °	25.8 °	20.9 °	125.4 °	15.8 °	25.8 °
Ansichten > Ergebnisse AT-Winkel proj. > Antetorsionswinkel (Femur Hals Basis manuell) proj	12.3 °	20.5 °	9.6 °	15.2 °	12.3 °	20.5 °	9.6 °	15.2 °
Ansichten > Ergebnis Tibiotalare Torsion (TTT) > Tibiotalare Torsion (TTT) proj.	174 °	176.7 °	172 °	171.3 °	174 °	176.7 °	172 °	171.3 °
Ansichten > Eingaben varus valgus Tibia > Tibiaachse proximal	54.1 mm	55.1 mm	179.4 mm		22.9 mm links	21.9 mm anterior	10.8 mm inferior
Ansichten > Eingaben varus valgus Tibia > Tibiaachse distal	47 mm	73.4 mm	219 mm		30 mm links	3.6 mm anterior	50.4 mm inferior
Ansichten > Eingaben varus valgus Tibia > prox. Tibiahinterkante medial (varus valgus)	55 mm	43.6 mm	143.2 mm		22 mm links	33.4 mm anterior	25.4 mm superior
Ansichten > Eingaben varus valgus Tibia > prox. Tibiahinterkante medial	50.9 mm	48.9 mm	144.4 mm		26.1 mm links	28.1 mm anterior	24.2 mm superior
Ansichten > Eingaben varus valgus Tibia > prox. Tibiahinterkante lateral (varus valgus)	45.5 mm	38.2 mm	146.4 mm		31.5 mm links	38.8 mm anterior	22.2 mm superior
Ansichten > Eingaben varus valgus Tibia > prox. Tibiahinterkante lateral	43.5 mm	43.8 mm	148.9 mm		33.5 mm links	33.2 mm anterior	19.7 mm superior
Ansichten > Eingaben varus valgus Tibia > dist. Tibiavorderkante medial (varus valgus)	49 mm	82 mm	234.1 mm		28 mm links	5 mm posterior	65.5 mm inferior
Ansichten > Eingaben varus valgus Tibia > dist. Tibiavorderkante medial	51.7 mm	81.8 mm	235.2 mm		25.3 mm links	4.8 mm posterior	66.6 mm inferior
Ansichten > Eingaben varus valgus Tibia > dist. Tibiavorderkante lateral (varus valgus)	42.6 mm	80.6 mm	233.6 mm		34.4 mm links	3.6 mm posterior	65 mm inferior
Ansichten > Eingaben varus valgus Tibia > dist. Tibiavorderkante lateral	46.1 mm	76.2 mm	236.4 mm		30.9 mm links	0.8 mm anterior	67.8 mm inferior
Ansichten > Eingaben varus valgus Femur > Kondyle medial	54.5 mm	43.1 mm	140.2 mm		22.5 mm links	33.9 mm anterior	28.4 mm superior
Ansichten > Eingaben varus valgus Femur > Kondyle lateral	42.6 mm	42.2 mm	142.8 mm		34.4 mm links	34.8 mm anterior	25.8 mm superior
Ansichten > Eingaben varus valgus Femur > Femurachsenpunkt proximal	42.5 mm	87.5 mm	87.8 mm		34.5 mm links	10.5 mm posterior	80.8 mm superior
Ansichten > Eingaben varus valgus Femur > Femurachsenpunkt distal	46.6 mm	44.3 mm	119.4 mm		30.4 mm links	32.7 mm anterior	49.2 mm superior
Ansichten > Eingaben Tibiotalare Torsion (TTT) > Tibiaachse proximal	54.1 mm	55.1 mm	179.4 mm		22.9 mm links	21.9 mm anterior	10.8 mm inferior
Ansichten > Eingaben Tibiotalare Torsion (TTT) > Tibiaachse distal	47 mm	73.4 mm	219 mm		30 mm links	3.6 mm anterior	50.4 mm inferior
Ansichten > Eingaben Tibiotalare Torsion (TTT) > Talus medial	49.9 mm	81.2 mm	238.6 mm		27.1 mm links	4.2 mm posterior	70 mm inferior
Ansichten > Eingaben Tibiotalare Torsion (TTT) > Talus lateral	44.8 mm	77.7 mm	239.7 mm		32.2 mm links	0.7 mm posterior	71.1 mm inferior
Ansichten > Eingaben Tibiotalare Torsion (TTT) > dist. Tibiavorderkante medial	51.7 mm	81.8 mm	235.2 mm		25.3 mm links	4.8 mm posterior	66.6 mm inferior
Ansichten > Eingaben Tibiotalare Torsion (TTT) > dist. Tibiavorderkante lateral	46.1 mm	76.2 mm	236.4 mm		30.9 mm links	0.8 mm anterior	67.8 mm inferior
Ansichten > Eingaben Tibia Torsionswinkel > Tibiaachse proximal	54.1 mm	55.1 mm	179.4 mm		22.9 mm links	21.9 mm anterior	10.8 mm inferior
Ansichten > Eingaben Tibia Torsionswinkel > Tibiaachse distal	47 mm	73.4 mm	219 mm		30 mm links	3.6 mm anterior	50.4 mm inferior
Ansichten > Eingaben Tibia Torsionswinkel > prox. Tibiahinterkante medial	50.9 mm	48.9 mm	144.4 mm		26.1 mm links	28.1 mm anterior	24.2 mm superior
Ansichten > Eingaben Tibia Torsionswinkel > prox. Tibiahinterkante lateral	43.5 mm	43.8 mm	148.9 mm		33.5 mm links	33.2 mm anterior	19.7 mm superior
Ansichten > Eingaben Tibia Torsionswinkel > dist. Tibiavorderkante medial	51.7 mm	81.8 mm	235.2 mm		25.3 mm links	4.8 mm posterior	66.6 mm inferior
Ansichten > Eingaben Tibia Torsionswinkel > dist. Tibiavorderkante lateral	46.1 mm	76.2 mm	236.4 mm		30.9 mm links	0.8 mm anterior	67.8 mm inferior
Ansichten > Eingaben FTR (femorotibiale Rotation) proj. > Tibiaachse proximal	54.1 mm	55.1 mm	179.4 mm		22.9 mm links	21.9 mm anterior	10.8 mm inferior
Ansichten > Eingaben FTR (femorotibiale Rotation) proj. > Tibiaachse distal	47 mm	73.4 mm	219 mm		30 mm links	3.6 mm anterior	50.4 mm inferior
Ansichten > Eingaben FTR (femorotibiale Rotation) proj. > prox. Tibiahinterkante medial	50.9 mm	48.9 mm	144.4 mm		26.1 mm links	28.1 mm anterior	24.2 mm superior
Ansichten > Eingaben FTR (femorotibiale Rotation) proj. > prox. Tibiahinterkante lateral	43.5 mm	43.8 mm	148.9 mm		33.5 mm links	33.2 mm anterior	19.7 mm superior
Ansichten > Eingaben FTR (femorotibiale Rotation) proj. > Kondyle medial	54.5 mm	43.1 mm	140.2 mm		22.5 mm links	33.9 mm anterior	28.4 mm superior
Ansichten > Eingaben FTR (femorotibiale Rotation) proj. > Kondyle lateral	42.6 mm	42.2 mm	142.8 mm		34.4 mm links	34.8 mm anterior	25.8 mm superior
Ansichten > Eingaben AT Winkel proj. > Kondyle medial	54.5 mm	43.1 mm	140.2 mm		22.5 mm links	33.9 mm anterior	28.4 mm superior
Ansichten > Eingaben AT Winkel proj. > Kondyle lateral	42.6 mm	42.2 mm	142.8 mm		34.4 mm links	34.8 mm anterior	25.8 mm superior
Ansichten > Eingaben AT Winkel proj. > Femurkopfmittelpunkt	50.4 mm	102.5 mm	72.4 mm		26.6 mm links	25.5 mm posterior	96.2 mm superior
Ansichten > Eingaben AT Winkel proj. > Femurachsenpunkt proximal	42.5 mm	87.5 mm	87.8 mm		34.5 mm links	10.5 mm posterior	80.8 mm superior
Ansichten > Eingaben AT Winkel proj. > Femurachsenpunkt distal	46.6 mm	44.3 mm	119.4 mm		30.4 mm links	32.7 mm anterior	49.2 mm superior
Ansichten > Eingaben AT Winkel proj. > Femur Hals Basis manuell	41.8 mm	95.8 mm	82 mm		35.2 mm links	18.8 mm posterior	86.6 mm superior
Ansichten > Eingaben AT Winkel proj. > Femur Hals Basis (ermittelt durch Proj. auf Ebene manuell)	46.1 mm	101.2 mm	75.5 mm		30.9 mm links	24.2 mm posterior	93.1 mm superior
Ansichten > Eingaben AT Winkel proj. > Ebene manuell
Ansichten > Eingaben AT Winkel proj. > Punkte auf Kopf
Ansichten > Ansicht Werkzeuge varus valgus Tibia > tmp zur Definition der Senkrechten auf tibia vk und hk	50.5 mm	64.3 mm	199.2 mm		26.5 mm links	12.7 mm anterior	30.6 mm inferior
Ansichten > Ansicht Werkzeuge varus valgus Tibia > tmp proj. auf Ebene tibia coronar	50.5 mm	64.3 mm	199.2 mm		26.5 mm links	12.7 mm anterior	30.6 mm inferior
Ansichten > Ansicht Werkzeuge varus valgus Tibia > Tibiaachse proximal	54.1 mm	55.1 mm	179.4 mm		22.9 mm links	21.9 mm anterior	10.8 mm inferior
Ansichten > Ansicht Werkzeuge varus valgus Tibia > Tibiaachse distal	47 mm	73.4 mm	219 mm		30 mm links	3.6 mm anterior	50.4 mm inferior
Ansichten > Ansicht Werkzeuge varus valgus Tibia > prox. Tibiahinterkante medial proj. auf Ebene tibia coronar (varus valgus)	59.7 mm	39.3 mm	146 mm		17.3 mm links	37.7 mm anterior	22.6 mm superior
Ansichten > Ansicht Werkzeuge varus valgus Tibia > prox. Tibiahinterkante medial (varus valgus)	55 mm	43.6 mm	143.2 mm		22 mm links	33.4 mm anterior	25.4 mm superior
Ansichten > Ansicht Werkzeuge varus valgus Tibia > prox. Tibiahinterkante lateral proj. auf Ebene tibia coronar (varus valgus)	51.4 mm	32.8 mm	150 mm		25.6 mm links	44.2 mm anterior	18.6 mm superior
Ansichten > Ansicht Werkzeuge varus valgus Tibia > prox. Tibiahinterkante lateral (varus valgus)	45.5 mm	38.2 mm	146.4 mm		31.5 mm links	38.8 mm anterior	22.2 mm superior
Ansichten > Ansicht Werkzeuge varus valgus Tibia > Ende der Verlängerung Senkrechte auf tibia vk (varus valgus)	58.4 mm	43.5 mm	154.4 mm		18.6 mm links	33.5 mm anterior	14.2 mm superior
Ansichten > Ansicht Werkzeuge varus valgus Tibia > Ende der Senkrechte auf tibia hk (varus valgus)	51.6 mm	33 mm	149.9 mm		25.4 mm links	44 mm anterior	18.7 mm superior
Ansichten > Ansicht Werkzeuge varus valgus Tibia > dist. Tibiavorderkante medial proj. auf Ebene tibia coronar (varus valgus)	47.5 mm	83.4 mm	233.2 mm		29.5 mm links	6.4 mm posterior	64.6 mm inferior
Ansichten > Ansicht Werkzeuge varus valgus Tibia > dist. Tibiavorderkante medial (varus valgus)	49 mm	82 mm	234.1 mm		28 mm links	5 mm posterior	65.5 mm inferior
Ansichten > Ansicht Werkzeuge varus valgus Tibia > dist. Tibiavorderkante lateral proj. auf Ebene tibia coronar (varus valgus)	43.6 mm	79.7 mm	234.2 mm		33.4 mm links	2.7 mm posterior	65.6 mm inferior
Ansichten > Ansicht Werkzeuge varus valgus Tibia > dist. Tibiavorderkante lateral (varus valgus)	42.6 mm	80.6 mm	233.6 mm		34.4 mm links	3.6 mm posterior	65 mm inferior
Ansichten > Ansicht Werkzeuge varus valgus Tibia > Verlängerung Senkrechte auf tibia vk (varus valgus)	7.9 mm	20.8 mm	44.8 mm	50 mm	7.9 mm rechts	20.8 mm anterior	44.8 mm superior	50 mm
Ansichten > Ansicht Werkzeuge varus valgus Tibia > Tibiaachse	7.1 mm	18.3 mm	39.6 mm	44.2 mm	7.1 mm rechts	18.3 mm anterior	39.6 mm superior	44.2 mm
Ansichten > Ansicht Werkzeuge varus valgus Tibia > Senkrechte auf dist. Tibiavorderkante in Ebene tibia coronar (varus valgus)	6.1 mm	16.2 mm	34.8 mm	38.8 mm	6.1 mm links	16.2 mm posterior	34.8 mm inferior	38.8 mm
Ansichten > Ansicht Werkzeuge varus valgus Tibia > Senkrecht auf prox. Tibiahinterkante in Ebene tibia coronar (varus valgus)	1 mm	31.3 mm	49.3 mm	58.4 mm	1 mm rechts	31.3 mm anterior	49.3 mm superior	58.4 mm
Ansichten > Ansicht Werkzeuge varus valgus Tibia > prox. Tibiahinterkante proj auf Ebene tibia coronar (varus valgus)	8.3 mm	6.5 mm	4 mm	11.3 mm	8.3 mm rechts	6.5 mm posterior	4 mm superior	11.3 mm
Ansichten > Ansicht Werkzeuge varus valgus Tibia > prox. Tibiahinterkante (varus valgus)	9.5 mm	5.4 mm	3.2 mm	11.4 mm	9.5 mm rechts	5.4 mm posterior	3.2 mm superior	11.4 mm
Ansichten > Ansicht Werkzeuge varus valgus Tibia > dist. Tibiavorderkante proj. auf Ebene tibia coronar (varus valgus)	3.9 mm	3.6 mm	1 mm	5.4 mm	3.9 mm rechts	3.6 mm posterior	1 mm superior	5.4 mm
Ansichten > Ansicht Werkzeuge varus valgus Tibia > dist. Tibiavorderkante (varus valgus)	6.4 mm	1.4 mm	0.5 mm	6.5 mm	6.4 mm rechts	1.4 mm posterior	0.5 mm inferior	6.5 mm
Ansichten > Ansicht Werkzeuge varus valgus Tibia > varus valgus Tibia proj.	8.8 °	7.5 °	18.9 °	11 °	8.8 °	7.5 °	18.9 °	11 °
Ansichten > Ansicht Werkzeuge varus valgus Tibia > Tibia coronar
Ansichten > Ansicht Werkzeuge varus valgus Tibia > ks tibia prox.
Ansichten > Ansicht Werkzeuge varus valgus Femur > Kondyle medial proj. auf Ebene Femur coronar	52.4 mm	33.1 mm	126.7 mm		24.6 mm links	43.9 mm anterior	41.9 mm superior
Ansichten > Ansicht Werkzeuge varus valgus Femur > Kondyle medial	54.5 mm	43.1 mm	140.2 mm		22.5 mm links	33.9 mm anterior	28.4 mm superior
Ansichten > Ansicht Werkzeuge varus valgus Femur > Kondyle lateral proj auf Ebene Femur coronar	40.4 mm	32.1 mm	129.4 mm		36.6 mm links	44.9 mm anterior	39.2 mm superior
Ansichten > Ansicht Werkzeuge varus valgus Femur > Kondyle lateral	42.6 mm	42.2 mm	142.8 mm		34.4 mm links	34.8 mm anterior	25.8 mm superior
Ansichten > Ansicht Werkzeuge varus valgus Femur > Femurachsenpunkt proximal	42.5 mm	87.5 mm	87.8 mm		34.5 mm links	10.5 mm posterior	80.8 mm superior
Ansichten > Ansicht Werkzeuge varus valgus Femur > Femurachsenpunkt distal	46.6 mm	44.3 mm	119.4 mm		30.4 mm links	32.7 mm anterior	49.2 mm superior
Ansichten > Ansicht Werkzeuge varus valgus Femur > Femur prox. proj. auf Ebene Femur coronar	42.5 mm	87.5 mm	87.8 mm		34.5 mm links	10.5 mm posterior	80.8 mm superior
Ansichten > Ansicht Werkzeuge varus valgus Femur > Endpunkt Verlängerung der Senkrechten auf Kondylenachse	37.1 mm	84.3 mm	91 mm		39.9 mm links	7.3 mm posterior	77.6 mm superior
Ansichten > Ansicht Werkzeuge varus valgus Femur > Endpunkt Senkrechte auf Kondylenachse	49.3 mm	32.9 mm	127.4 mm		27.7 mm links	44.1 mm anterior	41.2 mm superior
Ansichten > Ansicht Werkzeuge varus valgus Femur > Verlängerung der Senkrechten auf Kondylenachse	9.5 mm	40.1 mm	28.3 mm	50 mm	9.5 mm links	40.1 mm posterior	28.3 mm superior	50 mm
Ansichten > Ansicht Werkzeuge varus valgus Femur > Senkrechte auf Kondylenachse	2.7 mm	11.4 mm	8.1 mm	14.2 mm	2.7 mm rechts	11.4 mm anterior	8.1 mm inferior	14.2 mm
Ansichten > Ansicht Werkzeuge varus valgus Femur > Kondylenachse proj. auf Ebene Femur coronar	12 mm	1 mm	2.6 mm	12.3 mm	12 mm links	1 mm anterior	2.6 mm inferior	12.3 mm
Ansichten > Ansicht Werkzeuge varus valgus Femur > Kondylenachse	12 mm	1 mm	2.6 mm	12.3 mm	12 mm links	1 mm anterior	2.6 mm inferior	12.3 mm
Ansichten > Ansicht Werkzeuge varus valgus Femur > Femurachse proj. auf Ebene Femur coronar
Ansichten > Ansicht Werkzeuge varus valgus Femur > Femurachse	4.1 mm	43.2 mm	31.5 mm	53.6 mm	4.1 mm links	43.2 mm posterior	31.5 mm superior	53.6 mm
Ansichten > Ansicht Werkzeuge varus valgus Femur > varus valgus Femur proj.	11.1 °	0.9 °	7.9 °	6.6 °	11.1 °	0.9 °	7.9 °	6.6 °
Ansichten > Ansicht Werkzeuge varus valgus Femur > Femur coronar
Ansichten > Ansicht Werkzeuge varus valgus Femur > ks femur
Ansichten > Ansicht Werkzeuge Torsionswinkel Tibia > Tibiaachse proximal	54.1 mm	55.1 mm	179.4 mm		22.9 mm links	21.9 mm anterior	10.8 mm inferior
Ansichten > Ansicht Werkzeuge Torsionswinkel Tibia > Tibiaachse distal	47 mm	73.4 mm	219 mm		30 mm links	3.6 mm anterior	50.4 mm inferior
Ansichten > Ansicht Werkzeuge Torsionswinkel Tibia > prox. Tibiahinterkante medial proj. auf Ebene Tibia axial	38.5 mm	81.1 mm	214 mm		38.5 mm links	4.1 mm posterior	45.4 mm inferior
Ansichten > Ansicht Werkzeuge Torsionswinkel Tibia > prox. Tibiahinterkante medial	50.9 mm	48.9 mm	144.4 mm		26.1 mm links	28.1 mm anterior	24.2 mm superior
Ansichten > Ansicht Werkzeuge Torsionswinkel Tibia > prox. Tibiahinterkante lateral proj. auf Ebene Tibia axial	31.6 mm	74.6 mm	215.7 mm		45.4 mm links	2.4 mm anterior	47.1 mm inferior
Ansichten > Ansicht Werkzeuge Torsionswinkel Tibia > prox. Tibiahinterkante lateral	43.5 mm	43.8 mm	148.9 mm		33.5 mm links	33.2 mm anterior	19.7 mm superior
Ansichten > Ansicht Werkzeuge Torsionswinkel Tibia > dist. Tibiavorderkante medial proj. auf Ebene Tibia axial	54.5 mm	74.6 mm	219.8 mm		22.5 mm links	2.4 mm anterior	51.2 mm inferior
Ansichten > Ansicht Werkzeuge Torsionswinkel Tibia > dist. Tibiavorderkante medial	51.7 mm	81.8 mm	235.2 mm		25.3 mm links	4.8 mm posterior	66.6 mm inferior
Ansichten > Ansicht Werkzeuge Torsionswinkel Tibia > dist. Tibiavorderkante lateral proj. auf Ebene Tibia axial	48.8 mm	69.2 mm	221.3 mm		28.2 mm links	7.8 mm anterior	52.7 mm inferior
Ansichten > Ansicht Werkzeuge Torsionswinkel Tibia > dist. Tibiavorderkante lateral	46.1 mm	76.2 mm	236.4 mm		30.9 mm links	0.8 mm anterior	67.8 mm inferior
Ansichten > Ansicht Werkzeuge Torsionswinkel Tibia > prox. Tibiahinterkante proj. auf Ebene Tibia axial	6.9 mm	6.4 mm	1.7 mm	9.6 mm	6.9 mm rechts	6.4 mm posterior	1.7 mm superior	9.6 mm
Ansichten > Ansicht Werkzeuge Torsionswinkel Tibia > prox. Tibiahinterkante	7.4 mm	5.2 mm	4.5 mm	10.1 mm	7.4 mm rechts	5.2 mm posterior	4.5 mm superior	10.1 mm
Ansichten > Ansicht Werkzeuge Torsionswinkel Tibia > dist. Tibiavorderkante proj. auf Ebene Tibia axial	5.7 mm	5.4 mm	1.5 mm	8 mm	5.7 mm rechts	5.4 mm posterior	1.5 mm superior	8 mm
Ansichten > Ansicht Werkzeuge Torsionswinkel Tibia > dist. Tibiavorderkante	5.6 mm	5.6 mm	1.2 mm	8 mm	5.6 mm rechts	5.6 mm posterior	1.2 mm superior	8 mm
Ansichten > Ansicht Werkzeuge Torsionswinkel Tibia > Torsionswinkel proj. auf Ebene Tibia axial	0.6 °	0.3 °	0.7 °	0.8 °	0.6 °	0.3 °	0.7 °	0.8 °
Ansichten > Ansicht Werkzeuge Torsionswinkel Tibia > Tibia axial
Ansichten > Ansicht Werkzeuge Torsionswinkel Tibia > ks tibia prox.
Ansichten > Ansicht Werkzeuge Tibiotalare Torsion (TTT) > Tibiaachse proximal	54.1 mm	55.1 mm	179.4 mm		22.9 mm links	21.9 mm anterior	10.8 mm inferior
Ansichten > Ansicht Werkzeuge Tibiotalare Torsion (TTT) > Tibiaachse distal	47 mm	73.4 mm	219 mm		30 mm links	3.6 mm anterior	50.4 mm inferior
Ansichten > Ansicht Werkzeuge Tibiotalare Torsion (TTT) > Talus medial proj. auf Ebene Tibia axial	53.1 mm	72.8 mm	220.4 mm		23.9 mm links	4.2 mm anterior	51.8 mm inferior
Ansichten > Ansicht Werkzeuge Tibiotalare Torsion (TTT) > Talus medial	49.9 mm	81.2 mm	238.6 mm		27.1 mm links	4.2 mm posterior	70 mm inferior
Ansichten > Ansicht Werkzeuge Tibiotalare Torsion (TTT) > Talus lateral proj. auf Ebene Tibia axial	48.1 mm	69.1 mm	221.2 mm		28.9 mm links	7.9 mm anterior	52.6 mm inferior
Ansichten > Ansicht Werkzeuge Tibiotalare Torsion (TTT) > Talus lateral	44.8 mm	77.7 mm	239.7 mm		32.2 mm links	0.7 mm posterior	71.1 mm inferior
Ansichten > Ansicht Werkzeuge Tibiotalare Torsion (TTT) > dist. Tibiavorderkante medial proj. auf Ebene Tibia axial	54.5 mm	74.6 mm	219.8 mm		22.5 mm links	2.4 mm anterior	51.2 mm inferior
Ansichten > Ansicht Werkzeuge Tibiotalare Torsion (TTT) > dist. Tibiavorderkante medial	51.7 mm	81.8 mm	235.2 mm		25.3 mm links	4.8 mm posterior	66.6 mm inferior
Ansichten > Ansicht Werkzeuge Tibiotalare Torsion (TTT) > dist. Tibiavorderkante lateral proj. auf Ebene Tibia axial	48.8 mm	69.2 mm	221.3 mm		28.2 mm links	7.8 mm anterior	52.7 mm inferior
Ansichten > Ansicht Werkzeuge Tibiotalare Torsion (TTT) > dist. Tibiavorderkante lateral	46.1 mm	76.2 mm	236.4 mm		30.9 mm links	0.8 mm anterior	67.8 mm inferior
Ansichten > Ansicht Werkzeuge Tibiotalare Torsion (TTT) > Talusachse proj. auf Ebene Tibia axial	5 mm	3.6 mm	0.8 mm	6.3 mm	5 mm links	3.6 mm anterior	0.8 mm inferior	6.3 mm
Ansichten > Ansicht Werkzeuge Tibiotalare Torsion (TTT) > dist. Tibiavorderkante proj. auf Ebene Tibia axial	5.7 mm	5.4 mm	1.5 mm	8 mm	5.7 mm rechts	5.4 mm posterior	1.5 mm superior	8 mm
Ansichten > Ansicht Werkzeuge Tibiotalare Torsion (TTT) > Tibiotalare Torsion (TTT) proj.	174 °	176.7 °	172 °	171.3 °	174 °	176.7 °	172 °	171.3 °
Ansichten > Ansicht Werkzeuge Tibiotalare Torsion (TTT) > Tibia axial
Ansichten > Ansicht Werkzeuge Tibiotalare Torsion (TTT) > ks tibia prox.
Ansichten > Ansicht Werkzeuge FTR > prox. Tibiahinterkante medial proj. auf Ebene Tibia axial	38.5 mm	81.1 mm	214 mm		38.5 mm links	4.1 mm posterior	45.4 mm inferior
Ansichten > Ansicht Werkzeuge FTR > prox. Tibiahinterkante medial	50.9 mm	48.9 mm	144.4 mm		26.1 mm links	28.1 mm anterior	24.2 mm superior
Ansichten > Ansicht Werkzeuge FTR > prox. Tibiahinterkante lateral proj. auf Ebene Tibia axial	31.6 mm	74.6 mm	215.7 mm		45.4 mm links	2.4 mm anterior	47.1 mm inferior
Ansichten > Ansicht Werkzeuge FTR > prox. Tibiahinterkante lateral	43.5 mm	43.8 mm	148.9 mm		33.5 mm links	33.2 mm anterior	19.7 mm superior
Ansichten > Ansicht Werkzeuge FTR > Kondyle medial proj. auf Ebene Tibia axial	41 mm	78.1 mm	215.8 mm		36 mm links	1.1 mm posterior	47.2 mm inferior
Ansichten > Ansicht Werkzeuge FTR > Kondyle medial	54.5 mm	43.1 mm	140.2 mm		22.5 mm links	33.9 mm anterior	28.4 mm superior
Ansichten > Ansicht Werkzeuge FTR > Kondyle lateral proj auf Ebene Tibia axial	29.7 mm	75.5 mm	215 mm		47.3 mm links	1.5 mm anterior	46.4 mm inferior
Ansichten > Ansicht Werkzeuge FTR > Kondyle lateral	42.6 mm	42.2 mm	142.8 mm		34.4 mm links	34.8 mm anterior	25.8 mm superior
Ansichten > Ansicht Werkzeuge FTR > prox. Tibiahinterkante proj. auf Ebene Tibia axial	6.9 mm	6.4 mm	1.7 mm	9.6 mm	6.9 mm rechts	6.4 mm posterior	1.7 mm superior	9.6 mm
Ansichten > Ansicht Werkzeuge FTR > prox. Tibiahinterkante	7.4 mm	5.2 mm	4.5 mm	10.1 mm	7.4 mm rechts	5.2 mm posterior	4.5 mm superior	10.1 mm
Ansichten > Ansicht Werkzeuge FTR > Kondylenachse	12 mm	1 mm	2.6 mm	12.3 mm	12 mm links	1 mm anterior	2.6 mm inferior	12.3 mm
Ansichten > Ansicht Werkzeuge FTR > Kondyle proj. auf Ebene Tibia axial	11.3 mm	2.6 mm	0.8 mm	11.7 mm	11.3 mm links	2.6 mm anterior	0.8 mm superior	11.7 mm
Ansichten > Ansicht Werkzeuge FTR > FTR (femorotibial Rotation) proj.	161.7 °	146.9 °	149.8 °	146.6 °	161.7 °	146.9 °	149.8 °	146.6 °
Ansichten > Ansicht Werkzeuge FTR > Tibia axial
Ansichten > Ansicht Werkzeuge FTR > ks tibia prox.
Ansichten > Ansicht Werkzeuge AT-Winkel (best. mittels Ebene) > tmp A	54.7 mm	87.4 mm	86.2 mm		22.3 mm links	10.4 mm posterior	82.4 mm superior
Ansichten > Ansicht Werkzeuge AT-Winkel (best. mittels Ebene) > TMP6	64.1 mm	85.7 mm	82.7 mm		12.9 mm links	8.7 mm posterior	85.9 mm superior
Ansichten > Ansicht Werkzeuge AT-Winkel (best. mittels Ebene) > TMP5	46.3 mm	145.7 mm	40.8 mm		30.7 mm links	68.7 mm posterior	127.8 mm superior
Ansichten > Ansicht Werkzeuge AT-Winkel (best. mittels Ebene) > Kondyle medial	54.5 mm	43.1 mm	140.2 mm		22.5 mm links	33.9 mm anterior	28.4 mm superior
Ansichten > Ansicht Werkzeuge AT-Winkel (best. mittels Ebene) > Kondyle lateral	42.6 mm	42.2 mm	142.8 mm		34.4 mm links	34.8 mm anterior	25.8 mm superior
Ansichten > Ansicht Werkzeuge AT-Winkel (best. mittels Ebene) > Femurkopfmittelpunkt	50.4 mm	102.5 mm	72.4 mm		26.6 mm links	25.5 mm posterior	96.2 mm superior
Ansichten > Ansicht Werkzeuge AT-Winkel (best. mittels Ebene) > Femurachsenpunkt proximal	42.5 mm	87.5 mm	87.8 mm		34.5 mm links	10.5 mm posterior	80.8 mm superior
Ansichten > Ansicht Werkzeuge AT-Winkel (best. mittels Ebene) > Femurachsenpunkt distal	46.6 mm	44.3 mm	119.4 mm		30.4 mm links	32.7 mm anterior	49.2 mm superior
Ansichten > Ansicht Werkzeuge AT-Winkel (best. mittels Ebene) > Femur Hals Basis manuell Pro	42.6 mm	87.6 mm	88 mm		34.4 mm links	10.6 mm posterior	80.6 mm superior
Ansichten > Ansicht Werkzeuge AT-Winkel (best. mittels Ebene) > Femur Hals Basis manuell	41.8 mm	95.8 mm	82 mm		35.2 mm links	18.8 mm posterior	86.6 mm superior
Ansichten > Ansicht Werkzeuge AT-Winkel (best. mittels Ebene) > Femur Hals Basis (ermittelt durch Proj. auf Ebene manuell)	46.1 mm	101.2 mm	75.5 mm		30.9 mm links	24.2 mm posterior	93.1 mm superior
Ansichten > Ansicht Werkzeuge AT-Winkel (best. mittels Ebene) > Femur Hals Basis (Ebene) proj. auf Ebene Femur axial	47.5 mm	86.6 mm	86.1 mm		29.5 mm links	9.6 mm posterior	82.5 mm superior
Ansichten > Ansicht Werkzeuge AT-Winkel (best. mittels Ebene) > AxPro_Kopfszentrum	52 mm	85.9 mm	84.4 mm		25 mm links	8.9 mm posterior	84.2 mm superior
Ansichten > Ansicht Werkzeuge AT-Winkel (best. mittels Ebene) > AxPro_Kondyle medial	49.4 mm	97.4 mm	100.6 mm		27.6 mm links	20.4 mm posterior	68 mm superior
Ansichten > Ansicht Werkzeuge AT-Winkel (best. mittels Ebene) > AxPro_Kondyle lateral	37.3 mm	97.6 mm	102.4 mm		39.7 mm links	20.6 mm posterior	66.2 mm superior
Ansichten > Ansicht Werkzeuge AT-Winkel (best. mittels Ebene) > Kopfzentrum - Femur Hals Basis (manuell) Linie	8.6 mm	6.6 mm	9.6 mm	14.5 mm	8.6 mm links	6.6 mm anterior	9.6 mm inferior	14.5 mm
Ansichten > Ansicht Werkzeuge AT-Winkel (best. mittels Ebene) > Kopfzentrum - Femur Hals Basis (durch Ebene) Linie	4.3 mm	1.3 mm	3.1 mm	5.5 mm	4.3 mm links	1.3 mm anterior	3.1 mm inferior	5.5 mm
Ansichten > Ansicht Werkzeuge AT-Winkel (best. mittels Ebene) > Kondyle_Femur Hals Basis Prox	12.1 mm	0.2 mm	1.8 mm	12.2 mm	12.1 mm rechts	0.2 mm anterior	1.8 mm superior	12.2 mm
Ansichten > Ansicht Werkzeuge AT-Winkel (best. mittels Ebene) > Kondyle_AxPro_Kopfzentrum	12.1 mm	0.2 mm	1.8 mm	12.2 mm	12.1 mm rechts	0.2 mm anterior	1.8 mm superior	12.2 mm
Ansichten > Ansicht Werkzeuge AT-Winkel (best. mittels Ebene) > Femurachse Kopfzentrum	4.1 mm	43.2 mm	31.5 mm	53.6 mm	4.1 mm links	43.2 mm posterior	31.5 mm superior	53.6 mm
Ansichten > Ansicht Werkzeuge AT-Winkel (best. mittels Ebene) > Femurachse	4.1 mm	43.2 mm	31.5 mm	53.6 mm	4.1 mm links	43.2 mm posterior	31.5 mm superior	53.6 mm
Ansichten > Ansicht Werkzeuge AT-Winkel (best. mittels Ebene) > AxPro_Kondyle	12.1 mm	0.2 mm	1.8 mm	12.2 mm	12.1 mm rechts	0.2 mm anterior	1.8 mm superior	12.2 mm
Ansichten > Ansicht Werkzeuge AT-Winkel (best. mittels Ebene) > Winkel Schenkelhalsachse Femurachse (mittels Ebene manuell)	118.1 °	148.5 °	101 °	117.3 °	118.1 °	148.5 °	101 °	117.3 °
Ansichten > Ansicht Werkzeuge AT-Winkel (best. mittels Ebene) > Winkel Schenkelhalsachse Femurachse (Femur Hals Basis manuell definiert)	130.5 °	161.1 °	122.4 °	135.4 °	130.5 °	161.1 °	122.4 °	135.4 °
Ansichten > Ansicht Werkzeuge AT-Winkel (best. mittels Ebene) > Antetorsionswinkel (über Ebene manuell bestimmt) proj	20.9 °	125.4 °	15.8 °	25.8 °	20.9 °	125.4 °	15.8 °	25.8 °
Ansichten > Ansicht Werkzeuge AT-Winkel (best. mittels Ebene) > Antetorsionswinkel (Femur Hals Basis manuell) proj	12.3 °	20.5 °	9.6 °	15.2 °	12.3 °	20.5 °	9.6 °	15.2 °
Ansichten > Ansicht Werkzeuge AT-Winkel (best. mittels Ebene) > Femur axial
Ansichten > Ansicht Werkzeuge AT-Winkel (best. mittels Ebene) > Ebene manuell
Ansichten > Ansicht Werkzeuge AT-Winkel (best. mittels Ebene) > ks femur
Ansichten > Ansicht Werkzeuge AT-Winkel (best. mittels Ebene) > Kopie ks femur
Ansichten > Ansicht Werkzeuge AT-Winkel (best. mittels Ebene) > Punkte auf Kopf
Werkzeuge > Punkte > tmp zur Definition der Senkrechten auf tibia vk und hk	50.5 mm	64.3 mm	199.2 mm		26.5 mm links	12.7 mm anterior	30.6 mm inferior
Werkzeuge > Punkte > tmp proj. auf Ebene tibia coronar	50.5 mm	64.3 mm	199.2 mm		26.5 mm links	12.7 mm anterior	30.6 mm inferior
Werkzeuge > Punkte > tmp A	54.7 mm	87.4 mm	86.2 mm		22.3 mm links	10.4 mm posterior	82.4 mm superior
Werkzeuge > Punkte > TMP6	64.1 mm	85.7 mm	82.7 mm		12.9 mm links	8.7 mm posterior	85.9 mm superior
Werkzeuge > Punkte > TMP5	46.3 mm	145.7 mm	40.8 mm		30.7 mm links	68.7 mm posterior	127.8 mm superior
Werkzeuge > Punkte > Tibiaachse proximal	54.1 mm	55.1 mm	179.4 mm		22.9 mm links	21.9 mm anterior	10.8 mm inferior
Werkzeuge > Punkte > Tibiaachse distal	47 mm	73.4 mm	219 mm		30 mm links	3.6 mm anterior	50.4 mm inferior
Werkzeuge > Punkte > Talus medial proj. auf Ebene Tibia axial	53.1 mm	72.8 mm	220.4 mm		23.9 mm links	4.2 mm anterior	51.8 mm inferior
Werkzeuge > Punkte > Talus medial	49.9 mm	81.2 mm	238.6 mm		27.1 mm links	4.2 mm posterior	70 mm inferior
Werkzeuge > Punkte > Talus lateral proj. auf Ebene Tibia axial	48.1 mm	69.1 mm	221.2 mm		28.9 mm links	7.9 mm anterior	52.6 mm inferior
Werkzeuge > Punkte > Talus lateral	44.8 mm	77.7 mm	239.7 mm		32.2 mm links	0.7 mm posterior	71.1 mm inferior
Werkzeuge > Punkte > prox. Tibiahinterkante medial proj. auf Ebene tibia coronar (varus valgus)	59.7 mm	39.3 mm	146 mm		17.3 mm links	37.7 mm anterior	22.6 mm superior
Werkzeuge > Punkte > prox. Tibiahinterkante medial proj. auf Ebene tibia coronar	59.4 mm	41.2 mm	149.5 mm		17.6 mm links	35.8 mm anterior	19.1 mm superior
Werkzeuge > Punkte > prox. Tibiahinterkante medial proj. auf Ebene Tibia axial	38.5 mm	81.1 mm	214 mm		38.5 mm links	4.1 mm posterior	45.4 mm inferior
Werkzeuge > Punkte > prox. Tibiahinterkante medial (varus valgus)	55 mm	43.6 mm	143.2 mm		22 mm links	33.4 mm anterior	25.4 mm superior
Werkzeuge > Punkte > prox. Tibiahinterkante medial	50.9 mm	48.9 mm	144.4 mm		26.1 mm links	28.1 mm anterior	24.2 mm superior
Werkzeuge > Punkte > prox. Tibiahinterkante lateral proj. auf Ebene tibia coronar (varus valgus)	51.4 mm	32.8 mm	150 mm		25.6 mm links	44.2 mm anterior	18.6 mm superior
Werkzeuge > Punkte > prox. Tibiahinterkante lateral proj. auf Ebene tibia coronar	51.9 mm	36.1 mm	154 mm		25.1 mm links	40.9 mm anterior	14.6 mm superior
Werkzeuge > Punkte > prox. Tibiahinterkante lateral proj. auf Ebene Tibia axial	31.6 mm	74.6 mm	215.7 mm		45.4 mm links	2.4 mm anterior	47.1 mm inferior
Werkzeuge > Punkte > prox. Tibiahinterkante lateral (varus valgus)	45.5 mm	38.2 mm	146.4 mm		31.5 mm links	38.8 mm anterior	22.2 mm superior
Werkzeuge > Punkte > prox. Tibiahinterkante lateral	43.5 mm	43.8 mm	148.9 mm		33.5 mm links	33.2 mm anterior	19.7 mm superior
Werkzeuge > Punkte > Kondyle medial proj. auf Ebene Tibia axial	41 mm	78.1 mm	215.8 mm		36 mm links	1.1 mm posterior	47.2 mm inferior
Werkzeuge > Punkte > Kondyle medial proj. auf Ebene Femur coronar	52.4 mm	33.1 mm	126.7 mm		24.6 mm links	43.9 mm anterior	41.9 mm superior
Werkzeuge > Punkte > Kondyle medial	54.5 mm	43.1 mm	140.2 mm		22.5 mm links	33.9 mm anterior	28.4 mm superior
Werkzeuge > Punkte > Kondyle lateral proj auf Ebene Tibia axial	29.7 mm	75.5 mm	215 mm		47.3 mm links	1.5 mm anterior	46.4 mm inferior
Werkzeuge > Punkte > Kondyle lateral proj auf Ebene Femur coronar	40.4 mm	32.1 mm	129.4 mm		36.6 mm links	44.9 mm anterior	39.2 mm superior
Werkzeuge > Punkte > Kondyle lateral	42.6 mm	42.2 mm	142.8 mm		34.4 mm links	34.8 mm anterior	25.8 mm superior
Werkzeuge > Punkte > Femurkopfmittelpunkt	50.4 mm	102.5 mm	72.4 mm		26.6 mm links	25.5 mm posterior	96.2 mm superior
Werkzeuge > Punkte > Femurachsenpunkt proximal	42.5 mm	87.5 mm	87.8 mm		34.5 mm links	10.5 mm posterior	80.8 mm superior
Werkzeuge > Punkte > Femurachsenpunkt distal	46.6 mm	44.3 mm	119.4 mm		30.4 mm links	32.7 mm anterior	49.2 mm superior
Werkzeuge > Punkte > Femur prox. proj. auf Ebene Femur coronar	42.5 mm	87.5 mm	87.8 mm		34.5 mm links	10.5 mm posterior	80.8 mm superior
Werkzeuge > Punkte > Femur Hals Basis proj. auf Ebene Femur coronar	46.2 mm	101.9 mm	76.4 mm		30.8 mm links	24.9 mm posterior	92.2 mm superior
Werkzeuge > Punkte > Femur Hals Basis manuell Pro	42.6 mm	87.6 mm	88 mm		34.4 mm links	10.6 mm posterior	80.6 mm superior
Werkzeuge > Punkte > Femur Hals Basis manuell	41.8 mm	95.8 mm	82 mm		35.2 mm links	18.8 mm posterior	86.6 mm superior
Werkzeuge > Punkte > Femur Hals Basis (ermittelt durch Proj. auf Ebene manuell)	46.1 mm	101.2 mm	75.5 mm		30.9 mm links	24.2 mm posterior	93.1 mm superior
Werkzeuge > Punkte > Femur Hals Basis (Ebene) proj. auf Ebene Femur axial	47.5 mm	86.6 mm	86.1 mm		29.5 mm links	9.6 mm posterior	82.5 mm superior
Werkzeuge > Punkte > Endpunkt Verlängerung der Senkrechten auf Kondylenachse	37.1 mm	84.3 mm	91 mm		39.9 mm links	7.3 mm posterior	77.6 mm superior
Werkzeuge > Punkte > Endpunkt Senkrechte auf Kondylenachse	49.3 mm	32.9 mm	127.4 mm		27.7 mm links	44.1 mm anterior	41.2 mm superior
Werkzeuge > Punkte > Ende der Verlängerung Senkrechte auf tibia vk (varus valgus)	58.4 mm	43.5 mm	154.4 mm		18.6 mm links	33.5 mm anterior	14.2 mm superior
Werkzeuge > Punkte > Ende der Senkrechte auf tibia hk (varus valgus)	51.6 mm	33 mm	149.9 mm		25.4 mm links	44 mm anterior	18.7 mm superior
Werkzeuge > Punkte > dist. Tibiavorderkante medial proj. auf Ebene tibia coronar (varus valgus)	47.5 mm	83.4 mm	233.2 mm		29.5 mm links	6.4 mm posterior	64.6 mm inferior
Werkzeuge > Punkte > dist. Tibiavorderkante medial proj. auf Ebene tibia coronar	48.6 mm	84.6 mm	233.3 mm		28.4 mm links	7.6 mm posterior	64.7 mm inferior
Werkzeuge > Punkte > dist. Tibiavorderkante medial proj. auf Ebene Tibia axial	54.5 mm	74.6 mm	219.8 mm		22.5 mm links	2.4 mm anterior	51.2 mm inferior
Werkzeuge > Punkte > dist. Tibiavorderkante medial (varus valgus)	49 mm	82 mm	234.1 mm		28 mm links	5 mm posterior	65.5 mm inferior
Werkzeuge > Punkte > dist. Tibiavorderkante medial	51.7 mm	81.8 mm	235.2 mm		25.3 mm links	4.8 mm posterior	66.6 mm inferior
Werkzeuge > Punkte > dist. Tibiavorderkante lateral proj. auf Ebene tibia coronar (varus valgus)	43.6 mm	79.7 mm	234.2 mm		33.4 mm links	2.7 mm posterior	65.6 mm inferior
Werkzeuge > Punkte > dist. Tibiavorderkante lateral proj. auf Ebene tibia coronar	42.9 mm	79.1 mm	234.5 mm		34.1 mm links	2.1 mm posterior	65.9 mm inferior
Werkzeuge > Punkte > dist. Tibiavorderkante lateral proj. auf Ebene Tibia axial	48.8 mm	69.2 mm	221.3 mm		28.2 mm links	7.8 mm anterior	52.7 mm inferior
Werkzeuge > Punkte > dist. Tibiavorderkante lateral (varus valgus)	42.6 mm	80.6 mm	233.6 mm		34.4 mm links	3.6 mm posterior	65 mm inferior
Werkzeuge > Punkte > dist. Tibiavorderkante lateral	46.1 mm	76.2 mm	236.4 mm		30.9 mm links	0.8 mm anterior	67.8 mm inferior
Werkzeuge > Punkte > AxPro_Kopfszentrum	52 mm	85.9 mm	84.4 mm		25 mm links	8.9 mm posterior	84.2 mm superior
Werkzeuge > Punkte > AxPro_Kondyle medial	49.4 mm	97.4 mm	100.6 mm		27.6 mm links	20.4 mm posterior	68 mm superior
Werkzeuge > Punkte > AxPro_Kondyle lateral	37.3 mm	97.6 mm	102.4 mm		39.7 mm links	20.6 mm posterior	66.2 mm superior
Werkzeuge > Linien > Verlängerung Senkrechte auf tibia vk (varus valgus)	7.9 mm	20.8 mm	44.8 mm	50 mm	7.9 mm rechts	20.8 mm anterior	44.8 mm superior	50 mm
Werkzeuge > Linien > Verlängerung der Senkrechten auf Kondylenachse	9.5 mm	40.1 mm	28.3 mm	50 mm	9.5 mm links	40.1 mm posterior	28.3 mm superior	50 mm
Werkzeuge > Linien > transkondyläre Achse	12 mm	1 mm	2.6 mm	12.3 mm	12 mm rechts	1 mm posterior	2.6 mm superior	12.3 mm
Werkzeuge > Linien > Tibiaachse	7.1 mm	18.3 mm	39.6 mm	44.2 mm	7.1 mm rechts	18.3 mm anterior	39.6 mm superior	44.2 mm
Werkzeuge > Linien > Talusachse proj. auf Ebene Tibia axial	5 mm	3.6 mm	0.8 mm	6.3 mm	5 mm links	3.6 mm anterior	0.8 mm inferior	6.3 mm
Werkzeuge > Linien > Senkrechte auf Kondylenachse	2.7 mm	11.4 mm	8.1 mm	14.2 mm	2.7 mm rechts	11.4 mm anterior	8.1 mm inferior	14.2 mm
Werkzeuge > Linien > Senkrechte auf dist. Tibiavorderkante in Ebene tibia coronar (varus valgus)	6.1 mm	16.2 mm	34.8 mm	38.8 mm	6.1 mm links	16.2 mm posterior	34.8 mm inferior	38.8 mm
Werkzeuge > Linien > Senkrecht auf prox. Tibiahinterkante in Ebene tibia coronar (varus valgus)	1 mm	31.3 mm	49.3 mm	58.4 mm	1 mm rechts	31.3 mm anterior	49.3 mm superior	58.4 mm
Werkzeuge > Linien > prox. Tibiahinterkante proj. auf Ebene Tibia axial	6.9 mm	6.4 mm	1.7 mm	9.6 mm	6.9 mm rechts	6.4 mm posterior	1.7 mm superior	9.6 mm
Werkzeuge > Linien > prox. Tibiahinterkante proj auf Ebene tibia coronar (varus valgus)	8.3 mm	6.5 mm	4 mm	11.3 mm	8.3 mm rechts	6.5 mm posterior	4 mm superior	11.3 mm
Werkzeuge > Linien > prox. Tibiahinterkante proj auf Ebene tibia coronar	7.4 mm	5.2 mm	4.5 mm	10.1 mm	7.4 mm rechts	5.2 mm posterior	4.5 mm superior	10.1 mm
Werkzeuge > Linien > prox. Tibiahinterkante (varus valgus)	9.5 mm	5.4 mm	3.2 mm	11.4 mm	9.5 mm rechts	5.4 mm posterior	3.2 mm superior	11.4 mm
Werkzeuge > Linien > prox. Tibiahinterkante	7.4 mm	5.2 mm	4.5 mm	10.1 mm	7.4 mm rechts	5.2 mm posterior	4.5 mm superior	10.1 mm
Werkzeuge > Linien > prox. femorale Längsachse	0.6 mm	8.4 mm	5.8 mm	10.2 mm	0.6 mm links	8.4 mm posterior	5.8 mm superior	10.2 mm
Werkzeuge > Linien > Kopfzentrum - Femur Hals Basis (manuell) Linie	8.6 mm	6.6 mm	9.6 mm	14.5 mm	8.6 mm links	6.6 mm anterior	9.6 mm inferior	14.5 mm
Werkzeuge > Linien > Kopfzentrum - Femur Hals Basis (durch Ebene) Linie	4.3 mm	1.3 mm	3.1 mm	5.5 mm	4.3 mm links	1.3 mm anterior	3.1 mm inferior	5.5 mm
Werkzeuge > Linien > Kondyle_Femur Hals Basis Prox	12.1 mm	0.2 mm	1.8 mm	12.2 mm	12.1 mm rechts	0.2 mm anterior	1.8 mm superior	12.2 mm
Werkzeuge > Linien > Kondyle_AxPro_Kopfzentrum	12.1 mm	0.2 mm	1.8 mm	12.2 mm	12.1 mm rechts	0.2 mm anterior	1.8 mm superior	12.2 mm
Werkzeuge > Linien > Kondylenachse proj. auf Ebene Femur coronar	12 mm	1 mm	2.6 mm	12.3 mm	12 mm links	1 mm anterior	2.6 mm inferior	12.3 mm
Werkzeuge > Linien > Kondylenachse	12 mm	1 mm	2.6 mm	12.3 mm	12 mm links	1 mm anterior	2.6 mm inferior	12.3 mm
Werkzeuge > Linien > Kondyle proj. auf Ebene Tibia axial	11.3 mm	2.6 mm	0.8 mm	11.7 mm	11.3 mm links	2.6 mm anterior	0.8 mm superior	11.7 mm
Werkzeuge > Linien > Femurachse proj. auf Ebene Femur coronar
Werkzeuge > Linien > Femurachse Kopfzentrum	4.1 mm	43.2 mm	31.5 mm	53.6 mm	4.1 mm links	43.2 mm posterior	31.5 mm superior	53.6 mm
Werkzeuge > Linien > Femurachse	4.1 mm	43.2 mm	31.5 mm	53.6 mm	4.1 mm links	43.2 mm posterior	31.5 mm superior	53.6 mm
Werkzeuge > Linien > dist. Tibiavorderkante proj. auf Ebene tibia coronar (varus valgus)	3.9 mm	3.6 mm	1 mm	5.4 mm	3.9 mm rechts	3.6 mm posterior	1 mm superior	5.4 mm
Werkzeuge > Linien > dist. Tibiavorderkante proj. auf Ebene tibia coronar	5.7 mm	5.5 mm	1.2 mm	8 mm	5.7 mm rechts	5.5 mm posterior	1.2 mm superior	8 mm
Werkzeuge > Linien > dist. Tibiavorderkante proj. auf Ebene Tibia axial	5.7 mm	5.4 mm	1.5 mm	8 mm	5.7 mm rechts	5.4 mm posterior	1.5 mm superior	8 mm
Werkzeuge > Linien > dist. Tibiavorderkante (varus valgus)	6.4 mm	1.4 mm	0.5 mm	6.5 mm	6.4 mm rechts	1.4 mm posterior	0.5 mm inferior	6.5 mm
Werkzeuge > Linien > dist. Tibiavorderkante	5.6 mm	5.6 mm	1.2 mm	8 mm	5.6 mm rechts	5.6 mm posterior	1.2 mm superior	8 mm
Werkzeuge > Linien > AxPro_Kondyle	12.1 mm	0.2 mm	1.8 mm	12.2 mm	12.1 mm rechts	0.2 mm anterior	1.8 mm superior	12.2 mm
Werkzeuge > Winkel > Winkel Schenkelhalsachse Femurachse (mittels Ebene manuell)	118.1 °	148.5 °	101 °	117.3 °	118.1 °	148.5 °	101 °	117.3 °
Werkzeuge > Winkel > Winkel Schenkelhalsachse Femurachse (Femur Hals Basis manuell definiert)	130.5 °	161.1 °	122.4 °	135.4 °	130.5 °	161.1 °	122.4 °	135.4 °
Werkzeuge > Winkel > varus valgus Tibia proj.	8.8 °	7.5 °	18.9 °	11 °	8.8 °	7.5 °	18.9 °	11 °
Werkzeuge > Winkel > varus valgus Femur proj.	11.1 °	0.9 °	7.9 °	6.6 °	11.1 °	0.9 °	7.9 °	6.6 °
Werkzeuge > Winkel > Torsionswinkel proj. auf Ebene Tibia axial	0.6 °	0.3 °	0.7 °	0.8 °	0.6 °	0.3 °	0.7 °	0.8 °
Werkzeuge > Winkel > Tibiotalare Torsion (TTT) proj.	174 °	176.7 °	172 °	171.3 °	174 °	176.7 °	172 °	171.3 °
Werkzeuge > Winkel > FTR (femorotibial Rotation) proj.	161.7 °	146.9 °	149.8 °	146.6 °	161.7 °	146.9 °	149.8 °	146.6 °
Werkzeuge > Winkel > Antetorsionswinkel (über Ebene manuell bestimmt) proj	20.9 °	125.4 °	15.8 °	25.8 °	20.9 °	125.4 °	15.8 °	25.8 °
Werkzeuge > Winkel > Antetorsionswinkel (Femur Hals Basis manuell) proj	12.3 °	20.5 °	9.6 °	15.2 °	12.3 °	20.5 °	9.6 °	15.2 °
Werkzeuge > Ebenen > Tibia coronar
Werkzeuge > Ebenen > Tibia axial
Werkzeuge > Ebenen > Femur coronar
Werkzeuge > Ebenen > Femur axial
Werkzeuge > Ebenen > Ebene manuell
Werkzeuge > Polylinien > Punkte auf Kopf
Werkzeuge > Koordinatensysteme > ks tibia prox.
Werkzeuge > Koordinatensysteme > ks femur
Werkzeuge > Koordinatensysteme > ks
Werkzeuge > Koordinatensysteme > Kopie ks femur
Werkzeuge > Variablen > Kopfachsen_tmp	-100
Werkzeuge > Variablen > 300	300
Werkzeuge > Variablen > 50	50
Werkzeuge > Variablen > -50	-50
