# Supplementary material for: 3D Slicer open-source software plug-in for vector-based angle calculation of canine hind limb alignment in computed tomographic images
Source: PLoS One. 2024 Mar 29;19(3):e0283823. doi: 10.1371/journal.pone.0283823 (PMC10980227; doi:10.1371/journal.pone.0283823)
Supplement: S2 Data — (ZIP) [file pone.0283823.s002.zip › 107.csv]

Werkzeuge Name	Datensatzkoordinatensystem X	Datensatzkoordinatensystem Y	Datensatzkoordinatensystem Z	Datensatzkoordinatensystem 3D	Patientenkoordinatensystem X	Patientenkoordinatensystem Y	Patientenkoordinatensystem Z	Patientenkoordinatensystem 3D	Extra Wert X	Extra Wert Y	Extra Wert Z	Extra Wert 3D	Extra Wert Beschreibung
Ansichten > Ergebnisse varus valgus Tibia > varus valgus Tibia proj.	0.3 °	0.1 °	1.4 °	0.3 °	0.3 °	0.1 °	1.4 °	0.3 °
Ansichten > Ergebnisse varus valgus Femur > varus valgus Femur proj.	1.4 °	0.2 °	1.2 °	0.9 °	1.4 °	0.2 °	1.2 °	0.9 °
Ansichten > Ergebnisse Torsionswinkel Tibia > Torsionswinkel proj. auf Ebene Tibia axial	2.4 °	42 °	14.1 °	14.3 °	2.4 °	42 °	14.1 °	14.3 °
Ansichten > Ergebnisse FTR (femorotibiale Rotation) proj. > FTR (femorotibial Rotation) proj.	1.3 °	12.7 °	7.4 °	7.5 °	1.3 °	12.7 °	7.4 °	7.5 °
Ansichten > Ergebnisse AT-Winkel proj. > Winkel Schenkelhalsachse Femurachse (mittels Ebene manuell)	150.9 °	117.4 °	79.9 °	114.7 °	150.9 °	117.4 °	79.9 °	114.7 °
Ansichten > Ergebnisse AT-Winkel proj. > Winkel Schenkelhalsachse Femurachse (Femur Hals Basis manuell definiert)	158.5 °	158.2 °	141.9 °	150.7 °	158.5 °	158.2 °	141.9 °	150.7 °
Ansichten > Ergebnisse AT-Winkel proj. > Antetorsionswinkel (über Ebene manuell bestimmt) proj	62.1 °	160.9 °	52.5 °	69.9 °	62.1 °	160.9 °	52.5 °	69.9 °
Ansichten > Ergebnisse AT-Winkel proj. > Antetorsionswinkel (Femur Hals Basis manuell) proj	26.3 °	9.7 °	21.7 °	29.8 °	26.3 °	9.7 °	21.7 °	29.8 °
Ansichten > Ergebnis Tibiotalare Torsion (TTT) > Tibiotalare Torsion (TTT) proj.	178.4 °	144.7 °	170.6 °	170.5 °	178.4 °	144.7 °	170.6 °	170.5 °
Ansichten > Eingaben varus valgus Tibia > Tibiaachse proximal	50.3 mm	116.8 mm	183 mm		29.7 mm rechts	36.8 mm anterior	13.8 mm inferior
Ansichten > Eingaben varus valgus Tibia > Tibiaachse distal	54.7 mm	110.8 mm	220.2 mm		25.3 mm rechts	30.8 mm anterior	51 mm inferior
Ansichten > Eingaben varus valgus Tibia > prox. Tibiahinterkante medial (varus valgus)	46.8 mm	118.8 mm	139 mm		33.2 mm rechts	38.8 mm anterior	30.2 mm superior
Ansichten > Eingaben varus valgus Tibia > prox. Tibiahinterkante medial	47.8 mm	114.5 mm	143.1 mm		32.2 mm rechts	34.5 mm anterior	26.1 mm superior
Ansichten > Eingaben varus valgus Tibia > prox. Tibiahinterkante lateral (varus valgus)	35.4 mm	115.6 mm	140.3 mm		44.6 mm rechts	35.6 mm anterior	28.9 mm superior
Ansichten > Eingaben varus valgus Tibia > prox. Tibiahinterkante lateral	38.9 mm	111.1 mm	145.8 mm		41.1 mm rechts	31.1 mm anterior	23.4 mm superior
Ansichten > Eingaben varus valgus Tibia > dist. Tibiavorderkante medial (varus valgus)	58.5 mm	110.2 mm	229.9 mm		21.5 mm rechts	30.2 mm anterior	60.7 mm inferior
Ansichten > Eingaben varus valgus Tibia > dist. Tibiavorderkante medial	59.9 mm	115.6 mm	229.5 mm		20.1 mm rechts	35.6 mm anterior	60.3 mm inferior
Ansichten > Eingaben varus valgus Tibia > dist. Tibiavorderkante lateral (varus valgus)	51.6 mm	110.8 mm	231.1 mm		28.4 mm rechts	30.8 mm anterior	61.9 mm inferior
Ansichten > Eingaben varus valgus Tibia > dist. Tibiavorderkante lateral	50.7 mm	114.7 mm	231.6 mm		29.3 mm rechts	34.7 mm anterior	62.4 mm inferior
Ansichten > Eingaben varus valgus Femur > Kondyle medial	48 mm	114.2 mm	134 mm		32 mm rechts	34.2 mm anterior	35.2 mm superior
Ansichten > Eingaben varus valgus Femur > Kondyle lateral	35.9 mm	111.6 mm	135.7 mm		44.1 mm rechts	31.6 mm anterior	33.5 mm superior
Ansichten > Eingaben varus valgus Femur > Femurachsenpunkt proximal	41.4 mm	75.7 mm	81.3 mm		38.6 mm rechts	4.3 mm posterior	87.9 mm superior
Ansichten > Eingaben varus valgus Femur > Femurachsenpunkt distal	38.4 mm	117.4 mm	115.5 mm		41.6 mm rechts	37.4 mm anterior	53.7 mm superior
Ansichten > Eingaben Tibiotalare Torsion (TTT) > Tibiaachse proximal	50.3 mm	116.8 mm	183 mm		29.7 mm rechts	36.8 mm anterior	13.8 mm inferior
Ansichten > Eingaben Tibiotalare Torsion (TTT) > Tibiaachse distal	54.7 mm	110.8 mm	220.2 mm		25.3 mm rechts	30.8 mm anterior	51 mm inferior
Ansichten > Eingaben Tibiotalare Torsion (TTT) > Talus medial	58.5 mm	115.3 mm	235.6 mm		21.5 mm rechts	35.3 mm anterior	66.4 mm inferior
Ansichten > Eingaben Tibiotalare Torsion (TTT) > Talus lateral	49.8 mm	113.1 mm	236.6 mm		30.2 mm rechts	33.1 mm anterior	67.4 mm inferior
Ansichten > Eingaben Tibiotalare Torsion (TTT) > dist. Tibiavorderkante medial	59.9 mm	115.6 mm	229.5 mm		20.1 mm rechts	35.6 mm anterior	60.3 mm inferior
Ansichten > Eingaben Tibiotalare Torsion (TTT) > dist. Tibiavorderkante lateral	50.7 mm	114.7 mm	231.6 mm		29.3 mm rechts	34.7 mm anterior	62.4 mm inferior
Ansichten > Eingaben Tibia Torsionswinkel > Tibiaachse proximal	50.3 mm	116.8 mm	183 mm		29.7 mm rechts	36.8 mm anterior	13.8 mm inferior
Ansichten > Eingaben Tibia Torsionswinkel > Tibiaachse distal	54.7 mm	110.8 mm	220.2 mm		25.3 mm rechts	30.8 mm anterior	51 mm inferior
Ansichten > Eingaben Tibia Torsionswinkel > prox. Tibiahinterkante medial	47.8 mm	114.5 mm	143.1 mm		32.2 mm rechts	34.5 mm anterior	26.1 mm superior
Ansichten > Eingaben Tibia Torsionswinkel > prox. Tibiahinterkante lateral	38.9 mm	111.1 mm	145.8 mm		41.1 mm rechts	31.1 mm anterior	23.4 mm superior
Ansichten > Eingaben Tibia Torsionswinkel > dist. Tibiavorderkante medial	59.9 mm	115.6 mm	229.5 mm		20.1 mm rechts	35.6 mm anterior	60.3 mm inferior
Ansichten > Eingaben Tibia Torsionswinkel > dist. Tibiavorderkante lateral	50.7 mm	114.7 mm	231.6 mm		29.3 mm rechts	34.7 mm anterior	62.4 mm inferior
Ansichten > Eingaben FTR (femorotibiale Rotation) proj. > Tibiaachse proximal	50.3 mm	116.8 mm	183 mm		29.7 mm rechts	36.8 mm anterior	13.8 mm inferior
Ansichten > Eingaben FTR (femorotibiale Rotation) proj. > Tibiaachse distal	54.7 mm	110.8 mm	220.2 mm		25.3 mm rechts	30.8 mm anterior	51 mm inferior
Ansichten > Eingaben FTR (femorotibiale Rotation) proj. > prox. Tibiahinterkante medial	47.8 mm	114.5 mm	143.1 mm		32.2 mm rechts	34.5 mm anterior	26.1 mm superior
Ansichten > Eingaben FTR (femorotibiale Rotation) proj. > prox. Tibiahinterkante lateral	38.9 mm	111.1 mm	145.8 mm		41.1 mm rechts	31.1 mm anterior	23.4 mm superior
Ansichten > Eingaben FTR (femorotibiale Rotation) proj. > Kondyle medial	48 mm	114.2 mm	134 mm		32 mm rechts	34.2 mm anterior	35.2 mm superior
Ansichten > Eingaben FTR (femorotibiale Rotation) proj. > Kondyle lateral	35.9 mm	111.6 mm	135.7 mm		44.1 mm rechts	31.6 mm anterior	33.5 mm superior
Ansichten > Eingaben AT Winkel proj. > Kondyle medial	48 mm	114.2 mm	134 mm		32 mm rechts	34.2 mm anterior	35.2 mm superior
Ansichten > Eingaben AT Winkel proj. > Kondyle lateral	35.9 mm	111.6 mm	135.7 mm		44.1 mm rechts	31.6 mm anterior	33.5 mm superior
Ansichten > Eingaben AT Winkel proj. > Femurkopfmittelpunkt	50.4 mm	66.8 mm	63.6 mm		29.6 mm rechts	13.2 mm posterior	105.6 mm superior
Ansichten > Eingaben AT Winkel proj. > Femurachsenpunkt proximal	41.4 mm	75.7 mm	81.3 mm		38.6 mm rechts	4.3 mm posterior	87.9 mm superior
Ansichten > Eingaben AT Winkel proj. > Femurachsenpunkt distal	38.4 mm	117.4 mm	115.5 mm		41.6 mm rechts	37.4 mm anterior	53.7 mm superior
Ansichten > Eingaben AT Winkel proj. > Femur Hals Basis manuell	41.5 mm	76.6 mm	81.2 mm		38.5 mm rechts	3.4 mm posterior	88 mm superior
Ansichten > Eingaben AT Winkel proj. > Femur Hals Basis (ermittelt durch Proj. auf Ebene manuell)	48.3 mm	66 mm	67.2 mm		31.7 mm rechts	14 mm posterior	102 mm superior
Ansichten > Eingaben AT Winkel proj. > Lot von Femurkopfmittelpunk	2.1 mm	0.8 mm	3.6 mm	4.3 mm	2.1 mm rechts	0.8 mm posterior	3.6 mm inferior	4.3 mm
Ansichten > Eingaben AT Winkel proj. > Ebene manuell
Ansichten > Eingaben AT Winkel proj. > Punkte auf Kopf
Ansichten > Ansicht Werkzeuge varus valgus Tibia > tmp zur Definition der Senkrechten auf tibia vk und hk	52.5 mm	113.8 mm	201.6 mm		27.5 mm rechts	33.8 mm anterior	32.4 mm inferior
Ansichten > Ansicht Werkzeuge varus valgus Tibia > tmp proj. auf Ebene tibia coronar	52.5 mm	113.8 mm	201.6 mm		27.5 mm rechts	33.8 mm anterior	32.4 mm inferior
Ansichten > Ansicht Werkzeuge varus valgus Tibia > Tibiaachse proximal	50.3 mm	116.8 mm	183 mm		29.7 mm rechts	36.8 mm anterior	13.8 mm inferior
Ansichten > Ansicht Werkzeuge varus valgus Tibia > Tibiaachse distal	54.7 mm	110.8 mm	220.2 mm		25.3 mm rechts	30.8 mm anterior	51 mm inferior
Ansichten > Ansicht Werkzeuge varus valgus Tibia > prox. Tibiahinterkante medial proj. auf Ebene tibia coronar (varus valgus)	45.2 mm	123.7 mm	140 mm		34.8 mm rechts	43.7 mm anterior	29.2 mm superior
Ansichten > Ansicht Werkzeuge varus valgus Tibia > prox. Tibiahinterkante medial (varus valgus)	46.8 mm	118.8 mm	139 mm		33.2 mm rechts	38.8 mm anterior	30.2 mm superior
Ansichten > Ansicht Werkzeuge varus valgus Tibia > prox. Tibiahinterkante lateral proj. auf Ebene tibia coronar (varus valgus)	34 mm	119.9 mm	141.1 mm		46 mm rechts	39.9 mm anterior	28.1 mm superior
Ansichten > Ansicht Werkzeuge varus valgus Tibia > prox. Tibiahinterkante lateral (varus valgus)	35.4 mm	115.6 mm	140.3 mm		44.6 mm rechts	35.6 mm anterior	28.9 mm superior
Ansichten > Ansicht Werkzeuge varus valgus Tibia > Ende der Verlängerung Senkrechte auf tibia vk (varus valgus)	44.8 mm	121.1 mm	152.7 mm		35.2 mm rechts	41.1 mm anterior	16.5 mm superior
Ansichten > Ansicht Werkzeuge varus valgus Tibia > Ende der Senkrechte auf tibia hk (varus valgus)	43.2 mm	123 mm	140.2 mm		36.8 mm rechts	43 mm anterior	29 mm superior
Ansichten > Ansicht Werkzeuge varus valgus Tibia > dist. Tibiavorderkante medial proj. auf Ebene tibia coronar (varus valgus)	58.5 mm	110.1 mm	229.9 mm		21.5 mm rechts	30.1 mm anterior	60.7 mm inferior
Ansichten > Ansicht Werkzeuge varus valgus Tibia > dist. Tibiavorderkante medial (varus valgus)	58.5 mm	110.2 mm	229.9 mm		21.5 mm rechts	30.2 mm anterior	60.7 mm inferior
Ansichten > Ansicht Werkzeuge varus valgus Tibia > dist. Tibiavorderkante lateral proj. auf Ebene tibia coronar (varus valgus)	52.5 mm	108 mm	230.6 mm		27.5 mm rechts	28 mm anterior	61.4 mm inferior
Ansichten > Ansicht Werkzeuge varus valgus Tibia > dist. Tibiavorderkante lateral (varus valgus)	51.6 mm	110.8 mm	231.1 mm		28.4 mm rechts	30.8 mm anterior	61.9 mm inferior
Ansichten > Ansicht Werkzeuge varus valgus Tibia > Verlängerung Senkrechte auf tibia vk (varus valgus)	7.7 mm	7.3 mm	48.9 mm	50 mm	7.7 mm rechts	7.3 mm anterior	48.9 mm superior	50 mm
Ansichten > Ansicht Werkzeuge varus valgus Tibia > Tibiaachse	4.4 mm	6 mm	37.2 mm	37.9 mm	4.4 mm rechts	6 mm anterior	37.2 mm superior	37.9 mm
Ansichten > Ansicht Werkzeuge varus valgus Tibia > Senkrechte auf dist. Tibiavorderkante in Ebene tibia coronar (varus valgus)	4.5 mm	4.2 mm	28.5 mm	29.2 mm	4.5 mm links	4.2 mm posterior	28.5 mm inferior	29.2 mm
Ansichten > Ansicht Werkzeuge varus valgus Tibia > Senkrecht auf prox. Tibiahinterkante in Ebene tibia coronar (varus valgus)	9.4 mm	9.2 mm	61.4 mm	62.8 mm	9.4 mm rechts	9.2 mm anterior	61.4 mm superior	62.8 mm
Ansichten > Ansicht Werkzeuge varus valgus Tibia > prox. Tibiahinterkante proj auf Ebene tibia coronar (varus valgus)	11.2 mm	3.9 mm	1.1 mm	11.9 mm	11.2 mm links	3.9 mm anterior	1.1 mm superior	11.9 mm
Ansichten > Ansicht Werkzeuge varus valgus Tibia > prox. Tibiahinterkante (varus valgus)	11.4 mm	3.1 mm	1.3 mm	11.9 mm	11.4 mm links	3.1 mm anterior	1.3 mm superior	11.9 mm
Ansichten > Ansicht Werkzeuge varus valgus Tibia > dist. Tibiavorderkante proj. auf Ebene tibia coronar (varus valgus)	6.1 mm	2.1 mm	0.6 mm	6.4 mm	6.1 mm links	2.1 mm anterior	0.6 mm superior	6.4 mm
Ansichten > Ansicht Werkzeuge varus valgus Tibia > dist. Tibiavorderkante (varus valgus)	6.9 mm	0.6 mm	1.2 mm	7.1 mm	6.9 mm links	0.6 mm posterior	1.2 mm superior	7.1 mm
Ansichten > Ansicht Werkzeuge varus valgus Tibia > varus valgus Tibia proj.	0.3 °	0.1 °	1.4 °	0.3 °	0.3 °	0.1 °	1.4 °	0.3 °
Ansichten > Ansicht Werkzeuge varus valgus Tibia > Tibia coronar
Ansichten > Ansicht Werkzeuge varus valgus Tibia > ks tibia prox.
Ansichten > Ansicht Werkzeuge varus valgus Femur > Kondyle medial proj. auf Ebene Femur coronar	43.8 mm	125.2 mm	120.1 mm		36.2 mm rechts	45.2 mm anterior	49.1 mm superior
Ansichten > Ansicht Werkzeuge varus valgus Femur > Kondyle medial	48 mm	114.2 mm	134 mm		32 mm rechts	34.2 mm anterior	35.2 mm superior
Ansichten > Ansicht Werkzeuge varus valgus Femur > Kondyle lateral proj auf Ebene Femur coronar	31.6 mm	122.7 mm	121.8 mm		48.4 mm rechts	42.7 mm anterior	47.4 mm superior
Ansichten > Ansicht Werkzeuge varus valgus Femur > Kondyle lateral	35.9 mm	111.6 mm	135.7 mm		44.1 mm rechts	31.6 mm anterior	33.5 mm superior
Ansichten > Ansicht Werkzeuge varus valgus Femur > Femurachsenpunkt proximal	41.4 mm	75.7 mm	81.3 mm		38.6 mm rechts	4.3 mm posterior	87.9 mm superior
Ansichten > Ansicht Werkzeuge varus valgus Femur > Femurachsenpunkt distal	38.4 mm	117.4 mm	115.5 mm		41.6 mm rechts	37.4 mm anterior	53.7 mm superior
Ansichten > Ansicht Werkzeuge varus valgus Femur > Femur prox. proj. auf Ebene Femur coronar	41.4 mm	75.7 mm	81.3 mm		38.6 mm rechts	4.3 mm posterior	87.9 mm superior
Ansichten > Ansicht Werkzeuge varus valgus Femur > Endpunkt Verlängerung der Senkrechten auf Kondylenachse	42 mm	79 mm	83.7 mm		38 mm rechts	1 mm posterior	85.5 mm superior
Ansichten > Ansicht Werkzeuge varus valgus Femur > Endpunkt Senkrechte auf Kondylenachse	37.8 mm	124 mm	120.9 mm		42.2 mm rechts	44 mm anterior	48.3 mm superior
Ansichten > Ansicht Werkzeuge varus valgus Femur > Verlängerung der Senkrechten auf Kondylenachse	3.6 mm	38.4 mm	31.8 mm	50 mm	3.6 mm links	38.4 mm posterior	31.8 mm superior	50 mm
Ansichten > Ansicht Werkzeuge varus valgus Femur > Senkrechte auf Kondylenachse	0.6 mm	6.6 mm	5.4 mm	8.6 mm	0.6 mm rechts	6.6 mm anterior	5.4 mm inferior	8.6 mm
Ansichten > Ansicht Werkzeuge varus valgus Femur > Kondylenachse proj. auf Ebene Femur coronar	12.1 mm	2.5 mm	1.7 mm	12.5 mm	12.1 mm rechts	2.5 mm posterior	1.7 mm inferior	12.5 mm
Ansichten > Ansicht Werkzeuge varus valgus Femur > Kondylenachse	12.1 mm	2.5 mm	1.7 mm	12.5 mm	12.1 mm rechts	2.5 mm posterior	1.7 mm inferior	12.5 mm
Ansichten > Ansicht Werkzeuge varus valgus Femur > Femurachse proj. auf Ebene Femur coronar
Ansichten > Ansicht Werkzeuge varus valgus Femur > Femurachse	3 mm	41.7 mm	34.2 mm	54.1 mm	3 mm links	41.7 mm posterior	34.2 mm superior	54.1 mm
Ansichten > Ansicht Werkzeuge varus valgus Femur > varus valgus Femur proj.	1.4 °	0.2 °	1.2 °	0.9 °	1.4 °	0.2 °	1.2 °	0.9 °
Ansichten > Ansicht Werkzeuge varus valgus Femur > Femur coronar
Ansichten > Ansicht Werkzeuge varus valgus Femur > ks femur
Ansichten > Ansicht Werkzeuge Torsionswinkel Tibia > Tibiaachse proximal	50.3 mm	116.8 mm	183 mm		29.7 mm rechts	36.8 mm anterior	13.8 mm inferior
Ansichten > Ansicht Werkzeuge Torsionswinkel Tibia > Tibiaachse distal	54.7 mm	110.8 mm	220.2 mm		25.3 mm rechts	30.8 mm anterior	51 mm inferior
Ansichten > Ansicht Werkzeuge Torsionswinkel Tibia > prox. Tibiahinterkante medial proj. auf Ebene Tibia axial	56.8 mm	102.4 mm	218.6 mm		23.2 mm rechts	22.4 mm anterior	49.4 mm inferior
Ansichten > Ansicht Werkzeuge Torsionswinkel Tibia > prox. Tibiahinterkante medial	47.8 mm	114.5 mm	143.1 mm		32.2 mm rechts	34.5 mm anterior	26.1 mm superior
Ansichten > Ansicht Werkzeuge Torsionswinkel Tibia > prox. Tibiahinterkante lateral proj. auf Ebene Tibia axial	47.6 mm	99.3 mm	219.2 mm		32.4 mm rechts	19.3 mm anterior	50 mm inferior
Ansichten > Ansicht Werkzeuge Torsionswinkel Tibia > prox. Tibiahinterkante lateral	38.9 mm	111.1 mm	145.8 mm		41.1 mm rechts	31.1 mm anterior	23.4 mm superior
Ansichten > Ansicht Werkzeuge Torsionswinkel Tibia > dist. Tibiavorderkante medial proj. auf Ebene Tibia axial	58.8 mm	117 mm	220.7 mm		21.2 mm rechts	37 mm anterior	51.5 mm inferior
Ansichten > Ansicht Werkzeuge Torsionswinkel Tibia > dist. Tibiavorderkante medial	59.9 mm	115.6 mm	229.5 mm		20.1 mm rechts	35.6 mm anterior	60.3 mm inferior
Ansichten > Ansicht Werkzeuge Torsionswinkel Tibia > dist. Tibiavorderkante lateral proj. auf Ebene Tibia axial	49.5 mm	116.3 mm	221.7 mm		30.5 mm rechts	36.3 mm anterior	52.5 mm inferior
Ansichten > Ansicht Werkzeuge Torsionswinkel Tibia > dist. Tibiavorderkante lateral	50.7 mm	114.7 mm	231.6 mm		29.3 mm rechts	34.7 mm anterior	62.4 mm inferior
Ansichten > Ansicht Werkzeuge Torsionswinkel Tibia > prox. Tibiahinterkante proj. auf Ebene Tibia axial	9.1 mm	3.1 mm	0.6 mm	9.7 mm	9.1 mm links	3.1 mm anterior	0.6 mm superior	9.7 mm
Ansichten > Ansicht Werkzeuge Torsionswinkel Tibia > prox. Tibiahinterkante	8.9 mm	3.4 mm	2.7 mm	9.9 mm	8.9 mm links	3.4 mm anterior	2.7 mm superior	9.9 mm
Ansichten > Ansicht Werkzeuge Torsionswinkel Tibia > dist. Tibiavorderkante proj. auf Ebene Tibia axial	9.3 mm	0.7 mm	1 mm	9.4 mm	9.3 mm links	0.7 mm anterior	1 mm superior	9.4 mm
Ansichten > Ansicht Werkzeuge Torsionswinkel Tibia > dist. Tibiavorderkante	9.2 mm	0.9 mm	2.1 mm	9.5 mm	9.2 mm links	0.9 mm anterior	2.1 mm superior	9.5 mm
Ansichten > Ansicht Werkzeuge Torsionswinkel Tibia > Torsionswinkel proj. auf Ebene Tibia axial	2.4 °	42 °	14.1 °	14.3 °	2.4 °	42 °	14.1 °	14.3 °
Ansichten > Ansicht Werkzeuge Torsionswinkel Tibia > Tibia axial
Ansichten > Ansicht Werkzeuge Torsionswinkel Tibia > ks tibia prox.
Ansichten > Ansicht Werkzeuge Tibiotalare Torsion (TTT) > Tibiaachse proximal	50.3 mm	116.8 mm	183 mm		29.7 mm rechts	36.8 mm anterior	13.8 mm inferior
Ansichten > Ansicht Werkzeuge Tibiotalare Torsion (TTT) > Tibiaachse distal	54.7 mm	110.8 mm	220.2 mm		25.3 mm rechts	30.8 mm anterior	51 mm inferior
Ansichten > Ansicht Werkzeuge Tibiotalare Torsion (TTT) > Talus medial proj. auf Ebene Tibia axial	56.8 mm	117.7 mm	221.1 mm		23.2 mm rechts	37.7 mm anterior	51.9 mm inferior
Ansichten > Ansicht Werkzeuge Tibiotalare Torsion (TTT) > Talus medial	58.5 mm	115.3 mm	235.6 mm		21.5 mm rechts	35.3 mm anterior	66.4 mm inferior
Ansichten > Ansicht Werkzeuge Tibiotalare Torsion (TTT) > Talus lateral proj. auf Ebene Tibia axial	48 mm	115.5 mm	221.7 mm		32 mm rechts	35.5 mm anterior	52.5 mm inferior
Ansichten > Ansicht Werkzeuge Tibiotalare Torsion (TTT) > Talus lateral	49.8 mm	113.1 mm	236.6 mm		30.2 mm rechts	33.1 mm anterior	67.4 mm inferior
Ansichten > Ansicht Werkzeuge Tibiotalare Torsion (TTT) > dist. Tibiavorderkante medial proj. auf Ebene Tibia axial	58.8 mm	117 mm	220.7 mm		21.2 mm rechts	37 mm anterior	51.5 mm inferior
Ansichten > Ansicht Werkzeuge Tibiotalare Torsion (TTT) > dist. Tibiavorderkante medial	59.9 mm	115.6 mm	229.5 mm		20.1 mm rechts	35.6 mm anterior	60.3 mm inferior
Ansichten > Ansicht Werkzeuge Tibiotalare Torsion (TTT) > dist. Tibiavorderkante lateral proj. auf Ebene Tibia axial	49.5 mm	116.3 mm	221.7 mm		30.5 mm rechts	36.3 mm anterior	52.5 mm inferior
Ansichten > Ansicht Werkzeuge Tibiotalare Torsion (TTT) > dist. Tibiavorderkante lateral	50.7 mm	114.7 mm	231.6 mm		29.3 mm rechts	34.7 mm anterior	62.4 mm inferior
Ansichten > Ansicht Werkzeuge Tibiotalare Torsion (TTT) > Talusachse proj. auf Ebene Tibia axial	8.8 mm	2.2 mm	0.7 mm	9.1 mm	8.8 mm rechts	2.2 mm posterior	0.7 mm inferior	9.1 mm
Ansichten > Ansicht Werkzeuge Tibiotalare Torsion (TTT) > dist. Tibiavorderkante proj. auf Ebene Tibia axial	9.3 mm	0.7 mm	1 mm	9.4 mm	9.3 mm links	0.7 mm anterior	1 mm superior	9.4 mm
Ansichten > Ansicht Werkzeuge Tibiotalare Torsion (TTT) > Tibiotalare Torsion (TTT) proj.	178.4 °	144.7 °	170.6 °	170.5 °	178.4 °	144.7 °	170.6 °	170.5 °
Ansichten > Ansicht Werkzeuge Tibiotalare Torsion (TTT) > Tibia axial
Ansichten > Ansicht Werkzeuge Tibiotalare Torsion (TTT) > ks tibia prox.
Ansichten > Ansicht Werkzeuge FTR > prox. Tibiahinterkante medial proj. auf Ebene Tibia axial	56.8 mm	102.4 mm	218.6 mm		23.2 mm rechts	22.4 mm anterior	49.4 mm inferior
Ansichten > Ansicht Werkzeuge FTR > prox. Tibiahinterkante medial	47.8 mm	114.5 mm	143.1 mm		32.2 mm rechts	34.5 mm anterior	26.1 mm superior
Ansichten > Ansicht Werkzeuge FTR > prox. Tibiahinterkante lateral proj. auf Ebene Tibia axial	47.6 mm	99.3 mm	219.2 mm		32.4 mm rechts	19.3 mm anterior	50 mm inferior
Ansichten > Ansicht Werkzeuge FTR > prox. Tibiahinterkante lateral	38.9 mm	111.1 mm	145.8 mm		41.1 mm rechts	31.1 mm anterior	23.4 mm superior
Ansichten > Ansicht Werkzeuge FTR > Kondyle medial proj. auf Ebene Tibia axial	58 mm	100.6 mm	218.2 mm		22 mm rechts	20.6 mm anterior	49 mm inferior
Ansichten > Ansicht Werkzeuge FTR > Kondyle medial	48 mm	114.2 mm	134 mm		32 mm rechts	34.2 mm anterior	35.2 mm superior
Ansichten > Ansicht Werkzeuge FTR > Kondyle lateral proj auf Ebene Tibia axial	45.8 mm	98.1 mm	219.2 mm		34.2 mm rechts	18.1 mm anterior	50 mm inferior
Ansichten > Ansicht Werkzeuge FTR > Kondyle lateral	35.9 mm	111.6 mm	135.7 mm		44.1 mm rechts	31.6 mm anterior	33.5 mm superior
Ansichten > Ansicht Werkzeuge FTR > prox. Tibiahinterkante proj. auf Ebene Tibia axial	9.1 mm	3.1 mm	0.6 mm	9.7 mm	9.1 mm links	3.1 mm anterior	0.6 mm superior	9.7 mm
Ansichten > Ansicht Werkzeuge FTR > prox. Tibiahinterkante	8.9 mm	3.4 mm	2.7 mm	9.9 mm	8.9 mm links	3.4 mm anterior	2.7 mm superior	9.9 mm
Ansichten > Ansicht Werkzeuge FTR > Kondylenachse	12.1 mm	2.5 mm	1.7 mm	12.5 mm	12.1 mm rechts	2.5 mm posterior	1.7 mm inferior	12.5 mm
Ansichten > Ansicht Werkzeuge FTR > Kondyle proj. auf Ebene Tibia axial	12.2 mm	2.4 mm	1.1 mm	12.5 mm	12.2 mm rechts	2.4 mm posterior	1.1 mm inferior	12.5 mm
Ansichten > Ansicht Werkzeuge FTR > FTR (femorotibial Rotation) proj.	1.3 °	12.7 °	7.4 °	7.5 °	1.3 °	12.7 °	7.4 °	7.5 °
Ansichten > Ansicht Werkzeuge FTR > Tibia axial
Ansichten > Ansicht Werkzeuge FTR > ks tibia prox.
Ansichten > Ansicht Werkzeuge AT-Winkel (best. mittels Ebene) > TMP B	59.6 mm	81.3 mm	76 mm		20.4 mm rechts	1.3 mm anterior	93.2 mm superior
Ansichten > Ansicht Werkzeuge AT-Winkel (best. mittels Ebene) > tmp A	53.7 mm	78.5 mm	79 mm		26.3 mm rechts	1.5 mm posterior	90.2 mm superior
Ansichten > Ansicht Werkzeuge AT-Winkel (best. mittels Ebene) > TMP6	61.5 mm	83.5 mm	73.5 mm		18.5 mm rechts	3.5 mm anterior	95.7 mm superior
Ansichten > Ansicht Werkzeuge AT-Winkel (best. mittels Ebene) > TMP5	53.4 mm	25.1 mm	29.4 mm		26.6 mm rechts	54.9 mm posterior	139.8 mm superior
Ansichten > Ansicht Werkzeuge AT-Winkel (best. mittels Ebene) > Kondyle medial	48 mm	114.2 mm	134 mm		32 mm rechts	34.2 mm anterior	35.2 mm superior
Ansichten > Ansicht Werkzeuge AT-Winkel (best. mittels Ebene) > Kondyle lateral	35.9 mm	111.6 mm	135.7 mm		44.1 mm rechts	31.6 mm anterior	33.5 mm superior
Ansichten > Ansicht Werkzeuge AT-Winkel (best. mittels Ebene) > Femurkopfmittelpunkt	50.4 mm	66.8 mm	63.6 mm		29.6 mm rechts	13.2 mm posterior	105.6 mm superior
Ansichten > Ansicht Werkzeuge AT-Winkel (best. mittels Ebene) > Femurachsenpunkt proximal	41.4 mm	75.7 mm	81.3 mm		38.6 mm rechts	4.3 mm posterior	87.9 mm superior
Ansichten > Ansicht Werkzeuge AT-Winkel (best. mittels Ebene) > Femurachsenpunkt distal	38.4 mm	117.4 mm	115.5 mm		41.6 mm rechts	37.4 mm anterior	53.7 mm superior
Ansichten > Ansicht Werkzeuge AT-Winkel (best. mittels Ebene) > Femur Hals Basis manuell Pro	41.5 mm	76.1 mm	80.8 mm		38.5 mm rechts	3.9 mm posterior	88.4 mm superior
Ansichten > Ansicht Werkzeuge AT-Winkel (best. mittels Ebene) > Femur Hals Basis manuell	41.5 mm	76.6 mm	81.2 mm		38.5 mm rechts	3.4 mm posterior	88 mm superior
Ansichten > Ansicht Werkzeuge AT-Winkel (best. mittels Ebene) > Femur Hals Basis (ermittelt durch Proj. auf Ebene manuell)	48.3 mm	66 mm	67.2 mm		31.7 mm rechts	14 mm posterior	102 mm superior
Ansichten > Ansicht Werkzeuge AT-Winkel (best. mittels Ebene) > Femur Hals Basis (Ebene) proj. auf Ebene Femur axial	47.4 mm	78.9 mm	77.8 mm		32.6 mm rechts	1.1 mm posterior	91.4 mm superior
Ansichten > Ansicht Werkzeuge AT-Winkel (best. mittels Ebene) > AxPro_Kopfszentrum	49.4 mm	81.1 mm	75.3 mm		30.6 mm rechts	1.1 mm anterior	93.9 mm superior
Ansichten > Ansicht Werkzeuge AT-Winkel (best. mittels Ebene) > AxPro_Kondyle medial	51.6 mm	65.7 mm	94.3 mm		28.4 mm rechts	14.3 mm posterior	74.9 mm superior
Ansichten > Ansicht Werkzeuge AT-Winkel (best. mittels Ebene) > AxPro_Kondyle lateral	39.4 mm	63.4 mm	96.1 mm		40.6 mm rechts	16.6 mm posterior	73.1 mm superior
Ansichten > Ansicht Werkzeuge AT-Winkel (best. mittels Ebene) > Neue Linie 31	12.2 mm	2.4 mm	1.8 mm	12.5 mm	12.2 mm links	2.4 mm anterior	1.8 mm superior	12.5 mm
Ansichten > Ansicht Werkzeuge AT-Winkel (best. mittels Ebene) > Kopfzentrum - Femur Hals Basis (manuell) Linie	8.9 mm	9.8 mm	17.6 mm	22 mm	8.9 mm rechts	9.8 mm anterior	17.6 mm inferior	22 mm
Ansichten > Ansicht Werkzeuge AT-Winkel (best. mittels Ebene) > Kopfzentrum - Femur Hals Basis (durch Ebene) Linie	2.1 mm	0.8 mm	3.6 mm	4.3 mm	2.1 mm rechts	0.8 mm posterior	3.6 mm inferior	4.3 mm
Ansichten > Ansicht Werkzeuge AT-Winkel (best. mittels Ebene) > Kondyle_Femur Hals Basis Prox	12.2 mm	2.4 mm	1.8 mm	12.5 mm	12.2 mm links	2.4 mm anterior	1.8 mm superior	12.5 mm
Ansichten > Ansicht Werkzeuge AT-Winkel (best. mittels Ebene) > Kondyle_AxPro_Kopfzentrum	12.2 mm	2.4 mm	1.8 mm	12.5 mm	12.2 mm links	2.4 mm anterior	1.8 mm superior	12.5 mm
Ansichten > Ansicht Werkzeuge AT-Winkel (best. mittels Ebene) > Femurachse Kopfzentrum	3 mm	41.7 mm	34.2 mm	54.1 mm	3 mm links	41.7 mm posterior	34.2 mm superior	54.1 mm
Ansichten > Ansicht Werkzeuge AT-Winkel (best. mittels Ebene) > Femurachse	3 mm	41.7 mm	34.2 mm	54.1 mm	3 mm links	41.7 mm posterior	34.2 mm superior	54.1 mm
Ansichten > Ansicht Werkzeuge AT-Winkel (best. mittels Ebene) > AxPro_Kondyle	12.2 mm	2.4 mm	1.8 mm	12.5 mm	12.2 mm links	2.4 mm anterior	1.8 mm superior	12.5 mm
Ansichten > Ansicht Werkzeuge AT-Winkel (best. mittels Ebene) > Winkel Schenkelhalsachse Femurachse (mittels Ebene manuell)	150.9 °	117.4 °	79.9 °	114.7 °	150.9 °	117.4 °	79.9 °	114.7 °
Ansichten > Ansicht Werkzeuge AT-Winkel (best. mittels Ebene) > Winkel Schenkelhalsachse Femurachse (Femur Hals Basis manuell definiert)	158.5 °	158.2 °	141.9 °	150.7 °	158.5 °	158.2 °	141.9 °	150.7 °
Ansichten > Ansicht Werkzeuge AT-Winkel (best. mittels Ebene) > Antetorsionswinkel korrigiert	43.5 °	11.2 °	37.3 °	46.1 °	43.5 °	11.2 °	37.3 °	46.1 °
Ansichten > Ansicht Werkzeuge AT-Winkel (best. mittels Ebene) > Antetorsionswinkel (über Ebene manuell bestimmt) proj	62.1 °	160.9 °	52.5 °	69.9 °	62.1 °	160.9 °	52.5 °	69.9 °
Ansichten > Ansicht Werkzeuge AT-Winkel (best. mittels Ebene) > Antetorsionswinkel (Femur Hals Basis manuell) proj	26.3 °	9.7 °	21.7 °	29.8 °	26.3 °	9.7 °	21.7 °	29.8 °
Ansichten > Ansicht Werkzeuge AT-Winkel (best. mittels Ebene) > Femur axial
Ansichten > Ansicht Werkzeuge AT-Winkel (best. mittels Ebene) > Ebene manuell
Ansichten > Ansicht Werkzeuge AT-Winkel (best. mittels Ebene) > ks femur
Ansichten > Ansicht Werkzeuge AT-Winkel (best. mittels Ebene) > Kopie ks femur
Ansichten > Ansicht Werkzeuge AT-Winkel (best. mittels Ebene) > Punkte auf Kopf
Werkzeuge > Punkte > tmp zur Definition der Senkrechten auf tibia vk und hk	52.5 mm	113.8 mm	201.6 mm		27.5 mm rechts	33.8 mm anterior	32.4 mm inferior
Werkzeuge > Punkte > tmp proj. auf Ebene tibia coronar	52.5 mm	113.8 mm	201.6 mm		27.5 mm rechts	33.8 mm anterior	32.4 mm inferior
Werkzeuge > Punkte > TMP B	59.6 mm	81.3 mm	76 mm		20.4 mm rechts	1.3 mm anterior	93.2 mm superior
Werkzeuge > Punkte > tmp A	53.7 mm	78.5 mm	79 mm		26.3 mm rechts	1.5 mm posterior	90.2 mm superior
Werkzeuge > Punkte > TMP6	61.5 mm	83.5 mm	73.5 mm		18.5 mm rechts	3.5 mm anterior	95.7 mm superior
Werkzeuge > Punkte > TMP5	53.4 mm	25.1 mm	29.4 mm		26.6 mm rechts	54.9 mm posterior	139.8 mm superior
Werkzeuge > Punkte > Tibiaachse proximal	50.3 mm	116.8 mm	183 mm		29.7 mm rechts	36.8 mm anterior	13.8 mm inferior
Werkzeuge > Punkte > Tibiaachse distal	54.7 mm	110.8 mm	220.2 mm		25.3 mm rechts	30.8 mm anterior	51 mm inferior
Werkzeuge > Punkte > Talus medial proj. auf Ebene Tibia axial	56.8 mm	117.7 mm	221.1 mm		23.2 mm rechts	37.7 mm anterior	51.9 mm inferior
Werkzeuge > Punkte > Talus medial	58.5 mm	115.3 mm	235.6 mm		21.5 mm rechts	35.3 mm anterior	66.4 mm inferior
Werkzeuge > Punkte > Talus lateral proj. auf Ebene Tibia axial	48 mm	115.5 mm	221.7 mm		32 mm rechts	35.5 mm anterior	52.5 mm inferior
Werkzeuge > Punkte > Talus lateral	49.8 mm	113.1 mm	236.6 mm		30.2 mm rechts	33.1 mm anterior	67.4 mm inferior
Werkzeuge > Punkte > prox. Tibiahinterkante medial proj. auf Ebene tibia coronar (varus valgus)	45.2 mm	123.7 mm	140 mm		34.8 mm rechts	43.7 mm anterior	29.2 mm superior
Werkzeuge > Punkte > prox. Tibiahinterkante medial proj. auf Ebene tibia coronar	45.2 mm	122.8 mm	144.7 mm		34.8 mm rechts	42.8 mm anterior	24.5 mm superior
Werkzeuge > Punkte > prox. Tibiahinterkante medial proj. auf Ebene Tibia axial	56.8 mm	102.4 mm	218.6 mm		23.2 mm rechts	22.4 mm anterior	49.4 mm inferior
Werkzeuge > Punkte > prox. Tibiahinterkante medial (varus valgus)	46.8 mm	118.8 mm	139 mm		33.2 mm rechts	38.8 mm anterior	30.2 mm superior
Werkzeuge > Punkte > prox. Tibiahinterkante medial	47.8 mm	114.5 mm	143.1 mm		32.2 mm rechts	34.5 mm anterior	26.1 mm superior
Werkzeuge > Punkte > prox. Tibiahinterkante lateral proj. auf Ebene tibia coronar (varus valgus)	34 mm	119.9 mm	141.1 mm		46 mm rechts	39.9 mm anterior	28.1 mm superior
Werkzeuge > Punkte > prox. Tibiahinterkante lateral proj. auf Ebene tibia coronar	36.3 mm	119.3 mm	147.4 mm		43.7 mm rechts	39.3 mm anterior	21.8 mm superior
Werkzeuge > Punkte > prox. Tibiahinterkante lateral proj. auf Ebene Tibia axial	47.6 mm	99.3 mm	219.2 mm		32.4 mm rechts	19.3 mm anterior	50 mm inferior
Werkzeuge > Punkte > prox. Tibiahinterkante lateral (varus valgus)	35.4 mm	115.6 mm	140.3 mm		44.6 mm rechts	35.6 mm anterior	28.9 mm superior
Werkzeuge > Punkte > prox. Tibiahinterkante lateral	38.9 mm	111.1 mm	145.8 mm		41.1 mm rechts	31.1 mm anterior	23.4 mm superior
Werkzeuge > Punkte > Kondyle medial proj. auf Ebene Tibia axial	58 mm	100.6 mm	218.2 mm		22 mm rechts	20.6 mm anterior	49 mm inferior
Werkzeuge > Punkte > Kondyle medial proj. auf Ebene Femur coronar	43.8 mm	125.2 mm	120.1 mm		36.2 mm rechts	45.2 mm anterior	49.1 mm superior
Werkzeuge > Punkte > Kondyle medial	48 mm	114.2 mm	134 mm		32 mm rechts	34.2 mm anterior	35.2 mm superior
Werkzeuge > Punkte > Kondyle lateral proj auf Ebene Tibia axial	45.8 mm	98.1 mm	219.2 mm		34.2 mm rechts	18.1 mm anterior	50 mm inferior
Werkzeuge > Punkte > Kondyle lateral proj auf Ebene Femur coronar	31.6 mm	122.7 mm	121.8 mm		48.4 mm rechts	42.7 mm anterior	47.4 mm superior
Werkzeuge > Punkte > Kondyle lateral	35.9 mm	111.6 mm	135.7 mm		44.1 mm rechts	31.6 mm anterior	33.5 mm superior
Werkzeuge > Punkte > Femurkopfmittelpunkt	50.4 mm	66.8 mm	63.6 mm		29.6 mm rechts	13.2 mm posterior	105.6 mm superior
Werkzeuge > Punkte > Femurachsenpunkt proximal	41.4 mm	75.7 mm	81.3 mm		38.6 mm rechts	4.3 mm posterior	87.9 mm superior
Werkzeuge > Punkte > Femurachsenpunkt distal	38.4 mm	117.4 mm	115.5 mm		41.6 mm rechts	37.4 mm anterior	53.7 mm superior
Werkzeuge > Punkte > Femur prox. proj. auf Ebene Femur coronar	41.4 mm	75.7 mm	81.3 mm		38.6 mm rechts	4.3 mm posterior	87.9 mm superior
Werkzeuge > Punkte > Femur Hals Basis proj. auf Ebene Femur coronar	49.1 mm	64.1 mm	69.7 mm		30.9 mm rechts	15.9 mm posterior	99.5 mm superior
Werkzeuge > Punkte > Femur Hals Basis manuell Pro	41.5 mm	76.1 mm	80.8 mm		38.5 mm rechts	3.9 mm posterior	88.4 mm superior
Werkzeuge > Punkte > Femur Hals Basis manuell	41.5 mm	76.6 mm	81.2 mm		38.5 mm rechts	3.4 mm posterior	88 mm superior
Werkzeuge > Punkte > Femur Hals Basis (ermittelt durch Proj. auf Ebene manuell)	48.3 mm	66 mm	67.2 mm		31.7 mm rechts	14 mm posterior	102 mm superior
Werkzeuge > Punkte > Femur Hals Basis (Ebene) proj. auf Ebene Femur axial	47.4 mm	78.9 mm	77.8 mm		32.6 mm rechts	1.1 mm posterior	91.4 mm superior
Werkzeuge > Punkte > Endpunkt Verlängerung der Senkrechten auf Kondylenachse	42 mm	79 mm	83.7 mm		38 mm rechts	1 mm posterior	85.5 mm superior
Werkzeuge > Punkte > Endpunkt Senkrechte auf Kondylenachse	37.8 mm	124 mm	120.9 mm		42.2 mm rechts	44 mm anterior	48.3 mm superior
Werkzeuge > Punkte > Ende der Verlängerung Senkrechte auf tibia vk (varus valgus)	44.8 mm	121.1 mm	152.7 mm		35.2 mm rechts	41.1 mm anterior	16.5 mm superior
Werkzeuge > Punkte > Ende der Senkrechte auf tibia hk (varus valgus)	43.2 mm	123 mm	140.2 mm		36.8 mm rechts	43 mm anterior	29 mm superior
Werkzeuge > Punkte > dist. Tibiavorderkante medial proj. auf Ebene tibia coronar (varus valgus)	58.5 mm	110.1 mm	229.9 mm		21.5 mm rechts	30.1 mm anterior	60.7 mm inferior
Werkzeuge > Punkte > dist. Tibiavorderkante medial proj. auf Ebene tibia coronar	61.3 mm	111.2 mm	228.7 mm		18.7 mm rechts	31.2 mm anterior	59.5 mm inferior
Werkzeuge > Punkte > dist. Tibiavorderkante medial proj. auf Ebene Tibia axial	58.8 mm	117 mm	220.7 mm		21.2 mm rechts	37 mm anterior	51.5 mm inferior
Werkzeuge > Punkte > dist. Tibiavorderkante medial (varus valgus)	58.5 mm	110.2 mm	229.9 mm		21.5 mm rechts	30.2 mm anterior	60.7 mm inferior
Werkzeuge > Punkte > dist. Tibiavorderkante medial	59.9 mm	115.6 mm	229.5 mm		20.1 mm rechts	35.6 mm anterior	60.3 mm inferior
Werkzeuge > Punkte > dist. Tibiavorderkante lateral proj. auf Ebene tibia coronar (varus valgus)	52.5 mm	108 mm	230.6 mm		27.5 mm rechts	28 mm anterior	61.4 mm inferior
Werkzeuge > Punkte > dist. Tibiavorderkante lateral proj. auf Ebene tibia coronar	52.8 mm	108.2 mm	230.3 mm		27.2 mm rechts	28.2 mm anterior	61.1 mm inferior
Werkzeuge > Punkte > dist. Tibiavorderkante lateral proj. auf Ebene Tibia axial	49.5 mm	116.3 mm	221.7 mm		30.5 mm rechts	36.3 mm anterior	52.5 mm inferior
Werkzeuge > Punkte > dist. Tibiavorderkante lateral (varus valgus)	51.6 mm	110.8 mm	231.1 mm		28.4 mm rechts	30.8 mm anterior	61.9 mm inferior
Werkzeuge > Punkte > dist. Tibiavorderkante lateral	50.7 mm	114.7 mm	231.6 mm		29.3 mm rechts	34.7 mm anterior	62.4 mm inferior
Werkzeuge > Punkte > AxPro_Kopfszentrum	49.4 mm	81.1 mm	75.3 mm		30.6 mm rechts	1.1 mm anterior	93.9 mm superior
Werkzeuge > Punkte > AxPro_Kondyle medial	51.6 mm	65.7 mm	94.3 mm		28.4 mm rechts	14.3 mm posterior	74.9 mm superior
Werkzeuge > Punkte > AxPro_Kondyle lateral	39.4 mm	63.4 mm	96.1 mm		40.6 mm rechts	16.6 mm posterior	73.1 mm superior
Werkzeuge > Linien > Verlängerung Senkrechte auf tibia vk (varus valgus)	7.7 mm	7.3 mm	48.9 mm	50 mm	7.7 mm rechts	7.3 mm anterior	48.9 mm superior	50 mm
Werkzeuge > Linien > Verlängerung der Senkrechten auf Kondylenachse	3.6 mm	38.4 mm	31.8 mm	50 mm	3.6 mm links	38.4 mm posterior	31.8 mm superior	50 mm
Werkzeuge > Linien > transkondyläre Achse	12.1 mm	2.5 mm	1.7 mm	12.5 mm	12.1 mm links	2.5 mm anterior	1.7 mm superior	12.5 mm
Werkzeuge > Linien > Tibiaachse	4.4 mm	6 mm	37.2 mm	37.9 mm	4.4 mm rechts	6 mm anterior	37.2 mm superior	37.9 mm
Werkzeuge > Linien > Talusachse proj. auf Ebene Tibia axial	8.8 mm	2.2 mm	0.7 mm	9.1 mm	8.8 mm rechts	2.2 mm posterior	0.7 mm inferior	9.1 mm
Werkzeuge > Linien > Senkrechte auf Kondylenachse	0.6 mm	6.6 mm	5.4 mm	8.6 mm	0.6 mm rechts	6.6 mm anterior	5.4 mm inferior	8.6 mm
Werkzeuge > Linien > Senkrechte auf dist. Tibiavorderkante in Ebene tibia coronar (varus valgus)	4.5 mm	4.2 mm	28.5 mm	29.2 mm	4.5 mm links	4.2 mm posterior	28.5 mm inferior	29.2 mm
Werkzeuge > Linien > Senkrecht auf prox. Tibiahinterkante in Ebene tibia coronar (varus valgus)	9.4 mm	9.2 mm	61.4 mm	62.8 mm	9.4 mm rechts	9.2 mm anterior	61.4 mm superior	62.8 mm
Werkzeuge > Linien > prox. Tibiahinterkante proj. auf Ebene Tibia axial	9.1 mm	3.1 mm	0.6 mm	9.7 mm	9.1 mm links	3.1 mm anterior	0.6 mm superior	9.7 mm
Werkzeuge > Linien > prox. Tibiahinterkante proj auf Ebene tibia coronar (varus valgus)	11.2 mm	3.9 mm	1.1 mm	11.9 mm	11.2 mm links	3.9 mm anterior	1.1 mm superior	11.9 mm
Werkzeuge > Linien > prox. Tibiahinterkante proj auf Ebene tibia coronar	8.9 mm	3.4 mm	2.7 mm	9.9 mm	8.9 mm links	3.4 mm anterior	2.7 mm superior	9.9 mm
Werkzeuge > Linien > prox. Tibiahinterkante (varus valgus)	11.4 mm	3.1 mm	1.3 mm	11.9 mm	11.4 mm links	3.1 mm anterior	1.3 mm superior	11.9 mm
Werkzeuge > Linien > prox. Tibiahinterkante	8.9 mm	3.4 mm	2.7 mm	9.9 mm	8.9 mm links	3.4 mm anterior	2.7 mm superior	9.9 mm
Werkzeuge > Linien > prox. femorale Längsachse	0 mm	0.9 mm	0.1 mm	0.9 mm	0 mm links	0.9 mm anterior	0.1 mm superior	0.9 mm
Werkzeuge > Linien > Neue Linie 31	12.2 mm	2.4 mm	1.8 mm	12.5 mm	12.2 mm links	2.4 mm anterior	1.8 mm superior	12.5 mm
Werkzeuge > Linien > Lot von Femurkopfmittelpunk	2.1 mm	0.8 mm	3.6 mm	4.3 mm	2.1 mm rechts	0.8 mm posterior	3.6 mm inferior	4.3 mm
Werkzeuge > Linien > Kopfzentrum - Femur Hals Basis (manuell) Linie	8.9 mm	9.8 mm	17.6 mm	22 mm	8.9 mm rechts	9.8 mm anterior	17.6 mm inferior	22 mm
Werkzeuge > Linien > Kopfzentrum - Femur Hals Basis (durch Ebene) Linie	2.1 mm	0.8 mm	3.6 mm	4.3 mm	2.1 mm rechts	0.8 mm posterior	3.6 mm inferior	4.3 mm
Werkzeuge > Linien > Kondyle_Femur Hals Basis Prox	12.2 mm	2.4 mm	1.8 mm	12.5 mm	12.2 mm links	2.4 mm anterior	1.8 mm superior	12.5 mm
Werkzeuge > Linien > Kondyle_AxPro_Kopfzentrum	12.2 mm	2.4 mm	1.8 mm	12.5 mm	12.2 mm links	2.4 mm anterior	1.8 mm superior	12.5 mm
Werkzeuge > Linien > Kondylenachse proj. auf Ebene Femur coronar	12.1 mm	2.5 mm	1.7 mm	12.5 mm	12.1 mm rechts	2.5 mm posterior	1.7 mm inferior	12.5 mm
Werkzeuge > Linien > Kondylenachse	12.1 mm	2.5 mm	1.7 mm	12.5 mm	12.1 mm rechts	2.5 mm posterior	1.7 mm inferior	12.5 mm
Werkzeuge > Linien > Kondyle proj. auf Ebene Tibia axial	12.2 mm	2.4 mm	1.1 mm	12.5 mm	12.2 mm rechts	2.4 mm posterior	1.1 mm inferior	12.5 mm
Werkzeuge > Linien > Femurachse proj. auf Ebene Femur coronar
Werkzeuge > Linien > Femurachse Kopfzentrum	3 mm	41.7 mm	34.2 mm	54.1 mm	3 mm links	41.7 mm posterior	34.2 mm superior	54.1 mm
Werkzeuge > Linien > Femurachse	3 mm	41.7 mm	34.2 mm	54.1 mm	3 mm links	41.7 mm posterior	34.2 mm superior	54.1 mm
Werkzeuge > Linien > dist. Tibiavorderkante proj. auf Ebene tibia coronar (varus valgus)	6.1 mm	2.1 mm	0.6 mm	6.4 mm	6.1 mm links	2.1 mm anterior	0.6 mm superior	6.4 mm
Werkzeuge > Linien > dist. Tibiavorderkante proj. auf Ebene tibia coronar	8.5 mm	3.1 mm	1.7 mm	9.2 mm	8.5 mm links	3.1 mm anterior	1.7 mm superior	9.2 mm
Werkzeuge > Linien > dist. Tibiavorderkante proj. auf Ebene Tibia axial	9.3 mm	0.7 mm	1 mm	9.4 mm	9.3 mm links	0.7 mm anterior	1 mm superior	9.4 mm
Werkzeuge > Linien > dist. Tibiavorderkante (varus valgus)	6.9 mm	0.6 mm	1.2 mm	7.1 mm	6.9 mm links	0.6 mm posterior	1.2 mm superior	7.1 mm
Werkzeuge > Linien > dist. Tibiavorderkante	9.2 mm	0.9 mm	2.1 mm	9.5 mm	9.2 mm links	0.9 mm anterior	2.1 mm superior	9.5 mm
Werkzeuge > Linien > AxPro_Kondyle	12.2 mm	2.4 mm	1.8 mm	12.5 mm	12.2 mm links	2.4 mm anterior	1.8 mm superior	12.5 mm
Werkzeuge > Winkel > Winkel Schenkelhalsachse Femurachse (mittels Ebene manuell)	150.9 °	117.4 °	79.9 °	114.7 °	150.9 °	117.4 °	79.9 °	114.7 °
Werkzeuge > Winkel > Winkel Schenkelhalsachse Femurachse (Femur Hals Basis manuell definiert)	158.5 °	158.2 °	141.9 °	150.7 °	158.5 °	158.2 °	141.9 °	150.7 °
Werkzeuge > Winkel > varus valgus Tibia proj.	0.3 °	0.1 °	1.4 °	0.3 °	0.3 °	0.1 °	1.4 °	0.3 °
Werkzeuge > Winkel > varus valgus Femur proj.	1.4 °	0.2 °	1.2 °	0.9 °	1.4 °	0.2 °	1.2 °	0.9 °
Werkzeuge > Winkel > Torsionswinkel proj. auf Ebene Tibia axial	2.4 °	42 °	14.1 °	14.3 °	2.4 °	42 °	14.1 °	14.3 °
Werkzeuge > Winkel > Tibiotalare Torsion (TTT) proj.	178.4 °	144.7 °	170.6 °	170.5 °	178.4 °	144.7 °	170.6 °	170.5 °
Werkzeuge > Winkel > FTR (femorotibial Rotation) proj.	1.3 °	12.7 °	7.4 °	7.5 °	1.3 °	12.7 °	7.4 °	7.5 °
Werkzeuge > Winkel > Antetorsionswinkel korrigiert	43.5 °	11.2 °	37.3 °	46.1 °	43.5 °	11.2 °	37.3 °	46.1 °
Werkzeuge > Winkel > Antetorsionswinkel (über Ebene manuell bestimmt) proj	62.1 °	160.9 °	52.5 °	69.9 °	62.1 °	160.9 °	52.5 °	69.9 °
Werkzeuge > Winkel > Antetorsionswinkel (Femur Hals Basis manuell) proj	26.3 °	9.7 °	21.7 °	29.8 °	26.3 °	9.7 °	21.7 °	29.8 °
Werkzeuge > Ebenen > Tibia coronar
Werkzeuge > Ebenen > Tibia axial
Werkzeuge > Ebenen > Femur coronar
Werkzeuge > Ebenen > Femur axial
Werkzeuge > Ebenen > Ebene manuell
Werkzeuge > Polylinien > Punkte auf Kopf
Werkzeuge > Koordinatensysteme > ks tibia prox.
Werkzeuge > Koordinatensysteme > ks femur
Werkzeuge > Koordinatensysteme > ks
Werkzeuge > Koordinatensysteme > Kopie ks femur
Werkzeuge > Variablen > Kopfachsen_tmp	-100
Werkzeuge > Variablen > 300	300
Werkzeuge > Variablen > 50	50
Werkzeuge > Variablen > -50	-50
