# Supplementary material for: 3D Slicer open-source software plug-in for vector-based angle calculation of canine hind limb alignment in computed tomographic images
Source: PLoS One. 2024 Mar 29;19(3):e0283823. doi: 10.1371/journal.pone.0283823 (PMC10980227; doi:10.1371/journal.pone.0283823)
Supplement: S2 Data — (ZIP) [file pone.0283823.s002.zip › 108.csv]

Werkzeuge Name	Datensatzkoordinatensystem X	Datensatzkoordinatensystem Y	Datensatzkoordinatensystem Z	Datensatzkoordinatensystem 3D	Patientenkoordinatensystem X	Patientenkoordinatensystem Y	Patientenkoordinatensystem Z	Patientenkoordinatensystem 3D	Extra Wert X	Extra Wert Y	Extra Wert Z	Extra Wert 3D	Extra Wert Beschreibung
Ansichten > Ergebnisse varus valgus Tibia > varus valgus Tibia proj.	1.4 °	0.6 °	4.6 °	1.5 °	1.4 °	0.6 °	4.6 °	1.5 °
Ansichten > Ergebnisse varus valgus Femur > varus valgus Femur proj.	9.8 °	3.3 °	11.1 °	8.1 °	9.8 °	3.3 °	11.1 °	8.1 °
Ansichten > Ergebnisse Torsionswinkel Tibia > Torsionswinkel proj. auf Ebene Tibia axial	0.8 °	29.9 °	15.8 °	15.6 °	0.8 °	29.9 °	15.8 °	15.6 °
Ansichten > Ergebnisse FTR (femorotibiale Rotation) proj. > FTR (femorotibial Rotation) proj.	0.4 °	10.5 °	7.6 °	7.6 °	0.4 °	10.5 °	7.6 °	7.6 °
Ansichten > Ergebnisse AT-Winkel proj. > Winkel Schenkelhalsachse Femurachse (mittels Ebene manuell)	179.4 °	117 °	54.8 °	119.1 °	179.4 °	117 °	54.8 °	119.1 °
Ansichten > Ergebnisse AT-Winkel proj. > Winkel Schenkelhalsachse Femurachse (Femur Hals Basis manuell definiert)	165 °	146.2 °	118.1 °	143.4 °	165 °	146.2 °	118.1 °	143.4 °
Ansichten > Ergebnisse AT-Winkel proj. > Antetorsionswinkel (über Ebene manuell bestimmt) proj	17.7 °	2.5 °	19.5 °	14.9 °	17.7 °	2.5 °	19.5 °	14.9 °
Ansichten > Ergebnisse AT-Winkel proj. > Antetorsionswinkel (Femur Hals Basis manuell) proj	32.1 °	12.5 °	28.2 °	33 °	32.1 °	12.5 °	28.2 °	33 °
Ansichten > Ergebnis Tibiotalare Torsion (TTT) > Tibiotalare Torsion (TTT) proj.	179.5 °	156 °	168.9 °	169.1 °	179.5 °	156 °	168.9 °	169.1 °
Ansichten > Eingaben varus valgus Tibia > Tibiaachse proximal	105 mm	112.6 mm	192.6 mm		25 mm links	32.6 mm anterior	23.4 mm inferior
Ansichten > Eingaben varus valgus Tibia > Tibiaachse distal	96 mm	110.7 mm	231.6 mm		16 mm links	30.7 mm anterior	62.4 mm inferior
Ansichten > Eingaben varus valgus Tibia > prox. Tibiahinterkante medial (varus valgus)	112.4 mm	110.6 mm	149.1 mm		32.4 mm links	30.6 mm anterior	20.1 mm superior
Ansichten > Eingaben varus valgus Tibia > prox. Tibiahinterkante medial	111.6 mm	106.6 mm	152.9 mm		31.6 mm links	26.6 mm anterior	16.3 mm superior
Ansichten > Eingaben varus valgus Tibia > prox. Tibiahinterkante lateral (varus valgus)	122.5 mm	106.3 mm	151.2 mm		42.5 mm links	26.3 mm anterior	18 mm superior
Ansichten > Eingaben varus valgus Tibia > prox. Tibiahinterkante lateral	120.1 mm	102.2 mm	157.3 mm		40.1 mm links	22.2 mm anterior	11.9 mm superior
Ansichten > Eingaben varus valgus Tibia > dist. Tibiavorderkante medial (varus valgus)	91 mm	111.7 mm	239.3 mm		11 mm links	31.7 mm anterior	70.1 mm inferior
Ansichten > Eingaben varus valgus Tibia > dist. Tibiavorderkante medial	90.3 mm	117.1 mm	238.4 mm		10.3 mm links	37.1 mm anterior	69.2 mm inferior
Ansichten > Eingaben varus valgus Tibia > dist. Tibiavorderkante lateral (varus valgus)	98.9 mm	111.7 mm	240.9 mm		18.9 mm links	31.7 mm anterior	71.7 mm inferior
Ansichten > Eingaben varus valgus Tibia > dist. Tibiavorderkante lateral	100.6 mm	115.4 mm	240.8 mm		20.6 mm links	35.4 mm anterior	71.6 mm inferior
Ansichten > Eingaben varus valgus Femur > Kondyle medial	112 mm	105.3 mm	142.5 mm		32 mm links	25.3 mm anterior	26.7 mm superior
Ansichten > Eingaben varus valgus Femur > Kondyle lateral	124.7 mm	101.2 mm	146.3 mm		44.7 mm links	21.2 mm anterior	22.9 mm superior
Ansichten > Eingaben varus valgus Femur > Femurachsenpunkt proximal	117.5 mm	81.1 mm	90 mm		37.5 mm links	1.1 mm anterior	79.2 mm superior
Ansichten > Eingaben varus valgus Femur > Femurachsenpunkt distal	122 mm	101.3 mm	112.8 mm		42 mm links	21.3 mm anterior	56.4 mm superior
Ansichten > Eingaben Tibiotalare Torsion (TTT) > Tibiaachse proximal	105 mm	112.6 mm	192.6 mm		25 mm links	32.6 mm anterior	23.4 mm inferior
Ansichten > Eingaben Tibiotalare Torsion (TTT) > Tibiaachse distal	96 mm	110.7 mm	231.6 mm		16 mm links	30.7 mm anterior	62.4 mm inferior
Ansichten > Eingaben Tibiotalare Torsion (TTT) > Talus medial	92.1 mm	117.3 mm	245.4 mm		12.1 mm links	37.3 mm anterior	76.2 mm inferior
Ansichten > Eingaben Tibiotalare Torsion (TTT) > Talus lateral	100.3 mm	114.3 mm	246.8 mm		20.3 mm links	34.3 mm anterior	77.6 mm inferior
Ansichten > Eingaben Tibiotalare Torsion (TTT) > dist. Tibiavorderkante medial	90.3 mm	117.1 mm	238.4 mm		10.3 mm links	37.1 mm anterior	69.2 mm inferior
Ansichten > Eingaben Tibiotalare Torsion (TTT) > dist. Tibiavorderkante lateral	100.6 mm	115.4 mm	240.8 mm		20.6 mm links	35.4 mm anterior	71.6 mm inferior
Ansichten > Eingaben Tibia Torsionswinkel > Tibiaachse proximal	105 mm	112.6 mm	192.6 mm		25 mm links	32.6 mm anterior	23.4 mm inferior
Ansichten > Eingaben Tibia Torsionswinkel > Tibiaachse distal	96 mm	110.7 mm	231.6 mm		16 mm links	30.7 mm anterior	62.4 mm inferior
Ansichten > Eingaben Tibia Torsionswinkel > prox. Tibiahinterkante medial	111.6 mm	106.6 mm	152.9 mm		31.6 mm links	26.6 mm anterior	16.3 mm superior
Ansichten > Eingaben Tibia Torsionswinkel > prox. Tibiahinterkante lateral	120.1 mm	102.2 mm	157.3 mm		40.1 mm links	22.2 mm anterior	11.9 mm superior
Ansichten > Eingaben Tibia Torsionswinkel > dist. Tibiavorderkante medial	90.3 mm	117.1 mm	238.4 mm		10.3 mm links	37.1 mm anterior	69.2 mm inferior
Ansichten > Eingaben Tibia Torsionswinkel > dist. Tibiavorderkante lateral	100.6 mm	115.4 mm	240.8 mm		20.6 mm links	35.4 mm anterior	71.6 mm inferior
Ansichten > Eingaben FTR (femorotibiale Rotation) proj. > Tibiaachse proximal	105 mm	112.6 mm	192.6 mm		25 mm links	32.6 mm anterior	23.4 mm inferior
Ansichten > Eingaben FTR (femorotibiale Rotation) proj. > Tibiaachse distal	96 mm	110.7 mm	231.6 mm		16 mm links	30.7 mm anterior	62.4 mm inferior
Ansichten > Eingaben FTR (femorotibiale Rotation) proj. > prox. Tibiahinterkante medial	111.6 mm	106.6 mm	152.9 mm		31.6 mm links	26.6 mm anterior	16.3 mm superior
Ansichten > Eingaben FTR (femorotibiale Rotation) proj. > prox. Tibiahinterkante lateral	120.1 mm	102.2 mm	157.3 mm		40.1 mm links	22.2 mm anterior	11.9 mm superior
Ansichten > Eingaben FTR (femorotibiale Rotation) proj. > Kondyle medial	112 mm	105.3 mm	142.5 mm		32 mm links	25.3 mm anterior	26.7 mm superior
Ansichten > Eingaben FTR (femorotibiale Rotation) proj. > Kondyle lateral	124.7 mm	101.2 mm	146.3 mm		44.7 mm links	21.2 mm anterior	22.9 mm superior
Ansichten > Eingaben AT Winkel proj. > Kondyle medial	112 mm	105.3 mm	142.5 mm		32 mm links	25.3 mm anterior	26.7 mm superior
Ansichten > Eingaben AT Winkel proj. > Kondyle lateral	124.7 mm	101.2 mm	146.3 mm		44.7 mm links	21.2 mm anterior	22.9 mm superior
Ansichten > Eingaben AT Winkel proj. > Femurkopfmittelpunkt	107.9 mm	71.8 mm	65.4 mm		27.9 mm links	8.2 mm posterior	103.8 mm superior
Ansichten > Eingaben AT Winkel proj. > Femurachsenpunkt proximal	117.5 mm	81.1 mm	90 mm		37.5 mm links	1.1 mm anterior	79.2 mm superior
Ansichten > Eingaben AT Winkel proj. > Femurachsenpunkt distal	122 mm	101.3 mm	112.8 mm		42 mm links	21.3 mm anterior	56.4 mm superior
Ansichten > Eingaben AT Winkel proj. > Femur Hals Basis manuell	116.7 mm	74.3 mm	83.3 mm		36.7 mm links	5.7 mm posterior	85.9 mm superior
Ansichten > Eingaben AT Winkel proj. > Femur Hals Basis (ermittelt durch Proj. auf Ebene manuell)	100.9 mm	68.2 mm	86.3 mm		20.9 mm links	11.8 mm posterior	82.9 mm superior
Ansichten > Eingaben AT Winkel proj. > Lot von Femurkopfmittelpunk	6.9 mm	3.6 mm	20.9 mm	22.3 mm	6.9 mm rechts	3.6 mm posterior	20.9 mm inferior	22.3 mm
Ansichten > Eingaben AT Winkel proj. > Ebene manuell
Ansichten > Eingaben AT Winkel proj. > Punkte auf Kopf
Ansichten > Ansicht Werkzeuge varus valgus Tibia > tmp zur Definition der Senkrechten auf tibia vk und hk	100.5 mm	111.7 mm	212.1 mm		20.5 mm links	31.7 mm anterior	42.9 mm inferior
Ansichten > Ansicht Werkzeuge varus valgus Tibia > tmp proj. auf Ebene tibia coronar	100.5 mm	111.7 mm	212.1 mm		20.5 mm links	31.7 mm anterior	42.9 mm inferior
Ansichten > Ansicht Werkzeuge varus valgus Tibia > Tibiaachse proximal	105 mm	112.6 mm	192.6 mm		25 mm links	32.6 mm anterior	23.4 mm inferior
Ansichten > Ansicht Werkzeuge varus valgus Tibia > Tibiaachse distal	96 mm	110.7 mm	231.6 mm		16 mm links	30.7 mm anterior	62.4 mm inferior
Ansichten > Ansicht Werkzeuge varus valgus Tibia > prox. Tibiahinterkante medial proj. auf Ebene tibia coronar (varus valgus)	114.3 mm	115 mm	149.8 mm		34.3 mm links	35 mm anterior	19.4 mm superior
Ansichten > Ansicht Werkzeuge varus valgus Tibia > prox. Tibiahinterkante medial (varus valgus)	112.4 mm	110.6 mm	149.1 mm		32.4 mm links	30.6 mm anterior	20.1 mm superior
Ansichten > Ansicht Werkzeuge varus valgus Tibia > prox. Tibiahinterkante lateral proj. auf Ebene tibia coronar (varus valgus)	124.3 mm	110.3 mm	151.8 mm		44.3 mm links	30.3 mm anterior	17.4 mm superior
Ansichten > Ansicht Werkzeuge varus valgus Tibia > prox. Tibiahinterkante lateral (varus valgus)	122.5 mm	106.3 mm	151.2 mm		42.5 mm links	26.3 mm anterior	18 mm superior
Ansichten > Ansicht Werkzeuge varus valgus Tibia > Ende der Verlängerung Senkrechte auf tibia vk (varus valgus)	110.1 mm	114.8 mm	163.1 mm		30.1 mm links	34.8 mm anterior	6.1 mm superior
Ansichten > Ansicht Werkzeuge varus valgus Tibia > Ende der Senkrechte auf tibia hk (varus valgus)	114.3 mm	114.9 mm	149.8 mm		34.3 mm links	34.9 mm anterior	19.4 mm superior
Ansichten > Ansicht Werkzeuge varus valgus Tibia > dist. Tibiavorderkante medial proj. auf Ebene tibia coronar (varus valgus)	91 mm	111.7 mm	239.3 mm		11 mm links	31.7 mm anterior	70.1 mm inferior
Ansichten > Ansicht Werkzeuge varus valgus Tibia > dist. Tibiavorderkante medial (varus valgus)	91 mm	111.7 mm	239.3 mm		11 mm links	31.7 mm anterior	70.1 mm inferior
Ansichten > Ansicht Werkzeuge varus valgus Tibia > dist. Tibiavorderkante lateral proj. auf Ebene tibia coronar (varus valgus)	97.6 mm	108.7 mm	240.4 mm		17.6 mm links	28.7 mm anterior	71.2 mm inferior
Ansichten > Ansicht Werkzeuge varus valgus Tibia > dist. Tibiavorderkante lateral (varus valgus)	98.9 mm	111.7 mm	240.9 mm		18.9 mm links	31.7 mm anterior	71.7 mm inferior
Ansichten > Ansicht Werkzeuge varus valgus Tibia > Verlängerung Senkrechte auf tibia vk (varus valgus)	9.7 mm	3.1 mm	49 mm	50 mm	9.7 mm links	3.1 mm anterior	49 mm superior	50 mm
Ansichten > Ansicht Werkzeuge varus valgus Tibia > Tibiaachse	9 mm	1.9 mm	39 mm	40.1 mm	9 mm links	1.9 mm anterior	39 mm superior	40.1 mm
Ansichten > Ansicht Werkzeuge varus valgus Tibia > Senkrechte auf dist. Tibiavorderkante in Ebene tibia coronar (varus valgus)	5.5 mm	1.8 mm	27.9 mm	28.5 mm	5.5 mm rechts	1.8 mm posterior	27.9 mm inferior	28.5 mm
Ansichten > Ansicht Werkzeuge varus valgus Tibia > Senkrecht auf prox. Tibiahinterkante in Ebene tibia coronar (varus valgus)	13.9 mm	3.3 mm	62.3 mm	63.9 mm	13.9 mm links	3.3 mm anterior	62.3 mm superior	63.9 mm
Ansichten > Ansicht Werkzeuge varus valgus Tibia > prox. Tibiahinterkante proj auf Ebene tibia coronar (varus valgus)	10 mm	4.7 mm	2 mm	11.2 mm	10 mm rechts	4.7 mm anterior	2 mm superior	11.2 mm
Ansichten > Ansicht Werkzeuge varus valgus Tibia > prox. Tibiahinterkante (varus valgus)	10.2 mm	4.3 mm	2 mm	11.2 mm	10.2 mm rechts	4.3 mm anterior	2 mm superior	11.2 mm
Ansichten > Ansicht Werkzeuge varus valgus Tibia > dist. Tibiavorderkante proj. auf Ebene tibia coronar (varus valgus)	6.6 mm	3 mm	1.1 mm	7.3 mm	6.6 mm rechts	3 mm anterior	1.1 mm superior	7.3 mm
Ansichten > Ansicht Werkzeuge varus valgus Tibia > dist. Tibiavorderkante (varus valgus)	7.9 mm	0 mm	1.6 mm	8 mm	7.9 mm rechts	0 mm	1.6 mm superior	8 mm
Ansichten > Ansicht Werkzeuge varus valgus Tibia > varus valgus Tibia proj.	1.4 °	0.6 °	4.6 °	1.5 °	1.4 °	0.6 °	4.6 °	1.5 °
Ansichten > Ansicht Werkzeuge varus valgus Tibia > Tibia coronar
Ansichten > Ansicht Werkzeuge varus valgus Tibia > ks tibia prox.
Ansichten > Ansicht Werkzeuge varus valgus Femur > Kondyle medial proj. auf Ebene Femur coronar	120.5 mm	118.7 mm	129 mm		40.5 mm links	38.7 mm anterior	40.2 mm superior
Ansichten > Ansicht Werkzeuge varus valgus Femur > Kondyle medial	112 mm	105.3 mm	142.5 mm		32 mm links	25.3 mm anterior	26.7 mm superior
Ansichten > Ansicht Werkzeuge varus valgus Femur > Kondyle lateral proj auf Ebene Femur coronar	133.1 mm	114.6 mm	132.8 mm		53.1 mm links	34.6 mm anterior	36.4 mm superior
Ansichten > Ansicht Werkzeuge varus valgus Femur > Kondyle lateral	124.7 mm	101.2 mm	146.3 mm		44.7 mm links	21.2 mm anterior	22.9 mm superior
Ansichten > Ansicht Werkzeuge varus valgus Femur > Femurachsenpunkt proximal	117.5 mm	81.1 mm	90 mm		37.5 mm links	1.1 mm anterior	79.2 mm superior
Ansichten > Ansicht Werkzeuge varus valgus Femur > Femurachsenpunkt distal	122 mm	101.3 mm	112.8 mm		42 mm links	21.3 mm anterior	56.4 mm superior
Ansichten > Ansicht Werkzeuge varus valgus Femur > Femur prox. proj. auf Ebene Femur coronar	117.5 mm	81.1 mm	90 mm		37.5 mm links	1.1 mm anterior	79.2 mm superior
Ansichten > Ansicht Werkzeuge varus valgus Femur > Endpunkt Verlängerung der Senkrechten auf Kondylenachse	121.2 mm	66 mm	77.4 mm		41.2 mm links	14 mm posterior	91.8 mm superior
Ansichten > Ansicht Werkzeuge varus valgus Femur > Endpunkt Senkrechte auf Kondylenachse	122.3 mm	118.1 mm	129.5 mm		42.3 mm links	38.1 mm anterior	39.7 mm superior
Ansichten > Ansicht Werkzeuge varus valgus Femur > Verlängerung der Senkrechten auf Kondylenachse	0.8 mm	35.3 mm	35.4 mm	50 mm	0.8 mm rechts	35.3 mm posterior	35.4 mm superior	50 mm
Ansichten > Ansicht Werkzeuge varus valgus Femur > Senkrechte auf Kondylenachse	0.4 mm	16.7 mm	16.7 mm	23.7 mm	0.4 mm links	16.7 mm anterior	16.7 mm inferior	23.7 mm
Ansichten > Ansicht Werkzeuge varus valgus Femur > Kondylenachse proj. auf Ebene Femur coronar	12.6 mm	4.1 mm	3.8 mm	13.8 mm	12.6 mm links	4.1 mm posterior	3.8 mm inferior	13.8 mm
Ansichten > Ansicht Werkzeuge varus valgus Femur > Kondylenachse	12.6 mm	4.1 mm	3.8 mm	13.8 mm	12.6 mm links	4.1 mm posterior	3.8 mm inferior	13.8 mm
Ansichten > Ansicht Werkzeuge varus valgus Femur > Femurachse proj. auf Ebene Femur coronar
Ansichten > Ansicht Werkzeuge varus valgus Femur > Femurachse	4.4 mm	20.3 mm	22.8 mm	30.8 mm	4.4 mm rechts	20.3 mm posterior	22.8 mm superior	30.8 mm
Ansichten > Ansicht Werkzeuge varus valgus Femur > varus valgus Femur proj.	9.8 °	3.3 °	11.1 °	8.1 °	9.8 °	3.3 °	11.1 °	8.1 °
Ansichten > Ansicht Werkzeuge varus valgus Femur > Femur coronar
Ansichten > Ansicht Werkzeuge varus valgus Femur > ks femur
Ansichten > Ansicht Werkzeuge Torsionswinkel Tibia > Tibiaachse proximal	105 mm	112.6 mm	192.6 mm		25 mm links	32.6 mm anterior	23.4 mm inferior
Ansichten > Ansicht Werkzeuge Torsionswinkel Tibia > Tibiaachse distal	96 mm	110.7 mm	231.6 mm		16 mm links	30.7 mm anterior	62.4 mm inferior
Ansichten > Ansicht Werkzeuge Torsionswinkel Tibia > prox. Tibiahinterkante medial proj. auf Ebene Tibia axial	93.6 mm	102.9 mm	230.7 mm		13.6 mm links	22.9 mm anterior	61.5 mm inferior
Ansichten > Ansicht Werkzeuge Torsionswinkel Tibia > prox. Tibiahinterkante medial	111.6 mm	106.6 mm	152.9 mm		31.6 mm links	26.6 mm anterior	16.3 mm superior
Ansichten > Ansicht Werkzeuge Torsionswinkel Tibia > prox. Tibiahinterkante lateral proj. auf Ebene Tibia axial	102.7 mm	98.6 mm	232.6 mm		22.7 mm links	18.6 mm anterior	63.4 mm inferior
Ansichten > Ansicht Werkzeuge Torsionswinkel Tibia > prox. Tibiahinterkante lateral	120.1 mm	102.2 mm	157.3 mm		40.1 mm links	22.2 mm anterior	11.9 mm superior
Ansichten > Ansicht Werkzeuge Torsionswinkel Tibia > dist. Tibiavorderkante medial proj. auf Ebene Tibia axial	92 mm	117.4 mm	231 mm		12 mm links	37.4 mm anterior	61.8 mm inferior
Ansichten > Ansicht Werkzeuge Torsionswinkel Tibia > dist. Tibiavorderkante medial	90.3 mm	117.1 mm	238.4 mm		10.3 mm links	37.1 mm anterior	69.2 mm inferior
Ansichten > Ansicht Werkzeuge Torsionswinkel Tibia > dist. Tibiavorderkante lateral proj. auf Ebene Tibia axial	102.4 mm	115.7 mm	233.3 mm		22.4 mm links	35.7 mm anterior	64.1 mm inferior
Ansichten > Ansicht Werkzeuge Torsionswinkel Tibia > dist. Tibiavorderkante lateral	100.6 mm	115.4 mm	240.8 mm		20.6 mm links	35.4 mm anterior	71.6 mm inferior
Ansichten > Ansicht Werkzeuge Torsionswinkel Tibia > prox. Tibiahinterkante proj. auf Ebene Tibia axial	9.1 mm	4.3 mm	1.9 mm	10.3 mm	9.1 mm rechts	4.3 mm anterior	1.9 mm superior	10.3 mm
Ansichten > Ansicht Werkzeuge Torsionswinkel Tibia > prox. Tibiahinterkante	8.5 mm	4.4 mm	4.4 mm	10.6 mm	8.5 mm rechts	4.4 mm anterior	4.4 mm superior	10.6 mm
Ansichten > Ansicht Werkzeuge Torsionswinkel Tibia > dist. Tibiavorderkante proj. auf Ebene Tibia axial	10.3 mm	1.7 mm	2.3 mm	10.7 mm	10.3 mm rechts	1.7 mm anterior	2.3 mm superior	10.7 mm
Ansichten > Ansicht Werkzeuge Torsionswinkel Tibia > dist. Tibiavorderkante	10.3 mm	1.7 mm	2.5 mm	10.7 mm	10.3 mm rechts	1.7 mm anterior	2.5 mm superior	10.7 mm
Ansichten > Ansicht Werkzeuge Torsionswinkel Tibia > Torsionswinkel proj. auf Ebene Tibia axial	0.8 °	29.9 °	15.8 °	15.6 °	0.8 °	29.9 °	15.8 °	15.6 °
Ansichten > Ansicht Werkzeuge Torsionswinkel Tibia > Tibia axial
Ansichten > Ansicht Werkzeuge Torsionswinkel Tibia > ks tibia prox.
Ansichten > Ansicht Werkzeuge Tibiotalare Torsion (TTT) > Tibiaachse proximal	105 mm	112.6 mm	192.6 mm		25 mm links	32.6 mm anterior	23.4 mm inferior
Ansichten > Ansicht Werkzeuge Tibiotalare Torsion (TTT) > Tibiaachse distal	96 mm	110.7 mm	231.6 mm		16 mm links	30.7 mm anterior	62.4 mm inferior
Ansichten > Ansicht Werkzeuge Tibiotalare Torsion (TTT) > Talus medial proj. auf Ebene Tibia axial	95.2 mm	118 mm	231.8 mm		15.2 mm links	38 mm anterior	62.6 mm inferior
Ansichten > Ansicht Werkzeuge Tibiotalare Torsion (TTT) > Talus medial	92.1 mm	117.3 mm	245.4 mm		12.1 mm links	37.3 mm anterior	76.2 mm inferior
Ansichten > Ansicht Werkzeuge Tibiotalare Torsion (TTT) > Talus lateral proj. auf Ebene Tibia axial	103.4 mm	114.9 mm	233.5 mm		23.4 mm links	34.9 mm anterior	64.3 mm inferior
Ansichten > Ansicht Werkzeuge Tibiotalare Torsion (TTT) > Talus lateral	100.3 mm	114.3 mm	246.8 mm		20.3 mm links	34.3 mm anterior	77.6 mm inferior
Ansichten > Ansicht Werkzeuge Tibiotalare Torsion (TTT) > dist. Tibiavorderkante medial proj. auf Ebene Tibia axial	92 mm	117.4 mm	231 mm		12 mm links	37.4 mm anterior	61.8 mm inferior
Ansichten > Ansicht Werkzeuge Tibiotalare Torsion (TTT) > dist. Tibiavorderkante medial	90.3 mm	117.1 mm	238.4 mm		10.3 mm links	37.1 mm anterior	69.2 mm inferior
Ansichten > Ansicht Werkzeuge Tibiotalare Torsion (TTT) > dist. Tibiavorderkante lateral proj. auf Ebene Tibia axial	102.4 mm	115.7 mm	233.3 mm		22.4 mm links	35.7 mm anterior	64.1 mm inferior
Ansichten > Ansicht Werkzeuge Tibiotalare Torsion (TTT) > dist. Tibiavorderkante lateral	100.6 mm	115.4 mm	240.8 mm		20.6 mm links	35.4 mm anterior	71.6 mm inferior
Ansichten > Ansicht Werkzeuge Tibiotalare Torsion (TTT) > Talusachse proj. auf Ebene Tibia axial	8.1 mm	3 mm	1.7 mm	8.8 mm	8.1 mm links	3 mm posterior	1.7 mm inferior	8.8 mm
Ansichten > Ansicht Werkzeuge Tibiotalare Torsion (TTT) > dist. Tibiavorderkante proj. auf Ebene Tibia axial	10.3 mm	1.7 mm	2.3 mm	10.7 mm	10.3 mm rechts	1.7 mm anterior	2.3 mm superior	10.7 mm
Ansichten > Ansicht Werkzeuge Tibiotalare Torsion (TTT) > Tibiotalare Torsion (TTT) proj.	179.5 °	156 °	168.9 °	169.1 °	179.5 °	156 °	168.9 °	169.1 °
Ansichten > Ansicht Werkzeuge Tibiotalare Torsion (TTT) > Tibia axial
Ansichten > Ansicht Werkzeuge Tibiotalare Torsion (TTT) > ks tibia prox.
Ansichten > Ansicht Werkzeuge FTR > prox. Tibiahinterkante medial proj. auf Ebene Tibia axial	93.6 mm	102.9 mm	230.7 mm		13.6 mm links	22.9 mm anterior	61.5 mm inferior
Ansichten > Ansicht Werkzeuge FTR > prox. Tibiahinterkante medial	111.6 mm	106.6 mm	152.9 mm		31.6 mm links	26.6 mm anterior	16.3 mm superior
Ansichten > Ansicht Werkzeuge FTR > prox. Tibiahinterkante lateral proj. auf Ebene Tibia axial	102.7 mm	98.6 mm	232.6 mm		22.7 mm links	18.6 mm anterior	63.4 mm inferior
Ansichten > Ansicht Werkzeuge FTR > prox. Tibiahinterkante lateral	120.1 mm	102.2 mm	157.3 mm		40.1 mm links	22.2 mm anterior	11.9 mm superior
Ansichten > Ansicht Werkzeuge FTR > Kondyle medial proj. auf Ebene Tibia axial	91.7 mm	101.1 mm	230.2 mm		11.7 mm links	21.1 mm anterior	61 mm inferior
Ansichten > Ansicht Werkzeuge FTR > Kondyle medial	112 mm	105.3 mm	142.5 mm		32 mm links	25.3 mm anterior	26.7 mm superior
Ansichten > Ansicht Werkzeuge FTR > Kondyle lateral proj auf Ebene Tibia axial	104.6 mm	97 mm	232.9 mm		24.6 mm links	17 mm anterior	63.7 mm inferior
Ansichten > Ansicht Werkzeuge FTR > Kondyle lateral	124.7 mm	101.2 mm	146.3 mm		44.7 mm links	21.2 mm anterior	22.9 mm superior
Ansichten > Ansicht Werkzeuge FTR > prox. Tibiahinterkante proj. auf Ebene Tibia axial	9.1 mm	4.3 mm	1.9 mm	10.3 mm	9.1 mm rechts	4.3 mm anterior	1.9 mm superior	10.3 mm
Ansichten > Ansicht Werkzeuge FTR > prox. Tibiahinterkante	8.5 mm	4.4 mm	4.4 mm	10.6 mm	8.5 mm rechts	4.4 mm anterior	4.4 mm superior	10.6 mm
Ansichten > Ansicht Werkzeuge FTR > Kondylenachse	12.6 mm	4.1 mm	3.8 mm	13.8 mm	12.6 mm links	4.1 mm posterior	3.8 mm inferior	13.8 mm
Ansichten > Ansicht Werkzeuge FTR > Kondyle proj. auf Ebene Tibia axial	12.9 mm	4 mm	2.8 mm	13.8 mm	12.9 mm links	4 mm posterior	2.8 mm inferior	13.8 mm
Ansichten > Ansicht Werkzeuge FTR > FTR (femorotibial Rotation) proj.	0.4 °	10.5 °	7.6 °	7.6 °	0.4 °	10.5 °	7.6 °	7.6 °
Ansichten > Ansicht Werkzeuge FTR > Tibia axial
Ansichten > Ansicht Werkzeuge FTR > ks tibia prox.
Ansichten > Ansicht Werkzeuge AT-Winkel (best. mittels Ebene) > TMP B	90.5 mm	82.5 mm	94 mm		10.5 mm links	2.5 mm anterior	75.2 mm superior
Ansichten > Ansicht Werkzeuge AT-Winkel (best. mittels Ebene) > tmp A	105.7 mm	85.9 mm	88 mm		25.7 mm links	5.9 mm anterior	81.2 mm superior
Ansichten > Ansicht Werkzeuge AT-Winkel (best. mittels Ebene) > TMP6	99.2 mm	94 mm	82 mm		19.2 mm links	14 mm anterior	87.2 mm superior
Ansichten > Ansicht Werkzeuge AT-Winkel (best. mittels Ebene) > TMP5	103.4 mm	51.5 mm	42.6 mm		23.4 mm links	28.5 mm posterior	126.6 mm superior
Ansichten > Ansicht Werkzeuge AT-Winkel (best. mittels Ebene) > Kondyle medial	112 mm	105.3 mm	142.5 mm		32 mm links	25.3 mm anterior	26.7 mm superior
Ansichten > Ansicht Werkzeuge AT-Winkel (best. mittels Ebene) > Kondyle lateral	124.7 mm	101.2 mm	146.3 mm		44.7 mm links	21.2 mm anterior	22.9 mm superior
Ansichten > Ansicht Werkzeuge AT-Winkel (best. mittels Ebene) > Femurkopfmittelpunkt	107.9 mm	71.8 mm	65.4 mm		27.9 mm links	8.2 mm posterior	103.8 mm superior
Ansichten > Ansicht Werkzeuge AT-Winkel (best. mittels Ebene) > Femurachsenpunkt proximal	117.5 mm	81.1 mm	90 mm		37.5 mm links	1.1 mm anterior	79.2 mm superior
Ansichten > Ansicht Werkzeuge AT-Winkel (best. mittels Ebene) > Femurachsenpunkt distal	122 mm	101.3 mm	112.8 mm		42 mm links	21.3 mm anterior	56.4 mm superior
Ansichten > Ansicht Werkzeuge AT-Winkel (best. mittels Ebene) > Femur Hals Basis manuell Pro	118 mm	80.5 mm	90.4 mm		38 mm links	0.5 mm anterior	78.8 mm superior
Ansichten > Ansicht Werkzeuge AT-Winkel (best. mittels Ebene) > Femur Hals Basis manuell	116.7 mm	74.3 mm	83.3 mm		36.7 mm links	5.7 mm posterior	85.9 mm superior
Ansichten > Ansicht Werkzeuge AT-Winkel (best. mittels Ebene) > Femur Hals Basis (ermittelt durch Proj. auf Ebene manuell)	100.9 mm	68.2 mm	86.3 mm		20.9 mm links	11.8 mm posterior	82.9 mm superior
Ansichten > Ansicht Werkzeuge AT-Winkel (best. mittels Ebene) > Femur Hals Basis (Ebene) proj. auf Ebene Femur axial	102.9 mm	77.1 mm	96.3 mm		22.9 mm links	2.9 mm posterior	72.9 mm superior
Ansichten > Ansicht Werkzeuge AT-Winkel (best. mittels Ebene) > AxPro_Kopfszentrum	111.6 mm	88.7 mm	84.4 mm		31.6 mm links	8.7 mm anterior	84.8 mm superior
Ansichten > Ansicht Werkzeuge AT-Winkel (best. mittels Ebene) > AxPro_Kondyle medial	104.3 mm	69.8 mm	102.6 mm		24.3 mm links	10.2 mm posterior	66.6 mm superior
Ansichten > Ansicht Werkzeuge AT-Winkel (best. mittels Ebene) > AxPro_Kondyle lateral	116.6 mm	64.4 mm	105 mm		36.6 mm links	15.6 mm posterior	64.2 mm superior
Ansichten > Ansicht Werkzeuge AT-Winkel (best. mittels Ebene) > Neue Linie 31	12.4 mm	5.4 mm	2.4 mm	13.7 mm	12.4 mm rechts	5.4 mm anterior	2.4 mm superior	13.7 mm
Ansichten > Ansicht Werkzeuge AT-Winkel (best. mittels Ebene) > Kopfzentrum - Femur Hals Basis (manuell) Linie	8.8 mm	2.5 mm	17.9 mm	20.1 mm	8.8 mm links	2.5 mm anterior	17.9 mm inferior	20.1 mm
Ansichten > Ansicht Werkzeuge AT-Winkel (best. mittels Ebene) > Kopfzentrum - Femur Hals Basis (durch Ebene) Linie	6.9 mm	3.6 mm	20.9 mm	22.3 mm	6.9 mm rechts	3.6 mm posterior	20.9 mm inferior	22.3 mm
Ansichten > Ansicht Werkzeuge AT-Winkel (best. mittels Ebene) > Kondyle_Femur Hals Basis Prox	12.4 mm	5.4 mm	2.4 mm	13.7 mm	12.4 mm rechts	5.4 mm anterior	2.4 mm superior	13.7 mm
Ansichten > Ansicht Werkzeuge AT-Winkel (best. mittels Ebene) > Kondyle_AxPro_Kopfzentrum	12.4 mm	5.4 mm	2.4 mm	13.7 mm	12.4 mm rechts	5.4 mm anterior	2.4 mm superior	13.7 mm
Ansichten > Ansicht Werkzeuge AT-Winkel (best. mittels Ebene) > Femurachse Kopfzentrum	4.4 mm	20.3 mm	22.8 mm	30.8 mm	4.4 mm rechts	20.3 mm posterior	22.8 mm superior	30.8 mm
Ansichten > Ansicht Werkzeuge AT-Winkel (best. mittels Ebene) > Femurachse	4.4 mm	20.3 mm	22.8 mm	30.8 mm	4.4 mm rechts	20.3 mm posterior	22.8 mm superior	30.8 mm
Ansichten > Ansicht Werkzeuge AT-Winkel (best. mittels Ebene) > AxPro_Kondyle	12.4 mm	5.4 mm	2.4 mm	13.7 mm	12.4 mm rechts	5.4 mm anterior	2.4 mm superior	13.7 mm
Ansichten > Ansicht Werkzeuge AT-Winkel (best. mittels Ebene) > Winkel Schenkelhalsachse Femurachse (mittels Ebene manuell)	179.4 °	117 °	54.8 °	119.1 °	179.4 °	117 °	54.8 °	119.1 °
Ansichten > Ansicht Werkzeuge AT-Winkel (best. mittels Ebene) > Winkel Schenkelhalsachse Femurachse (Femur Hals Basis manuell definiert)	165 °	146.2 °	118.1 °	143.4 °	165 °	146.2 °	118.1 °	143.4 °
Ansichten > Ansicht Werkzeuge AT-Winkel (best. mittels Ebene) > Antetorsionswinkel korrigiert	115.1 °	22.2 °	103.4 °	93.8 °	115.1 °	22.2 °	103.4 °	93.8 °
Ansichten > Ansicht Werkzeuge AT-Winkel (best. mittels Ebene) > Antetorsionswinkel (über Ebene manuell bestimmt) proj	17.7 °	2.5 °	19.5 °	14.9 °	17.7 °	2.5 °	19.5 °	14.9 °
Ansichten > Ansicht Werkzeuge AT-Winkel (best. mittels Ebene) > Antetorsionswinkel (Femur Hals Basis manuell) proj	32.1 °	12.5 °	28.2 °	33 °	32.1 °	12.5 °	28.2 °	33 °
Ansichten > Ansicht Werkzeuge AT-Winkel (best. mittels Ebene) > Femur axial
Ansichten > Ansicht Werkzeuge AT-Winkel (best. mittels Ebene) > Ebene manuell
Ansichten > Ansicht Werkzeuge AT-Winkel (best. mittels Ebene) > ks femur
Ansichten > Ansicht Werkzeuge AT-Winkel (best. mittels Ebene) > Kopie ks femur
Ansichten > Ansicht Werkzeuge AT-Winkel (best. mittels Ebene) > Punkte auf Kopf
Werkzeuge > Punkte > tmp zur Definition der Senkrechten auf tibia vk und hk	100.5 mm	111.7 mm	212.1 mm		20.5 mm links	31.7 mm anterior	42.9 mm inferior
Werkzeuge > Punkte > tmp proj. auf Ebene tibia coronar	100.5 mm	111.7 mm	212.1 mm		20.5 mm links	31.7 mm anterior	42.9 mm inferior
Werkzeuge > Punkte > TMP B	90.5 mm	82.5 mm	94 mm		10.5 mm links	2.5 mm anterior	75.2 mm superior
Werkzeuge > Punkte > tmp A	105.7 mm	85.9 mm	88 mm		25.7 mm links	5.9 mm anterior	81.2 mm superior
Werkzeuge > Punkte > TMP6	99.2 mm	94 mm	82 mm		19.2 mm links	14 mm anterior	87.2 mm superior
Werkzeuge > Punkte > TMP5	103.4 mm	51.5 mm	42.6 mm		23.4 mm links	28.5 mm posterior	126.6 mm superior
Werkzeuge > Punkte > Tibiaachse proximal	105 mm	112.6 mm	192.6 mm		25 mm links	32.6 mm anterior	23.4 mm inferior
Werkzeuge > Punkte > Tibiaachse distal	96 mm	110.7 mm	231.6 mm		16 mm links	30.7 mm anterior	62.4 mm inferior
Werkzeuge > Punkte > Talus medial proj. auf Ebene Tibia axial	95.2 mm	118 mm	231.8 mm		15.2 mm links	38 mm anterior	62.6 mm inferior
Werkzeuge > Punkte > Talus medial	92.1 mm	117.3 mm	245.4 mm		12.1 mm links	37.3 mm anterior	76.2 mm inferior
Werkzeuge > Punkte > Talus lateral proj. auf Ebene Tibia axial	103.4 mm	114.9 mm	233.5 mm		23.4 mm links	34.9 mm anterior	64.3 mm inferior
Werkzeuge > Punkte > Talus lateral	100.3 mm	114.3 mm	246.8 mm		20.3 mm links	34.3 mm anterior	77.6 mm inferior
Werkzeuge > Punkte > prox. Tibiahinterkante medial proj. auf Ebene tibia coronar (varus valgus)	114.3 mm	115 mm	149.8 mm		34.3 mm links	35 mm anterior	19.4 mm superior
Werkzeuge > Punkte > prox. Tibiahinterkante medial proj. auf Ebene tibia coronar	114.8 mm	114.1 mm	154 mm		34.8 mm links	34.1 mm anterior	15.2 mm superior
Werkzeuge > Punkte > prox. Tibiahinterkante medial proj. auf Ebene Tibia axial	93.6 mm	102.9 mm	230.7 mm		13.6 mm links	22.9 mm anterior	61.5 mm inferior
Werkzeuge > Punkte > prox. Tibiahinterkante medial (varus valgus)	112.4 mm	110.6 mm	149.1 mm		32.4 mm links	30.6 mm anterior	20.1 mm superior
Werkzeuge > Punkte > prox. Tibiahinterkante medial	111.6 mm	106.6 mm	152.9 mm		31.6 mm links	26.6 mm anterior	16.3 mm superior
Werkzeuge > Punkte > prox. Tibiahinterkante lateral proj. auf Ebene tibia coronar (varus valgus)	124.3 mm	110.3 mm	151.8 mm		44.3 mm links	30.3 mm anterior	17.4 mm superior
Werkzeuge > Punkte > prox. Tibiahinterkante lateral proj. auf Ebene tibia coronar	123.4 mm	109.7 mm	158.5 mm		43.4 mm links	29.7 mm anterior	10.7 mm superior
Werkzeuge > Punkte > prox. Tibiahinterkante lateral proj. auf Ebene Tibia axial	102.7 mm	98.6 mm	232.6 mm		22.7 mm links	18.6 mm anterior	63.4 mm inferior
Werkzeuge > Punkte > prox. Tibiahinterkante lateral (varus valgus)	122.5 mm	106.3 mm	151.2 mm		42.5 mm links	26.3 mm anterior	18 mm superior
Werkzeuge > Punkte > prox. Tibiahinterkante lateral	120.1 mm	102.2 mm	157.3 mm		40.1 mm links	22.2 mm anterior	11.9 mm superior
Werkzeuge > Punkte > Kondyle medial proj. auf Ebene Tibia axial	91.7 mm	101.1 mm	230.2 mm		11.7 mm links	21.1 mm anterior	61 mm inferior
Werkzeuge > Punkte > Kondyle medial proj. auf Ebene Femur coronar	120.5 mm	118.7 mm	129 mm		40.5 mm links	38.7 mm anterior	40.2 mm superior
Werkzeuge > Punkte > Kondyle medial	112 mm	105.3 mm	142.5 mm		32 mm links	25.3 mm anterior	26.7 mm superior
Werkzeuge > Punkte > Kondyle lateral proj auf Ebene Tibia axial	104.6 mm	97 mm	232.9 mm		24.6 mm links	17 mm anterior	63.7 mm inferior
Werkzeuge > Punkte > Kondyle lateral proj auf Ebene Femur coronar	133.1 mm	114.6 mm	132.8 mm		53.1 mm links	34.6 mm anterior	36.4 mm superior
Werkzeuge > Punkte > Kondyle lateral	124.7 mm	101.2 mm	146.3 mm		44.7 mm links	21.2 mm anterior	22.9 mm superior
Werkzeuge > Punkte > Femurkopfmittelpunkt	107.9 mm	71.8 mm	65.4 mm		27.9 mm links	8.2 mm posterior	103.8 mm superior
Werkzeuge > Punkte > Femurachsenpunkt proximal	117.5 mm	81.1 mm	90 mm		37.5 mm links	1.1 mm anterior	79.2 mm superior
Werkzeuge > Punkte > Femurachsenpunkt distal	122 mm	101.3 mm	112.8 mm		42 mm links	21.3 mm anterior	56.4 mm superior
Werkzeuge > Punkte > Femur prox. proj. auf Ebene Femur coronar	117.5 mm	81.1 mm	90 mm		37.5 mm links	1.1 mm anterior	79.2 mm superior
Werkzeuge > Punkte > Femur Hals Basis proj. auf Ebene Femur coronar	106 mm	76.2 mm	78.1 mm		26 mm links	3.8 mm posterior	91.1 mm superior
Werkzeuge > Punkte > Femur Hals Basis manuell Pro	118 mm	80.5 mm	90.4 mm		38 mm links	0.5 mm anterior	78.8 mm superior
Werkzeuge > Punkte > Femur Hals Basis manuell	116.7 mm	74.3 mm	83.3 mm		36.7 mm links	5.7 mm posterior	85.9 mm superior
Werkzeuge > Punkte > Femur Hals Basis (ermittelt durch Proj. auf Ebene manuell)	100.9 mm	68.2 mm	86.3 mm		20.9 mm links	11.8 mm posterior	82.9 mm superior
Werkzeuge > Punkte > Femur Hals Basis (Ebene) proj. auf Ebene Femur axial	102.9 mm	77.1 mm	96.3 mm		22.9 mm links	2.9 mm posterior	72.9 mm superior
Werkzeuge > Punkte > Endpunkt Verlängerung der Senkrechten auf Kondylenachse	121.2 mm	66 mm	77.4 mm		41.2 mm links	14 mm posterior	91.8 mm superior
Werkzeuge > Punkte > Endpunkt Senkrechte auf Kondylenachse	122.3 mm	118.1 mm	129.5 mm		42.3 mm links	38.1 mm anterior	39.7 mm superior
Werkzeuge > Punkte > Ende der Verlängerung Senkrechte auf tibia vk (varus valgus)	110.1 mm	114.8 mm	163.1 mm		30.1 mm links	34.8 mm anterior	6.1 mm superior
Werkzeuge > Punkte > Ende der Senkrechte auf tibia hk (varus valgus)	114.3 mm	114.9 mm	149.8 mm		34.3 mm links	34.9 mm anterior	19.4 mm superior
Werkzeuge > Punkte > dist. Tibiavorderkante medial proj. auf Ebene tibia coronar (varus valgus)	91 mm	111.7 mm	239.3 mm		11 mm links	31.7 mm anterior	70.1 mm inferior
Werkzeuge > Punkte > dist. Tibiavorderkante medial proj. auf Ebene tibia coronar	88.5 mm	113 mm	237.8 mm		8.5 mm links	33 mm anterior	68.6 mm inferior
Werkzeuge > Punkte > dist. Tibiavorderkante medial proj. auf Ebene Tibia axial	92 mm	117.4 mm	231 mm		12 mm links	37.4 mm anterior	61.8 mm inferior
Werkzeuge > Punkte > dist. Tibiavorderkante medial (varus valgus)	91 mm	111.7 mm	239.3 mm		11 mm links	31.7 mm anterior	70.1 mm inferior
Werkzeuge > Punkte > dist. Tibiavorderkante medial	90.3 mm	117.1 mm	238.4 mm		10.3 mm links	37.1 mm anterior	69.2 mm inferior
Werkzeuge > Punkte > dist. Tibiavorderkante lateral proj. auf Ebene tibia coronar (varus valgus)	97.6 mm	108.7 mm	240.4 mm		17.6 mm links	28.7 mm anterior	71.2 mm inferior
Werkzeuge > Punkte > dist. Tibiavorderkante lateral proj. auf Ebene tibia coronar	97.7 mm	108.7 mm	239.9 mm		17.7 mm links	28.7 mm anterior	70.7 mm inferior
Werkzeuge > Punkte > dist. Tibiavorderkante lateral proj. auf Ebene Tibia axial	102.4 mm	115.7 mm	233.3 mm		22.4 mm links	35.7 mm anterior	64.1 mm inferior
Werkzeuge > Punkte > dist. Tibiavorderkante lateral (varus valgus)	98.9 mm	111.7 mm	240.9 mm		18.9 mm links	31.7 mm anterior	71.7 mm inferior
Werkzeuge > Punkte > dist. Tibiavorderkante lateral	100.6 mm	115.4 mm	240.8 mm		20.6 mm links	35.4 mm anterior	71.6 mm inferior
Werkzeuge > Punkte > AxPro_Kopfszentrum	111.6 mm	88.7 mm	84.4 mm		31.6 mm links	8.7 mm anterior	84.8 mm superior
Werkzeuge > Punkte > AxPro_Kondyle medial	104.3 mm	69.8 mm	102.6 mm		24.3 mm links	10.2 mm posterior	66.6 mm superior
Werkzeuge > Punkte > AxPro_Kondyle lateral	116.6 mm	64.4 mm	105 mm		36.6 mm links	15.6 mm posterior	64.2 mm superior
Werkzeuge > Linien > Verlängerung Senkrechte auf tibia vk (varus valgus)	9.7 mm	3.1 mm	49 mm	50 mm	9.7 mm links	3.1 mm anterior	49 mm superior	50 mm
Werkzeuge > Linien > Verlängerung der Senkrechten auf Kondylenachse	0.8 mm	35.3 mm	35.4 mm	50 mm	0.8 mm rechts	35.3 mm posterior	35.4 mm superior	50 mm
Werkzeuge > Linien > transkondyläre Achse	12.6 mm	4.1 mm	3.8 mm	13.8 mm	12.6 mm rechts	4.1 mm anterior	3.8 mm superior	13.8 mm
Werkzeuge > Linien > Tibiaachse	9 mm	1.9 mm	39 mm	40.1 mm	9 mm links	1.9 mm anterior	39 mm superior	40.1 mm
Werkzeuge > Linien > Talusachse proj. auf Ebene Tibia axial	8.1 mm	3 mm	1.7 mm	8.8 mm	8.1 mm links	3 mm posterior	1.7 mm inferior	8.8 mm
Werkzeuge > Linien > Senkrechte auf Kondylenachse	0.4 mm	16.7 mm	16.7 mm	23.7 mm	0.4 mm links	16.7 mm anterior	16.7 mm inferior	23.7 mm
Werkzeuge > Linien > Senkrechte auf dist. Tibiavorderkante in Ebene tibia coronar (varus valgus)	5.5 mm	1.8 mm	27.9 mm	28.5 mm	5.5 mm rechts	1.8 mm posterior	27.9 mm inferior	28.5 mm
Werkzeuge > Linien > Senkrecht auf prox. Tibiahinterkante in Ebene tibia coronar (varus valgus)	13.9 mm	3.3 mm	62.3 mm	63.9 mm	13.9 mm links	3.3 mm anterior	62.3 mm superior	63.9 mm
Werkzeuge > Linien > prox. Tibiahinterkante proj. auf Ebene Tibia axial	9.1 mm	4.3 mm	1.9 mm	10.3 mm	9.1 mm rechts	4.3 mm anterior	1.9 mm superior	10.3 mm
Werkzeuge > Linien > prox. Tibiahinterkante proj auf Ebene tibia coronar (varus valgus)	10 mm	4.7 mm	2 mm	11.2 mm	10 mm rechts	4.7 mm anterior	2 mm superior	11.2 mm
Werkzeuge > Linien > prox. Tibiahinterkante proj auf Ebene tibia coronar	8.5 mm	4.4 mm	4.4 mm	10.6 mm	8.5 mm rechts	4.4 mm anterior	4.4 mm superior	10.6 mm
Werkzeuge > Linien > prox. Tibiahinterkante (varus valgus)	10.2 mm	4.3 mm	2 mm	11.2 mm	10.2 mm rechts	4.3 mm anterior	2 mm superior	11.2 mm
Werkzeuge > Linien > prox. Tibiahinterkante	8.5 mm	4.4 mm	4.4 mm	10.6 mm	8.5 mm rechts	4.4 mm anterior	4.4 mm superior	10.6 mm
Werkzeuge > Linien > prox. femorale Längsachse	0.9 mm	6.8 mm	6.7 mm	9.6 mm	0.9 mm rechts	6.8 mm posterior	6.7 mm superior	9.6 mm
Werkzeuge > Linien > Neue Linie 31	12.4 mm	5.4 mm	2.4 mm	13.7 mm	12.4 mm rechts	5.4 mm anterior	2.4 mm superior	13.7 mm
Werkzeuge > Linien > Lot von Femurkopfmittelpunk	6.9 mm	3.6 mm	20.9 mm	22.3 mm	6.9 mm rechts	3.6 mm posterior	20.9 mm inferior	22.3 mm
Werkzeuge > Linien > Kopfzentrum - Femur Hals Basis (manuell) Linie	8.8 mm	2.5 mm	17.9 mm	20.1 mm	8.8 mm links	2.5 mm anterior	17.9 mm inferior	20.1 mm
Werkzeuge > Linien > Kopfzentrum - Femur Hals Basis (durch Ebene) Linie	6.9 mm	3.6 mm	20.9 mm	22.3 mm	6.9 mm rechts	3.6 mm posterior	20.9 mm inferior	22.3 mm
Werkzeuge > Linien > Kondyle_Femur Hals Basis Prox	12.4 mm	5.4 mm	2.4 mm	13.7 mm	12.4 mm rechts	5.4 mm anterior	2.4 mm superior	13.7 mm
Werkzeuge > Linien > Kondyle_AxPro_Kopfzentrum	12.4 mm	5.4 mm	2.4 mm	13.7 mm	12.4 mm rechts	5.4 mm anterior	2.4 mm superior	13.7 mm
Werkzeuge > Linien > Kondylenachse proj. auf Ebene Femur coronar	12.6 mm	4.1 mm	3.8 mm	13.8 mm	12.6 mm links	4.1 mm posterior	3.8 mm inferior	13.8 mm
Werkzeuge > Linien > Kondylenachse	12.6 mm	4.1 mm	3.8 mm	13.8 mm	12.6 mm links	4.1 mm posterior	3.8 mm inferior	13.8 mm
Werkzeuge > Linien > Kondyle proj. auf Ebene Tibia axial	12.9 mm	4 mm	2.8 mm	13.8 mm	12.9 mm links	4 mm posterior	2.8 mm inferior	13.8 mm
Werkzeuge > Linien > Femurachse proj. auf Ebene Femur coronar
Werkzeuge > Linien > Femurachse Kopfzentrum	4.4 mm	20.3 mm	22.8 mm	30.8 mm	4.4 mm rechts	20.3 mm posterior	22.8 mm superior	30.8 mm
Werkzeuge > Linien > Femurachse	4.4 mm	20.3 mm	22.8 mm	30.8 mm	4.4 mm rechts	20.3 mm posterior	22.8 mm superior	30.8 mm
Werkzeuge > Linien > dist. Tibiavorderkante proj. auf Ebene tibia coronar (varus valgus)	6.6 mm	3 mm	1.1 mm	7.3 mm	6.6 mm rechts	3 mm anterior	1.1 mm superior	7.3 mm
Werkzeuge > Linien > dist. Tibiavorderkante proj. auf Ebene tibia coronar	9.2 mm	4.3 mm	2.1 mm	10.3 mm	9.2 mm rechts	4.3 mm anterior	2.1 mm superior	10.3 mm
Werkzeuge > Linien > dist. Tibiavorderkante proj. auf Ebene Tibia axial	10.3 mm	1.7 mm	2.3 mm	10.7 mm	10.3 mm rechts	1.7 mm anterior	2.3 mm superior	10.7 mm
Werkzeuge > Linien > dist. Tibiavorderkante (varus valgus)	7.9 mm	0 mm	1.6 mm	8 mm	7.9 mm rechts	0 mm	1.6 mm superior	8 mm
Werkzeuge > Linien > dist. Tibiavorderkante	10.3 mm	1.7 mm	2.5 mm	10.7 mm	10.3 mm rechts	1.7 mm anterior	2.5 mm superior	10.7 mm
Werkzeuge > Linien > AxPro_Kondyle	12.4 mm	5.4 mm	2.4 mm	13.7 mm	12.4 mm rechts	5.4 mm anterior	2.4 mm superior	13.7 mm
Werkzeuge > Winkel > Winkel Schenkelhalsachse Femurachse (mittels Ebene manuell)	179.4 °	117 °	54.8 °	119.1 °	179.4 °	117 °	54.8 °	119.1 °
Werkzeuge > Winkel > Winkel Schenkelhalsachse Femurachse (Femur Hals Basis manuell definiert)	165 °	146.2 °	118.1 °	143.4 °	165 °	146.2 °	118.1 °	143.4 °
Werkzeuge > Winkel > varus valgus Tibia proj.	1.4 °	0.6 °	4.6 °	1.5 °	1.4 °	0.6 °	4.6 °	1.5 °
Werkzeuge > Winkel > varus valgus Femur proj.	9.8 °	3.3 °	11.1 °	8.1 °	9.8 °	3.3 °	11.1 °	8.1 °
Werkzeuge > Winkel > Torsionswinkel proj. auf Ebene Tibia axial	0.8 °	29.9 °	15.8 °	15.6 °	0.8 °	29.9 °	15.8 °	15.6 °
Werkzeuge > Winkel > Tibiotalare Torsion (TTT) proj.	179.5 °	156 °	168.9 °	169.1 °	179.5 °	156 °	168.9 °	169.1 °
Werkzeuge > Winkel > FTR (femorotibial Rotation) proj.	0.4 °	10.5 °	7.6 °	7.6 °	0.4 °	10.5 °	7.6 °	7.6 °
Werkzeuge > Winkel > Antetorsionswinkel korrigiert	115.1 °	22.2 °	103.4 °	93.8 °	115.1 °	22.2 °	103.4 °	93.8 °
Werkzeuge > Winkel > Antetorsionswinkel (über Ebene manuell bestimmt) proj	17.7 °	2.5 °	19.5 °	14.9 °	17.7 °	2.5 °	19.5 °	14.9 °
Werkzeuge > Winkel > Antetorsionswinkel (Femur Hals Basis manuell) proj	32.1 °	12.5 °	28.2 °	33 °	32.1 °	12.5 °	28.2 °	33 °
Werkzeuge > Ebenen > Tibia coronar
Werkzeuge > Ebenen > Tibia axial
Werkzeuge > Ebenen > Femur coronar
Werkzeuge > Ebenen > Femur axial
Werkzeuge > Ebenen > Ebene manuell
Werkzeuge > Polylinien > Punkte auf Kopf
Werkzeuge > Koordinatensysteme > ks tibia prox.
Werkzeuge > Koordinatensysteme > ks femur
Werkzeuge > Koordinatensysteme > ks
Werkzeuge > Koordinatensysteme > Kopie ks femur
Werkzeuge > Variablen > Kopfachsen_tmp	-100
Werkzeuge > Variablen > 300	300
Werkzeuge > Variablen > 50	50
Werkzeuge > Variablen > -50	-50
