# Supplementary material for: 3D Slicer open-source software plug-in for vector-based angle calculation of canine hind limb alignment in computed tomographic images
Source: PLoS One. 2024 Mar 29;19(3):e0283823. doi: 10.1371/journal.pone.0283823 (PMC10980227; doi:10.1371/journal.pone.0283823)
Supplement: S2 Data — (ZIP) [file pone.0283823.s002.zip › 109.csv]

Werkzeuge Name	Datensatzkoordinatensystem X	Datensatzkoordinatensystem Y	Datensatzkoordinatensystem Z	Datensatzkoordinatensystem 3D	Patientenkoordinatensystem X	Patientenkoordinatensystem Y	Patientenkoordinatensystem Z	Patientenkoordinatensystem 3D	Extra Wert X	Extra Wert Y	Extra Wert Z	Extra Wert 3D	Extra Wert Beschreibung
Ansichten > Ergebnisse varus valgus Tibia > varus valgus Tibia proj.	14.9 °	11 °	36.6 °	17.6 °	14.9 °	11 °	36.6 °	17.6 °
Ansichten > Ergebnisse varus valgus Femur > varus valgus Femur proj.	7.2 °	1.1 °	8.8 °	5.7 °	7.2 °	1.1 °	8.8 °	5.7 °
Ansichten > Ergebnisse Torsionswinkel Tibia > Torsionswinkel proj. auf Ebene Tibia axial	1.8 °	0.6 °	2.9 °	3.1 °	1.8 °	0.6 °	2.9 °	3.1 °
Ansichten > Ergebnisse FTR (femorotibiale Rotation) proj. > FTR (femorotibial Rotation) proj.	161.9 °	49.8 °	139.5 °	136.7 °	161.9 °	49.8 °	139.5 °	136.7 °
Ansichten > Ergebnisse AT-Winkel proj. > Winkel Schenkelhalsachse Femurachse (mittels Ebene manuell)	146.1 °	144.1 °	98.2 °	132.3 °	146.1 °	144.1 °	98.2 °	132.3 °
Ansichten > Ergebnisse AT-Winkel proj. > Winkel Schenkelhalsachse Femurachse (Femur Hals Basis manuell definiert)	157.4 °	151.5 °	115.6 °	144.1 °	157.4 °	151.5 °	115.6 °	144.1 °
Ansichten > Ergebnisse AT-Winkel proj. > Antetorsionswinkel (über Ebene manuell bestimmt) proj	31.3 °	156.8 °	37.3 °	46.9 °	31.3 °	156.8 °	37.3 °	46.9 °
Ansichten > Ergebnisse AT-Winkel proj. > Antetorsionswinkel (Femur Hals Basis manuell) proj	26.5 °	16 °	28.7 °	34.2 °	26.5 °	16 °	28.7 °	34.2 °
Ansichten > Ergebnis Tibiotalare Torsion (TTT) > Tibiotalare Torsion (TTT) proj.	176.4 °	178.7 °	174 °	173.7 °	176.4 °	178.7 °	174 °	173.7 °
Ansichten > Eingaben varus valgus Tibia > Tibiaachse proximal	35.8 mm	46 mm	126.6 mm		20.7 mm links	10.5 mm anterior	9.6 mm inferior
Ansichten > Eingaben varus valgus Tibia > Tibiaachse distal	33.1 mm	58.1 mm	157.6 mm		23.4 mm links	1.6 mm posterior	40.6 mm inferior
Ansichten > Eingaben varus valgus Tibia > prox. Tibiahinterkante medial (varus valgus)	35.5 mm	40.4 mm	108.3 mm		21 mm links	16.1 mm anterior	8.7 mm superior
Ansichten > Eingaben varus valgus Tibia > prox. Tibiahinterkante medial	31.7 mm	44.8 mm	110.4 mm		24.8 mm links	11.7 mm anterior	6.6 mm superior
Ansichten > Eingaben varus valgus Tibia > prox. Tibiahinterkante lateral (varus valgus)	29.2 mm	37.1 mm	110.7 mm		27.3 mm links	19.4 mm anterior	6.3 mm superior
Ansichten > Eingaben varus valgus Tibia > prox. Tibiahinterkante lateral	25.9 mm	41.1 mm	113.3 mm		30.6 mm links	15.4 mm anterior	3.7 mm superior
Ansichten > Eingaben varus valgus Tibia > dist. Tibiavorderkante medial (varus valgus)	35.6 mm	60.7 mm	163.5 mm		20.9 mm links	4.2 mm posterior	46.5 mm inferior
Ansichten > Eingaben varus valgus Tibia > dist. Tibiavorderkante medial	37 mm	59.5 mm	163.5 mm		19.5 mm links	3 mm posterior	46.5 mm inferior
Ansichten > Eingaben varus valgus Tibia > dist. Tibiavorderkante lateral (varus valgus)	32.4 mm	59.2 mm	163.5 mm		24.1 mm links	2.7 mm posterior	46.5 mm inferior
Ansichten > Eingaben varus valgus Tibia > dist. Tibiavorderkante lateral	32.9 mm	56.4 mm	165.2 mm		23.6 mm links	0.1 mm anterior	48.2 mm inferior
Ansichten > Eingaben varus valgus Femur > Kondyle medial	33.6 mm	42.3 mm	104.4 mm		22.9 mm links	14.2 mm anterior	12.6 mm superior
Ansichten > Eingaben varus valgus Femur > Kondyle lateral	24.8 mm	43.5 mm	105.7 mm		31.7 mm links	13 mm anterior	11.3 mm superior
Ansichten > Eingaben varus valgus Femur > Femurachsenpunkt proximal	29.6 mm	59.3 mm	67.2 mm		26.9 mm links	2.8 mm posterior	49.8 mm superior
Ansichten > Eingaben varus valgus Femur > Femurachsenpunkt distal	27.5 mm	41.5 mm	89.3 mm		29 mm links	15 mm anterior	27.7 mm superior
Ansichten > Eingaben Tibiotalare Torsion (TTT) > Tibiaachse proximal	35.8 mm	46 mm	126.6 mm		20.7 mm links	10.5 mm anterior	9.6 mm inferior
Ansichten > Eingaben Tibiotalare Torsion (TTT) > Tibiaachse distal	33.1 mm	58.1 mm	157.6 mm		23.4 mm links	1.6 mm posterior	40.6 mm inferior
Ansichten > Eingaben Tibiotalare Torsion (TTT) > Talus medial	36.4 mm	60.1 mm	166.5 mm		20.1 mm links	3.6 mm posterior	49.5 mm inferior
Ansichten > Eingaben Tibiotalare Torsion (TTT) > Talus lateral	32.5 mm	57.6 mm	167.6 mm		24 mm links	1.1 mm posterior	50.6 mm inferior
Ansichten > Eingaben Tibiotalare Torsion (TTT) > dist. Tibiavorderkante medial	37 mm	59.5 mm	163.5 mm		19.5 mm links	3 mm posterior	46.5 mm inferior
Ansichten > Eingaben Tibiotalare Torsion (TTT) > dist. Tibiavorderkante lateral	32.9 mm	56.4 mm	165.2 mm		23.6 mm links	0.1 mm anterior	48.2 mm inferior
Ansichten > Eingaben Tibia Torsionswinkel > Tibiaachse proximal	35.8 mm	46 mm	126.6 mm		20.7 mm links	10.5 mm anterior	9.6 mm inferior
Ansichten > Eingaben Tibia Torsionswinkel > Tibiaachse distal	33.1 mm	58.1 mm	157.6 mm		23.4 mm links	1.6 mm posterior	40.6 mm inferior
Ansichten > Eingaben Tibia Torsionswinkel > prox. Tibiahinterkante medial	31.7 mm	44.8 mm	110.4 mm		24.8 mm links	11.7 mm anterior	6.6 mm superior
Ansichten > Eingaben Tibia Torsionswinkel > prox. Tibiahinterkante lateral	25.9 mm	41.1 mm	113.3 mm		30.6 mm links	15.4 mm anterior	3.7 mm superior
Ansichten > Eingaben Tibia Torsionswinkel > dist. Tibiavorderkante medial	37 mm	59.5 mm	163.5 mm		19.5 mm links	3 mm posterior	46.5 mm inferior
Ansichten > Eingaben Tibia Torsionswinkel > dist. Tibiavorderkante lateral	32.9 mm	56.4 mm	165.2 mm		23.6 mm links	0.1 mm anterior	48.2 mm inferior
Ansichten > Eingaben FTR (femorotibiale Rotation) proj. > Tibiaachse proximal	35.8 mm	46 mm	126.6 mm		20.7 mm links	10.5 mm anterior	9.6 mm inferior
Ansichten > Eingaben FTR (femorotibiale Rotation) proj. > Tibiaachse distal	33.1 mm	58.1 mm	157.6 mm		23.4 mm links	1.6 mm posterior	40.6 mm inferior
Ansichten > Eingaben FTR (femorotibiale Rotation) proj. > prox. Tibiahinterkante medial	31.7 mm	44.8 mm	110.4 mm		24.8 mm links	11.7 mm anterior	6.6 mm superior
Ansichten > Eingaben FTR (femorotibiale Rotation) proj. > prox. Tibiahinterkante lateral	25.9 mm	41.1 mm	113.3 mm		30.6 mm links	15.4 mm anterior	3.7 mm superior
Ansichten > Eingaben FTR (femorotibiale Rotation) proj. > Kondyle medial	33.6 mm	42.3 mm	104.4 mm		22.9 mm links	14.2 mm anterior	12.6 mm superior
Ansichten > Eingaben FTR (femorotibiale Rotation) proj. > Kondyle lateral	24.8 mm	43.5 mm	105.7 mm		31.7 mm links	13 mm anterior	11.3 mm superior
Ansichten > Eingaben AT Winkel proj. > Kondyle medial	33.6 mm	42.3 mm	104.4 mm		22.9 mm links	14.2 mm anterior	12.6 mm superior
Ansichten > Eingaben AT Winkel proj. > Kondyle lateral	24.8 mm	43.5 mm	105.7 mm		31.7 mm links	13 mm anterior	11.3 mm superior
Ansichten > Eingaben AT Winkel proj. > Femurkopfmittelpunkt	35 mm	62 mm	56.2 mm		21.5 mm links	5.5 mm posterior	60.8 mm superior
Ansichten > Eingaben AT Winkel proj. > Femurachsenpunkt proximal	29.6 mm	59.3 mm	67.2 mm		26.9 mm links	2.8 mm posterior	49.8 mm superior
Ansichten > Eingaben AT Winkel proj. > Femurachsenpunkt distal	27.5 mm	41.5 mm	89.3 mm		29 mm links	15 mm anterior	27.7 mm superior
Ansichten > Eingaben AT Winkel proj. > Femur Hals Basis manuell	29.6 mm	60.1 mm	66.3 mm		26.9 mm links	3.6 mm posterior	50.7 mm superior
Ansichten > Eingaben AT Winkel proj. > Femur Hals Basis (ermittelt durch Proj. auf Ebene manuell)	32.6 mm	61.7 mm	58.9 mm		23.9 mm links	5.2 mm posterior	58.1 mm superior
Ansichten > Eingaben AT Winkel proj. > Lot von Femurkopfmittelpunk	2.5 mm	0.3 mm	2.7 mm	3.7 mm	2.5 mm links	0.3 mm anterior	2.7 mm inferior	3.7 mm
Ansichten > Eingaben AT Winkel proj. > Ebene manuell
Ansichten > Eingaben AT Winkel proj. > Punkte auf Kopf
Ansichten > Ansicht Werkzeuge varus valgus Tibia > tmp zur Definition der Senkrechten auf tibia vk und hk	34.5 mm	52 mm	142.1 mm		22 mm links	4.5 mm anterior	25.1 mm inferior
Ansichten > Ansicht Werkzeuge varus valgus Tibia > tmp proj. auf Ebene tibia coronar	34.5 mm	52 mm	142.1 mm		22 mm links	4.5 mm anterior	25.1 mm inferior
Ansichten > Ansicht Werkzeuge varus valgus Tibia > Tibiaachse proximal	35.8 mm	46 mm	126.6 mm		20.7 mm links	10.5 mm anterior	9.6 mm inferior
Ansichten > Ansicht Werkzeuge varus valgus Tibia > Tibiaachse distal	33.1 mm	58.1 mm	157.6 mm		23.4 mm links	1.6 mm posterior	40.6 mm inferior
Ansichten > Ansicht Werkzeuge varus valgus Tibia > prox. Tibiahinterkante medial proj. auf Ebene tibia coronar (varus valgus)	36.9 mm	38.8 mm	109 mm		19.6 mm links	17.7 mm anterior	8 mm superior
Ansichten > Ansicht Werkzeuge varus valgus Tibia > prox. Tibiahinterkante medial (varus valgus)	35.5 mm	40.4 mm	108.3 mm		21 mm links	16.1 mm anterior	8.7 mm superior
Ansichten > Ansicht Werkzeuge varus valgus Tibia > prox. Tibiahinterkante lateral proj. auf Ebene tibia coronar (varus valgus)	31.1 mm	35 mm	111.7 mm		25.4 mm links	21.5 mm anterior	5.3 mm superior
Ansichten > Ansicht Werkzeuge varus valgus Tibia > prox. Tibiahinterkante lateral (varus valgus)	29.2 mm	37.1 mm	110.7 mm		27.3 mm links	19.4 mm anterior	6.3 mm superior
Ansichten > Ansicht Werkzeuge varus valgus Tibia > Ende der Verlängerung Senkrechte auf tibia vk (varus valgus)	42 mm	36.8 mm	95.1 mm		14.5 mm links	19.7 mm anterior	21.9 mm superior
Ansichten > Ansicht Werkzeuge varus valgus Tibia > Ende der Senkrechte auf tibia hk (varus valgus)	31.3 mm	35.2 mm	111.6 mm		25.2 mm links	21.3 mm anterior	5.4 mm superior
Ansichten > Ansicht Werkzeuge varus valgus Tibia > dist. Tibiavorderkante medial proj. auf Ebene tibia coronar (varus valgus)	34.5 mm	61.8 mm	163 mm		22 mm links	5.3 mm posterior	46 mm inferior
Ansichten > Ansicht Werkzeuge varus valgus Tibia > dist. Tibiavorderkante medial (varus valgus)	35.6 mm	60.7 mm	163.5 mm		20.9 mm links	4.2 mm posterior	46.5 mm inferior
Ansichten > Ansicht Werkzeuge varus valgus Tibia > dist. Tibiavorderkante lateral proj. auf Ebene tibia coronar (varus valgus)	32 mm	59.7 mm	163.3 mm		24.5 mm links	3.2 mm posterior	46.3 mm inferior
Ansichten > Ansicht Werkzeuge varus valgus Tibia > dist. Tibiavorderkante lateral (varus valgus)	32.4 mm	59.2 mm	163.5 mm		24.1 mm links	2.7 mm posterior	46.5 mm inferior
Ansichten > Ansicht Werkzeuge varus valgus Tibia > Verlängerung Senkrechte auf tibia vk (varus valgus)	7.5 mm	15.3 mm	47 mm	50 mm	7.5 mm rechts	15.3 mm anterior	47 mm superior	50 mm
Ansichten > Ansicht Werkzeuge varus valgus Tibia > Tibiaachse	2.6 mm	12.1 mm	31 mm	33.4 mm	2.6 mm rechts	12.1 mm anterior	31 mm superior	33.4 mm
Ansichten > Ansicht Werkzeuge varus valgus Tibia > Senkrechte auf dist. Tibiavorderkante in Ebene tibia coronar (varus valgus)	3.4 mm	6.9 mm	21.3 mm	22.6 mm	3.4 mm links	6.9 mm posterior	21.3 mm inferior	22.6 mm
Ansichten > Ansicht Werkzeuge varus valgus Tibia > Senkrecht auf prox. Tibiahinterkante in Ebene tibia coronar (varus valgus)	3.1 mm	16.9 mm	30.5 mm	35 mm	3.1 mm links	16.9 mm anterior	30.5 mm superior	35 mm
Ansichten > Ansicht Werkzeuge varus valgus Tibia > prox. Tibiahinterkante proj auf Ebene tibia coronar (varus valgus)	5.8 mm	3.8 mm	2.7 mm	7.4 mm	5.8 mm rechts	3.8 mm posterior	2.7 mm superior	7.4 mm
Ansichten > Ansicht Werkzeuge varus valgus Tibia > prox. Tibiahinterkante (varus valgus)	6.2 mm	3.3 mm	2.5 mm	7.5 mm	6.2 mm rechts	3.3 mm posterior	2.5 mm superior	7.5 mm
Ansichten > Ansicht Werkzeuge varus valgus Tibia > dist. Tibiavorderkante proj. auf Ebene tibia coronar (varus valgus)	2.6 mm	2.1 mm	0.3 mm	3.3 mm	2.6 mm rechts	2.1 mm posterior	0.3 mm superior	3.3 mm
Ansichten > Ansicht Werkzeuge varus valgus Tibia > dist. Tibiavorderkante (varus valgus)	3.1 mm	1.5 mm	0 mm	3.4 mm	3.1 mm rechts	1.5 mm posterior	0 mm inferior	3.4 mm
Ansichten > Ansicht Werkzeuge varus valgus Tibia > varus valgus Tibia proj.	14.9 °	11 °	36.6 °	17.6 °	14.9 °	11 °	36.6 °	17.6 °
Ansichten > Ansicht Werkzeuge varus valgus Tibia > Tibia coronar
Ansichten > Ansicht Werkzeuge varus valgus Tibia > ks tibia prox.
Ansichten > Ansicht Werkzeuge varus valgus Femur > Kondyle medial proj. auf Ebene Femur coronar	31.4 mm	33.8 mm	97.3 mm		25.1 mm links	22.7 mm anterior	19.7 mm superior
Ansichten > Ansicht Werkzeuge varus valgus Femur > Kondyle medial	33.6 mm	42.3 mm	104.4 mm		22.9 mm links	14.2 mm anterior	12.6 mm superior
Ansichten > Ansicht Werkzeuge varus valgus Femur > Kondyle lateral proj auf Ebene Femur coronar	22.6 mm	35.1 mm	98.6 mm		33.9 mm links	21.4 mm anterior	18.4 mm superior
Ansichten > Ansicht Werkzeuge varus valgus Femur > Kondyle lateral	24.8 mm	43.5 mm	105.7 mm		31.7 mm links	13 mm anterior	11.3 mm superior
Ansichten > Ansicht Werkzeuge varus valgus Femur > Femurachsenpunkt proximal	29.6 mm	59.3 mm	67.2 mm		26.9 mm links	2.8 mm posterior	49.8 mm superior
Ansichten > Ansicht Werkzeuge varus valgus Femur > Femurachsenpunkt distal	27.5 mm	41.5 mm	89.3 mm		29 mm links	15 mm anterior	27.7 mm superior
Ansichten > Ansicht Werkzeuge varus valgus Femur > Femur prox. proj. auf Ebene Femur coronar	29.6 mm	59.3 mm	67.2 mm		26.9 mm links	2.8 mm posterior	49.8 mm superior
Ansichten > Ansicht Werkzeuge varus valgus Femur > Endpunkt Verlängerung der Senkrechten auf Kondylenachse	26.4 mm	73.6 mm	51 mm		30.1 mm links	17.1 mm posterior	66 mm superior
Ansichten > Ansicht Werkzeuge varus valgus Femur > Endpunkt Senkrechte auf Kondylenachse	27.7 mm	34.3 mm	97.9 mm		28.8 mm links	22.2 mm anterior	19.1 mm superior
Ansichten > Ansicht Werkzeuge varus valgus Femur > Verlängerung der Senkrechten auf Kondylenachse	1 mm	32.1 mm	38.3 mm	50 mm	1 mm links	32.1 mm posterior	38.3 mm superior	50 mm
Ansichten > Ansicht Werkzeuge varus valgus Femur > Senkrechte auf Kondylenachse	0.2 mm	7.2 mm	8.5 mm	11.1 mm	0.2 mm rechts	7.2 mm anterior	8.5 mm inferior	11.1 mm
Ansichten > Ansicht Werkzeuge varus valgus Femur > Kondylenachse proj. auf Ebene Femur coronar	8.8 mm	1.3 mm	1.3 mm	9 mm	8.8 mm links	1.3 mm posterior	1.3 mm inferior	9 mm
Ansichten > Ansicht Werkzeuge varus valgus Femur > Kondylenachse	8.8 mm	1.3 mm	1.3 mm	9 mm	8.8 mm links	1.3 mm posterior	1.3 mm inferior	9 mm
Ansichten > Ansicht Werkzeuge varus valgus Femur > Femurachse proj. auf Ebene Femur coronar
Ansichten > Ansicht Werkzeuge varus valgus Femur > Femurachse	2.2 mm	17.8 mm	22.1 mm	28.5 mm	2.2 mm rechts	17.8 mm posterior	22.1 mm superior	28.5 mm
Ansichten > Ansicht Werkzeuge varus valgus Femur > varus valgus Femur proj.	7.2 °	1.1 °	8.8 °	5.7 °	7.2 °	1.1 °	8.8 °	5.7 °
Ansichten > Ansicht Werkzeuge varus valgus Femur > Femur coronar
Ansichten > Ansicht Werkzeuge varus valgus Femur > ks femur
Ansichten > Ansicht Werkzeuge Torsionswinkel Tibia > Tibiaachse proximal	35.8 mm	46 mm	126.6 mm		20.7 mm links	10.5 mm anterior	9.6 mm inferior
Ansichten > Ansicht Werkzeuge Torsionswinkel Tibia > Tibiaachse distal	33.1 mm	58.1 mm	157.6 mm		23.4 mm links	1.6 mm posterior	40.6 mm inferior
Ansichten > Ansicht Werkzeuge Torsionswinkel Tibia > prox. Tibiahinterkante medial proj. auf Ebene Tibia axial	27.8 mm	62.4 mm	155.5 mm		28.7 mm links	5.9 mm posterior	38.5 mm inferior
Ansichten > Ansicht Werkzeuge Torsionswinkel Tibia > prox. Tibiahinterkante medial	31.7 mm	44.8 mm	110.4 mm		24.8 mm links	11.7 mm anterior	6.6 mm superior
Ansichten > Ansicht Werkzeuge Torsionswinkel Tibia > prox. Tibiahinterkante lateral proj. auf Ebene Tibia axial	22.2 mm	58 mm	156.7 mm		34.3 mm links	1.5 mm posterior	39.7 mm inferior
Ansichten > Ansicht Werkzeuge Torsionswinkel Tibia > prox. Tibiahinterkante lateral	25.9 mm	41.1 mm	113.3 mm		30.6 mm links	15.4 mm anterior	3.7 mm superior
Ansichten > Ansicht Werkzeuge Torsionswinkel Tibia > dist. Tibiavorderkante medial proj. auf Ebene Tibia axial	37.4 mm	57.5 mm	158.2 mm		19.1 mm links	1 mm posterior	41.2 mm inferior
Ansichten > Ansicht Werkzeuge Torsionswinkel Tibia > dist. Tibiavorderkante medial	37 mm	59.5 mm	163.5 mm		19.5 mm links	3 mm posterior	46.5 mm inferior
Ansichten > Ansicht Werkzeuge Torsionswinkel Tibia > dist. Tibiavorderkante lateral proj. auf Ebene Tibia axial	33.5 mm	54 mm	159.2 mm		23 mm links	2.5 mm anterior	42.2 mm inferior
Ansichten > Ansicht Werkzeuge Torsionswinkel Tibia > dist. Tibiavorderkante lateral	32.9 mm	56.4 mm	165.2 mm		23.6 mm links	0.1 mm anterior	48.2 mm inferior
Ansichten > Ansicht Werkzeuge Torsionswinkel Tibia > prox. Tibiahinterkante proj. auf Ebene Tibia axial	5.6 mm	4.3 mm	1.2 mm	7.2 mm	5.6 mm rechts	4.3 mm posterior	1.2 mm superior	7.2 mm
Ansichten > Ansicht Werkzeuge Torsionswinkel Tibia > prox. Tibiahinterkante	5.7 mm	3.7 mm	2.8 mm	7.4 mm	5.7 mm rechts	3.7 mm posterior	2.8 mm superior	7.4 mm
Ansichten > Ansicht Werkzeuge Torsionswinkel Tibia > dist. Tibiavorderkante proj. auf Ebene Tibia axial	4 mm	3.4 mm	1 mm	5.4 mm	4 mm rechts	3.4 mm posterior	1 mm superior	5.4 mm
Ansichten > Ansicht Werkzeuge Torsionswinkel Tibia > dist. Tibiavorderkante	4 mm	3.2 mm	1.7 mm	5.4 mm	4 mm rechts	3.2 mm posterior	1.7 mm superior	5.4 mm
Ansichten > Ansicht Werkzeuge Torsionswinkel Tibia > Torsionswinkel proj. auf Ebene Tibia axial	1.8 °	0.6 °	2.9 °	3.1 °	1.8 °	0.6 °	2.9 °	3.1 °
Ansichten > Ansicht Werkzeuge Torsionswinkel Tibia > Tibia axial
Ansichten > Ansicht Werkzeuge Torsionswinkel Tibia > ks tibia prox.
Ansichten > Ansicht Werkzeuge Tibiotalare Torsion (TTT) > Tibiaachse proximal	35.8 mm	46 mm	126.6 mm		20.7 mm links	10.5 mm anterior	9.6 mm inferior
Ansichten > Ansicht Werkzeuge Tibiotalare Torsion (TTT) > Tibiaachse distal	33.1 mm	58.1 mm	157.6 mm		23.4 mm links	1.6 mm posterior	40.6 mm inferior
Ansichten > Ansicht Werkzeuge Tibiotalare Torsion (TTT) > Talus medial proj. auf Ebene Tibia axial	37.1 mm	56.9 mm	158.4 mm		19.4 mm links	0.4 mm posterior	41.4 mm inferior
Ansichten > Ansicht Werkzeuge Tibiotalare Torsion (TTT) > Talus medial	36.4 mm	60.1 mm	166.5 mm		20.1 mm links	3.6 mm posterior	49.5 mm inferior
Ansichten > Ansicht Werkzeuge Tibiotalare Torsion (TTT) > Talus lateral proj. auf Ebene Tibia axial	33.2 mm	54.2 mm	159.1 mm		23.3 mm links	2.3 mm anterior	42.1 mm inferior
Ansichten > Ansicht Werkzeuge Tibiotalare Torsion (TTT) > Talus lateral	32.5 mm	57.6 mm	167.6 mm		24 mm links	1.1 mm posterior	50.6 mm inferior
Ansichten > Ansicht Werkzeuge Tibiotalare Torsion (TTT) > dist. Tibiavorderkante medial proj. auf Ebene Tibia axial	37.4 mm	57.5 mm	158.2 mm		19.1 mm links	1 mm posterior	41.2 mm inferior
Ansichten > Ansicht Werkzeuge Tibiotalare Torsion (TTT) > dist. Tibiavorderkante medial	37 mm	59.5 mm	163.5 mm		19.5 mm links	3 mm posterior	46.5 mm inferior
Ansichten > Ansicht Werkzeuge Tibiotalare Torsion (TTT) > dist. Tibiavorderkante lateral proj. auf Ebene Tibia axial	33.5 mm	54 mm	159.2 mm		23 mm links	2.5 mm anterior	42.2 mm inferior
Ansichten > Ansicht Werkzeuge Tibiotalare Torsion (TTT) > dist. Tibiavorderkante lateral	32.9 mm	56.4 mm	165.2 mm		23.6 mm links	0.1 mm anterior	48.2 mm inferior
Ansichten > Ansicht Werkzeuge Tibiotalare Torsion (TTT) > Talusachse proj. auf Ebene Tibia axial	3.9 mm	2.7 mm	0.7 mm	4.8 mm	3.9 mm links	2.7 mm anterior	0.7 mm inferior	4.8 mm
Ansichten > Ansicht Werkzeuge Tibiotalare Torsion (TTT) > dist. Tibiavorderkante proj. auf Ebene Tibia axial	4 mm	3.4 mm	1 mm	5.4 mm	4 mm rechts	3.4 mm posterior	1 mm superior	5.4 mm
Ansichten > Ansicht Werkzeuge Tibiotalare Torsion (TTT) > Tibiotalare Torsion (TTT) proj.	176.4 °	178.7 °	174 °	173.7 °	176.4 °	178.7 °	174 °	173.7 °
Ansichten > Ansicht Werkzeuge Tibiotalare Torsion (TTT) > Tibia axial
Ansichten > Ansicht Werkzeuge Tibiotalare Torsion (TTT) > ks tibia prox.
Ansichten > Ansicht Werkzeuge FTR > prox. Tibiahinterkante medial proj. auf Ebene Tibia axial	27.8 mm	62.4 mm	155.5 mm		28.7 mm links	5.9 mm posterior	38.5 mm inferior
Ansichten > Ansicht Werkzeuge FTR > prox. Tibiahinterkante medial	31.7 mm	44.8 mm	110.4 mm		24.8 mm links	11.7 mm anterior	6.6 mm superior
Ansichten > Ansicht Werkzeuge FTR > prox. Tibiahinterkante lateral proj. auf Ebene Tibia axial	22.2 mm	58 mm	156.7 mm		34.3 mm links	1.5 mm posterior	39.7 mm inferior
Ansichten > Ansicht Werkzeuge FTR > prox. Tibiahinterkante lateral	25.9 mm	41.1 mm	113.3 mm		30.6 mm links	15.4 mm anterior	3.7 mm superior
Ansichten > Ansicht Werkzeuge FTR > Kondyle medial proj. auf Ebene Tibia axial	29.3 mm	62.2 mm	155.6 mm		27.2 mm links	5.7 mm posterior	38.6 mm inferior
Ansichten > Ansicht Werkzeuge FTR > Kondyle medial	33.6 mm	42.3 mm	104.4 mm		22.9 mm links	14.2 mm anterior	12.6 mm superior
Ansichten > Ansicht Werkzeuge FTR > Kondyle lateral proj auf Ebene Tibia axial	20.7 mm	62.7 mm	154.7 mm		35.8 mm links	6.2 mm posterior	37.7 mm inferior
Ansichten > Ansicht Werkzeuge FTR > Kondyle lateral	24.8 mm	43.5 mm	105.7 mm		31.7 mm links	13 mm anterior	11.3 mm superior
Ansichten > Ansicht Werkzeuge FTR > prox. Tibiahinterkante proj. auf Ebene Tibia axial	5.6 mm	4.3 mm	1.2 mm	7.2 mm	5.6 mm rechts	4.3 mm posterior	1.2 mm superior	7.2 mm
Ansichten > Ansicht Werkzeuge FTR > prox. Tibiahinterkante	5.7 mm	3.7 mm	2.8 mm	7.4 mm	5.7 mm rechts	3.7 mm posterior	2.8 mm superior	7.4 mm
Ansichten > Ansicht Werkzeuge FTR > Kondylenachse	8.8 mm	1.3 mm	1.3 mm	9 mm	8.8 mm links	1.3 mm posterior	1.3 mm inferior	9 mm
Ansichten > Ansicht Werkzeuge FTR > Kondyle proj. auf Ebene Tibia axial	8.6 mm	0.4 mm	0.9 mm	8.7 mm	8.6 mm links	0.4 mm posterior	0.9 mm superior	8.7 mm
Ansichten > Ansicht Werkzeuge FTR > FTR (femorotibial Rotation) proj.	161.9 °	49.8 °	139.5 °	136.7 °	161.9 °	49.8 °	139.5 °	136.7 °
Ansichten > Ansicht Werkzeuge FTR > Tibia axial
Ansichten > Ansicht Werkzeuge FTR > ks tibia prox.
Ansichten > Ansicht Werkzeuge AT-Winkel (best. mittels Ebene) > TMP B	40.7 mm	54.7 mm	64.6 mm		15.8 mm links	1.8 mm anterior	52.4 mm superior
Ansichten > Ansicht Werkzeuge AT-Winkel (best. mittels Ebene) > tmp A	38.2 mm	57.5 mm	66.6 mm		18.3 mm links	1 mm posterior	50.4 mm superior
Ansichten > Ansicht Werkzeuge AT-Winkel (best. mittels Ebene) > TMP6	43 mm	53.5 mm	63.8 mm		13.5 mm links	3 mm anterior	53.2 mm superior
Ansichten > Ansicht Werkzeuge AT-Winkel (best. mittels Ebene) > TMP5	37.2 mm	79.8 mm	34.1 mm		19.3 mm links	23.3 mm posterior	82.9 mm superior
Ansichten > Ansicht Werkzeuge AT-Winkel (best. mittels Ebene) > Kondyle medial	33.6 mm	42.3 mm	104.4 mm		22.9 mm links	14.2 mm anterior	12.6 mm superior
Ansichten > Ansicht Werkzeuge AT-Winkel (best. mittels Ebene) > Kondyle lateral	24.8 mm	43.5 mm	105.7 mm		31.7 mm links	13 mm anterior	11.3 mm superior
Ansichten > Ansicht Werkzeuge AT-Winkel (best. mittels Ebene) > Femurkopfmittelpunkt	35 mm	62 mm	56.2 mm		21.5 mm links	5.5 mm posterior	60.8 mm superior
Ansichten > Ansicht Werkzeuge AT-Winkel (best. mittels Ebene) > Femurachsenpunkt proximal	29.6 mm	59.3 mm	67.2 mm		26.9 mm links	2.8 mm posterior	49.8 mm superior
Ansichten > Ansicht Werkzeuge AT-Winkel (best. mittels Ebene) > Femurachsenpunkt distal	27.5 mm	41.5 mm	89.3 mm		29 mm links	15 mm anterior	27.7 mm superior
Ansichten > Ansicht Werkzeuge AT-Winkel (best. mittels Ebene) > Femur Hals Basis manuell Pro	29.5 mm	59.4 mm	67.2 mm		27 mm links	2.9 mm posterior	49.8 mm superior
Ansichten > Ansicht Werkzeuge AT-Winkel (best. mittels Ebene) > Femur Hals Basis manuell	29.6 mm	60.1 mm	66.3 mm		26.9 mm links	3.6 mm posterior	50.7 mm superior
Ansichten > Ansicht Werkzeuge AT-Winkel (best. mittels Ebene) > Femur Hals Basis (ermittelt durch Proj. auf Ebene manuell)	32.6 mm	61.7 mm	58.9 mm		23.9 mm links	5.2 mm posterior	58.1 mm superior
Ansichten > Ansicht Werkzeuge AT-Winkel (best. mittels Ebene) > Femur Hals Basis (Ebene) proj. auf Ebene Femur axial	31.9 mm	56.6 mm	65.2 mm		24.6 mm links	0.1 mm posterior	51.8 mm superior
Ansichten > Ansicht Werkzeuge AT-Winkel (best. mittels Ebene) > AxPro_Kopfszentrum	34.2 mm	55.3 mm	64.4 mm		22.3 mm links	1.2 mm anterior	52.6 mm superior
Ansichten > Ansicht Werkzeuge AT-Winkel (best. mittels Ebene) > AxPro_Kondyle medial	36.6 mm	66.8 mm	73.9 mm		19.9 mm links	10.3 mm posterior	43.1 mm superior
Ansichten > Ansicht Werkzeuge AT-Winkel (best. mittels Ebene) > AxPro_Kondyle lateral	27.9 mm	68.6 mm	74.5 mm		28.6 mm links	12.1 mm posterior	42.5 mm superior
Ansichten > Ansicht Werkzeuge AT-Winkel (best. mittels Ebene) > Neue Linie 31	8.7 mm	1.8 mm	0.6 mm	8.9 mm	8.7 mm rechts	1.8 mm anterior	0.6 mm superior	8.9 mm
Ansichten > Ansicht Werkzeuge AT-Winkel (best. mittels Ebene) > Kopfzentrum - Femur Hals Basis (manuell) Linie	5.4 mm	1.9 mm	10.1 mm	11.6 mm	5.4 mm links	1.9 mm anterior	10.1 mm inferior	11.6 mm
Ansichten > Ansicht Werkzeuge AT-Winkel (best. mittels Ebene) > Kopfzentrum - Femur Hals Basis (durch Ebene) Linie	2.5 mm	0.3 mm	2.7 mm	3.7 mm	2.5 mm links	0.3 mm anterior	2.7 mm inferior	3.7 mm
Ansichten > Ansicht Werkzeuge AT-Winkel (best. mittels Ebene) > Kondyle_Femur Hals Basis Prox	8.7 mm	1.8 mm	0.6 mm	8.9 mm	8.7 mm rechts	1.8 mm anterior	0.6 mm superior	8.9 mm
Ansichten > Ansicht Werkzeuge AT-Winkel (best. mittels Ebene) > Kondyle_AxPro_Kopfzentrum	8.7 mm	1.8 mm	0.6 mm	8.9 mm	8.7 mm rechts	1.8 mm anterior	0.6 mm superior	8.9 mm
Ansichten > Ansicht Werkzeuge AT-Winkel (best. mittels Ebene) > Femurachse Kopfzentrum	2.2 mm	17.8 mm	22.1 mm	28.5 mm	2.2 mm rechts	17.8 mm posterior	22.1 mm superior	28.5 mm
Ansichten > Ansicht Werkzeuge AT-Winkel (best. mittels Ebene) > Femurachse	2.2 mm	17.8 mm	22.1 mm	28.5 mm	2.2 mm rechts	17.8 mm posterior	22.1 mm superior	28.5 mm
Ansichten > Ansicht Werkzeuge AT-Winkel (best. mittels Ebene) > AxPro_Kondyle	8.7 mm	1.8 mm	0.6 mm	8.9 mm	8.7 mm rechts	1.8 mm anterior	0.6 mm superior	8.9 mm
Ansichten > Ansicht Werkzeuge AT-Winkel (best. mittels Ebene) > Winkel Schenkelhalsachse Femurachse (mittels Ebene manuell)	146.1 °	144.1 °	98.2 °	132.3 °	146.1 °	144.1 °	98.2 °	132.3 °
Ansichten > Ansicht Werkzeuge AT-Winkel (best. mittels Ebene) > Winkel Schenkelhalsachse Femurachse (Femur Hals Basis manuell definiert)	157.4 °	151.5 °	115.6 °	144.1 °	157.4 °	151.5 °	115.6 °	144.1 °
Ansichten > Ansicht Werkzeuge AT-Winkel (best. mittels Ebene) > Antetorsionswinkel korrigiert	14.7 °	13.4 °	16.7 °	20.7 °	14.7 °	13.4 °	16.7 °	20.7 °
Ansichten > Ansicht Werkzeuge AT-Winkel (best. mittels Ebene) > Antetorsionswinkel (über Ebene manuell bestimmt) proj	31.3 °	156.8 °	37.3 °	46.9 °	31.3 °	156.8 °	37.3 °	46.9 °
Ansichten > Ansicht Werkzeuge AT-Winkel (best. mittels Ebene) > Antetorsionswinkel (Femur Hals Basis manuell) proj	26.5 °	16 °	28.7 °	34.2 °	26.5 °	16 °	28.7 °	34.2 °
Ansichten > Ansicht Werkzeuge AT-Winkel (best. mittels Ebene) > Femur axial
Ansichten > Ansicht Werkzeuge AT-Winkel (best. mittels Ebene) > Ebene manuell
Ansichten > Ansicht Werkzeuge AT-Winkel (best. mittels Ebene) > ks femur
Ansichten > Ansicht Werkzeuge AT-Winkel (best. mittels Ebene) > Kopie ks femur
Ansichten > Ansicht Werkzeuge AT-Winkel (best. mittels Ebene) > Punkte auf Kopf
Werkzeuge > Punkte > tmp zur Definition der Senkrechten auf tibia vk und hk	34.5 mm	52 mm	142.1 mm		22 mm links	4.5 mm anterior	25.1 mm inferior
Werkzeuge > Punkte > tmp proj. auf Ebene tibia coronar	34.5 mm	52 mm	142.1 mm		22 mm links	4.5 mm anterior	25.1 mm inferior
Werkzeuge > Punkte > TMP B	40.7 mm	54.7 mm	64.6 mm		15.8 mm links	1.8 mm anterior	52.4 mm superior
Werkzeuge > Punkte > tmp A	38.2 mm	57.5 mm	66.6 mm		18.3 mm links	1 mm posterior	50.4 mm superior
Werkzeuge > Punkte > TMP6	43 mm	53.5 mm	63.8 mm		13.5 mm links	3 mm anterior	53.2 mm superior
Werkzeuge > Punkte > TMP5	37.2 mm	79.8 mm	34.1 mm		19.3 mm links	23.3 mm posterior	82.9 mm superior
Werkzeuge > Punkte > Tibiaachse proximal	35.8 mm	46 mm	126.6 mm		20.7 mm links	10.5 mm anterior	9.6 mm inferior
Werkzeuge > Punkte > Tibiaachse distal	33.1 mm	58.1 mm	157.6 mm		23.4 mm links	1.6 mm posterior	40.6 mm inferior
Werkzeuge > Punkte > Talus medial proj. auf Ebene Tibia axial	37.1 mm	56.9 mm	158.4 mm		19.4 mm links	0.4 mm posterior	41.4 mm inferior
Werkzeuge > Punkte > Talus medial	36.4 mm	60.1 mm	166.5 mm		20.1 mm links	3.6 mm posterior	49.5 mm inferior
Werkzeuge > Punkte > Talus lateral proj. auf Ebene Tibia axial	33.2 mm	54.2 mm	159.1 mm		23.3 mm links	2.3 mm anterior	42.1 mm inferior
Werkzeuge > Punkte > Talus lateral	32.5 mm	57.6 mm	167.6 mm		24 mm links	1.1 mm posterior	50.6 mm inferior
Werkzeuge > Punkte > prox. Tibiahinterkante medial proj. auf Ebene tibia coronar (varus valgus)	36.9 mm	38.8 mm	109 mm		19.6 mm links	17.7 mm anterior	8 mm superior
Werkzeuge > Punkte > prox. Tibiahinterkante medial proj. auf Ebene tibia coronar	36 mm	39.8 mm	112.8 mm		20.5 mm links	16.7 mm anterior	4.2 mm superior
Werkzeuge > Punkte > prox. Tibiahinterkante medial proj. auf Ebene Tibia axial	27.8 mm	62.4 mm	155.5 mm		28.7 mm links	5.9 mm posterior	38.5 mm inferior
Werkzeuge > Punkte > prox. Tibiahinterkante medial (varus valgus)	35.5 mm	40.4 mm	108.3 mm		21 mm links	16.1 mm anterior	8.7 mm superior
Werkzeuge > Punkte > prox. Tibiahinterkante medial	31.7 mm	44.8 mm	110.4 mm		24.8 mm links	11.7 mm anterior	6.6 mm superior
Werkzeuge > Punkte > prox. Tibiahinterkante lateral proj. auf Ebene tibia coronar (varus valgus)	31.1 mm	35 mm	111.7 mm		25.4 mm links	21.5 mm anterior	5.3 mm superior
Werkzeuge > Punkte > prox. Tibiahinterkante lateral proj. auf Ebene tibia coronar	30.3 mm	36.1 mm	115.6 mm		26.2 mm links	20.4 mm anterior	1.4 mm superior
Werkzeuge > Punkte > prox. Tibiahinterkante lateral proj. auf Ebene Tibia axial	22.2 mm	58 mm	156.7 mm		34.3 mm links	1.5 mm posterior	39.7 mm inferior
Werkzeuge > Punkte > prox. Tibiahinterkante lateral (varus valgus)	29.2 mm	37.1 mm	110.7 mm		27.3 mm links	19.4 mm anterior	6.3 mm superior
Werkzeuge > Punkte > prox. Tibiahinterkante lateral	25.9 mm	41.1 mm	113.3 mm		30.6 mm links	15.4 mm anterior	3.7 mm superior
Werkzeuge > Punkte > Kondyle medial proj. auf Ebene Tibia axial	29.3 mm	62.2 mm	155.6 mm		27.2 mm links	5.7 mm posterior	38.6 mm inferior
Werkzeuge > Punkte > Kondyle medial proj. auf Ebene Femur coronar	31.4 mm	33.8 mm	97.3 mm		25.1 mm links	22.7 mm anterior	19.7 mm superior
Werkzeuge > Punkte > Kondyle medial	33.6 mm	42.3 mm	104.4 mm		22.9 mm links	14.2 mm anterior	12.6 mm superior
Werkzeuge > Punkte > Kondyle lateral proj auf Ebene Tibia axial	20.7 mm	62.7 mm	154.7 mm		35.8 mm links	6.2 mm posterior	37.7 mm inferior
Werkzeuge > Punkte > Kondyle lateral proj auf Ebene Femur coronar	22.6 mm	35.1 mm	98.6 mm		33.9 mm links	21.4 mm anterior	18.4 mm superior
Werkzeuge > Punkte > Kondyle lateral	24.8 mm	43.5 mm	105.7 mm		31.7 mm links	13 mm anterior	11.3 mm superior
Werkzeuge > Punkte > Femurkopfmittelpunkt	35 mm	62 mm	56.2 mm		21.5 mm links	5.5 mm posterior	60.8 mm superior
Werkzeuge > Punkte > Femurachsenpunkt proximal	29.6 mm	59.3 mm	67.2 mm		26.9 mm links	2.8 mm posterior	49.8 mm superior
Werkzeuge > Punkte > Femurachsenpunkt distal	27.5 mm	41.5 mm	89.3 mm		29 mm links	15 mm anterior	27.7 mm superior
Werkzeuge > Punkte > Femur prox. proj. auf Ebene Femur coronar	29.6 mm	59.3 mm	67.2 mm		26.9 mm links	2.8 mm posterior	49.8 mm superior
Werkzeuge > Punkte > Femur Hals Basis proj. auf Ebene Femur coronar	33.1 mm	63.8 mm	60.7 mm		23.4 mm links	7.3 mm posterior	56.3 mm superior
Werkzeuge > Punkte > Femur Hals Basis manuell Pro	29.5 mm	59.4 mm	67.2 mm		27 mm links	2.9 mm posterior	49.8 mm superior
Werkzeuge > Punkte > Femur Hals Basis manuell	29.6 mm	60.1 mm	66.3 mm		26.9 mm links	3.6 mm posterior	50.7 mm superior
Werkzeuge > Punkte > Femur Hals Basis (ermittelt durch Proj. auf Ebene manuell)	32.6 mm	61.7 mm	58.9 mm		23.9 mm links	5.2 mm posterior	58.1 mm superior
Werkzeuge > Punkte > Femur Hals Basis (Ebene) proj. auf Ebene Femur axial	31.9 mm	56.6 mm	65.2 mm		24.6 mm links	0.1 mm posterior	51.8 mm superior
Werkzeuge > Punkte > Endpunkt Verlängerung der Senkrechten auf Kondylenachse	26.4 mm	73.6 mm	51 mm		30.1 mm links	17.1 mm posterior	66 mm superior
Werkzeuge > Punkte > Endpunkt Senkrechte auf Kondylenachse	27.7 mm	34.3 mm	97.9 mm		28.8 mm links	22.2 mm anterior	19.1 mm superior
Werkzeuge > Punkte > Ende der Verlängerung Senkrechte auf tibia vk (varus valgus)	42 mm	36.8 mm	95.1 mm		14.5 mm links	19.7 mm anterior	21.9 mm superior
Werkzeuge > Punkte > Ende der Senkrechte auf tibia hk (varus valgus)	31.3 mm	35.2 mm	111.6 mm		25.2 mm links	21.3 mm anterior	5.4 mm superior
Werkzeuge > Punkte > dist. Tibiavorderkante medial proj. auf Ebene tibia coronar (varus valgus)	34.5 mm	61.8 mm	163 mm		22 mm links	5.3 mm posterior	46 mm inferior
Werkzeuge > Punkte > dist. Tibiavorderkante medial proj. auf Ebene tibia coronar	34.9 mm	61.9 mm	162.4 mm		21.6 mm links	5.4 mm posterior	45.4 mm inferior
Werkzeuge > Punkte > dist. Tibiavorderkante medial proj. auf Ebene Tibia axial	37.4 mm	57.5 mm	158.2 mm		19.1 mm links	1 mm posterior	41.2 mm inferior
Werkzeuge > Punkte > dist. Tibiavorderkante medial (varus valgus)	35.6 mm	60.7 mm	163.5 mm		20.9 mm links	4.2 mm posterior	46.5 mm inferior
Werkzeuge > Punkte > dist. Tibiavorderkante medial	37 mm	59.5 mm	163.5 mm		19.5 mm links	3 mm posterior	46.5 mm inferior
Werkzeuge > Punkte > dist. Tibiavorderkante lateral proj. auf Ebene tibia coronar (varus valgus)	32 mm	59.7 mm	163.3 mm		24.5 mm links	3.2 mm posterior	46.3 mm inferior
Werkzeuge > Punkte > dist. Tibiavorderkante lateral proj. auf Ebene tibia coronar	30.7 mm	58.9 mm	164 mm		25.8 mm links	2.4 mm posterior	47 mm inferior
Werkzeuge > Punkte > dist. Tibiavorderkante lateral proj. auf Ebene Tibia axial	33.5 mm	54 mm	159.2 mm		23 mm links	2.5 mm anterior	42.2 mm inferior
Werkzeuge > Punkte > dist. Tibiavorderkante lateral (varus valgus)	32.4 mm	59.2 mm	163.5 mm		24.1 mm links	2.7 mm posterior	46.5 mm inferior
Werkzeuge > Punkte > dist. Tibiavorderkante lateral	32.9 mm	56.4 mm	165.2 mm		23.6 mm links	0.1 mm anterior	48.2 mm inferior
Werkzeuge > Punkte > AxPro_Kopfszentrum	34.2 mm	55.3 mm	64.4 mm		22.3 mm links	1.2 mm anterior	52.6 mm superior
Werkzeuge > Punkte > AxPro_Kondyle medial	36.6 mm	66.8 mm	73.9 mm		19.9 mm links	10.3 mm posterior	43.1 mm superior
Werkzeuge > Punkte > AxPro_Kondyle lateral	27.9 mm	68.6 mm	74.5 mm		28.6 mm links	12.1 mm posterior	42.5 mm superior
Werkzeuge > Linien > Verlängerung Senkrechte auf tibia vk (varus valgus)	7.5 mm	15.3 mm	47 mm	50 mm	7.5 mm rechts	15.3 mm anterior	47 mm superior	50 mm
Werkzeuge > Linien > Verlängerung der Senkrechten auf Kondylenachse	1 mm	32.1 mm	38.3 mm	50 mm	1 mm links	32.1 mm posterior	38.3 mm superior	50 mm
Werkzeuge > Linien > transkondyläre Achse	8.8 mm	1.3 mm	1.3 mm	9 mm	8.8 mm rechts	1.3 mm anterior	1.3 mm superior	9 mm
Werkzeuge > Linien > Tibiaachse	2.6 mm	12.1 mm	31 mm	33.4 mm	2.6 mm rechts	12.1 mm anterior	31 mm superior	33.4 mm
Werkzeuge > Linien > Talusachse proj. auf Ebene Tibia axial	3.9 mm	2.7 mm	0.7 mm	4.8 mm	3.9 mm links	2.7 mm anterior	0.7 mm inferior	4.8 mm
Werkzeuge > Linien > Senkrechte auf Kondylenachse	0.2 mm	7.2 mm	8.5 mm	11.1 mm	0.2 mm rechts	7.2 mm anterior	8.5 mm inferior	11.1 mm
Werkzeuge > Linien > Senkrechte auf dist. Tibiavorderkante in Ebene tibia coronar (varus valgus)	3.4 mm	6.9 mm	21.3 mm	22.6 mm	3.4 mm links	6.9 mm posterior	21.3 mm inferior	22.6 mm
Werkzeuge > Linien > Senkrecht auf prox. Tibiahinterkante in Ebene tibia coronar (varus valgus)	3.1 mm	16.9 mm	30.5 mm	35 mm	3.1 mm links	16.9 mm anterior	30.5 mm superior	35 mm
Werkzeuge > Linien > prox. Tibiahinterkante proj. auf Ebene Tibia axial	5.6 mm	4.3 mm	1.2 mm	7.2 mm	5.6 mm rechts	4.3 mm posterior	1.2 mm superior	7.2 mm
Werkzeuge > Linien > prox. Tibiahinterkante proj auf Ebene tibia coronar (varus valgus)	5.8 mm	3.8 mm	2.7 mm	7.4 mm	5.8 mm rechts	3.8 mm posterior	2.7 mm superior	7.4 mm
Werkzeuge > Linien > prox. Tibiahinterkante proj auf Ebene tibia coronar	5.7 mm	3.7 mm	2.8 mm	7.4 mm	5.7 mm rechts	3.7 mm posterior	2.8 mm superior	7.4 mm
Werkzeuge > Linien > prox. Tibiahinterkante (varus valgus)	6.2 mm	3.3 mm	2.5 mm	7.5 mm	6.2 mm rechts	3.3 mm posterior	2.5 mm superior	7.5 mm
Werkzeuge > Linien > prox. Tibiahinterkante	5.7 mm	3.7 mm	2.8 mm	7.4 mm	5.7 mm rechts	3.7 mm posterior	2.8 mm superior	7.4 mm
Werkzeuge > Linien > prox. femorale Längsachse	0 mm	0.8 mm	0.9 mm	1.2 mm	0 mm links	0.8 mm posterior	0.9 mm superior	1.2 mm
Werkzeuge > Linien > Neue Linie 31	8.7 mm	1.8 mm	0.6 mm	8.9 mm	8.7 mm rechts	1.8 mm anterior	0.6 mm superior	8.9 mm
Werkzeuge > Linien > Lot von Femurkopfmittelpunk	2.5 mm	0.3 mm	2.7 mm	3.7 mm	2.5 mm links	0.3 mm anterior	2.7 mm inferior	3.7 mm
Werkzeuge > Linien > Kopfzentrum - Femur Hals Basis (manuell) Linie	5.4 mm	1.9 mm	10.1 mm	11.6 mm	5.4 mm links	1.9 mm anterior	10.1 mm inferior	11.6 mm
Werkzeuge > Linien > Kopfzentrum - Femur Hals Basis (durch Ebene) Linie	2.5 mm	0.3 mm	2.7 mm	3.7 mm	2.5 mm links	0.3 mm anterior	2.7 mm inferior	3.7 mm
Werkzeuge > Linien > Kondyle_Femur Hals Basis Prox	8.7 mm	1.8 mm	0.6 mm	8.9 mm	8.7 mm rechts	1.8 mm anterior	0.6 mm superior	8.9 mm
Werkzeuge > Linien > Kondyle_AxPro_Kopfzentrum	8.7 mm	1.8 mm	0.6 mm	8.9 mm	8.7 mm rechts	1.8 mm anterior	0.6 mm superior	8.9 mm
Werkzeuge > Linien > Kondylenachse proj. auf Ebene Femur coronar	8.8 mm	1.3 mm	1.3 mm	9 mm	8.8 mm links	1.3 mm posterior	1.3 mm inferior	9 mm
Werkzeuge > Linien > Kondylenachse	8.8 mm	1.3 mm	1.3 mm	9 mm	8.8 mm links	1.3 mm posterior	1.3 mm inferior	9 mm
Werkzeuge > Linien > Kondyle proj. auf Ebene Tibia axial	8.6 mm	0.4 mm	0.9 mm	8.7 mm	8.6 mm links	0.4 mm posterior	0.9 mm superior	8.7 mm
Werkzeuge > Linien > Femurachse proj. auf Ebene Femur coronar
Werkzeuge > Linien > Femurachse Kopfzentrum	2.2 mm	17.8 mm	22.1 mm	28.5 mm	2.2 mm rechts	17.8 mm posterior	22.1 mm superior	28.5 mm
Werkzeuge > Linien > Femurachse	2.2 mm	17.8 mm	22.1 mm	28.5 mm	2.2 mm rechts	17.8 mm posterior	22.1 mm superior	28.5 mm
Werkzeuge > Linien > dist. Tibiavorderkante proj. auf Ebene tibia coronar (varus valgus)	2.6 mm	2.1 mm	0.3 mm	3.3 mm	2.6 mm rechts	2.1 mm posterior	0.3 mm superior	3.3 mm
Werkzeuge > Linien > dist. Tibiavorderkante proj. auf Ebene tibia coronar	4.2 mm	3 mm	1.6 mm	5.4 mm	4.2 mm rechts	3 mm posterior	1.6 mm superior	5.4 mm
Werkzeuge > Linien > dist. Tibiavorderkante proj. auf Ebene Tibia axial	4 mm	3.4 mm	1 mm	5.4 mm	4 mm rechts	3.4 mm posterior	1 mm superior	5.4 mm
Werkzeuge > Linien > dist. Tibiavorderkante (varus valgus)	3.1 mm	1.5 mm	0 mm	3.4 mm	3.1 mm rechts	1.5 mm posterior	0 mm inferior	3.4 mm
Werkzeuge > Linien > dist. Tibiavorderkante	4 mm	3.2 mm	1.7 mm	5.4 mm	4 mm rechts	3.2 mm posterior	1.7 mm superior	5.4 mm
Werkzeuge > Linien > AxPro_Kondyle	8.7 mm	1.8 mm	0.6 mm	8.9 mm	8.7 mm rechts	1.8 mm anterior	0.6 mm superior	8.9 mm
Werkzeuge > Winkel > Winkel Schenkelhalsachse Femurachse (mittels Ebene manuell)	146.1 °	144.1 °	98.2 °	132.3 °	146.1 °	144.1 °	98.2 °	132.3 °
Werkzeuge > Winkel > Winkel Schenkelhalsachse Femurachse (Femur Hals Basis manuell definiert)	157.4 °	151.5 °	115.6 °	144.1 °	157.4 °	151.5 °	115.6 °	144.1 °
Werkzeuge > Winkel > varus valgus Tibia proj.	14.9 °	11 °	36.6 °	17.6 °	14.9 °	11 °	36.6 °	17.6 °
Werkzeuge > Winkel > varus valgus Femur proj.	7.2 °	1.1 °	8.8 °	5.7 °	7.2 °	1.1 °	8.8 °	5.7 °
Werkzeuge > Winkel > Torsionswinkel proj. auf Ebene Tibia axial	1.8 °	0.6 °	2.9 °	3.1 °	1.8 °	0.6 °	2.9 °	3.1 °
Werkzeuge > Winkel > Tibiotalare Torsion (TTT) proj.	176.4 °	178.7 °	174 °	173.7 °	176.4 °	178.7 °	174 °	173.7 °
Werkzeuge > Winkel > FTR (femorotibial Rotation) proj.	161.9 °	49.8 °	139.5 °	136.7 °	161.9 °	49.8 °	139.5 °	136.7 °
Werkzeuge > Winkel > Antetorsionswinkel korrigiert	14.7 °	13.4 °	16.7 °	20.7 °	14.7 °	13.4 °	16.7 °	20.7 °
Werkzeuge > Winkel > Antetorsionswinkel (über Ebene manuell bestimmt) proj	31.3 °	156.8 °	37.3 °	46.9 °	31.3 °	156.8 °	37.3 °	46.9 °
Werkzeuge > Winkel > Antetorsionswinkel (Femur Hals Basis manuell) proj	26.5 °	16 °	28.7 °	34.2 °	26.5 °	16 °	28.7 °	34.2 °
Werkzeuge > Ebenen > Tibia coronar
Werkzeuge > Ebenen > Tibia axial
Werkzeuge > Ebenen > Femur coronar
Werkzeuge > Ebenen > Femur axial
Werkzeuge > Ebenen > Ebene manuell
Werkzeuge > Polylinien > Punkte auf Kopf
Werkzeuge > Koordinatensysteme > ks tibia prox.
Werkzeuge > Koordinatensysteme > ks femur
Werkzeuge > Koordinatensysteme > ks
Werkzeuge > Koordinatensysteme > Kopie ks femur
Werkzeuge > Variablen > Kopfachsen_tmp	-100
Werkzeuge > Variablen > 300	300
Werkzeuge > Variablen > 50	50
Werkzeuge > Variablen > -50	-50
