# Supplementary material for: 3D Slicer open-source software plug-in for vector-based angle calculation of canine hind limb alignment in computed tomographic images
Source: PLoS One. 2024 Mar 29;19(3):e0283823. doi: 10.1371/journal.pone.0283823 (PMC10980227; doi:10.1371/journal.pone.0283823)
Supplement: S2 Data — (ZIP) [file pone.0283823.s002.zip › 11.csv]

Werkzeuge Name	Datensatzkoordinatensystem X	Datensatzkoordinatensystem Y	Datensatzkoordinatensystem Z	Datensatzkoordinatensystem 3D	Patientenkoordinatensystem X	Patientenkoordinatensystem Y	Patientenkoordinatensystem Z	Patientenkoordinatensystem 3D	Extra Wert X	Extra Wert Y	Extra Wert Z	Extra Wert 3D	Extra Wert Beschreibung
Ansichten > Ergebnisse varus valgus Tibia > varus valgus Tibia proj.	16.5 °	7.1 °	45.9 °	17.4 °	12.7 °	14.8 °	13.6 °	17.4 °
Ansichten > Ergebnisse varus valgus Femur > varus valgus Femur proj.	1.9 °	1.2 °	4.7 °	2.2 °	180 °	0 °	2.2 °	2.2 °
Ansichten > Ergebnisse Torsionswinkel Tibia > Torsionswinkel proj. auf Ebene Tibia axial	2.7 °	16.2 °	13 °	13 °	13.5 °	0.6 °	12.8 °	13 °
Ansichten > Ergebnisse FTR (femorotibiale Rotation) proj. > FTR (femorotibial Rotation) proj.	168 °	23.4 °	124.3 °	123.5 °	130.1 °	131.5 °	135.4 °	123.5 °
Ansichten > Ergebnisse AT-Winkel proj. > Winkel Schenkelhalsachse Femurachse (mittels Ebene manuell)	154 °	116.7 °	90.4 °	121.9 °	93.2 °	144.5 °	124.9 °	121.9 °
Ansichten > Ergebnisse AT-Winkel proj. > Winkel Schenkelhalsachse Femurachse (Femur Hals Basis manuell definiert)	162.2 °	142.8 °	110.7 °	142.5 °	90.4 °	163.2 °	144.8 °	142.5 °
Ansichten > Ergebnisse AT-Winkel proj. > Antetorsionswinkel (über Ebene manuell bestimmt) proj	32 °	41.7 °	40.9 °	45.9 °	45.9 °	180 °	0 °	45.9 °
Ansichten > Ergebnisse AT-Winkel proj. > Antetorsionswinkel (Femur Hals Basis manuell) proj	17.5 °	15 °	20.8 °	23.5 °	23.5 °	90 °	0 °	23.5 °
Ansichten > Ergebnis Tibiotalare Torsion (TTT) > Tibiotalare Torsion (TTT) proj.	1.4 °	30.4 °	7 °	7.1 °	6.7 °	0.5 °	6 °	7.1 °
Ansichten > Eingaben varus valgus Tibia > Tibiaachse proximal	26.7 mm	54.2 mm	124.2 mm		10.3 mm rechts	67.3 mm anterior	21.3 mm inferior
Ansichten > Eingaben varus valgus Tibia > Tibiaachse distal	31.5 mm	62.6 mm	166.8 mm		11.6 mm rechts	100.4 mm anterior	49.8 mm inferior
Ansichten > Eingaben varus valgus Tibia > prox. Tibiahinterkante medial (varus valgus)	25.1 mm	57 mm	105.7 mm		6.4 mm rechts	50.5 mm anterior	13.9 mm inferior
Ansichten > Eingaben varus valgus Tibia > prox. Tibiahinterkante medial	24.5 mm	64.3 mm	109.2 mm		1.9 mm rechts	51.1 mm anterior	20.7 mm inferior
Ansichten > Eingaben varus valgus Tibia > prox. Tibiahinterkante lateral (varus valgus)	16.7 mm	58.1 mm	108 mm		1.1 mm links	54.7 mm anterior	11.7 mm inferior
Ansichten > Eingaben varus valgus Tibia > prox. Tibiahinterkante lateral	16.8 mm	61.2 mm	111 mm		2.6 mm links	56.2 mm anterior	15.5 mm inferior
Ansichten > Eingaben varus valgus Tibia > dist. Tibiavorderkante medial (varus valgus)	34.3 mm	64.2 mm	173.4 mm		13.3 mm rechts	104.7 mm anterior	55.5 mm inferior
Ansichten > Eingaben varus valgus Tibia > dist. Tibiavorderkante medial	35.8 mm	60.8 mm	174.3 mm		16.5 mm rechts	106.3 mm anterior	54.1 mm inferior
Ansichten > Eingaben varus valgus Tibia > dist. Tibiavorderkante lateral (varus valgus)	29.9 mm	64.2 mm	173.4 mm		9.7 mm rechts	106.1 mm anterior	53.4 mm inferior
Ansichten > Eingaben varus valgus Tibia > dist. Tibiavorderkante lateral	29.9 mm	59.9 mm	175.4 mm		12.3 mm rechts	109.4 mm anterior	51.1 mm inferior
Ansichten > Eingaben varus valgus Femur > Kondyle medial	24.4 mm	60.3 mm	103.2 mm		3.8 mm rechts	47.3 mm anterior	14.8 mm inferior
Ansichten > Eingaben varus valgus Femur > Kondyle lateral	15.8 mm	66 mm	103 mm		6.5 mm links	47.7 mm anterior	14.8 mm inferior
Ansichten > Eingaben varus valgus Femur > Femurachsenpunkt proximal	28.6 mm	68.6 mm	54.3 mm		0 mm	0 mm	0 mm
Ansichten > Eingaben varus valgus Femur > Femurachsenpunkt distal	18 mm	56 mm	85.1 mm		0 mm links	34.9 mm anterior	0 mm
Ansichten > Eingaben Tibiotalare Torsion (TTT) > Tibiaachse proximal	26.7 mm	54.2 mm	124.2 mm		10.3 mm rechts	67.3 mm anterior	21.3 mm inferior
Ansichten > Eingaben Tibiotalare Torsion (TTT) > Tibiaachse distal	31.5 mm	62.6 mm	166.8 mm		11.6 mm rechts	100.4 mm anterior	49.8 mm inferior
Ansichten > Eingaben Tibiotalare Torsion (TTT) > Talus medial	34.8 mm	61.3 mm	177 mm		15.6 mm rechts	108.8 mm anterior	55.3 mm inferior
Ansichten > Eingaben Tibiotalare Torsion (TTT) > Talus lateral	29.8 mm	61.1 mm	177.6 mm		11.5 mm rechts	110.9 mm anterior	52.9 mm inferior
Ansichten > Eingaben Tibiotalare Torsion (TTT) > dist. Tibiavorderkante medial	35.8 mm	60.8 mm	174.3 mm		16.5 mm rechts	106.3 mm anterior	54.1 mm inferior
Ansichten > Eingaben Tibiotalare Torsion (TTT) > dist. Tibiavorderkante lateral	29.9 mm	59.9 mm	175.4 mm		12.3 mm rechts	109.4 mm anterior	51.1 mm inferior
Ansichten > Eingaben Tibia Torsionswinkel > Tibiaachse proximal	26.7 mm	54.2 mm	124.2 mm		10.3 mm rechts	67.3 mm anterior	21.3 mm inferior
Ansichten > Eingaben Tibia Torsionswinkel > Tibiaachse distal	31.5 mm	62.6 mm	166.8 mm		11.6 mm rechts	100.4 mm anterior	49.8 mm inferior
Ansichten > Eingaben Tibia Torsionswinkel > prox. Tibiahinterkante medial	24.5 mm	64.3 mm	109.2 mm		1.9 mm rechts	51.1 mm anterior	20.7 mm inferior
Ansichten > Eingaben Tibia Torsionswinkel > prox. Tibiahinterkante lateral	16.8 mm	61.2 mm	111 mm		2.6 mm links	56.2 mm anterior	15.5 mm inferior
Ansichten > Eingaben Tibia Torsionswinkel > dist. Tibiavorderkante medial	35.8 mm	60.8 mm	174.3 mm		16.5 mm rechts	106.3 mm anterior	54.1 mm inferior
Ansichten > Eingaben Tibia Torsionswinkel > dist. Tibiavorderkante lateral	29.9 mm	59.9 mm	175.4 mm		12.3 mm rechts	109.4 mm anterior	51.1 mm inferior
Ansichten > Eingaben FTR (femorotibiale Rotation) proj. > Tibiaachse proximal	26.7 mm	54.2 mm	124.2 mm		10.3 mm rechts	67.3 mm anterior	21.3 mm inferior
Ansichten > Eingaben FTR (femorotibiale Rotation) proj. > Tibiaachse distal	31.5 mm	62.6 mm	166.8 mm		11.6 mm rechts	100.4 mm anterior	49.8 mm inferior
Ansichten > Eingaben FTR (femorotibiale Rotation) proj. > prox. Tibiahinterkante medial	24.5 mm	64.3 mm	109.2 mm		1.9 mm rechts	51.1 mm anterior	20.7 mm inferior
Ansichten > Eingaben FTR (femorotibiale Rotation) proj. > prox. Tibiahinterkante lateral	16.8 mm	61.2 mm	111 mm		2.6 mm links	56.2 mm anterior	15.5 mm inferior
Ansichten > Eingaben FTR (femorotibiale Rotation) proj. > Kondyle medial	24.4 mm	60.3 mm	103.2 mm		3.8 mm rechts	47.3 mm anterior	14.8 mm inferior
Ansichten > Eingaben FTR (femorotibiale Rotation) proj. > Kondyle lateral	15.8 mm	66 mm	103 mm		6.5 mm links	47.7 mm anterior	14.8 mm inferior
Ansichten > Eingaben AT Winkel proj. > Kondyle medial	24.4 mm	60.3 mm	103.2 mm		3.8 mm rechts	47.3 mm anterior	14.8 mm inferior
Ansichten > Eingaben AT Winkel proj. > Kondyle lateral	15.8 mm	66 mm	103 mm		6.5 mm links	47.7 mm anterior	14.8 mm inferior
Ansichten > Eingaben AT Winkel proj. > Femurkopfmittelpunkt	36.6 mm	66.9 mm	42.7 mm		7 mm rechts	12.1 mm posterior	2.9 mm superior
Ansichten > Eingaben AT Winkel proj. > Femurachsenpunkt proximal	28.6 mm	68.6 mm	54.3 mm		0 mm	0 mm	0 mm
Ansichten > Eingaben AT Winkel proj. > Femurachsenpunkt distal	18 mm	56 mm	85.1 mm		0 mm links	34.9 mm anterior	0 mm
Ansichten > Eingaben AT Winkel proj. > Femur Hals Basis manuell	29.2 mm	69.5 mm	52.6 mm		0.1 mm links	2 mm posterior	0.2 mm inferior
Ansichten > Eingaben AT Winkel proj. > Femur Hals Basis (ermittelt durch Proj. auf Ebene manuell)	34.7 mm	68.7 mm	44.7 mm		4.5 mm rechts	10.4 mm posterior	1.5 mm superior
Ansichten > Eingaben AT Winkel proj. > Ebene manuell
Ansichten > Eingaben AT Winkel proj. > Punkte auf Kopf
Ansichten > Ansicht Werkzeuge varus valgus Tibia > tmp zur Definition der Senkrechten auf tibia vk und hk	29.1 mm	58.4 mm	145.5 mm		10.9 mm rechts	83.9 mm anterior	35.5 mm inferior
Ansichten > Ansicht Werkzeuge varus valgus Tibia > tmp proj. auf Ebene tibia coronar	29.1 mm	58.4 mm	145.5 mm		10.9 mm rechts	83.9 mm anterior	35.5 mm inferior
Ansichten > Ansicht Werkzeuge varus valgus Tibia > Tibiaachse proximal	26.7 mm	54.2 mm	124.2 mm		10.3 mm rechts	67.3 mm anterior	21.3 mm inferior
Ansichten > Ansicht Werkzeuge varus valgus Tibia > Tibiaachse distal	31.5 mm	62.6 mm	166.8 mm		11.6 mm rechts	100.4 mm anterior	49.8 mm inferior
Ansichten > Ansicht Werkzeuge varus valgus Tibia > prox. Tibiahinterkante medial proj. auf Ebene tibia coronar (varus valgus)	27.4 mm	51.8 mm	106.5 mm		11.2 mm rechts	52.4 mm anterior	11.5 mm inferior
Ansichten > Ansicht Werkzeuge varus valgus Tibia > prox. Tibiahinterkante medial (varus valgus)	25.1 mm	57 mm	105.7 mm		6.4 mm rechts	50.5 mm anterior	13.9 mm inferior
Ansichten > Ansicht Werkzeuge varus valgus Tibia > prox. Tibiahinterkante lateral proj. auf Ebene tibia coronar (varus valgus)	20.5 mm	49.2 mm	109.3 mm		7.2 mm rechts	57.9 mm anterior	7.6 mm inferior
Ansichten > Ansicht Werkzeuge varus valgus Tibia > prox. Tibiahinterkante lateral (varus valgus)	16.7 mm	58.1 mm	108 mm		1.1 mm links	54.7 mm anterior	11.7 mm inferior
Ansichten > Ansicht Werkzeuge varus valgus Tibia > Ende der Verlängerung Senkrechte auf tibia vk (varus valgus)	29 mm	50.9 mm	96.1 mm		12.5 mm rechts	43 mm anterior	6.7 mm inferior
Ansichten > Ansicht Werkzeuge varus valgus Tibia > Ende der Senkrechte auf tibia hk (varus valgus)	18.5 mm	48.4 mm	110.1 mm		6 mm rechts	59.5 mm anterior	6.5 mm inferior
Ansichten > Ansicht Werkzeuge varus valgus Tibia > dist. Tibiavorderkante medial proj. auf Ebene tibia coronar (varus valgus)	34.1 mm	64.7 mm	173.3 mm		12.9 mm rechts	104.5 mm anterior	55.7 mm inferior
Ansichten > Ansicht Werkzeuge varus valgus Tibia > dist. Tibiavorderkante medial (varus valgus)	34.3 mm	64.2 mm	173.4 mm		13.3 mm rechts	104.7 mm anterior	55.5 mm inferior
Ansichten > Ansicht Werkzeuge varus valgus Tibia > dist. Tibiavorderkante lateral proj. auf Ebene tibia coronar (varus valgus)	30.4 mm	63.1 mm	173.5 mm		10.7 mm rechts	106.4 mm anterior	52.9 mm inferior
Ansichten > Ansicht Werkzeuge varus valgus Tibia > dist. Tibiavorderkante lateral (varus valgus)	29.9 mm	64.2 mm	173.4 mm		9.7 mm rechts	106.1 mm anterior	53.4 mm inferior
Ansichten > Ansicht Werkzeuge varus valgus Tibia > Verlängerung Senkrechte auf tibia vk (varus valgus)	0.1 mm	7.4 mm	49.4 mm	50 mm	1.6 mm rechts	40.8 mm posterior	28.8 mm superior	50 mm
Ansichten > Ansicht Werkzeuge varus valgus Tibia > Tibiaachse	4.7 mm	8.4 mm	42.6 mm	43.7 mm	1.3 mm links	33 mm posterior	28.5 mm superior	43.7 mm
Ansichten > Ansicht Werkzeuge varus valgus Tibia > Senkrechte auf dist. Tibiavorderkante in Ebene tibia coronar (varus valgus)	0.1 mm	4.2 mm	28.1 mm	28.4 mm	0.9 mm links	23.2 mm anterior	16.4 mm inferior	28.4 mm
Ansichten > Ansicht Werkzeuge varus valgus Tibia > Senkrecht auf prox. Tibiahinterkante in Ebene tibia coronar (varus valgus)	10.6 mm	9.9 mm	35.4 mm	38.3 mm	4.9 mm links	24.4 mm posterior	29.1 mm superior	38.3 mm
Ansichten > Ansicht Werkzeuge varus valgus Tibia > prox. Tibiahinterkante proj auf Ebene tibia coronar (varus valgus)	6.8 mm	2.6 mm	2.8 mm	7.8 mm	4 mm rechts	5.4 mm posterior	3.9 mm inferior	7.8 mm
Ansichten > Ansicht Werkzeuge varus valgus Tibia > prox. Tibiahinterkante (varus valgus)	8.4 mm	1.1 mm	2.2 mm	8.8 mm	7.4 mm rechts	4.1 mm posterior	2.2 mm inferior	8.8 mm
Ansichten > Ansicht Werkzeuge varus valgus Tibia > dist. Tibiavorderkante proj. auf Ebene tibia coronar (varus valgus)	3.7 mm	1.6 mm	0.2 mm	4.1 mm	2.2 mm rechts	1.9 mm posterior	2.9 mm inferior	4.1 mm
Ansichten > Ansicht Werkzeuge varus valgus Tibia > dist. Tibiavorderkante (varus valgus)	4.4 mm	0 mm	0 mm	4.4 mm	3.6 mm rechts	1.4 mm posterior	2.1 mm inferior	4.4 mm
Ansichten > Ansicht Werkzeuge varus valgus Tibia > varus valgus Tibia proj.	16.5 °	7.1 °	45.9 °	17.4 °	12.7 °	14.8 °	13.6 °	17.4 °
Ansichten > Ansicht Werkzeuge varus valgus Tibia > Tibia coronar
Ansichten > Ansicht Werkzeuge varus valgus Tibia > ks tibia prox.
Ansichten > Ansicht Werkzeuge varus valgus Femur > Kondyle medial proj. auf Ebene Femur coronar	17.3 mm	49.3 mm	96.2 mm		3.8 mm rechts	47.3 mm anterior	0 mm
Ansichten > Ansicht Werkzeuge varus valgus Femur > Kondyle medial	24.4 mm	60.3 mm	103.2 mm		3.8 mm rechts	47.3 mm anterior	14.8 mm inferior
Ansichten > Ansicht Werkzeuge varus valgus Femur > Kondyle lateral proj auf Ebene Femur coronar	8.7 mm	55 mm	96 mm		6.5 mm links	47.7 mm anterior	0 mm
Ansichten > Ansicht Werkzeuge varus valgus Femur > Kondyle lateral	15.8 mm	66 mm	103 mm		6.5 mm links	47.7 mm anterior	14.8 mm inferior
Ansichten > Ansicht Werkzeuge varus valgus Femur > Femurachsenpunkt proximal	28.6 mm	68.6 mm	54.3 mm		0 mm	0 mm	0 mm
Ansichten > Ansicht Werkzeuge varus valgus Femur > Femurachsenpunkt distal	18 mm	56 mm	85.1 mm		0 mm links	34.9 mm anterior	0 mm
Ansichten > Ansicht Werkzeuge varus valgus Femur > Femur prox. proj. auf Ebene Femur coronar	28.6 mm	68.6 mm	54.3 mm		0 mm	0 mm	0 mm
Ansichten > Ansicht Werkzeuge varus valgus Femur > Endpunkt Verlängerung der Senkrechten auf Kondylenachse	31.6 mm	75.2 mm	41 mm		1.9 mm links	15.1 mm posterior	0 mm
Ansichten > Ansicht Werkzeuge varus valgus Femur > Endpunkt Senkrechte auf Kondylenachse	14.5 mm	51.2 mm	96.2 mm		0.5 mm rechts	47.4 mm anterior	0 mm
Ansichten > Ansicht Werkzeuge varus valgus Femur > Verlängerung der Senkrechten auf Kondylenachse	13.6 mm	19.2 mm	44.1 mm	50 mm	1.9 mm links	50 mm posterior	0 mm	50 mm
Ansichten > Ansicht Werkzeuge varus valgus Femur > Senkrechte auf Kondylenachse	3.4 mm	4.8 mm	11.1 mm	12.6 mm	0.5 mm rechts	12.5 mm anterior	0 mm	12.6 mm
Ansichten > Ansicht Werkzeuge varus valgus Femur > Kondylenachse proj. auf Ebene Femur coronar	8.6 mm	5.7 mm	0.2 mm	10.3 mm	10.3 mm links	0.4 mm anterior	0 mm	10.3 mm
Ansichten > Ansicht Werkzeuge varus valgus Femur > Kondylenachse	8.6 mm	5.7 mm	0.2 mm	10.3 mm	10.3 mm links	0.4 mm anterior	0 mm	10.3 mm
Ansichten > Ansicht Werkzeuge varus valgus Femur > Femurachse proj. auf Ebene Femur coronar
Ansichten > Ansicht Werkzeuge varus valgus Femur > Femurachse	10.6 mm	12.7 mm	30.7 mm	34.9 mm	0 mm	34.9 mm posterior	0 mm	34.9 mm
Ansichten > Ansicht Werkzeuge varus valgus Femur > varus valgus Femur proj.	1.9 °	1.2 °	4.7 °	2.2 °	180 °	0 °	2.2 °	2.2 °
Ansichten > Ansicht Werkzeuge varus valgus Femur > Femur coronar
Ansichten > Ansicht Werkzeuge varus valgus Femur > ks femur
Ansichten > Ansicht Werkzeuge Torsionswinkel Tibia > Tibiaachse proximal	26.7 mm	54.2 mm	124.2 mm		10.3 mm rechts	67.3 mm anterior	21.3 mm inferior
Ansichten > Ansicht Werkzeuge Torsionswinkel Tibia > Tibiaachse distal	31.5 mm	62.6 mm	166.8 mm		11.6 mm rechts	100.4 mm anterior	49.8 mm inferior
Ansichten > Ansicht Werkzeuge Torsionswinkel Tibia > prox. Tibiahinterkante medial proj. auf Ebene Tibia axial	30.6 mm	75.2 mm	164.4 mm		3.6 mm rechts	93.9 mm anterior	57.6 mm inferior
Ansichten > Ansicht Werkzeuge Torsionswinkel Tibia > prox. Tibiahinterkante medial	24.5 mm	64.3 mm	109.2 mm		1.9 mm rechts	51.1 mm anterior	20.7 mm inferior
Ansichten > Ansicht Werkzeuge Torsionswinkel Tibia > prox. Tibiahinterkante lateral proj. auf Ebene Tibia axial	22.9 mm	72.1 mm	165.9 mm		0.9 mm links	98.7 mm anterior	52.3 mm inferior
Ansichten > Ansicht Werkzeuge Torsionswinkel Tibia > prox. Tibiahinterkante lateral	16.8 mm	61.2 mm	111 mm		2.6 mm links	56.2 mm anterior	15.5 mm inferior
Ansichten > Ansicht Werkzeuge Torsionswinkel Tibia > dist. Tibiavorderkante medial proj. auf Ebene Tibia axial	35 mm	59.4 mm	167 mm		16.3 mm rechts	100.7 mm anterior	49.2 mm inferior
Ansichten > Ansicht Werkzeuge Torsionswinkel Tibia > dist. Tibiavorderkante medial	35.8 mm	60.8 mm	174.3 mm		16.5 mm rechts	106.3 mm anterior	54.1 mm inferior
Ansichten > Ansicht Werkzeuge Torsionswinkel Tibia > dist. Tibiavorderkante lateral proj. auf Ebene Tibia axial	29.1 mm	58.4 mm	167.9 mm		12 mm rechts	103.6 mm anterior	46.1 mm inferior
Ansichten > Ansicht Werkzeuge Torsionswinkel Tibia > dist. Tibiavorderkante lateral	29.9 mm	59.9 mm	175.4 mm		12.3 mm rechts	109.4 mm anterior	51.1 mm inferior
Ansichten > Ansicht Werkzeuge Torsionswinkel Tibia > prox. Tibiahinterkante proj. auf Ebene Tibia axial	7.7 mm	3.1 mm	1.5 mm	8.5 mm	4.5 mm rechts	4.8 mm posterior	5.3 mm inferior	8.5 mm
Ansichten > Ansicht Werkzeuge Torsionswinkel Tibia > prox. Tibiahinterkante	7.7 mm	3.1 mm	1.8 mm	8.5 mm	4.5 mm rechts	5 mm posterior	5.1 mm inferior	8.5 mm
Ansichten > Ansicht Werkzeuge Torsionswinkel Tibia > dist. Tibiavorderkante proj. auf Ebene Tibia axial	5.9 mm	1 mm	0.8 mm	6.1 mm	4.3 mm rechts	2.9 mm posterior	3.2 mm inferior	6.1 mm
Ansichten > Ansicht Werkzeuge Torsionswinkel Tibia > dist. Tibiavorderkante	5.9 mm	0.9 mm	1.1 mm	6.1 mm	4.3 mm rechts	3.1 mm posterior	3 mm inferior	6.1 mm
Ansichten > Ansicht Werkzeuge Torsionswinkel Tibia > Torsionswinkel proj. auf Ebene Tibia axial	2.7 °	16.2 °	13 °	13 °	13.5 °	0.6 °	12.8 °	13 °
Ansichten > Ansicht Werkzeuge Torsionswinkel Tibia > Tibia axial
Ansichten > Ansicht Werkzeuge Torsionswinkel Tibia > ks tibia prox.
Ansichten > Ansicht Werkzeuge Tibiotalare Torsion (TTT) > Tibiaachse proximal	26.7 mm	54.2 mm	124.2 mm		10.3 mm rechts	67.3 mm anterior	21.3 mm inferior
Ansichten > Ansicht Werkzeuge Tibiotalare Torsion (TTT) > Tibiaachse distal	31.5 mm	62.6 mm	166.8 mm		11.6 mm rechts	100.4 mm anterior	49.8 mm inferior
Ansichten > Ansicht Werkzeuge Tibiotalare Torsion (TTT) > Talus medial proj. auf Ebene Tibia axial	33.7 mm	59.4 mm	167.2 mm		15.3 mm rechts	101.2 mm anterior	48.7 mm inferior
Ansichten > Ansicht Werkzeuge Tibiotalare Torsion (TTT) > Talus medial	34.8 mm	61.3 mm	177 mm		15.6 mm rechts	108.8 mm anterior	55.3 mm inferior
Ansichten > Ansicht Werkzeuge Tibiotalare Torsion (TTT) > Talus lateral proj. auf Ebene Tibia axial	28.7 mm	59.2 mm	167.8 mm		11.3 mm rechts	103.3 mm anterior	46.4 mm inferior
Ansichten > Ansicht Werkzeuge Tibiotalare Torsion (TTT) > Talus lateral	29.8 mm	61.1 mm	177.6 mm		11.5 mm rechts	110.9 mm anterior	52.9 mm inferior
Ansichten > Ansicht Werkzeuge Tibiotalare Torsion (TTT) > dist. Tibiavorderkante medial proj. auf Ebene Tibia axial	35 mm	59.4 mm	167 mm		16.3 mm rechts	100.7 mm anterior	49.2 mm inferior
Ansichten > Ansicht Werkzeuge Tibiotalare Torsion (TTT) > dist. Tibiavorderkante medial	35.8 mm	60.8 mm	174.3 mm		16.5 mm rechts	106.3 mm anterior	54.1 mm inferior
Ansichten > Ansicht Werkzeuge Tibiotalare Torsion (TTT) > dist. Tibiavorderkante lateral proj. auf Ebene Tibia axial	29.1 mm	58.4 mm	167.9 mm		12 mm rechts	103.6 mm anterior	46.1 mm inferior
Ansichten > Ansicht Werkzeuge Tibiotalare Torsion (TTT) > dist. Tibiavorderkante lateral	29.9 mm	59.9 mm	175.4 mm		12.3 mm rechts	109.4 mm anterior	51.1 mm inferior
Ansichten > Ansicht Werkzeuge Tibiotalare Torsion (TTT) > Talusachse proj. auf Ebene Tibia axial	5 mm	0.2 mm	0.6 mm	5.1 mm	4 mm links	2.1 mm anterior	2.3 mm superior	5.1 mm
Ansichten > Ansicht Werkzeuge Tibiotalare Torsion (TTT) > dist. Tibiavorderkante proj. auf Ebene Tibia axial	5.9 mm	1 mm	0.8 mm	6.1 mm	4.3 mm rechts	2.9 mm posterior	3.2 mm inferior	6.1 mm
Ansichten > Ansicht Werkzeuge Tibiotalare Torsion (TTT) > Tibiotalare Torsion (TTT) proj.	1.4 °	30.4 °	7 °	7.1 °	6.7 °	0.5 °	6 °	7.1 °
Ansichten > Ansicht Werkzeuge Tibiotalare Torsion (TTT) > Tibia axial
Ansichten > Ansicht Werkzeuge Tibiotalare Torsion (TTT) > ks tibia prox.
Ansichten > Ansicht Werkzeuge FTR > prox. Tibiahinterkante medial proj. auf Ebene Tibia axial	30.6 mm	75.2 mm	164.4 mm		3.6 mm rechts	93.9 mm anterior	57.6 mm inferior
Ansichten > Ansicht Werkzeuge FTR > prox. Tibiahinterkante medial	24.5 mm	64.3 mm	109.2 mm		1.9 mm rechts	51.1 mm anterior	20.7 mm inferior
Ansichten > Ansicht Werkzeuge FTR > prox. Tibiahinterkante lateral proj. auf Ebene Tibia axial	22.9 mm	72.1 mm	165.9 mm		0.9 mm links	98.7 mm anterior	52.3 mm inferior
Ansichten > Ansicht Werkzeuge FTR > prox. Tibiahinterkante lateral	16.8 mm	61.2 mm	111 mm		2.6 mm links	56.2 mm anterior	15.5 mm inferior
Ansichten > Ansicht Werkzeuge FTR > Kondyle medial proj. auf Ebene Tibia axial	31.3 mm	72.5 mm	164.9 mm		5.7 mm rechts	95.1 mm anterior	56.1 mm inferior
Ansichten > Ansicht Werkzeuge FTR > Kondyle medial	24.4 mm	60.3 mm	103.2 mm		3.8 mm rechts	47.3 mm anterior	14.8 mm inferior
Ansichten > Ansicht Werkzeuge FTR > Kondyle lateral proj auf Ebene Tibia axial	22.7 mm	78.2 mm	164.7 mm		4.6 mm links	95.5 mm anterior	56.1 mm inferior
Ansichten > Ansicht Werkzeuge FTR > Kondyle lateral	15.8 mm	66 mm	103 mm		6.5 mm links	47.7 mm anterior	14.8 mm inferior
Ansichten > Ansicht Werkzeuge FTR > prox. Tibiahinterkante proj. auf Ebene Tibia axial	7.7 mm	3.1 mm	1.5 mm	8.5 mm	4.5 mm rechts	4.8 mm posterior	5.3 mm inferior	8.5 mm
Ansichten > Ansicht Werkzeuge FTR > prox. Tibiahinterkante	7.7 mm	3.1 mm	1.8 mm	8.5 mm	4.5 mm rechts	5 mm posterior	5.1 mm inferior	8.5 mm
Ansichten > Ansicht Werkzeuge FTR > Kondylenachse	8.6 mm	5.7 mm	0.2 mm	10.3 mm	10.3 mm links	0.4 mm anterior	0 mm	10.3 mm
Ansichten > Ansicht Werkzeuge FTR > Kondyle proj. auf Ebene Tibia axial	8.6 mm	5.7 mm	0.2 mm	10.3 mm	10.3 mm links	0.4 mm anterior	0 mm inferior	10.3 mm
Ansichten > Ansicht Werkzeuge FTR > FTR (femorotibial Rotation) proj.	168 °	23.4 °	124.3 °	123.5 °	130.1 °	131.5 °	135.4 °	123.5 °
Ansichten > Ansicht Werkzeuge FTR > Tibia axial
Ansichten > Ansicht Werkzeuge FTR > ks tibia prox.
Ansichten > Ansicht Werkzeuge AT-Winkel (best. mittels Ebene) > tmp A	37 mm	63 mm	54.9 mm		10.2 mm rechts	0 mm posterior	0.2 mm inferior
Ansichten > Ansicht Werkzeuge AT-Winkel (best. mittels Ebene) > TMP6	41.4 mm	56.7 mm	53.9 mm		17.3 mm rechts	0 mm posterior	2.9 mm superior
Ansichten > Ansicht Werkzeuge AT-Winkel (best. mittels Ebene) > TMP5	47.2 mm	79.5 mm	11.9 mm		7 mm rechts	47 mm posterior	2.9 mm superior
Ansichten > Ansicht Werkzeuge AT-Winkel (best. mittels Ebene) > Kondyle medial	24.4 mm	60.3 mm	103.2 mm		3.8 mm rechts	47.3 mm anterior	14.8 mm inferior
Ansichten > Ansicht Werkzeuge AT-Winkel (best. mittels Ebene) > Kondyle lateral	15.8 mm	66 mm	103 mm		6.5 mm links	47.7 mm anterior	14.8 mm inferior
Ansichten > Ansicht Werkzeuge AT-Winkel (best. mittels Ebene) > Femurkopfmittelpunkt	36.6 mm	66.9 mm	42.7 mm		7 mm rechts	12.1 mm posterior	2.9 mm superior
Ansichten > Ansicht Werkzeuge AT-Winkel (best. mittels Ebene) > Femurachsenpunkt proximal	28.6 mm	68.6 mm	54.3 mm		0 mm	0 mm	0 mm
Ansichten > Ansicht Werkzeuge AT-Winkel (best. mittels Ebene) > Femurachsenpunkt distal	18 mm	56 mm	85.1 mm		0 mm links	34.9 mm anterior	0 mm
Ansichten > Ansicht Werkzeuge AT-Winkel (best. mittels Ebene) > Femur Hals Basis manuell Pro	28.6 mm	68.8 mm	54.4 mm		0.1 mm links	0 mm posterior	0.2 mm inferior
Ansichten > Ansicht Werkzeuge AT-Winkel (best. mittels Ebene) > Femur Hals Basis manuell	29.2 mm	69.5 mm	52.6 mm		0.1 mm links	2 mm posterior	0.2 mm inferior
Ansichten > Ansicht Werkzeuge AT-Winkel (best. mittels Ebene) > Femur Hals Basis (ermittelt durch Proj. auf Ebene manuell)	34.7 mm	68.7 mm	44.7 mm		4.5 mm rechts	10.4 mm posterior	1.5 mm superior
Ansichten > Ansicht Werkzeuge AT-Winkel (best. mittels Ebene) > Femur Hals Basis (Ebene) proj. auf Ebene Femur axial	31.5 mm	64.9 mm	53.8 mm		4.5 mm rechts	0 mm posterior	1.5 mm superior
Ansichten > Ansicht Werkzeuge AT-Winkel (best. mittels Ebene) > AxPro_Kopfszentrum	32.9 mm	62.5 mm	53.3 mm		7 mm rechts	0 mm anterior	2.9 mm superior
Ansichten > Ansicht Werkzeuge AT-Winkel (best. mittels Ebene) > AxPro_Kondyle medial	38.8 mm	77.4 mm	61.5 mm		3.8 mm rechts	0 mm posterior	14.8 mm inferior
Ansichten > Ansicht Werkzeuge AT-Winkel (best. mittels Ebene) > AxPro_Kondyle lateral	30.3 mm	83.3 mm	61 mm		6.5 mm links	0 mm posterior	14.8 mm inferior
Ansichten > Ansicht Werkzeuge AT-Winkel (best. mittels Ebene) > Kopfzentrum - Femur Hals Basis (manuell) Linie	7.4 mm	2.6 mm	10 mm	12.7 mm	7.1 mm links	10.1 mm anterior	3.1 mm inferior	12.7 mm
Ansichten > Ansicht Werkzeuge AT-Winkel (best. mittels Ebene) > Kopfzentrum - Femur Hals Basis (durch Ebene) Linie	1.9 mm	1.8 mm	2.1 mm	3.3 mm	2.5 mm links	1.8 mm anterior	1.4 mm inferior	3.3 mm
Ansichten > Ansicht Werkzeuge AT-Winkel (best. mittels Ebene) > Kondyle_Femur Hals Basis Prox	8.5 mm	5.8 mm	0.5 mm	10.3 mm	10.3 mm rechts	0 mm	0 mm	10.3 mm
Ansichten > Ansicht Werkzeuge AT-Winkel (best. mittels Ebene) > Kondyle_AxPro_Kopfzentrum	8.5 mm	5.8 mm	0.5 mm	10.3 mm	10.3 mm rechts	0 mm	0 mm	10.3 mm
Ansichten > Ansicht Werkzeuge AT-Winkel (best. mittels Ebene) > Femurachse Kopfzentrum	10.6 mm	12.7 mm	30.7 mm	34.9 mm	0 mm	34.9 mm posterior	0 mm	34.9 mm
Ansichten > Ansicht Werkzeuge AT-Winkel (best. mittels Ebene) > Femurachse	10.6 mm	12.7 mm	30.7 mm	34.9 mm	0 mm	34.9 mm posterior	0 mm	34.9 mm
Ansichten > Ansicht Werkzeuge AT-Winkel (best. mittels Ebene) > AxPro_Kondyle	8.5 mm	5.8 mm	0.5 mm	10.3 mm	10.3 mm rechts	0 mm	0 mm	10.3 mm
Ansichten > Ansicht Werkzeuge AT-Winkel (best. mittels Ebene) > Winkel Schenkelhalsachse Femurachse (mittels Ebene manuell)	154 °	116.7 °	90.4 °	121.9 °	93.2 °	144.5 °	124.9 °	121.9 °
Ansichten > Ansicht Werkzeuge AT-Winkel (best. mittels Ebene) > Winkel Schenkelhalsachse Femurachse (Femur Hals Basis manuell definiert)	162.2 °	142.8 °	110.7 °	142.5 °	90.4 °	163.2 °	144.8 °	142.5 °
Ansichten > Ansicht Werkzeuge AT-Winkel (best. mittels Ebene) > Antetorsionswinkel (über Ebene manuell bestimmt) proj	32 °	41.7 °	40.9 °	45.9 °	45.9 °	180 °	0 °	45.9 °
Ansichten > Ansicht Werkzeuge AT-Winkel (best. mittels Ebene) > Antetorsionswinkel (Femur Hals Basis manuell) proj	17.5 °	15 °	20.8 °	23.5 °	23.5 °	90 °	0 °	23.5 °
Ansichten > Ansicht Werkzeuge AT-Winkel (best. mittels Ebene) > Femur axial
Ansichten > Ansicht Werkzeuge AT-Winkel (best. mittels Ebene) > Ebene manuell
Ansichten > Ansicht Werkzeuge AT-Winkel (best. mittels Ebene) > ks femur
Ansichten > Ansicht Werkzeuge AT-Winkel (best. mittels Ebene) > Kopie ks femur
Ansichten > Ansicht Werkzeuge AT-Winkel (best. mittels Ebene) > Punkte auf Kopf
Ansichten > Ansicht Werkzeuge AT-Winkel (best. mittels Ebene) > TMP B	40 mm	59.1 mm	54.4 mm		14.8 mm rechts	0 mm posterior	1.5 mm superior
Ansichten > Ansicht Werkzeuge AT-Winkel (best. mittels Ebene) > Neue Linie 31	8.5 mm	5.8 mm	0.5 mm	10.3 mm	10.3 mm rechts	0 mm	0 mm	10.3 mm
Ansichten > Ansicht Werkzeuge AT-Winkel (best. mittels Ebene) > Antetorsionswinkel korrigiert	24.2 °	17.3 °	25.8 °	29 °	29 °	90 °	0 °	29 °
Werkzeuge > Punkte > tmp zur Definition der Senkrechten auf tibia vk und hk	29.1 mm	58.4 mm	145.5 mm		10.9 mm rechts	83.9 mm anterior	35.5 mm inferior
Werkzeuge > Punkte > tmp proj. auf Ebene tibia coronar	29.1 mm	58.4 mm	145.5 mm		10.9 mm rechts	83.9 mm anterior	35.5 mm inferior
Werkzeuge > Punkte > TMP B	40 mm	59.1 mm	54.4 mm		14.8 mm rechts	0 mm posterior	1.5 mm superior
Werkzeuge > Punkte > tmp A	37 mm	63 mm	54.9 mm		10.2 mm rechts	0 mm posterior	0.2 mm inferior
Werkzeuge > Punkte > TMP6	41.4 mm	56.7 mm	53.9 mm		17.3 mm rechts	0 mm posterior	2.9 mm superior
Werkzeuge > Punkte > TMP5	47.2 mm	79.5 mm	11.9 mm		7 mm rechts	47 mm posterior	2.9 mm superior
Werkzeuge > Punkte > Tibiaachse proximal	26.7 mm	54.2 mm	124.2 mm		10.3 mm rechts	67.3 mm anterior	21.3 mm inferior
Werkzeuge > Punkte > Tibiaachse distal	31.5 mm	62.6 mm	166.8 mm		11.6 mm rechts	100.4 mm anterior	49.8 mm inferior
Werkzeuge > Punkte > Talus medial proj. auf Ebene Tibia axial	33.7 mm	59.4 mm	167.2 mm		15.3 mm rechts	101.2 mm anterior	48.7 mm inferior
Werkzeuge > Punkte > Talus medial	34.8 mm	61.3 mm	177 mm		15.6 mm rechts	108.8 mm anterior	55.3 mm inferior
Werkzeuge > Punkte > Talus lateral proj. auf Ebene Tibia axial	28.7 mm	59.2 mm	167.8 mm		11.3 mm rechts	103.3 mm anterior	46.4 mm inferior
Werkzeuge > Punkte > Talus lateral	29.8 mm	61.1 mm	177.6 mm		11.5 mm rechts	110.9 mm anterior	52.9 mm inferior
Werkzeuge > Punkte > prox. Tibiahinterkante medial proj. auf Ebene tibia coronar (varus valgus)	27.4 mm	51.8 mm	106.5 mm		11.2 mm rechts	52.4 mm anterior	11.5 mm inferior
Werkzeuge > Punkte > prox. Tibiahinterkante medial proj. auf Ebene tibia coronar	29.3 mm	53.3 mm	110.8 mm		12.2 mm rechts	55.1 mm anterior	15.6 mm inferior
Werkzeuge > Punkte > prox. Tibiahinterkante medial proj. auf Ebene Tibia axial	30.6 mm	75.2 mm	164.4 mm		3.6 mm rechts	93.9 mm anterior	57.6 mm inferior
Werkzeuge > Punkte > prox. Tibiahinterkante medial (varus valgus)	25.1 mm	57 mm	105.7 mm		6.4 mm rechts	50.5 mm anterior	13.9 mm inferior
Werkzeuge > Punkte > prox. Tibiahinterkante medial	24.5 mm	64.3 mm	109.2 mm		1.9 mm rechts	51.1 mm anterior	20.7 mm inferior
Werkzeuge > Punkte > prox. Tibiahinterkante lateral proj. auf Ebene tibia coronar (varus valgus)	20.5 mm	49.2 mm	109.3 mm		7.2 mm rechts	57.9 mm anterior	7.6 mm inferior
Werkzeuge > Punkte > prox. Tibiahinterkante lateral proj. auf Ebene tibia coronar	21.6 mm	50.2 mm	112.7 mm		7.7 mm rechts	60.2 mm anterior	10.5 mm inferior
Werkzeuge > Punkte > prox. Tibiahinterkante lateral proj. auf Ebene Tibia axial	22.9 mm	72.1 mm	165.9 mm		0.9 mm links	98.7 mm anterior	52.3 mm inferior
Werkzeuge > Punkte > prox. Tibiahinterkante lateral (varus valgus)	16.7 mm	58.1 mm	108 mm		1.1 mm links	54.7 mm anterior	11.7 mm inferior
Werkzeuge > Punkte > prox. Tibiahinterkante lateral	16.8 mm	61.2 mm	111 mm		2.6 mm links	56.2 mm anterior	15.5 mm inferior
Werkzeuge > Punkte > Kondyle medial proj. auf Ebene Tibia axial	31.3 mm	72.5 mm	164.9 mm		5.7 mm rechts	95.1 mm anterior	56.1 mm inferior
Werkzeuge > Punkte > Kondyle medial proj. auf Ebene Femur coronar	17.3 mm	49.3 mm	96.2 mm		3.8 mm rechts	47.3 mm anterior	0 mm
Werkzeuge > Punkte > Kondyle medial	24.4 mm	60.3 mm	103.2 mm		3.8 mm rechts	47.3 mm anterior	14.8 mm inferior
Werkzeuge > Punkte > Kondyle lateral proj auf Ebene Tibia axial	22.7 mm	78.2 mm	164.7 mm		4.6 mm links	95.5 mm anterior	56.1 mm inferior
Werkzeuge > Punkte > Kondyle lateral proj auf Ebene Femur coronar	8.7 mm	55 mm	96 mm		6.5 mm links	47.7 mm anterior	0 mm
Werkzeuge > Punkte > Kondyle lateral	15.8 mm	66 mm	103 mm		6.5 mm links	47.7 mm anterior	14.8 mm inferior
Werkzeuge > Punkte > Femurkopfmittelpunkt	36.6 mm	66.9 mm	42.7 mm		7 mm rechts	12.1 mm posterior	2.9 mm superior
Werkzeuge > Punkte > Femurachsenpunkt proximal	28.6 mm	68.6 mm	54.3 mm		0 mm	0 mm	0 mm
Werkzeuge > Punkte > Femurachsenpunkt distal	18 mm	56 mm	85.1 mm		0 mm links	34.9 mm anterior	0 mm
Werkzeuge > Punkte > Femur prox. proj. auf Ebene Femur coronar	28.6 mm	68.6 mm	54.3 mm		0 mm	0 mm	0 mm
Werkzeuge > Punkte > Femur Hals Basis proj. auf Ebene Femur coronar	35.4 mm	69.8 mm	45.5 mm		4.5 mm rechts	10.4 mm posterior	0 mm
Werkzeuge > Punkte > Femur Hals Basis manuell Pro	28.6 mm	68.8 mm	54.4 mm		0.1 mm links	0 mm posterior	0.2 mm inferior
Werkzeuge > Punkte > Femur Hals Basis manuell	29.2 mm	69.5 mm	52.6 mm		0.1 mm links	2 mm posterior	0.2 mm inferior
Werkzeuge > Punkte > Femur Hals Basis (ermittelt durch Proj. auf Ebene manuell)	34.7 mm	68.7 mm	44.7 mm		4.5 mm rechts	10.4 mm posterior	1.5 mm superior
Werkzeuge > Punkte > Femur Hals Basis (Ebene) proj. auf Ebene Femur axial	31.5 mm	64.9 mm	53.8 mm		4.5 mm rechts	0 mm posterior	1.5 mm superior
Werkzeuge > Punkte > Endpunkt Verlängerung der Senkrechten auf Kondylenachse	31.6 mm	75.2 mm	41 mm		1.9 mm links	15.1 mm posterior	0 mm
Werkzeuge > Punkte > Endpunkt Senkrechte auf Kondylenachse	14.5 mm	51.2 mm	96.2 mm		0.5 mm rechts	47.4 mm anterior	0 mm
Werkzeuge > Punkte > Ende der Verlängerung Senkrechte auf tibia vk (varus valgus)	29 mm	50.9 mm	96.1 mm		12.5 mm rechts	43 mm anterior	6.7 mm inferior
Werkzeuge > Punkte > Ende der Senkrechte auf tibia hk (varus valgus)	18.5 mm	48.4 mm	110.1 mm		6 mm rechts	59.5 mm anterior	6.5 mm inferior
Werkzeuge > Punkte > dist. Tibiavorderkante medial proj. auf Ebene tibia coronar (varus valgus)	34.1 mm	64.7 mm	173.3 mm		12.9 mm rechts	104.5 mm anterior	55.7 mm inferior
Werkzeuge > Punkte > dist. Tibiavorderkante medial proj. auf Ebene tibia coronar	34.1 mm	64.8 mm	173.7 mm		12.8 mm rechts	104.9 mm anterior	55.9 mm inferior
Werkzeuge > Punkte > dist. Tibiavorderkante medial proj. auf Ebene Tibia axial	35 mm	59.4 mm	167 mm		16.3 mm rechts	100.7 mm anterior	49.2 mm inferior
Werkzeuge > Punkte > dist. Tibiavorderkante medial (varus valgus)	34.3 mm	64.2 mm	173.4 mm		13.3 mm rechts	104.7 mm anterior	55.5 mm inferior
Werkzeuge > Punkte > dist. Tibiavorderkante medial	35.8 mm	60.8 mm	174.3 mm		16.5 mm rechts	106.3 mm anterior	54.1 mm inferior
Werkzeuge > Punkte > dist. Tibiavorderkante lateral proj. auf Ebene tibia coronar (varus valgus)	30.4 mm	63.1 mm	173.5 mm		10.7 mm rechts	106.4 mm anterior	52.9 mm inferior
Werkzeuge > Punkte > dist. Tibiavorderkante lateral proj. auf Ebene tibia coronar	28.7 mm	62.6 mm	175 mm		9.7 mm rechts	108.4 mm anterior	52.4 mm inferior
Werkzeuge > Punkte > dist. Tibiavorderkante lateral proj. auf Ebene Tibia axial	29.1 mm	58.4 mm	167.9 mm		12 mm rechts	103.6 mm anterior	46.1 mm inferior
Werkzeuge > Punkte > dist. Tibiavorderkante lateral (varus valgus)	29.9 mm	64.2 mm	173.4 mm		9.7 mm rechts	106.1 mm anterior	53.4 mm inferior
Werkzeuge > Punkte > dist. Tibiavorderkante lateral	29.9 mm	59.9 mm	175.4 mm		12.3 mm rechts	109.4 mm anterior	51.1 mm inferior
Werkzeuge > Punkte > AxPro_Kopfszentrum	32.9 mm	62.5 mm	53.3 mm		7 mm rechts	0 mm anterior	2.9 mm superior
Werkzeuge > Punkte > AxPro_Kondyle medial	38.8 mm	77.4 mm	61.5 mm		3.8 mm rechts	0 mm posterior	14.8 mm inferior
Werkzeuge > Punkte > AxPro_Kondyle lateral	30.3 mm	83.3 mm	61 mm		6.5 mm links	0 mm posterior	14.8 mm inferior
Werkzeuge > Linien > Verlängerung Senkrechte auf tibia vk (varus valgus)	0.1 mm	7.4 mm	49.4 mm	50 mm	1.6 mm rechts	40.8 mm posterior	28.8 mm superior	50 mm
Werkzeuge > Linien > Verlängerung der Senkrechten auf Kondylenachse	13.6 mm	19.2 mm	44.1 mm	50 mm	1.9 mm links	50 mm posterior	0 mm	50 mm
Werkzeuge > Linien > transkondyläre Achse	8.6 mm	5.7 mm	0.2 mm	10.3 mm	10.3 mm rechts	0.4 mm posterior	0 mm	10.3 mm
Werkzeuge > Linien > Tibiaachse	4.7 mm	8.4 mm	42.6 mm	43.7 mm	1.3 mm links	33 mm posterior	28.5 mm superior	43.7 mm
Werkzeuge > Linien > Talusachse proj. auf Ebene Tibia axial	5 mm	0.2 mm	0.6 mm	5.1 mm	4 mm links	2.1 mm anterior	2.3 mm superior	5.1 mm
Werkzeuge > Linien > Senkrechte auf Kondylenachse	3.4 mm	4.8 mm	11.1 mm	12.6 mm	0.5 mm rechts	12.5 mm anterior	0 mm	12.6 mm
Werkzeuge > Linien > Senkrechte auf dist. Tibiavorderkante in Ebene tibia coronar (varus valgus)	0.1 mm	4.2 mm	28.1 mm	28.4 mm	0.9 mm links	23.2 mm anterior	16.4 mm inferior	28.4 mm
Werkzeuge > Linien > Senkrecht auf prox. Tibiahinterkante in Ebene tibia coronar (varus valgus)	10.6 mm	9.9 mm	35.4 mm	38.3 mm	4.9 mm links	24.4 mm posterior	29.1 mm superior	38.3 mm
Werkzeuge > Linien > prox. Tibiahinterkante proj. auf Ebene Tibia axial	7.7 mm	3.1 mm	1.5 mm	8.5 mm	4.5 mm rechts	4.8 mm posterior	5.3 mm inferior	8.5 mm
Werkzeuge > Linien > prox. Tibiahinterkante proj auf Ebene tibia coronar (varus valgus)	6.8 mm	2.6 mm	2.8 mm	7.8 mm	4 mm rechts	5.4 mm posterior	3.9 mm inferior	7.8 mm
Werkzeuge > Linien > prox. Tibiahinterkante proj auf Ebene tibia coronar	7.7 mm	3.1 mm	1.8 mm	8.5 mm	4.5 mm rechts	5 mm posterior	5.1 mm inferior	8.5 mm
Werkzeuge > Linien > prox. Tibiahinterkante (varus valgus)	8.4 mm	1.1 mm	2.2 mm	8.8 mm	7.4 mm rechts	4.1 mm posterior	2.2 mm inferior	8.8 mm
Werkzeuge > Linien > prox. Tibiahinterkante	7.7 mm	3.1 mm	1.8 mm	8.5 mm	4.5 mm rechts	5 mm posterior	5.1 mm inferior	8.5 mm
Werkzeuge > Linien > prox. femorale Längsachse	0.6 mm	0.9 mm	1.7 mm	2 mm	0.1 mm links	2 mm posterior	0.2 mm inferior	2 mm
Werkzeuge > Linien > Neue Linie 31	8.5 mm	5.8 mm	0.5 mm	10.3 mm	10.3 mm rechts	0 mm	0 mm	10.3 mm
Werkzeuge > Linien > Kopfzentrum - Femur Hals Basis (manuell) Linie	7.4 mm	2.6 mm	10 mm	12.7 mm	7.1 mm links	10.1 mm anterior	3.1 mm inferior	12.7 mm
Werkzeuge > Linien > Kopfzentrum - Femur Hals Basis (durch Ebene) Linie	1.9 mm	1.8 mm	2.1 mm	3.3 mm	2.5 mm links	1.8 mm anterior	1.4 mm inferior	3.3 mm
Werkzeuge > Linien > Kondyle_Femur Hals Basis Prox	8.5 mm	5.8 mm	0.5 mm	10.3 mm	10.3 mm rechts	0 mm	0 mm	10.3 mm
Werkzeuge > Linien > Kondyle_AxPro_Kopfzentrum	8.5 mm	5.8 mm	0.5 mm	10.3 mm	10.3 mm rechts	0 mm	0 mm	10.3 mm
Werkzeuge > Linien > Kondylenachse proj. auf Ebene Femur coronar	8.6 mm	5.7 mm	0.2 mm	10.3 mm	10.3 mm links	0.4 mm anterior	0 mm	10.3 mm
Werkzeuge > Linien > Kondylenachse	8.6 mm	5.7 mm	0.2 mm	10.3 mm	10.3 mm links	0.4 mm anterior	0 mm	10.3 mm
Werkzeuge > Linien > Kondyle proj. auf Ebene Tibia axial	8.6 mm	5.7 mm	0.2 mm	10.3 mm	10.3 mm links	0.4 mm anterior	0 mm inferior	10.3 mm
Werkzeuge > Linien > Femurachse proj. auf Ebene Femur coronar
Werkzeuge > Linien > Femurachse Kopfzentrum	10.6 mm	12.7 mm	30.7 mm	34.9 mm	0 mm	34.9 mm posterior	0 mm	34.9 mm
Werkzeuge > Linien > Femurachse	10.6 mm	12.7 mm	30.7 mm	34.9 mm	0 mm	34.9 mm posterior	0 mm	34.9 mm
Werkzeuge > Linien > dist. Tibiavorderkante proj. auf Ebene tibia coronar (varus valgus)	3.7 mm	1.6 mm	0.2 mm	4.1 mm	2.2 mm rechts	1.9 mm posterior	2.9 mm inferior	4.1 mm
Werkzeuge > Linien > dist. Tibiavorderkante proj. auf Ebene tibia coronar	5.4 mm	2.1 mm	1.3 mm	5.9 mm	3.1 mm rechts	3.5 mm posterior	3.6 mm inferior	5.9 mm
Werkzeuge > Linien > dist. Tibiavorderkante proj. auf Ebene Tibia axial	5.9 mm	1 mm	0.8 mm	6.1 mm	4.3 mm rechts	2.9 mm posterior	3.2 mm inferior	6.1 mm
Werkzeuge > Linien > dist. Tibiavorderkante (varus valgus)	4.4 mm	0 mm	0 mm	4.4 mm	3.6 mm rechts	1.4 mm posterior	2.1 mm inferior	4.4 mm
Werkzeuge > Linien > dist. Tibiavorderkante	5.9 mm	0.9 mm	1.1 mm	6.1 mm	4.3 mm rechts	3.1 mm posterior	3 mm inferior	6.1 mm
Werkzeuge > Linien > AxPro_Kondyle	8.5 mm	5.8 mm	0.5 mm	10.3 mm	10.3 mm rechts	0 mm	0 mm	10.3 mm
Werkzeuge > Winkel > Winkel Schenkelhalsachse Femurachse (mittels Ebene manuell)	154 °	116.7 °	90.4 °	121.9 °	93.2 °	144.5 °	124.9 °	121.9 °
Werkzeuge > Winkel > Winkel Schenkelhalsachse Femurachse (Femur Hals Basis manuell definiert)	162.2 °	142.8 °	110.7 °	142.5 °	90.4 °	163.2 °	144.8 °	142.5 °
Werkzeuge > Winkel > varus valgus Tibia proj.	16.5 °	7.1 °	45.9 °	17.4 °	12.7 °	14.8 °	13.6 °	17.4 °
Werkzeuge > Winkel > varus valgus Femur proj.	1.9 °	1.2 °	4.7 °	2.2 °	180 °	0 °	2.2 °	2.2 °
Werkzeuge > Winkel > Torsionswinkel proj. auf Ebene Tibia axial	2.7 °	16.2 °	13 °	13 °	13.5 °	0.6 °	12.8 °	13 °
Werkzeuge > Winkel > Tibiotalare Torsion (TTT) proj.	1.4 °	30.4 °	7 °	7.1 °	6.7 °	0.5 °	6 °	7.1 °
Werkzeuge > Winkel > FTR (femorotibial Rotation) proj.	168 °	23.4 °	124.3 °	123.5 °	130.1 °	131.5 °	135.4 °	123.5 °
Werkzeuge > Winkel > Antetorsionswinkel korrigiert	24.2 °	17.3 °	25.8 °	29 °	29 °	90 °	0 °	29 °
Werkzeuge > Winkel > Antetorsionswinkel (über Ebene manuell bestimmt) proj	32 °	41.7 °	40.9 °	45.9 °	45.9 °	180 °	0 °	45.9 °
Werkzeuge > Winkel > Antetorsionswinkel (Femur Hals Basis manuell) proj	17.5 °	15 °	20.8 °	23.5 °	23.5 °	90 °	0 °	23.5 °
Werkzeuge > Ebenen > Tibia coronar
Werkzeuge > Ebenen > Tibia axial
Werkzeuge > Ebenen > Femur coronar
Werkzeuge > Ebenen > Femur axial
Werkzeuge > Ebenen > Ebene manuell
Werkzeuge > Polylinien > Punkte auf Kopf
Werkzeuge > Koordinatensysteme > ks tibia prox.
Werkzeuge > Koordinatensysteme > ks femur
Werkzeuge > Koordinatensysteme > ks
Werkzeuge > Koordinatensysteme > Kopie ks femur
Werkzeuge > Variablen > Kopfachsen_tmp	-100
Werkzeuge > Variablen > 300	300
Werkzeuge > Variablen > 50	50
Werkzeuge > Variablen > -50	-50
