# Supplementary material for: 3D Slicer open-source software plug-in for vector-based angle calculation of canine hind limb alignment in computed tomographic images
Source: PLoS One. 2024 Mar 29;19(3):e0283823. doi: 10.1371/journal.pone.0283823 (PMC10980227; doi:10.1371/journal.pone.0283823)
Supplement: S2 Data — (ZIP) [file pone.0283823.s002.zip › 110.csv]

Werkzeuge Name	Datensatzkoordinatensystem X	Datensatzkoordinatensystem Y	Datensatzkoordinatensystem Z	Datensatzkoordinatensystem 3D	Patientenkoordinatensystem X	Patientenkoordinatensystem Y	Patientenkoordinatensystem Z	Patientenkoordinatensystem 3D	Extra Wert X	Extra Wert Y	Extra Wert Z	Extra Wert 3D	Extra Wert Beschreibung
Ansichten > Ergebnisse varus valgus Tibia > varus valgus Tibia proj.	1 °	0.1 °	1.9 °	0.9 °	1 °	0.1 °	1.9 °	0.9 °
Ansichten > Ergebnisse varus valgus Femur > varus valgus Femur proj.	10.5 °	0.1 °	12 °	7.9 °	10.5 °	0.1 °	12 °	7.9 °
Ansichten > Ergebnisse Torsionswinkel Tibia > Torsionswinkel proj. auf Ebene Tibia axial	3.4 °	78 °	6.2 °	7.1 °	3.4 °	78 °	6.2 °	7.1 °
Ansichten > Ergebnisse FTR (femorotibiale Rotation) proj. > FTR (femorotibial Rotation) proj.	6.6 °	149.9 °	11.9 °	13.6 °	6.6 °	149.9 °	11.9 °	13.6 °
Ansichten > Ergebnisse AT-Winkel proj. > Winkel Schenkelhalsachse Femurachse (mittels Ebene manuell)	137.1 °	155.4 °	106.7 °	132.5 °	137.1 °	155.4 °	106.7 °	132.5 °
Ansichten > Ergebnisse AT-Winkel proj. > Winkel Schenkelhalsachse Femurachse (Femur Hals Basis manuell definiert)	150 °	158.5 °	122.1 °	144.7 °	150 °	158.5 °	122.1 °	144.7 °
Ansichten > Ergebnisse AT-Winkel proj. > Antetorsionswinkel (über Ebene manuell bestimmt) proj	30.1 °	174.6 °	34 °	44.2 °	30.1 °	174.6 °	34 °	44.2 °
Ansichten > Ergebnisse AT-Winkel proj. > Antetorsionswinkel (Femur Hals Basis manuell) proj	23.8 °	111.2 °	26.3 °	33.6 °	23.8 °	111.2 °	26.3 °	33.6 °
Ansichten > Ergebnis Tibiotalare Torsion (TTT) > Tibiotalare Torsion (TTT) proj.	177.5 °	107.6 °	175.6 °	174.9 °	177.5 °	107.6 °	175.6 °	174.9 °
Ansichten > Eingaben varus valgus Tibia > Tibiaachse proximal	77.1 mm	43.7 mm	132.6 mm		20.6 mm rechts	12.8 mm anterior	15.6 mm inferior
Ansichten > Eingaben varus valgus Tibia > Tibiaachse distal	78.1 mm	58.3 mm	159 mm		21.6 mm rechts	1.8 mm posterior	42 mm inferior
Ansichten > Eingaben varus valgus Tibia > prox. Tibiahinterkante medial (varus valgus)	75.3 mm	35.6 mm	111 mm		18.8 mm rechts	20.9 mm anterior	6 mm superior
Ansichten > Eingaben varus valgus Tibia > prox. Tibiahinterkante medial	77.2 mm	39.4 mm	112.4 mm		20.7 mm rechts	17.1 mm anterior	4.6 mm superior
Ansichten > Eingaben varus valgus Tibia > prox. Tibiahinterkante lateral (varus valgus)	83 mm	35.1 mm	111.5 mm		26.5 mm rechts	21.4 mm anterior	5.5 mm superior
Ansichten > Eingaben varus valgus Tibia > prox. Tibiahinterkante lateral	83.5 mm	40.4 mm	112.6 mm		27 mm rechts	16.1 mm anterior	4.4 mm superior
Ansichten > Eingaben varus valgus Tibia > dist. Tibiavorderkante medial (varus valgus)	75.9 mm	59.7 mm	162.9 mm		19.4 mm rechts	3.2 mm posterior	45.9 mm inferior
Ansichten > Eingaben varus valgus Tibia > dist. Tibiavorderkante medial	74.7 mm	57.3 mm	164.8 mm		18.2 mm rechts	0.8 mm posterior	47.8 mm inferior
Ansichten > Eingaben varus valgus Tibia > dist. Tibiavorderkante lateral (varus valgus)	80.5 mm	59.2 mm	163.2 mm		24 mm rechts	2.7 mm posterior	46.2 mm inferior
Ansichten > Eingaben varus valgus Tibia > dist. Tibiavorderkante lateral	80.8 mm	57.2 mm	164.7 mm		24.3 mm rechts	0.7 mm posterior	47.7 mm inferior
Ansichten > Eingaben varus valgus Femur > Kondyle medial	76.2 mm	38.3 mm	106.8 mm		19.7 mm rechts	18.2 mm anterior	10.2 mm superior
Ansichten > Eingaben varus valgus Femur > Kondyle lateral	85.2 mm	37.5 mm	107.6 mm		28.7 mm rechts	19 mm anterior	9.4 mm superior
Ansichten > Eingaben varus valgus Femur > Femurachsenpunkt proximal	80.4 mm	55.5 mm	69.6 mm		23.9 mm rechts	1 mm anterior	47.4 mm superior
Ansichten > Eingaben varus valgus Femur > Femurachsenpunkt distal	81 mm	36.5 mm	91.2 mm		24.5 mm rechts	20 mm anterior	25.8 mm superior
Ansichten > Eingaben Tibiotalare Torsion (TTT) > Tibiaachse proximal	77.1 mm	43.7 mm	132.6 mm		20.6 mm rechts	12.8 mm anterior	15.6 mm inferior
Ansichten > Eingaben Tibiotalare Torsion (TTT) > Tibiaachse distal	78.1 mm	58.3 mm	159 mm		21.6 mm rechts	1.8 mm posterior	42 mm inferior
Ansichten > Eingaben Tibiotalare Torsion (TTT) > Talus medial	76.1 mm	58.4 mm	166.9 mm		19.6 mm rechts	1.9 mm posterior	49.9 mm inferior
Ansichten > Eingaben Tibiotalare Torsion (TTT) > Talus lateral	81 mm	58.9 mm	166.8 mm		24.5 mm rechts	2.4 mm posterior	49.8 mm inferior
Ansichten > Eingaben Tibiotalare Torsion (TTT) > dist. Tibiavorderkante medial	74.7 mm	57.3 mm	164.8 mm		18.2 mm rechts	0.8 mm posterior	47.8 mm inferior
Ansichten > Eingaben Tibiotalare Torsion (TTT) > dist. Tibiavorderkante lateral	80.8 mm	57.2 mm	164.7 mm		24.3 mm rechts	0.7 mm posterior	47.7 mm inferior
Ansichten > Eingaben Tibia Torsionswinkel > Tibiaachse proximal	77.1 mm	43.7 mm	132.6 mm		20.6 mm rechts	12.8 mm anterior	15.6 mm inferior
Ansichten > Eingaben Tibia Torsionswinkel > Tibiaachse distal	78.1 mm	58.3 mm	159 mm		21.6 mm rechts	1.8 mm posterior	42 mm inferior
Ansichten > Eingaben Tibia Torsionswinkel > prox. Tibiahinterkante medial	77.2 mm	39.4 mm	112.4 mm		20.7 mm rechts	17.1 mm anterior	4.6 mm superior
Ansichten > Eingaben Tibia Torsionswinkel > prox. Tibiahinterkante lateral	83.5 mm	40.4 mm	112.6 mm		27 mm rechts	16.1 mm anterior	4.4 mm superior
Ansichten > Eingaben Tibia Torsionswinkel > dist. Tibiavorderkante medial	74.7 mm	57.3 mm	164.8 mm		18.2 mm rechts	0.8 mm posterior	47.8 mm inferior
Ansichten > Eingaben Tibia Torsionswinkel > dist. Tibiavorderkante lateral	80.8 mm	57.2 mm	164.7 mm		24.3 mm rechts	0.7 mm posterior	47.7 mm inferior
Ansichten > Eingaben FTR (femorotibiale Rotation) proj. > Tibiaachse proximal	77.1 mm	43.7 mm	132.6 mm		20.6 mm rechts	12.8 mm anterior	15.6 mm inferior
Ansichten > Eingaben FTR (femorotibiale Rotation) proj. > Tibiaachse distal	78.1 mm	58.3 mm	159 mm		21.6 mm rechts	1.8 mm posterior	42 mm inferior
Ansichten > Eingaben FTR (femorotibiale Rotation) proj. > prox. Tibiahinterkante medial	77.2 mm	39.4 mm	112.4 mm		20.7 mm rechts	17.1 mm anterior	4.6 mm superior
Ansichten > Eingaben FTR (femorotibiale Rotation) proj. > prox. Tibiahinterkante lateral	83.5 mm	40.4 mm	112.6 mm		27 mm rechts	16.1 mm anterior	4.4 mm superior
Ansichten > Eingaben FTR (femorotibiale Rotation) proj. > Kondyle medial	76.2 mm	38.3 mm	106.8 mm		19.7 mm rechts	18.2 mm anterior	10.2 mm superior
Ansichten > Eingaben FTR (femorotibiale Rotation) proj. > Kondyle lateral	85.2 mm	37.5 mm	107.6 mm		28.7 mm rechts	19 mm anterior	9.4 mm superior
Ansichten > Eingaben AT Winkel proj. > Kondyle medial	76.2 mm	38.3 mm	106.8 mm		19.7 mm rechts	18.2 mm anterior	10.2 mm superior
Ansichten > Eingaben AT Winkel proj. > Kondyle lateral	85.2 mm	37.5 mm	107.6 mm		28.7 mm rechts	19 mm anterior	9.4 mm superior
Ansichten > Eingaben AT Winkel proj. > Femurkopfmittelpunkt	74.2 mm	60.1 mm	58.3 mm		17.7 mm rechts	3.6 mm posterior	58.7 mm superior
Ansichten > Eingaben AT Winkel proj. > Femurachsenpunkt proximal	80.4 mm	55.5 mm	69.6 mm		23.9 mm rechts	1 mm anterior	47.4 mm superior
Ansichten > Eingaben AT Winkel proj. > Femurachsenpunkt distal	81 mm	36.5 mm	91.2 mm		24.5 mm rechts	20 mm anterior	25.8 mm superior
Ansichten > Eingaben AT Winkel proj. > Femur Hals Basis manuell	80.6 mm	56.3 mm	68.7 mm		24.1 mm rechts	0.2 mm anterior	48.3 mm superior
Ansichten > Eingaben AT Winkel proj. > Femur Hals Basis (ermittelt durch Proj. auf Ebene manuell)	77.6 mm	58.8 mm	61.4 mm		21.1 mm rechts	2.3 mm posterior	55.6 mm superior
Ansichten > Eingaben AT Winkel proj. > Lot von Femurkopfmittelpunk	3.4 mm	1.3 mm	3.1 mm	4.8 mm	3.4 mm rechts	1.3 mm anterior	3.1 mm inferior	4.8 mm
Ansichten > Eingaben AT Winkel proj. > Ebene manuell
Ansichten > Eingaben AT Winkel proj. > Punkte auf Kopf
Ansichten > Ansicht Werkzeuge varus valgus Tibia > tmp zur Definition der Senkrechten auf tibia vk und hk	77.6 mm	51 mm	145.8 mm		21.1 mm rechts	5.5 mm anterior	28.8 mm inferior
Ansichten > Ansicht Werkzeuge varus valgus Tibia > tmp proj. auf Ebene tibia coronar	77.6 mm	51 mm	145.8 mm		21.1 mm rechts	5.5 mm anterior	28.8 mm inferior
Ansichten > Ansicht Werkzeuge varus valgus Tibia > Tibiaachse proximal	77.1 mm	43.7 mm	132.6 mm		20.6 mm rechts	12.8 mm anterior	15.6 mm inferior
Ansichten > Ansicht Werkzeuge varus valgus Tibia > Tibiaachse distal	78.1 mm	58.3 mm	159 mm		21.6 mm rechts	1.8 mm posterior	42 mm inferior
Ansichten > Ansicht Werkzeuge varus valgus Tibia > prox. Tibiahinterkante medial proj. auf Ebene tibia coronar (varus valgus)	75.8 mm	32.5 mm	112.7 mm		19.3 mm rechts	24 mm anterior	4.3 mm superior
Ansichten > Ansicht Werkzeuge varus valgus Tibia > prox. Tibiahinterkante medial (varus valgus)	75.3 mm	35.6 mm	111 mm		18.8 mm rechts	20.9 mm anterior	6 mm superior
Ansichten > Ansicht Werkzeuge varus valgus Tibia > prox. Tibiahinterkante lateral proj. auf Ebene tibia coronar (varus valgus)	83.2 mm	33.4 mm	112.4 mm		26.7 mm rechts	23.1 mm anterior	4.6 mm superior
Ansichten > Ansicht Werkzeuge varus valgus Tibia > prox. Tibiahinterkante lateral (varus valgus)	83 mm	35.1 mm	111.5 mm		26.5 mm rechts	21.4 mm anterior	5.5 mm superior
Ansichten > Ansicht Werkzeuge varus valgus Tibia > Ende der Verlängerung Senkrechte auf tibia vk (varus valgus)	78.3 mm	27 mm	102 mm		21.8 mm rechts	29.5 mm anterior	15 mm superior
Ansichten > Ansicht Werkzeuge varus valgus Tibia > Ende der Senkrechte auf tibia hk (varus valgus)	78.7 mm	32.9 mm	112.6 mm		22.2 mm rechts	23.6 mm anterior	4.4 mm superior
Ansichten > Ansicht Werkzeuge varus valgus Tibia > dist. Tibiavorderkante medial proj. auf Ebene tibia coronar (varus valgus)	75.9 mm	60 mm	162.7 mm		19.4 mm rechts	3.5 mm posterior	45.7 mm inferior
Ansichten > Ansicht Werkzeuge varus valgus Tibia > dist. Tibiavorderkante medial (varus valgus)	75.9 mm	59.7 mm	162.9 mm		19.4 mm rechts	3.2 mm posterior	45.9 mm inferior
Ansichten > Ansicht Werkzeuge varus valgus Tibia > dist. Tibiavorderkante lateral proj. auf Ebene tibia coronar (varus valgus)	80.3 mm	60.5 mm	162.5 mm		23.8 mm rechts	4 mm posterior	45.5 mm inferior
Ansichten > Ansicht Werkzeuge varus valgus Tibia > dist. Tibiavorderkante lateral (varus valgus)	80.5 mm	59.2 mm	163.2 mm		24 mm rechts	2.7 mm posterior	46.2 mm inferior
Ansichten > Ansicht Werkzeuge varus valgus Tibia > Verlängerung Senkrechte auf tibia vk (varus valgus)	0.7 mm	24 mm	43.9 mm	50 mm	0.7 mm rechts	24 mm anterior	43.9 mm superior	50 mm
Ansichten > Ansicht Werkzeuge varus valgus Tibia > Tibiaachse	1 mm	14.7 mm	26.4 mm	30.2 mm	1 mm links	14.7 mm anterior	26.4 mm superior	30.2 mm
Ansichten > Ansicht Werkzeuge varus valgus Tibia > Senkrechte auf dist. Tibiavorderkante in Ebene tibia coronar (varus valgus)	0.3 mm	9.2 mm	16.8 mm	19.2 mm	0.3 mm links	9.2 mm posterior	16.8 mm inferior	19.2 mm
Ansichten > Ansicht Werkzeuge varus valgus Tibia > Senkrecht auf prox. Tibiahinterkante in Ebene tibia coronar (varus valgus)	1.1 mm	18.1 mm	33.3 mm	37.9 mm	1.1 mm rechts	18.1 mm anterior	33.3 mm superior	37.9 mm
Ansichten > Ansicht Werkzeuge varus valgus Tibia > prox. Tibiahinterkante proj auf Ebene tibia coronar (varus valgus)	7.5 mm	0.9 mm	0.2 mm	7.5 mm	7.5 mm links	0.9 mm anterior	0.2 mm inferior	7.5 mm
Ansichten > Ansicht Werkzeuge varus valgus Tibia > prox. Tibiahinterkante (varus valgus)	7.7 mm	0.5 mm	0.5 mm	7.7 mm	7.7 mm links	0.5 mm posterior	0.5 mm superior	7.7 mm
Ansichten > Ansicht Werkzeuge varus valgus Tibia > dist. Tibiavorderkante proj. auf Ebene tibia coronar (varus valgus)	4.5 mm	0.5 mm	0.2 mm	4.5 mm	4.5 mm links	0.5 mm anterior	0.2 mm inferior	4.5 mm
Ansichten > Ansicht Werkzeuge varus valgus Tibia > dist. Tibiavorderkante (varus valgus)	4.6 mm	0.6 mm	0.4 mm	4.7 mm	4.6 mm links	0.6 mm posterior	0.4 mm superior	4.7 mm
Ansichten > Ansicht Werkzeuge varus valgus Tibia > varus valgus Tibia proj.	1 °	0.1 °	1.9 °	0.9 °	1 °	0.1 °	1.9 °	0.9 °
Ansichten > Ansicht Werkzeuge varus valgus Tibia > Tibia coronar
Ansichten > Ansicht Werkzeuge varus valgus Tibia > ks tibia prox.
Ansichten > Ansicht Werkzeuge varus valgus Femur > Kondyle medial proj. auf Ebene Femur coronar	76.1 mm	29.6 mm	99.2 mm		19.6 mm rechts	26.9 mm anterior	17.8 mm superior
Ansichten > Ansicht Werkzeuge varus valgus Femur > Kondyle medial	76.2 mm	38.3 mm	106.8 mm		19.7 mm rechts	18.2 mm anterior	10.2 mm superior
Ansichten > Ansicht Werkzeuge varus valgus Femur > Kondyle lateral proj auf Ebene Femur coronar	85.1 mm	28.8 mm	99.9 mm		28.6 mm rechts	27.7 mm anterior	17.1 mm superior
Ansichten > Ansicht Werkzeuge varus valgus Femur > Kondyle lateral	85.2 mm	37.5 mm	107.6 mm		28.7 mm rechts	19 mm anterior	9.4 mm superior
Ansichten > Ansicht Werkzeuge varus valgus Femur > Femurachsenpunkt proximal	80.4 mm	55.5 mm	69.6 mm		23.9 mm rechts	1 mm anterior	47.4 mm superior
Ansichten > Ansicht Werkzeuge varus valgus Femur > Femurachsenpunkt distal	81 mm	36.5 mm	91.2 mm		24.5 mm rechts	20 mm anterior	25.8 mm superior
Ansichten > Ansicht Werkzeuge varus valgus Femur > Femur prox. proj. auf Ebene Femur coronar	80.4 mm	55.5 mm	69.6 mm		23.9 mm rechts	1 mm anterior	47.4 mm superior
Ansichten > Ansicht Werkzeuge varus valgus Femur > Endpunkt Verlängerung der Senkrechten auf Kondylenachse	86.9 mm	69.3 mm	53.9 mm		30.4 mm rechts	12.8 mm posterior	63.1 mm superior
Ansichten > Ansicht Werkzeuge varus valgus Femur > Endpunkt Senkrechte auf Kondylenachse	79.6 mm	29.3 mm	99.5 mm		23.1 mm rechts	27.2 mm anterior	17.5 mm superior
Ansichten > Ansicht Werkzeuge varus valgus Femur > Verlängerung der Senkrechten auf Kondylenachse	6 mm	32.7 mm	37.3 mm	50 mm	6 mm rechts	32.7 mm posterior	37.3 mm superior	50 mm
Ansichten > Ansicht Werkzeuge varus valgus Femur > Senkrechte auf Kondylenachse	1.3 mm	7.2 mm	8.3 mm	11.1 mm	1.3 mm links	7.2 mm anterior	8.3 mm inferior	11.1 mm
Ansichten > Ansicht Werkzeuge varus valgus Femur > Kondylenachse proj. auf Ebene Femur coronar	9 mm	0.8 mm	0.8 mm	9 mm	9 mm rechts	0.8 mm anterior	0.8 mm inferior	9 mm
Ansichten > Ansicht Werkzeuge varus valgus Femur > Kondylenachse	9 mm	0.8 mm	0.8 mm	9 mm	9 mm rechts	0.8 mm anterior	0.8 mm inferior	9 mm
Ansichten > Ansicht Werkzeuge varus valgus Femur > Femurachse proj. auf Ebene Femur coronar
Ansichten > Ansicht Werkzeuge varus valgus Femur > Femurachse	0.5 mm	19 mm	21.6 mm	28.8 mm	0.5 mm links	19 mm posterior	21.6 mm superior	28.8 mm
Ansichten > Ansicht Werkzeuge varus valgus Femur > varus valgus Femur proj.	10.5 °	0.1 °	12 °	7.9 °	10.5 °	0.1 °	12 °	7.9 °
Ansichten > Ansicht Werkzeuge varus valgus Femur > Femur coronar
Ansichten > Ansicht Werkzeuge varus valgus Femur > ks femur
Ansichten > Ansicht Werkzeuge Torsionswinkel Tibia > Tibiaachse proximal	77.1 mm	43.7 mm	132.6 mm		20.6 mm rechts	12.8 mm anterior	15.6 mm inferior
Ansichten > Ansicht Werkzeuge Torsionswinkel Tibia > Tibiaachse distal	78.1 mm	58.3 mm	159 mm		21.6 mm rechts	1.8 mm posterior	42 mm inferior
Ansichten > Ansicht Werkzeuge Torsionswinkel Tibia > prox. Tibiahinterkante medial proj. auf Ebene Tibia axial	78.8 mm	63.6 mm	156.1 mm		22.3 mm rechts	7.1 mm posterior	39.1 mm inferior
Ansichten > Ansicht Werkzeuge Torsionswinkel Tibia > prox. Tibiahinterkante medial	77.2 mm	39.4 mm	112.4 mm		20.7 mm rechts	17.1 mm anterior	4.6 mm superior
Ansichten > Ansicht Werkzeuge Torsionswinkel Tibia > prox. Tibiahinterkante lateral proj. auf Ebene Tibia axial	85.1 mm	64.2 mm	155.5 mm		28.6 mm rechts	7.7 mm posterior	38.5 mm inferior
Ansichten > Ansicht Werkzeuge Torsionswinkel Tibia > prox. Tibiahinterkante lateral	83.5 mm	40.4 mm	112.6 mm		27 mm rechts	16.1 mm anterior	4.4 mm superior
Ansichten > Ansicht Werkzeuge Torsionswinkel Tibia > dist. Tibiavorderkante medial proj. auf Ebene Tibia axial	74.5 mm	55.1 mm	160.9 mm		18 mm rechts	1.4 mm anterior	43.9 mm inferior
Ansichten > Ansicht Werkzeuge Torsionswinkel Tibia > dist. Tibiavorderkante medial	74.7 mm	57.3 mm	164.8 mm		18.2 mm rechts	0.8 mm posterior	47.8 mm inferior
Ansichten > Ansicht Werkzeuge Torsionswinkel Tibia > dist. Tibiavorderkante lateral proj. auf Ebene Tibia axial	80.6 mm	55 mm	160.7 mm		24.1 mm rechts	1.5 mm anterior	43.7 mm inferior
Ansichten > Ansicht Werkzeuge Torsionswinkel Tibia > dist. Tibiavorderkante lateral	80.8 mm	57.2 mm	164.7 mm		24.3 mm rechts	0.7 mm posterior	47.7 mm inferior
Ansichten > Ansicht Werkzeuge Torsionswinkel Tibia > prox. Tibiahinterkante proj. auf Ebene Tibia axial	6.3 mm	0.6 mm	0.5 mm	6.3 mm	6.3 mm links	0.6 mm anterior	0.5 mm inferior	6.3 mm
Ansichten > Ansicht Werkzeuge Torsionswinkel Tibia > prox. Tibiahinterkante	6.3 mm	1 mm	0.2 mm	6.4 mm	6.3 mm links	1 mm anterior	0.2 mm superior	6.4 mm
Ansichten > Ansicht Werkzeuge Torsionswinkel Tibia > dist. Tibiavorderkante proj. auf Ebene Tibia axial	6.1 mm	0.1 mm	0.2 mm	6.1 mm	6.1 mm links	0.1 mm posterior	0.2 mm inferior	6.1 mm
Ansichten > Ansicht Werkzeuge Torsionswinkel Tibia > dist. Tibiavorderkante	6.1 mm	0.1 mm	0.1 mm	6.1 mm	6.1 mm links	0.1 mm posterior	0.1 mm inferior	6.1 mm
Ansichten > Ansicht Werkzeuge Torsionswinkel Tibia > Torsionswinkel proj. auf Ebene Tibia axial	3.4 °	78 °	6.2 °	7.1 °	3.4 °	78 °	6.2 °	7.1 °
Ansichten > Ansicht Werkzeuge Torsionswinkel Tibia > Tibia axial
Ansichten > Ansicht Werkzeuge Torsionswinkel Tibia > ks tibia prox.
Ansichten > Ansicht Werkzeuge Tibiotalare Torsion (TTT) > Tibiaachse proximal	77.1 mm	43.7 mm	132.6 mm		20.6 mm rechts	12.8 mm anterior	15.6 mm inferior
Ansichten > Ansicht Werkzeuge Tibiotalare Torsion (TTT) > Tibiaachse distal	78.1 mm	58.3 mm	159 mm		21.6 mm rechts	1.8 mm posterior	42 mm inferior
Ansichten > Ansicht Werkzeuge Tibiotalare Torsion (TTT) > Talus medial proj. auf Ebene Tibia axial	75.9 mm	55.1 mm	160.9 mm		19.4 mm rechts	1.4 mm anterior	43.9 mm inferior
Ansichten > Ansicht Werkzeuge Tibiotalare Torsion (TTT) > Talus medial	76.1 mm	58.4 mm	166.9 mm		19.6 mm rechts	1.9 mm posterior	49.9 mm inferior
Ansichten > Ansicht Werkzeuge Tibiotalare Torsion (TTT) > Talus lateral proj. auf Ebene Tibia axial	80.7 mm	55.4 mm	160.5 mm		24.2 mm rechts	1.1 mm anterior	43.5 mm inferior
Ansichten > Ansicht Werkzeuge Tibiotalare Torsion (TTT) > Talus lateral	81 mm	58.9 mm	166.8 mm		24.5 mm rechts	2.4 mm posterior	49.8 mm inferior
Ansichten > Ansicht Werkzeuge Tibiotalare Torsion (TTT) > dist. Tibiavorderkante medial proj. auf Ebene Tibia axial	74.5 mm	55.1 mm	160.9 mm		18 mm rechts	1.4 mm anterior	43.9 mm inferior
Ansichten > Ansicht Werkzeuge Tibiotalare Torsion (TTT) > dist. Tibiavorderkante medial	74.7 mm	57.3 mm	164.8 mm		18.2 mm rechts	0.8 mm posterior	47.8 mm inferior
Ansichten > Ansicht Werkzeuge Tibiotalare Torsion (TTT) > dist. Tibiavorderkante lateral proj. auf Ebene Tibia axial	80.6 mm	55 mm	160.7 mm		24.1 mm rechts	1.5 mm anterior	43.7 mm inferior
Ansichten > Ansicht Werkzeuge Tibiotalare Torsion (TTT) > dist. Tibiavorderkante lateral	80.8 mm	57.2 mm	164.7 mm		24.3 mm rechts	0.7 mm posterior	47.7 mm inferior
Ansichten > Ansicht Werkzeuge Tibiotalare Torsion (TTT) > Talusachse proj. auf Ebene Tibia axial	4.9 mm	0.3 mm	0.3 mm	4.9 mm	4.9 mm rechts	0.3 mm posterior	0.3 mm superior	4.9 mm
Ansichten > Ansicht Werkzeuge Tibiotalare Torsion (TTT) > dist. Tibiavorderkante proj. auf Ebene Tibia axial	6.1 mm	0.1 mm	0.2 mm	6.1 mm	6.1 mm links	0.1 mm posterior	0.2 mm inferior	6.1 mm
Ansichten > Ansicht Werkzeuge Tibiotalare Torsion (TTT) > Tibiotalare Torsion (TTT) proj.	177.5 °	107.6 °	175.6 °	174.9 °	177.5 °	107.6 °	175.6 °	174.9 °
Ansichten > Ansicht Werkzeuge Tibiotalare Torsion (TTT) > Tibia axial
Ansichten > Ansicht Werkzeuge Tibiotalare Torsion (TTT) > ks tibia prox.
Ansichten > Ansicht Werkzeuge FTR > prox. Tibiahinterkante medial proj. auf Ebene Tibia axial	78.8 mm	63.6 mm	156.1 mm		22.3 mm rechts	7.1 mm posterior	39.1 mm inferior
Ansichten > Ansicht Werkzeuge FTR > prox. Tibiahinterkante medial	77.2 mm	39.4 mm	112.4 mm		20.7 mm rechts	17.1 mm anterior	4.6 mm superior
Ansichten > Ansicht Werkzeuge FTR > prox. Tibiahinterkante lateral proj. auf Ebene Tibia axial	85.1 mm	64.2 mm	155.5 mm		28.6 mm rechts	7.7 mm posterior	38.5 mm inferior
Ansichten > Ansicht Werkzeuge FTR > prox. Tibiahinterkante lateral	83.5 mm	40.4 mm	112.6 mm		27 mm rechts	16.1 mm anterior	4.4 mm superior
Ansichten > Ansicht Werkzeuge FTR > Kondyle medial proj. auf Ebene Tibia axial	78 mm	65.2 mm	155.2 mm		21.5 mm rechts	8.7 mm posterior	38.2 mm inferior
Ansichten > Ansicht Werkzeuge FTR > Kondyle medial	76.2 mm	38.3 mm	106.8 mm		19.7 mm rechts	18.2 mm anterior	10.2 mm superior
Ansichten > Ansicht Werkzeuge FTR > Kondyle lateral proj auf Ebene Tibia axial	86.9 mm	64.1 mm	155.5 mm		30.4 mm rechts	7.6 mm posterior	38.5 mm inferior
Ansichten > Ansicht Werkzeuge FTR > Kondyle lateral	85.2 mm	37.5 mm	107.6 mm		28.7 mm rechts	19 mm anterior	9.4 mm superior
Ansichten > Ansicht Werkzeuge FTR > prox. Tibiahinterkante proj. auf Ebene Tibia axial	6.3 mm	0.6 mm	0.5 mm	6.3 mm	6.3 mm links	0.6 mm anterior	0.5 mm inferior	6.3 mm
Ansichten > Ansicht Werkzeuge FTR > prox. Tibiahinterkante	6.3 mm	1 mm	0.2 mm	6.4 mm	6.3 mm links	1 mm anterior	0.2 mm superior	6.4 mm
Ansichten > Ansicht Werkzeuge FTR > Kondylenachse	9 mm	0.8 mm	0.8 mm	9 mm	9 mm rechts	0.8 mm anterior	0.8 mm inferior	9 mm
Ansichten > Ansicht Werkzeuge FTR > Kondyle proj. auf Ebene Tibia axial	9 mm	1.1 mm	0.3 mm	9 mm	9 mm rechts	1.1 mm anterior	0.3 mm inferior	9 mm
Ansichten > Ansicht Werkzeuge FTR > FTR (femorotibial Rotation) proj.	6.6 °	149.9 °	11.9 °	13.6 °	6.6 °	149.9 °	11.9 °	13.6 °
Ansichten > Ansicht Werkzeuge FTR > Tibia axial
Ansichten > Ansicht Werkzeuge FTR > ks tibia prox.
Ansichten > Ansicht Werkzeuge AT-Winkel (best. mittels Ebene) > TMP B	68.8 mm	53.2 mm	67.9 mm		12.3 mm rechts	3.3 mm anterior	49.1 mm superior
Ansichten > Ansicht Werkzeuge AT-Winkel (best. mittels Ebene) > tmp A	71.6 mm	55.5 mm	69.8 mm		15.1 mm rechts	1 mm anterior	47.2 mm superior
Ansichten > Ansicht Werkzeuge AT-Winkel (best. mittels Ebene) > TMP6	65.4 mm	52.4 mm	67.2 mm		8.9 mm rechts	4.1 mm anterior	49.8 mm superior
Ansichten > Ansicht Werkzeuge AT-Winkel (best. mittels Ebene) > TMP5	73.7 mm	79.1 mm	36.7 mm		17.2 mm rechts	22.6 mm posterior	80.3 mm superior
Ansichten > Ansicht Werkzeuge AT-Winkel (best. mittels Ebene) > Kondyle medial	76.2 mm	38.3 mm	106.8 mm		19.7 mm rechts	18.2 mm anterior	10.2 mm superior
Ansichten > Ansicht Werkzeuge AT-Winkel (best. mittels Ebene) > Kondyle lateral	85.2 mm	37.5 mm	107.6 mm		28.7 mm rechts	19 mm anterior	9.4 mm superior
Ansichten > Ansicht Werkzeuge AT-Winkel (best. mittels Ebene) > Femurkopfmittelpunkt	74.2 mm	60.1 mm	58.3 mm		17.7 mm rechts	3.6 mm posterior	58.7 mm superior
Ansichten > Ansicht Werkzeuge AT-Winkel (best. mittels Ebene) > Femurachsenpunkt proximal	80.4 mm	55.5 mm	69.6 mm		23.9 mm rechts	1 mm anterior	47.4 mm superior
Ansichten > Ansicht Werkzeuge AT-Winkel (best. mittels Ebene) > Femurachsenpunkt distal	81 mm	36.5 mm	91.2 mm		24.5 mm rechts	20 mm anterior	25.8 mm superior
Ansichten > Ansicht Werkzeuge AT-Winkel (best. mittels Ebene) > Femur Hals Basis manuell Pro	80.6 mm	55.5 mm	69.6 mm		24.1 mm rechts	1 mm anterior	47.4 mm superior
Ansichten > Ansicht Werkzeuge AT-Winkel (best. mittels Ebene) > Femur Hals Basis manuell	80.6 mm	56.3 mm	68.7 mm		24.1 mm rechts	0.2 mm anterior	48.3 mm superior
Ansichten > Ansicht Werkzeuge AT-Winkel (best. mittels Ebene) > Femur Hals Basis (ermittelt durch Proj. auf Ebene manuell)	77.6 mm	58.8 mm	61.4 mm		21.1 mm rechts	2.3 mm posterior	55.6 mm superior
Ansichten > Ansicht Werkzeuge AT-Winkel (best. mittels Ebene) > Femur Hals Basis (Ebene) proj. auf Ebene Femur axial	77.8 mm	53.3 mm	67.7 mm		21.3 mm rechts	3.2 mm anterior	49.3 mm superior
Ansichten > Ansicht Werkzeuge AT-Winkel (best. mittels Ebene) > AxPro_Kopfszentrum	74.4 mm	52.4 mm	67 mm		17.9 mm rechts	4.1 mm anterior	50 mm superior
Ansichten > Ansicht Werkzeuge AT-Winkel (best. mittels Ebene) > AxPro_Kondyle medial	75.5 mm	64.2 mm	77.4 mm		19 mm rechts	7.7 mm posterior	39.6 mm superior
Ansichten > Ansicht Werkzeuge AT-Winkel (best. mittels Ebene) > AxPro_Kondyle lateral	84.4 mm	64.3 mm	77.2 mm		27.9 mm rechts	7.8 mm posterior	39.8 mm superior
Ansichten > Ansicht Werkzeuge AT-Winkel (best. mittels Ebene) > Neue Linie 31	9 mm	0.1 mm	0.2 mm	9 mm	9 mm links	0.1 mm anterior	0.2 mm inferior	9 mm
Ansichten > Ansicht Werkzeuge AT-Winkel (best. mittels Ebene) > Kopfzentrum - Femur Hals Basis (manuell) Linie	6.4 mm	3.8 mm	10.4 mm	12.8 mm	6.4 mm rechts	3.8 mm anterior	10.4 mm inferior	12.8 mm
Ansichten > Ansicht Werkzeuge AT-Winkel (best. mittels Ebene) > Kopfzentrum - Femur Hals Basis (durch Ebene) Linie	3.4 mm	1.3 mm	3.1 mm	4.8 mm	3.4 mm rechts	1.3 mm anterior	3.1 mm inferior	4.8 mm
Ansichten > Ansicht Werkzeuge AT-Winkel (best. mittels Ebene) > Kondyle_Femur Hals Basis Prox	9 mm	0.1 mm	0.2 mm	9 mm	9 mm links	0.1 mm anterior	0.2 mm inferior	9 mm
Ansichten > Ansicht Werkzeuge AT-Winkel (best. mittels Ebene) > Kondyle_AxPro_Kopfzentrum	9 mm	0.1 mm	0.2 mm	9 mm	9 mm links	0.1 mm anterior	0.2 mm inferior	9 mm
Ansichten > Ansicht Werkzeuge AT-Winkel (best. mittels Ebene) > Femurachse Kopfzentrum	0.5 mm	19 mm	21.6 mm	28.8 mm	0.5 mm links	19 mm posterior	21.6 mm superior	28.8 mm
Ansichten > Ansicht Werkzeuge AT-Winkel (best. mittels Ebene) > Femurachse	0.5 mm	19 mm	21.6 mm	28.8 mm	0.5 mm links	19 mm posterior	21.6 mm superior	28.8 mm
Ansichten > Ansicht Werkzeuge AT-Winkel (best. mittels Ebene) > AxPro_Kondyle	9 mm	0.1 mm	0.2 mm	9 mm	9 mm links	0.1 mm anterior	0.2 mm inferior	9 mm
Ansichten > Ansicht Werkzeuge AT-Winkel (best. mittels Ebene) > Winkel Schenkelhalsachse Femurachse (mittels Ebene manuell)	137.1 °	155.4 °	106.7 °	132.5 °	137.1 °	155.4 °	106.7 °	132.5 °
Ansichten > Ansicht Werkzeuge AT-Winkel (best. mittels Ebene) > Winkel Schenkelhalsachse Femurachse (Femur Hals Basis manuell definiert)	150 °	158.5 °	122.1 °	144.7 °	150 °	158.5 °	122.1 °	144.7 °
Ansichten > Ansicht Werkzeuge AT-Winkel (best. mittels Ebene) > Antetorsionswinkel korrigiert	12.4 °	109.6 °	14 °	18.4 °	12.4 °	109.6 °	14 °	18.4 °
Ansichten > Ansicht Werkzeuge AT-Winkel (best. mittels Ebene) > Antetorsionswinkel (über Ebene manuell bestimmt) proj	30.1 °	174.6 °	34 °	44.2 °	30.1 °	174.6 °	34 °	44.2 °
Ansichten > Ansicht Werkzeuge AT-Winkel (best. mittels Ebene) > Antetorsionswinkel (Femur Hals Basis manuell) proj	23.8 °	111.2 °	26.3 °	33.6 °	23.8 °	111.2 °	26.3 °	33.6 °
Ansichten > Ansicht Werkzeuge AT-Winkel (best. mittels Ebene) > Femur axial
Ansichten > Ansicht Werkzeuge AT-Winkel (best. mittels Ebene) > Ebene manuell
Ansichten > Ansicht Werkzeuge AT-Winkel (best. mittels Ebene) > ks femur
Ansichten > Ansicht Werkzeuge AT-Winkel (best. mittels Ebene) > Kopie ks femur
Ansichten > Ansicht Werkzeuge AT-Winkel (best. mittels Ebene) > Punkte auf Kopf
Werkzeuge > Punkte > tmp zur Definition der Senkrechten auf tibia vk und hk	77.6 mm	51 mm	145.8 mm		21.1 mm rechts	5.5 mm anterior	28.8 mm inferior
Werkzeuge > Punkte > tmp proj. auf Ebene tibia coronar	77.6 mm	51 mm	145.8 mm		21.1 mm rechts	5.5 mm anterior	28.8 mm inferior
Werkzeuge > Punkte > TMP B	68.8 mm	53.2 mm	67.9 mm		12.3 mm rechts	3.3 mm anterior	49.1 mm superior
Werkzeuge > Punkte > tmp A	71.6 mm	55.5 mm	69.8 mm		15.1 mm rechts	1 mm anterior	47.2 mm superior
Werkzeuge > Punkte > TMP6	65.4 mm	52.4 mm	67.2 mm		8.9 mm rechts	4.1 mm anterior	49.8 mm superior
Werkzeuge > Punkte > TMP5	73.7 mm	79.1 mm	36.7 mm		17.2 mm rechts	22.6 mm posterior	80.3 mm superior
Werkzeuge > Punkte > Tibiaachse proximal	77.1 mm	43.7 mm	132.6 mm		20.6 mm rechts	12.8 mm anterior	15.6 mm inferior
Werkzeuge > Punkte > Tibiaachse distal	78.1 mm	58.3 mm	159 mm		21.6 mm rechts	1.8 mm posterior	42 mm inferior
Werkzeuge > Punkte > Talus medial proj. auf Ebene Tibia axial	75.9 mm	55.1 mm	160.9 mm		19.4 mm rechts	1.4 mm anterior	43.9 mm inferior
Werkzeuge > Punkte > Talus medial	76.1 mm	58.4 mm	166.9 mm		19.6 mm rechts	1.9 mm posterior	49.9 mm inferior
Werkzeuge > Punkte > Talus lateral proj. auf Ebene Tibia axial	80.7 mm	55.4 mm	160.5 mm		24.2 mm rechts	1.1 mm anterior	43.5 mm inferior
Werkzeuge > Punkte > Talus lateral	81 mm	58.9 mm	166.8 mm		24.5 mm rechts	2.4 mm posterior	49.8 mm inferior
Werkzeuge > Punkte > prox. Tibiahinterkante medial proj. auf Ebene tibia coronar (varus valgus)	75.8 mm	32.5 mm	112.7 mm		19.3 mm rechts	24 mm anterior	4.3 mm superior
Werkzeuge > Punkte > prox. Tibiahinterkante medial proj. auf Ebene tibia coronar	77.9 mm	34.3 mm	115.3 mm		21.4 mm rechts	22.2 mm anterior	1.7 mm superior
Werkzeuge > Punkte > prox. Tibiahinterkante medial proj. auf Ebene Tibia axial	78.8 mm	63.6 mm	156.1 mm		22.3 mm rechts	7.1 mm posterior	39.1 mm inferior
Werkzeuge > Punkte > prox. Tibiahinterkante medial (varus valgus)	75.3 mm	35.6 mm	111 mm		18.8 mm rechts	20.9 mm anterior	6 mm superior
Werkzeuge > Punkte > prox. Tibiahinterkante medial	77.2 mm	39.4 mm	112.4 mm		20.7 mm rechts	17.1 mm anterior	4.6 mm superior
Werkzeuge > Punkte > prox. Tibiahinterkante lateral proj. auf Ebene tibia coronar (varus valgus)	83.2 mm	33.4 mm	112.4 mm		26.7 mm rechts	23.1 mm anterior	4.6 mm superior
Werkzeuge > Punkte > prox. Tibiahinterkante lateral proj. auf Ebene tibia coronar	84.2 mm	35.2 mm	115.5 mm		27.7 mm rechts	21.3 mm anterior	1.5 mm superior
Werkzeuge > Punkte > prox. Tibiahinterkante lateral proj. auf Ebene Tibia axial	85.1 mm	64.2 mm	155.5 mm		28.6 mm rechts	7.7 mm posterior	38.5 mm inferior
Werkzeuge > Punkte > prox. Tibiahinterkante lateral (varus valgus)	83 mm	35.1 mm	111.5 mm		26.5 mm rechts	21.4 mm anterior	5.5 mm superior
Werkzeuge > Punkte > prox. Tibiahinterkante lateral	83.5 mm	40.4 mm	112.6 mm		27 mm rechts	16.1 mm anterior	4.4 mm superior
Werkzeuge > Punkte > Kondyle medial proj. auf Ebene Tibia axial	78 mm	65.2 mm	155.2 mm		21.5 mm rechts	8.7 mm posterior	38.2 mm inferior
Werkzeuge > Punkte > Kondyle medial proj. auf Ebene Femur coronar	76.1 mm	29.6 mm	99.2 mm		19.6 mm rechts	26.9 mm anterior	17.8 mm superior
Werkzeuge > Punkte > Kondyle medial	76.2 mm	38.3 mm	106.8 mm		19.7 mm rechts	18.2 mm anterior	10.2 mm superior
Werkzeuge > Punkte > Kondyle lateral proj auf Ebene Tibia axial	86.9 mm	64.1 mm	155.5 mm		30.4 mm rechts	7.6 mm posterior	38.5 mm inferior
Werkzeuge > Punkte > Kondyle lateral proj auf Ebene Femur coronar	85.1 mm	28.8 mm	99.9 mm		28.6 mm rechts	27.7 mm anterior	17.1 mm superior
Werkzeuge > Punkte > Kondyle lateral	85.2 mm	37.5 mm	107.6 mm		28.7 mm rechts	19 mm anterior	9.4 mm superior
Werkzeuge > Punkte > Femurkopfmittelpunkt	74.2 mm	60.1 mm	58.3 mm		17.7 mm rechts	3.6 mm posterior	58.7 mm superior
Werkzeuge > Punkte > Femurachsenpunkt proximal	80.4 mm	55.5 mm	69.6 mm		23.9 mm rechts	1 mm anterior	47.4 mm superior
Werkzeuge > Punkte > Femurachsenpunkt distal	81 mm	36.5 mm	91.2 mm		24.5 mm rechts	20 mm anterior	25.8 mm superior
Werkzeuge > Punkte > Femur prox. proj. auf Ebene Femur coronar	80.4 mm	55.5 mm	69.6 mm		23.9 mm rechts	1 mm anterior	47.4 mm superior
Werkzeuge > Punkte > Femur Hals Basis proj. auf Ebene Femur coronar	77.7 mm	61 mm	63.4 mm		21.2 mm rechts	4.5 mm posterior	53.6 mm superior
Werkzeuge > Punkte > Femur Hals Basis manuell Pro	80.6 mm	55.5 mm	69.6 mm		24.1 mm rechts	1 mm anterior	47.4 mm superior
Werkzeuge > Punkte > Femur Hals Basis manuell	80.6 mm	56.3 mm	68.7 mm		24.1 mm rechts	0.2 mm anterior	48.3 mm superior
Werkzeuge > Punkte > Femur Hals Basis (ermittelt durch Proj. auf Ebene manuell)	77.6 mm	58.8 mm	61.4 mm		21.1 mm rechts	2.3 mm posterior	55.6 mm superior
Werkzeuge > Punkte > Femur Hals Basis (Ebene) proj. auf Ebene Femur axial	77.8 mm	53.3 mm	67.7 mm		21.3 mm rechts	3.2 mm anterior	49.3 mm superior
Werkzeuge > Punkte > Endpunkt Verlängerung der Senkrechten auf Kondylenachse	86.9 mm	69.3 mm	53.9 mm		30.4 mm rechts	12.8 mm posterior	63.1 mm superior
Werkzeuge > Punkte > Endpunkt Senkrechte auf Kondylenachse	79.6 mm	29.3 mm	99.5 mm		23.1 mm rechts	27.2 mm anterior	17.5 mm superior
Werkzeuge > Punkte > Ende der Verlängerung Senkrechte auf tibia vk (varus valgus)	78.3 mm	27 mm	102 mm		21.8 mm rechts	29.5 mm anterior	15 mm superior
Werkzeuge > Punkte > Ende der Senkrechte auf tibia hk (varus valgus)	78.7 mm	32.9 mm	112.6 mm		22.2 mm rechts	23.6 mm anterior	4.4 mm superior
Werkzeuge > Punkte > dist. Tibiavorderkante medial proj. auf Ebene tibia coronar (varus valgus)	75.9 mm	60 mm	162.7 mm		19.4 mm rechts	3.5 mm posterior	45.7 mm inferior
Werkzeuge > Punkte > dist. Tibiavorderkante medial proj. auf Ebene tibia coronar	74.3 mm	60.1 mm	163.2 mm		17.8 mm rechts	3.6 mm posterior	46.2 mm inferior
Werkzeuge > Punkte > dist. Tibiavorderkante medial proj. auf Ebene Tibia axial	74.5 mm	55.1 mm	160.9 mm		18 mm rechts	1.4 mm anterior	43.9 mm inferior
Werkzeuge > Punkte > dist. Tibiavorderkante medial (varus valgus)	75.9 mm	59.7 mm	162.9 mm		19.4 mm rechts	3.2 mm posterior	45.9 mm inferior
Werkzeuge > Punkte > dist. Tibiavorderkante medial	74.7 mm	57.3 mm	164.8 mm		18.2 mm rechts	0.8 mm posterior	47.8 mm inferior
Werkzeuge > Punkte > dist. Tibiavorderkante lateral proj. auf Ebene tibia coronar (varus valgus)	80.3 mm	60.5 mm	162.5 mm		23.8 mm rechts	4 mm posterior	45.5 mm inferior
Werkzeuge > Punkte > dist. Tibiavorderkante lateral proj. auf Ebene tibia coronar	80.3 mm	60.7 mm	162.8 mm		23.8 mm rechts	4.2 mm posterior	45.8 mm inferior
Werkzeuge > Punkte > dist. Tibiavorderkante lateral proj. auf Ebene Tibia axial	80.6 mm	55 mm	160.7 mm		24.1 mm rechts	1.5 mm anterior	43.7 mm inferior
Werkzeuge > Punkte > dist. Tibiavorderkante lateral (varus valgus)	80.5 mm	59.2 mm	163.2 mm		24 mm rechts	2.7 mm posterior	46.2 mm inferior
Werkzeuge > Punkte > dist. Tibiavorderkante lateral	80.8 mm	57.2 mm	164.7 mm		24.3 mm rechts	0.7 mm posterior	47.7 mm inferior
Werkzeuge > Punkte > AxPro_Kopfszentrum	74.4 mm	52.4 mm	67 mm		17.9 mm rechts	4.1 mm anterior	50 mm superior
Werkzeuge > Punkte > AxPro_Kondyle medial	75.5 mm	64.2 mm	77.4 mm		19 mm rechts	7.7 mm posterior	39.6 mm superior
Werkzeuge > Punkte > AxPro_Kondyle lateral	84.4 mm	64.3 mm	77.2 mm		27.9 mm rechts	7.8 mm posterior	39.8 mm superior
Werkzeuge > Linien > Verlängerung Senkrechte auf tibia vk (varus valgus)	0.7 mm	24 mm	43.9 mm	50 mm	0.7 mm rechts	24 mm anterior	43.9 mm superior	50 mm
Werkzeuge > Linien > Verlängerung der Senkrechten auf Kondylenachse	6 mm	32.7 mm	37.3 mm	50 mm	6 mm rechts	32.7 mm posterior	37.3 mm superior	50 mm
Werkzeuge > Linien > transkondyläre Achse	9 mm	0.8 mm	0.8 mm	9 mm	9 mm links	0.8 mm posterior	0.8 mm superior	9 mm
Werkzeuge > Linien > Tibiaachse	1 mm	14.7 mm	26.4 mm	30.2 mm	1 mm links	14.7 mm anterior	26.4 mm superior	30.2 mm
Werkzeuge > Linien > Talusachse proj. auf Ebene Tibia axial	4.9 mm	0.3 mm	0.3 mm	4.9 mm	4.9 mm rechts	0.3 mm posterior	0.3 mm superior	4.9 mm
Werkzeuge > Linien > Senkrechte auf Kondylenachse	1.3 mm	7.2 mm	8.3 mm	11.1 mm	1.3 mm links	7.2 mm anterior	8.3 mm inferior	11.1 mm
Werkzeuge > Linien > Senkrechte auf dist. Tibiavorderkante in Ebene tibia coronar (varus valgus)	0.3 mm	9.2 mm	16.8 mm	19.2 mm	0.3 mm links	9.2 mm posterior	16.8 mm inferior	19.2 mm
Werkzeuge > Linien > Senkrecht auf prox. Tibiahinterkante in Ebene tibia coronar (varus valgus)	1.1 mm	18.1 mm	33.3 mm	37.9 mm	1.1 mm rechts	18.1 mm anterior	33.3 mm superior	37.9 mm
Werkzeuge > Linien > prox. Tibiahinterkante proj. auf Ebene Tibia axial	6.3 mm	0.6 mm	0.5 mm	6.3 mm	6.3 mm links	0.6 mm anterior	0.5 mm inferior	6.3 mm
Werkzeuge > Linien > prox. Tibiahinterkante proj auf Ebene tibia coronar (varus valgus)	7.5 mm	0.9 mm	0.2 mm	7.5 mm	7.5 mm links	0.9 mm anterior	0.2 mm inferior	7.5 mm
Werkzeuge > Linien > prox. Tibiahinterkante proj auf Ebene tibia coronar	6.3 mm	1 mm	0.2 mm	6.4 mm	6.3 mm links	1 mm anterior	0.2 mm superior	6.4 mm
Werkzeuge > Linien > prox. Tibiahinterkante (varus valgus)	7.7 mm	0.5 mm	0.5 mm	7.7 mm	7.7 mm links	0.5 mm posterior	0.5 mm superior	7.7 mm
Werkzeuge > Linien > prox. Tibiahinterkante	6.3 mm	1 mm	0.2 mm	6.4 mm	6.3 mm links	1 mm anterior	0.2 mm superior	6.4 mm
Werkzeuge > Linien > prox. femorale Längsachse	0.2 mm	0.8 mm	0.9 mm	1.2 mm	0.2 mm rechts	0.8 mm posterior	0.9 mm superior	1.2 mm
Werkzeuge > Linien > Neue Linie 31	9 mm	0.1 mm	0.2 mm	9 mm	9 mm links	0.1 mm anterior	0.2 mm inferior	9 mm
Werkzeuge > Linien > Lot von Femurkopfmittelpunk	3.4 mm	1.3 mm	3.1 mm	4.8 mm	3.4 mm rechts	1.3 mm anterior	3.1 mm inferior	4.8 mm
Werkzeuge > Linien > Kopfzentrum - Femur Hals Basis (manuell) Linie	6.4 mm	3.8 mm	10.4 mm	12.8 mm	6.4 mm rechts	3.8 mm anterior	10.4 mm inferior	12.8 mm
Werkzeuge > Linien > Kopfzentrum - Femur Hals Basis (durch Ebene) Linie	3.4 mm	1.3 mm	3.1 mm	4.8 mm	3.4 mm rechts	1.3 mm anterior	3.1 mm inferior	4.8 mm
Werkzeuge > Linien > Kondyle_Femur Hals Basis Prox	9 mm	0.1 mm	0.2 mm	9 mm	9 mm links	0.1 mm anterior	0.2 mm inferior	9 mm
Werkzeuge > Linien > Kondyle_AxPro_Kopfzentrum	9 mm	0.1 mm	0.2 mm	9 mm	9 mm links	0.1 mm anterior	0.2 mm inferior	9 mm
Werkzeuge > Linien > Kondylenachse proj. auf Ebene Femur coronar	9 mm	0.8 mm	0.8 mm	9 mm	9 mm rechts	0.8 mm anterior	0.8 mm inferior	9 mm
Werkzeuge > Linien > Kondylenachse	9 mm	0.8 mm	0.8 mm	9 mm	9 mm rechts	0.8 mm anterior	0.8 mm inferior	9 mm
Werkzeuge > Linien > Kondyle proj. auf Ebene Tibia axial	9 mm	1.1 mm	0.3 mm	9 mm	9 mm rechts	1.1 mm anterior	0.3 mm inferior	9 mm
Werkzeuge > Linien > Femurachse proj. auf Ebene Femur coronar
Werkzeuge > Linien > Femurachse Kopfzentrum	0.5 mm	19 mm	21.6 mm	28.8 mm	0.5 mm links	19 mm posterior	21.6 mm superior	28.8 mm
Werkzeuge > Linien > Femurachse	0.5 mm	19 mm	21.6 mm	28.8 mm	0.5 mm links	19 mm posterior	21.6 mm superior	28.8 mm
Werkzeuge > Linien > dist. Tibiavorderkante proj. auf Ebene tibia coronar (varus valgus)	4.5 mm	0.5 mm	0.2 mm	4.5 mm	4.5 mm links	0.5 mm anterior	0.2 mm inferior	4.5 mm
Werkzeuge > Linien > dist. Tibiavorderkante proj. auf Ebene tibia coronar	6 mm	0.6 mm	0.5 mm	6.1 mm	6 mm links	0.6 mm anterior	0.5 mm inferior	6.1 mm
Werkzeuge > Linien > dist. Tibiavorderkante proj. auf Ebene Tibia axial	6.1 mm	0.1 mm	0.2 mm	6.1 mm	6.1 mm links	0.1 mm posterior	0.2 mm inferior	6.1 mm
Werkzeuge > Linien > dist. Tibiavorderkante (varus valgus)	4.6 mm	0.6 mm	0.4 mm	4.7 mm	4.6 mm links	0.6 mm posterior	0.4 mm superior	4.7 mm
Werkzeuge > Linien > dist. Tibiavorderkante	6.1 mm	0.1 mm	0.1 mm	6.1 mm	6.1 mm links	0.1 mm posterior	0.1 mm inferior	6.1 mm
Werkzeuge > Linien > AxPro_Kondyle	9 mm	0.1 mm	0.2 mm	9 mm	9 mm links	0.1 mm anterior	0.2 mm inferior	9 mm
Werkzeuge > Winkel > Winkel Schenkelhalsachse Femurachse (mittels Ebene manuell)	137.1 °	155.4 °	106.7 °	132.5 °	137.1 °	155.4 °	106.7 °	132.5 °
Werkzeuge > Winkel > Winkel Schenkelhalsachse Femurachse (Femur Hals Basis manuell definiert)	150 °	158.5 °	122.1 °	144.7 °	150 °	158.5 °	122.1 °	144.7 °
Werkzeuge > Winkel > varus valgus Tibia proj.	1 °	0.1 °	1.9 °	0.9 °	1 °	0.1 °	1.9 °	0.9 °
Werkzeuge > Winkel > varus valgus Femur proj.	10.5 °	0.1 °	12 °	7.9 °	10.5 °	0.1 °	12 °	7.9 °
Werkzeuge > Winkel > Torsionswinkel proj. auf Ebene Tibia axial	3.4 °	78 °	6.2 °	7.1 °	3.4 °	78 °	6.2 °	7.1 °
Werkzeuge > Winkel > Tibiotalare Torsion (TTT) proj.	177.5 °	107.6 °	175.6 °	174.9 °	177.5 °	107.6 °	175.6 °	174.9 °
Werkzeuge > Winkel > FTR (femorotibial Rotation) proj.	6.6 °	149.9 °	11.9 °	13.6 °	6.6 °	149.9 °	11.9 °	13.6 °
Werkzeuge > Winkel > Antetorsionswinkel korrigiert	12.4 °	109.6 °	14 °	18.4 °	12.4 °	109.6 °	14 °	18.4 °
Werkzeuge > Winkel > Antetorsionswinkel (über Ebene manuell bestimmt) proj	30.1 °	174.6 °	34 °	44.2 °	30.1 °	174.6 °	34 °	44.2 °
Werkzeuge > Winkel > Antetorsionswinkel (Femur Hals Basis manuell) proj	23.8 °	111.2 °	26.3 °	33.6 °	23.8 °	111.2 °	26.3 °	33.6 °
Werkzeuge > Ebenen > Tibia coronar
Werkzeuge > Ebenen > Tibia axial
Werkzeuge > Ebenen > Femur coronar
Werkzeuge > Ebenen > Femur axial
Werkzeuge > Ebenen > Ebene manuell
Werkzeuge > Polylinien > Punkte auf Kopf
Werkzeuge > Koordinatensysteme > ks tibia prox.
Werkzeuge > Koordinatensysteme > ks femur
Werkzeuge > Koordinatensysteme > ks
Werkzeuge > Koordinatensysteme > Kopie ks femur
Werkzeuge > Variablen > Kopfachsen_tmp	-100
Werkzeuge > Variablen > 300	300
Werkzeuge > Variablen > 50	50
Werkzeuge > Variablen > -50	-50
