# Supplementary material for: 3D Slicer open-source software plug-in for vector-based angle calculation of canine hind limb alignment in computed tomographic images
Source: PLoS One. 2024 Mar 29;19(3):e0283823. doi: 10.1371/journal.pone.0283823 (PMC10980227; doi:10.1371/journal.pone.0283823)
Supplement: S2 Data — (ZIP) [file pone.0283823.s002.zip › 111.csv]

Werkzeuge Name	Datensatzkoordinatensystem X	Datensatzkoordinatensystem Y	Datensatzkoordinatensystem Z	Datensatzkoordinatensystem 3D	Patientenkoordinatensystem X	Patientenkoordinatensystem Y	Patientenkoordinatensystem Z	Patientenkoordinatensystem 3D	Extra Wert X	Extra Wert Y	Extra Wert Z	Extra Wert 3D	Extra Wert Beschreibung
Ansichten > Ergebnisse varus valgus Tibia > varus valgus Tibia proj.	4.4 °	1.8 °	14.4 °	4.7 °	4.4 °	1.8 °	14.4 °	4.7 °
Ansichten > Ergebnisse varus valgus Femur > varus valgus Femur proj.	3 °	0.7 °	3.2 °	2.3 °	3 °	0.7 °	3.2 °	2.3 °
Ansichten > Ergebnisse Torsionswinkel Tibia > Torsionswinkel proj. auf Ebene Tibia axial	0.6 °	10 °	7 °	7 °	0.6 °	10 °	7 °	7 °
Ansichten > Ergebnisse FTR (femorotibiale Rotation) proj. > FTR (femorotibial Rotation) proj.	0.3 °	4.6 °	3.7 °	3.7 °	0.3 °	4.6 °	3.7 °	3.7 °
Ansichten > Ergebnisse AT-Winkel proj. > Winkel Schenkelhalsachse Femurachse (mittels Ebene manuell)	143.5 °	138.7 °	105.9 °	127.1 °	143.5 °	138.7 °	105.9 °	127.1 °
Ansichten > Ergebnisse AT-Winkel proj. > Winkel Schenkelhalsachse Femurachse (Femur Hals Basis manuell definiert)	153.3 °	150.6 °	122.6 °	140.5 °	153.3 °	150.6 °	122.6 °	140.5 °
Ansichten > Ergebnisse AT-Winkel proj. > Antetorsionswinkel (über Ebene manuell bestimmt) proj	24.1 °	64.9 °	21.3 °	30.3 °	24.1 °	64.9 °	21.3 °	30.3 °
Ansichten > Ergebnisse AT-Winkel proj. > Antetorsionswinkel (Femur Hals Basis manuell) proj	20.3 °	17.2 °	17.1 °	23.4 °	20.3 °	17.2 °	17.1 °	23.4 °
Ansichten > Ergebnis Tibiotalare Torsion (TTT) > Tibiotalare Torsion (TTT) proj.	0.5 °	8.1 °	5.4 °	5.4 °	0.5 °	8.1 °	5.4 °	5.4 °
Ansichten > Eingaben varus valgus Tibia > Tibiaachse proximal	108 mm	124.1 mm	168 mm		33.5 mm links	49.6 mm anterior	1.2 mm superior
Ansichten > Eingaben varus valgus Tibia > Tibiaachse distal	96.6 mm	119.6 mm	226.4 mm		22.1 mm links	45.1 mm anterior	57.2 mm inferior
Ansichten > Eingaben varus valgus Tibia > prox. Tibiahinterkante medial (varus valgus)	106.7 mm	124.5 mm	144.3 mm		32.2 mm links	50 mm anterior	24.9 mm superior
Ansichten > Eingaben varus valgus Tibia > prox. Tibiahinterkante medial	106.4 mm	116.9 mm	149.8 mm		31.9 mm links	42.4 mm anterior	19.4 mm superior
Ansichten > Eingaben varus valgus Tibia > prox. Tibiahinterkante lateral (varus valgus)	118.7 mm	117.9 mm	146.9 mm		44.2 mm links	43.4 mm anterior	22.3 mm superior
Ansichten > Eingaben varus valgus Tibia > prox. Tibiahinterkante lateral	115.1 mm	113.1 mm	151.7 mm		40.6 mm links	38.6 mm anterior	17.5 mm superior
Ansichten > Eingaben varus valgus Tibia > dist. Tibiavorderkante medial (varus valgus)	93.2 mm	120 mm	235.5 mm		18.7 mm links	45.5 mm anterior	66.3 mm inferior
Ansichten > Eingaben varus valgus Tibia > dist. Tibiavorderkante medial	92.3 mm	125.8 mm	235 mm		17.8 mm links	51.3 mm anterior	65.8 mm inferior
Ansichten > Eingaben varus valgus Tibia > dist. Tibiavorderkante lateral (varus valgus)	99.5 mm	120 mm	236.6 mm		25 mm links	45.5 mm anterior	67.4 mm inferior
Ansichten > Eingaben varus valgus Tibia > dist. Tibiavorderkante lateral	101.6 mm	123.1 mm	236.5 mm		27.1 mm links	48.6 mm anterior	67.3 mm inferior
Ansichten > Eingaben varus valgus Femur > Kondyle medial	105.3 mm	116.4 mm	139.3 mm		30.8 mm links	41.9 mm anterior	29.9 mm superior
Ansichten > Eingaben varus valgus Femur > Kondyle lateral	118.2 mm	112 mm	140.3 mm		43.7 mm links	37.5 mm anterior	28.9 mm superior
Ansichten > Eingaben varus valgus Femur > Femurachsenpunkt proximal	106.2 mm	81 mm	84.6 mm		31.7 mm links	6.5 mm anterior	84.6 mm superior
Ansichten > Eingaben varus valgus Femur > Femurachsenpunkt distal	113.1 mm	113.5 mm	115.8 mm		38.6 mm links	39 mm anterior	53.4 mm superior
Ansichten > Eingaben Tibiotalare Torsion (TTT) > Tibiaachse proximal	108 mm	124.1 mm	168 mm		33.5 mm links	49.6 mm anterior	1.2 mm superior
Ansichten > Eingaben Tibiotalare Torsion (TTT) > Tibiaachse distal	96.6 mm	119.6 mm	226.4 mm		22.1 mm links	45.1 mm anterior	57.2 mm inferior
Ansichten > Eingaben Tibiotalare Torsion (TTT) > Talus medial	93.9 mm	125.2 mm	241.8 mm		19.4 mm links	50.7 mm anterior	72.6 mm inferior
Ansichten > Eingaben Tibiotalare Torsion (TTT) > Talus lateral	101 mm	122.5 mm	242.7 mm		26.5 mm links	48 mm anterior	73.5 mm inferior
Ansichten > Eingaben Tibiotalare Torsion (TTT) > dist. Tibiavorderkante medial	92.3 mm	125.8 mm	235 mm		17.8 mm links	51.3 mm anterior	65.8 mm inferior
Ansichten > Eingaben Tibiotalare Torsion (TTT) > dist. Tibiavorderkante lateral	101.6 mm	123.1 mm	236.5 mm		27.1 mm links	48.6 mm anterior	67.3 mm inferior
Ansichten > Eingaben Tibia Torsionswinkel > Tibiaachse proximal	108 mm	124.1 mm	168 mm		33.5 mm links	49.6 mm anterior	1.2 mm superior
Ansichten > Eingaben Tibia Torsionswinkel > Tibiaachse distal	96.6 mm	119.6 mm	226.4 mm		22.1 mm links	45.1 mm anterior	57.2 mm inferior
Ansichten > Eingaben Tibia Torsionswinkel > prox. Tibiahinterkante medial	106.4 mm	116.9 mm	149.8 mm		31.9 mm links	42.4 mm anterior	19.4 mm superior
Ansichten > Eingaben Tibia Torsionswinkel > prox. Tibiahinterkante lateral	115.1 mm	113.1 mm	151.7 mm		40.6 mm links	38.6 mm anterior	17.5 mm superior
Ansichten > Eingaben Tibia Torsionswinkel > dist. Tibiavorderkante medial	92.3 mm	125.8 mm	235 mm		17.8 mm links	51.3 mm anterior	65.8 mm inferior
Ansichten > Eingaben Tibia Torsionswinkel > dist. Tibiavorderkante lateral	101.6 mm	123.1 mm	236.5 mm		27.1 mm links	48.6 mm anterior	67.3 mm inferior
Ansichten > Eingaben FTR (femorotibiale Rotation) proj. > Tibiaachse proximal	108 mm	124.1 mm	168 mm		33.5 mm links	49.6 mm anterior	1.2 mm superior
Ansichten > Eingaben FTR (femorotibiale Rotation) proj. > Tibiaachse distal	96.6 mm	119.6 mm	226.4 mm		22.1 mm links	45.1 mm anterior	57.2 mm inferior
Ansichten > Eingaben FTR (femorotibiale Rotation) proj. > prox. Tibiahinterkante medial	106.4 mm	116.9 mm	149.8 mm		31.9 mm links	42.4 mm anterior	19.4 mm superior
Ansichten > Eingaben FTR (femorotibiale Rotation) proj. > prox. Tibiahinterkante lateral	115.1 mm	113.1 mm	151.7 mm		40.6 mm links	38.6 mm anterior	17.5 mm superior
Ansichten > Eingaben FTR (femorotibiale Rotation) proj. > Kondyle medial	105.3 mm	116.4 mm	139.3 mm		30.8 mm links	41.9 mm anterior	29.9 mm superior
Ansichten > Eingaben FTR (femorotibiale Rotation) proj. > Kondyle lateral	118.2 mm	112 mm	140.3 mm		43.7 mm links	37.5 mm anterior	28.9 mm superior
Ansichten > Eingaben AT Winkel proj. > Kondyle medial	105.3 mm	116.4 mm	139.3 mm		30.8 mm links	41.9 mm anterior	29.9 mm superior
Ansichten > Eingaben AT Winkel proj. > Kondyle lateral	118.2 mm	112 mm	140.3 mm		43.7 mm links	37.5 mm anterior	28.9 mm superior
Ansichten > Eingaben AT Winkel proj. > Femurkopfmittelpunkt	95 mm	69.2 mm	65.8 mm		20.5 mm links	5.3 mm posterior	103.4 mm superior
Ansichten > Eingaben AT Winkel proj. > Femurachsenpunkt proximal	106.2 mm	81 mm	84.6 mm		31.7 mm links	6.5 mm anterior	84.6 mm superior
Ansichten > Eingaben AT Winkel proj. > Femurachsenpunkt distal	113.1 mm	113.5 mm	115.8 mm		38.6 mm links	39 mm anterior	53.4 mm superior
Ansichten > Eingaben AT Winkel proj. > Femur Hals Basis manuell	105.3 mm	72.9 mm	79 mm		30.8 mm links	1.6 mm posterior	90.2 mm superior
Ansichten > Eingaben AT Winkel proj. > Femur Hals Basis (ermittelt durch Proj. auf Ebene manuell)	101.2 mm	69.7 mm	71.1 mm		26.7 mm links	4.8 mm posterior	98.1 mm superior
Ansichten > Eingaben AT Winkel proj. > Lot von Femurkopfmittelpunk	6.2 mm	0.5 mm	5.3 mm	8.2 mm	6.2 mm links	0.5 mm anterior	5.3 mm inferior	8.2 mm
Ansichten > Eingaben AT Winkel proj. > Ebene manuell
Ansichten > Eingaben AT Winkel proj. > Punkte auf Kopf
Ansichten > Ansicht Werkzeuge varus valgus Tibia > tmp zur Definition der Senkrechten auf tibia vk und hk	102.3 mm	121.9 mm	197.2 mm		27.8 mm links	47.4 mm anterior	28 mm inferior
Ansichten > Ansicht Werkzeuge varus valgus Tibia > tmp proj. auf Ebene tibia coronar	102.3 mm	121.9 mm	197.2 mm		27.8 mm links	47.4 mm anterior	28 mm inferior
Ansichten > Ansicht Werkzeuge varus valgus Tibia > Tibiaachse proximal	108 mm	124.1 mm	168 mm		33.5 mm links	49.6 mm anterior	1.2 mm superior
Ansichten > Ansicht Werkzeuge varus valgus Tibia > Tibiaachse distal	96.6 mm	119.6 mm	226.4 mm		22.1 mm links	45.1 mm anterior	57.2 mm inferior
Ansichten > Ansicht Werkzeuge varus valgus Tibia > prox. Tibiahinterkante medial proj. auf Ebene tibia coronar (varus valgus)	108 mm	127.7 mm	144.8 mm		33.5 mm links	53.2 mm anterior	24.4 mm superior
Ansichten > Ansicht Werkzeuge varus valgus Tibia > prox. Tibiahinterkante medial (varus valgus)	106.7 mm	124.5 mm	144.3 mm		32.2 mm links	50 mm anterior	24.9 mm superior
Ansichten > Ansicht Werkzeuge varus valgus Tibia > prox. Tibiahinterkante lateral proj. auf Ebene tibia coronar (varus valgus)	120.4 mm	122.3 mm	147.6 mm		45.9 mm links	47.8 mm anterior	21.6 mm superior
Ansichten > Ansicht Werkzeuge varus valgus Tibia > prox. Tibiahinterkante lateral (varus valgus)	118.7 mm	117.9 mm	146.9 mm		44.2 mm links	43.4 mm anterior	22.3 mm superior
Ansichten > Ansicht Werkzeuge varus valgus Tibia > Ende der Verlängerung Senkrechte auf tibia vk (varus valgus)	110.8 mm	126.1 mm	148.1 mm		36.3 mm links	51.6 mm anterior	21.1 mm superior
Ansichten > Ansicht Werkzeuge varus valgus Tibia > Ende der Senkrechte auf tibia hk (varus valgus)	115.2 mm	124.6 mm	146.4 mm		40.7 mm links	50.1 mm anterior	22.8 mm superior
Ansichten > Ansicht Werkzeuge varus valgus Tibia > dist. Tibiavorderkante medial proj. auf Ebene tibia coronar (varus valgus)	93.1 mm	119.6 mm	235.5 mm		18.6 mm links	45.1 mm anterior	66.3 mm inferior
Ansichten > Ansicht Werkzeuge varus valgus Tibia > dist. Tibiavorderkante medial (varus valgus)	93.2 mm	120 mm	235.5 mm		18.7 mm links	45.5 mm anterior	66.3 mm inferior
Ansichten > Ansicht Werkzeuge varus valgus Tibia > dist. Tibiavorderkante lateral proj. auf Ebene tibia coronar (varus valgus)	98.4 mm	117.3 mm	236.2 mm		23.9 mm links	42.8 mm anterior	67 mm inferior
Ansichten > Ansicht Werkzeuge varus valgus Tibia > dist. Tibiavorderkante lateral (varus valgus)	99.5 mm	120 mm	236.6 mm		25 mm links	45.5 mm anterior	67.4 mm inferior
Ansichten > Ansicht Werkzeuge varus valgus Tibia > Verlängerung Senkrechte auf tibia vk (varus valgus)	8.5 mm	4.2 mm	49.1 mm	50 mm	8.5 mm links	4.2 mm anterior	49.1 mm superior	50 mm
Ansichten > Ansicht Werkzeuge varus valgus Tibia > Tibiaachse	11.4 mm	4.5 mm	58.4 mm	59.6 mm	11.4 mm links	4.5 mm anterior	58.4 mm superior	59.6 mm
Ansichten > Ansicht Werkzeuge varus valgus Tibia > Senkrechte auf dist. Tibiavorderkante in Ebene tibia coronar (varus valgus)	6.7 mm	3.3 mm	38.6 mm	39.4 mm	6.7 mm rechts	3.3 mm posterior	38.6 mm inferior	39.4 mm
Ansichten > Ansicht Werkzeuge varus valgus Tibia > Senkrecht auf prox. Tibiahinterkante in Ebene tibia coronar (varus valgus)	12.9 mm	2.7 mm	50.8 mm	52.5 mm	12.9 mm links	2.7 mm anterior	50.8 mm superior	52.5 mm
Ansichten > Ansicht Werkzeuge varus valgus Tibia > prox. Tibiahinterkante proj auf Ebene tibia coronar (varus valgus)	12.4 mm	5.5 mm	2.9 mm	13.9 mm	12.4 mm rechts	5.5 mm anterior	2.9 mm superior	13.9 mm
Ansichten > Ansicht Werkzeuge varus valgus Tibia > prox. Tibiahinterkante (varus valgus)	11.9 mm	6.7 mm	2.7 mm	13.9 mm	11.9 mm rechts	6.7 mm anterior	2.7 mm superior	13.9 mm
Ansichten > Ansicht Werkzeuge varus valgus Tibia > dist. Tibiavorderkante proj. auf Ebene tibia coronar (varus valgus)	5.4 mm	2.3 mm	0.7 mm	5.9 mm	5.4 mm rechts	2.3 mm anterior	0.7 mm superior	5.9 mm
Ansichten > Ansicht Werkzeuge varus valgus Tibia > dist. Tibiavorderkante (varus valgus)	6.3 mm	0 mm	1.1 mm	6.4 mm	6.3 mm rechts	0 mm	1.1 mm superior	6.4 mm
Ansichten > Ansicht Werkzeuge varus valgus Tibia > varus valgus Tibia proj.	4.4 °	1.8 °	14.4 °	4.7 °	4.4 °	1.8 °	14.4 °	4.7 °
Ansichten > Ansicht Werkzeuge varus valgus Tibia > Tibia coronar
Ansichten > Ansicht Werkzeuge varus valgus Tibia > ks tibia prox.
Ansichten > Ansicht Werkzeuge varus valgus Femur > Kondyle medial proj. auf Ebene Femur coronar	110 mm	127.4 mm	126.9 mm		35.5 mm links	52.9 mm anterior	42.3 mm superior
Ansichten > Ansicht Werkzeuge varus valgus Femur > Kondyle medial	105.3 mm	116.4 mm	139.3 mm		30.8 mm links	41.9 mm anterior	29.9 mm superior
Ansichten > Ansicht Werkzeuge varus valgus Femur > Kondyle lateral proj auf Ebene Femur coronar	122.9 mm	123 mm	127.8 mm		48.4 mm links	48.5 mm anterior	41.4 mm superior
Ansichten > Ansicht Werkzeuge varus valgus Femur > Kondyle lateral	118.2 mm	112 mm	140.3 mm		43.7 mm links	37.5 mm anterior	28.9 mm superior
Ansichten > Ansicht Werkzeuge varus valgus Femur > Femurachsenpunkt proximal	106.2 mm	81 mm	84.6 mm		31.7 mm links	6.5 mm anterior	84.6 mm superior
Ansichten > Ansicht Werkzeuge varus valgus Femur > Femurachsenpunkt distal	113.1 mm	113.5 mm	115.8 mm		38.6 mm links	39 mm anterior	53.4 mm superior
Ansichten > Ansicht Werkzeuge varus valgus Femur > Femur prox. proj. auf Ebene Femur coronar	106.2 mm	81 mm	84.6 mm		31.7 mm links	6.5 mm anterior	84.6 mm superior
Ansichten > Ansicht Werkzeuge varus valgus Femur > Endpunkt Verlängerung der Senkrechten auf Kondylenachse	103.7 mm	78.4 mm	81.4 mm		29.2 mm links	3.9 mm anterior	87.8 mm superior
Ansichten > Ansicht Werkzeuge varus valgus Femur > Endpunkt Senkrechte auf Kondylenachse	116.2 mm	125.2 mm	127.3 mm		41.7 mm links	50.7 mm anterior	41.9 mm superior
Ansichten > Ansicht Werkzeuge varus valgus Femur > Verlängerung der Senkrechten auf Kondylenachse	9.4 mm	35 mm	34.4 mm	50 mm	9.4 mm rechts	35 mm posterior	34.4 mm superior	50 mm
Ansichten > Ansicht Werkzeuge varus valgus Femur > Senkrechte auf Kondylenachse	3.2 mm	11.8 mm	11.5 mm	16.8 mm	3.2 mm links	11.8 mm anterior	11.5 mm inferior	16.8 mm
Ansichten > Ansicht Werkzeuge varus valgus Femur > Kondylenachse proj. auf Ebene Femur coronar	12.9 mm	4.4 mm	1 mm	13.7 mm	12.9 mm links	4.4 mm posterior	1 mm inferior	13.7 mm
Ansichten > Ansicht Werkzeuge varus valgus Femur > Kondylenachse	12.9 mm	4.4 mm	1 mm	13.7 mm	12.9 mm links	4.4 mm posterior	1 mm inferior	13.7 mm
Ansichten > Ansicht Werkzeuge varus valgus Femur > Femurachse proj. auf Ebene Femur coronar
Ansichten > Ansicht Werkzeuge varus valgus Femur > Femurachse	6.8 mm	32.5 mm	31.2 mm	45.6 mm	6.8 mm rechts	32.5 mm posterior	31.2 mm superior	45.6 mm
Ansichten > Ansicht Werkzeuge varus valgus Femur > varus valgus Femur proj.	3 °	0.7 °	3.2 °	2.3 °	3 °	0.7 °	3.2 °	2.3 °
Ansichten > Ansicht Werkzeuge varus valgus Femur > Femur coronar
Ansichten > Ansicht Werkzeuge varus valgus Femur > ks femur
Ansichten > Ansicht Werkzeuge Torsionswinkel Tibia > Tibiaachse proximal	108 mm	124.1 mm	168 mm		33.5 mm links	49.6 mm anterior	1.2 mm superior
Ansichten > Ansicht Werkzeuge Torsionswinkel Tibia > Tibiaachse distal	96.6 mm	119.6 mm	226.4 mm		22.1 mm links	45.1 mm anterior	57.2 mm inferior
Ansichten > Ansicht Werkzeuge Torsionswinkel Tibia > prox. Tibiahinterkante medial proj. auf Ebene Tibia axial	91.8 mm	111.1 mm	224.8 mm		17.3 mm links	36.6 mm anterior	55.6 mm inferior
Ansichten > Ansicht Werkzeuge Torsionswinkel Tibia > prox. Tibiahinterkante medial	106.4 mm	116.9 mm	149.8 mm		31.9 mm links	42.4 mm anterior	19.4 mm superior
Ansichten > Ansicht Werkzeuge Torsionswinkel Tibia > prox. Tibiahinterkante lateral proj. auf Ebene Tibia axial	100.6 mm	107.3 mm	226.2 mm		26.1 mm links	32.8 mm anterior	57 mm inferior
Ansichten > Ansicht Werkzeuge Torsionswinkel Tibia > prox. Tibiahinterkante lateral	115.1 mm	113.1 mm	151.7 mm		40.6 mm links	38.6 mm anterior	17.5 mm superior
Ansichten > Ansicht Werkzeuge Torsionswinkel Tibia > dist. Tibiavorderkante medial proj. auf Ebene Tibia axial	94 mm	126.5 mm	226.4 mm		19.5 mm links	52 mm anterior	57.2 mm inferior
Ansichten > Ansicht Werkzeuge Torsionswinkel Tibia > dist. Tibiavorderkante medial	92.3 mm	125.8 mm	235 mm		17.8 mm links	51.3 mm anterior	65.8 mm inferior
Ansichten > Ansicht Werkzeuge Torsionswinkel Tibia > dist. Tibiavorderkante lateral proj. auf Ebene Tibia axial	103.3 mm	123.8 mm	228 mm		28.8 mm links	49.3 mm anterior	58.8 mm inferior
Ansichten > Ansicht Werkzeuge Torsionswinkel Tibia > dist. Tibiavorderkante lateral	101.6 mm	123.1 mm	236.5 mm		27.1 mm links	48.6 mm anterior	67.3 mm inferior
Ansichten > Ansicht Werkzeuge Torsionswinkel Tibia > prox. Tibiahinterkante proj. auf Ebene Tibia axial	8.8 mm	3.8 mm	1.4 mm	9.7 mm	8.8 mm rechts	3.8 mm anterior	1.4 mm superior	9.7 mm
Ansichten > Ansicht Werkzeuge Torsionswinkel Tibia > prox. Tibiahinterkante	8.7 mm	3.8 mm	1.9 mm	9.7 mm	8.7 mm rechts	3.8 mm anterior	1.9 mm superior	9.7 mm
Ansichten > Ansicht Werkzeuge Torsionswinkel Tibia > dist. Tibiavorderkante proj. auf Ebene Tibia axial	9.3 mm	2.7 mm	1.6 mm	9.8 mm	9.3 mm rechts	2.7 mm anterior	1.6 mm superior	9.8 mm
Ansichten > Ansicht Werkzeuge Torsionswinkel Tibia > dist. Tibiavorderkante	9.3 mm	2.7 mm	1.5 mm	9.8 mm	9.3 mm rechts	2.7 mm anterior	1.5 mm superior	9.8 mm
Ansichten > Ansicht Werkzeuge Torsionswinkel Tibia > Torsionswinkel proj. auf Ebene Tibia axial	0.6 °	10 °	7 °	7 °	0.6 °	10 °	7 °	7 °
Ansichten > Ansicht Werkzeuge Torsionswinkel Tibia > Tibia axial
Ansichten > Ansicht Werkzeuge Torsionswinkel Tibia > ks tibia prox.
Ansichten > Ansicht Werkzeuge Tibiotalare Torsion (TTT) > Tibiaachse proximal	108 mm	124.1 mm	168 mm		33.5 mm links	49.6 mm anterior	1.2 mm superior
Ansichten > Ansicht Werkzeuge Tibiotalare Torsion (TTT) > Tibiaachse distal	96.6 mm	119.6 mm	226.4 mm		22.1 mm links	45.1 mm anterior	57.2 mm inferior
Ansichten > Ansicht Werkzeuge Tibiotalare Torsion (TTT) > Talus medial proj. auf Ebene Tibia axial	96.8 mm	126.4 mm	226.9 mm		22.3 mm links	51.9 mm anterior	57.7 mm inferior
Ansichten > Ansicht Werkzeuge Tibiotalare Torsion (TTT) > Talus medial	93.9 mm	125.2 mm	241.8 mm		19.4 mm links	50.7 mm anterior	72.6 mm inferior
Ansichten > Ansicht Werkzeuge Tibiotalare Torsion (TTT) > Talus lateral proj. auf Ebene Tibia axial	103.8 mm	123.6 mm	228.1 mm		29.3 mm links	49.1 mm anterior	58.9 mm inferior
Ansichten > Ansicht Werkzeuge Tibiotalare Torsion (TTT) > Talus lateral	101 mm	122.5 mm	242.7 mm		26.5 mm links	48 mm anterior	73.5 mm inferior
Ansichten > Ansicht Werkzeuge Tibiotalare Torsion (TTT) > dist. Tibiavorderkante medial proj. auf Ebene Tibia axial	94 mm	126.5 mm	226.4 mm		19.5 mm links	52 mm anterior	57.2 mm inferior
Ansichten > Ansicht Werkzeuge Tibiotalare Torsion (TTT) > dist. Tibiavorderkante medial	92.3 mm	125.8 mm	235 mm		17.8 mm links	51.3 mm anterior	65.8 mm inferior
Ansichten > Ansicht Werkzeuge Tibiotalare Torsion (TTT) > dist. Tibiavorderkante lateral proj. auf Ebene Tibia axial	103.3 mm	123.8 mm	228 mm		28.8 mm links	49.3 mm anterior	58.8 mm inferior
Ansichten > Ansicht Werkzeuge Tibiotalare Torsion (TTT) > dist. Tibiavorderkante lateral	101.6 mm	123.1 mm	236.5 mm		27.1 mm links	48.6 mm anterior	67.3 mm inferior
Ansichten > Ansicht Werkzeuge Tibiotalare Torsion (TTT) > Talusachse proj. auf Ebene Tibia axial	7 mm	2.8 mm	1.1 mm	7.6 mm	7 mm links	2.8 mm posterior	1.1 mm inferior	7.6 mm
Ansichten > Ansicht Werkzeuge Tibiotalare Torsion (TTT) > dist. Tibiavorderkante proj. auf Ebene Tibia axial	9.3 mm	2.7 mm	1.6 mm	9.8 mm	9.3 mm rechts	2.7 mm anterior	1.6 mm superior	9.8 mm
Ansichten > Ansicht Werkzeuge Tibiotalare Torsion (TTT) > Tibiotalare Torsion (TTT) proj.	0.5 °	8.1 °	5.4 °	5.4 °	0.5 °	8.1 °	5.4 °	5.4 °
Ansichten > Ansicht Werkzeuge Tibiotalare Torsion (TTT) > Tibia axial
Ansichten > Ansicht Werkzeuge Tibiotalare Torsion (TTT) > ks tibia prox.
Ansichten > Ansicht Werkzeuge FTR > prox. Tibiahinterkante medial proj. auf Ebene Tibia axial	91.8 mm	111.1 mm	224.8 mm		17.3 mm links	36.6 mm anterior	55.6 mm inferior
Ansichten > Ansicht Werkzeuge FTR > prox. Tibiahinterkante medial	106.4 mm	116.9 mm	149.8 mm		31.9 mm links	42.4 mm anterior	19.4 mm superior
Ansichten > Ansicht Werkzeuge FTR > prox. Tibiahinterkante lateral proj. auf Ebene Tibia axial	100.6 mm	107.3 mm	226.2 mm		26.1 mm links	32.8 mm anterior	57 mm inferior
Ansichten > Ansicht Werkzeuge FTR > prox. Tibiahinterkante lateral	115.1 mm	113.1 mm	151.7 mm		40.6 mm links	38.6 mm anterior	17.5 mm superior
Ansichten > Ansicht Werkzeuge FTR > Kondyle medial proj. auf Ebene Tibia axial	88.8 mm	109.8 mm	224.1 mm		14.3 mm links	35.3 mm anterior	54.9 mm inferior
Ansichten > Ansicht Werkzeuge FTR > Kondyle medial	105.3 mm	116.4 mm	139.3 mm		30.8 mm links	41.9 mm anterior	29.9 mm superior
Ansichten > Ansicht Werkzeuge FTR > Kondyle lateral proj auf Ebene Tibia axial	101.5 mm	105.3 mm	226.2 mm		27 mm links	30.8 mm anterior	57 mm inferior
Ansichten > Ansicht Werkzeuge FTR > Kondyle lateral	118.2 mm	112 mm	140.3 mm		43.7 mm links	37.5 mm anterior	28.9 mm superior
Ansichten > Ansicht Werkzeuge FTR > prox. Tibiahinterkante proj. auf Ebene Tibia axial	8.8 mm	3.8 mm	1.4 mm	9.7 mm	8.8 mm rechts	3.8 mm anterior	1.4 mm superior	9.7 mm
Ansichten > Ansicht Werkzeuge FTR > prox. Tibiahinterkante	8.7 mm	3.8 mm	1.9 mm	9.7 mm	8.7 mm rechts	3.8 mm anterior	1.9 mm superior	9.7 mm
Ansichten > Ansicht Werkzeuge FTR > Kondylenachse	12.9 mm	4.4 mm	1 mm	13.7 mm	12.9 mm links	4.4 mm posterior	1 mm inferior	13.7 mm
Ansichten > Ansicht Werkzeuge FTR > Kondyle proj. auf Ebene Tibia axial	12.7 mm	4.5 mm	2.1 mm	13.6 mm	12.7 mm links	4.5 mm posterior	2.1 mm inferior	13.6 mm
Ansichten > Ansicht Werkzeuge FTR > FTR (femorotibial Rotation) proj.	0.3 °	4.6 °	3.7 °	3.7 °	0.3 °	4.6 °	3.7 °	3.7 °
Ansichten > Ansicht Werkzeuge FTR > Tibia axial
Ansichten > Ansicht Werkzeuge FTR > ks tibia prox.
Ansichten > Ansicht Werkzeuge AT-Winkel (best. mittels Ebene) > TMP B	90.9 mm	86.6 mm	82.1 mm		16.4 mm links	12.1 mm anterior	87.1 mm superior
Ansichten > Ansicht Werkzeuge AT-Winkel (best. mittels Ebene) > tmp A	93.8 mm	83.9 mm	84.3 mm		19.3 mm links	9.4 mm anterior	84.9 mm superior
Ansichten > Ansicht Werkzeuge AT-Winkel (best. mittels Ebene) > TMP6	85.5 mm	89.6 mm	80.2 mm		11 mm links	15.1 mm anterior	89 mm superior
Ansichten > Ansicht Werkzeuge AT-Winkel (best. mittels Ebene) > TMP5	88.2 mm	36.7 mm	34.6 mm		13.7 mm links	37.8 mm posterior	134.6 mm superior
Ansichten > Ansicht Werkzeuge AT-Winkel (best. mittels Ebene) > Kondyle medial	105.3 mm	116.4 mm	139.3 mm		30.8 mm links	41.9 mm anterior	29.9 mm superior
Ansichten > Ansicht Werkzeuge AT-Winkel (best. mittels Ebene) > Kondyle lateral	118.2 mm	112 mm	140.3 mm		43.7 mm links	37.5 mm anterior	28.9 mm superior
Ansichten > Ansicht Werkzeuge AT-Winkel (best. mittels Ebene) > Femurkopfmittelpunkt	95 mm	69.2 mm	65.8 mm		20.5 mm links	5.3 mm posterior	103.4 mm superior
Ansichten > Ansicht Werkzeuge AT-Winkel (best. mittels Ebene) > Femurachsenpunkt proximal	106.2 mm	81 mm	84.6 mm		31.7 mm links	6.5 mm anterior	84.6 mm superior
Ansichten > Ansicht Werkzeuge AT-Winkel (best. mittels Ebene) > Femurachsenpunkt distal	113.1 mm	113.5 mm	115.8 mm		38.6 mm links	39 mm anterior	53.4 mm superior
Ansichten > Ansicht Werkzeuge AT-Winkel (best. mittels Ebene) > Femur Hals Basis manuell Pro	106.8 mm	79.9 mm	85.6 mm		32.3 mm links	5.4 mm anterior	83.6 mm superior
Ansichten > Ansicht Werkzeuge AT-Winkel (best. mittels Ebene) > Femur Hals Basis manuell	105.3 mm	72.9 mm	79 mm		30.8 mm links	1.6 mm posterior	90.2 mm superior
Ansichten > Ansicht Werkzeuge AT-Winkel (best. mittels Ebene) > Femur Hals Basis (ermittelt durch Proj. auf Ebene manuell)	101.2 mm	69.7 mm	71.1 mm		26.7 mm links	4.8 mm posterior	98.1 mm superior
Ansichten > Ansicht Werkzeuge AT-Winkel (best. mittels Ebene) > Femur Hals Basis (Ebene) proj. auf Ebene Femur axial	103.9 mm	82.6 mm	83.5 mm		29.4 mm links	8.1 mm anterior	85.7 mm superior
Ansichten > Ansicht Werkzeuge AT-Winkel (best. mittels Ebene) > AxPro_Kopfszentrum	98.4 mm	85.6 mm	81.5 mm		23.9 mm links	11.1 mm anterior	87.7 mm superior
Ansichten > Ansicht Werkzeuge AT-Winkel (best. mittels Ebene) > AxPro_Kondyle medial	95.9 mm	71.8 mm	96.5 mm		21.4 mm links	2.7 mm posterior	72.7 mm superior
Ansichten > Ansicht Werkzeuge AT-Winkel (best. mittels Ebene) > AxPro_Kondyle lateral	108.9 mm	67.7 mm	97.8 mm		34.4 mm links	6.8 mm posterior	71.4 mm superior
Ansichten > Ansicht Werkzeuge AT-Winkel (best. mittels Ebene) > Neue Linie 31	13 mm	4 mm	1.4 mm	13.7 mm	13 mm rechts	4 mm anterior	1.4 mm superior	13.7 mm
Ansichten > Ansicht Werkzeuge AT-Winkel (best. mittels Ebene) > Kopfzentrum - Femur Hals Basis (manuell) Linie	10.3 mm	3.7 mm	13.2 mm	17.1 mm	10.3 mm links	3.7 mm anterior	13.2 mm inferior	17.1 mm
Ansichten > Ansicht Werkzeuge AT-Winkel (best. mittels Ebene) > Kopfzentrum - Femur Hals Basis (durch Ebene) Linie	6.2 mm	0.5 mm	5.3 mm	8.2 mm	6.2 mm links	0.5 mm anterior	5.3 mm inferior	8.2 mm
Ansichten > Ansicht Werkzeuge AT-Winkel (best. mittels Ebene) > Kondyle_Femur Hals Basis Prox	13 mm	4 mm	1.4 mm	13.7 mm	13 mm rechts	4 mm anterior	1.4 mm superior	13.7 mm
Ansichten > Ansicht Werkzeuge AT-Winkel (best. mittels Ebene) > Kondyle_AxPro_Kopfzentrum	13 mm	4 mm	1.4 mm	13.7 mm	13 mm rechts	4 mm anterior	1.4 mm superior	13.7 mm
Ansichten > Ansicht Werkzeuge AT-Winkel (best. mittels Ebene) > Femurachse Kopfzentrum	6.8 mm	32.5 mm	31.2 mm	45.6 mm	6.8 mm rechts	32.5 mm posterior	31.2 mm superior	45.6 mm
Ansichten > Ansicht Werkzeuge AT-Winkel (best. mittels Ebene) > Femurachse	6.8 mm	32.5 mm	31.2 mm	45.6 mm	6.8 mm rechts	32.5 mm posterior	31.2 mm superior	45.6 mm
Ansichten > Ansicht Werkzeuge AT-Winkel (best. mittels Ebene) > AxPro_Kondyle	13 mm	4 mm	1.4 mm	13.7 mm	13 mm rechts	4 mm anterior	1.4 mm superior	13.7 mm
Ansichten > Ansicht Werkzeuge AT-Winkel (best. mittels Ebene) > Winkel Schenkelhalsachse Femurachse (mittels Ebene manuell)	143.5 °	138.7 °	105.9 °	127.1 °	143.5 °	138.7 °	105.9 °	127.1 °
Ansichten > Ansicht Werkzeuge AT-Winkel (best. mittels Ebene) > Winkel Schenkelhalsachse Femurachse (Femur Hals Basis manuell definiert)	153.3 °	150.6 °	122.6 °	140.5 °	153.3 °	150.6 °	122.6 °	140.5 °
Ansichten > Ansicht Werkzeuge AT-Winkel (best. mittels Ebene) > Antetorsionswinkel korrigiert	13.5 °	14.2 °	11.5 °	16.1 °	13.5 °	14.2 °	11.5 °	16.1 °
Ansichten > Ansicht Werkzeuge AT-Winkel (best. mittels Ebene) > Antetorsionswinkel (über Ebene manuell bestimmt) proj	24.1 °	64.9 °	21.3 °	30.3 °	24.1 °	64.9 °	21.3 °	30.3 °
Ansichten > Ansicht Werkzeuge AT-Winkel (best. mittels Ebene) > Antetorsionswinkel (Femur Hals Basis manuell) proj	20.3 °	17.2 °	17.1 °	23.4 °	20.3 °	17.2 °	17.1 °	23.4 °
Ansichten > Ansicht Werkzeuge AT-Winkel (best. mittels Ebene) > Femur axial
Ansichten > Ansicht Werkzeuge AT-Winkel (best. mittels Ebene) > Ebene manuell
Ansichten > Ansicht Werkzeuge AT-Winkel (best. mittels Ebene) > ks femur
Ansichten > Ansicht Werkzeuge AT-Winkel (best. mittels Ebene) > Kopie ks femur
Ansichten > Ansicht Werkzeuge AT-Winkel (best. mittels Ebene) > Punkte auf Kopf
Werkzeuge > Punkte > tmp zur Definition der Senkrechten auf tibia vk und hk	102.3 mm	121.9 mm	197.2 mm		27.8 mm links	47.4 mm anterior	28 mm inferior
Werkzeuge > Punkte > tmp proj. auf Ebene tibia coronar	102.3 mm	121.9 mm	197.2 mm		27.8 mm links	47.4 mm anterior	28 mm inferior
Werkzeuge > Punkte > TMP B	90.9 mm	86.6 mm	82.1 mm		16.4 mm links	12.1 mm anterior	87.1 mm superior
Werkzeuge > Punkte > tmp A	93.8 mm	83.9 mm	84.3 mm		19.3 mm links	9.4 mm anterior	84.9 mm superior
Werkzeuge > Punkte > TMP6	85.5 mm	89.6 mm	80.2 mm		11 mm links	15.1 mm anterior	89 mm superior
Werkzeuge > Punkte > TMP5	88.2 mm	36.7 mm	34.6 mm		13.7 mm links	37.8 mm posterior	134.6 mm superior
Werkzeuge > Punkte > Tibiaachse proximal	108 mm	124.1 mm	168 mm		33.5 mm links	49.6 mm anterior	1.2 mm superior
Werkzeuge > Punkte > Tibiaachse distal	96.6 mm	119.6 mm	226.4 mm		22.1 mm links	45.1 mm anterior	57.2 mm inferior
Werkzeuge > Punkte > Talus medial proj. auf Ebene Tibia axial	96.8 mm	126.4 mm	226.9 mm		22.3 mm links	51.9 mm anterior	57.7 mm inferior
Werkzeuge > Punkte > Talus medial	93.9 mm	125.2 mm	241.8 mm		19.4 mm links	50.7 mm anterior	72.6 mm inferior
Werkzeuge > Punkte > Talus lateral proj. auf Ebene Tibia axial	103.8 mm	123.6 mm	228.1 mm		29.3 mm links	49.1 mm anterior	58.9 mm inferior
Werkzeuge > Punkte > Talus lateral	101 mm	122.5 mm	242.7 mm		26.5 mm links	48 mm anterior	73.5 mm inferior
Werkzeuge > Punkte > prox. Tibiahinterkante medial proj. auf Ebene tibia coronar (varus valgus)	108 mm	127.7 mm	144.8 mm		33.5 mm links	53.2 mm anterior	24.4 mm superior
Werkzeuge > Punkte > prox. Tibiahinterkante medial proj. auf Ebene tibia coronar	110.1 mm	125.9 mm	151.2 mm		35.6 mm links	51.4 mm anterior	18 mm superior
Werkzeuge > Punkte > prox. Tibiahinterkante medial proj. auf Ebene Tibia axial	91.8 mm	111.1 mm	224.8 mm		17.3 mm links	36.6 mm anterior	55.6 mm inferior
Werkzeuge > Punkte > prox. Tibiahinterkante medial (varus valgus)	106.7 mm	124.5 mm	144.3 mm		32.2 mm links	50 mm anterior	24.9 mm superior
Werkzeuge > Punkte > prox. Tibiahinterkante medial	106.4 mm	116.9 mm	149.8 mm		31.9 mm links	42.4 mm anterior	19.4 mm superior
Werkzeuge > Punkte > prox. Tibiahinterkante lateral proj. auf Ebene tibia coronar (varus valgus)	120.4 mm	122.3 mm	147.6 mm		45.9 mm links	47.8 mm anterior	21.6 mm superior
Werkzeuge > Punkte > prox. Tibiahinterkante lateral proj. auf Ebene tibia coronar	118.7 mm	122.1 mm	153.1 mm		44.2 mm links	47.6 mm anterior	16.1 mm superior
Werkzeuge > Punkte > prox. Tibiahinterkante lateral proj. auf Ebene Tibia axial	100.6 mm	107.3 mm	226.2 mm		26.1 mm links	32.8 mm anterior	57 mm inferior
Werkzeuge > Punkte > prox. Tibiahinterkante lateral (varus valgus)	118.7 mm	117.9 mm	146.9 mm		44.2 mm links	43.4 mm anterior	22.3 mm superior
Werkzeuge > Punkte > prox. Tibiahinterkante lateral	115.1 mm	113.1 mm	151.7 mm		40.6 mm links	38.6 mm anterior	17.5 mm superior
Werkzeuge > Punkte > Kondyle medial proj. auf Ebene Tibia axial	88.8 mm	109.8 mm	224.1 mm		14.3 mm links	35.3 mm anterior	54.9 mm inferior
Werkzeuge > Punkte > Kondyle medial proj. auf Ebene Femur coronar	110 mm	127.4 mm	126.9 mm		35.5 mm links	52.9 mm anterior	42.3 mm superior
Werkzeuge > Punkte > Kondyle medial	105.3 mm	116.4 mm	139.3 mm		30.8 mm links	41.9 mm anterior	29.9 mm superior
Werkzeuge > Punkte > Kondyle lateral proj auf Ebene Tibia axial	101.5 mm	105.3 mm	226.2 mm		27 mm links	30.8 mm anterior	57 mm inferior
Werkzeuge > Punkte > Kondyle lateral proj auf Ebene Femur coronar	122.9 mm	123 mm	127.8 mm		48.4 mm links	48.5 mm anterior	41.4 mm superior
Werkzeuge > Punkte > Kondyle lateral	118.2 mm	112 mm	140.3 mm		43.7 mm links	37.5 mm anterior	28.9 mm superior
Werkzeuge > Punkte > Femurkopfmittelpunkt	95 mm	69.2 mm	65.8 mm		20.5 mm links	5.3 mm posterior	103.4 mm superior
Werkzeuge > Punkte > Femurachsenpunkt proximal	106.2 mm	81 mm	84.6 mm		31.7 mm links	6.5 mm anterior	84.6 mm superior
Werkzeuge > Punkte > Femurachsenpunkt distal	113.1 mm	113.5 mm	115.8 mm		38.6 mm links	39 mm anterior	53.4 mm superior
Werkzeuge > Punkte > Femur prox. proj. auf Ebene Femur coronar	106.2 mm	81 mm	84.6 mm		31.7 mm links	6.5 mm anterior	84.6 mm superior
Werkzeuge > Punkte > Femur Hals Basis proj. auf Ebene Femur coronar	100.9 mm	68.9 mm	72 mm		26.4 mm links	5.6 mm posterior	97.2 mm superior
Werkzeuge > Punkte > Femur Hals Basis manuell Pro	106.8 mm	79.9 mm	85.6 mm		32.3 mm links	5.4 mm anterior	83.6 mm superior
Werkzeuge > Punkte > Femur Hals Basis manuell	105.3 mm	72.9 mm	79 mm		30.8 mm links	1.6 mm posterior	90.2 mm superior
Werkzeuge > Punkte > Femur Hals Basis (ermittelt durch Proj. auf Ebene manuell)	101.2 mm	69.7 mm	71.1 mm		26.7 mm links	4.8 mm posterior	98.1 mm superior
Werkzeuge > Punkte > Femur Hals Basis (Ebene) proj. auf Ebene Femur axial	103.9 mm	82.6 mm	83.5 mm		29.4 mm links	8.1 mm anterior	85.7 mm superior
Werkzeuge > Punkte > Endpunkt Verlängerung der Senkrechten auf Kondylenachse	103.7 mm	78.4 mm	81.4 mm		29.2 mm links	3.9 mm anterior	87.8 mm superior
Werkzeuge > Punkte > Endpunkt Senkrechte auf Kondylenachse	116.2 mm	125.2 mm	127.3 mm		41.7 mm links	50.7 mm anterior	41.9 mm superior
Werkzeuge > Punkte > Ende der Verlängerung Senkrechte auf tibia vk (varus valgus)	110.8 mm	126.1 mm	148.1 mm		36.3 mm links	51.6 mm anterior	21.1 mm superior
Werkzeuge > Punkte > Ende der Senkrechte auf tibia hk (varus valgus)	115.2 mm	124.6 mm	146.4 mm		40.7 mm links	50.1 mm anterior	22.8 mm superior
Werkzeuge > Punkte > dist. Tibiavorderkante medial proj. auf Ebene tibia coronar (varus valgus)	93.1 mm	119.6 mm	235.5 mm		18.6 mm links	45.1 mm anterior	66.3 mm inferior
Werkzeuge > Punkte > dist. Tibiavorderkante medial proj. auf Ebene tibia coronar	90.3 mm	120.9 mm	234.2 mm		15.8 mm links	46.4 mm anterior	65 mm inferior
Werkzeuge > Punkte > dist. Tibiavorderkante medial proj. auf Ebene Tibia axial	94 mm	126.5 mm	226.4 mm		19.5 mm links	52 mm anterior	57.2 mm inferior
Werkzeuge > Punkte > dist. Tibiavorderkante medial (varus valgus)	93.2 mm	120 mm	235.5 mm		18.7 mm links	45.5 mm anterior	66.3 mm inferior
Werkzeuge > Punkte > dist. Tibiavorderkante medial	92.3 mm	125.8 mm	235 mm		17.8 mm links	51.3 mm anterior	65.8 mm inferior
Werkzeuge > Punkte > dist. Tibiavorderkante lateral proj. auf Ebene tibia coronar (varus valgus)	98.4 mm	117.3 mm	236.2 mm		23.9 mm links	42.8 mm anterior	67 mm inferior
Werkzeuge > Punkte > dist. Tibiavorderkante lateral proj. auf Ebene tibia coronar	99.2 mm	117.1 mm	235.5 mm		24.7 mm links	42.6 mm anterior	66.3 mm inferior
Werkzeuge > Punkte > dist. Tibiavorderkante lateral proj. auf Ebene Tibia axial	103.3 mm	123.8 mm	228 mm		28.8 mm links	49.3 mm anterior	58.8 mm inferior
Werkzeuge > Punkte > dist. Tibiavorderkante lateral (varus valgus)	99.5 mm	120 mm	236.6 mm		25 mm links	45.5 mm anterior	67.4 mm inferior
Werkzeuge > Punkte > dist. Tibiavorderkante lateral	101.6 mm	123.1 mm	236.5 mm		27.1 mm links	48.6 mm anterior	67.3 mm inferior
Werkzeuge > Punkte > AxPro_Kopfszentrum	98.4 mm	85.6 mm	81.5 mm		23.9 mm links	11.1 mm anterior	87.7 mm superior
Werkzeuge > Punkte > AxPro_Kondyle medial	95.9 mm	71.8 mm	96.5 mm		21.4 mm links	2.7 mm posterior	72.7 mm superior
Werkzeuge > Punkte > AxPro_Kondyle lateral	108.9 mm	67.7 mm	97.8 mm		34.4 mm links	6.8 mm posterior	71.4 mm superior
Werkzeuge > Linien > Verlängerung Senkrechte auf tibia vk (varus valgus)	8.5 mm	4.2 mm	49.1 mm	50 mm	8.5 mm links	4.2 mm anterior	49.1 mm superior	50 mm
Werkzeuge > Linien > Verlängerung der Senkrechten auf Kondylenachse	9.4 mm	35 mm	34.4 mm	50 mm	9.4 mm rechts	35 mm posterior	34.4 mm superior	50 mm
Werkzeuge > Linien > transkondyläre Achse	12.9 mm	4.4 mm	1 mm	13.7 mm	12.9 mm rechts	4.4 mm anterior	1 mm superior	13.7 mm
Werkzeuge > Linien > Tibiaachse	11.4 mm	4.5 mm	58.4 mm	59.6 mm	11.4 mm links	4.5 mm anterior	58.4 mm superior	59.6 mm
Werkzeuge > Linien > Talusachse proj. auf Ebene Tibia axial	7 mm	2.8 mm	1.1 mm	7.6 mm	7 mm links	2.8 mm posterior	1.1 mm inferior	7.6 mm
Werkzeuge > Linien > Senkrechte auf Kondylenachse	3.2 mm	11.8 mm	11.5 mm	16.8 mm	3.2 mm links	11.8 mm anterior	11.5 mm inferior	16.8 mm
Werkzeuge > Linien > Senkrechte auf dist. Tibiavorderkante in Ebene tibia coronar (varus valgus)	6.7 mm	3.3 mm	38.6 mm	39.4 mm	6.7 mm rechts	3.3 mm posterior	38.6 mm inferior	39.4 mm
Werkzeuge > Linien > Senkrecht auf prox. Tibiahinterkante in Ebene tibia coronar (varus valgus)	12.9 mm	2.7 mm	50.8 mm	52.5 mm	12.9 mm links	2.7 mm anterior	50.8 mm superior	52.5 mm
Werkzeuge > Linien > prox. Tibiahinterkante proj. auf Ebene Tibia axial	8.8 mm	3.8 mm	1.4 mm	9.7 mm	8.8 mm rechts	3.8 mm anterior	1.4 mm superior	9.7 mm
Werkzeuge > Linien > prox. Tibiahinterkante proj auf Ebene tibia coronar (varus valgus)	12.4 mm	5.5 mm	2.9 mm	13.9 mm	12.4 mm rechts	5.5 mm anterior	2.9 mm superior	13.9 mm
Werkzeuge > Linien > prox. Tibiahinterkante proj auf Ebene tibia coronar	8.7 mm	3.8 mm	1.9 mm	9.7 mm	8.7 mm rechts	3.8 mm anterior	1.9 mm superior	9.7 mm
Werkzeuge > Linien > prox. Tibiahinterkante (varus valgus)	11.9 mm	6.7 mm	2.7 mm	13.9 mm	11.9 mm rechts	6.7 mm anterior	2.7 mm superior	13.9 mm
Werkzeuge > Linien > prox. Tibiahinterkante	8.7 mm	3.8 mm	1.9 mm	9.7 mm	8.7 mm rechts	3.8 mm anterior	1.9 mm superior	9.7 mm
Werkzeuge > Linien > prox. femorale Längsachse	0.9 mm	8.1 mm	5.6 mm	9.9 mm	0.9 mm rechts	8.1 mm posterior	5.6 mm superior	9.9 mm
Werkzeuge > Linien > Neue Linie 31	13 mm	4 mm	1.4 mm	13.7 mm	13 mm rechts	4 mm anterior	1.4 mm superior	13.7 mm
Werkzeuge > Linien > Lot von Femurkopfmittelpunk	6.2 mm	0.5 mm	5.3 mm	8.2 mm	6.2 mm links	0.5 mm anterior	5.3 mm inferior	8.2 mm
Werkzeuge > Linien > Kopfzentrum - Femur Hals Basis (manuell) Linie	10.3 mm	3.7 mm	13.2 mm	17.1 mm	10.3 mm links	3.7 mm anterior	13.2 mm inferior	17.1 mm
Werkzeuge > Linien > Kopfzentrum - Femur Hals Basis (durch Ebene) Linie	6.2 mm	0.5 mm	5.3 mm	8.2 mm	6.2 mm links	0.5 mm anterior	5.3 mm inferior	8.2 mm
Werkzeuge > Linien > Kondyle_Femur Hals Basis Prox	13 mm	4 mm	1.4 mm	13.7 mm	13 mm rechts	4 mm anterior	1.4 mm superior	13.7 mm
Werkzeuge > Linien > Kondyle_AxPro_Kopfzentrum	13 mm	4 mm	1.4 mm	13.7 mm	13 mm rechts	4 mm anterior	1.4 mm superior	13.7 mm
Werkzeuge > Linien > Kondylenachse proj. auf Ebene Femur coronar	12.9 mm	4.4 mm	1 mm	13.7 mm	12.9 mm links	4.4 mm posterior	1 mm inferior	13.7 mm
Werkzeuge > Linien > Kondylenachse	12.9 mm	4.4 mm	1 mm	13.7 mm	12.9 mm links	4.4 mm posterior	1 mm inferior	13.7 mm
Werkzeuge > Linien > Kondyle proj. auf Ebene Tibia axial	12.7 mm	4.5 mm	2.1 mm	13.6 mm	12.7 mm links	4.5 mm posterior	2.1 mm inferior	13.6 mm
Werkzeuge > Linien > Femurachse proj. auf Ebene Femur coronar
Werkzeuge > Linien > Femurachse Kopfzentrum	6.8 mm	32.5 mm	31.2 mm	45.6 mm	6.8 mm rechts	32.5 mm posterior	31.2 mm superior	45.6 mm
Werkzeuge > Linien > Femurachse	6.8 mm	32.5 mm	31.2 mm	45.6 mm	6.8 mm rechts	32.5 mm posterior	31.2 mm superior	45.6 mm
Werkzeuge > Linien > dist. Tibiavorderkante proj. auf Ebene tibia coronar (varus valgus)	5.4 mm	2.3 mm	0.7 mm	5.9 mm	5.4 mm rechts	2.3 mm anterior	0.7 mm superior	5.9 mm
Werkzeuge > Linien > dist. Tibiavorderkante proj. auf Ebene tibia coronar	8.9 mm	3.8 mm	1.3 mm	9.7 mm	8.9 mm rechts	3.8 mm anterior	1.3 mm superior	9.7 mm
Werkzeuge > Linien > dist. Tibiavorderkante proj. auf Ebene Tibia axial	9.3 mm	2.7 mm	1.6 mm	9.8 mm	9.3 mm rechts	2.7 mm anterior	1.6 mm superior	9.8 mm
Werkzeuge > Linien > dist. Tibiavorderkante (varus valgus)	6.3 mm	0 mm	1.1 mm	6.4 mm	6.3 mm rechts	0 mm	1.1 mm superior	6.4 mm
Werkzeuge > Linien > dist. Tibiavorderkante	9.3 mm	2.7 mm	1.5 mm	9.8 mm	9.3 mm rechts	2.7 mm anterior	1.5 mm superior	9.8 mm
Werkzeuge > Linien > AxPro_Kondyle	13 mm	4 mm	1.4 mm	13.7 mm	13 mm rechts	4 mm anterior	1.4 mm superior	13.7 mm
Werkzeuge > Winkel > Winkel Schenkelhalsachse Femurachse (mittels Ebene manuell)	143.5 °	138.7 °	105.9 °	127.1 °	143.5 °	138.7 °	105.9 °	127.1 °
Werkzeuge > Winkel > Winkel Schenkelhalsachse Femurachse (Femur Hals Basis manuell definiert)	153.3 °	150.6 °	122.6 °	140.5 °	153.3 °	150.6 °	122.6 °	140.5 °
Werkzeuge > Winkel > varus valgus Tibia proj.	4.4 °	1.8 °	14.4 °	4.7 °	4.4 °	1.8 °	14.4 °	4.7 °
Werkzeuge > Winkel > varus valgus Femur proj.	3 °	0.7 °	3.2 °	2.3 °	3 °	0.7 °	3.2 °	2.3 °
Werkzeuge > Winkel > Torsionswinkel proj. auf Ebene Tibia axial	0.6 °	10 °	7 °	7 °	0.6 °	10 °	7 °	7 °
Werkzeuge > Winkel > Tibiotalare Torsion (TTT) proj.	0.5 °	8.1 °	5.4 °	5.4 °	0.5 °	8.1 °	5.4 °	5.4 °
Werkzeuge > Winkel > FTR (femorotibial Rotation) proj.	0.3 °	4.6 °	3.7 °	3.7 °	0.3 °	4.6 °	3.7 °	3.7 °
Werkzeuge > Winkel > Antetorsionswinkel korrigiert	13.5 °	14.2 °	11.5 °	16.1 °	13.5 °	14.2 °	11.5 °	16.1 °
Werkzeuge > Winkel > Antetorsionswinkel (über Ebene manuell bestimmt) proj	24.1 °	64.9 °	21.3 °	30.3 °	24.1 °	64.9 °	21.3 °	30.3 °
Werkzeuge > Winkel > Antetorsionswinkel (Femur Hals Basis manuell) proj	20.3 °	17.2 °	17.1 °	23.4 °	20.3 °	17.2 °	17.1 °	23.4 °
Werkzeuge > Ebenen > Tibia coronar
Werkzeuge > Ebenen > Tibia axial
Werkzeuge > Ebenen > Femur coronar
Werkzeuge > Ebenen > Femur axial
Werkzeuge > Ebenen > Ebene manuell
Werkzeuge > Polylinien > Punkte auf Kopf
Werkzeuge > Koordinatensysteme > ks tibia prox.
Werkzeuge > Koordinatensysteme > ks femur
Werkzeuge > Koordinatensysteme > ks
Werkzeuge > Koordinatensysteme > Kopie ks femur
Werkzeuge > Variablen > Kopfachsen_tmp	-100
Werkzeuge > Variablen > 300	300
Werkzeuge > Variablen > 50	50
Werkzeuge > Variablen > -50	-50
