# Supplementary material for: 3D Slicer open-source software plug-in for vector-based angle calculation of canine hind limb alignment in computed tomographic images
Source: PLoS One. 2024 Mar 29;19(3):e0283823. doi: 10.1371/journal.pone.0283823 (PMC10980227; doi:10.1371/journal.pone.0283823)
Supplement: S2 Data — (ZIP) [file pone.0283823.s002.zip › 112.csv]

Werkzeuge Name	Datensatzkoordinatensystem X	Datensatzkoordinatensystem Y	Datensatzkoordinatensystem Z	Datensatzkoordinatensystem 3D	Patientenkoordinatensystem X	Patientenkoordinatensystem Y	Patientenkoordinatensystem Z	Patientenkoordinatensystem 3D	Extra Wert X	Extra Wert Y	Extra Wert Z	Extra Wert 3D	Extra Wert Beschreibung
Ansichten > Ergebnisse varus valgus Tibia > varus valgus Tibia proj.	1.9 °	0.7 °	5.3 °	2.1 °	1.9 °	0.7 °	5.3 °	2.1 °
Ansichten > Ergebnisse varus valgus Femur > varus valgus Femur proj.	8.3 °	2.6 °	9.8 °	7 °	8.3 °	2.6 °	9.8 °	7 °
Ansichten > Ergebnisse Torsionswinkel Tibia > Torsionswinkel proj. auf Ebene Tibia axial	0.3 °	12.3 °	7.1 °	7 °	0.3 °	12.3 °	7.1 °	7 °
Ansichten > Ergebnisse FTR (femorotibiale Rotation) proj. > FTR (femorotibial Rotation) proj.	0.1 °	3.4 °	2.4 °	2.3 °	0.1 °	3.4 °	2.4 °	2.3 °
Ansichten > Ergebnisse AT-Winkel proj. > Winkel Schenkelhalsachse Femurachse (mittels Ebene manuell)	152.2 °	142.7 °	112.1 °	134.9 °	152.2 °	142.7 °	112.1 °	134.9 °
Ansichten > Ergebnisse AT-Winkel proj. > Winkel Schenkelhalsachse Femurachse (Femur Hals Basis manuell definiert)	155.9 °	154.4 °	126.5 °	144.8 °	155.9 °	154.4 °	126.5 °	144.8 °
Ansichten > Ergebnisse AT-Winkel proj. > Antetorsionswinkel (über Ebene manuell bestimmt) proj	26.3 °	38 °	24.2 °	32 °	26.3 °	38 °	24.2 °	32 °
Ansichten > Ergebnisse AT-Winkel proj. > Antetorsionswinkel (Femur Hals Basis manuell) proj	12.9 °	11.6 °	11.5 °	15.1 °	12.9 °	11.6 °	11.5 °	15.1 °
Ansichten > Ergebnis Tibiotalare Torsion (TTT) > Tibiotalare Torsion (TTT) proj.	0.2 °	8.1 °	4.3 °	4.2 °	0.2 °	8.1 °	4.3 °	4.2 °
Ansichten > Eingaben varus valgus Tibia > Tibiaachse proximal	41.8 mm	115.8 mm	176.4 mm		32.7 mm rechts	41.3 mm anterior	7.2 mm inferior
Ansichten > Eingaben varus valgus Tibia > Tibiaachse distal	52.6 mm	113.8 mm	227.1 mm		21.9 mm rechts	39.3 mm anterior	57.9 mm inferior
Ansichten > Eingaben varus valgus Tibia > prox. Tibiahinterkante medial (varus valgus)	39.6 mm	112.6 mm	147.5 mm		34.9 mm rechts	38.1 mm anterior	21.7 mm superior
Ansichten > Eingaben varus valgus Tibia > prox. Tibiahinterkante medial	40.7 mm	107 mm	152.9 mm		33.8 mm rechts	32.5 mm anterior	16.3 mm superior
Ansichten > Eingaben varus valgus Tibia > prox. Tibiahinterkante lateral (varus valgus)	29.5 mm	109.9 mm	149.7 mm		45 mm rechts	35.4 mm anterior	19.5 mm superior
Ansichten > Eingaben varus valgus Tibia > prox. Tibiahinterkante lateral	32.7 mm	103.9 mm	155.4 mm		41.8 mm rechts	29.4 mm anterior	13.8 mm superior
Ansichten > Eingaben varus valgus Tibia > dist. Tibiavorderkante medial (varus valgus)	57.8 mm	114.9 mm	236.9 mm		16.7 mm rechts	40.4 mm anterior	67.7 mm inferior
Ansichten > Eingaben varus valgus Tibia > dist. Tibiavorderkante medial	58.4 mm	120.6 mm	236.8 mm		16.1 mm rechts	46.1 mm anterior	67.6 mm inferior
Ansichten > Eingaben varus valgus Tibia > dist. Tibiavorderkante lateral (varus valgus)	51.1 mm	114.9 mm	238.2 mm		23.4 mm rechts	40.4 mm anterior	69 mm inferior
Ansichten > Eingaben varus valgus Tibia > dist. Tibiavorderkante lateral	50 mm	118.5 mm	239.1 mm		24.5 mm rechts	44 mm anterior	69.9 mm inferior
Ansichten > Eingaben varus valgus Femur > Kondyle medial	41.8 mm	106.3 mm	140.9 mm		32.7 mm rechts	31.8 mm anterior	28.3 mm superior
Ansichten > Eingaben varus valgus Femur > Kondyle lateral	29.5 mm	102.2 mm	143.6 mm		45 mm rechts	27.7 mm anterior	25.6 mm superior
Ansichten > Eingaben varus valgus Femur > Femurachsenpunkt proximal	42.2 mm	75.5 mm	84 mm		32.3 mm rechts	1 mm anterior	85.2 mm superior
Ansichten > Eingaben varus valgus Femur > Femurachsenpunkt distal	33.7 mm	104.1 mm	115.8 mm		40.8 mm rechts	29.6 mm anterior	53.4 mm superior
Ansichten > Eingaben Tibiotalare Torsion (TTT) > Tibiaachse proximal	41.8 mm	115.8 mm	176.4 mm		32.7 mm rechts	41.3 mm anterior	7.2 mm inferior
Ansichten > Eingaben Tibiotalare Torsion (TTT) > Tibiaachse distal	52.6 mm	113.8 mm	227.1 mm		21.9 mm rechts	39.3 mm anterior	57.9 mm inferior
Ansichten > Eingaben Tibiotalare Torsion (TTT) > Talus medial	57 mm	120.2 mm	242.9 mm		17.5 mm rechts	45.7 mm anterior	73.7 mm inferior
Ansichten > Eingaben Tibiotalare Torsion (TTT) > Talus lateral	49.8 mm	117.8 mm	244.5 mm		24.7 mm rechts	43.3 mm anterior	75.3 mm inferior
Ansichten > Eingaben Tibiotalare Torsion (TTT) > dist. Tibiavorderkante medial	58.4 mm	120.6 mm	236.8 mm		16.1 mm rechts	46.1 mm anterior	67.6 mm inferior
Ansichten > Eingaben Tibiotalare Torsion (TTT) > dist. Tibiavorderkante lateral	50 mm	118.5 mm	239.1 mm		24.5 mm rechts	44 mm anterior	69.9 mm inferior
Ansichten > Eingaben Tibia Torsionswinkel > Tibiaachse proximal	41.8 mm	115.8 mm	176.4 mm		32.7 mm rechts	41.3 mm anterior	7.2 mm inferior
Ansichten > Eingaben Tibia Torsionswinkel > Tibiaachse distal	52.6 mm	113.8 mm	227.1 mm		21.9 mm rechts	39.3 mm anterior	57.9 mm inferior
Ansichten > Eingaben Tibia Torsionswinkel > prox. Tibiahinterkante medial	40.7 mm	107 mm	152.9 mm		33.8 mm rechts	32.5 mm anterior	16.3 mm superior
Ansichten > Eingaben Tibia Torsionswinkel > prox. Tibiahinterkante lateral	32.7 mm	103.9 mm	155.4 mm		41.8 mm rechts	29.4 mm anterior	13.8 mm superior
Ansichten > Eingaben Tibia Torsionswinkel > dist. Tibiavorderkante medial	58.4 mm	120.6 mm	236.8 mm		16.1 mm rechts	46.1 mm anterior	67.6 mm inferior
Ansichten > Eingaben Tibia Torsionswinkel > dist. Tibiavorderkante lateral	50 mm	118.5 mm	239.1 mm		24.5 mm rechts	44 mm anterior	69.9 mm inferior
Ansichten > Eingaben FTR (femorotibiale Rotation) proj. > Tibiaachse proximal	41.8 mm	115.8 mm	176.4 mm		32.7 mm rechts	41.3 mm anterior	7.2 mm inferior
Ansichten > Eingaben FTR (femorotibiale Rotation) proj. > Tibiaachse distal	52.6 mm	113.8 mm	227.1 mm		21.9 mm rechts	39.3 mm anterior	57.9 mm inferior
Ansichten > Eingaben FTR (femorotibiale Rotation) proj. > prox. Tibiahinterkante medial	40.7 mm	107 mm	152.9 mm		33.8 mm rechts	32.5 mm anterior	16.3 mm superior
Ansichten > Eingaben FTR (femorotibiale Rotation) proj. > prox. Tibiahinterkante lateral	32.7 mm	103.9 mm	155.4 mm		41.8 mm rechts	29.4 mm anterior	13.8 mm superior
Ansichten > Eingaben FTR (femorotibiale Rotation) proj. > Kondyle medial	41.8 mm	106.3 mm	140.9 mm		32.7 mm rechts	31.8 mm anterior	28.3 mm superior
Ansichten > Eingaben FTR (femorotibiale Rotation) proj. > Kondyle lateral	29.5 mm	102.2 mm	143.6 mm		45 mm rechts	27.7 mm anterior	25.6 mm superior
Ansichten > Eingaben AT Winkel proj. > Kondyle medial	41.8 mm	106.3 mm	140.9 mm		32.7 mm rechts	31.8 mm anterior	28.3 mm superior
Ansichten > Eingaben AT Winkel proj. > Kondyle lateral	29.5 mm	102.2 mm	143.6 mm		45 mm rechts	27.7 mm anterior	25.6 mm superior
Ansichten > Eingaben AT Winkel proj. > Femurkopfmittelpunkt	52.3 mm	66.9 mm	67.5 mm		22.2 mm rechts	7.6 mm posterior	101.7 mm superior
Ansichten > Eingaben AT Winkel proj. > Femurachsenpunkt proximal	42.2 mm	75.5 mm	84 mm		32.3 mm rechts	1 mm anterior	85.2 mm superior
Ansichten > Eingaben AT Winkel proj. > Femurachsenpunkt distal	33.7 mm	104.1 mm	115.8 mm		40.8 mm rechts	29.6 mm anterior	53.4 mm superior
Ansichten > Eingaben AT Winkel proj. > Femur Hals Basis manuell	43.4 mm	70.2 mm	78.7 mm		31.1 mm rechts	4.3 mm posterior	90.5 mm superior
Ansichten > Eingaben AT Winkel proj. > Femur Hals Basis (ermittelt durch Proj. auf Ebene manuell)	50.4 mm	67.1 mm	69.7 mm		24.1 mm rechts	7.4 mm posterior	99.5 mm superior
Ansichten > Eingaben AT Winkel proj. > Lot von Femurkopfmittelpunk	1.9 mm	0.1 mm	2.1 mm	2.9 mm	1.9 mm rechts	0.1 mm anterior	2.1 mm inferior	2.9 mm
Ansichten > Eingaben AT Winkel proj. > Ebene manuell
Ansichten > Eingaben AT Winkel proj. > Punkte auf Kopf
Ansichten > Ansicht Werkzeuge varus valgus Tibia > tmp zur Definition der Senkrechten auf tibia vk und hk	47.2 mm	114.8 mm	201.7 mm		27.3 mm rechts	40.3 mm anterior	32.5 mm inferior
Ansichten > Ansicht Werkzeuge varus valgus Tibia > tmp proj. auf Ebene tibia coronar	47.2 mm	114.8 mm	201.7 mm		27.3 mm rechts	40.3 mm anterior	32.5 mm inferior
Ansichten > Ansicht Werkzeuge varus valgus Tibia > Tibiaachse proximal	41.8 mm	115.8 mm	176.4 mm		32.7 mm rechts	41.3 mm anterior	7.2 mm inferior
Ansichten > Ansicht Werkzeuge varus valgus Tibia > Tibiaachse distal	52.6 mm	113.8 mm	227.1 mm		21.9 mm rechts	39.3 mm anterior	57.9 mm inferior
Ansichten > Ansicht Werkzeuge varus valgus Tibia > prox. Tibiahinterkante medial proj. auf Ebene tibia coronar (varus valgus)	37.8 mm	117.7 mm	148.1 mm		36.7 mm rechts	43.2 mm anterior	21.1 mm superior
Ansichten > Ansicht Werkzeuge varus valgus Tibia > prox. Tibiahinterkante medial (varus valgus)	39.6 mm	112.6 mm	147.5 mm		34.9 mm rechts	38.1 mm anterior	21.7 mm superior
Ansichten > Ansicht Werkzeuge varus valgus Tibia > prox. Tibiahinterkante lateral proj. auf Ebene tibia coronar (varus valgus)	28.1 mm	114 mm	150.2 mm		46.4 mm rechts	39.5 mm anterior	19 mm superior
Ansichten > Ansicht Werkzeuge varus valgus Tibia > prox. Tibiahinterkante lateral (varus valgus)	29.5 mm	109.9 mm	149.7 mm		45 mm rechts	35.4 mm anterior	19.5 mm superior
Ansichten > Ansicht Werkzeuge varus valgus Tibia > Ende der Verlängerung Senkrechte auf tibia vk (varus valgus)	38 mm	117.2 mm	152.7 mm		36.5 mm rechts	42.7 mm anterior	16.5 mm superior
Ansichten > Ansicht Werkzeuge varus valgus Tibia > Ende der Senkrechte auf tibia hk (varus valgus)	35.3 mm	116.7 mm	148.6 mm		39.2 mm rechts	42.2 mm anterior	20.6 mm superior
Ansichten > Ansicht Werkzeuge varus valgus Tibia > dist. Tibiavorderkante medial proj. auf Ebene tibia coronar (varus valgus)	58 mm	114.5 mm	236.9 mm		16.5 mm rechts	40 mm anterior	67.7 mm inferior
Ansichten > Ansicht Werkzeuge varus valgus Tibia > dist. Tibiavorderkante medial (varus valgus)	57.8 mm	114.9 mm	236.9 mm		16.7 mm rechts	40.4 mm anterior	67.7 mm inferior
Ansichten > Ansicht Werkzeuge varus valgus Tibia > dist. Tibiavorderkante lateral proj. auf Ebene tibia coronar (varus valgus)	52 mm	112.3 mm	237.9 mm		22.5 mm rechts	37.8 mm anterior	68.7 mm inferior
Ansichten > Ansicht Werkzeuge varus valgus Tibia > dist. Tibiavorderkante lateral (varus valgus)	51.1 mm	114.9 mm	238.2 mm		23.4 mm rechts	40.4 mm anterior	69 mm inferior
Ansichten > Ansicht Werkzeuge varus valgus Tibia > Verlängerung Senkrechte auf tibia vk (varus valgus)	9.2 mm	2.4 mm	49.1 mm	50 mm	9.2 mm rechts	2.4 mm anterior	49.1 mm superior	50 mm
Ansichten > Ansicht Werkzeuge varus valgus Tibia > Tibiaachse	10.9 mm	2 mm	50.7 mm	51.9 mm	10.9 mm rechts	2 mm anterior	50.7 mm superior	51.9 mm
Ansichten > Ansicht Werkzeuge varus valgus Tibia > Senkrechte auf dist. Tibiavorderkante in Ebene tibia coronar (varus valgus)	6.7 mm	1.8 mm	35.8 mm	36.5 mm	6.7 mm links	1.8 mm posterior	35.8 mm inferior	36.5 mm
Ansichten > Ansicht Werkzeuge varus valgus Tibia > Senkrecht auf prox. Tibiahinterkante in Ebene tibia coronar (varus valgus)	11.9 mm	2 mm	53.1 mm	54.4 mm	11.9 mm rechts	2 mm anterior	53.1 mm superior	54.4 mm
Ansichten > Ansicht Werkzeuge varus valgus Tibia > prox. Tibiahinterkante proj auf Ebene tibia coronar (varus valgus)	9.7 mm	3.7 mm	2 mm	10.6 mm	9.7 mm links	3.7 mm anterior	2 mm superior	10.6 mm
Ansichten > Ansicht Werkzeuge varus valgus Tibia > prox. Tibiahinterkante (varus valgus)	10 mm	2.7 mm	2.1 mm	10.6 mm	10 mm links	2.7 mm anterior	2.1 mm superior	10.6 mm
Ansichten > Ansicht Werkzeuge varus valgus Tibia > dist. Tibiavorderkante proj. auf Ebene tibia coronar (varus valgus)	6 mm	2.3 mm	1 mm	6.5 mm	6 mm links	2.3 mm anterior	1 mm superior	6.5 mm
Ansichten > Ansicht Werkzeuge varus valgus Tibia > dist. Tibiavorderkante (varus valgus)	6.8 mm	0 mm	1.3 mm	6.9 mm	6.8 mm links	0 mm anterior	1.3 mm superior	6.9 mm
Ansichten > Ansicht Werkzeuge varus valgus Tibia > varus valgus Tibia proj.	1.9 °	0.7 °	5.3 °	2.1 °	1.9 °	0.7 °	5.3 °	2.1 °
Ansichten > Ansicht Werkzeuge varus valgus Tibia > Tibia coronar
Ansichten > Ansicht Werkzeuge varus valgus Tibia > ks tibia prox.
Ansichten > Ansicht Werkzeuge varus valgus Femur > Kondyle medial proj. auf Ebene Femur coronar	35.1 mm	118.2 mm	128.5 mm		39.4 mm rechts	43.7 mm anterior	40.7 mm superior
Ansichten > Ansicht Werkzeuge varus valgus Femur > Kondyle medial	41.8 mm	106.3 mm	140.9 mm		32.7 mm rechts	31.8 mm anterior	28.3 mm superior
Ansichten > Ansicht Werkzeuge varus valgus Femur > Kondyle lateral proj auf Ebene Femur coronar	22.8 mm	114.1 mm	131.1 mm		51.7 mm rechts	39.6 mm anterior	38.1 mm superior
Ansichten > Ansicht Werkzeuge varus valgus Femur > Kondyle lateral	29.5 mm	102.2 mm	143.6 mm		45 mm rechts	27.7 mm anterior	25.6 mm superior
Ansichten > Ansicht Werkzeuge varus valgus Femur > Femurachsenpunkt proximal	42.2 mm	75.5 mm	84 mm		32.3 mm rechts	1 mm anterior	85.2 mm superior
Ansichten > Ansicht Werkzeuge varus valgus Femur > Femurachsenpunkt distal	33.7 mm	104.1 mm	115.8 mm		40.8 mm rechts	29.6 mm anterior	53.4 mm superior
Ansichten > Ansicht Werkzeuge varus valgus Femur > Femur prox. proj. auf Ebene Femur coronar	42.2 mm	75.5 mm	84 mm		32.3 mm rechts	1 mm anterior	85.2 mm superior
Ansichten > Ansicht Werkzeuge varus valgus Femur > Endpunkt Verlängerung der Senkrechten auf Kondylenachse	37.8 mm	69.2 mm	80.3 mm		36.7 mm rechts	5.3 mm posterior	88.9 mm superior
Ansichten > Ansicht Werkzeuge varus valgus Femur > Endpunkt Senkrechte auf Kondylenachse	32.2 mm	117.2 mm	129.1 mm		42.3 mm rechts	42.7 mm anterior	40.1 mm superior
Ansichten > Ansicht Werkzeuge varus valgus Femur > Verlängerung der Senkrechten auf Kondylenachse	4.1 mm	34.9 mm	35.5 mm	50 mm	4.1 mm links	34.9 mm posterior	35.5 mm superior	50 mm
Ansichten > Ansicht Werkzeuge varus valgus Femur > Senkrechte auf Kondylenachse	1.5 mm	13.1 mm	13.3 mm	18.7 mm	1.5 mm rechts	13.1 mm anterior	13.3 mm inferior	18.7 mm
Ansichten > Ansicht Werkzeuge varus valgus Femur > Kondylenachse proj. auf Ebene Femur coronar	12.3 mm	4.1 mm	2.6 mm	13.2 mm	12.3 mm rechts	4.1 mm posterior	2.6 mm inferior	13.2 mm
Ansichten > Ansicht Werkzeuge varus valgus Femur > Kondylenachse	12.3 mm	4.1 mm	2.6 mm	13.2 mm	12.3 mm rechts	4.1 mm posterior	2.6 mm inferior	13.2 mm
Ansichten > Ansicht Werkzeuge varus valgus Femur > Femurachse proj. auf Ebene Femur coronar
Ansichten > Ansicht Werkzeuge varus valgus Femur > Femurachse	8.5 mm	28.6 mm	31.8 mm	43.6 mm	8.5 mm links	28.6 mm posterior	31.8 mm superior	43.6 mm
Ansichten > Ansicht Werkzeuge varus valgus Femur > varus valgus Femur proj.	8.3 °	2.6 °	9.8 °	7 °	8.3 °	2.6 °	9.8 °	7 °
Ansichten > Ansicht Werkzeuge varus valgus Femur > Femur coronar
Ansichten > Ansicht Werkzeuge varus valgus Femur > ks femur
Ansichten > Ansicht Werkzeuge Torsionswinkel Tibia > Tibiaachse proximal	41.8 mm	115.8 mm	176.4 mm		32.7 mm rechts	41.3 mm anterior	7.2 mm inferior
Ansichten > Ansicht Werkzeuge Torsionswinkel Tibia > Tibiaachse distal	52.6 mm	113.8 mm	227.1 mm		21.9 mm rechts	39.3 mm anterior	57.9 mm inferior
Ansichten > Ansicht Werkzeuge Torsionswinkel Tibia > prox. Tibiahinterkante medial proj. auf Ebene Tibia axial	56.3 mm	104.1 mm	225.9 mm		18.2 mm rechts	29.6 mm anterior	56.7 mm inferior
Ansichten > Ansicht Werkzeuge Torsionswinkel Tibia > prox. Tibiahinterkante medial	40.7 mm	107 mm	152.9 mm		33.8 mm rechts	32.5 mm anterior	16.3 mm superior
Ansichten > Ansicht Werkzeuge Torsionswinkel Tibia > prox. Tibiahinterkante lateral proj. auf Ebene Tibia axial	48.2 mm	101 mm	227.5 mm		26.3 mm rechts	26.5 mm anterior	58.3 mm inferior
Ansichten > Ansicht Werkzeuge Torsionswinkel Tibia > prox. Tibiahinterkante lateral	32.7 mm	103.9 mm	155.4 mm		41.8 mm rechts	29.4 mm anterior	13.8 mm superior
Ansichten > Ansicht Werkzeuge Torsionswinkel Tibia > dist. Tibiavorderkante medial proj. auf Ebene Tibia axial	56.2 mm	121 mm	226.6 mm		18.3 mm rechts	46.5 mm anterior	57.4 mm inferior
Ansichten > Ansicht Werkzeuge Torsionswinkel Tibia > dist. Tibiavorderkante medial	58.4 mm	120.6 mm	236.8 mm		16.1 mm rechts	46.1 mm anterior	67.6 mm inferior
Ansichten > Ansicht Werkzeuge Torsionswinkel Tibia > dist. Tibiavorderkante lateral proj. auf Ebene Tibia axial	47.7 mm	118.9 mm	228.4 mm		26.8 mm rechts	44.4 mm anterior	59.2 mm inferior
Ansichten > Ansicht Werkzeuge Torsionswinkel Tibia > dist. Tibiavorderkante lateral	50 mm	118.5 mm	239.1 mm		24.5 mm rechts	44 mm anterior	69.9 mm inferior
Ansichten > Ansicht Werkzeuge Torsionswinkel Tibia > prox. Tibiahinterkante proj. auf Ebene Tibia axial	8.2 mm	3.1 mm	1.6 mm	8.9 mm	8.2 mm links	3.1 mm anterior	1.6 mm superior	8.9 mm
Ansichten > Ansicht Werkzeuge Torsionswinkel Tibia > prox. Tibiahinterkante	8 mm	3.1 mm	2.4 mm	8.9 mm	8 mm links	3.1 mm anterior	2.4 mm superior	8.9 mm
Ansichten > Ansicht Werkzeuge Torsionswinkel Tibia > dist. Tibiavorderkante proj. auf Ebene Tibia axial	8.5 mm	2.1 mm	1.7 mm	9 mm	8.5 mm links	2.1 mm anterior	1.7 mm superior	9 mm
Ansichten > Ansicht Werkzeuge Torsionswinkel Tibia > dist. Tibiavorderkante	8.4 mm	2.1 mm	2.3 mm	9 mm	8.4 mm links	2.1 mm anterior	2.3 mm superior	9 mm
Ansichten > Ansicht Werkzeuge Torsionswinkel Tibia > Torsionswinkel proj. auf Ebene Tibia axial	0.3 °	12.3 °	7.1 °	7 °	0.3 °	12.3 °	7.1 °	7 °
Ansichten > Ansicht Werkzeuge Torsionswinkel Tibia > Tibia axial
Ansichten > Ansicht Werkzeuge Torsionswinkel Tibia > ks tibia prox.
Ansichten > Ansicht Werkzeuge Tibiotalare Torsion (TTT) > Tibiaachse proximal	41.8 mm	115.8 mm	176.4 mm		32.7 mm rechts	41.3 mm anterior	7.2 mm inferior
Ansichten > Ansicht Werkzeuge Tibiotalare Torsion (TTT) > Tibiaachse distal	52.6 mm	113.8 mm	227.1 mm		21.9 mm rechts	39.3 mm anterior	57.9 mm inferior
Ansichten > Ansicht Werkzeuge Tibiotalare Torsion (TTT) > Talus medial proj. auf Ebene Tibia axial	53.7 mm	120.8 mm	227.2 mm		20.8 mm rechts	46.3 mm anterior	58 mm inferior
Ansichten > Ansicht Werkzeuge Tibiotalare Torsion (TTT) > Talus medial	57 mm	120.2 mm	242.9 mm		17.5 mm rechts	45.7 mm anterior	73.7 mm inferior
Ansichten > Ansicht Werkzeuge Tibiotalare Torsion (TTT) > Talus lateral proj. auf Ebene Tibia axial	46.4 mm	118.5 mm	228.6 mm		28.1 mm rechts	44 mm anterior	59.4 mm inferior
Ansichten > Ansicht Werkzeuge Tibiotalare Torsion (TTT) > Talus lateral	49.8 mm	117.8 mm	244.5 mm		24.7 mm rechts	43.3 mm anterior	75.3 mm inferior
Ansichten > Ansicht Werkzeuge Tibiotalare Torsion (TTT) > dist. Tibiavorderkante medial proj. auf Ebene Tibia axial	56.2 mm	121 mm	226.6 mm		18.3 mm rechts	46.5 mm anterior	57.4 mm inferior
Ansichten > Ansicht Werkzeuge Tibiotalare Torsion (TTT) > dist. Tibiavorderkante medial	58.4 mm	120.6 mm	236.8 mm		16.1 mm rechts	46.1 mm anterior	67.6 mm inferior
Ansichten > Ansicht Werkzeuge Tibiotalare Torsion (TTT) > dist. Tibiavorderkante lateral proj. auf Ebene Tibia axial	47.7 mm	118.9 mm	228.4 mm		26.8 mm rechts	44.4 mm anterior	59.2 mm inferior
Ansichten > Ansicht Werkzeuge Tibiotalare Torsion (TTT) > dist. Tibiavorderkante lateral	50 mm	118.5 mm	239.1 mm		24.5 mm rechts	44 mm anterior	69.9 mm inferior
Ansichten > Ansicht Werkzeuge Tibiotalare Torsion (TTT) > Talusachse proj. auf Ebene Tibia axial	7.3 mm	2.4 mm	1.5 mm	7.8 mm	7.3 mm rechts	2.4 mm posterior	1.5 mm inferior	7.8 mm
Ansichten > Ansicht Werkzeuge Tibiotalare Torsion (TTT) > dist. Tibiavorderkante proj. auf Ebene Tibia axial	8.5 mm	2.1 mm	1.7 mm	9 mm	8.5 mm links	2.1 mm anterior	1.7 mm superior	9 mm
Ansichten > Ansicht Werkzeuge Tibiotalare Torsion (TTT) > Tibiotalare Torsion (TTT) proj.	0.2 °	8.1 °	4.3 °	4.2 °	0.2 °	8.1 °	4.3 °	4.2 °
Ansichten > Ansicht Werkzeuge Tibiotalare Torsion (TTT) > Tibia axial
Ansichten > Ansicht Werkzeuge Tibiotalare Torsion (TTT) > ks tibia prox.
Ansichten > Ansicht Werkzeuge FTR > prox. Tibiahinterkante medial proj. auf Ebene Tibia axial	56.3 mm	104.1 mm	225.9 mm		18.2 mm rechts	29.6 mm anterior	56.7 mm inferior
Ansichten > Ansicht Werkzeuge FTR > prox. Tibiahinterkante medial	40.7 mm	107 mm	152.9 mm		33.8 mm rechts	32.5 mm anterior	16.3 mm superior
Ansichten > Ansicht Werkzeuge FTR > prox. Tibiahinterkante lateral proj. auf Ebene Tibia axial	48.2 mm	101 mm	227.5 mm		26.3 mm rechts	26.5 mm anterior	58.3 mm inferior
Ansichten > Ansicht Werkzeuge FTR > prox. Tibiahinterkante lateral	32.7 mm	103.9 mm	155.4 mm		41.8 mm rechts	29.4 mm anterior	13.8 mm superior
Ansichten > Ansicht Werkzeuge FTR > Kondyle medial proj. auf Ebene Tibia axial	59.8 mm	102.9 mm	225.1 mm		14.7 mm rechts	28.4 mm anterior	55.9 mm inferior
Ansichten > Ansicht Werkzeuge FTR > Kondyle medial	41.8 mm	106.3 mm	140.9 mm		32.7 mm rechts	31.8 mm anterior	28.3 mm superior
Ansichten > Ansicht Werkzeuge FTR > Kondyle lateral proj auf Ebene Tibia axial	47.5 mm	98.8 mm	227.6 mm		27 mm rechts	24.3 mm anterior	58.4 mm inferior
Ansichten > Ansicht Werkzeuge FTR > Kondyle lateral	29.5 mm	102.2 mm	143.6 mm		45 mm rechts	27.7 mm anterior	25.6 mm superior
Ansichten > Ansicht Werkzeuge FTR > prox. Tibiahinterkante proj. auf Ebene Tibia axial	8.2 mm	3.1 mm	1.6 mm	8.9 mm	8.2 mm links	3.1 mm anterior	1.6 mm superior	8.9 mm
Ansichten > Ansicht Werkzeuge FTR > prox. Tibiahinterkante	8 mm	3.1 mm	2.4 mm	8.9 mm	8 mm links	3.1 mm anterior	2.4 mm superior	8.9 mm
Ansichten > Ansicht Werkzeuge FTR > Kondylenachse	12.3 mm	4.1 mm	2.6 mm	13.2 mm	12.3 mm rechts	4.1 mm posterior	2.6 mm inferior	13.2 mm
Ansichten > Ansicht Werkzeuge FTR > Kondyle proj. auf Ebene Tibia axial	12.3 mm	4.1 mm	2.5 mm	13.2 mm	12.3 mm rechts	4.1 mm posterior	2.5 mm inferior	13.2 mm
Ansichten > Ansicht Werkzeuge FTR > FTR (femorotibial Rotation) proj.	0.1 °	3.4 °	2.4 °	2.3 °	0.1 °	3.4 °	2.4 °	2.3 °
Ansichten > Ansicht Werkzeuge FTR > Tibia axial
Ansichten > Ansicht Werkzeuge FTR > ks tibia prox.
Ansichten > Ansicht Werkzeuge AT-Winkel (best. mittels Ebene) > TMP B	59 mm	83.8 mm	81.1 mm		15.5 mm rechts	9.3 mm anterior	88.1 mm superior
Ansichten > Ansicht Werkzeuge AT-Winkel (best. mittels Ebene) > tmp A	53.9 mm	80.3 mm	82.8 mm		20.6 mm rechts	5.8 mm anterior	86.4 mm superior
Ansichten > Ansicht Werkzeuge AT-Winkel (best. mittels Ebene) > TMP6	60.5 mm	85 mm	80.4 mm		14 mm rechts	10.5 mm anterior	88.8 mm superior
Ansichten > Ansicht Werkzeuge AT-Winkel (best. mittels Ebene) > TMP5	60.8 mm	38.4 mm	35.7 mm		13.7 mm rechts	36.1 mm posterior	133.5 mm superior
Ansichten > Ansicht Werkzeuge AT-Winkel (best. mittels Ebene) > Kondyle medial	41.8 mm	106.3 mm	140.9 mm		32.7 mm rechts	31.8 mm anterior	28.3 mm superior
Ansichten > Ansicht Werkzeuge AT-Winkel (best. mittels Ebene) > Kondyle lateral	29.5 mm	102.2 mm	143.6 mm		45 mm rechts	27.7 mm anterior	25.6 mm superior
Ansichten > Ansicht Werkzeuge AT-Winkel (best. mittels Ebene) > Femurkopfmittelpunkt	52.3 mm	66.9 mm	67.5 mm		22.2 mm rechts	7.6 mm posterior	101.7 mm superior
Ansichten > Ansicht Werkzeuge AT-Winkel (best. mittels Ebene) > Femurachsenpunkt proximal	42.2 mm	75.5 mm	84 mm		32.3 mm rechts	1 mm anterior	85.2 mm superior
Ansichten > Ansicht Werkzeuge AT-Winkel (best. mittels Ebene) > Femurachsenpunkt distal	33.7 mm	104.1 mm	115.8 mm		40.8 mm rechts	29.6 mm anterior	53.4 mm superior
Ansichten > Ansicht Werkzeuge AT-Winkel (best. mittels Ebene) > Femur Hals Basis manuell Pro	41.9 mm	75.2 mm	84.2 mm		32.6 mm rechts	0.7 mm anterior	85 mm superior
Ansichten > Ansicht Werkzeuge AT-Winkel (best. mittels Ebene) > Femur Hals Basis manuell	43.4 mm	70.2 mm	78.7 mm		31.1 mm rechts	4.3 mm posterior	90.5 mm superior
Ansichten > Ansicht Werkzeuge AT-Winkel (best. mittels Ebene) > Femur Hals Basis (ermittelt durch Proj. auf Ebene manuell)	50.4 mm	67.1 mm	69.7 mm		24.1 mm rechts	7.4 mm posterior	99.5 mm superior
Ansichten > Ansicht Werkzeuge AT-Winkel (best. mittels Ebene) > Femur Hals Basis (Ebene) proj. auf Ebene Femur axial	47 mm	78.6 mm	82.5 mm		27.5 mm rechts	4.1 mm anterior	86.7 mm superior
Ansichten > Ansicht Werkzeuge AT-Winkel (best. mittels Ebene) > AxPro_Kopfszentrum	48.5 mm	79.8 mm	81.8 mm		26 mm rechts	5.3 mm anterior	87.4 mm superior
Ansichten > Ansicht Werkzeuge AT-Winkel (best. mittels Ebene) > AxPro_Kondyle medial	53.8 mm	65.8 mm	95.9 mm		20.7 mm rechts	8.7 mm posterior	73.3 mm superior
Ansichten > Ansicht Werkzeuge AT-Winkel (best. mittels Ebene) > AxPro_Kondyle lateral	41.8 mm	60.6 mm	97.3 mm		32.7 mm rechts	13.9 mm posterior	71.9 mm superior
Ansichten > Ansicht Werkzeuge AT-Winkel (best. mittels Ebene) > Neue Linie 31	12 mm	5.2 mm	1.4 mm	13.1 mm	12 mm links	5.2 mm anterior	1.4 mm superior	13.1 mm
Ansichten > Ansicht Werkzeuge AT-Winkel (best. mittels Ebene) > Kopfzentrum - Femur Hals Basis (manuell) Linie	9 mm	3.2 mm	11.1 mm	14.7 mm	9 mm rechts	3.2 mm anterior	11.1 mm inferior	14.7 mm
Ansichten > Ansicht Werkzeuge AT-Winkel (best. mittels Ebene) > Kopfzentrum - Femur Hals Basis (durch Ebene) Linie	1.9 mm	0.1 mm	2.1 mm	2.9 mm	1.9 mm rechts	0.1 mm anterior	2.1 mm inferior	2.9 mm
Ansichten > Ansicht Werkzeuge AT-Winkel (best. mittels Ebene) > Kondyle_Femur Hals Basis Prox	12 mm	5.2 mm	1.4 mm	13.1 mm	12 mm links	5.2 mm anterior	1.4 mm superior	13.1 mm
Ansichten > Ansicht Werkzeuge AT-Winkel (best. mittels Ebene) > Kondyle_AxPro_Kopfzentrum	12 mm	5.2 mm	1.4 mm	13.1 mm	12 mm links	5.2 mm anterior	1.4 mm superior	13.1 mm
Ansichten > Ansicht Werkzeuge AT-Winkel (best. mittels Ebene) > Femurachse Kopfzentrum	8.5 mm	28.6 mm	31.8 mm	43.6 mm	8.5 mm links	28.6 mm posterior	31.8 mm superior	43.6 mm
Ansichten > Ansicht Werkzeuge AT-Winkel (best. mittels Ebene) > Femurachse	8.5 mm	28.6 mm	31.8 mm	43.6 mm	8.5 mm links	28.6 mm posterior	31.8 mm superior	43.6 mm
Ansichten > Ansicht Werkzeuge AT-Winkel (best. mittels Ebene) > AxPro_Kondyle	12 mm	5.2 mm	1.4 mm	13.1 mm	12 mm links	5.2 mm anterior	1.4 mm superior	13.1 mm
Ansichten > Ansicht Werkzeuge AT-Winkel (best. mittels Ebene) > Winkel Schenkelhalsachse Femurachse (mittels Ebene manuell)	152.2 °	142.7 °	112.1 °	134.9 °	152.2 °	142.7 °	112.1 °	134.9 °
Ansichten > Ansicht Werkzeuge AT-Winkel (best. mittels Ebene) > Winkel Schenkelhalsachse Femurachse (Femur Hals Basis manuell definiert)	155.9 °	154.4 °	126.5 °	144.8 °	155.9 °	154.4 °	126.5 °	144.8 °
Ansichten > Ansicht Werkzeuge AT-Winkel (best. mittels Ebene) > Antetorsionswinkel korrigiert	17.2 °	13.7 °	15.1 °	19.6 °	17.2 °	13.7 °	15.1 °	19.6 °
Ansichten > Ansicht Werkzeuge AT-Winkel (best. mittels Ebene) > Antetorsionswinkel (über Ebene manuell bestimmt) proj	26.3 °	38 °	24.2 °	32 °	26.3 °	38 °	24.2 °	32 °
Ansichten > Ansicht Werkzeuge AT-Winkel (best. mittels Ebene) > Antetorsionswinkel (Femur Hals Basis manuell) proj	12.9 °	11.6 °	11.5 °	15.1 °	12.9 °	11.6 °	11.5 °	15.1 °
Ansichten > Ansicht Werkzeuge AT-Winkel (best. mittels Ebene) > Femur axial
Ansichten > Ansicht Werkzeuge AT-Winkel (best. mittels Ebene) > Ebene manuell
Ansichten > Ansicht Werkzeuge AT-Winkel (best. mittels Ebene) > ks femur
Ansichten > Ansicht Werkzeuge AT-Winkel (best. mittels Ebene) > Kopie ks femur
Ansichten > Ansicht Werkzeuge AT-Winkel (best. mittels Ebene) > Punkte auf Kopf
Werkzeuge > Punkte > tmp zur Definition der Senkrechten auf tibia vk und hk	47.2 mm	114.8 mm	201.7 mm		27.3 mm rechts	40.3 mm anterior	32.5 mm inferior
Werkzeuge > Punkte > tmp proj. auf Ebene tibia coronar	47.2 mm	114.8 mm	201.7 mm		27.3 mm rechts	40.3 mm anterior	32.5 mm inferior
Werkzeuge > Punkte > TMP B	59 mm	83.8 mm	81.1 mm		15.5 mm rechts	9.3 mm anterior	88.1 mm superior
Werkzeuge > Punkte > tmp A	53.9 mm	80.3 mm	82.8 mm		20.6 mm rechts	5.8 mm anterior	86.4 mm superior
Werkzeuge > Punkte > TMP6	60.5 mm	85 mm	80.4 mm		14 mm rechts	10.5 mm anterior	88.8 mm superior
Werkzeuge > Punkte > TMP5	60.8 mm	38.4 mm	35.7 mm		13.7 mm rechts	36.1 mm posterior	133.5 mm superior
Werkzeuge > Punkte > Tibiaachse proximal	41.8 mm	115.8 mm	176.4 mm		32.7 mm rechts	41.3 mm anterior	7.2 mm inferior
Werkzeuge > Punkte > Tibiaachse distal	52.6 mm	113.8 mm	227.1 mm		21.9 mm rechts	39.3 mm anterior	57.9 mm inferior
Werkzeuge > Punkte > Talus medial proj. auf Ebene Tibia axial	53.7 mm	120.8 mm	227.2 mm		20.8 mm rechts	46.3 mm anterior	58 mm inferior
Werkzeuge > Punkte > Talus medial	57 mm	120.2 mm	242.9 mm		17.5 mm rechts	45.7 mm anterior	73.7 mm inferior
Werkzeuge > Punkte > Talus lateral proj. auf Ebene Tibia axial	46.4 mm	118.5 mm	228.6 mm		28.1 mm rechts	44 mm anterior	59.4 mm inferior
Werkzeuge > Punkte > Talus lateral	49.8 mm	117.8 mm	244.5 mm		24.7 mm rechts	43.3 mm anterior	75.3 mm inferior
Werkzeuge > Punkte > prox. Tibiahinterkante medial proj. auf Ebene tibia coronar (varus valgus)	37.8 mm	117.7 mm	148.1 mm		36.7 mm rechts	43.2 mm anterior	21.1 mm superior
Werkzeuge > Punkte > prox. Tibiahinterkante medial proj. auf Ebene tibia coronar	37.2 mm	116.8 mm	154.1 mm		37.3 mm rechts	42.3 mm anterior	15.1 mm superior
Werkzeuge > Punkte > prox. Tibiahinterkante medial proj. auf Ebene Tibia axial	56.3 mm	104.1 mm	225.9 mm		18.2 mm rechts	29.6 mm anterior	56.7 mm inferior
Werkzeuge > Punkte > prox. Tibiahinterkante medial (varus valgus)	39.6 mm	112.6 mm	147.5 mm		34.9 mm rechts	38.1 mm anterior	21.7 mm superior
Werkzeuge > Punkte > prox. Tibiahinterkante medial	40.7 mm	107 mm	152.9 mm		33.8 mm rechts	32.5 mm anterior	16.3 mm superior
Werkzeuge > Punkte > prox. Tibiahinterkante lateral proj. auf Ebene tibia coronar (varus valgus)	28.1 mm	114 mm	150.2 mm		46.4 mm rechts	39.5 mm anterior	19 mm superior
Werkzeuge > Punkte > prox. Tibiahinterkante lateral proj. auf Ebene tibia coronar	29.3 mm	113.7 mm	156.5 mm		45.2 mm rechts	39.2 mm anterior	12.7 mm superior
Werkzeuge > Punkte > prox. Tibiahinterkante lateral proj. auf Ebene Tibia axial	48.2 mm	101 mm	227.5 mm		26.3 mm rechts	26.5 mm anterior	58.3 mm inferior
Werkzeuge > Punkte > prox. Tibiahinterkante lateral (varus valgus)	29.5 mm	109.9 mm	149.7 mm		45 mm rechts	35.4 mm anterior	19.5 mm superior
Werkzeuge > Punkte > prox. Tibiahinterkante lateral	32.7 mm	103.9 mm	155.4 mm		41.8 mm rechts	29.4 mm anterior	13.8 mm superior
Werkzeuge > Punkte > Kondyle medial proj. auf Ebene Tibia axial	59.8 mm	102.9 mm	225.1 mm		14.7 mm rechts	28.4 mm anterior	55.9 mm inferior
Werkzeuge > Punkte > Kondyle medial proj. auf Ebene Femur coronar	35.1 mm	118.2 mm	128.5 mm		39.4 mm rechts	43.7 mm anterior	40.7 mm superior
Werkzeuge > Punkte > Kondyle medial	41.8 mm	106.3 mm	140.9 mm		32.7 mm rechts	31.8 mm anterior	28.3 mm superior
Werkzeuge > Punkte > Kondyle lateral proj auf Ebene Tibia axial	47.5 mm	98.8 mm	227.6 mm		27 mm rechts	24.3 mm anterior	58.4 mm inferior
Werkzeuge > Punkte > Kondyle lateral proj auf Ebene Femur coronar	22.8 mm	114.1 mm	131.1 mm		51.7 mm rechts	39.6 mm anterior	38.1 mm superior
Werkzeuge > Punkte > Kondyle lateral	29.5 mm	102.2 mm	143.6 mm		45 mm rechts	27.7 mm anterior	25.6 mm superior
Werkzeuge > Punkte > Femurkopfmittelpunkt	52.3 mm	66.9 mm	67.5 mm		22.2 mm rechts	7.6 mm posterior	101.7 mm superior
Werkzeuge > Punkte > Femurachsenpunkt proximal	42.2 mm	75.5 mm	84 mm		32.3 mm rechts	1 mm anterior	85.2 mm superior
Werkzeuge > Punkte > Femurachsenpunkt distal	33.7 mm	104.1 mm	115.8 mm		40.8 mm rechts	29.6 mm anterior	53.4 mm superior
Werkzeuge > Punkte > Femur prox. proj. auf Ebene Femur coronar	42.2 mm	75.5 mm	84 mm		32.3 mm rechts	1 mm anterior	85.2 mm superior
Werkzeuge > Punkte > Femur Hals Basis proj. auf Ebene Femur coronar	50.9 mm	66.3 mm	70.5 mm		23.6 mm rechts	8.2 mm posterior	98.7 mm superior
Werkzeuge > Punkte > Femur Hals Basis manuell Pro	41.9 mm	75.2 mm	84.2 mm		32.6 mm rechts	0.7 mm anterior	85 mm superior
Werkzeuge > Punkte > Femur Hals Basis manuell	43.4 mm	70.2 mm	78.7 mm		31.1 mm rechts	4.3 mm posterior	90.5 mm superior
Werkzeuge > Punkte > Femur Hals Basis (ermittelt durch Proj. auf Ebene manuell)	50.4 mm	67.1 mm	69.7 mm		24.1 mm rechts	7.4 mm posterior	99.5 mm superior
Werkzeuge > Punkte > Femur Hals Basis (Ebene) proj. auf Ebene Femur axial	47 mm	78.6 mm	82.5 mm		27.5 mm rechts	4.1 mm anterior	86.7 mm superior
Werkzeuge > Punkte > Endpunkt Verlängerung der Senkrechten auf Kondylenachse	37.8 mm	69.2 mm	80.3 mm		36.7 mm rechts	5.3 mm posterior	88.9 mm superior
Werkzeuge > Punkte > Endpunkt Senkrechte auf Kondylenachse	32.2 mm	117.2 mm	129.1 mm		42.3 mm rechts	42.7 mm anterior	40.1 mm superior
Werkzeuge > Punkte > Ende der Verlängerung Senkrechte auf tibia vk (varus valgus)	38 mm	117.2 mm	152.7 mm		36.5 mm rechts	42.7 mm anterior	16.5 mm superior
Werkzeuge > Punkte > Ende der Senkrechte auf tibia hk (varus valgus)	35.3 mm	116.7 mm	148.6 mm		39.2 mm rechts	42.2 mm anterior	20.6 mm superior
Werkzeuge > Punkte > dist. Tibiavorderkante medial proj. auf Ebene tibia coronar (varus valgus)	58 mm	114.5 mm	236.9 mm		16.5 mm rechts	40 mm anterior	67.7 mm inferior
Werkzeuge > Punkte > dist. Tibiavorderkante medial proj. auf Ebene tibia coronar	60.3 mm	115.4 mm	236.2 mm		14.2 mm rechts	40.9 mm anterior	67 mm inferior
Werkzeuge > Punkte > dist. Tibiavorderkante medial proj. auf Ebene Tibia axial	56.2 mm	121 mm	226.6 mm		18.3 mm rechts	46.5 mm anterior	57.4 mm inferior
Werkzeuge > Punkte > dist. Tibiavorderkante medial (varus valgus)	57.8 mm	114.9 mm	236.9 mm		16.7 mm rechts	40.4 mm anterior	67.7 mm inferior
Werkzeuge > Punkte > dist. Tibiavorderkante medial	58.4 mm	120.6 mm	236.8 mm		16.1 mm rechts	46.1 mm anterior	67.6 mm inferior
Werkzeuge > Punkte > dist. Tibiavorderkante lateral proj. auf Ebene tibia coronar (varus valgus)	52 mm	112.3 mm	237.9 mm		22.5 mm rechts	37.8 mm anterior	68.7 mm inferior
Werkzeuge > Punkte > dist. Tibiavorderkante lateral proj. auf Ebene tibia coronar	52.2 mm	112.3 mm	238.4 mm		22.3 mm rechts	37.8 mm anterior	69.2 mm inferior
Werkzeuge > Punkte > dist. Tibiavorderkante lateral proj. auf Ebene Tibia axial	47.7 mm	118.9 mm	228.4 mm		26.8 mm rechts	44.4 mm anterior	59.2 mm inferior
Werkzeuge > Punkte > dist. Tibiavorderkante lateral (varus valgus)	51.1 mm	114.9 mm	238.2 mm		23.4 mm rechts	40.4 mm anterior	69 mm inferior
Werkzeuge > Punkte > dist. Tibiavorderkante lateral	50 mm	118.5 mm	239.1 mm		24.5 mm rechts	44 mm anterior	69.9 mm inferior
Werkzeuge > Punkte > AxPro_Kopfszentrum	48.5 mm	79.8 mm	81.8 mm		26 mm rechts	5.3 mm anterior	87.4 mm superior
Werkzeuge > Punkte > AxPro_Kondyle medial	53.8 mm	65.8 mm	95.9 mm		20.7 mm rechts	8.7 mm posterior	73.3 mm superior
Werkzeuge > Punkte > AxPro_Kondyle lateral	41.8 mm	60.6 mm	97.3 mm		32.7 mm rechts	13.9 mm posterior	71.9 mm superior
Werkzeuge > Linien > Verlängerung Senkrechte auf tibia vk (varus valgus)	9.2 mm	2.4 mm	49.1 mm	50 mm	9.2 mm rechts	2.4 mm anterior	49.1 mm superior	50 mm
Werkzeuge > Linien > Verlängerung der Senkrechten auf Kondylenachse	4.1 mm	34.9 mm	35.5 mm	50 mm	4.1 mm links	34.9 mm posterior	35.5 mm superior	50 mm
Werkzeuge > Linien > transkondyläre Achse	12.3 mm	4.1 mm	2.6 mm	13.2 mm	12.3 mm links	4.1 mm anterior	2.6 mm superior	13.2 mm
Werkzeuge > Linien > Tibiaachse	10.9 mm	2 mm	50.7 mm	51.9 mm	10.9 mm rechts	2 mm anterior	50.7 mm superior	51.9 mm
Werkzeuge > Linien > Talusachse proj. auf Ebene Tibia axial	7.3 mm	2.4 mm	1.5 mm	7.8 mm	7.3 mm rechts	2.4 mm posterior	1.5 mm inferior	7.8 mm
Werkzeuge > Linien > Senkrechte auf Kondylenachse	1.5 mm	13.1 mm	13.3 mm	18.7 mm	1.5 mm rechts	13.1 mm anterior	13.3 mm inferior	18.7 mm
Werkzeuge > Linien > Senkrechte auf dist. Tibiavorderkante in Ebene tibia coronar (varus valgus)	6.7 mm	1.8 mm	35.8 mm	36.5 mm	6.7 mm links	1.8 mm posterior	35.8 mm inferior	36.5 mm
Werkzeuge > Linien > Senkrecht auf prox. Tibiahinterkante in Ebene tibia coronar (varus valgus)	11.9 mm	2 mm	53.1 mm	54.4 mm	11.9 mm rechts	2 mm anterior	53.1 mm superior	54.4 mm
Werkzeuge > Linien > prox. Tibiahinterkante proj. auf Ebene Tibia axial	8.2 mm	3.1 mm	1.6 mm	8.9 mm	8.2 mm links	3.1 mm anterior	1.6 mm superior	8.9 mm
Werkzeuge > Linien > prox. Tibiahinterkante proj auf Ebene tibia coronar (varus valgus)	9.7 mm	3.7 mm	2 mm	10.6 mm	9.7 mm links	3.7 mm anterior	2 mm superior	10.6 mm
Werkzeuge > Linien > prox. Tibiahinterkante proj auf Ebene tibia coronar	8 mm	3.1 mm	2.4 mm	8.9 mm	8 mm links	3.1 mm anterior	2.4 mm superior	8.9 mm
Werkzeuge > Linien > prox. Tibiahinterkante (varus valgus)	10 mm	2.7 mm	2.1 mm	10.6 mm	10 mm links	2.7 mm anterior	2.1 mm superior	10.6 mm
Werkzeuge > Linien > prox. Tibiahinterkante	8 mm	3.1 mm	2.4 mm	8.9 mm	8 mm links	3.1 mm anterior	2.4 mm superior	8.9 mm
Werkzeuge > Linien > prox. femorale Längsachse	1.2 mm	5.3 mm	5.3 mm	7.6 mm	1.2 mm links	5.3 mm posterior	5.3 mm superior	7.6 mm
Werkzeuge > Linien > Neue Linie 31	12 mm	5.2 mm	1.4 mm	13.1 mm	12 mm links	5.2 mm anterior	1.4 mm superior	13.1 mm
Werkzeuge > Linien > Lot von Femurkopfmittelpunk	1.9 mm	0.1 mm	2.1 mm	2.9 mm	1.9 mm rechts	0.1 mm anterior	2.1 mm inferior	2.9 mm
Werkzeuge > Linien > Kopfzentrum - Femur Hals Basis (manuell) Linie	9 mm	3.2 mm	11.1 mm	14.7 mm	9 mm rechts	3.2 mm anterior	11.1 mm inferior	14.7 mm
Werkzeuge > Linien > Kopfzentrum - Femur Hals Basis (durch Ebene) Linie	1.9 mm	0.1 mm	2.1 mm	2.9 mm	1.9 mm rechts	0.1 mm anterior	2.1 mm inferior	2.9 mm
Werkzeuge > Linien > Kondyle_Femur Hals Basis Prox	12 mm	5.2 mm	1.4 mm	13.1 mm	12 mm links	5.2 mm anterior	1.4 mm superior	13.1 mm
Werkzeuge > Linien > Kondyle_AxPro_Kopfzentrum	12 mm	5.2 mm	1.4 mm	13.1 mm	12 mm links	5.2 mm anterior	1.4 mm superior	13.1 mm
Werkzeuge > Linien > Kondylenachse proj. auf Ebene Femur coronar	12.3 mm	4.1 mm	2.6 mm	13.2 mm	12.3 mm rechts	4.1 mm posterior	2.6 mm inferior	13.2 mm
Werkzeuge > Linien > Kondylenachse	12.3 mm	4.1 mm	2.6 mm	13.2 mm	12.3 mm rechts	4.1 mm posterior	2.6 mm inferior	13.2 mm
Werkzeuge > Linien > Kondyle proj. auf Ebene Tibia axial	12.3 mm	4.1 mm	2.5 mm	13.2 mm	12.3 mm rechts	4.1 mm posterior	2.5 mm inferior	13.2 mm
Werkzeuge > Linien > Femurachse proj. auf Ebene Femur coronar
Werkzeuge > Linien > Femurachse Kopfzentrum	8.5 mm	28.6 mm	31.8 mm	43.6 mm	8.5 mm links	28.6 mm posterior	31.8 mm superior	43.6 mm
Werkzeuge > Linien > Femurachse	8.5 mm	28.6 mm	31.8 mm	43.6 mm	8.5 mm links	28.6 mm posterior	31.8 mm superior	43.6 mm
Werkzeuge > Linien > dist. Tibiavorderkante proj. auf Ebene tibia coronar (varus valgus)	6 mm	2.3 mm	1 mm	6.5 mm	6 mm links	2.3 mm anterior	1 mm superior	6.5 mm
Werkzeuge > Linien > dist. Tibiavorderkante proj. auf Ebene tibia coronar	8.1 mm	3.1 mm	2.2 mm	8.9 mm	8.1 mm links	3.1 mm anterior	2.2 mm superior	8.9 mm
Werkzeuge > Linien > dist. Tibiavorderkante proj. auf Ebene Tibia axial	8.5 mm	2.1 mm	1.7 mm	9 mm	8.5 mm links	2.1 mm anterior	1.7 mm superior	9 mm
Werkzeuge > Linien > dist. Tibiavorderkante (varus valgus)	6.8 mm	0 mm	1.3 mm	6.9 mm	6.8 mm links	0 mm anterior	1.3 mm superior	6.9 mm
Werkzeuge > Linien > dist. Tibiavorderkante	8.4 mm	2.1 mm	2.3 mm	9 mm	8.4 mm links	2.1 mm anterior	2.3 mm superior	9 mm
Werkzeuge > Linien > AxPro_Kondyle	12 mm	5.2 mm	1.4 mm	13.1 mm	12 mm links	5.2 mm anterior	1.4 mm superior	13.1 mm
Werkzeuge > Winkel > Winkel Schenkelhalsachse Femurachse (mittels Ebene manuell)	152.2 °	142.7 °	112.1 °	134.9 °	152.2 °	142.7 °	112.1 °	134.9 °
Werkzeuge > Winkel > Winkel Schenkelhalsachse Femurachse (Femur Hals Basis manuell definiert)	155.9 °	154.4 °	126.5 °	144.8 °	155.9 °	154.4 °	126.5 °	144.8 °
Werkzeuge > Winkel > varus valgus Tibia proj.	1.9 °	0.7 °	5.3 °	2.1 °	1.9 °	0.7 °	5.3 °	2.1 °
Werkzeuge > Winkel > varus valgus Femur proj.	8.3 °	2.6 °	9.8 °	7 °	8.3 °	2.6 °	9.8 °	7 °
Werkzeuge > Winkel > Torsionswinkel proj. auf Ebene Tibia axial	0.3 °	12.3 °	7.1 °	7 °	0.3 °	12.3 °	7.1 °	7 °
Werkzeuge > Winkel > Tibiotalare Torsion (TTT) proj.	0.2 °	8.1 °	4.3 °	4.2 °	0.2 °	8.1 °	4.3 °	4.2 °
Werkzeuge > Winkel > FTR (femorotibial Rotation) proj.	0.1 °	3.4 °	2.4 °	2.3 °	0.1 °	3.4 °	2.4 °	2.3 °
Werkzeuge > Winkel > Antetorsionswinkel korrigiert	17.2 °	13.7 °	15.1 °	19.6 °	17.2 °	13.7 °	15.1 °	19.6 °
Werkzeuge > Winkel > Antetorsionswinkel (über Ebene manuell bestimmt) proj	26.3 °	38 °	24.2 °	32 °	26.3 °	38 °	24.2 °	32 °
Werkzeuge > Winkel > Antetorsionswinkel (Femur Hals Basis manuell) proj	12.9 °	11.6 °	11.5 °	15.1 °	12.9 °	11.6 °	11.5 °	15.1 °
Werkzeuge > Ebenen > Tibia coronar
Werkzeuge > Ebenen > Tibia axial
Werkzeuge > Ebenen > Femur coronar
Werkzeuge > Ebenen > Femur axial
Werkzeuge > Ebenen > Ebene manuell
Werkzeuge > Polylinien > Punkte auf Kopf
Werkzeuge > Koordinatensysteme > ks tibia prox.
Werkzeuge > Koordinatensysteme > ks femur
Werkzeuge > Koordinatensysteme > ks
Werkzeuge > Koordinatensysteme > Kopie ks femur
Werkzeuge > Variablen > Kopfachsen_tmp	-100
Werkzeuge > Variablen > 300	300
Werkzeuge > Variablen > 50	50
Werkzeuge > Variablen > -50	-50
