# Supplementary material for: 3D Slicer open-source software plug-in for vector-based angle calculation of canine hind limb alignment in computed tomographic images
Source: PLoS One. 2024 Mar 29;19(3):e0283823. doi: 10.1371/journal.pone.0283823 (PMC10980227; doi:10.1371/journal.pone.0283823)
Supplement: S2 Data — (ZIP) [file pone.0283823.s002.zip › 113.csv]

Werkzeuge Name	Datensatzkoordinatensystem X	Datensatzkoordinatensystem Y	Datensatzkoordinatensystem Z	Datensatzkoordinatensystem 3D	Patientenkoordinatensystem X	Patientenkoordinatensystem Y	Patientenkoordinatensystem Z	Patientenkoordinatensystem 3D	Extra Wert X	Extra Wert Y	Extra Wert Z	Extra Wert 3D	Extra Wert Beschreibung
Ansichten > Ergebnisse varus valgus Tibia > varus valgus Tibia proj.	1.7 °	0.4 °	1.6 °	1.5 °	1.7 °	0.4 °	1.6 °	1.5 °
Ansichten > Ergebnisse varus valgus Femur > varus valgus Femur proj.	4.4 °	0.1 °	3.1 °	4.4 °	4.4 °	0.1 °	3.1 °	4.4 °
Ansichten > Ergebnisse Torsionswinkel Tibia > Torsionswinkel proj. auf Ebene Tibia axial	1 °	4.3 °	2.5 °	2.4 °	1 °	4.3 °	2.5 °	2.4 °
Ansichten > Ergebnisse FTR (femorotibiale Rotation) proj. > FTR (femorotibial Rotation) proj.	1.4 °	6.2 °	3.7 °	3.5 °	1.4 °	6.2 °	3.7 °	3.5 °
Ansichten > Ergebnisse AT-Winkel proj. > Winkel Schenkelhalsachse Femurachse (mittels Ebene manuell)	150.9 °	169.9 °	171.5 °	151.5 °	150.9 °	169.9 °	171.5 °	151.5 °
Ansichten > Ergebnisse AT-Winkel proj. > Winkel Schenkelhalsachse Femurachse (Femur Hals Basis manuell definiert)	132.8 °	128.6 °	173.2 °	134 °	132.8 °	128.6 °	173.2 °	134 °
Ansichten > Ergebnisse AT-Winkel proj. > Antetorsionswinkel (über Ebene manuell bestimmt) proj	4 °	29.7 °	20.2 °	17.8 °	4 °	29.7 °	20.2 °	17.8 °
Ansichten > Ergebnisse AT-Winkel proj. > Antetorsionswinkel (Femur Hals Basis manuell) proj	3.6 °	26.1 °	20 °	16.4 °	3.6 °	26.1 °	20 °	16.4 °
Ansichten > Ergebnis Tibiotalare Torsion (TTT) > Tibiotalare Torsion (TTT) proj.	179.4 °	177.6 °	178.5 °	178.5 °	179.4 °	177.6 °	178.5 °	178.5 °
Ansichten > Eingaben varus valgus Tibia > Tibiaachse proximal	76.6 mm	150.7 mm	78.8 mm		59.9 mm links	14.2 mm posterior	9.8 mm superior
Ansichten > Eingaben varus valgus Tibia > Tibiaachse distal	95.5 mm	130.2 mm	122.3 mm		41 mm links	6.3 mm anterior	33.8 mm inferior
Ansichten > Eingaben varus valgus Tibia > prox. Tibiahinterkante medial (varus valgus)	70.9 mm	165.3 mm	59.4 mm		65.6 mm links	28.8 mm posterior	29.1 mm superior
Ansichten > Eingaben varus valgus Tibia > prox. Tibiahinterkante medial	71.5 mm	167.2 mm	65.9 mm		65 mm links	30.7 mm posterior	22.6 mm superior
Ansichten > Eingaben varus valgus Tibia > prox. Tibiahinterkante lateral (varus valgus)	61.2 mm	163.7 mm	63.2 mm		75.3 mm links	27.2 mm posterior	25.3 mm superior
Ansichten > Eingaben varus valgus Tibia > prox. Tibiahinterkante lateral	65.2 mm	167.5 mm	69.8 mm		71.3 mm links	31 mm posterior	18.7 mm superior
Ansichten > Eingaben varus valgus Tibia > dist. Tibiavorderkante medial (varus valgus)	101 mm	125.8 mm	129 mm		35.5 mm links	10.7 mm anterior	40.5 mm inferior
Ansichten > Eingaben varus valgus Tibia > dist. Tibiavorderkante medial	100.5 mm	122.8 mm	126.8 mm		36 mm links	13.7 mm anterior	38.3 mm inferior
Ansichten > Eingaben varus valgus Tibia > dist. Tibiavorderkante lateral (varus valgus)	95.4 mm	125.8 mm	131.5 mm		41.1 mm links	10.7 mm anterior	43 mm inferior
Ansichten > Eingaben varus valgus Tibia > dist. Tibiavorderkante lateral	94.6 mm	123.2 mm	131 mm		41.9 mm links	13.3 mm anterior	42.5 mm inferior
Ansichten > Eingaben varus valgus Femur > Kondyle medial	73.5 mm	169.7 mm	60.6 mm		63 mm links	33.2 mm posterior	27.9 mm superior
Ansichten > Eingaben varus valgus Femur > Kondyle lateral	63.1 mm	171.2 mm	66.9 mm		73.4 mm links	34.7 mm posterior	21.6 mm superior
Ansichten > Eingaben varus valgus Femur > Femurachsenpunkt proximal	101.8 mm	193.8 mm	101.3 mm		34.7 mm links	57.3 mm posterior	12.8 mm inferior
Ansichten > Eingaben varus valgus Femur > Femurachsenpunkt distal	75.7 mm	184.2 mm	66.8 mm		60.8 mm links	47.7 mm posterior	21.7 mm superior
Ansichten > Eingaben Tibiotalare Torsion (TTT) > Tibiaachse proximal	76.6 mm	150.7 mm	78.8 mm		59.9 mm links	14.2 mm posterior	9.8 mm superior
Ansichten > Eingaben Tibiotalare Torsion (TTT) > Tibiaachse distal	95.5 mm	130.2 mm	122.3 mm		41 mm links	6.3 mm anterior	33.8 mm inferior
Ansichten > Eingaben Tibiotalare Torsion (TTT) > Talus medial	100.6 mm	122.4 mm	127.6 mm		35.9 mm links	14.1 mm anterior	39.1 mm inferior
Ansichten > Eingaben Tibiotalare Torsion (TTT) > Talus lateral	94.9 mm	123 mm	131.7 mm		41.6 mm links	13.5 mm anterior	43.2 mm inferior
Ansichten > Eingaben Tibiotalare Torsion (TTT) > dist. Tibiavorderkante medial	100.5 mm	122.8 mm	126.8 mm		36 mm links	13.7 mm anterior	38.3 mm inferior
Ansichten > Eingaben Tibiotalare Torsion (TTT) > dist. Tibiavorderkante lateral	94.6 mm	123.2 mm	131 mm		41.9 mm links	13.3 mm anterior	42.5 mm inferior
Ansichten > Eingaben Tibia Torsionswinkel > Tibiaachse proximal	76.6 mm	150.7 mm	78.8 mm		59.9 mm links	14.2 mm posterior	9.8 mm superior
Ansichten > Eingaben Tibia Torsionswinkel > Tibiaachse distal	95.5 mm	130.2 mm	122.3 mm		41 mm links	6.3 mm anterior	33.8 mm inferior
Ansichten > Eingaben Tibia Torsionswinkel > prox. Tibiahinterkante medial	71.5 mm	167.2 mm	65.9 mm		65 mm links	30.7 mm posterior	22.6 mm superior
Ansichten > Eingaben Tibia Torsionswinkel > prox. Tibiahinterkante lateral	65.2 mm	167.5 mm	69.8 mm		71.3 mm links	31 mm posterior	18.7 mm superior
Ansichten > Eingaben Tibia Torsionswinkel > dist. Tibiavorderkante medial	100.5 mm	122.8 mm	126.8 mm		36 mm links	13.7 mm anterior	38.3 mm inferior
Ansichten > Eingaben Tibia Torsionswinkel > dist. Tibiavorderkante lateral	94.6 mm	123.2 mm	131 mm		41.9 mm links	13.3 mm anterior	42.5 mm inferior
Ansichten > Eingaben FTR (femorotibiale Rotation) proj. > Tibiaachse proximal	76.6 mm	150.7 mm	78.8 mm		59.9 mm links	14.2 mm posterior	9.8 mm superior
Ansichten > Eingaben FTR (femorotibiale Rotation) proj. > Tibiaachse distal	95.5 mm	130.2 mm	122.3 mm		41 mm links	6.3 mm anterior	33.8 mm inferior
Ansichten > Eingaben FTR (femorotibiale Rotation) proj. > prox. Tibiahinterkante medial	71.5 mm	167.2 mm	65.9 mm		65 mm links	30.7 mm posterior	22.6 mm superior
Ansichten > Eingaben FTR (femorotibiale Rotation) proj. > prox. Tibiahinterkante lateral	65.2 mm	167.5 mm	69.8 mm		71.3 mm links	31 mm posterior	18.7 mm superior
Ansichten > Eingaben FTR (femorotibiale Rotation) proj. > Kondyle medial	73.5 mm	169.7 mm	60.6 mm		63 mm links	33.2 mm posterior	27.9 mm superior
Ansichten > Eingaben FTR (femorotibiale Rotation) proj. > Kondyle lateral	63.1 mm	171.2 mm	66.9 mm		73.4 mm links	34.7 mm posterior	21.6 mm superior
Ansichten > Eingaben AT Winkel proj. > Kondyle medial	73.5 mm	169.7 mm	60.6 mm		63 mm links	33.2 mm posterior	27.9 mm superior
Ansichten > Eingaben AT Winkel proj. > Kondyle lateral	63.1 mm	171.2 mm	66.9 mm		73.4 mm links	34.7 mm posterior	21.6 mm superior
Ansichten > Eingaben AT Winkel proj. > Femurkopfmittelpunkt	117.2 mm	197.7 mm	109.7 mm		19.3 mm links	61.2 mm posterior	21.2 mm inferior
Ansichten > Eingaben AT Winkel proj. > Femurachsenpunkt proximal	101.8 mm	193.8 mm	101.3 mm		34.7 mm links	57.3 mm posterior	12.8 mm inferior
Ansichten > Eingaben AT Winkel proj. > Femurachsenpunkt distal	75.7 mm	184.2 mm	66.8 mm		60.8 mm links	47.7 mm posterior	21.7 mm superior
Ansichten > Eingaben AT Winkel proj. > Femur Hals Basis manuell	106.8 mm	194.9 mm	108.7 mm		29.7 mm links	58.4 mm posterior	20.2 mm inferior
Ansichten > Eingaben AT Winkel proj. > Femur Hals Basis (ermittelt durch Proj. auf Ebene manuell)	110 mm	196.3 mm	106.5 mm		26.5 mm links	59.8 mm posterior	18 mm inferior
Ansichten > Eingaben AT Winkel proj. > Lot von Femurkopfmittelpunk	7.3 mm	1.4 mm	3.2 mm	8.1 mm	7.3 mm links	1.4 mm anterior	3.2 mm superior	8.1 mm
Ansichten > Eingaben AT Winkel proj. > Ebene manuell
Ansichten > Eingaben AT Winkel proj. > Punkte auf Kopf
Ansichten > Ansicht Werkzeuge varus valgus Tibia > tmp zur Definition der Senkrechten auf tibia vk und hk	86 mm	140.5 mm	100.5 mm		50.5 mm links	4 mm posterior	12 mm inferior
Ansichten > Ansicht Werkzeuge varus valgus Tibia > tmp proj. auf Ebene tibia coronar	86 mm	140.5 mm	100.5 mm		50.5 mm links	4 mm posterior	12 mm inferior
Ansichten > Ansicht Werkzeuge varus valgus Tibia > Tibiaachse proximal	76.6 mm	150.7 mm	78.8 mm		59.9 mm links	14.2 mm posterior	9.8 mm superior
Ansichten > Ansicht Werkzeuge varus valgus Tibia > Tibiaachse distal	95.5 mm	130.2 mm	122.3 mm		41 mm links	6.3 mm anterior	33.8 mm inferior
Ansichten > Ansicht Werkzeuge varus valgus Tibia > prox. Tibiahinterkante medial proj. auf Ebene tibia coronar (varus valgus)	69.5 mm	160.1 mm	57.6 mm		67 mm links	23.6 mm posterior	30.9 mm superior
Ansichten > Ansicht Werkzeuge varus valgus Tibia > prox. Tibiahinterkante medial (varus valgus)	70.9 mm	165.3 mm	59.4 mm		65.6 mm links	28.8 mm posterior	29.1 mm superior
Ansichten > Ansicht Werkzeuge varus valgus Tibia > prox. Tibiahinterkante lateral proj. auf Ebene tibia coronar (varus valgus)	60.5 mm	161 mm	62.2 mm		76 mm links	24.5 mm posterior	26.3 mm superior
Ansichten > Ansicht Werkzeuge varus valgus Tibia > prox. Tibiahinterkante lateral (varus valgus)	61.2 mm	163.7 mm	63.2 mm		75.3 mm links	27.2 mm posterior	25.3 mm superior
Ansichten > Ansicht Werkzeuge varus valgus Tibia > Ende der Verlängerung Senkrechte auf tibia vk (varus valgus)	67.6 mm	160.4 mm	58.5 mm		68.9 mm links	23.9 mm posterior	30 mm superior
Ansichten > Ansicht Werkzeuge varus valgus Tibia > Ende der Senkrechte auf tibia hk (varus valgus)	66.4 mm	160.4 mm	59.2 mm		70.1 mm links	23.9 mm posterior	29.3 mm superior
Ansichten > Ansicht Werkzeuge varus valgus Tibia > dist. Tibiavorderkante medial proj. auf Ebene tibia coronar (varus valgus)	101.1 mm	126.3 mm	129.2 mm		35.4 mm links	10.2 mm anterior	40.7 mm inferior
Ansichten > Ansicht Werkzeuge varus valgus Tibia > dist. Tibiavorderkante medial (varus valgus)	101 mm	125.8 mm	129 mm		35.5 mm links	10.7 mm anterior	40.5 mm inferior
Ansichten > Ansicht Werkzeuge varus valgus Tibia > dist. Tibiavorderkante lateral proj. auf Ebene tibia coronar (varus valgus)	95.6 mm	126.8 mm	131.8 mm		40.9 mm links	9.7 mm anterior	43.3 mm inferior
Ansichten > Ansicht Werkzeuge varus valgus Tibia > dist. Tibiavorderkante lateral (varus valgus)	95.4 mm	125.8 mm	131.5 mm		41.1 mm links	10.7 mm anterior	43 mm inferior
Ansichten > Ansicht Werkzeuge varus valgus Tibia > Verlängerung Senkrechte auf tibia vk (varus valgus)	18.4 mm	19.9 mm	42 mm	50 mm	18.4 mm links	19.9 mm posterior	42 mm superior	50 mm
Ansichten > Ansicht Werkzeuge varus valgus Tibia > Tibiaachse	18.9 mm	20.5 mm	43.5 mm	51.7 mm	18.9 mm links	20.5 mm posterior	43.5 mm superior	51.7 mm
Ansichten > Ansicht Werkzeuge varus valgus Tibia > Senkrechte auf dist. Tibiavorderkante in Ebene tibia coronar (varus valgus)	13 mm	14 mm	29.7 mm	35.3 mm	13 mm rechts	14 mm anterior	29.7 mm inferior	35.3 mm
Ansichten > Ansicht Werkzeuge varus valgus Tibia > Senkrecht auf prox. Tibiahinterkante in Ebene tibia coronar (varus valgus)	19.6 mm	19.9 mm	41.3 mm	49.9 mm	19.6 mm links	19.9 mm posterior	41.3 mm superior	49.9 mm
Ansichten > Ansicht Werkzeuge varus valgus Tibia > prox. Tibiahinterkante proj auf Ebene tibia coronar (varus valgus)	9 mm	0.8 mm	4.7 mm	10.2 mm	9 mm rechts	0.8 mm anterior	4.7 mm superior	10.2 mm
Ansichten > Ansicht Werkzeuge varus valgus Tibia > prox. Tibiahinterkante (varus valgus)	9.7 mm	1.6 mm	3.8 mm	10.5 mm	9.7 mm rechts	1.6 mm posterior	3.8 mm superior	10.5 mm
Ansichten > Ansicht Werkzeuge varus valgus Tibia > dist. Tibiavorderkante proj. auf Ebene tibia coronar (varus valgus)	5.4 mm	0.5 mm	2.7 mm	6.1 mm	5.4 mm rechts	0.5 mm anterior	2.7 mm superior	6.1 mm
Ansichten > Ansicht Werkzeuge varus valgus Tibia > dist. Tibiavorderkante (varus valgus)	5.6 mm	0 mm	2.5 mm	6.1 mm	5.6 mm rechts	0 mm	2.5 mm superior	6.1 mm
Ansichten > Ansicht Werkzeuge varus valgus Tibia > varus valgus Tibia proj.	1.7 °	0.4 °	1.6 °	1.5 °	1.7 °	0.4 °	1.6 °	1.5 °
Ansichten > Ansicht Werkzeuge varus valgus Tibia > Tibia coronar
Ansichten > Ansicht Werkzeuge varus valgus Tibia > ks tibia prox.
Ansichten > Ansicht Werkzeuge varus valgus Femur > Kondyle medial proj. auf Ebene Femur coronar	73.2 mm	181.7 mm	57.4 mm		63.3 mm links	45.2 mm posterior	31.1 mm superior
Ansichten > Ansicht Werkzeuge varus valgus Femur > Kondyle medial	73.5 mm	169.7 mm	60.6 mm		63 mm links	33.2 mm posterior	27.9 mm superior
Ansichten > Ansicht Werkzeuge varus valgus Femur > Kondyle lateral proj auf Ebene Femur coronar	62.9 mm	183.2 mm	63.7 mm		73.6 mm links	46.7 mm posterior	24.8 mm superior
Ansichten > Ansicht Werkzeuge varus valgus Femur > Kondyle lateral	63.1 mm	171.2 mm	66.9 mm		73.4 mm links	34.7 mm posterior	21.6 mm superior
Ansichten > Ansicht Werkzeuge varus valgus Femur > Femurachsenpunkt proximal	101.8 mm	193.8 mm	101.3 mm		34.7 mm links	57.3 mm posterior	12.8 mm inferior
Ansichten > Ansicht Werkzeuge varus valgus Femur > Femurachsenpunkt distal	75.7 mm	184.2 mm	66.8 mm		60.8 mm links	47.7 mm posterior	21.7 mm superior
Ansichten > Ansicht Werkzeuge varus valgus Femur > Femur prox. proj. auf Ebene Femur coronar	101.8 mm	193.8 mm	101.3 mm		34.7 mm links	57.3 mm posterior	12.8 mm inferior
Ansichten > Ansicht Werkzeuge varus valgus Femur > Endpunkt Verlängerung der Senkrechten auf Kondylenachse	102 mm	195.5 mm	107.8 mm		34.5 mm links	59 mm posterior	19.3 mm inferior
Ansichten > Ansicht Werkzeuge varus valgus Femur > Endpunkt Senkrechte auf Kondylenachse	70.6 mm	182.1 mm	59 mm		65.9 mm links	45.6 mm posterior	29.5 mm superior
Ansichten > Ansicht Werkzeuge varus valgus Femur > Verlängerung der Senkrechten auf Kondylenachse	26.3 mm	11.3 mm	41 mm	50 mm	26.3 mm rechts	11.3 mm posterior	41 mm inferior	50 mm
Ansichten > Ansicht Werkzeuge varus valgus Femur > Senkrechte auf Kondylenachse	5 mm	2.2 mm	7.8 mm	9.5 mm	5 mm links	2.2 mm anterior	7.8 mm superior	9.5 mm
Ansichten > Ansicht Werkzeuge varus valgus Femur > Kondylenachse proj. auf Ebene Femur coronar	10.4 mm	1.4 mm	6.3 mm	12.2 mm	10.4 mm links	1.4 mm posterior	6.3 mm inferior	12.2 mm
Ansichten > Ansicht Werkzeuge varus valgus Femur > Kondylenachse	10.4 mm	1.4 mm	6.3 mm	12.2 mm	10.4 mm links	1.4 mm posterior	6.3 mm inferior	12.2 mm
Ansichten > Ansicht Werkzeuge varus valgus Femur > Femurachse proj. auf Ebene Femur coronar
Ansichten > Ansicht Werkzeuge varus valgus Femur > Femurachse	26.1 mm	9.6 mm	34.4 mm	44.2 mm	26.1 mm rechts	9.6 mm posterior	34.4 mm inferior	44.2 mm
Ansichten > Ansicht Werkzeuge varus valgus Femur > varus valgus Femur proj.	4.4 °	0.1 °	3.1 °	4.4 °	4.4 °	0.1 °	3.1 °	4.4 °
Ansichten > Ansicht Werkzeuge varus valgus Femur > Femur coronar
Ansichten > Ansicht Werkzeuge varus valgus Femur > ks femur
Ansichten > Ansicht Werkzeuge Torsionswinkel Tibia > Tibiaachse proximal	76.6 mm	150.7 mm	78.8 mm		59.9 mm links	14.2 mm posterior	9.8 mm superior
Ansichten > Ansicht Werkzeuge Torsionswinkel Tibia > Tibiaachse distal	95.5 mm	130.2 mm	122.3 mm		41 mm links	6.3 mm anterior	33.8 mm inferior
Ansichten > Ansicht Werkzeuge Torsionswinkel Tibia > prox. Tibiahinterkante medial proj. auf Ebene Tibia axial	97.4 mm	139 mm	125.6 mm		39.1 mm links	2.5 mm posterior	37.1 mm inferior
Ansichten > Ansicht Werkzeuge Torsionswinkel Tibia > prox. Tibiahinterkante medial	71.5 mm	167.2 mm	65.9 mm		65 mm links	30.7 mm posterior	22.6 mm superior
Ansichten > Ansicht Werkzeuge Torsionswinkel Tibia > prox. Tibiahinterkante lateral proj. auf Ebene Tibia axial	90.8 mm	139.7 mm	128.8 mm		45.7 mm links	3.2 mm posterior	40.3 mm inferior
Ansichten > Ansicht Werkzeuge Torsionswinkel Tibia > prox. Tibiahinterkante lateral	65.2 mm	167.5 mm	69.8 mm		71.3 mm links	31 mm posterior	18.7 mm superior
Ansichten > Ansicht Werkzeuge Torsionswinkel Tibia > dist. Tibiavorderkante medial proj. auf Ebene Tibia axial	97.3 mm	126.2 mm	119.5 mm		39.2 mm links	10.3 mm anterior	31 mm inferior
Ansichten > Ansicht Werkzeuge Torsionswinkel Tibia > dist. Tibiavorderkante medial	100.5 mm	122.8 mm	126.8 mm		36 mm links	13.7 mm anterior	38.3 mm inferior
Ansichten > Ansicht Werkzeuge Torsionswinkel Tibia > dist. Tibiavorderkante lateral proj. auf Ebene Tibia axial	91 mm	127.1 mm	122.7 mm		45.5 mm links	9.4 mm anterior	34.2 mm inferior
Ansichten > Ansicht Werkzeuge Torsionswinkel Tibia > dist. Tibiavorderkante lateral	94.6 mm	123.2 mm	131 mm		41.9 mm links	13.3 mm anterior	42.5 mm inferior
Ansichten > Ansicht Werkzeuge Torsionswinkel Tibia > prox. Tibiahinterkante proj. auf Ebene Tibia axial	6.6 mm	0.7 mm	3.2 mm	7.4 mm	6.6 mm rechts	0.7 mm anterior	3.2 mm superior	7.4 mm
Ansichten > Ansicht Werkzeuge Torsionswinkel Tibia > prox. Tibiahinterkante	6.3 mm	0.4 mm	3.9 mm	7.4 mm	6.3 mm rechts	0.4 mm anterior	3.9 mm superior	7.4 mm
Ansichten > Ansicht Werkzeuge Torsionswinkel Tibia > dist. Tibiavorderkante proj. auf Ebene Tibia axial	6.3 mm	0.9 mm	3.2 mm	7.2 mm	6.3 mm rechts	0.9 mm anterior	3.2 mm superior	7.2 mm
Ansichten > Ansicht Werkzeuge Torsionswinkel Tibia > dist. Tibiavorderkante	5.9 mm	0.4 mm	4.3 mm	7.3 mm	5.9 mm rechts	0.4 mm anterior	4.3 mm superior	7.3 mm
Ansichten > Ansicht Werkzeuge Torsionswinkel Tibia > Torsionswinkel proj. auf Ebene Tibia axial	1 °	4.3 °	2.5 °	2.4 °	1 °	4.3 °	2.5 °	2.4 °
Ansichten > Ansicht Werkzeuge Torsionswinkel Tibia > Tibia axial
Ansichten > Ansicht Werkzeuge Torsionswinkel Tibia > ks tibia prox.
Ansichten > Ansicht Werkzeuge Tibiotalare Torsion (TTT) > Tibiaachse proximal	76.6 mm	150.7 mm	78.8 mm		59.9 mm links	14.2 mm posterior	9.8 mm superior
Ansichten > Ansicht Werkzeuge Tibiotalare Torsion (TTT) > Tibiaachse distal	95.5 mm	130.2 mm	122.3 mm		41 mm links	6.3 mm anterior	33.8 mm inferior
Ansichten > Ansicht Werkzeuge Tibiotalare Torsion (TTT) > Talus medial proj. auf Ebene Tibia axial	97.1 mm	126.2 mm	119.6 mm		39.4 mm links	10.3 mm anterior	31.1 mm inferior
Ansichten > Ansicht Werkzeuge Tibiotalare Torsion (TTT) > Talus medial	100.6 mm	122.4 mm	127.6 mm		35.9 mm links	14.1 mm anterior	39.1 mm inferior
Ansichten > Ansicht Werkzeuge Tibiotalare Torsion (TTT) > Talus lateral proj. auf Ebene Tibia axial	91 mm	127.3 mm	122.8 mm		45.5 mm links	9.2 mm anterior	34.3 mm inferior
Ansichten > Ansicht Werkzeuge Tibiotalare Torsion (TTT) > Talus lateral	94.9 mm	123 mm	131.7 mm		41.6 mm links	13.5 mm anterior	43.2 mm inferior
Ansichten > Ansicht Werkzeuge Tibiotalare Torsion (TTT) > dist. Tibiavorderkante medial proj. auf Ebene Tibia axial	97.3 mm	126.2 mm	119.5 mm		39.2 mm links	10.3 mm anterior	31 mm inferior
Ansichten > Ansicht Werkzeuge Tibiotalare Torsion (TTT) > dist. Tibiavorderkante medial	100.5 mm	122.8 mm	126.8 mm		36 mm links	13.7 mm anterior	38.3 mm inferior
Ansichten > Ansicht Werkzeuge Tibiotalare Torsion (TTT) > dist. Tibiavorderkante lateral proj. auf Ebene Tibia axial	91 mm	127.1 mm	122.7 mm		45.5 mm links	9.4 mm anterior	34.2 mm inferior
Ansichten > Ansicht Werkzeuge Tibiotalare Torsion (TTT) > dist. Tibiavorderkante lateral	94.6 mm	123.2 mm	131 mm		41.9 mm links	13.3 mm anterior	42.5 mm inferior
Ansichten > Ansicht Werkzeuge Tibiotalare Torsion (TTT) > Talusachse proj. auf Ebene Tibia axial	6.1 mm	1.1 mm	3.2 mm	7 mm	6.1 mm links	1.1 mm posterior	3.2 mm inferior	7 mm
Ansichten > Ansicht Werkzeuge Tibiotalare Torsion (TTT) > dist. Tibiavorderkante proj. auf Ebene Tibia axial	6.3 mm	0.9 mm	3.2 mm	7.2 mm	6.3 mm rechts	0.9 mm anterior	3.2 mm superior	7.2 mm
Ansichten > Ansicht Werkzeuge Tibiotalare Torsion (TTT) > Tibiotalare Torsion (TTT) proj.	179.4 °	177.6 °	178.5 °	178.5 °	179.4 °	177.6 °	178.5 °	178.5 °
Ansichten > Ansicht Werkzeuge Tibiotalare Torsion (TTT) > Tibia axial
Ansichten > Ansicht Werkzeuge Tibiotalare Torsion (TTT) > ks tibia prox.
Ansichten > Ansicht Werkzeuge FTR > prox. Tibiahinterkante medial proj. auf Ebene Tibia axial	97.4 mm	139 mm	125.6 mm		39.1 mm links	2.5 mm posterior	37.1 mm inferior
Ansichten > Ansicht Werkzeuge FTR > prox. Tibiahinterkante medial	71.5 mm	167.2 mm	65.9 mm		65 mm links	30.7 mm posterior	22.6 mm superior
Ansichten > Ansicht Werkzeuge FTR > prox. Tibiahinterkante lateral proj. auf Ebene Tibia axial	90.8 mm	139.7 mm	128.8 mm		45.7 mm links	3.2 mm posterior	40.3 mm inferior
Ansichten > Ansicht Werkzeuge FTR > prox. Tibiahinterkante lateral	65.2 mm	167.5 mm	69.8 mm		71.3 mm links	31 mm posterior	18.7 mm superior
Ansichten > Ansicht Werkzeuge FTR > Kondyle medial proj. auf Ebene Tibia axial	101.2 mm	139.7 mm	124.3 mm		35.3 mm links	3.2 mm posterior	35.8 mm inferior
Ansichten > Ansicht Werkzeuge FTR > Kondyle medial	73.5 mm	169.7 mm	60.6 mm		63 mm links	33.2 mm posterior	27.9 mm superior
Ansichten > Ansicht Werkzeuge FTR > Kondyle lateral proj auf Ebene Tibia axial	90.4 mm	141.5 mm	129.8 mm		46.1 mm links	5 mm posterior	41.3 mm inferior
Ansichten > Ansicht Werkzeuge FTR > Kondyle lateral	63.1 mm	171.2 mm	66.9 mm		73.4 mm links	34.7 mm posterior	21.6 mm superior
Ansichten > Ansicht Werkzeuge FTR > prox. Tibiahinterkante proj. auf Ebene Tibia axial	6.6 mm	0.7 mm	3.2 mm	7.4 mm	6.6 mm rechts	0.7 mm anterior	3.2 mm superior	7.4 mm
Ansichten > Ansicht Werkzeuge FTR > prox. Tibiahinterkante	6.3 mm	0.4 mm	3.9 mm	7.4 mm	6.3 mm rechts	0.4 mm anterior	3.9 mm superior	7.4 mm
Ansichten > Ansicht Werkzeuge FTR > Kondylenachse	10.4 mm	1.4 mm	6.3 mm	12.2 mm	10.4 mm links	1.4 mm posterior	6.3 mm inferior	12.2 mm
Ansichten > Ansicht Werkzeuge FTR > Kondyle proj. auf Ebene Tibia axial	10.7 mm	1.8 mm	5.5 mm	12.2 mm	10.7 mm links	1.8 mm posterior	5.5 mm inferior	12.2 mm
Ansichten > Ansicht Werkzeuge FTR > FTR (femorotibial Rotation) proj.	1.4 °	6.2 °	3.7 °	3.5 °	1.4 °	6.2 °	3.7 °	3.5 °
Ansichten > Ansicht Werkzeuge FTR > Tibia axial
Ansichten > Ansicht Werkzeuge FTR > ks tibia prox.
Ansichten > Ansicht Werkzeuge AT-Winkel (best. mittels Ebene) > TMP B	114.2 mm	192.6 mm	92.1 mm		22.3 mm links	56.1 mm posterior	3.6 mm inferior
Ansichten > Ansicht Werkzeuge AT-Winkel (best. mittels Ebene) > tmp A	111.3 mm	191.4 mm	94.7 mm		25.2 mm links	54.9 mm posterior	6.2 mm inferior
Ansichten > Ansicht Werkzeuge AT-Winkel (best. mittels Ebene) > TMP6	117.3 mm	192.5 mm	89.8 mm		19.2 mm links	56 mm posterior	1.3 mm inferior
Ansichten > Ansicht Werkzeuge AT-Winkel (best. mittels Ebene) > TMP5	143.4 mm	207.2 mm	144.1 mm		6.9 mm rechts	70.7 mm posterior	55.6 mm inferior
Ansichten > Ansicht Werkzeuge AT-Winkel (best. mittels Ebene) > Kondyle medial	73.5 mm	169.7 mm	60.6 mm		63 mm links	33.2 mm posterior	27.9 mm superior
Ansichten > Ansicht Werkzeuge AT-Winkel (best. mittels Ebene) > Kondyle lateral	63.1 mm	171.2 mm	66.9 mm		73.4 mm links	34.7 mm posterior	21.6 mm superior
Ansichten > Ansicht Werkzeuge AT-Winkel (best. mittels Ebene) > Femurkopfmittelpunkt	117.2 mm	197.7 mm	109.7 mm		19.3 mm links	61.2 mm posterior	21.2 mm inferior
Ansichten > Ansicht Werkzeuge AT-Winkel (best. mittels Ebene) > Femurachsenpunkt proximal	101.8 mm	193.8 mm	101.3 mm		34.7 mm links	57.3 mm posterior	12.8 mm inferior
Ansichten > Ansicht Werkzeuge AT-Winkel (best. mittels Ebene) > Femurachsenpunkt distal	75.7 mm	184.2 mm	66.8 mm		60.8 mm links	47.7 mm posterior	21.7 mm superior
Ansichten > Ansicht Werkzeuge AT-Winkel (best. mittels Ebene) > Femur Hals Basis manuell Pro	101.5 mm	193 mm	101.7 mm		35 mm links	56.5 mm posterior	13.2 mm inferior
Ansichten > Ansicht Werkzeuge AT-Winkel (best. mittels Ebene) > Femur Hals Basis manuell	106.8 mm	194.9 mm	108.7 mm		29.7 mm links	58.4 mm posterior	20.2 mm inferior
Ansichten > Ansicht Werkzeuge AT-Winkel (best. mittels Ebene) > Femur Hals Basis (ermittelt durch Proj. auf Ebene manuell)	110 mm	196.3 mm	106.5 mm		26.5 mm links	59.8 mm posterior	18 mm inferior
Ansichten > Ansicht Werkzeuge AT-Winkel (best. mittels Ebene) > Femur Hals Basis (Ebene) proj. auf Ebene Femur axial	104.4 mm	194.2 mm	99.1 mm		32.1 mm links	57.7 mm posterior	10.6 mm inferior
Ansichten > Ansicht Werkzeuge AT-Winkel (best. mittels Ebene) > AxPro_Kopfszentrum	107.5 mm	194.1 mm	96.8 mm		29 mm links	57.6 mm posterior	8.3 mm inferior
Ansichten > Ansicht Werkzeuge AT-Winkel (best. mittels Ebene) > AxPro_Kondyle medial	105.1 mm	181.3 mm	102.2 mm		31.4 mm links	44.8 mm posterior	13.7 mm inferior
Ansichten > Ansicht Werkzeuge AT-Winkel (best. mittels Ebene) > AxPro_Kondyle lateral	95.2 mm	182.9 mm	109.2 mm		41.3 mm links	46.4 mm posterior	20.7 mm inferior
Ansichten > Ansicht Werkzeuge AT-Winkel (best. mittels Ebene) > Neue Linie 31	9.8 mm	1.6 mm	7 mm	12.2 mm	9.8 mm rechts	1.6 mm anterior	7 mm superior	12.2 mm
Ansichten > Ansicht Werkzeuge AT-Winkel (best. mittels Ebene) > Kopfzentrum - Femur Hals Basis (manuell) Linie	10.5 mm	2.7 mm	1 mm	10.9 mm	10.5 mm links	2.7 mm anterior	1 mm superior	10.9 mm
Ansichten > Ansicht Werkzeuge AT-Winkel (best. mittels Ebene) > Kopfzentrum - Femur Hals Basis (durch Ebene) Linie	7.3 mm	1.4 mm	3.2 mm	8.1 mm	7.3 mm links	1.4 mm anterior	3.2 mm superior	8.1 mm
Ansichten > Ansicht Werkzeuge AT-Winkel (best. mittels Ebene) > Kondyle_Femur Hals Basis Prox	9.8 mm	1.6 mm	7 mm	12.2 mm	9.8 mm rechts	1.6 mm anterior	7 mm superior	12.2 mm
Ansichten > Ansicht Werkzeuge AT-Winkel (best. mittels Ebene) > Kondyle_AxPro_Kopfzentrum	9.8 mm	1.6 mm	7 mm	12.2 mm	9.8 mm rechts	1.6 mm anterior	7 mm superior	12.2 mm
Ansichten > Ansicht Werkzeuge AT-Winkel (best. mittels Ebene) > Femurachse Kopfzentrum	26.1 mm	9.6 mm	34.4 mm	44.2 mm	26.1 mm rechts	9.6 mm posterior	34.4 mm inferior	44.2 mm
Ansichten > Ansicht Werkzeuge AT-Winkel (best. mittels Ebene) > Femurachse	26.1 mm	9.6 mm	34.4 mm	44.2 mm	26.1 mm rechts	9.6 mm posterior	34.4 mm inferior	44.2 mm
Ansichten > Ansicht Werkzeuge AT-Winkel (best. mittels Ebene) > AxPro_Kondyle	9.8 mm	1.6 mm	7 mm	12.2 mm	9.8 mm rechts	1.6 mm anterior	7 mm superior	12.2 mm
Ansichten > Ansicht Werkzeuge AT-Winkel (best. mittels Ebene) > Winkel Schenkelhalsachse Femurachse (mittels Ebene manuell)	150.9 °	169.9 °	171.5 °	151.5 °	150.9 °	169.9 °	171.5 °	151.5 °
Ansichten > Ansicht Werkzeuge AT-Winkel (best. mittels Ebene) > Winkel Schenkelhalsachse Femurachse (Femur Hals Basis manuell definiert)	132.8 °	128.6 °	173.2 °	134 °	132.8 °	128.6 °	173.2 °	134 °
Ansichten > Ansicht Werkzeuge AT-Winkel (best. mittels Ebene) > Antetorsionswinkel korrigiert	1.3 °	9.9 °	7 °	5.9 °	1.3 °	9.9 °	7 °	5.9 °
Ansichten > Ansicht Werkzeuge AT-Winkel (best. mittels Ebene) > Antetorsionswinkel (über Ebene manuell bestimmt) proj	4 °	29.7 °	20.2 °	17.8 °	4 °	29.7 °	20.2 °	17.8 °
Ansichten > Ansicht Werkzeuge AT-Winkel (best. mittels Ebene) > Antetorsionswinkel (Femur Hals Basis manuell) proj	3.6 °	26.1 °	20 °	16.4 °	3.6 °	26.1 °	20 °	16.4 °
Ansichten > Ansicht Werkzeuge AT-Winkel (best. mittels Ebene) > Femur axial
Ansichten > Ansicht Werkzeuge AT-Winkel (best. mittels Ebene) > Ebene manuell
Ansichten > Ansicht Werkzeuge AT-Winkel (best. mittels Ebene) > ks femur
Ansichten > Ansicht Werkzeuge AT-Winkel (best. mittels Ebene) > Kopie ks femur
Ansichten > Ansicht Werkzeuge AT-Winkel (best. mittels Ebene) > Punkte auf Kopf
Werkzeuge > Punkte > tmp zur Definition der Senkrechten auf tibia vk und hk	86 mm	140.5 mm	100.5 mm		50.5 mm links	4 mm posterior	12 mm inferior
Werkzeuge > Punkte > tmp proj. auf Ebene tibia coronar	86 mm	140.5 mm	100.5 mm		50.5 mm links	4 mm posterior	12 mm inferior
Werkzeuge > Punkte > TMP B	114.2 mm	192.6 mm	92.1 mm		22.3 mm links	56.1 mm posterior	3.6 mm inferior
Werkzeuge > Punkte > tmp A	111.3 mm	191.4 mm	94.7 mm		25.2 mm links	54.9 mm posterior	6.2 mm inferior
Werkzeuge > Punkte > TMP6	117.3 mm	192.5 mm	89.8 mm		19.2 mm links	56 mm posterior	1.3 mm inferior
Werkzeuge > Punkte > TMP5	143.4 mm	207.2 mm	144.1 mm		6.9 mm rechts	70.7 mm posterior	55.6 mm inferior
Werkzeuge > Punkte > Tibiaachse proximal	76.6 mm	150.7 mm	78.8 mm		59.9 mm links	14.2 mm posterior	9.8 mm superior
Werkzeuge > Punkte > Tibiaachse distal	95.5 mm	130.2 mm	122.3 mm		41 mm links	6.3 mm anterior	33.8 mm inferior
Werkzeuge > Punkte > Talus medial proj. auf Ebene Tibia axial	97.1 mm	126.2 mm	119.6 mm		39.4 mm links	10.3 mm anterior	31.1 mm inferior
Werkzeuge > Punkte > Talus medial	100.6 mm	122.4 mm	127.6 mm		35.9 mm links	14.1 mm anterior	39.1 mm inferior
Werkzeuge > Punkte > Talus lateral proj. auf Ebene Tibia axial	91 mm	127.3 mm	122.8 mm		45.5 mm links	9.2 mm anterior	34.3 mm inferior
Werkzeuge > Punkte > Talus lateral	94.9 mm	123 mm	131.7 mm		41.6 mm links	13.5 mm anterior	43.2 mm inferior
Werkzeuge > Punkte > prox. Tibiahinterkante medial proj. auf Ebene tibia coronar (varus valgus)	69.5 mm	160.1 mm	57.6 mm		67 mm links	23.6 mm posterior	30.9 mm superior
Werkzeuge > Punkte > prox. Tibiahinterkante medial proj. auf Ebene tibia coronar	69.1 mm	158.4 mm	62.8 mm		67.4 mm links	21.9 mm posterior	25.7 mm superior
Werkzeuge > Punkte > prox. Tibiahinterkante medial proj. auf Ebene Tibia axial	97.4 mm	139 mm	125.6 mm		39.1 mm links	2.5 mm posterior	37.1 mm inferior
Werkzeuge > Punkte > prox. Tibiahinterkante medial (varus valgus)	70.9 mm	165.3 mm	59.4 mm		65.6 mm links	28.8 mm posterior	29.1 mm superior
Werkzeuge > Punkte > prox. Tibiahinterkante medial	71.5 mm	167.2 mm	65.9 mm		65 mm links	30.7 mm posterior	22.6 mm superior
Werkzeuge > Punkte > prox. Tibiahinterkante lateral proj. auf Ebene tibia coronar (varus valgus)	60.5 mm	161 mm	62.2 mm		76 mm links	24.5 mm posterior	26.3 mm superior
Werkzeuge > Punkte > prox. Tibiahinterkante lateral proj. auf Ebene tibia coronar	62.8 mm	158.8 mm	66.7 mm		73.7 mm links	22.3 mm posterior	21.8 mm superior
Werkzeuge > Punkte > prox. Tibiahinterkante lateral proj. auf Ebene Tibia axial	90.8 mm	139.7 mm	128.8 mm		45.7 mm links	3.2 mm posterior	40.3 mm inferior
Werkzeuge > Punkte > prox. Tibiahinterkante lateral (varus valgus)	61.2 mm	163.7 mm	63.2 mm		75.3 mm links	27.2 mm posterior	25.3 mm superior
Werkzeuge > Punkte > prox. Tibiahinterkante lateral	65.2 mm	167.5 mm	69.8 mm		71.3 mm links	31 mm posterior	18.7 mm superior
Werkzeuge > Punkte > Kondyle medial proj. auf Ebene Tibia axial	101.2 mm	139.7 mm	124.3 mm		35.3 mm links	3.2 mm posterior	35.8 mm inferior
Werkzeuge > Punkte > Kondyle medial proj. auf Ebene Femur coronar	73.2 mm	181.7 mm	57.4 mm		63.3 mm links	45.2 mm posterior	31.1 mm superior
Werkzeuge > Punkte > Kondyle medial	73.5 mm	169.7 mm	60.6 mm		63 mm links	33.2 mm posterior	27.9 mm superior
Werkzeuge > Punkte > Kondyle lateral proj auf Ebene Tibia axial	90.4 mm	141.5 mm	129.8 mm		46.1 mm links	5 mm posterior	41.3 mm inferior
Werkzeuge > Punkte > Kondyle lateral proj auf Ebene Femur coronar	62.9 mm	183.2 mm	63.7 mm		73.6 mm links	46.7 mm posterior	24.8 mm superior
Werkzeuge > Punkte > Kondyle lateral	63.1 mm	171.2 mm	66.9 mm		73.4 mm links	34.7 mm posterior	21.6 mm superior
Werkzeuge > Punkte > Femurkopfmittelpunkt	117.2 mm	197.7 mm	109.7 mm		19.3 mm links	61.2 mm posterior	21.2 mm inferior
Werkzeuge > Punkte > Femurachsenpunkt proximal	101.8 mm	193.8 mm	101.3 mm		34.7 mm links	57.3 mm posterior	12.8 mm inferior
Werkzeuge > Punkte > Femurachsenpunkt distal	75.7 mm	184.2 mm	66.8 mm		60.8 mm links	47.7 mm posterior	21.7 mm superior
Werkzeuge > Punkte > Femur prox. proj. auf Ebene Femur coronar	101.8 mm	193.8 mm	101.3 mm		34.7 mm links	57.3 mm posterior	12.8 mm inferior
Werkzeuge > Punkte > Femur Hals Basis proj. auf Ebene Femur coronar	110 mm	195.4 mm	106.7 mm		26.5 mm links	58.9 mm posterior	18.2 mm inferior
Werkzeuge > Punkte > Femur Hals Basis manuell Pro	101.5 mm	193 mm	101.7 mm		35 mm links	56.5 mm posterior	13.2 mm inferior
Werkzeuge > Punkte > Femur Hals Basis manuell	106.8 mm	194.9 mm	108.7 mm		29.7 mm links	58.4 mm posterior	20.2 mm inferior
Werkzeuge > Punkte > Femur Hals Basis (ermittelt durch Proj. auf Ebene manuell)	110 mm	196.3 mm	106.5 mm		26.5 mm links	59.8 mm posterior	18 mm inferior
Werkzeuge > Punkte > Femur Hals Basis (Ebene) proj. auf Ebene Femur axial	104.4 mm	194.2 mm	99.1 mm		32.1 mm links	57.7 mm posterior	10.6 mm inferior
Werkzeuge > Punkte > Endpunkt Verlängerung der Senkrechten auf Kondylenachse	102 mm	195.5 mm	107.8 mm		34.5 mm links	59 mm posterior	19.3 mm inferior
Werkzeuge > Punkte > Endpunkt Senkrechte auf Kondylenachse	70.6 mm	182.1 mm	59 mm		65.9 mm links	45.6 mm posterior	29.5 mm superior
Werkzeuge > Punkte > Ende der Verlängerung Senkrechte auf tibia vk (varus valgus)	67.6 mm	160.4 mm	58.5 mm		68.9 mm links	23.9 mm posterior	30 mm superior
Werkzeuge > Punkte > Ende der Senkrechte auf tibia hk (varus valgus)	66.4 mm	160.4 mm	59.2 mm		70.1 mm links	23.9 mm posterior	29.3 mm superior
Werkzeuge > Punkte > dist. Tibiavorderkante medial proj. auf Ebene tibia coronar (varus valgus)	101.1 mm	126.3 mm	129.2 mm		35.4 mm links	10.2 mm anterior	40.7 mm inferior
Werkzeuge > Punkte > dist. Tibiavorderkante medial proj. auf Ebene tibia coronar	101.5 mm	126.6 mm	128.1 mm		35 mm links	9.9 mm anterior	39.6 mm inferior
Werkzeuge > Punkte > dist. Tibiavorderkante medial proj. auf Ebene Tibia axial	97.3 mm	126.2 mm	119.5 mm		39.2 mm links	10.3 mm anterior	31 mm inferior
Werkzeuge > Punkte > dist. Tibiavorderkante medial (varus valgus)	101 mm	125.8 mm	129 mm		35.5 mm links	10.7 mm anterior	40.5 mm inferior
Werkzeuge > Punkte > dist. Tibiavorderkante medial	100.5 mm	122.8 mm	126.8 mm		36 mm links	13.7 mm anterior	38.3 mm inferior
Werkzeuge > Punkte > dist. Tibiavorderkante lateral proj. auf Ebene tibia coronar (varus valgus)	95.6 mm	126.8 mm	131.8 mm		40.9 mm links	9.7 mm anterior	43.3 mm inferior
Werkzeuge > Punkte > dist. Tibiavorderkante lateral proj. auf Ebene tibia coronar	95.5 mm	126.7 mm	132.3 mm		41 mm links	9.8 mm anterior	43.8 mm inferior
Werkzeuge > Punkte > dist. Tibiavorderkante lateral proj. auf Ebene Tibia axial	91 mm	127.1 mm	122.7 mm		45.5 mm links	9.4 mm anterior	34.2 mm inferior
Werkzeuge > Punkte > dist. Tibiavorderkante lateral (varus valgus)	95.4 mm	125.8 mm	131.5 mm		41.1 mm links	10.7 mm anterior	43 mm inferior
Werkzeuge > Punkte > dist. Tibiavorderkante lateral	94.6 mm	123.2 mm	131 mm		41.9 mm links	13.3 mm anterior	42.5 mm inferior
Werkzeuge > Punkte > AxPro_Kopfszentrum	107.5 mm	194.1 mm	96.8 mm		29 mm links	57.6 mm posterior	8.3 mm inferior
Werkzeuge > Punkte > AxPro_Kondyle medial	105.1 mm	181.3 mm	102.2 mm		31.4 mm links	44.8 mm posterior	13.7 mm inferior
Werkzeuge > Punkte > AxPro_Kondyle lateral	95.2 mm	182.9 mm	109.2 mm		41.3 mm links	46.4 mm posterior	20.7 mm inferior
Werkzeuge > Linien > Verlängerung Senkrechte auf tibia vk (varus valgus)	18.4 mm	19.9 mm	42 mm	50 mm	18.4 mm links	19.9 mm posterior	42 mm superior	50 mm
Werkzeuge > Linien > Verlängerung der Senkrechten auf Kondylenachse	26.3 mm	11.3 mm	41 mm	50 mm	26.3 mm rechts	11.3 mm posterior	41 mm inferior	50 mm
Werkzeuge > Linien > transkondyläre Achse	10.4 mm	1.4 mm	6.3 mm	12.2 mm	10.4 mm rechts	1.4 mm anterior	6.3 mm superior	12.2 mm
Werkzeuge > Linien > Tibiaachse	18.9 mm	20.5 mm	43.5 mm	51.7 mm	18.9 mm links	20.5 mm posterior	43.5 mm superior	51.7 mm
Werkzeuge > Linien > Talusachse proj. auf Ebene Tibia axial	6.1 mm	1.1 mm	3.2 mm	7 mm	6.1 mm links	1.1 mm posterior	3.2 mm inferior	7 mm
Werkzeuge > Linien > Senkrechte auf Kondylenachse	5 mm	2.2 mm	7.8 mm	9.5 mm	5 mm links	2.2 mm anterior	7.8 mm superior	9.5 mm
Werkzeuge > Linien > Senkrechte auf dist. Tibiavorderkante in Ebene tibia coronar (varus valgus)	13 mm	14 mm	29.7 mm	35.3 mm	13 mm rechts	14 mm anterior	29.7 mm inferior	35.3 mm
Werkzeuge > Linien > Senkrecht auf prox. Tibiahinterkante in Ebene tibia coronar (varus valgus)	19.6 mm	19.9 mm	41.3 mm	49.9 mm	19.6 mm links	19.9 mm posterior	41.3 mm superior	49.9 mm
Werkzeuge > Linien > prox. Tibiahinterkante proj. auf Ebene Tibia axial	6.6 mm	0.7 mm	3.2 mm	7.4 mm	6.6 mm rechts	0.7 mm anterior	3.2 mm superior	7.4 mm
Werkzeuge > Linien > prox. Tibiahinterkante proj auf Ebene tibia coronar (varus valgus)	9 mm	0.8 mm	4.7 mm	10.2 mm	9 mm rechts	0.8 mm anterior	4.7 mm superior	10.2 mm
Werkzeuge > Linien > prox. Tibiahinterkante proj auf Ebene tibia coronar	6.3 mm	0.4 mm	3.9 mm	7.4 mm	6.3 mm rechts	0.4 mm anterior	3.9 mm superior	7.4 mm
Werkzeuge > Linien > prox. Tibiahinterkante (varus valgus)	9.7 mm	1.6 mm	3.8 mm	10.5 mm	9.7 mm rechts	1.6 mm posterior	3.8 mm superior	10.5 mm
Werkzeuge > Linien > prox. Tibiahinterkante	6.3 mm	0.4 mm	3.9 mm	7.4 mm	6.3 mm rechts	0.4 mm anterior	3.9 mm superior	7.4 mm
Werkzeuge > Linien > prox. femorale Längsachse	5 mm	1.2 mm	7.4 mm	9.1 mm	5 mm rechts	1.2 mm posterior	7.4 mm inferior	9.1 mm
Werkzeuge > Linien > Neue Linie 31	9.8 mm	1.6 mm	7 mm	12.2 mm	9.8 mm rechts	1.6 mm anterior	7 mm superior	12.2 mm
Werkzeuge > Linien > Lot von Femurkopfmittelpunk	7.3 mm	1.4 mm	3.2 mm	8.1 mm	7.3 mm links	1.4 mm anterior	3.2 mm superior	8.1 mm
Werkzeuge > Linien > Kopfzentrum - Femur Hals Basis (manuell) Linie	10.5 mm	2.7 mm	1 mm	10.9 mm	10.5 mm links	2.7 mm anterior	1 mm superior	10.9 mm
Werkzeuge > Linien > Kopfzentrum - Femur Hals Basis (durch Ebene) Linie	7.3 mm	1.4 mm	3.2 mm	8.1 mm	7.3 mm links	1.4 mm anterior	3.2 mm superior	8.1 mm
Werkzeuge > Linien > Kondyle_Femur Hals Basis Prox	9.8 mm	1.6 mm	7 mm	12.2 mm	9.8 mm rechts	1.6 mm anterior	7 mm superior	12.2 mm
Werkzeuge > Linien > Kondyle_AxPro_Kopfzentrum	9.8 mm	1.6 mm	7 mm	12.2 mm	9.8 mm rechts	1.6 mm anterior	7 mm superior	12.2 mm
Werkzeuge > Linien > Kondylenachse proj. auf Ebene Femur coronar	10.4 mm	1.4 mm	6.3 mm	12.2 mm	10.4 mm links	1.4 mm posterior	6.3 mm inferior	12.2 mm
Werkzeuge > Linien > Kondylenachse	10.4 mm	1.4 mm	6.3 mm	12.2 mm	10.4 mm links	1.4 mm posterior	6.3 mm inferior	12.2 mm
Werkzeuge > Linien > Kondyle proj. auf Ebene Tibia axial	10.7 mm	1.8 mm	5.5 mm	12.2 mm	10.7 mm links	1.8 mm posterior	5.5 mm inferior	12.2 mm
Werkzeuge > Linien > Femurachse proj. auf Ebene Femur coronar
Werkzeuge > Linien > Femurachse Kopfzentrum	26.1 mm	9.6 mm	34.4 mm	44.2 mm	26.1 mm rechts	9.6 mm posterior	34.4 mm inferior	44.2 mm
Werkzeuge > Linien > Femurachse	26.1 mm	9.6 mm	34.4 mm	44.2 mm	26.1 mm rechts	9.6 mm posterior	34.4 mm inferior	44.2 mm
Werkzeuge > Linien > dist. Tibiavorderkante proj. auf Ebene tibia coronar (varus valgus)	5.4 mm	0.5 mm	2.7 mm	6.1 mm	5.4 mm rechts	0.5 mm anterior	2.7 mm superior	6.1 mm
Werkzeuge > Linien > dist. Tibiavorderkante proj. auf Ebene tibia coronar	6 mm	0.1 mm	4.2 mm	7.3 mm	6 mm rechts	0.1 mm anterior	4.2 mm superior	7.3 mm
Werkzeuge > Linien > dist. Tibiavorderkante proj. auf Ebene Tibia axial	6.3 mm	0.9 mm	3.2 mm	7.2 mm	6.3 mm rechts	0.9 mm anterior	3.2 mm superior	7.2 mm
Werkzeuge > Linien > dist. Tibiavorderkante (varus valgus)	5.6 mm	0 mm	2.5 mm	6.1 mm	5.6 mm rechts	0 mm	2.5 mm superior	6.1 mm
Werkzeuge > Linien > dist. Tibiavorderkante	5.9 mm	0.4 mm	4.3 mm	7.3 mm	5.9 mm rechts	0.4 mm anterior	4.3 mm superior	7.3 mm
Werkzeuge > Linien > AxPro_Kondyle	9.8 mm	1.6 mm	7 mm	12.2 mm	9.8 mm rechts	1.6 mm anterior	7 mm superior	12.2 mm
Werkzeuge > Winkel > Winkel Schenkelhalsachse Femurachse (mittels Ebene manuell)	150.9 °	169.9 °	171.5 °	151.5 °	150.9 °	169.9 °	171.5 °	151.5 °
Werkzeuge > Winkel > Winkel Schenkelhalsachse Femurachse (Femur Hals Basis manuell definiert)	132.8 °	128.6 °	173.2 °	134 °	132.8 °	128.6 °	173.2 °	134 °
Werkzeuge > Winkel > varus valgus Tibia proj.	1.7 °	0.4 °	1.6 °	1.5 °	1.7 °	0.4 °	1.6 °	1.5 °
Werkzeuge > Winkel > varus valgus Femur proj.	4.4 °	0.1 °	3.1 °	4.4 °	4.4 °	0.1 °	3.1 °	4.4 °
Werkzeuge > Winkel > Torsionswinkel proj. auf Ebene Tibia axial	1 °	4.3 °	2.5 °	2.4 °	1 °	4.3 °	2.5 °	2.4 °
Werkzeuge > Winkel > Tibiotalare Torsion (TTT) proj.	179.4 °	177.6 °	178.5 °	178.5 °	179.4 °	177.6 °	178.5 °	178.5 °
Werkzeuge > Winkel > FTR (femorotibial Rotation) proj.	1.4 °	6.2 °	3.7 °	3.5 °	1.4 °	6.2 °	3.7 °	3.5 °
Werkzeuge > Winkel > Antetorsionswinkel korrigiert	1.3 °	9.9 °	7 °	5.9 °	1.3 °	9.9 °	7 °	5.9 °
Werkzeuge > Winkel > Antetorsionswinkel (über Ebene manuell bestimmt) proj	4 °	29.7 °	20.2 °	17.8 °	4 °	29.7 °	20.2 °	17.8 °
Werkzeuge > Winkel > Antetorsionswinkel (Femur Hals Basis manuell) proj	3.6 °	26.1 °	20 °	16.4 °	3.6 °	26.1 °	20 °	16.4 °
Werkzeuge > Ebenen > Tibia coronar
Werkzeuge > Ebenen > Tibia axial
Werkzeuge > Ebenen > Femur coronar
Werkzeuge > Ebenen > Femur axial
Werkzeuge > Ebenen > Ebene manuell
Werkzeuge > Polylinien > Punkte auf Kopf
Werkzeuge > Koordinatensysteme > ks tibia prox.
Werkzeuge > Koordinatensysteme > ks femur
Werkzeuge > Koordinatensysteme > ks
Werkzeuge > Koordinatensysteme > Kopie ks femur
Werkzeuge > Variablen > Kopfachsen_tmp	-100
Werkzeuge > Variablen > 300	300
Werkzeuge > Variablen > 50	50
Werkzeuge > Variablen > -50	-50
