# Supplementary material for: 3D Slicer open-source software plug-in for vector-based angle calculation of canine hind limb alignment in computed tomographic images
Source: PLoS One. 2024 Mar 29;19(3):e0283823. doi: 10.1371/journal.pone.0283823 (PMC10980227; doi:10.1371/journal.pone.0283823)
Supplement: S2 Data — (ZIP) [file pone.0283823.s002.zip › 114.csv]

Werkzeuge Name	Datensatzkoordinatensystem X	Datensatzkoordinatensystem Y	Datensatzkoordinatensystem Z	Datensatzkoordinatensystem 3D	Patientenkoordinatensystem X	Patientenkoordinatensystem Y	Patientenkoordinatensystem Z	Patientenkoordinatensystem 3D	Extra Wert X	Extra Wert Y	Extra Wert Z	Extra Wert 3D	Extra Wert Beschreibung
Ansichten > Ergebnisse varus valgus Tibia > varus valgus Tibia proj.	2.7 °	0.7 °	3.7 °	2.3 °	2.7 °	0.7 °	3.7 °	2.3 °
Ansichten > Ergebnisse varus valgus Femur > varus valgus Femur proj.	1.6 °	0.4 °	2.8 °	1.7 °	1.6 °	0.4 °	2.8 °	1.7 °
Ansichten > Ergebnisse Torsionswinkel Tibia > Torsionswinkel proj. auf Ebene Tibia axial	0 °	0 °	0.1 °	0.1 °	0 °	0 °	0.1 °	0.1 °
Ansichten > Ergebnisse FTR (femorotibiale Rotation) proj. > FTR (femorotibial Rotation) proj.	2.2 °	0.7 °	2.8 °	3.4 °	2.2 °	0.7 °	2.8 °	3.4 °
Ansichten > Ergebnisse AT-Winkel proj. > Winkel Schenkelhalsachse Femurachse (mittels Ebene manuell)	134.5 °	171.3 °	165.3 °	134.9 °	134.5 °	171.3 °	165.3 °	134.9 °
Ansichten > Ergebnisse AT-Winkel proj. > Winkel Schenkelhalsachse Femurachse (Femur Hals Basis manuell definiert)	141.7 °	172.1 °	168 °	142.1 °	141.7 °	172.1 °	168 °	142.1 °
Ansichten > Ergebnisse AT-Winkel proj. > Antetorsionswinkel (über Ebene manuell bestimmt) proj	4.4 °	64.3 °	29 °	28.3 °	4.4 °	64.3 °	29 °	28.3 °
Ansichten > Ergebnisse AT-Winkel proj. > Antetorsionswinkel (Femur Hals Basis manuell) proj	3 °	53.9 °	21.3 °	20.4 °	3 °	53.9 °	21.3 °	20.4 °
Ansichten > Ergebnis Tibiotalare Torsion (TTT) > Tibiotalare Torsion (TTT) proj.	2.7 °	0.8 °	3.4 °	4 °	2.7 °	0.8 °	3.4 °	4 °
Ansichten > Eingaben varus valgus Tibia > Tibiaachse proximal	203.7 mm	148.4 mm	42 mm		67.2 mm rechts	11.9 mm posterior	46.5 mm superior
Ansichten > Eingaben varus valgus Tibia > Tibiaachse distal	205.1 mm	114.9 mm	87.4 mm		68.6 mm rechts	21.6 mm anterior	1.1 mm superior
Ansichten > Eingaben varus valgus Tibia > prox. Tibiahinterkante medial (varus valgus)	198.9 mm	165.8 mm	28 mm		62.4 mm rechts	29.3 mm posterior	60.5 mm superior
Ansichten > Eingaben varus valgus Tibia > prox. Tibiahinterkante medial	200.5 mm	166.3 mm	33.6 mm		64 mm rechts	29.8 mm posterior	54.9 mm superior
Ansichten > Eingaben varus valgus Tibia > prox. Tibiahinterkante lateral (varus valgus)	209.3 mm	164.2 mm	26.7 mm		72.8 mm rechts	27.7 mm posterior	61.8 mm superior
Ansichten > Eingaben varus valgus Tibia > prox. Tibiahinterkante lateral	207.8 mm	167.9 mm	35.7 mm		71.3 mm rechts	31.4 mm posterior	52.8 mm superior
Ansichten > Eingaben varus valgus Tibia > dist. Tibiavorderkante medial (varus valgus)	203.4 mm	110.4 mm	92.4 mm		66.9 mm rechts	26.1 mm anterior	3.9 mm inferior
Ansichten > Eingaben varus valgus Tibia > dist. Tibiavorderkante medial	203.7 mm	107.6 mm	89.4 mm		67.2 mm rechts	28.9 mm anterior	0.9 mm inferior
Ansichten > Eingaben varus valgus Tibia > dist. Tibiavorderkante lateral (varus valgus)	207.4 mm	111.3 mm	92.8 mm		70.9 mm rechts	25.2 mm anterior	4.3 mm inferior
Ansichten > Eingaben varus valgus Tibia > dist. Tibiavorderkante lateral	210.6 mm	109.4 mm	91.1 mm		74.1 mm rechts	27.1 mm anterior	2.6 mm inferior
Ansichten > Eingaben varus valgus Femur > Kondyle medial	195.4 mm	169.4 mm	29.7 mm		58.9 mm rechts	32.9 mm posterior	58.8 mm superior
Ansichten > Eingaben varus valgus Femur > Kondyle lateral	205.8 mm	172.5 mm	32.8 mm		69.3 mm rechts	36 mm posterior	55.7 mm superior
Ansichten > Eingaben varus valgus Femur > Femurachsenpunkt proximal	178.1 mm	190.5 mm	80.3 mm		41.6 mm rechts	54 mm posterior	8.3 mm superior
Ansichten > Eingaben varus valgus Femur > Femurachsenpunkt distal	193.9 mm	184 mm	38.1 mm		57.4 mm rechts	47.5 mm posterior	50.4 mm superior
Ansichten > Eingaben Tibiotalare Torsion (TTT) > Tibiaachse proximal	203.7 mm	148.4 mm	42 mm		67.2 mm rechts	11.9 mm posterior	46.5 mm superior
Ansichten > Eingaben Tibiotalare Torsion (TTT) > Tibiaachse distal	205.1 mm	114.9 mm	87.4 mm		68.6 mm rechts	21.6 mm anterior	1.1 mm superior
Ansichten > Eingaben Tibiotalare Torsion (TTT) > Talus medial	204.8 mm	106.2 mm	92.8 mm		68.3 mm rechts	30.3 mm anterior	4.3 mm inferior
Ansichten > Eingaben Tibiotalare Torsion (TTT) > Talus lateral	209.9 mm	108.8 mm	93 mm		73.4 mm rechts	27.7 mm anterior	4.5 mm inferior
Ansichten > Eingaben Tibiotalare Torsion (TTT) > dist. Tibiavorderkante medial	203.7 mm	107.6 mm	89.4 mm		67.2 mm rechts	28.9 mm anterior	0.9 mm inferior
Ansichten > Eingaben Tibiotalare Torsion (TTT) > dist. Tibiavorderkante lateral	210.6 mm	109.4 mm	91.1 mm		74.1 mm rechts	27.1 mm anterior	2.6 mm inferior
Ansichten > Eingaben Tibia Torsionswinkel > Tibiaachse proximal	203.7 mm	148.4 mm	42 mm		67.2 mm rechts	11.9 mm posterior	46.5 mm superior
Ansichten > Eingaben Tibia Torsionswinkel > Tibiaachse distal	205.1 mm	114.9 mm	87.4 mm		68.6 mm rechts	21.6 mm anterior	1.1 mm superior
Ansichten > Eingaben Tibia Torsionswinkel > prox. Tibiahinterkante medial	200.5 mm	166.3 mm	33.6 mm		64 mm rechts	29.8 mm posterior	54.9 mm superior
Ansichten > Eingaben Tibia Torsionswinkel > prox. Tibiahinterkante lateral	207.8 mm	167.9 mm	35.7 mm		71.3 mm rechts	31.4 mm posterior	52.8 mm superior
Ansichten > Eingaben Tibia Torsionswinkel > dist. Tibiavorderkante medial	203.7 mm	107.6 mm	89.4 mm		67.2 mm rechts	28.9 mm anterior	0.9 mm inferior
Ansichten > Eingaben Tibia Torsionswinkel > dist. Tibiavorderkante lateral	210.6 mm	109.4 mm	91.1 mm		74.1 mm rechts	27.1 mm anterior	2.6 mm inferior
Ansichten > Eingaben FTR (femorotibiale Rotation) proj. > Tibiaachse proximal	203.7 mm	148.4 mm	42 mm		67.2 mm rechts	11.9 mm posterior	46.5 mm superior
Ansichten > Eingaben FTR (femorotibiale Rotation) proj. > Tibiaachse distal	205.1 mm	114.9 mm	87.4 mm		68.6 mm rechts	21.6 mm anterior	1.1 mm superior
Ansichten > Eingaben FTR (femorotibiale Rotation) proj. > prox. Tibiahinterkante medial	200.5 mm	166.3 mm	33.6 mm		64 mm rechts	29.8 mm posterior	54.9 mm superior
Ansichten > Eingaben FTR (femorotibiale Rotation) proj. > prox. Tibiahinterkante lateral	207.8 mm	167.9 mm	35.7 mm		71.3 mm rechts	31.4 mm posterior	52.8 mm superior
Ansichten > Eingaben FTR (femorotibiale Rotation) proj. > Kondyle medial	195.4 mm	169.4 mm	29.7 mm		58.9 mm rechts	32.9 mm posterior	58.8 mm superior
Ansichten > Eingaben FTR (femorotibiale Rotation) proj. > Kondyle lateral	205.8 mm	172.5 mm	32.8 mm		69.3 mm rechts	36 mm posterior	55.7 mm superior
Ansichten > Eingaben AT Winkel proj. > Kondyle medial	195.4 mm	169.4 mm	29.7 mm		58.9 mm rechts	32.9 mm posterior	58.8 mm superior
Ansichten > Eingaben AT Winkel proj. > Kondyle lateral	205.8 mm	172.5 mm	32.8 mm		69.3 mm rechts	36 mm posterior	55.7 mm superior
Ansichten > Eingaben AT Winkel proj. > Femurkopfmittelpunkt	163.8 mm	193.6 mm	94.2 mm		27.3 mm rechts	57.1 mm posterior	5.7 mm inferior
Ansichten > Eingaben AT Winkel proj. > Femurachsenpunkt proximal	178.1 mm	190.5 mm	80.3 mm		41.6 mm rechts	54 mm posterior	8.3 mm superior
Ansichten > Eingaben AT Winkel proj. > Femurachsenpunkt distal	193.9 mm	184 mm	38.1 mm		57.4 mm rechts	47.5 mm posterior	50.4 mm superior
Ansichten > Eingaben AT Winkel proj. > Femur Hals Basis manuell	176.2 mm	191.2 mm	86.8 mm		39.7 mm rechts	54.7 mm posterior	1.7 mm superior
Ansichten > Eingaben AT Winkel proj. > Femur Hals Basis (ermittelt durch Proj. auf Ebene manuell)	170.7 mm	192.7 mm	91.2 mm		34.2 mm rechts	56.2 mm posterior	2.7 mm inferior
Ansichten > Eingaben AT Winkel proj. > Lot von Femurkopfmittelpunk	6.9 mm	0.9 mm	3.1 mm	7.6 mm	6.9 mm rechts	0.9 mm anterior	3.1 mm superior	7.6 mm
Ansichten > Eingaben AT Winkel proj. > Ebene manuell
Ansichten > Eingaben AT Winkel proj. > Punkte auf Kopf
Ansichten > Ansicht Werkzeuge varus valgus Tibia > tmp zur Definition der Senkrechten auf tibia vk und hk	204.4 mm	131.7 mm	64.7 mm		67.9 mm rechts	4.8 mm anterior	23.8 mm superior
Ansichten > Ansicht Werkzeuge varus valgus Tibia > tmp proj. auf Ebene tibia coronar	204.4 mm	131.7 mm	64.7 mm		67.9 mm rechts	4.8 mm anterior	23.8 mm superior
Ansichten > Ansicht Werkzeuge varus valgus Tibia > Tibiaachse proximal	203.7 mm	148.4 mm	42 mm		67.2 mm rechts	11.9 mm posterior	46.5 mm superior
Ansichten > Ansicht Werkzeuge varus valgus Tibia > Tibiaachse distal	205.1 mm	114.9 mm	87.4 mm		68.6 mm rechts	21.6 mm anterior	1.1 mm superior
Ansichten > Ansicht Werkzeuge varus valgus Tibia > prox. Tibiahinterkante medial proj. auf Ebene tibia coronar (varus valgus)	201.1 mm	160.7 mm	24.1 mm		64.6 mm rechts	24.2 mm posterior	64.4 mm superior
Ansichten > Ansicht Werkzeuge varus valgus Tibia > prox. Tibiahinterkante medial (varus valgus)	198.9 mm	165.8 mm	28 mm		62.4 mm rechts	29.3 mm posterior	60.5 mm superior
Ansichten > Ansicht Werkzeuge varus valgus Tibia > prox. Tibiahinterkante lateral proj. auf Ebene tibia coronar (varus valgus)	209.8 mm	163.2 mm	25.9 mm		73.3 mm rechts	26.7 mm posterior	62.6 mm superior
Ansichten > Ansicht Werkzeuge varus valgus Tibia > prox. Tibiahinterkante lateral (varus valgus)	209.3 mm	164.2 mm	26.7 mm		72.8 mm rechts	27.7 mm posterior	61.8 mm superior
Ansichten > Ansicht Werkzeuge varus valgus Tibia > Ende der Verlängerung Senkrechte auf tibia vk (varus valgus)	202.2 mm	161.1 mm	24.3 mm		65.7 mm rechts	24.6 mm posterior	64.2 mm superior
Ansichten > Ansicht Werkzeuge varus valgus Tibia > Ende der Senkrechte auf tibia hk (varus valgus)	204.1 mm	161.6 mm	24.7 mm		67.6 mm rechts	25.1 mm posterior	63.8 mm superior
Ansichten > Ansicht Werkzeuge varus valgus Tibia > dist. Tibiavorderkante medial proj. auf Ebene tibia coronar (varus valgus)	203.4 mm	110.4 mm	92.4 mm		66.9 mm rechts	26.1 mm anterior	3.9 mm inferior
Ansichten > Ansicht Werkzeuge varus valgus Tibia > dist. Tibiavorderkante medial (varus valgus)	203.4 mm	110.4 mm	92.4 mm		66.9 mm rechts	26.1 mm anterior	3.9 mm inferior
Ansichten > Ansicht Werkzeuge varus valgus Tibia > dist. Tibiavorderkante lateral proj. auf Ebene tibia coronar (varus valgus)	207.3 mm	111.6 mm	93.1 mm		70.8 mm rechts	24.9 mm anterior	4.6 mm inferior
Ansichten > Ansicht Werkzeuge varus valgus Tibia > dist. Tibiavorderkante lateral (varus valgus)	207.4 mm	111.3 mm	92.8 mm		70.9 mm rechts	25.2 mm anterior	4.3 mm inferior
Ansichten > Ansicht Werkzeuge varus valgus Tibia > Verlängerung Senkrechte auf tibia vk (varus valgus)	2.2 mm	29.4 mm	40.4 mm	50 mm	2.2 mm links	29.4 mm posterior	40.4 mm superior	50 mm
Ansichten > Ansicht Werkzeuge varus valgus Tibia > Tibiaachse	1.4 mm	33.5 mm	45.4 mm	56.5 mm	1.4 mm links	33.5 mm posterior	45.4 mm superior	56.5 mm
Ansichten > Ansicht Werkzeuge varus valgus Tibia > Senkrechte auf dist. Tibiavorderkante in Ebene tibia coronar (varus valgus)	1.5 mm	20.5 mm	28.1 mm	34.8 mm	1.5 mm rechts	20.5 mm anterior	28.1 mm inferior	34.8 mm
Ansichten > Ansicht Werkzeuge varus valgus Tibia > Senkrecht auf prox. Tibiahinterkante in Ebene tibia coronar (varus valgus)	0.3 mm	29.9 mm	40 mm	49.9 mm	0.3 mm links	29.9 mm posterior	40 mm superior	49.9 mm
Ansichten > Ansicht Werkzeuge varus valgus Tibia > prox. Tibiahinterkante proj auf Ebene tibia coronar (varus valgus)	8.7 mm	2.4 mm	1.8 mm	9.2 mm	8.7 mm links	2.4 mm anterior	1.8 mm superior	9.2 mm
Ansichten > Ansicht Werkzeuge varus valgus Tibia > prox. Tibiahinterkante (varus valgus)	10.5 mm	1.6 mm	1.3 mm	10.6 mm	10.5 mm links	1.6 mm posterior	1.3 mm inferior	10.6 mm
Ansichten > Ansicht Werkzeuge varus valgus Tibia > dist. Tibiavorderkante proj. auf Ebene tibia coronar (varus valgus)	3.9 mm	1.2 mm	0.7 mm	4.2 mm	3.9 mm links	1.2 mm anterior	0.7 mm superior	4.2 mm
Ansichten > Ansicht Werkzeuge varus valgus Tibia > dist. Tibiavorderkante (varus valgus)	4.1 mm	0.9 mm	0.4 mm	4.2 mm	4.1 mm links	0.9 mm anterior	0.4 mm superior	4.2 mm
Ansichten > Ansicht Werkzeuge varus valgus Tibia > varus valgus Tibia proj.	2.7 °	0.7 °	3.7 °	2.3 °	2.7 °	0.7 °	3.7 °	2.3 °
Ansichten > Ansicht Werkzeuge varus valgus Tibia > Tibia coronar
Ansichten > Ansicht Werkzeuge varus valgus Tibia > ks tibia prox.
Ansichten > Ansicht Werkzeuge varus valgus Femur > Kondyle medial proj. auf Ebene Femur coronar	192.8 mm	181 mm	26.9 mm		56.3 mm rechts	44.5 mm posterior	61.6 mm superior
Ansichten > Ansicht Werkzeuge varus valgus Femur > Kondyle medial	195.4 mm	169.4 mm	29.7 mm		58.9 mm rechts	32.9 mm posterior	58.8 mm superior
Ansichten > Ansicht Werkzeuge varus valgus Femur > Kondyle lateral proj auf Ebene Femur coronar	203.2 mm	184.1 mm	30 mm		66.7 mm rechts	47.6 mm posterior	58.5 mm superior
Ansichten > Ansicht Werkzeuge varus valgus Femur > Kondyle lateral	205.8 mm	172.5 mm	32.8 mm		69.3 mm rechts	36 mm posterior	55.7 mm superior
Ansichten > Ansicht Werkzeuge varus valgus Femur > Femurachsenpunkt proximal	178.1 mm	190.5 mm	80.3 mm		41.6 mm rechts	54 mm posterior	8.3 mm superior
Ansichten > Ansicht Werkzeuge varus valgus Femur > Femurachsenpunkt distal	193.9 mm	184 mm	38.1 mm		57.4 mm rechts	47.5 mm posterior	50.4 mm superior
Ansichten > Ansicht Werkzeuge varus valgus Femur > Femur prox. proj. auf Ebene Femur coronar	178.1 mm	190.5 mm	80.3 mm		41.6 mm rechts	54 mm posterior	8.3 mm superior
Ansichten > Ansicht Werkzeuge varus valgus Femur > Endpunkt Verlängerung der Senkrechten auf Kondylenachse	177.8 mm	191.5 mm	84.9 mm		41.3 mm rechts	55 mm posterior	3.6 mm superior
Ansichten > Ansicht Werkzeuge varus valgus Femur > Endpunkt Senkrechte auf Kondylenachse	197.3 mm	182.4 mm	28.3 mm		60.8 mm rechts	45.9 mm posterior	60.2 mm superior
Ansichten > Ansicht Werkzeuge varus valgus Femur > Verlängerung der Senkrechten auf Kondylenachse	16.1 mm	7.6 mm	46.7 mm	50 mm	16.1 mm links	7.6 mm posterior	46.7 mm inferior	50 mm
Ansichten > Ansicht Werkzeuge varus valgus Femur > Senkrechte auf Kondylenachse	3.4 mm	1.6 mm	9.9 mm	10.6 mm	3.4 mm rechts	1.6 mm anterior	9.9 mm superior	10.6 mm
Ansichten > Ansicht Werkzeuge varus valgus Femur > Kondylenachse proj. auf Ebene Femur coronar	10.4 mm	3.1 mm	3.1 mm	11.3 mm	10.4 mm rechts	3.1 mm posterior	3.1 mm inferior	11.3 mm
Ansichten > Ansicht Werkzeuge varus valgus Femur > Kondylenachse	10.4 mm	3.1 mm	3.1 mm	11.3 mm	10.4 mm rechts	3.1 mm posterior	3.1 mm inferior	11.3 mm
Ansichten > Ansicht Werkzeuge varus valgus Femur > Femurachse proj. auf Ebene Femur coronar
Ansichten > Ansicht Werkzeuge varus valgus Femur > Femurachse	15.9 mm	6.5 mm	42.1 mm	45.5 mm	15.9 mm links	6.5 mm posterior	42.1 mm inferior	45.5 mm
Ansichten > Ansicht Werkzeuge varus valgus Femur > varus valgus Femur proj.	1.6 °	0.4 °	2.8 °	1.7 °	1.6 °	0.4 °	2.8 °	1.7 °
Ansichten > Ansicht Werkzeuge varus valgus Femur > Femur coronar
Ansichten > Ansicht Werkzeuge varus valgus Femur > ks femur
Ansichten > Ansicht Werkzeuge Torsionswinkel Tibia > Tibiaachse proximal	203.7 mm	148.4 mm	42 mm		67.2 mm rechts	11.9 mm posterior	46.5 mm superior
Ansichten > Ansicht Werkzeuge Torsionswinkel Tibia > Tibiaachse distal	205.1 mm	114.9 mm	87.4 mm		68.6 mm rechts	21.6 mm anterior	1.1 mm superior
Ansichten > Ansicht Werkzeuge Torsionswinkel Tibia > prox. Tibiahinterkante medial proj. auf Ebene Tibia axial	202.4 mm	122.4 mm	93 mm		65.9 mm rechts	14.1 mm anterior	4.5 mm inferior
Ansichten > Ansicht Werkzeuge Torsionswinkel Tibia > prox. Tibiahinterkante medial	200.5 mm	166.3 mm	33.6 mm		64 mm rechts	29.8 mm posterior	54.9 mm superior
Ansichten > Ansicht Werkzeuge Torsionswinkel Tibia > prox. Tibiahinterkante lateral proj. auf Ebene Tibia axial	209.7 mm	124.5 mm	94.4 mm		73.2 mm rechts	12 mm anterior	5.9 mm inferior
Ansichten > Ansicht Werkzeuge Torsionswinkel Tibia > prox. Tibiahinterkante lateral	207.8 mm	167.9 mm	35.7 mm		71.3 mm rechts	31.4 mm posterior	52.8 mm superior
Ansichten > Ansicht Werkzeuge Torsionswinkel Tibia > dist. Tibiavorderkante medial proj. auf Ebene Tibia axial	203.5 mm	111.1 mm	84.7 mm		67 mm rechts	25.4 mm anterior	3.8 mm superior
Ansichten > Ansicht Werkzeuge Torsionswinkel Tibia > dist. Tibiavorderkante medial	203.7 mm	107.6 mm	89.4 mm		67.2 mm rechts	28.9 mm anterior	0.9 mm inferior
Ansichten > Ansicht Werkzeuge Torsionswinkel Tibia > dist. Tibiavorderkante lateral proj. auf Ebene Tibia axial	210.4 mm	113.1 mm	86 mm		73.9 mm rechts	23.4 mm anterior	2.5 mm superior
Ansichten > Ansicht Werkzeuge Torsionswinkel Tibia > dist. Tibiavorderkante lateral	210.6 mm	109.4 mm	91.1 mm		74.1 mm rechts	27.1 mm anterior	2.6 mm inferior
Ansichten > Ansicht Werkzeuge Torsionswinkel Tibia > prox. Tibiahinterkante proj. auf Ebene Tibia axial	7.3 mm	2.1 mm	1.4 mm	7.7 mm	7.3 mm links	2.1 mm anterior	1.4 mm superior	7.7 mm
Ansichten > Ansicht Werkzeuge Torsionswinkel Tibia > prox. Tibiahinterkante	7.3 mm	1.6 mm	2.1 mm	7.8 mm	7.3 mm links	1.6 mm anterior	2.1 mm superior	7.8 mm
Ansichten > Ansicht Werkzeuge Torsionswinkel Tibia > dist. Tibiavorderkante proj. auf Ebene Tibia axial	6.9 mm	2 mm	1.3 mm	7.3 mm	6.9 mm links	2 mm anterior	1.3 mm superior	7.3 mm
Ansichten > Ansicht Werkzeuge Torsionswinkel Tibia > dist. Tibiavorderkante	6.9 mm	1.8 mm	1.7 mm	7.3 mm	6.9 mm links	1.8 mm anterior	1.7 mm superior	7.3 mm
Ansichten > Ansicht Werkzeuge Torsionswinkel Tibia > Torsionswinkel proj. auf Ebene Tibia axial	0 °	0 °	0.1 °	0.1 °	0 °	0 °	0.1 °	0.1 °
Ansichten > Ansicht Werkzeuge Torsionswinkel Tibia > Tibia axial
Ansichten > Ansicht Werkzeuge Torsionswinkel Tibia > ks tibia prox.
Ansichten > Ansicht Werkzeuge Tibiotalare Torsion (TTT) > Tibiaachse proximal	203.7 mm	148.4 mm	42 mm		67.2 mm rechts	11.9 mm posterior	46.5 mm superior
Ansichten > Ansicht Werkzeuge Tibiotalare Torsion (TTT) > Tibiaachse distal	205.1 mm	114.9 mm	87.4 mm		68.6 mm rechts	21.6 mm anterior	1.1 mm superior
Ansichten > Ansicht Werkzeuge Tibiotalare Torsion (TTT) > Talus medial proj. auf Ebene Tibia axial	204.5 mm	111.8 mm	85.2 mm		68 mm rechts	24.7 mm anterior	3.3 mm superior
Ansichten > Ansicht Werkzeuge Tibiotalare Torsion (TTT) > Talus medial	204.8 mm	106.2 mm	92.8 mm		68.3 mm rechts	30.3 mm anterior	4.3 mm inferior
Ansichten > Ansicht Werkzeuge Tibiotalare Torsion (TTT) > Talus lateral proj. auf Ebene Tibia axial	209.7 mm	113.7 mm	86.4 mm		73.2 mm rechts	22.8 mm anterior	2.1 mm superior
Ansichten > Ansicht Werkzeuge Tibiotalare Torsion (TTT) > Talus lateral	209.9 mm	108.8 mm	93 mm		73.4 mm rechts	27.7 mm anterior	4.5 mm inferior
Ansichten > Ansicht Werkzeuge Tibiotalare Torsion (TTT) > dist. Tibiavorderkante medial proj. auf Ebene Tibia axial	203.5 mm	111.1 mm	84.7 mm		67 mm rechts	25.4 mm anterior	3.8 mm superior
Ansichten > Ansicht Werkzeuge Tibiotalare Torsion (TTT) > dist. Tibiavorderkante medial	203.7 mm	107.6 mm	89.4 mm		67.2 mm rechts	28.9 mm anterior	0.9 mm inferior
Ansichten > Ansicht Werkzeuge Tibiotalare Torsion (TTT) > dist. Tibiavorderkante lateral proj. auf Ebene Tibia axial	210.4 mm	113.1 mm	86 mm		73.9 mm rechts	23.4 mm anterior	2.5 mm superior
Ansichten > Ansicht Werkzeuge Tibiotalare Torsion (TTT) > dist. Tibiavorderkante lateral	210.6 mm	109.4 mm	91.1 mm		74.1 mm rechts	27.1 mm anterior	2.6 mm inferior
Ansichten > Ansicht Werkzeuge Tibiotalare Torsion (TTT) > Talusachse proj. auf Ebene Tibia axial	5.2 mm	1.9 mm	1.2 mm	5.6 mm	5.2 mm rechts	1.9 mm posterior	1.2 mm inferior	5.6 mm
Ansichten > Ansicht Werkzeuge Tibiotalare Torsion (TTT) > dist. Tibiavorderkante proj. auf Ebene Tibia axial	6.9 mm	2 mm	1.3 mm	7.3 mm	6.9 mm links	2 mm anterior	1.3 mm superior	7.3 mm
Ansichten > Ansicht Werkzeuge Tibiotalare Torsion (TTT) > Tibiotalare Torsion (TTT) proj.	2.7 °	0.8 °	3.4 °	4 °	2.7 °	0.8 °	3.4 °	4 °
Ansichten > Ansicht Werkzeuge Tibiotalare Torsion (TTT) > Tibia axial
Ansichten > Ansicht Werkzeuge Tibiotalare Torsion (TTT) > ks tibia prox.
Ansichten > Ansicht Werkzeuge FTR > prox. Tibiahinterkante medial proj. auf Ebene Tibia axial	202.4 mm	122.4 mm	93 mm		65.9 mm rechts	14.1 mm anterior	4.5 mm inferior
Ansichten > Ansicht Werkzeuge FTR > prox. Tibiahinterkante medial	200.5 mm	166.3 mm	33.6 mm		64 mm rechts	29.8 mm posterior	54.9 mm superior
Ansichten > Ansicht Werkzeuge FTR > prox. Tibiahinterkante lateral proj. auf Ebene Tibia axial	209.7 mm	124.5 mm	94.4 mm		73.2 mm rechts	12 mm anterior	5.9 mm inferior
Ansichten > Ansicht Werkzeuge FTR > prox. Tibiahinterkante lateral	207.8 mm	167.9 mm	35.7 mm		71.3 mm rechts	31.4 mm posterior	52.8 mm superior
Ansichten > Ansicht Werkzeuge FTR > Kondyle medial proj. auf Ebene Tibia axial	197.4 mm	122.5 mm	93.3 mm		60.9 mm rechts	14 mm anterior	4.8 mm inferior
Ansichten > Ansicht Werkzeuge FTR > Kondyle medial	195.4 mm	169.4 mm	29.7 mm		58.9 mm rechts	32.9 mm posterior	58.8 mm superior
Ansichten > Ansicht Werkzeuge FTR > Kondyle lateral proj auf Ebene Tibia axial	207.8 mm	126.1 mm	95.6 mm		71.3 mm rechts	10.4 mm anterior	7.1 mm inferior
Ansichten > Ansicht Werkzeuge FTR > Kondyle lateral	205.8 mm	172.5 mm	32.8 mm		69.3 mm rechts	36 mm posterior	55.7 mm superior
Ansichten > Ansicht Werkzeuge FTR > prox. Tibiahinterkante proj. auf Ebene Tibia axial	7.3 mm	2.1 mm	1.4 mm	7.7 mm	7.3 mm links	2.1 mm anterior	1.4 mm superior	7.7 mm
Ansichten > Ansicht Werkzeuge FTR > prox. Tibiahinterkante	7.3 mm	1.6 mm	2.1 mm	7.8 mm	7.3 mm links	1.6 mm anterior	2.1 mm superior	7.8 mm
Ansichten > Ansicht Werkzeuge FTR > Kondylenachse	10.4 mm	3.1 mm	3.1 mm	11.3 mm	10.4 mm rechts	3.1 mm posterior	3.1 mm inferior	11.3 mm
Ansichten > Ansicht Werkzeuge FTR > Kondyle proj. auf Ebene Tibia axial	10.4 mm	3.6 mm	2.3 mm	11.2 mm	10.4 mm rechts	3.6 mm posterior	2.3 mm inferior	11.2 mm
Ansichten > Ansicht Werkzeuge FTR > FTR (femorotibial Rotation) proj.	2.2 °	0.7 °	2.8 °	3.4 °	2.2 °	0.7 °	2.8 °	3.4 °
Ansichten > Ansicht Werkzeuge FTR > Tibia axial
Ansichten > Ansicht Werkzeuge FTR > ks tibia prox.
Ansichten > Ansicht Werkzeuge AT-Winkel (best. mittels Ebene) > TMP B	165 mm	187.7 mm	75.7 mm		28.5 mm rechts	51.2 mm posterior	12.8 mm superior
Ansichten > Ansicht Werkzeuge AT-Winkel (best. mittels Ebene) > tmp A	168.3 mm	187.2 mm	77.1 mm		31.8 mm rechts	50.7 mm posterior	11.4 mm superior
Ansichten > Ansicht Werkzeuge AT-Winkel (best. mittels Ebene) > TMP6	160 mm	187.8 mm	73.8 mm		23.5 mm rechts	51.3 mm posterior	14.7 mm superior
Ansichten > Ansicht Werkzeuge AT-Winkel (best. mittels Ebene) > TMP5	148 mm	200.1 mm	136.3 mm		11.5 mm rechts	63.6 mm posterior	47.8 mm inferior
Ansichten > Ansicht Werkzeuge AT-Winkel (best. mittels Ebene) > Kondyle medial	195.4 mm	169.4 mm	29.7 mm		58.9 mm rechts	32.9 mm posterior	58.8 mm superior
Ansichten > Ansicht Werkzeuge AT-Winkel (best. mittels Ebene) > Kondyle lateral	205.8 mm	172.5 mm	32.8 mm		69.3 mm rechts	36 mm posterior	55.7 mm superior
Ansichten > Ansicht Werkzeuge AT-Winkel (best. mittels Ebene) > Femurkopfmittelpunkt	163.8 mm	193.6 mm	94.2 mm		27.3 mm rechts	57.1 mm posterior	5.7 mm inferior
Ansichten > Ansicht Werkzeuge AT-Winkel (best. mittels Ebene) > Femurachsenpunkt proximal	178.1 mm	190.5 mm	80.3 mm		41.6 mm rechts	54 mm posterior	8.3 mm superior
Ansichten > Ansicht Werkzeuge AT-Winkel (best. mittels Ebene) > Femurachsenpunkt distal	193.9 mm	184 mm	38.1 mm		57.4 mm rechts	47.5 mm posterior	50.4 mm superior
Ansichten > Ansicht Werkzeuge AT-Winkel (best. mittels Ebene) > Femur Hals Basis manuell Pro	178.6 mm	190.3 mm	80.5 mm		42.1 mm rechts	53.8 mm posterior	8 mm superior
Ansichten > Ansicht Werkzeuge AT-Winkel (best. mittels Ebene) > Femur Hals Basis manuell	176.2 mm	191.2 mm	86.8 mm		39.7 mm rechts	54.7 mm posterior	1.7 mm superior
Ansichten > Ansicht Werkzeuge AT-Winkel (best. mittels Ebene) > Femur Hals Basis (ermittelt durch Proj. auf Ebene manuell)	170.7 mm	192.7 mm	91.2 mm		34.2 mm rechts	56.2 mm posterior	2.7 mm inferior
Ansichten > Ansicht Werkzeuge AT-Winkel (best. mittels Ebene) > Femur Hals Basis (Ebene) proj. auf Ebene Femur axial	175.3 mm	190.8 mm	79.1 mm		38.8 mm rechts	54.3 mm posterior	9.4 mm superior
Ansichten > Ansicht Werkzeuge AT-Winkel (best. mittels Ebene) > AxPro_Kopfszentrum	170.2 mm	190.9 mm	77.2 mm		33.7 mm rechts	54.4 mm posterior	11.3 mm superior
Ansichten > Ansicht Werkzeuge AT-Winkel (best. mittels Ebene) > AxPro_Kondyle medial	175.9 mm	177.5 mm	81.5 mm		39.4 mm rechts	41 mm posterior	7 mm superior
Ansichten > Ansicht Werkzeuge AT-Winkel (best. mittels Ebene) > AxPro_Kondyle lateral	186.2 mm	180.6 mm	84.8 mm		49.7 mm rechts	44.1 mm posterior	3.7 mm superior
Ansichten > Ansicht Werkzeuge AT-Winkel (best. mittels Ebene) > Neue Linie 31	10.3 mm	3.1 mm	3.4 mm	11.3 mm	10.3 mm links	3.1 mm anterior	3.4 mm superior	11.3 mm
Ansichten > Ansicht Werkzeuge AT-Winkel (best. mittels Ebene) > Kopfzentrum - Femur Hals Basis (manuell) Linie	12.4 mm	2.3 mm	7.5 mm	14.6 mm	12.4 mm rechts	2.3 mm anterior	7.5 mm superior	14.6 mm
Ansichten > Ansicht Werkzeuge AT-Winkel (best. mittels Ebene) > Kopfzentrum - Femur Hals Basis (durch Ebene) Linie	6.9 mm	0.9 mm	3.1 mm	7.6 mm	6.9 mm rechts	0.9 mm anterior	3.1 mm superior	7.6 mm
Ansichten > Ansicht Werkzeuge AT-Winkel (best. mittels Ebene) > Kondyle_Femur Hals Basis Prox	10.3 mm	3.1 mm	3.4 mm	11.3 mm	10.3 mm links	3.1 mm anterior	3.4 mm superior	11.3 mm
Ansichten > Ansicht Werkzeuge AT-Winkel (best. mittels Ebene) > Kondyle_AxPro_Kopfzentrum	10.3 mm	3.1 mm	3.4 mm	11.3 mm	10.3 mm links	3.1 mm anterior	3.4 mm superior	11.3 mm
Ansichten > Ansicht Werkzeuge AT-Winkel (best. mittels Ebene) > Femurachse Kopfzentrum	15.9 mm	6.5 mm	42.1 mm	45.5 mm	15.9 mm links	6.5 mm posterior	42.1 mm inferior	45.5 mm
Ansichten > Ansicht Werkzeuge AT-Winkel (best. mittels Ebene) > Femurachse	15.9 mm	6.5 mm	42.1 mm	45.5 mm	15.9 mm links	6.5 mm posterior	42.1 mm inferior	45.5 mm
Ansichten > Ansicht Werkzeuge AT-Winkel (best. mittels Ebene) > AxPro_Kondyle	10.3 mm	3.1 mm	3.4 mm	11.3 mm	10.3 mm links	3.1 mm anterior	3.4 mm superior	11.3 mm
Ansichten > Ansicht Werkzeuge AT-Winkel (best. mittels Ebene) > Winkel Schenkelhalsachse Femurachse (mittels Ebene manuell)	134.5 °	171.3 °	165.3 °	134.9 °	134.5 °	171.3 °	165.3 °	134.9 °
Ansichten > Ansicht Werkzeuge AT-Winkel (best. mittels Ebene) > Winkel Schenkelhalsachse Femurachse (Femur Hals Basis manuell definiert)	141.7 °	172.1 °	168 °	142.1 °	141.7 °	172.1 °	168 °	142.1 °
Ansichten > Ansicht Werkzeuge AT-Winkel (best. mittels Ebene) > Antetorsionswinkel korrigiert	2.6 °	46.2 °	18.2 °	17.5 °	2.6 °	46.2 °	18.2 °	17.5 °
Ansichten > Ansicht Werkzeuge AT-Winkel (best. mittels Ebene) > Antetorsionswinkel (über Ebene manuell bestimmt) proj	4.4 °	64.3 °	29 °	28.3 °	4.4 °	64.3 °	29 °	28.3 °
Ansichten > Ansicht Werkzeuge AT-Winkel (best. mittels Ebene) > Antetorsionswinkel (Femur Hals Basis manuell) proj	3 °	53.9 °	21.3 °	20.4 °	3 °	53.9 °	21.3 °	20.4 °
Ansichten > Ansicht Werkzeuge AT-Winkel (best. mittels Ebene) > Femur axial
Ansichten > Ansicht Werkzeuge AT-Winkel (best. mittels Ebene) > Ebene manuell
Ansichten > Ansicht Werkzeuge AT-Winkel (best. mittels Ebene) > ks femur
Ansichten > Ansicht Werkzeuge AT-Winkel (best. mittels Ebene) > Kopie ks femur
Ansichten > Ansicht Werkzeuge AT-Winkel (best. mittels Ebene) > Punkte auf Kopf
Werkzeuge > Punkte > tmp zur Definition der Senkrechten auf tibia vk und hk	204.4 mm	131.7 mm	64.7 mm		67.9 mm rechts	4.8 mm anterior	23.8 mm superior
Werkzeuge > Punkte > tmp proj. auf Ebene tibia coronar	204.4 mm	131.7 mm	64.7 mm		67.9 mm rechts	4.8 mm anterior	23.8 mm superior
Werkzeuge > Punkte > TMP B	165 mm	187.7 mm	75.7 mm		28.5 mm rechts	51.2 mm posterior	12.8 mm superior
Werkzeuge > Punkte > tmp A	168.3 mm	187.2 mm	77.1 mm		31.8 mm rechts	50.7 mm posterior	11.4 mm superior
Werkzeuge > Punkte > TMP6	160 mm	187.8 mm	73.8 mm		23.5 mm rechts	51.3 mm posterior	14.7 mm superior
Werkzeuge > Punkte > TMP5	148 mm	200.1 mm	136.3 mm		11.5 mm rechts	63.6 mm posterior	47.8 mm inferior
Werkzeuge > Punkte > Tibiaachse proximal	203.7 mm	148.4 mm	42 mm		67.2 mm rechts	11.9 mm posterior	46.5 mm superior
Werkzeuge > Punkte > Tibiaachse distal	205.1 mm	114.9 mm	87.4 mm		68.6 mm rechts	21.6 mm anterior	1.1 mm superior
Werkzeuge > Punkte > Talus medial proj. auf Ebene Tibia axial	204.5 mm	111.8 mm	85.2 mm		68 mm rechts	24.7 mm anterior	3.3 mm superior
Werkzeuge > Punkte > Talus medial	204.8 mm	106.2 mm	92.8 mm		68.3 mm rechts	30.3 mm anterior	4.3 mm inferior
Werkzeuge > Punkte > Talus lateral proj. auf Ebene Tibia axial	209.7 mm	113.7 mm	86.4 mm		73.2 mm rechts	22.8 mm anterior	2.1 mm superior
Werkzeuge > Punkte > Talus lateral	209.9 mm	108.8 mm	93 mm		73.4 mm rechts	27.7 mm anterior	4.5 mm inferior
Werkzeuge > Punkte > prox. Tibiahinterkante medial proj. auf Ebene tibia coronar (varus valgus)	201.1 mm	160.7 mm	24.1 mm		64.6 mm rechts	24.2 mm posterior	64.4 mm superior
Werkzeuge > Punkte > prox. Tibiahinterkante medial proj. auf Ebene tibia coronar	203.7 mm	158.9 mm	28 mm		67.2 mm rechts	22.4 mm posterior	60.5 mm superior
Werkzeuge > Punkte > prox. Tibiahinterkante medial proj. auf Ebene Tibia axial	202.4 mm	122.4 mm	93 mm		65.9 mm rechts	14.1 mm anterior	4.5 mm inferior
Werkzeuge > Punkte > prox. Tibiahinterkante medial (varus valgus)	198.9 mm	165.8 mm	28 mm		62.4 mm rechts	29.3 mm posterior	60.5 mm superior
Werkzeuge > Punkte > prox. Tibiahinterkante medial	200.5 mm	166.3 mm	33.6 mm		64 mm rechts	29.8 mm posterior	54.9 mm superior
Werkzeuge > Punkte > prox. Tibiahinterkante lateral proj. auf Ebene tibia coronar (varus valgus)	209.8 mm	163.2 mm	25.9 mm		73.3 mm rechts	26.7 mm posterior	62.6 mm superior
Werkzeuge > Punkte > prox. Tibiahinterkante lateral proj. auf Ebene tibia coronar	211 mm	160.5 mm	30.1 mm		74.5 mm rechts	24 mm posterior	58.4 mm superior
Werkzeuge > Punkte > prox. Tibiahinterkante lateral proj. auf Ebene Tibia axial	209.7 mm	124.5 mm	94.4 mm		73.2 mm rechts	12 mm anterior	5.9 mm inferior
Werkzeuge > Punkte > prox. Tibiahinterkante lateral (varus valgus)	209.3 mm	164.2 mm	26.7 mm		72.8 mm rechts	27.7 mm posterior	61.8 mm superior
Werkzeuge > Punkte > prox. Tibiahinterkante lateral	207.8 mm	167.9 mm	35.7 mm		71.3 mm rechts	31.4 mm posterior	52.8 mm superior
Werkzeuge > Punkte > Kondyle medial proj. auf Ebene Tibia axial	197.4 mm	122.5 mm	93.3 mm		60.9 mm rechts	14 mm anterior	4.8 mm inferior
Werkzeuge > Punkte > Kondyle medial proj. auf Ebene Femur coronar	192.8 mm	181 mm	26.9 mm		56.3 mm rechts	44.5 mm posterior	61.6 mm superior
Werkzeuge > Punkte > Kondyle medial	195.4 mm	169.4 mm	29.7 mm		58.9 mm rechts	32.9 mm posterior	58.8 mm superior
Werkzeuge > Punkte > Kondyle lateral proj auf Ebene Tibia axial	207.8 mm	126.1 mm	95.6 mm		71.3 mm rechts	10.4 mm anterior	7.1 mm inferior
Werkzeuge > Punkte > Kondyle lateral proj auf Ebene Femur coronar	203.2 mm	184.1 mm	30 mm		66.7 mm rechts	47.6 mm posterior	58.5 mm superior
Werkzeuge > Punkte > Kondyle lateral	205.8 mm	172.5 mm	32.8 mm		69.3 mm rechts	36 mm posterior	55.7 mm superior
Werkzeuge > Punkte > Femurkopfmittelpunkt	163.8 mm	193.6 mm	94.2 mm		27.3 mm rechts	57.1 mm posterior	5.7 mm inferior
Werkzeuge > Punkte > Femurachsenpunkt proximal	178.1 mm	190.5 mm	80.3 mm		41.6 mm rechts	54 mm posterior	8.3 mm superior
Werkzeuge > Punkte > Femurachsenpunkt distal	193.9 mm	184 mm	38.1 mm		57.4 mm rechts	47.5 mm posterior	50.4 mm superior
Werkzeuge > Punkte > Femur prox. proj. auf Ebene Femur coronar	178.1 mm	190.5 mm	80.3 mm		41.6 mm rechts	54 mm posterior	8.3 mm superior
Werkzeuge > Punkte > Femur Hals Basis proj. auf Ebene Femur coronar	171 mm	191.6 mm	91.4 mm		34.5 mm rechts	55.1 mm posterior	2.9 mm inferior
Werkzeuge > Punkte > Femur Hals Basis manuell Pro	178.6 mm	190.3 mm	80.5 mm		42.1 mm rechts	53.8 mm posterior	8 mm superior
Werkzeuge > Punkte > Femur Hals Basis manuell	176.2 mm	191.2 mm	86.8 mm		39.7 mm rechts	54.7 mm posterior	1.7 mm superior
Werkzeuge > Punkte > Femur Hals Basis (ermittelt durch Proj. auf Ebene manuell)	170.7 mm	192.7 mm	91.2 mm		34.2 mm rechts	56.2 mm posterior	2.7 mm inferior
Werkzeuge > Punkte > Femur Hals Basis (Ebene) proj. auf Ebene Femur axial	175.3 mm	190.8 mm	79.1 mm		38.8 mm rechts	54.3 mm posterior	9.4 mm superior
Werkzeuge > Punkte > Endpunkt Verlängerung der Senkrechten auf Kondylenachse	177.8 mm	191.5 mm	84.9 mm		41.3 mm rechts	55 mm posterior	3.6 mm superior
Werkzeuge > Punkte > Endpunkt Senkrechte auf Kondylenachse	197.3 mm	182.4 mm	28.3 mm		60.8 mm rechts	45.9 mm posterior	60.2 mm superior
Werkzeuge > Punkte > Ende der Verlängerung Senkrechte auf tibia vk (varus valgus)	202.2 mm	161.1 mm	24.3 mm		65.7 mm rechts	24.6 mm posterior	64.2 mm superior
Werkzeuge > Punkte > Ende der Senkrechte auf tibia hk (varus valgus)	204.1 mm	161.6 mm	24.7 mm		67.6 mm rechts	25.1 mm posterior	63.8 mm superior
Werkzeuge > Punkte > dist. Tibiavorderkante medial proj. auf Ebene tibia coronar (varus valgus)	203.4 mm	110.4 mm	92.4 mm		66.9 mm rechts	26.1 mm anterior	3.9 mm inferior
Werkzeuge > Punkte > dist. Tibiavorderkante medial proj. auf Ebene tibia coronar	202.4 mm	110.5 mm	91.6 mm		65.9 mm rechts	26 mm anterior	3.1 mm inferior
Werkzeuge > Punkte > dist. Tibiavorderkante medial proj. auf Ebene Tibia axial	203.5 mm	111.1 mm	84.7 mm		67 mm rechts	25.4 mm anterior	3.8 mm superior
Werkzeuge > Punkte > dist. Tibiavorderkante medial (varus valgus)	203.4 mm	110.4 mm	92.4 mm		66.9 mm rechts	26.1 mm anterior	3.9 mm inferior
Werkzeuge > Punkte > dist. Tibiavorderkante medial	203.7 mm	107.6 mm	89.4 mm		67.2 mm rechts	28.9 mm anterior	0.9 mm inferior
Werkzeuge > Punkte > dist. Tibiavorderkante lateral proj. auf Ebene tibia coronar (varus valgus)	207.3 mm	111.6 mm	93.1 mm		70.8 mm rechts	24.9 mm anterior	4.6 mm inferior
Werkzeuge > Punkte > dist. Tibiavorderkante lateral proj. auf Ebene tibia coronar	209.3 mm	112.3 mm	93.3 mm		72.8 mm rechts	24.2 mm anterior	4.8 mm inferior
Werkzeuge > Punkte > dist. Tibiavorderkante lateral proj. auf Ebene Tibia axial	210.4 mm	113.1 mm	86 mm		73.9 mm rechts	23.4 mm anterior	2.5 mm superior
Werkzeuge > Punkte > dist. Tibiavorderkante lateral (varus valgus)	207.4 mm	111.3 mm	92.8 mm		70.9 mm rechts	25.2 mm anterior	4.3 mm inferior
Werkzeuge > Punkte > dist. Tibiavorderkante lateral	210.6 mm	109.4 mm	91.1 mm		74.1 mm rechts	27.1 mm anterior	2.6 mm inferior
Werkzeuge > Punkte > AxPro_Kopfszentrum	170.2 mm	190.9 mm	77.2 mm		33.7 mm rechts	54.4 mm posterior	11.3 mm superior
Werkzeuge > Punkte > AxPro_Kondyle medial	175.9 mm	177.5 mm	81.5 mm		39.4 mm rechts	41 mm posterior	7 mm superior
Werkzeuge > Punkte > AxPro_Kondyle lateral	186.2 mm	180.6 mm	84.8 mm		49.7 mm rechts	44.1 mm posterior	3.7 mm superior
Werkzeuge > Linien > Verlängerung Senkrechte auf tibia vk (varus valgus)	2.2 mm	29.4 mm	40.4 mm	50 mm	2.2 mm links	29.4 mm posterior	40.4 mm superior	50 mm
Werkzeuge > Linien > Verlängerung der Senkrechten auf Kondylenachse	16.1 mm	7.6 mm	46.7 mm	50 mm	16.1 mm links	7.6 mm posterior	46.7 mm inferior	50 mm
Werkzeuge > Linien > transkondyläre Achse	10.4 mm	3.1 mm	3.1 mm	11.3 mm	10.4 mm links	3.1 mm anterior	3.1 mm superior	11.3 mm
Werkzeuge > Linien > Tibiaachse	1.4 mm	33.5 mm	45.4 mm	56.5 mm	1.4 mm links	33.5 mm posterior	45.4 mm superior	56.5 mm
Werkzeuge > Linien > Talusachse proj. auf Ebene Tibia axial	5.2 mm	1.9 mm	1.2 mm	5.6 mm	5.2 mm rechts	1.9 mm posterior	1.2 mm inferior	5.6 mm
Werkzeuge > Linien > Senkrechte auf Kondylenachse	3.4 mm	1.6 mm	9.9 mm	10.6 mm	3.4 mm rechts	1.6 mm anterior	9.9 mm superior	10.6 mm
Werkzeuge > Linien > Senkrechte auf dist. Tibiavorderkante in Ebene tibia coronar (varus valgus)	1.5 mm	20.5 mm	28.1 mm	34.8 mm	1.5 mm rechts	20.5 mm anterior	28.1 mm inferior	34.8 mm
Werkzeuge > Linien > Senkrecht auf prox. Tibiahinterkante in Ebene tibia coronar (varus valgus)	0.3 mm	29.9 mm	40 mm	49.9 mm	0.3 mm links	29.9 mm posterior	40 mm superior	49.9 mm
Werkzeuge > Linien > prox. Tibiahinterkante proj. auf Ebene Tibia axial	7.3 mm	2.1 mm	1.4 mm	7.7 mm	7.3 mm links	2.1 mm anterior	1.4 mm superior	7.7 mm
Werkzeuge > Linien > prox. Tibiahinterkante proj auf Ebene tibia coronar (varus valgus)	8.7 mm	2.4 mm	1.8 mm	9.2 mm	8.7 mm links	2.4 mm anterior	1.8 mm superior	9.2 mm
Werkzeuge > Linien > prox. Tibiahinterkante proj auf Ebene tibia coronar	7.3 mm	1.6 mm	2.1 mm	7.8 mm	7.3 mm links	1.6 mm anterior	2.1 mm superior	7.8 mm
Werkzeuge > Linien > prox. Tibiahinterkante (varus valgus)	10.5 mm	1.6 mm	1.3 mm	10.6 mm	10.5 mm links	1.6 mm posterior	1.3 mm inferior	10.6 mm
Werkzeuge > Linien > prox. Tibiahinterkante	7.3 mm	1.6 mm	2.1 mm	7.8 mm	7.3 mm links	1.6 mm anterior	2.1 mm superior	7.8 mm
Werkzeuge > Linien > prox. femorale Längsachse	1.8 mm	0.7 mm	6.5 mm	6.8 mm	1.8 mm links	0.7 mm posterior	6.5 mm inferior	6.8 mm
Werkzeuge > Linien > Neue Linie 31	10.3 mm	3.1 mm	3.4 mm	11.3 mm	10.3 mm links	3.1 mm anterior	3.4 mm superior	11.3 mm
Werkzeuge > Linien > Lot von Femurkopfmittelpunk	6.9 mm	0.9 mm	3.1 mm	7.6 mm	6.9 mm rechts	0.9 mm anterior	3.1 mm superior	7.6 mm
Werkzeuge > Linien > Kopfzentrum - Femur Hals Basis (manuell) Linie	12.4 mm	2.3 mm	7.5 mm	14.6 mm	12.4 mm rechts	2.3 mm anterior	7.5 mm superior	14.6 mm
Werkzeuge > Linien > Kopfzentrum - Femur Hals Basis (durch Ebene) Linie	6.9 mm	0.9 mm	3.1 mm	7.6 mm	6.9 mm rechts	0.9 mm anterior	3.1 mm superior	7.6 mm
Werkzeuge > Linien > Kondyle_Femur Hals Basis Prox	10.3 mm	3.1 mm	3.4 mm	11.3 mm	10.3 mm links	3.1 mm anterior	3.4 mm superior	11.3 mm
Werkzeuge > Linien > Kondyle_AxPro_Kopfzentrum	10.3 mm	3.1 mm	3.4 mm	11.3 mm	10.3 mm links	3.1 mm anterior	3.4 mm superior	11.3 mm
Werkzeuge > Linien > Kondylenachse proj. auf Ebene Femur coronar	10.4 mm	3.1 mm	3.1 mm	11.3 mm	10.4 mm rechts	3.1 mm posterior	3.1 mm inferior	11.3 mm
Werkzeuge > Linien > Kondylenachse	10.4 mm	3.1 mm	3.1 mm	11.3 mm	10.4 mm rechts	3.1 mm posterior	3.1 mm inferior	11.3 mm
Werkzeuge > Linien > Kondyle proj. auf Ebene Tibia axial	10.4 mm	3.6 mm	2.3 mm	11.2 mm	10.4 mm rechts	3.6 mm posterior	2.3 mm inferior	11.2 mm
Werkzeuge > Linien > Femurachse proj. auf Ebene Femur coronar
Werkzeuge > Linien > Femurachse Kopfzentrum	15.9 mm	6.5 mm	42.1 mm	45.5 mm	15.9 mm links	6.5 mm posterior	42.1 mm inferior	45.5 mm
Werkzeuge > Linien > Femurachse	15.9 mm	6.5 mm	42.1 mm	45.5 mm	15.9 mm links	6.5 mm posterior	42.1 mm inferior	45.5 mm
Werkzeuge > Linien > dist. Tibiavorderkante proj. auf Ebene tibia coronar (varus valgus)	3.9 mm	1.2 mm	0.7 mm	4.2 mm	3.9 mm links	1.2 mm anterior	0.7 mm superior	4.2 mm
Werkzeuge > Linien > dist. Tibiavorderkante proj. auf Ebene tibia coronar	6.9 mm	1.8 mm	1.6 mm	7.3 mm	6.9 mm links	1.8 mm anterior	1.6 mm superior	7.3 mm
Werkzeuge > Linien > dist. Tibiavorderkante proj. auf Ebene Tibia axial	6.9 mm	2 mm	1.3 mm	7.3 mm	6.9 mm links	2 mm anterior	1.3 mm superior	7.3 mm
Werkzeuge > Linien > dist. Tibiavorderkante (varus valgus)	4.1 mm	0.9 mm	0.4 mm	4.2 mm	4.1 mm links	0.9 mm anterior	0.4 mm superior	4.2 mm
Werkzeuge > Linien > dist. Tibiavorderkante	6.9 mm	1.8 mm	1.7 mm	7.3 mm	6.9 mm links	1.8 mm anterior	1.7 mm superior	7.3 mm
Werkzeuge > Linien > AxPro_Kondyle	10.3 mm	3.1 mm	3.4 mm	11.3 mm	10.3 mm links	3.1 mm anterior	3.4 mm superior	11.3 mm
Werkzeuge > Winkel > Winkel Schenkelhalsachse Femurachse (mittels Ebene manuell)	134.5 °	171.3 °	165.3 °	134.9 °	134.5 °	171.3 °	165.3 °	134.9 °
Werkzeuge > Winkel > Winkel Schenkelhalsachse Femurachse (Femur Hals Basis manuell definiert)	141.7 °	172.1 °	168 °	142.1 °	141.7 °	172.1 °	168 °	142.1 °
Werkzeuge > Winkel > varus valgus Tibia proj.	2.7 °	0.7 °	3.7 °	2.3 °	2.7 °	0.7 °	3.7 °	2.3 °
Werkzeuge > Winkel > varus valgus Femur proj.	1.6 °	0.4 °	2.8 °	1.7 °	1.6 °	0.4 °	2.8 °	1.7 °
Werkzeuge > Winkel > Torsionswinkel proj. auf Ebene Tibia axial	0 °	0 °	0.1 °	0.1 °	0 °	0 °	0.1 °	0.1 °
Werkzeuge > Winkel > Tibiotalare Torsion (TTT) proj.	2.7 °	0.8 °	3.4 °	4 °	2.7 °	0.8 °	3.4 °	4 °
Werkzeuge > Winkel > FTR (femorotibial Rotation) proj.	2.2 °	0.7 °	2.8 °	3.4 °	2.2 °	0.7 °	2.8 °	3.4 °
Werkzeuge > Winkel > Antetorsionswinkel korrigiert	2.6 °	46.2 °	18.2 °	17.5 °	2.6 °	46.2 °	18.2 °	17.5 °
Werkzeuge > Winkel > Antetorsionswinkel (über Ebene manuell bestimmt) proj	4.4 °	64.3 °	29 °	28.3 °	4.4 °	64.3 °	29 °	28.3 °
Werkzeuge > Winkel > Antetorsionswinkel (Femur Hals Basis manuell) proj	3 °	53.9 °	21.3 °	20.4 °	3 °	53.9 °	21.3 °	20.4 °
Werkzeuge > Ebenen > Tibia coronar
Werkzeuge > Ebenen > Tibia axial
Werkzeuge > Ebenen > Femur coronar
Werkzeuge > Ebenen > Femur axial
Werkzeuge > Ebenen > Ebene manuell
Werkzeuge > Polylinien > Punkte auf Kopf
Werkzeuge > Koordinatensysteme > ks tibia prox.
Werkzeuge > Koordinatensysteme > ks femur
Werkzeuge > Koordinatensysteme > ks
Werkzeuge > Koordinatensysteme > Kopie ks femur
Werkzeuge > Variablen > Kopfachsen_tmp	-100
Werkzeuge > Variablen > 300	300
Werkzeuge > Variablen > 50	50
Werkzeuge > Variablen > -50	-50
