# Supplementary material for: 3D Slicer open-source software plug-in for vector-based angle calculation of canine hind limb alignment in computed tomographic images
Source: PLoS One. 2024 Mar 29;19(3):e0283823. doi: 10.1371/journal.pone.0283823 (PMC10980227; doi:10.1371/journal.pone.0283823)
Supplement: S2 Data — (ZIP) [file pone.0283823.s002.zip › 12.csv]

Werkzeuge Name	Datensatzkoordinatensystem X	Datensatzkoordinatensystem Y	Datensatzkoordinatensystem Z	Datensatzkoordinatensystem 3D	Patientenkoordinatensystem X	Patientenkoordinatensystem Y	Patientenkoordinatensystem Z	Patientenkoordinatensystem 3D	Extra Wert X	Extra Wert Y	Extra Wert Z	Extra Wert 3D	Extra Wert Beschreibung
Werkzeuge > Punkte > tmp zur Definition der Senkrechten auf tibia vk und hk	36.7 mm	70.9 mm	178.5 mm		4.8 mm links	93.2 mm anterior	48.5 mm inferior
Werkzeuge > Punkte > tmp proj. auf Ebene tibia coronar	36.7 mm	70.9 mm	178.5 mm		4.8 mm links	93.2 mm anterior	48.5 mm inferior
Werkzeuge > Punkte > TMP B	39.9 mm	48.1 mm	74.3 mm		15.5 mm links	0 mm	2.4 mm superior
Werkzeuge > Punkte > tmp A	34.5 mm	47.6 mm	76 mm		10.4 mm links	0 mm	0.1 mm inferior
Werkzeuge > Punkte > TMP6	43.4 mm	48.2 mm	73.4 mm		18.8 mm links	0 mm	3.7 mm superior
Werkzeuge > Punkte > TMP5	24.2 mm	19.6 mm	34.8 mm		8.5 mm links	50.7 mm posterior	3.7 mm superior
Werkzeuge > Punkte > Tibiaachse proximal	37.5 mm	73.7 mm	163.8 mm		5.1 mm links	83.8 mm anterior	36.8 mm inferior
Werkzeuge > Punkte > Tibiaachse distal	35.9 mm	68.2 mm	193.2 mm		4.5 mm links	102.6 mm anterior	60.2 mm inferior
Werkzeuge > Punkte > Talus medial proj. auf Ebene Tibia axial	39.5 mm	71 mm	193.9 mm		7.3 mm links	105.6 mm anterior	57.8 mm inferior
Werkzeuge > Punkte > Talus medial	38.8 mm	68.7 mm	206.5 mm		7 mm links	113.6 mm anterior	67.8 mm inferior
Werkzeuge > Punkte > Talus lateral proj. auf Ebene Tibia axial	33.5 mm	73.2 mm	194 mm		0.9 mm links	105.9 mm anterior	57.4 mm inferior
Werkzeuge > Punkte > Talus lateral	32.8 mm	70.8 mm	207.1 mm		0.7 mm links	114.3 mm anterior	67.8 mm inferior
Werkzeuge > Punkte > prox. Tibiahinterkante medial proj. auf Ebene tibia coronar (varus valgus)	40.4 mm	79.2 mm	131.8 mm		7 mm links	63.3 mm anterior	11.6 mm inferior
Werkzeuge > Punkte > prox. Tibiahinterkante medial proj. auf Ebene tibia coronar	38.7 mm	79.2 mm	135.8 mm		5.2 mm links	66 mm anterior	14.5 mm inferior
Werkzeuge > Punkte > prox. Tibiahinterkante medial proj. auf Ebene Tibia axial	31.9 mm	60.5 mm	191.5 mm		2.7 mm links	95.8 mm anterior	65.5 mm inferior
Werkzeuge > Punkte > prox. Tibiahinterkante medial (varus valgus)	37.9 mm	73.6 mm	130.6 mm		6 mm links	58.5 mm anterior	15.4 mm inferior
Werkzeuge > Punkte > prox. Tibiahinterkante medial	35.1 mm	71.3 mm	134.1 mm		3.9 mm links	59.2 mm anterior	19.9 mm inferior
Werkzeuge > Punkte > prox. Tibiahinterkante lateral proj. auf Ebene tibia coronar (varus valgus)	30.6 mm	83.3 mm	133.5 mm		3.6 mm rechts	65.3 mm anterior	11.4 mm inferior
Werkzeuge > Punkte > prox. Tibiahinterkante lateral proj. auf Ebene tibia coronar	29.2 mm	83.5 mm	135.5 mm		5.1 mm rechts	66.8 mm anterior	12.8 mm inferior
Werkzeuge > Punkte > prox. Tibiahinterkante lateral proj. auf Ebene Tibia axial	22.4 mm	64.8 mm	191.8 mm		7.6 mm rechts	97 mm anterior	64.4 mm inferior
Werkzeuge > Punkte > prox. Tibiahinterkante lateral (varus valgus)	28 mm	77.5 mm	132.2 mm		4.6 mm rechts	60.3 mm anterior	15.4 mm inferior
Werkzeuge > Punkte > prox. Tibiahinterkante lateral	25.6 mm	75.7 mm	133.8 mm		6.4 mm rechts	60 mm anterior	18.2 mm inferior
Werkzeuge > Punkte > Kondyle medial proj. auf Ebene Tibia axial	32.4 mm	59.5 mm	191.4 mm		3.5 mm links	95.2 mm anterior	66.1 mm inferior
Werkzeuge > Punkte > Kondyle medial proj. auf Ebene Femur coronar	38.8 mm	82.6 mm	117.3 mm		4.7 mm links	54 mm anterior	0 mm superior
Werkzeuge > Punkte > Kondyle medial	36 mm	71.7 mm	126.8 mm		4.7 mm links	54 mm anterior	14.7 mm inferior
Werkzeuge > Punkte > Kondyle lateral proj auf Ebene Tibia axial	22.8 mm	63.7 mm	191.6 mm		6.9 mm rechts	96.3 mm anterior	64.9 mm inferior
Werkzeuge > Punkte > Kondyle lateral proj auf Ebene Femur coronar	29.1 mm	86.6 mm	119 mm		5.6 mm rechts	56 mm anterior	0 mm inferior
Werkzeuge > Punkte > Kondyle lateral	26.3 mm	75.6 mm	128.5 mm		5.6 mm rechts	56 mm anterior	14.7 mm inferior
Werkzeuge > Punkte > Femurkopfmittelpunkt	31 mm	42.8 mm	63.5 mm		8.5 mm links	13.2 mm posterior	3.7 mm superior
Werkzeuge > Punkte > Femurachsenpunkt proximal	24.5 mm	50.4 mm	76.1 mm		0 mm	0 mm	0 mm
Werkzeuge > Punkte > Femurachsenpunkt distal	31.2 mm	73.6 mm	104.8 mm		0 mm	37.5 mm anterior	0 mm superior
Werkzeuge > Punkte > Femur prox. proj. auf Ebene Femur coronar	24.5 mm	50.4 mm	76.1 mm		0 mm	0 mm	0 mm
Werkzeuge > Punkte > Femur Hals Basis proj. auf Ebene Femur coronar	27.3 mm	41.9 mm	67.2 mm		5.1 mm links	11.6 mm posterior	0 mm superior
Werkzeuge > Punkte > Femur Hals Basis manuell Pro	24.5 mm	50.3 mm	76.2 mm		0 mm links	0 mm	0.1 mm inferior
Werkzeuge > Punkte > Femur Hals Basis manuell	24.1 mm	49.1 mm	74.7 mm		0 mm links	2 mm posterior	0.1 mm inferior
Werkzeuge > Punkte > Femur Hals Basis (ermittelt durch Proj. auf Ebene manuell)	27.8 mm	43.6 mm	65.6 mm		5.1 mm links	11.6 mm posterior	2.4 mm superior
Werkzeuge > Punkte > Femur Hals Basis (Ebene) proj. auf Ebene Femur axial	29.9 mm	50.8 mm	74.5 mm		5.1 mm links	0 mm	2.4 mm superior
Werkzeuge > Punkte > Endpunkt Verlängerung der Senkrechten auf Kondylenachse	13.2 mm	45.8 mm	67.4 mm		9.5 mm rechts	11.6 mm posterior	0 mm superior
Werkzeuge > Punkte > Endpunkt Senkrechte auf Kondylenachse	37.4 mm	83.2 mm	117.6 mm		3.3 mm links	54.3 mm anterior	0 mm superior
Werkzeuge > Punkte > Ende der Verlängerung Senkrechte auf tibia vk (varus valgus)	47 mm	76.7 mm	129.9 mm		14 mm links	61.4 mm anterior	11 mm inferior
Werkzeuge > Punkte > Ende der Senkrechte auf tibia hk (varus valgus)	33.9 mm	82 mm	132.9 mm		0.1 mm rechts	64.7 mm anterior	11.5 mm inferior
Werkzeuge > Punkte > dist. Tibiavorderkante medial proj. auf Ebene tibia coronar (varus valgus)	37.3 mm	65.5 mm	202.8 mm		6.4 mm links	108.5 mm anterior	68 mm inferior
Werkzeuge > Punkte > dist. Tibiavorderkante medial proj. auf Ebene tibia coronar	39.1 mm	64.6 mm	202.9 mm		8.4 mm links	108.4 mm anterior	68.4 mm inferior
Werkzeuge > Punkte > dist. Tibiavorderkante medial proj. auf Ebene Tibia axial	41.4 mm	70.4 mm	193.9 mm		9.2 mm links	105.5 mm anterior	57.9 mm inferior
Werkzeuge > Punkte > dist. Tibiavorderkante medial (varus valgus)	37.2 mm	65.2 mm	202.7 mm		6.4 mm links	108.3 mm anterior	68.2 mm inferior
Werkzeuge > Punkte > dist. Tibiavorderkante medial	40.8 mm	68.6 mm	203.8 mm		9 mm links	111.8 mm anterior	65.7 mm inferior
Werkzeuge > Punkte > dist. Tibiavorderkante lateral proj. auf Ebene tibia coronar (varus valgus)	32.7 mm	67.7 mm	202.1 mm		1.4 mm links	108.5 mm anterior	66.8 mm inferior
Werkzeuge > Punkte > dist. Tibiavorderkante lateral proj. auf Ebene tibia coronar	31.2 mm	68.1 mm	203.5 mm		0.2 mm rechts	109.5 mm anterior	67.7 mm inferior
Werkzeuge > Punkte > dist. Tibiavorderkante lateral proj. auf Ebene Tibia axial	33.6 mm	74 mm	194.2 mm		0.7 mm links	106.5 mm anterior	56.9 mm inferior
Werkzeuge > Punkte > dist. Tibiavorderkante lateral (varus valgus)	32.2 mm	66.6 mm	201.8 mm		1.2 mm links	107.6 mm anterior	67.5 mm inferior
Werkzeuge > Punkte > dist. Tibiavorderkante lateral	33 mm	72.1 mm	204.3 mm		0.5 mm links	113 mm anterior	64.9 mm inferior
Werkzeuge > Punkte > AxPro_Kopfszentrum	33.3 mm	51 mm	73.5 mm		8.5 mm links	0 mm anterior	3.7 mm superior
Werkzeuge > Punkte > AxPro_Kondyle medial	26.2 mm	38.2 mm	85.5 mm		4.7 mm links	0 mm	14.7 mm inferior
Werkzeuge > Punkte > AxPro_Kondyle lateral	16.2 mm	41 mm	85.7 mm		5.6 mm rechts	0 mm	14.7 mm inferior
Werkzeuge > Linien > Verlängerung Senkrechte auf tibia vk (varus valgus)	10.3 mm	5.7 mm	48.6 mm	50 mm	9.2 mm links	31.7 mm posterior	37.5 mm superior	50 mm
Werkzeuge > Linien > Verlängerung der Senkrechten auf Kondylenachse	18.1 mm	27.9 mm	37.4 mm	50 mm	9.5 mm rechts	49.1 mm posterior	0 mm	50 mm
Werkzeuge > Linien > transkondyläre Achse	9.6 mm	4 mm	1.7 mm	10.6 mm	10.4 mm links	2 mm posterior	0 mm	10.6 mm
Werkzeuge > Linien > Tibiaachse	1.6 mm	5.5 mm	29.4 mm	30 mm	0.6 mm links	18.7 mm posterior	23.4 mm superior	30 mm
Werkzeuge > Linien > Talusachse proj. auf Ebene Tibia axial	6 mm	2.2 mm	0.1 mm	6.4 mm	6.3 mm rechts	0.3 mm anterior	0.4 mm superior	6.4 mm
Werkzeuge > Linien > Senkrechte auf Kondylenachse	6.2 mm	9.5 mm	12.8 mm	17.1 mm	3.3 mm links	16.8 mm anterior	0 mm	17.1 mm
Werkzeuge > Linien > Senkrechte auf dist. Tibiavorderkante in Ebene tibia coronar (varus valgus)	4.9 mm	2.8 mm	23.4 mm	24.1 mm	4.4 mm rechts	15.3 mm anterior	18.1 mm inferior	24.1 mm
Werkzeuge > Linien > Senkrecht auf prox. Tibiahinterkante in Ebene tibia coronar (varus valgus)	2.8 mm	11 mm	45.6 mm	47 mm	4.9 mm rechts	28.5 mm posterior	37 mm superior	47 mm
Werkzeuge > Linien > prox. Tibiahinterkante proj. auf Ebene Tibia axial	9.5 mm	4.3 mm	0.3 mm	10.4 mm	10.3 mm links	1.1 mm posterior	1.2 mm inferior	10.4 mm
Werkzeuge > Linien > prox. Tibiahinterkante proj auf Ebene tibia coronar (varus valgus)	9.8 mm	4.1 mm	1.6 mm	10.8 mm	10.6 mm links	2 mm posterior	0.1 mm inferior	10.8 mm
Werkzeuge > Linien > prox. Tibiahinterkante proj auf Ebene tibia coronar	9.5 mm	4.4 mm	0.3 mm	10.4 mm	10.3 mm links	0.7 mm posterior	1.7 mm inferior	10.4 mm
Werkzeuge > Linien > prox. Tibiahinterkante (varus valgus)	9.9 mm	3.9 mm	1.6 mm	10.8 mm	10.6 mm links	1.8 mm posterior	0 mm superior	10.8 mm
Werkzeuge > Linien > prox. Tibiahinterkante	9.5 mm	4.4 mm	0.3 mm	10.4 mm	10.3 mm links	0.7 mm posterior	1.7 mm inferior	10.4 mm
Werkzeuge > Linien > prox. femorale Längsachse	0.4 mm	1.3 mm	1.4 mm	2 mm	0 mm links	2 mm posterior	0.1 mm inferior	2 mm
Werkzeuge > Linien > Neue Linie 31	10 mm	2.7 mm	0.2 mm	10.4 mm	10.4 mm links	0 mm	0 mm	10.4 mm
Werkzeuge > Linien > Kopfzentrum - Femur Hals Basis (manuell) Linie	6.9 mm	6.3 mm	11.2 mm	14.5 mm	8.4 mm rechts	11.2 mm anterior	3.9 mm inferior	14.5 mm
Werkzeuge > Linien > Kopfzentrum - Femur Hals Basis (durch Ebene) Linie	3.2 mm	0.8 mm	2.2 mm	3.9 mm	3.3 mm rechts	1.6 mm anterior	1.4 mm inferior	3.9 mm
Werkzeuge > Linien > Kondyle_Femur Hals Basis Prox	10 mm	2.7 mm	0.2 mm	10.4 mm	10.4 mm links	0 mm	0 mm	10.4 mm
Werkzeuge > Linien > Kondyle_AxPro_Kopfzentrum	10 mm	2.7 mm	0.2 mm	10.4 mm	10.4 mm links	0 mm	0 mm	10.4 mm
Werkzeuge > Linien > Kondylenachse proj. auf Ebene Femur coronar	9.6 mm	4 mm	1.7 mm	10.6 mm	10.4 mm rechts	2 mm anterior	0 mm	10.6 mm
Werkzeuge > Linien > Kondylenachse	9.6 mm	4 mm	1.7 mm	10.6 mm	10.4 mm rechts	2 mm anterior	0 mm	10.6 mm
Werkzeuge > Linien > Kondyle proj. auf Ebene Tibia axial	9.6 mm	4.2 mm	0.3 mm	10.5 mm	10.3 mm rechts	1.1 mm anterior	1.1 mm superior	10.5 mm
Werkzeuge > Linien > Femurachse proj. auf Ebene Femur coronar
Werkzeuge > Linien > Femurachse Kopfzentrum	6.8 mm	23.2 mm	28.7 mm	37.5 mm	0 mm	37.5 mm posterior	0 mm	37.5 mm
Werkzeuge > Linien > Femurachse	6.8 mm	23.2 mm	28.7 mm	37.5 mm	0 mm	37.5 mm posterior	0 mm	37.5 mm
Werkzeuge > Linien > dist. Tibiavorderkante proj. auf Ebene tibia coronar (varus valgus)	4.6 mm	2.2 mm	0.7 mm	5.2 mm	5 mm links	0 mm posterior	1.2 mm inferior	5.2 mm
Werkzeuge > Linien > dist. Tibiavorderkante proj. auf Ebene tibia coronar	7.9 mm	3.5 mm	0.6 mm	8.6 mm	8.5 mm links	1.1 mm posterior	0.7 mm inferior	8.6 mm
Werkzeuge > Linien > dist. Tibiavorderkante proj. auf Ebene Tibia axial	7.8 mm	3.6 mm	0.2 mm	8.6 mm	8.5 mm links	1 mm posterior	1 mm inferior	8.6 mm
Werkzeuge > Linien > dist. Tibiavorderkante (varus valgus)	5 mm	1.4 mm	0.9 mm	5.2 mm	5.2 mm links	0.7 mm anterior	0.7 mm inferior	5.2 mm
Werkzeuge > Linien > dist. Tibiavorderkante	7.9 mm	3.5 mm	0.6 mm	8.6 mm	8.5 mm links	1.2 mm posterior	0.8 mm inferior	8.6 mm
Werkzeuge > Linien > AxPro_Kondyle	10 mm	2.7 mm	0.2 mm	10.4 mm	10.4 mm links	0 mm	0 mm	10.4 mm
Werkzeuge > Winkel > Winkel Schenkelhalsachse Femurachse (mittels Ebene manuell)	111.1 °	161.4 °	87.8 °	113.8 °	90.7 °	138.4 °	115.6 °	113.8 °
Werkzeuge > Winkel > Winkel Schenkelhalsachse Femurachse (Femur Hals Basis manuell definiert)	135 °	170.4 °	116.4 °	140.3 °	90.4 °	161.1 °	142.9 °	140.3 °
Werkzeuge > Winkel > varus valgus Tibia proj.	15.5 °	6.9 °	75.3 °	16.8 °	21.3 °	2.6 °	25.9 °	16.8 °
Werkzeuge > Winkel > varus valgus Femur proj.	12.5 °	2.3 °	16.7 °	11 °	90 °	0 °	11 °	11 °
Werkzeuge > Winkel > Torsionswinkel proj. auf Ebene Tibia axial	0.1 °	0.2 °	0.6 °	0.6 °	0.4 °	0.5 °	0.5 °	0.6 °
Werkzeuge > Winkel > Tibiotalare Torsion (TTT) proj.	1 °	1.7 °	4.5 °	4.6 °	2.9 °	6.1 °	3.6 °	4.6 °
Werkzeuge > Winkel > FTR (femorotibial Rotation) proj.	0.1 °	0.1 °	0.2 °	0.2 °	0.1 °	0.2 °	0.2 °	0.2 °
Werkzeuge > Winkel > Antetorsionswinkel korrigiert	14.2 °	95.4 °	17.6 °	22.4 °	22.4 °	0 °	0 °	22.4 °
Werkzeuge > Winkel > Antetorsionswinkel (über Ebene manuell bestimmt) proj	33.6 °	124.2 °	37.5 °	47.9 °	47.9 °	180 °	0 °	47.9 °
Werkzeuge > Winkel > Antetorsionswinkel (Femur Hals Basis manuell) proj	15.6 °	100.6 °	19.5 °	24.7 °	24.7 °	180 °	0 °	24.7 °
Werkzeuge > Ebenen > Tibia coronar
Werkzeuge > Ebenen > Tibia axial
Werkzeuge > Ebenen > Femur coronar
Werkzeuge > Ebenen > Femur axial
Werkzeuge > Ebenen > Ebene manuell
Werkzeuge > Polylinien > Punkte auf Kopf
Werkzeuge > Koordinatensysteme > ks tibia prox.
Werkzeuge > Koordinatensysteme > ks femur
Werkzeuge > Koordinatensysteme > ks
Werkzeuge > Koordinatensysteme > Kopie ks femur
Werkzeuge > Variablen > Kopfachsen_tmp	-100
Werkzeuge > Variablen > 300	300
Werkzeuge > Variablen > 50	50
Werkzeuge > Variablen > -50	-50
