# Supplementary material for: 3D Slicer open-source software plug-in for vector-based angle calculation of canine hind limb alignment in computed tomographic images
Source: PLoS One. 2024 Mar 29;19(3):e0283823. doi: 10.1371/journal.pone.0283823 (PMC10980227; doi:10.1371/journal.pone.0283823)
Supplement: S2 Data — (ZIP) [file pone.0283823.s002.zip › 13.csv]

Werkzeuge Name	Datensatzkoordinatensystem X	Datensatzkoordinatensystem Y	Datensatzkoordinatensystem Z	Datensatzkoordinatensystem 3D	Patientenkoordinatensystem X	Patientenkoordinatensystem Y	Patientenkoordinatensystem Z	Patientenkoordinatensystem 3D	Extra Wert X	Extra Wert Y	Extra Wert Z	Extra Wert 3D	Extra Wert Beschreibung
Werkzeuge > Punkte > tmp zur Definition der Senkrechten auf tibia vk und hk	76.1 mm	74.1 mm	177.9 mm		1 mm rechts	85.2 mm anterior	53.1 mm inferior
Werkzeuge > Punkte > tmp proj. auf Ebene tibia coronar	76.1 mm	74.1 mm	177.9 mm		1 mm rechts	85.2 mm anterior	53.1 mm inferior
Werkzeuge > Punkte > TMP B	71.4 mm	51.2 mm	78.2 mm		14.9 mm rechts	0 mm	2 mm superior
Werkzeuge > Punkte > tmp A	75 mm	50.5 mm	79.7 mm		11.3 mm rechts	0 mm	0.2 mm superior
Werkzeuge > Punkte > TMP6	66.7 mm	51.4 mm	76.9 mm		19.5 mm rechts	0 mm	3.5 mm superior
Werkzeuge > Punkte > TMP5	86.1 mm	18.5 mm	42 mm		8.3 mm rechts	50.5 mm posterior	3.5 mm superior
Werkzeuge > Punkte > Tibiaachse proximal	75 mm	77.3 mm	162 mm		2.2 mm rechts	76.4 mm anterior	39.5 mm inferior
Werkzeuge > Punkte > Tibiaachse distal	77.1 mm	70.9 mm	193.9 mm		0.2 mm links	94 mm anterior	66.8 mm inferior
Werkzeuge > Punkte > Talus medial proj. auf Ebene Tibia axial	74.3 mm	74 mm	194.7 mm		1.9 mm rechts	97.2 mm anterior	64.9 mm inferior
Werkzeuge > Punkte > Talus medial	74.9 mm	72.1 mm	204 mm		1.2 mm rechts	102.4 mm anterior	72.9 mm inferior
Werkzeuge > Punkte > Talus lateral proj. auf Ebene Tibia axial	80.4 mm	75.5 mm	194.6 mm		4.3 mm links	97.1 mm anterior	64.4 mm inferior
Werkzeuge > Punkte > Talus lateral	81 mm	73.6 mm	204.3 mm		5.1 mm links	102.5 mm anterior	72.7 mm inferior
Werkzeuge > Punkte > prox. Tibiahinterkante medial proj. auf Ebene tibia coronar (varus valgus)	71.4 mm	83.3 mm	129.6 mm		6.4 mm rechts	58.3 mm anterior	12 mm inferior
Werkzeuge > Punkte > prox. Tibiahinterkante medial proj. auf Ebene tibia coronar	74.4 mm	83.4 mm	133.7 mm		3.2 mm rechts	60.8 mm anterior	15.2 mm inferior
Werkzeuge > Punkte > prox. Tibiahinterkante medial proj. auf Ebene Tibia axial	81.1 mm	63.1 mm	192 mm		2.6 mm links	86.6 mm anterior	71.3 mm inferior
Werkzeuge > Punkte > prox. Tibiahinterkante medial (varus valgus)	73.4 mm	77.3 mm	128.3 mm		5.5 mm rechts	52.9 mm anterior	15.4 mm inferior
Werkzeuge > Punkte > prox. Tibiahinterkante medial	77.3 mm	75.1 mm	131.9 mm		2 mm rechts	53.3 mm anterior	19.9 mm inferior
Werkzeuge > Punkte > prox. Tibiahinterkante lateral proj. auf Ebene tibia coronar (varus valgus)	81.6 mm	86.5 mm	131.1 mm		4.4 mm links	59.9 mm anterior	11.8 mm inferior
Werkzeuge > Punkte > prox. Tibiahinterkante lateral proj. auf Ebene tibia coronar	83.5 mm	86.5 mm	133.8 mm		6.3 mm links	61.5 mm anterior	13.9 mm inferior
Werkzeuge > Punkte > prox. Tibiahinterkante lateral proj. auf Ebene Tibia axial	90.2 mm	66.2 mm	192.1 mm		12.1 mm links	87.3 mm anterior	70 mm inferior
Werkzeuge > Punkte > prox. Tibiahinterkante lateral (varus valgus)	83.7 mm	80.6 mm	129.8 mm		5.2 mm links	54.5 mm anterior	15.2 mm inferior
Werkzeuge > Punkte > prox. Tibiahinterkante lateral	86.3 mm	78.2 mm	132 mm		7.5 mm links	54 mm anterior	18.7 mm inferior
Werkzeuge > Punkte > Kondyle medial proj. auf Ebene Tibia axial	78.1 mm	62.4 mm	192.1 mm		0.5 mm rechts	86.7 mm anterior	71.6 mm inferior
Werkzeuge > Punkte > Kondyle medial proj. auf Ebene Femur coronar	72.4 mm	85.9 mm	115.1 mm		5.6 mm rechts	49.7 mm anterior	0 mm superior
Werkzeuge > Punkte > Kondyle medial	73.8 mm	75.8 mm	125.4 mm		5.6 mm rechts	49.7 mm anterior	14.5 mm inferior
Werkzeuge > Punkte > Kondyle lateral proj auf Ebene Tibia axial	88.7 mm	66.2 mm	192.2 mm		10.6 mm links	87.6 mm anterior	70 mm inferior
Werkzeuge > Punkte > Kondyle lateral proj auf Ebene Femur coronar	83.1 mm	89.3 mm	117 mm		5.6 mm links	51.7 mm anterior	0 mm superior
Werkzeuge > Punkte > Kondyle lateral	84.5 mm	79.2 mm	127.3 mm		5.6 mm links	51.7 mm anterior	14.5 mm inferior
Werkzeuge > Punkte > Femurkopfmittelpunkt	80.7 mm	40.9 mm	64.8 mm		8.3 mm rechts	18.1 mm posterior	3.5 mm superior
Werkzeuge > Punkte > Femurachsenpunkt proximal	86.2 mm	52.5 mm	80.4 mm		0 mm	0 mm	0 mm
Werkzeuge > Punkte > Femurachsenpunkt distal	80.8 mm	75 mm	103.2 mm		0 mm links	32.5 mm anterior	0 mm inferior
Werkzeuge > Punkte > Femur prox. proj. auf Ebene Femur coronar	86.2 mm	52.5 mm	80.4 mm		0 mm	0 mm	0 mm
Werkzeuge > Punkte > Femur Hals Basis proj. auf Ebene Femur coronar	85.2 mm	40.6 mm	68.8 mm		3.7 mm rechts	16.2 mm posterior	0 mm superior
Werkzeuge > Punkte > Femur Hals Basis manuell Pro	86.1 mm	52.6 mm	80.3 mm		0.1 mm rechts	0 mm	0.2 mm superior
Werkzeuge > Punkte > Femur Hals Basis manuell	87.5 mm	46.7 mm	74.2 mm		0.1 mm rechts	8.6 mm posterior	0.2 mm superior
Werkzeuge > Punkte > Femur Hals Basis (ermittelt durch Proj. auf Ebene manuell)	85.1 mm	42 mm	67.4 mm		3.7 mm rechts	16.2 mm posterior	2 mm superior
Werkzeuge > Punkte > Femur Hals Basis (Ebene) proj. auf Ebene Femur axial	82.4 mm	53.2 mm	78.8 mm		3.7 mm rechts	0 mm posterior	2 mm superior
Werkzeuge > Punkte > Endpunkt Verlängerung der Senkrechten auf Kondylenachse	97.3 mm	42.4 mm	69 mm		8.5 mm links	16.8 mm posterior	0 mm inferior
Werkzeuge > Punkte > Endpunkt Senkrechte auf Kondylenachse	74.9 mm	86.7 mm	115.5 mm		3 mm rechts	50.2 mm anterior	0 mm superior
Werkzeuge > Punkte > Ende der Verlängerung Senkrechte auf tibia vk (varus valgus)	68.9 mm	82.5 mm	129.2 mm		9 mm rechts	57.9 mm anterior	12 mm inferior
Werkzeuge > Punkte > Ende der Senkrechte auf tibia hk (varus valgus)	79.3 mm	85.8 mm	130.7 mm		2 mm links	59.5 mm anterior	11.8 mm inferior
Werkzeuge > Punkte > dist. Tibiavorderkante medial proj. auf Ebene tibia coronar (varus valgus)	75 mm	68.9 mm	199.9 mm		1.8 mm rechts	97.2 mm anterior	72.3 mm inferior
Werkzeuge > Punkte > dist. Tibiavorderkante medial proj. auf Ebene tibia coronar	74.6 mm	68.6 mm	200.4 mm		2.3 mm rechts	97.4 mm anterior	72.8 mm inferior
Werkzeuge > Punkte > dist. Tibiavorderkante medial proj. auf Ebene Tibia axial	72.8 mm	74 mm	194.8 mm		3.4 mm rechts	97.5 mm anterior	64.8 mm inferior
Werkzeuge > Punkte > dist. Tibiavorderkante medial (varus valgus)	75.2 mm	68.4 mm	199.8 mm		1.8 mm rechts	96.7 mm anterior	72.6 mm inferior
Werkzeuge > Punkte > dist. Tibiavorderkante medial	73.2 mm	72.7 mm	201.3 mm		2.9 mm rechts	101.1 mm anterior	70.4 mm inferior
Werkzeuge > Punkte > dist. Tibiavorderkante lateral proj. auf Ebene tibia coronar (varus valgus)	80.6 mm	70.9 mm	199.4 mm		3.9 mm links	97.3 mm anterior	71.1 mm inferior
Werkzeuge > Punkte > dist. Tibiavorderkante lateral proj. auf Ebene tibia coronar	82.3 mm	71.1 mm	201.2 mm		5.7 mm links	98.4 mm anterior	72.4 mm inferior
Werkzeuge > Punkte > dist. Tibiavorderkante lateral proj. auf Ebene Tibia axial	80.4 mm	76.6 mm	194.8 mm		4.6 mm links	98 mm anterior	63.8 mm inferior
Werkzeuge > Punkte > dist. Tibiavorderkante lateral (varus valgus)	80.9 mm	69.8 mm	199.2 mm		4.1 mm links	96.3 mm anterior	71.7 mm inferior
Werkzeuge > Punkte > dist. Tibiavorderkante lateral	80.8 mm	75.1 mm	202.2 mm		5.1 mm links	102.1 mm anterior	70.1 mm inferior
Werkzeuge > Punkte > AxPro_Kopfszentrum	77.7 mm	53.4 mm	77.5 mm		8.3 mm rechts	0 mm	3.5 mm superior
Werkzeuge > Punkte > AxPro_Kondyle medial	82 mm	41.4 mm	90.4 mm		5.6 mm rechts	0 mm anterior	14.5 mm inferior
Werkzeuge > Punkte > AxPro_Kondyle lateral	93.1 mm	43.4 mm	91 mm		5.6 mm links	0 mm	14.5 mm inferior
Werkzeuge > Linien > Verlängerung Senkrechte auf tibia vk (varus valgus)	7.2 mm	8.4 mm	48.8 mm	50 mm	8 mm rechts	27.3 mm posterior	41.1 mm superior	50 mm
Werkzeuge > Linien > Verlängerung der Senkrechten auf Kondylenachse	16.5 mm	32.5 mm	34.2 mm	50 mm	8.5 mm links	49.3 mm posterior	0 mm	50 mm
Werkzeuge > Linien > transkondyläre Achse	10.7 mm	3.4 mm	1.9 mm	11.4 mm	11.2 mm rechts	1.9 mm posterior	0 mm	11.4 mm
Werkzeuge > Linien > Tibiaachse	2 mm	6.4 mm	31.9 mm	32.6 mm	2.4 mm rechts	17.6 mm posterior	27.3 mm superior	32.6 mm
Werkzeuge > Linien > Talusachse proj. auf Ebene Tibia axial	6.1 mm	1.5 mm	0.1 mm	6.3 mm	6.2 mm links	0 mm posterior	0.5 mm superior	6.3 mm
Werkzeuge > Linien > Senkrechte auf Kondylenachse	5.9 mm	11.7 mm	12.3 mm	18 mm	3 mm rechts	17.7 mm anterior	0 mm	18 mm
Werkzeuge > Linien > Senkrechte auf dist. Tibiavorderkante in Ebene tibia coronar (varus valgus)	3.2 mm	3.7 mm	21.6 mm	22.2 mm	3.5 mm links	12.1 mm anterior	18.2 mm inferior	22.2 mm
Werkzeuge > Linien > Senkrecht auf prox. Tibiahinterkante in Ebene tibia coronar (varus valgus)	3.3 mm	11.6 mm	47.2 mm	48.7 mm	3 mm links	25.7 mm posterior	41.3 mm superior	48.7 mm
Werkzeuge > Linien > prox. Tibiahinterkante proj. auf Ebene Tibia axial	9.1 mm	3.1 mm	0 mm	9.6 mm	9.5 mm rechts	0.7 mm posterior	1.3 mm inferior	9.6 mm
Werkzeuge > Linien > prox. Tibiahinterkante proj auf Ebene tibia coronar (varus valgus)	10.3 mm	3.2 mm	1.5 mm	10.9 mm	10.8 mm rechts	1.6 mm posterior	0.2 mm inferior	10.9 mm
Werkzeuge > Linien > prox. Tibiahinterkante proj auf Ebene tibia coronar	9.1 mm	3.1 mm	0.1 mm	9.6 mm	9.5 mm rechts	0.7 mm posterior	1.2 mm inferior	9.6 mm
Werkzeuge > Linien > prox. Tibiahinterkante (varus valgus)	10.3 mm	3.2 mm	1.5 mm	10.9 mm	10.8 mm rechts	1.6 mm posterior	0.2 mm inferior	10.9 mm
Werkzeuge > Linien > prox. Tibiahinterkante	9.1 mm	3.1 mm	0.1 mm	9.6 mm	9.5 mm rechts	0.7 mm posterior	1.2 mm inferior	9.6 mm
Werkzeuge > Linien > prox. femorale Längsachse	1.3 mm	5.9 mm	6.2 mm	8.6 mm	0.1 mm rechts	8.6 mm posterior	0.2 mm superior	8.6 mm
Werkzeuge > Linien > Neue Linie 31	11 mm	2.1 mm	0.6 mm	11.2 mm	11.2 mm rechts	0 mm	0 mm	11.2 mm
Werkzeuge > Linien > Kopfzentrum - Femur Hals Basis (manuell) Linie	6.8 mm	5.7 mm	9.5 mm	13 mm	8.2 mm links	9.5 mm anterior	3.3 mm inferior	13 mm
Werkzeuge > Linien > Kopfzentrum - Femur Hals Basis (durch Ebene) Linie	4.4 mm	1.1 mm	2.7 mm	5.2 mm	4.6 mm links	1.9 mm anterior	1.5 mm inferior	5.2 mm
Werkzeuge > Linien > Kondyle_Femur Hals Basis Prox	11 mm	2.1 mm	0.6 mm	11.2 mm	11.2 mm rechts	0 mm	0 mm	11.2 mm
Werkzeuge > Linien > Kondyle_AxPro_Kopfzentrum	11 mm	2.1 mm	0.6 mm	11.2 mm	11.2 mm rechts	0 mm	0 mm	11.2 mm
Werkzeuge > Linien > Kondylenachse proj. auf Ebene Femur coronar	10.7 mm	3.4 mm	1.9 mm	11.4 mm	11.2 mm links	1.9 mm anterior	0 mm	11.4 mm
Werkzeuge > Linien > Kondylenachse	10.7 mm	3.4 mm	1.9 mm	11.4 mm	11.2 mm links	1.9 mm anterior	0 mm	11.4 mm
Werkzeuge > Linien > Kondyle proj. auf Ebene Tibia axial	10.6 mm	3.8 mm	0.1 mm	11.2 mm	11.1 mm links	0.9 mm anterior	1.6 mm superior	11.2 mm
Werkzeuge > Linien > Femurachse proj. auf Ebene Femur coronar
Werkzeuge > Linien > Femurachse Kopfzentrum	5.4 mm	22.4 mm	22.8 mm	32.5 mm	0 mm	32.5 mm posterior	0 mm	32.5 mm
Werkzeuge > Linien > Femurachse	5.4 mm	22.4 mm	22.8 mm	32.5 mm	0 mm	32.5 mm posterior	0 mm	32.5 mm
Werkzeuge > Linien > dist. Tibiavorderkante proj. auf Ebene tibia coronar (varus valgus)	5.5 mm	2 mm	0.5 mm	5.9 mm	5.8 mm rechts	0.2 mm posterior	1.2 mm inferior	5.9 mm
Werkzeuge > Linien > dist. Tibiavorderkante proj. auf Ebene tibia coronar	7.7 mm	2.5 mm	0.9 mm	8.1 mm	8 mm rechts	1 mm posterior	0.4 mm inferior	8.1 mm
Werkzeuge > Linien > dist. Tibiavorderkante proj. auf Ebene Tibia axial	7.6 mm	2.6 mm	0 mm	8 mm	8 mm rechts	0.5 mm posterior	1.1 mm inferior	8 mm
Werkzeuge > Linien > dist. Tibiavorderkante (varus valgus)	5.7 mm	1.4 mm	0.6 mm	5.9 mm	5.8 mm rechts	0.4 mm anterior	0.9 mm inferior	5.9 mm
Werkzeuge > Linien > dist. Tibiavorderkante	7.7 mm	2.4 mm	0.9 mm	8.1 mm	8 mm rechts	1 mm posterior	0.4 mm inferior	8.1 mm
Werkzeuge > Linien > AxPro_Kondyle	11 mm	2.1 mm	0.6 mm	11.2 mm	11.2 mm rechts	0 mm	0 mm	11.2 mm
Werkzeuge > Winkel > Winkel Schenkelhalsachse Femurachse (mittels Ebene manuell)	109.4 °	154.8 °	88.7 °	111.3 °	92.3 °	138.3 °	112.4 °	111.3 °
Werkzeuge > Winkel > Winkel Schenkelhalsachse Femurachse (Femur Hals Basis manuell definiert)	131.2 °	166.5 °	116.5 °	137 °	90.3 °	160.4 °	139.2 °	137 °
Werkzeuge > Winkel > varus valgus Tibia proj.	12.3 °	4.1 °	56.3 °	12.8 °	15.1 °	1.7 °	22.8 °	12.8 °
Werkzeuge > Winkel > varus valgus Femur proj.	12.4 °	1 °	13.4 °	9.7 °	153.4 °	0 °	9.7 °	9.7 °
Werkzeuge > Winkel > Torsionswinkel proj. auf Ebene Tibia axial	0.1 °	0.2 °	0.3 °	0.3 °	0.2 °	1 °	0.3 °	0.3 °
Werkzeuge > Winkel > Tibiotalare Torsion (TTT) proj.	1.1 °	4.1 °	5 °	5.1 °	2.8 °	31.4 °	4.3 °	5.1 °
Werkzeuge > Winkel > FTR (femorotibial Rotation) proj.	0.1 °	0.3 °	0.5 °	0.5 °	0.3 °	1.6 °	0.5 °	0.5 °
Werkzeuge > Winkel > Antetorsionswinkel korrigiert	12.8 °	84 °	13.3 °	18.3 °	18.3 °	53.1 °	0 °	18.3 °
Werkzeuge > Winkel > Antetorsionswinkel (über Ebene manuell bestimmt) proj	22.7 °	117.9 °	22.7 °	31.6 °	31.6 °	180 °	0 °	31.6 °
Werkzeuge > Winkel > Antetorsionswinkel (Femur Hals Basis manuell) proj	15.5 °	91.1 °	16.3 °	22.2 °	22.2 °	0 °	0 °	22.2 °
Werkzeuge > Ebenen > Tibia coronar
Werkzeuge > Ebenen > Tibia axial
Werkzeuge > Ebenen > Femur coronar
Werkzeuge > Ebenen > Femur axial
Werkzeuge > Ebenen > Ebene manuell
Werkzeuge > Polylinien > Punkte auf Kopf
Werkzeuge > Koordinatensysteme > ks tibia prox.
Werkzeuge > Koordinatensysteme > ks femur
Werkzeuge > Koordinatensysteme > ks
Werkzeuge > Koordinatensysteme > Kopie ks femur
Werkzeuge > Variablen > Kopfachsen_tmp	-100
Werkzeuge > Variablen > 300	300
Werkzeuge > Variablen > 50	50
Werkzeuge > Variablen > -50	-50
