# Supplementary material for: 3D Slicer open-source software plug-in for vector-based angle calculation of canine hind limb alignment in computed tomographic images
Source: PLoS One. 2024 Mar 29;19(3):e0283823. doi: 10.1371/journal.pone.0283823 (PMC10980227; doi:10.1371/journal.pone.0283823)
Supplement: S2 Data — (ZIP) [file pone.0283823.s002.zip › 14.csv]

Werkzeuge Name	Datensatzkoordinatensystem X	Datensatzkoordinatensystem Y	Datensatzkoordinatensystem Z	Datensatzkoordinatensystem 3D	Patientenkoordinatensystem X	Patientenkoordinatensystem Y	Patientenkoordinatensystem Z	Patientenkoordinatensystem 3D	Extra Wert X	Extra Wert Y	Extra Wert Z	Extra Wert 3D	Extra Wert Beschreibung
Werkzeuge > Punkte > tmp zur Definition der Senkrechten auf tibia vk und hk	71.8 mm	82.4 mm	191.5 mm		18.8 mm links	8.2 mm anterior	29.5 mm inferior
Werkzeuge > Punkte > tmp proj. auf Ebene tibia coronar	71.8 mm	82.4 mm	191.5 mm		18.8 mm links	8.2 mm anterior	29.5 mm inferior
Werkzeuge > Punkte > TMP B	83.3 mm	88.4 mm	82.9 mm		7.4 mm links	2.2 mm anterior	79.1 mm superior
Werkzeuge > Punkte > tmp A	79.2 mm	93.6 mm	84 mm		11.5 mm links	3 mm posterior	78 mm superior
Werkzeuge > Punkte > TMP6	84.2 mm	85.9 mm	81.9 mm		6.4 mm links	4.7 mm anterior	80.1 mm superior
Werkzeuge > Punkte > TMP5	91.6 mm	115.5 mm	46 mm		1 mm rechts	24.9 mm posterior	116 mm superior
Werkzeuge > Punkte > Tibiaachse proximal	67 mm	79.7 mm	176 mm		23.6 mm links	10.9 mm anterior	14 mm inferior
Werkzeuge > Punkte > Tibiaachse distal	76.6 mm	85.1 mm	207 mm		14 mm links	5.5 mm anterior	45 mm inferior
Werkzeuge > Punkte > Talus medial proj. auf Ebene Tibia axial	76.4 mm	80.2 mm	207.9 mm		14.3 mm links	10.5 mm anterior	45.9 mm inferior
Werkzeuge > Punkte > Talus medial	79.8 mm	82.1 mm	219 mm		10.8 mm links	8.5 mm anterior	57 mm inferior
Werkzeuge > Punkte > Talus lateral proj. auf Ebene Tibia axial	71.5 mm	85.4 mm	208.5 mm		19.1 mm links	5.3 mm anterior	46.5 mm inferior
Werkzeuge > Punkte > Talus lateral	75 mm	87.3 mm	219.8 mm		15.6 mm links	3.3 mm anterior	57.8 mm inferior
Werkzeuge > Punkte > prox. Tibiahinterkante medial proj. auf Ebene tibia coronar (varus valgus)	57.9 mm	73.7 mm	144.4 mm		32.7 mm links	16.9 mm anterior	17.6 mm superior
Werkzeuge > Punkte > prox. Tibiahinterkante medial proj. auf Ebene tibia coronar	57.7 mm	75 mm	147.5 mm		32.9 mm links	15.6 mm anterior	14.5 mm superior
Werkzeuge > Punkte > prox. Tibiahinterkante medial proj. auf Ebene Tibia axial	80.9 mm	92.2 mm	204.4 mm		9.8 mm links	1.6 mm posterior	42.4 mm inferior
Werkzeuge > Punkte > prox. Tibiahinterkante medial (varus valgus)	61 mm	78.2 mm	142.6 mm		29.6 mm links	12.4 mm anterior	19.4 mm superior
Werkzeuge > Punkte > prox. Tibiahinterkante medial	62.4 mm	81.8 mm	144.9 mm		28.2 mm links	8.8 mm anterior	17.1 mm superior
Werkzeuge > Punkte > prox. Tibiahinterkante lateral proj. auf Ebene tibia coronar (varus valgus)	49 mm	80.8 mm	146.8 mm		41.7 mm links	9.9 mm anterior	15.2 mm superior
Werkzeuge > Punkte > prox. Tibiahinterkante lateral proj. auf Ebene tibia coronar	51.1 mm	80.3 mm	149.4 mm		39.5 mm links	10.3 mm anterior	12.6 mm superior
Werkzeuge > Punkte > prox. Tibiahinterkante lateral proj. auf Ebene Tibia axial	74 mm	97.4 mm	205.7 mm		16.6 mm links	6.8 mm posterior	43.7 mm inferior
Werkzeuge > Punkte > prox. Tibiahinterkante lateral (varus valgus)	51.9 mm	85.1 mm	145.1 mm		38.7 mm links	5.5 mm anterior	16.9 mm superior
Werkzeuge > Punkte > prox. Tibiahinterkante lateral	55.8 mm	87.1 mm	146.8 mm		34.8 mm links	3.5 mm anterior	15.2 mm superior
Werkzeuge > Punkte > Kondyle medial proj. auf Ebene Tibia axial	82.7 mm	92.2 mm	203.9 mm		7.9 mm links	1.6 mm posterior	41.9 mm inferior
Werkzeuge > Punkte > Kondyle medial proj. auf Ebene Femur coronar	54.1 mm	71.5 mm	128.7 mm		36.5 mm links	19.1 mm anterior	33.3 mm superior
Werkzeuge > Punkte > Kondyle medial	62.3 mm	80.7 mm	138 mm		28.3 mm links	10 mm anterior	24 mm superior
Werkzeuge > Punkte > Kondyle lateral proj auf Ebene Tibia axial	73.4 mm	101.1 mm	205.2 mm		17.2 mm links	10.5 mm posterior	43.2 mm inferior
Werkzeuge > Punkte > Kondyle lateral proj auf Ebene Femur coronar	44.4 mm	80.2 mm	128.7 mm		46.2 mm links	10.4 mm anterior	33.3 mm superior
Werkzeuge > Punkte > Kondyle lateral	52.6 mm	89.4 mm	138 mm		38 mm links	1.3 mm anterior	24 mm superior
Werkzeuge > Punkte > Femurkopfmittelpunkt	79 mm	100.1 mm	72.5 mm		11.6 mm links	9.4 mm posterior	89.5 mm superior
Werkzeuge > Punkte > Femurachsenpunkt proximal	69.4 mm	102.5 mm	84.5 mm		21.2 mm links	11.9 mm posterior	77.5 mm superior
Werkzeuge > Punkte > Femurachsenpunkt distal	56.8 mm	87.1 mm	111 mm		33.9 mm links	3.6 mm anterior	51 mm superior
Werkzeuge > Punkte > Femur prox. proj. auf Ebene Femur coronar	69.4 mm	102.5 mm	84.5 mm		21.2 mm links	11.9 mm posterior	77.5 mm superior
Werkzeuge > Punkte > Femur Hals Basis proj. auf Ebene Femur coronar	77.7 mm	102.1 mm	77.5 mm		12.9 mm links	11.4 mm posterior	84.5 mm superior
Werkzeuge > Punkte > Femur Hals Basis manuell Pro	69.4 mm	102.1 mm	84.3 mm		21.3 mm links	11.5 mm posterior	77.7 mm superior
Werkzeuge > Punkte > Femur Hals Basis manuell	70.7 mm	103.8 mm	81.5 mm		20 mm links	13.1 mm posterior	80.5 mm superior
Werkzeuge > Punkte > Femur Hals Basis (ermittelt durch Proj. auf Ebene manuell)	76.7 mm	100.9 mm	76.4 mm		13.9 mm links	10.3 mm posterior	85.6 mm superior
Werkzeuge > Punkte > Femur Hals Basis (Ebene) proj. auf Ebene Femur axial	73.4 mm	96.9 mm	83.2 mm		17.2 mm links	6.3 mm posterior	78.8 mm superior
Werkzeuge > Punkte > Endpunkt Verlängerung der Senkrechten auf Kondylenachse	76.8 mm	109.4 mm	71 mm		13.8 mm links	18.8 mm posterior	91 mm superior
Werkzeuge > Punkte > Endpunkt Senkrechte auf Kondylenachse	47.8 mm	77.1 mm	128.7 mm		42.8 mm links	13.5 mm anterior	33.3 mm superior
Werkzeuge > Punkte > Ende der Verlängerung Senkrechte auf tibia vk (varus valgus)	56.2 mm	75 mm	144.6 mm		34.5 mm links	15.7 mm anterior	17.4 mm superior
Werkzeuge > Punkte > Ende der Senkrechte auf tibia hk (varus valgus)	54.6 mm	76.3 mm	145.3 mm		36 mm links	14.3 mm anterior	16.7 mm superior
Werkzeuge > Punkte > dist. Tibiavorderkante medial proj. auf Ebene tibia coronar (varus valgus)	81.5 mm	84.8 mm	214.9 mm		9.1 mm links	5.8 mm anterior	52.9 mm inferior
Werkzeuge > Punkte > dist. Tibiavorderkante medial proj. auf Ebene tibia coronar	82.6 mm	84.1 mm	214.8 mm		8 mm links	6.6 mm anterior	52.8 mm inferior
Werkzeuge > Punkte > dist. Tibiavorderkante medial proj. auf Ebene Tibia axial	77 mm	78.2 mm	208.1 mm		13.6 mm links	12.4 mm anterior	46.1 mm inferior
Werkzeuge > Punkte > dist. Tibiavorderkante medial (varus valgus)	79.8 mm	82.3 mm	215.9 mm		10.8 mm links	8.3 mm anterior	53.9 mm inferior
Werkzeuge > Punkte > dist. Tibiavorderkante medial	79.6 mm	79.7 mm	216.5 mm		11 mm links	10.9 mm anterior	54.5 mm inferior
Werkzeuge > Punkte > dist. Tibiavorderkante lateral proj. auf Ebene tibia coronar (varus valgus)	76.7 mm	88.6 mm	216 mm		14 mm links	2.1 mm anterior	54 mm inferior
Werkzeuge > Punkte > dist. Tibiavorderkante lateral proj. auf Ebene tibia coronar	75.1 mm	89.4 mm	215.3 mm		15.6 mm links	1.2 mm anterior	53.3 mm inferior
Werkzeuge > Punkte > dist. Tibiavorderkante lateral proj. auf Ebene Tibia axial	70.6 mm	85 mm	208.9 mm		20 mm links	5.6 mm anterior	46.9 mm inferior
Werkzeuge > Punkte > dist. Tibiavorderkante lateral (varus valgus)	75.7 mm	87.2 mm	216.5 mm		14.9 mm links	3.4 mm anterior	54.5 mm inferior
Werkzeuge > Punkte > dist. Tibiavorderkante lateral	73 mm	86.3 mm	216.5 mm		17.7 mm links	4.3 mm anterior	54.5 mm inferior
Werkzeuge > Punkte > AxPro_Kopfszentrum	74.4 mm	94.4 mm	82.2 mm		16.3 mm links	3.8 mm posterior	79.8 mm superior
Werkzeuge > Punkte > AxPro_Kondyle medial	83.5 mm	106.5 mm	93.6 mm		7.1 mm links	15.9 mm posterior	68.4 mm superior
Werkzeuge > Punkte > AxPro_Kondyle lateral	73.7 mm	115.1 mm	93.9 mm		16.9 mm links	24.4 mm posterior	68.1 mm superior
Werkzeuge > Linien > Verlängerung Senkrechte auf tibia vk (varus valgus)	15.6 mm	7.5 mm	46.9 mm	50 mm	15.6 mm links	7.5 mm anterior	46.9 mm superior	50 mm
Werkzeuge > Linien > Verlängerung der Senkrechten auf Kondylenachse	20.1 mm	22.4 mm	40 mm	50 mm	20.1 mm rechts	22.4 mm posterior	40 mm superior	50 mm
Werkzeuge > Linien > transkondyläre Achse	9.7 mm	8.7 mm	0 mm	13 mm	9.7 mm rechts	8.7 mm anterior	0 mm	13 mm
Werkzeuge > Linien > Tibiaachse	9.6 mm	5.4 mm	31 mm	32.9 mm	9.6 mm links	5.4 mm anterior	31 mm superior	32.9 mm
Werkzeuge > Linien > Talusachse proj. auf Ebene Tibia axial	4.8 mm	5.2 mm	0.6 mm	7.1 mm	4.8 mm links	5.2 mm posterior	0.6 mm inferior	7.1 mm
Werkzeuge > Linien > Senkrechte auf Kondylenachse	8.9 mm	9.9 mm	17.7 mm	22.2 mm	8.9 mm links	9.9 mm anterior	17.7 mm inferior	22.2 mm
Werkzeuge > Linien > Senkrechte auf dist. Tibiavorderkante in Ebene tibia coronar (varus valgus)	7.9 mm	3.8 mm	23.8 mm	25.4 mm	7.9 mm rechts	3.8 mm posterior	23.8 mm inferior	25.4 mm
Werkzeuge > Linien > Senkrecht auf prox. Tibiahinterkante in Ebene tibia coronar (varus valgus)	17.2 mm	6.1 mm	46.2 mm	49.7 mm	17.2 mm links	6.1 mm anterior	46.2 mm superior	49.7 mm
Werkzeuge > Linien > prox. Tibiahinterkante proj. auf Ebene Tibia axial	6.8 mm	5.1 mm	1.2 mm	8.6 mm	6.8 mm rechts	5.1 mm anterior	1.2 mm superior	8.6 mm
Werkzeuge > Linien > prox. Tibiahinterkante proj auf Ebene tibia coronar (varus valgus)	8.9 mm	7 mm	2.4 mm	11.6 mm	8.9 mm rechts	7 mm anterior	2.4 mm superior	11.6 mm
Werkzeuge > Linien > prox. Tibiahinterkante proj auf Ebene tibia coronar	6.6 mm	5.3 mm	1.9 mm	8.7 mm	6.6 mm rechts	5.3 mm anterior	1.9 mm superior	8.7 mm
Werkzeuge > Linien > prox. Tibiahinterkante (varus valgus)	9 mm	6.8 mm	2.5 mm	11.6 mm	9 mm rechts	6.8 mm anterior	2.5 mm superior	11.6 mm
Werkzeuge > Linien > prox. Tibiahinterkante	6.6 mm	5.3 mm	1.9 mm	8.7 mm	6.6 mm rechts	5.3 mm anterior	1.9 mm superior	8.7 mm
Werkzeuge > Linien > prox. femorale Längsachse	1.3 mm	1.3 mm	3 mm	3.5 mm	1.3 mm rechts	1.3 mm posterior	3 mm superior	3.5 mm
Werkzeuge > Linien > Neue Linie 31	9.8 mm	8.5 mm	0.3 mm	13 mm	9.8 mm rechts	8.5 mm anterior	0.3 mm superior	13 mm
Werkzeuge > Linien > Lot von Femurkopfmittelpunk	2.3 mm	0.8 mm	3.9 mm	4.6 mm	2.3 mm links	0.8 mm posterior	3.9 mm inferior	4.6 mm
Werkzeuge > Linien > Kopfzentrum - Femur Hals Basis (manuell) Linie	8.3 mm	3.7 mm	9 mm	12.8 mm	8.3 mm links	3.7 mm posterior	9 mm inferior	12.8 mm
Werkzeuge > Linien > Kopfzentrum - Femur Hals Basis (durch Ebene) Linie	2.3 mm	0.8 mm	3.9 mm	4.6 mm	2.3 mm links	0.8 mm posterior	3.9 mm inferior	4.6 mm
Werkzeuge > Linien > Kondyle_Femur Hals Basis Prox	9.8 mm	8.5 mm	0.3 mm	13 mm	9.8 mm rechts	8.5 mm anterior	0.3 mm superior	13 mm
Werkzeuge > Linien > Kondyle_AxPro_Kopfzentrum	9.8 mm	8.5 mm	0.3 mm	13 mm	9.8 mm rechts	8.5 mm anterior	0.3 mm superior	13 mm
Werkzeuge > Linien > Kondylenachse proj. auf Ebene Femur coronar	9.7 mm	8.7 mm	0 mm	13 mm	9.7 mm links	8.7 mm posterior	0 mm	13 mm
Werkzeuge > Linien > Kondylenachse	9.7 mm	8.7 mm	0 mm	13 mm	9.7 mm links	8.7 mm posterior	0 mm	13 mm
Werkzeuge > Linien > Kondyle proj. auf Ebene Tibia axial	9.3 mm	8.9 mm	1.3 mm	12.9 mm	9.3 mm links	8.9 mm posterior	1.3 mm inferior	12.9 mm
Werkzeuge > Linien > Femurachse proj. auf Ebene Femur coronar
Werkzeuge > Linien > Femurachse Kopfzentrum	12.7 mm	15.4 mm	26.5 mm	33.2 mm	12.7 mm rechts	15.4 mm posterior	26.5 mm superior	33.2 mm
Werkzeuge > Linien > Femurachse	12.7 mm	15.4 mm	26.5 mm	33.2 mm	12.7 mm rechts	15.4 mm posterior	26.5 mm superior	33.2 mm
Werkzeuge > Linien > dist. Tibiavorderkante proj. auf Ebene tibia coronar (varus valgus)	4.8 mm	3.7 mm	1 mm	6.2 mm	4.8 mm rechts	3.7 mm anterior	1 mm superior	6.2 mm
Werkzeuge > Linien > dist. Tibiavorderkante proj. auf Ebene tibia coronar	7.5 mm	5.3 mm	0.5 mm	9.2 mm	7.5 mm rechts	5.3 mm anterior	0.5 mm superior	9.2 mm
Werkzeuge > Linien > dist. Tibiavorderkante proj. auf Ebene Tibia axial	6.4 mm	6.7 mm	0.8 mm	9.3 mm	6.4 mm rechts	6.7 mm anterior	0.8 mm superior	9.3 mm
Werkzeuge > Linien > dist. Tibiavorderkante (varus valgus)	4 mm	4.9 mm	0.6 mm	6.4 mm	4 mm rechts	4.9 mm anterior	0.6 mm superior	6.4 mm
Werkzeuge > Linien > dist. Tibiavorderkante	6.6 mm	6.6 mm	0 mm	9.4 mm	6.6 mm rechts	6.6 mm anterior	0 mm	9.4 mm
Werkzeuge > Linien > AxPro_Kondyle	9.8 mm	8.5 mm	0.3 mm	13 mm	9.8 mm rechts	8.5 mm anterior	0.3 mm superior	13 mm
Werkzeuge > Winkel > Winkel Schenkelhalsachse Femurachse (mittels Ebene manuell)	173.1 °	137.1 °	114 °	141.5 °	173.1 °	137.1 °	114 °	141.5 °
Werkzeuge > Winkel > Winkel Schenkelhalsachse Femurachse (Femur Hals Basis manuell definiert)	163.3 °	127.6 °	104.7 °	132.5 °	163.3 °	127.6 °	104.7 °	132.5 °
Werkzeuge > Winkel > varus valgus Tibia proj.	1.9 °	1.5 °	5.8 °	2.4 °	1.9 °	1.5 °	5.8 °	2.4 °
Werkzeuge > Winkel > varus valgus Femur proj.	1.1 °	1 °	2.5 °	1.5 °	1.1 °	1 °	2.5 °	1.5 °
Werkzeuge > Winkel > Torsionswinkel proj. auf Ebene Tibia axial	2.9 °	6.5 °	9.5 °	9.9 °	2.9 °	6.5 °	9.5 °	9.9 °
Werkzeuge > Winkel > Tibiotalare Torsion (TTT) proj.	0.2 °	0.3 °	0.5 °	0.6 °	0.2 °	0.3 °	0.5 °	0.6 °
Werkzeuge > Winkel > FTR (femorotibial Rotation) proj.	2 °	4.9 °	6.8 °	7.1 °	2 °	4.9 °	6.8 °	7.1 °
Werkzeuge > Winkel > Antetorsionswinkel korrigiert	46.5 °	20.3 °	28.9 °	34.4 °	46.5 °	20.3 °	28.9 °	34.4 °
Werkzeuge > Winkel > Antetorsionswinkel (über Ebene manuell bestimmt) proj	56.2 °	36.1 °	40 °	48.2 °	56.2 °	36.1 °	40 °	48.2 °
Werkzeuge > Winkel > Antetorsionswinkel (Femur Hals Basis manuell) proj	21.3 °	13.4 °	16.1 °	19.8 °	21.3 °	13.4 °	16.1 °	19.8 °
Werkzeuge > Ebenen > Tibia coronar
Werkzeuge > Ebenen > Tibia axial
Werkzeuge > Ebenen > Femur coronar
Werkzeuge > Ebenen > Femur axial
Werkzeuge > Ebenen > Ebene manuell
Werkzeuge > Polylinien > Punkte auf Kopf
Werkzeuge > Koordinatensysteme > ks tibia prox.
Werkzeuge > Koordinatensysteme > ks femur
Werkzeuge > Koordinatensysteme > ks
Werkzeuge > Koordinatensysteme > Kopie ks femur
Werkzeuge > Variablen > Kopfachsen_tmp	-100
Werkzeuge > Variablen > 300	300
Werkzeuge > Variablen > 50	50
Werkzeuge > Variablen > -50	-50
