# Supplementary material for: 3D Slicer open-source software plug-in for vector-based angle calculation of canine hind limb alignment in computed tomographic images
Source: PLoS One. 2024 Mar 29;19(3):e0283823. doi: 10.1371/journal.pone.0283823 (PMC10980227; doi:10.1371/journal.pone.0283823)
Supplement: S2 Data — (ZIP) [file pone.0283823.s002.zip › 15.csv]

Werkzeuge Name	Datensatzkoordinatensystem X	Datensatzkoordinatensystem Y	Datensatzkoordinatensystem Z	Datensatzkoordinatensystem 3D	Patientenkoordinatensystem X	Patientenkoordinatensystem Y	Patientenkoordinatensystem Z	Patientenkoordinatensystem 3D	Extra Wert X	Extra Wert Y	Extra Wert Z	Extra Wert 3D	Extra Wert Beschreibung
Ansichten > Ergebnisse varus valgus Tibia > varus valgus Tibia proj.	3.8 °	0.4 °	6.8 °	3.7 °	3.8 °	0.4 °	6.8 °	3.7 °
Ansichten > Ergebnisse varus valgus Femur > varus valgus Femur proj.	7.8 °	2.6 °	11.7 °	7 °	7.8 °	2.6 °	11.7 °	7 °
Ansichten > Ergebnisse Torsionswinkel Tibia > Torsionswinkel proj. auf Ebene Tibia axial	2.9 °	29.6 °	12.9 °	13.1 °	2.9 °	29.6 °	12.9 °	13.1 °
Ansichten > Ergebnisse FTR (femorotibiale Rotation) proj. > FTR (femorotibial Rotation) proj.	0.8 °	10.5 °	3.8 °	3.8 °	0.8 °	10.5 °	3.8 °	3.8 °
Ansichten > Ergebnisse AT-Winkel proj. > Winkel Schenkelhalsachse Femurachse (mittels Ebene manuell)	136.7 °	133.3 °	65.9 °	120.4 °	136.7 °	133.3 °	65.9 °	120.4 °
Ansichten > Ergebnisse AT-Winkel proj. > Winkel Schenkelhalsachse Femurachse (Femur Hals Basis manuell definiert)	143.5 °	136.8 °	68.4 °	126.1 °	143.5 °	136.8 °	68.4 °	126.1 °
Ansichten > Ergebnisse AT-Winkel proj. > Antetorsionswinkel (über Ebene manuell bestimmt) proj	23.7 °	169.7 °	38.7 °	43.3 °	23.7 °	169.7 °	38.7 °	43.3 °
Ansichten > Ergebnisse AT-Winkel proj. > Antetorsionswinkel (Femur Hals Basis manuell) proj	14.2 °	1.6 °	20.8 °	22.1 °	14.2 °	1.6 °	20.8 °	22.1 °
Ansichten > Ergebnis Tibiotalare Torsion (TTT) > Tibiotalare Torsion (TTT) proj.	1.4 °	7.8 °	5.5 °	5.7 °	1.4 °	7.8 °	5.5 °	5.7 °
Ansichten > Eingaben varus valgus Tibia > Tibiaachse proximal	117.2 mm	79.3 mm	178 mm		26.6 mm rechts	11.3 mm anterior	16 mm inferior
Ansichten > Eingaben varus valgus Tibia > Tibiaachse distal	107.7 mm	85.8 mm	207.5 mm		17.1 mm rechts	4.9 mm anterior	45.5 mm inferior
Ansichten > Eingaben varus valgus Tibia > prox. Tibiahinterkante medial (varus valgus)	125.4 mm	78.9 mm	146.9 mm		34.8 mm rechts	11.7 mm anterior	15.1 mm superior
Ansichten > Eingaben varus valgus Tibia > prox. Tibiahinterkante medial	125.3 mm	82.7 mm	149.7 mm		34.7 mm rechts	7.9 mm anterior	12.3 mm superior
Ansichten > Eingaben varus valgus Tibia > prox. Tibiahinterkante lateral (varus valgus)	135.5 mm	78.9 mm	149.8 mm		44.9 mm rechts	11.7 mm anterior	12.2 mm superior
Ansichten > Eingaben varus valgus Tibia > prox. Tibiahinterkante lateral	133.4 mm	84.3 mm	152.5 mm		42.8 mm rechts	6.3 mm anterior	9.5 mm superior
Ansichten > Eingaben varus valgus Tibia > dist. Tibiavorderkante medial (varus valgus)	100 mm	86.9 mm	215.5 mm		9.4 mm rechts	3.8 mm anterior	53.5 mm inferior
Ansichten > Eingaben varus valgus Tibia > dist. Tibiavorderkante medial	100.7 mm	81.7 mm	218 mm		10.1 mm rechts	9 mm anterior	56 mm inferior
Ansichten > Eingaben varus valgus Tibia > dist. Tibiavorderkante lateral (varus valgus)	107.2 mm	88.1 mm	217.8 mm		16.6 mm rechts	2.5 mm anterior	55.8 mm inferior
Ansichten > Eingaben varus valgus Tibia > dist. Tibiavorderkante lateral	108.6 mm	85 mm	219.8 mm		18 mm rechts	5.6 mm anterior	57.8 mm inferior
Ansichten > Eingaben varus valgus Femur > Kondyle medial	126.4 mm	83.4 mm	139.7 mm		35.8 mm rechts	7.2 mm anterior	22.3 mm superior
Ansichten > Eingaben varus valgus Femur > Kondyle lateral	137.9 mm	86.4 mm	143.4 mm		47.2 mm rechts	4.2 mm anterior	18.6 mm superior
Ansichten > Eingaben varus valgus Femur > Femurachsenpunkt proximal	138.3 mm	97 mm	91.2 mm		47.7 mm rechts	6.4 mm posterior	70.8 mm superior
Ansichten > Eingaben varus valgus Femur > Femurachsenpunkt distal	137.9 mm	85.4 mm	111.1 mm		47.2 mm rechts	5.2 mm anterior	50.9 mm superior
Ansichten > Eingaben Tibiotalare Torsion (TTT) > Tibiaachse proximal	117.2 mm	79.3 mm	178 mm		26.6 mm rechts	11.3 mm anterior	16 mm inferior
Ansichten > Eingaben Tibiotalare Torsion (TTT) > Tibiaachse distal	107.7 mm	85.8 mm	207.5 mm		17.1 mm rechts	4.9 mm anterior	45.5 mm inferior
Ansichten > Eingaben Tibiotalare Torsion (TTT) > Talus medial	101.7 mm	83.3 mm	221.8 mm		11 mm rechts	7.3 mm anterior	59.8 mm inferior
Ansichten > Eingaben Tibiotalare Torsion (TTT) > Talus lateral	107.6 mm	86.7 mm	223.5 mm		16.9 mm rechts	3.9 mm anterior	61.5 mm inferior
Ansichten > Eingaben Tibiotalare Torsion (TTT) > dist. Tibiavorderkante medial	100.7 mm	81.7 mm	218 mm		10.1 mm rechts	9 mm anterior	56 mm inferior
Ansichten > Eingaben Tibiotalare Torsion (TTT) > dist. Tibiavorderkante lateral	108.6 mm	85 mm	219.8 mm		18 mm rechts	5.6 mm anterior	57.8 mm inferior
Ansichten > Eingaben Tibia Torsionswinkel > Tibiaachse proximal	117.2 mm	79.3 mm	178 mm		26.6 mm rechts	11.3 mm anterior	16 mm inferior
Ansichten > Eingaben Tibia Torsionswinkel > Tibiaachse distal	107.7 mm	85.8 mm	207.5 mm		17.1 mm rechts	4.9 mm anterior	45.5 mm inferior
Ansichten > Eingaben Tibia Torsionswinkel > prox. Tibiahinterkante medial	125.3 mm	82.7 mm	149.7 mm		34.7 mm rechts	7.9 mm anterior	12.3 mm superior
Ansichten > Eingaben Tibia Torsionswinkel > prox. Tibiahinterkante lateral	133.4 mm	84.3 mm	152.5 mm		42.8 mm rechts	6.3 mm anterior	9.5 mm superior
Ansichten > Eingaben Tibia Torsionswinkel > dist. Tibiavorderkante medial	100.7 mm	81.7 mm	218 mm		10.1 mm rechts	9 mm anterior	56 mm inferior
Ansichten > Eingaben Tibia Torsionswinkel > dist. Tibiavorderkante lateral	108.6 mm	85 mm	219.8 mm		18 mm rechts	5.6 mm anterior	57.8 mm inferior
Ansichten > Eingaben FTR (femorotibiale Rotation) proj. > Tibiaachse proximal	117.2 mm	79.3 mm	178 mm		26.6 mm rechts	11.3 mm anterior	16 mm inferior
Ansichten > Eingaben FTR (femorotibiale Rotation) proj. > Tibiaachse distal	107.7 mm	85.8 mm	207.5 mm		17.1 mm rechts	4.9 mm anterior	45.5 mm inferior
Ansichten > Eingaben FTR (femorotibiale Rotation) proj. > prox. Tibiahinterkante medial	125.3 mm	82.7 mm	149.7 mm		34.7 mm rechts	7.9 mm anterior	12.3 mm superior
Ansichten > Eingaben FTR (femorotibiale Rotation) proj. > prox. Tibiahinterkante lateral	133.4 mm	84.3 mm	152.5 mm		42.8 mm rechts	6.3 mm anterior	9.5 mm superior
Ansichten > Eingaben FTR (femorotibiale Rotation) proj. > Kondyle medial	126.4 mm	83.4 mm	139.7 mm		35.8 mm rechts	7.2 mm anterior	22.3 mm superior
Ansichten > Eingaben FTR (femorotibiale Rotation) proj. > Kondyle lateral	137.9 mm	86.4 mm	143.4 mm		47.2 mm rechts	4.2 mm anterior	18.6 mm superior
Ansichten > Eingaben AT Winkel proj. > Kondyle medial	126.4 mm	83.4 mm	139.7 mm		35.8 mm rechts	7.2 mm anterior	22.3 mm superior
Ansichten > Eingaben AT Winkel proj. > Kondyle lateral	137.9 mm	86.4 mm	143.4 mm		47.2 mm rechts	4.2 mm anterior	18.6 mm superior
Ansichten > Eingaben AT Winkel proj. > Femurkopfmittelpunkt	131.5 mm	99.8 mm	71.4 mm		40.8 mm rechts	9.2 mm posterior	90.6 mm superior
Ansichten > Eingaben AT Winkel proj. > Femurachsenpunkt proximal	138.3 mm	97 mm	91.2 mm		47.7 mm rechts	6.4 mm posterior	70.8 mm superior
Ansichten > Eingaben AT Winkel proj. > Femurachsenpunkt distal	137.9 mm	85.4 mm	111.1 mm		47.2 mm rechts	5.2 mm anterior	50.9 mm superior
Ansichten > Eingaben AT Winkel proj. > Femur Hals Basis manuell	138.8 mm	102.1 mm	81.6 mm		48.2 mm rechts	11.4 mm posterior	80.4 mm superior
Ansichten > Eingaben AT Winkel proj. > Femur Hals Basis (ermittelt durch Proj. auf Ebene manuell)	133.9 mm	100.4 mm	73.9 mm		43.3 mm rechts	9.8 mm posterior	88.1 mm superior
Ansichten > Eingaben AT Winkel proj. > Lot von Femurkopfmittelpunk	2.4 mm	0.6 mm	2.5 mm	3.5 mm	2.4 mm rechts	0.6 mm posterior	2.5 mm inferior	3.5 mm
Ansichten > Eingaben AT Winkel proj. > Ebene manuell
Ansichten > Eingaben AT Winkel proj. > Punkte auf Kopf
Ansichten > Ansicht Werkzeuge varus valgus Tibia > tmp zur Definition der Senkrechten auf tibia vk und hk	112.5 mm	82.5 mm	192.8 mm		21.8 mm rechts	8.1 mm anterior	30.8 mm inferior
Ansichten > Ansicht Werkzeuge varus valgus Tibia > tmp proj. auf Ebene tibia coronar	112.5 mm	82.5 mm	192.8 mm		21.8 mm rechts	8.1 mm anterior	30.8 mm inferior
Ansichten > Ansicht Werkzeuge varus valgus Tibia > Tibiaachse proximal	117.2 mm	79.3 mm	178 mm		26.6 mm rechts	11.3 mm anterior	16 mm inferior
Ansichten > Ansicht Werkzeuge varus valgus Tibia > Tibiaachse distal	107.7 mm	85.8 mm	207.5 mm		17.1 mm rechts	4.9 mm anterior	45.5 mm inferior
Ansichten > Ansicht Werkzeuge varus valgus Tibia > prox. Tibiahinterkante medial proj. auf Ebene tibia coronar (varus valgus)	126 mm	72.7 mm	148.4 mm		35.4 mm rechts	17.9 mm anterior	13.6 mm superior
Ansichten > Ansicht Werkzeuge varus valgus Tibia > prox. Tibiahinterkante medial (varus valgus)	125.4 mm	78.9 mm	146.9 mm		34.8 mm rechts	11.7 mm anterior	15.1 mm superior
Ansichten > Ansicht Werkzeuge varus valgus Tibia > prox. Tibiahinterkante lateral proj. auf Ebene tibia coronar (varus valgus)	136 mm	74.4 mm	151 mm		45.4 mm rechts	16.2 mm anterior	11 mm superior
Ansichten > Ansicht Werkzeuge varus valgus Tibia > prox. Tibiahinterkante lateral (varus valgus)	135.5 mm	78.9 mm	149.8 mm		44.9 mm rechts	11.7 mm anterior	12.2 mm superior
Ansichten > Ansicht Werkzeuge varus valgus Tibia > Ende der Verlängerung Senkrechte auf tibia vk (varus valgus)	129.2 mm	72.6 mm	146.7 mm		38.6 mm rechts	18 mm anterior	15.3 mm superior
Ansichten > Ansicht Werkzeuge varus valgus Tibia > Ende der Senkrechte auf tibia hk (varus valgus)	125.4 mm	72.6 mm	148.3 mm		34.8 mm rechts	18 mm anterior	13.7 mm superior
Ansichten > Ansicht Werkzeuge varus valgus Tibia > dist. Tibiavorderkante medial proj. auf Ebene tibia coronar (varus valgus)	100 mm	87 mm	215.5 mm		9.4 mm rechts	3.7 mm anterior	53.5 mm inferior
Ansichten > Ansicht Werkzeuge varus valgus Tibia > dist. Tibiavorderkante medial (varus valgus)	100 mm	86.9 mm	215.5 mm		9.4 mm rechts	3.8 mm anterior	53.5 mm inferior
Ansichten > Ansicht Werkzeuge varus valgus Tibia > dist. Tibiavorderkante lateral proj. auf Ebene tibia coronar (varus valgus)	107.2 mm	88.3 mm	217.8 mm		16.6 mm rechts	2.3 mm anterior	55.8 mm inferior
Ansichten > Ansicht Werkzeuge varus valgus Tibia > dist. Tibiavorderkante lateral (varus valgus)	107.2 mm	88.1 mm	217.8 mm		16.6 mm rechts	2.5 mm anterior	55.8 mm inferior
Ansichten > Ansicht Werkzeuge varus valgus Tibia > Verlängerung Senkrechte auf tibia vk (varus valgus)	16.7 mm	9.9 mm	46.1 mm	50 mm	16.7 mm rechts	9.9 mm anterior	46.1 mm superior	50 mm
Ansichten > Ansicht Werkzeuge varus valgus Tibia > Tibiaachse	9.5 mm	6.5 mm	29.5 mm	31.7 mm	9.5 mm rechts	6.5 mm anterior	29.5 mm superior	31.7 mm
Ansichten > Ansicht Werkzeuge varus valgus Tibia > Senkrechte auf dist. Tibiavorderkante in Ebene tibia coronar (varus valgus)	8.7 mm	5.1 mm	23.9 mm	26 mm	8.7 mm links	5.1 mm posterior	23.9 mm inferior	26 mm
Ansichten > Ansicht Werkzeuge varus valgus Tibia > Senkrecht auf prox. Tibiahinterkante in Ebene tibia coronar (varus valgus)	12.9 mm	9.9 mm	44.5 mm	47.4 mm	12.9 mm rechts	9.9 mm anterior	44.5 mm superior	47.4 mm
Ansichten > Ansicht Werkzeuge varus valgus Tibia > prox. Tibiahinterkante proj auf Ebene tibia coronar (varus valgus)	10 mm	1.7 mm	2.5 mm	10.4 mm	10 mm links	1.7 mm anterior	2.5 mm superior	10.4 mm
Ansichten > Ansicht Werkzeuge varus valgus Tibia > prox. Tibiahinterkante (varus valgus)	10.2 mm	0 mm	3 mm	10.6 mm	10.2 mm links	0 mm	3 mm superior	10.6 mm
Ansichten > Ansicht Werkzeuge varus valgus Tibia > dist. Tibiavorderkante proj. auf Ebene tibia coronar (varus valgus)	7.2 mm	1.4 mm	2.3 mm	7.7 mm	7.2 mm links	1.4 mm anterior	2.3 mm superior	7.7 mm
Ansichten > Ansicht Werkzeuge varus valgus Tibia > dist. Tibiavorderkante (varus valgus)	7.2 mm	1.3 mm	2.3 mm	7.7 mm	7.2 mm links	1.3 mm anterior	2.3 mm superior	7.7 mm
Ansichten > Ansicht Werkzeuge varus valgus Tibia > varus valgus Tibia proj.	3.8 °	0.4 °	6.8 °	3.7 °	3.8 °	0.4 °	6.8 °	3.7 °
Ansichten > Ansicht Werkzeuge varus valgus Tibia > Tibia coronar
Ansichten > Ansicht Werkzeuge varus valgus Tibia > ks tibia prox.
Ansichten > Ansicht Werkzeuge varus valgus Femur > Kondyle medial proj. auf Ebene Femur coronar	132.2 mm	70.7 mm	132.4 mm		41.5 mm rechts	19.9 mm anterior	29.6 mm superior
Ansichten > Ansicht Werkzeuge varus valgus Femur > Kondyle medial	126.4 mm	83.4 mm	139.7 mm		35.8 mm rechts	7.2 mm anterior	22.3 mm superior
Ansichten > Ansicht Werkzeuge varus valgus Femur > Kondyle lateral proj auf Ebene Femur coronar	143.6 mm	73.7 mm	136.2 mm		52.9 mm rechts	16.9 mm anterior	25.8 mm superior
Ansichten > Ansicht Werkzeuge varus valgus Femur > Kondyle lateral	137.9 mm	86.4 mm	143.4 mm		47.2 mm rechts	4.2 mm anterior	18.6 mm superior
Ansichten > Ansicht Werkzeuge varus valgus Femur > Femurachsenpunkt proximal	138.3 mm	97 mm	91.2 mm		47.7 mm rechts	6.4 mm posterior	70.8 mm superior
Ansichten > Ansicht Werkzeuge varus valgus Femur > Femurachsenpunkt distal	137.9 mm	85.4 mm	111.1 mm		47.2 mm rechts	5.2 mm anterior	50.9 mm superior
Ansichten > Ansicht Werkzeuge varus valgus Femur > Femur prox. proj. auf Ebene Femur coronar	138.3 mm	97 mm	91.2 mm		47.7 mm rechts	6.4 mm posterior	70.8 mm superior
Ansichten > Ansicht Werkzeuge varus valgus Femur > Endpunkt Verlängerung der Senkrechten auf Kondylenachse	144.5 mm	112.2 mm	69.4 mm		53.9 mm rechts	21.6 mm posterior	92.6 mm superior
Ansichten > Ansicht Werkzeuge varus valgus Femur > Endpunkt Senkrechte auf Kondylenachse	134.4 mm	71.3 mm	133.2 mm		43.7 mm rechts	19.4 mm anterior	28.8 mm superior
Ansichten > Ansicht Werkzeuge varus valgus Femur > Verlängerung der Senkrechten auf Kondylenachse	6.6 mm	26.8 mm	41.7 mm	50 mm	6.6 mm rechts	26.8 mm posterior	41.7 mm superior	50 mm
Ansichten > Ansicht Werkzeuge varus valgus Femur > Senkrechte auf Kondylenachse	3.5 mm	14.2 mm	22 mm	26.4 mm	3.5 mm links	14.2 mm anterior	22 mm inferior	26.4 mm
Ansichten > Ansicht Werkzeuge varus valgus Femur > Kondylenachse proj. auf Ebene Femur coronar	11.4 mm	3 mm	3.7 mm	12.4 mm	11.4 mm rechts	3 mm posterior	3.7 mm inferior	12.4 mm
Ansichten > Ansicht Werkzeuge varus valgus Femur > Kondylenachse	11.4 mm	3 mm	3.7 mm	12.4 mm	11.4 mm rechts	3 mm posterior	3.7 mm inferior	12.4 mm
Ansichten > Ansicht Werkzeuge varus valgus Femur > Femurachse proj. auf Ebene Femur coronar
Ansichten > Ansicht Werkzeuge varus valgus Femur > Femurachse	0.4 mm	11.6 mm	20 mm	23.1 mm	0.4 mm rechts	11.6 mm posterior	20 mm superior	23.1 mm
Ansichten > Ansicht Werkzeuge varus valgus Femur > varus valgus Femur proj.	7.8 °	2.6 °	11.7 °	7 °	7.8 °	2.6 °	11.7 °	7 °
Ansichten > Ansicht Werkzeuge varus valgus Femur > Femur coronar
Ansichten > Ansicht Werkzeuge varus valgus Femur > ks femur
Ansichten > Ansicht Werkzeuge Torsionswinkel Tibia > Tibiaachse proximal	117.2 mm	79.3 mm	178 mm		26.6 mm rechts	11.3 mm anterior	16 mm inferior
Ansichten > Ansicht Werkzeuge Torsionswinkel Tibia > Tibiaachse distal	107.7 mm	85.8 mm	207.5 mm		17.1 mm rechts	4.9 mm anterior	45.5 mm inferior
Ansichten > Ansicht Werkzeuge Torsionswinkel Tibia > prox. Tibiahinterkante medial proj. auf Ebene Tibia axial	107.4 mm	95 mm	205.4 mm		16.8 mm rechts	4.3 mm posterior	43.4 mm inferior
Ansichten > Ansicht Werkzeuge Torsionswinkel Tibia > prox. Tibiahinterkante medial	125.3 mm	82.7 mm	149.7 mm		34.7 mm rechts	7.9 mm anterior	12.3 mm superior
Ansichten > Ansicht Werkzeuge Torsionswinkel Tibia > prox. Tibiahinterkante lateral proj. auf Ebene Tibia axial	115.7 mm	96.4 mm	207.7 mm		25.1 mm rechts	5.8 mm posterior	45.7 mm inferior
Ansichten > Ansicht Werkzeuge Torsionswinkel Tibia > prox. Tibiahinterkante lateral	133.4 mm	84.3 mm	152.5 mm		42.8 mm rechts	6.3 mm anterior	9.5 mm superior
Ansichten > Ansicht Werkzeuge Torsionswinkel Tibia > dist. Tibiavorderkante medial proj. auf Ebene Tibia axial	104 mm	79.4 mm	207.7 mm		13.4 mm rechts	11.2 mm anterior	45.7 mm inferior
Ansichten > Ansicht Werkzeuge Torsionswinkel Tibia > dist. Tibiavorderkante medial	100.7 mm	81.7 mm	218 mm		10.1 mm rechts	9 mm anterior	56 mm inferior
Ansichten > Ansicht Werkzeuge Torsionswinkel Tibia > dist. Tibiavorderkante lateral proj. auf Ebene Tibia axial	111.9 mm	82.7 mm	209.5 mm		21.3 mm rechts	7.9 mm anterior	47.5 mm inferior
Ansichten > Ansicht Werkzeuge Torsionswinkel Tibia > dist. Tibiavorderkante lateral	108.6 mm	85 mm	219.8 mm		18 mm rechts	5.6 mm anterior	57.8 mm inferior
Ansichten > Ansicht Werkzeuge Torsionswinkel Tibia > prox. Tibiahinterkante proj. auf Ebene Tibia axial	8.3 mm	1.5 mm	2.3 mm	8.7 mm	8.3 mm links	1.5 mm anterior	2.3 mm superior	8.7 mm
Ansichten > Ansicht Werkzeuge Torsionswinkel Tibia > prox. Tibiahinterkante	8.1 mm	1.6 mm	2.9 mm	8.7 mm	8.1 mm links	1.6 mm anterior	2.9 mm superior	8.7 mm
Ansichten > Ansicht Werkzeuge Torsionswinkel Tibia > dist. Tibiavorderkante proj. auf Ebene Tibia axial	7.9 mm	3.3 mm	1.8 mm	8.8 mm	7.9 mm links	3.3 mm anterior	1.8 mm superior	8.8 mm
Ansichten > Ansicht Werkzeuge Torsionswinkel Tibia > dist. Tibiavorderkante	7.9 mm	3.4 mm	1.8 mm	8.8 mm	7.9 mm links	3.4 mm anterior	1.8 mm superior	8.8 mm
Ansichten > Ansicht Werkzeuge Torsionswinkel Tibia > Torsionswinkel proj. auf Ebene Tibia axial	2.9 °	29.6 °	12.9 °	13.1 °	2.9 °	29.6 °	12.9 °	13.1 °
Ansichten > Ansicht Werkzeuge Torsionswinkel Tibia > Tibia axial
Ansichten > Ansicht Werkzeuge Torsionswinkel Tibia > ks tibia prox.
Ansichten > Ansicht Werkzeuge Tibiotalare Torsion (TTT) > Tibiaachse proximal	117.2 mm	79.3 mm	178 mm		26.6 mm rechts	11.3 mm anterior	16 mm inferior
Ansichten > Ansicht Werkzeuge Tibiotalare Torsion (TTT) > Tibiaachse distal	107.7 mm	85.8 mm	207.5 mm		17.1 mm rechts	4.9 mm anterior	45.5 mm inferior
Ansichten > Ansicht Werkzeuge Tibiotalare Torsion (TTT) > Talus medial proj. auf Ebene Tibia axial	106 mm	80.3 mm	208.2 mm		15.4 mm rechts	10.3 mm anterior	46.2 mm inferior
Ansichten > Ansicht Werkzeuge Tibiotalare Torsion (TTT) > Talus medial	101.7 mm	83.3 mm	221.8 mm		11 mm rechts	7.3 mm anterior	59.8 mm inferior
Ansichten > Ansicht Werkzeuge Tibiotalare Torsion (TTT) > Talus lateral proj. auf Ebene Tibia axial	112.1 mm	83.6 mm	209.4 mm		21.5 mm rechts	7 mm anterior	47.4 mm inferior
Ansichten > Ansicht Werkzeuge Tibiotalare Torsion (TTT) > Talus lateral	107.6 mm	86.7 mm	223.5 mm		16.9 mm rechts	3.9 mm anterior	61.5 mm inferior
Ansichten > Ansicht Werkzeuge Tibiotalare Torsion (TTT) > dist. Tibiavorderkante medial proj. auf Ebene Tibia axial	104 mm	79.4 mm	207.7 mm		13.4 mm rechts	11.2 mm anterior	45.7 mm inferior
Ansichten > Ansicht Werkzeuge Tibiotalare Torsion (TTT) > dist. Tibiavorderkante medial	100.7 mm	81.7 mm	218 mm		10.1 mm rechts	9 mm anterior	56 mm inferior
Ansichten > Ansicht Werkzeuge Tibiotalare Torsion (TTT) > dist. Tibiavorderkante lateral proj. auf Ebene Tibia axial	111.9 mm	82.7 mm	209.5 mm		21.3 mm rechts	7.9 mm anterior	47.5 mm inferior
Ansichten > Ansicht Werkzeuge Tibiotalare Torsion (TTT) > dist. Tibiavorderkante lateral	108.6 mm	85 mm	219.8 mm		18 mm rechts	5.6 mm anterior	57.8 mm inferior
Ansichten > Ansicht Werkzeuge Tibiotalare Torsion (TTT) > Talusachse proj. auf Ebene Tibia axial	6.1 mm	3.3 mm	1.2 mm	7 mm	6.1 mm rechts	3.3 mm posterior	1.2 mm inferior	7 mm
Ansichten > Ansicht Werkzeuge Tibiotalare Torsion (TTT) > dist. Tibiavorderkante proj. auf Ebene Tibia axial	7.9 mm	3.3 mm	1.8 mm	8.8 mm	7.9 mm links	3.3 mm anterior	1.8 mm superior	8.8 mm
Ansichten > Ansicht Werkzeuge Tibiotalare Torsion (TTT) > Tibiotalare Torsion (TTT) proj.	1.4 °	7.8 °	5.5 °	5.7 °	1.4 °	7.8 °	5.5 °	5.7 °
Ansichten > Ansicht Werkzeuge Tibiotalare Torsion (TTT) > Tibia axial
Ansichten > Ansicht Werkzeuge Tibiotalare Torsion (TTT) > ks tibia prox.
Ansichten > Ansicht Werkzeuge FTR > prox. Tibiahinterkante medial proj. auf Ebene Tibia axial	107.4 mm	95 mm	205.4 mm		16.8 mm rechts	4.3 mm posterior	43.4 mm inferior
Ansichten > Ansicht Werkzeuge FTR > prox. Tibiahinterkante medial	125.3 mm	82.7 mm	149.7 mm		34.7 mm rechts	7.9 mm anterior	12.3 mm superior
Ansichten > Ansicht Werkzeuge FTR > prox. Tibiahinterkante lateral proj. auf Ebene Tibia axial	115.7 mm	96.4 mm	207.7 mm		25.1 mm rechts	5.8 mm posterior	45.7 mm inferior
Ansichten > Ansicht Werkzeuge FTR > prox. Tibiahinterkante lateral	133.4 mm	84.3 mm	152.5 mm		42.8 mm rechts	6.3 mm anterior	9.5 mm superior
Ansichten > Ansicht Werkzeuge FTR > Kondyle medial proj. auf Ebene Tibia axial	105.7 mm	97.6 mm	204.3 mm		15.1 mm rechts	7 mm posterior	42.3 mm inferior
Ansichten > Ansicht Werkzeuge FTR > Kondyle medial	126.4 mm	83.4 mm	139.7 mm		35.8 mm rechts	7.2 mm anterior	22.3 mm superior
Ansichten > Ansicht Werkzeuge FTR > Kondyle lateral proj auf Ebene Tibia axial	117.3 mm	100.4 mm	207.4 mm		26.7 mm rechts	9.8 mm posterior	45.4 mm inferior
Ansichten > Ansicht Werkzeuge FTR > Kondyle lateral	137.9 mm	86.4 mm	143.4 mm		47.2 mm rechts	4.2 mm anterior	18.6 mm superior
Ansichten > Ansicht Werkzeuge FTR > prox. Tibiahinterkante proj. auf Ebene Tibia axial	8.3 mm	1.5 mm	2.3 mm	8.7 mm	8.3 mm links	1.5 mm anterior	2.3 mm superior	8.7 mm
Ansichten > Ansicht Werkzeuge FTR > prox. Tibiahinterkante	8.1 mm	1.6 mm	2.9 mm	8.7 mm	8.1 mm links	1.6 mm anterior	2.9 mm superior	8.7 mm
Ansichten > Ansicht Werkzeuge FTR > Kondylenachse	11.4 mm	3 mm	3.7 mm	12.4 mm	11.4 mm rechts	3 mm posterior	3.7 mm inferior	12.4 mm
Ansichten > Ansicht Werkzeuge FTR > Kondyle proj. auf Ebene Tibia axial	11.6 mm	2.9 mm	3.1 mm	12.4 mm	11.6 mm rechts	2.9 mm posterior	3.1 mm inferior	12.4 mm
Ansichten > Ansicht Werkzeuge FTR > FTR (femorotibial Rotation) proj.	0.8 °	10.5 °	3.8 °	3.8 °	0.8 °	10.5 °	3.8 °	3.8 °
Ansichten > Ansicht Werkzeuge FTR > Tibia axial
Ansichten > Ansicht Werkzeuge FTR > ks tibia prox.
Ansichten > Ansicht Werkzeuge AT-Winkel (best. mittels Ebene) > TMP B	122.1 mm	88.4 mm	85.8 mm		31.5 mm rechts	2.3 mm anterior	76.2 mm superior
Ansichten > Ansicht Werkzeuge AT-Winkel (best. mittels Ebene) > tmp A	127.1 mm	92.9 mm	88.5 mm		36.5 mm rechts	2.2 mm posterior	73.5 mm superior
Ansichten > Ansicht Werkzeuge AT-Winkel (best. mittels Ebene) > TMP6	119.7 mm	86.8 mm	84.9 mm		29 mm rechts	3.8 mm anterior	77.1 mm superior
Ansichten > Ansicht Werkzeuge AT-Winkel (best. mittels Ebene) > TMP5	131.9 mm	111.4 mm	51.5 mm		41.3 mm rechts	20.7 mm posterior	110.5 mm superior
Ansichten > Ansicht Werkzeuge AT-Winkel (best. mittels Ebene) > Kondyle medial	126.4 mm	83.4 mm	139.7 mm		35.8 mm rechts	7.2 mm anterior	22.3 mm superior
Ansichten > Ansicht Werkzeuge AT-Winkel (best. mittels Ebene) > Kondyle lateral	137.9 mm	86.4 mm	143.4 mm		47.2 mm rechts	4.2 mm anterior	18.6 mm superior
Ansichten > Ansicht Werkzeuge AT-Winkel (best. mittels Ebene) > Femurkopfmittelpunkt	131.5 mm	99.8 mm	71.4 mm		40.8 mm rechts	9.2 mm posterior	90.6 mm superior
Ansichten > Ansicht Werkzeuge AT-Winkel (best. mittels Ebene) > Femurachsenpunkt proximal	138.3 mm	97 mm	91.2 mm		47.7 mm rechts	6.4 mm posterior	70.8 mm superior
Ansichten > Ansicht Werkzeuge AT-Winkel (best. mittels Ebene) > Femurachsenpunkt distal	137.9 mm	85.4 mm	111.1 mm		47.2 mm rechts	5.2 mm anterior	50.9 mm superior
Ansichten > Ansicht Werkzeuge AT-Winkel (best. mittels Ebene) > Femur Hals Basis manuell Pro	138.6 mm	96.6 mm	91 mm		47.9 mm rechts	6 mm posterior	71 mm superior
Ansichten > Ansicht Werkzeuge AT-Winkel (best. mittels Ebene) > Femur Hals Basis manuell	138.8 mm	102.1 mm	81.6 mm		48.2 mm rechts	11.4 mm posterior	80.4 mm superior
Ansichten > Ansicht Werkzeuge AT-Winkel (best. mittels Ebene) > Femur Hals Basis (ermittelt durch Proj. auf Ebene manuell)	133.9 mm	100.4 mm	73.9 mm		43.3 mm rechts	9.8 mm posterior	88.1 mm superior
Ansichten > Ansicht Werkzeuge AT-Winkel (best. mittels Ebene) > Femur Hals Basis (Ebene) proj. auf Ebene Femur axial	133.6 mm	92.1 mm	88.2 mm		42.9 mm rechts	1.5 mm posterior	73.8 mm superior
Ansichten > Ansicht Werkzeuge AT-Winkel (best. mittels Ebene) > AxPro_Kopfszentrum	131.1 mm	90.6 mm	87.3 mm		40.5 mm rechts	0.1 mm anterior	74.7 mm superior
Ansichten > Ansicht Werkzeuge AT-Winkel (best. mittels Ebene) > AxPro_Kondyle medial	127.4 mm	108 mm	97.3 mm		36.7 mm rechts	17.4 mm posterior	64.7 mm superior
Ansichten > Ansicht Werkzeuge AT-Winkel (best. mittels Ebene) > AxPro_Kondyle lateral	138.8 mm	111.8 mm	99.7 mm		48.2 mm rechts	21.1 mm posterior	62.3 mm superior
Ansichten > Ansicht Werkzeuge AT-Winkel (best. mittels Ebene) > Neue Linie 31	11.4 mm	3.8 mm	2.4 mm	12.3 mm	11.4 mm links	3.8 mm anterior	2.4 mm superior	12.3 mm
Ansichten > Ansicht Werkzeuge AT-Winkel (best. mittels Ebene) > Kopfzentrum - Femur Hals Basis (manuell) Linie	7.3 mm	2.3 mm	10.2 mm	12.7 mm	7.3 mm rechts	2.3 mm posterior	10.2 mm inferior	12.7 mm
Ansichten > Ansicht Werkzeuge AT-Winkel (best. mittels Ebene) > Kopfzentrum - Femur Hals Basis (durch Ebene) Linie	2.4 mm	0.6 mm	2.5 mm	3.5 mm	2.4 mm rechts	0.6 mm posterior	2.5 mm inferior	3.5 mm
Ansichten > Ansicht Werkzeuge AT-Winkel (best. mittels Ebene) > Kondyle_Femur Hals Basis Prox	11.4 mm	3.8 mm	2.4 mm	12.3 mm	11.4 mm links	3.8 mm anterior	2.4 mm superior	12.3 mm
Ansichten > Ansicht Werkzeuge AT-Winkel (best. mittels Ebene) > Kondyle_AxPro_Kopfzentrum	11.4 mm	3.8 mm	2.4 mm	12.3 mm	11.4 mm links	3.8 mm anterior	2.4 mm superior	12.3 mm
Ansichten > Ansicht Werkzeuge AT-Winkel (best. mittels Ebene) > Femurachse Kopfzentrum	0.4 mm	11.6 mm	20 mm	23.1 mm	0.4 mm rechts	11.6 mm posterior	20 mm superior	23.1 mm
Ansichten > Ansicht Werkzeuge AT-Winkel (best. mittels Ebene) > Femurachse	0.4 mm	11.6 mm	20 mm	23.1 mm	0.4 mm rechts	11.6 mm posterior	20 mm superior	23.1 mm
Ansichten > Ansicht Werkzeuge AT-Winkel (best. mittels Ebene) > AxPro_Kondyle	11.4 mm	3.8 mm	2.4 mm	12.3 mm	11.4 mm links	3.8 mm anterior	2.4 mm superior	12.3 mm
Ansichten > Ansicht Werkzeuge AT-Winkel (best. mittels Ebene) > Winkel Schenkelhalsachse Femurachse (mittels Ebene manuell)	136.7 °	133.3 °	65.9 °	120.4 °	136.7 °	133.3 °	65.9 °	120.4 °
Ansichten > Ansicht Werkzeuge AT-Winkel (best. mittels Ebene) > Winkel Schenkelhalsachse Femurachse (Femur Hals Basis manuell definiert)	143.5 °	136.8 °	68.4 °	126.1 °	143.5 °	136.8 °	68.4 °	126.1 °
Ansichten > Ansicht Werkzeuge AT-Winkel (best. mittels Ebene) > Antetorsionswinkel korrigiert	9.1 °	1.3 °	14 °	15.1 °	9.1 °	1.3 °	14 °	15.1 °
Ansichten > Ansicht Werkzeuge AT-Winkel (best. mittels Ebene) > Antetorsionswinkel (über Ebene manuell bestimmt) proj	23.7 °	169.7 °	38.7 °	43.3 °	23.7 °	169.7 °	38.7 °	43.3 °
Ansichten > Ansicht Werkzeuge AT-Winkel (best. mittels Ebene) > Antetorsionswinkel (Femur Hals Basis manuell) proj	14.2 °	1.6 °	20.8 °	22.1 °	14.2 °	1.6 °	20.8 °	22.1 °
Ansichten > Ansicht Werkzeuge AT-Winkel (best. mittels Ebene) > Femur axial
Ansichten > Ansicht Werkzeuge AT-Winkel (best. mittels Ebene) > Ebene manuell
Ansichten > Ansicht Werkzeuge AT-Winkel (best. mittels Ebene) > ks femur
Ansichten > Ansicht Werkzeuge AT-Winkel (best. mittels Ebene) > Kopie ks femur
Ansichten > Ansicht Werkzeuge AT-Winkel (best. mittels Ebene) > Punkte auf Kopf
Werkzeuge > Punkte > tmp zur Definition der Senkrechten auf tibia vk und hk	112.5 mm	82.5 mm	192.8 mm		21.8 mm rechts	8.1 mm anterior	30.8 mm inferior
Werkzeuge > Punkte > tmp proj. auf Ebene tibia coronar	112.5 mm	82.5 mm	192.8 mm		21.8 mm rechts	8.1 mm anterior	30.8 mm inferior
Werkzeuge > Punkte > TMP B	122.1 mm	88.4 mm	85.8 mm		31.5 mm rechts	2.3 mm anterior	76.2 mm superior
Werkzeuge > Punkte > tmp A	127.1 mm	92.9 mm	88.5 mm		36.5 mm rechts	2.2 mm posterior	73.5 mm superior
Werkzeuge > Punkte > TMP6	119.7 mm	86.8 mm	84.9 mm		29 mm rechts	3.8 mm anterior	77.1 mm superior
Werkzeuge > Punkte > TMP5	131.9 mm	111.4 mm	51.5 mm		41.3 mm rechts	20.7 mm posterior	110.5 mm superior
Werkzeuge > Punkte > Tibiaachse proximal	117.2 mm	79.3 mm	178 mm		26.6 mm rechts	11.3 mm anterior	16 mm inferior
Werkzeuge > Punkte > Tibiaachse distal	107.7 mm	85.8 mm	207.5 mm		17.1 mm rechts	4.9 mm anterior	45.5 mm inferior
Werkzeuge > Punkte > Talus medial proj. auf Ebene Tibia axial	106 mm	80.3 mm	208.2 mm		15.4 mm rechts	10.3 mm anterior	46.2 mm inferior
Werkzeuge > Punkte > Talus medial	101.7 mm	83.3 mm	221.8 mm		11 mm rechts	7.3 mm anterior	59.8 mm inferior
Werkzeuge > Punkte > Talus lateral proj. auf Ebene Tibia axial	112.1 mm	83.6 mm	209.4 mm		21.5 mm rechts	7 mm anterior	47.4 mm inferior
Werkzeuge > Punkte > Talus lateral	107.6 mm	86.7 mm	223.5 mm		16.9 mm rechts	3.9 mm anterior	61.5 mm inferior
Werkzeuge > Punkte > prox. Tibiahinterkante medial proj. auf Ebene tibia coronar (varus valgus)	126 mm	72.7 mm	148.4 mm		35.4 mm rechts	17.9 mm anterior	13.6 mm superior
Werkzeuge > Punkte > prox. Tibiahinterkante medial proj. auf Ebene tibia coronar	126.3 mm	73.6 mm	152 mm		35.6 mm rechts	17 mm anterior	10 mm superior
Werkzeuge > Punkte > prox. Tibiahinterkante medial proj. auf Ebene Tibia axial	107.4 mm	95 mm	205.4 mm		16.8 mm rechts	4.3 mm posterior	43.4 mm inferior
Werkzeuge > Punkte > prox. Tibiahinterkante medial (varus valgus)	125.4 mm	78.9 mm	146.9 mm		34.8 mm rechts	11.7 mm anterior	15.1 mm superior
Werkzeuge > Punkte > prox. Tibiahinterkante medial	125.3 mm	82.7 mm	149.7 mm		34.7 mm rechts	7.9 mm anterior	12.3 mm superior
Werkzeuge > Punkte > prox. Tibiahinterkante lateral proj. auf Ebene tibia coronar (varus valgus)	136 mm	74.4 mm	151 mm		45.4 mm rechts	16.2 mm anterior	11 mm superior
Werkzeuge > Punkte > prox. Tibiahinterkante lateral proj. auf Ebene tibia coronar	134.4 mm	75.2 mm	154.8 mm		43.7 mm rechts	15.4 mm anterior	7.2 mm superior
Werkzeuge > Punkte > prox. Tibiahinterkante lateral proj. auf Ebene Tibia axial	115.7 mm	96.4 mm	207.7 mm		25.1 mm rechts	5.8 mm posterior	45.7 mm inferior
Werkzeuge > Punkte > prox. Tibiahinterkante lateral (varus valgus)	135.5 mm	78.9 mm	149.8 mm		44.9 mm rechts	11.7 mm anterior	12.2 mm superior
Werkzeuge > Punkte > prox. Tibiahinterkante lateral	133.4 mm	84.3 mm	152.5 mm		42.8 mm rechts	6.3 mm anterior	9.5 mm superior
Werkzeuge > Punkte > Kondyle medial proj. auf Ebene Tibia axial	105.7 mm	97.6 mm	204.3 mm		15.1 mm rechts	7 mm posterior	42.3 mm inferior
Werkzeuge > Punkte > Kondyle medial proj. auf Ebene Femur coronar	132.2 mm	70.7 mm	132.4 mm		41.5 mm rechts	19.9 mm anterior	29.6 mm superior
Werkzeuge > Punkte > Kondyle medial	126.4 mm	83.4 mm	139.7 mm		35.8 mm rechts	7.2 mm anterior	22.3 mm superior
Werkzeuge > Punkte > Kondyle lateral proj auf Ebene Tibia axial	117.3 mm	100.4 mm	207.4 mm		26.7 mm rechts	9.8 mm posterior	45.4 mm inferior
Werkzeuge > Punkte > Kondyle lateral proj auf Ebene Femur coronar	143.6 mm	73.7 mm	136.2 mm		52.9 mm rechts	16.9 mm anterior	25.8 mm superior
Werkzeuge > Punkte > Kondyle lateral	137.9 mm	86.4 mm	143.4 mm		47.2 mm rechts	4.2 mm anterior	18.6 mm superior
Werkzeuge > Punkte > Femurkopfmittelpunkt	131.5 mm	99.8 mm	71.4 mm		40.8 mm rechts	9.2 mm posterior	90.6 mm superior
Werkzeuge > Punkte > Femurachsenpunkt proximal	138.3 mm	97 mm	91.2 mm		47.7 mm rechts	6.4 mm posterior	70.8 mm superior
Werkzeuge > Punkte > Femurachsenpunkt distal	137.9 mm	85.4 mm	111.1 mm		47.2 mm rechts	5.2 mm anterior	50.9 mm superior
Werkzeuge > Punkte > Femur prox. proj. auf Ebene Femur coronar	138.3 mm	97 mm	91.2 mm		47.7 mm rechts	6.4 mm posterior	70.8 mm superior
Werkzeuge > Punkte > Femur Hals Basis proj. auf Ebene Femur coronar	132.6 mm	103.3 mm	75.6 mm		42 mm rechts	12.7 mm posterior	86.4 mm superior
Werkzeuge > Punkte > Femur Hals Basis manuell Pro	138.6 mm	96.6 mm	91 mm		47.9 mm rechts	6 mm posterior	71 mm superior
Werkzeuge > Punkte > Femur Hals Basis manuell	138.8 mm	102.1 mm	81.6 mm		48.2 mm rechts	11.4 mm posterior	80.4 mm superior
Werkzeuge > Punkte > Femur Hals Basis (ermittelt durch Proj. auf Ebene manuell)	133.9 mm	100.4 mm	73.9 mm		43.3 mm rechts	9.8 mm posterior	88.1 mm superior
Werkzeuge > Punkte > Femur Hals Basis (Ebene) proj. auf Ebene Femur axial	133.6 mm	92.1 mm	88.2 mm		42.9 mm rechts	1.5 mm posterior	73.8 mm superior
Werkzeuge > Punkte > Endpunkt Verlängerung der Senkrechten auf Kondylenachse	144.5 mm	112.2 mm	69.4 mm		53.9 mm rechts	21.6 mm posterior	92.6 mm superior
Werkzeuge > Punkte > Endpunkt Senkrechte auf Kondylenachse	134.4 mm	71.3 mm	133.2 mm		43.7 mm rechts	19.4 mm anterior	28.8 mm superior
Werkzeuge > Punkte > Ende der Verlängerung Senkrechte auf tibia vk (varus valgus)	129.2 mm	72.6 mm	146.7 mm		38.6 mm rechts	18 mm anterior	15.3 mm superior
Werkzeuge > Punkte > Ende der Senkrechte auf tibia hk (varus valgus)	125.4 mm	72.6 mm	148.3 mm		34.8 mm rechts	18 mm anterior	13.7 mm superior
Werkzeuge > Punkte > dist. Tibiavorderkante medial proj. auf Ebene tibia coronar (varus valgus)	100 mm	87 mm	215.5 mm		9.4 mm rechts	3.7 mm anterior	53.5 mm inferior
Werkzeuge > Punkte > dist. Tibiavorderkante medial proj. auf Ebene tibia coronar	100.1 mm	87.2 mm	216.5 mm		9.5 mm rechts	3.4 mm anterior	54.5 mm inferior
Werkzeuge > Punkte > dist. Tibiavorderkante medial proj. auf Ebene Tibia axial	104 mm	79.4 mm	207.7 mm		13.4 mm rechts	11.2 mm anterior	45.7 mm inferior
Werkzeuge > Punkte > dist. Tibiavorderkante medial (varus valgus)	100 mm	86.9 mm	215.5 mm		9.4 mm rechts	3.8 mm anterior	53.5 mm inferior
Werkzeuge > Punkte > dist. Tibiavorderkante medial	100.7 mm	81.7 mm	218 mm		10.1 mm rechts	9 mm anterior	56 mm inferior
Werkzeuge > Punkte > dist. Tibiavorderkante lateral proj. auf Ebene tibia coronar (varus valgus)	107.2 mm	88.3 mm	217.8 mm		16.6 mm rechts	2.3 mm anterior	55.8 mm inferior
Werkzeuge > Punkte > dist. Tibiavorderkante lateral proj. auf Ebene tibia coronar	108.2 mm	88.7 mm	218.8 mm		17.6 mm rechts	1.9 mm anterior	56.8 mm inferior
Werkzeuge > Punkte > dist. Tibiavorderkante lateral proj. auf Ebene Tibia axial	111.9 mm	82.7 mm	209.5 mm		21.3 mm rechts	7.9 mm anterior	47.5 mm inferior
Werkzeuge > Punkte > dist. Tibiavorderkante lateral (varus valgus)	107.2 mm	88.1 mm	217.8 mm		16.6 mm rechts	2.5 mm anterior	55.8 mm inferior
Werkzeuge > Punkte > dist. Tibiavorderkante lateral	108.6 mm	85 mm	219.8 mm		18 mm rechts	5.6 mm anterior	57.8 mm inferior
Werkzeuge > Punkte > AxPro_Kopfszentrum	131.1 mm	90.6 mm	87.3 mm		40.5 mm rechts	0.1 mm anterior	74.7 mm superior
Werkzeuge > Punkte > AxPro_Kondyle medial	127.4 mm	108 mm	97.3 mm		36.7 mm rechts	17.4 mm posterior	64.7 mm superior
Werkzeuge > Punkte > AxPro_Kondyle lateral	138.8 mm	111.8 mm	99.7 mm		48.2 mm rechts	21.1 mm posterior	62.3 mm superior
Werkzeuge > Linien > Verlängerung Senkrechte auf tibia vk (varus valgus)	16.7 mm	9.9 mm	46.1 mm	50 mm	16.7 mm rechts	9.9 mm anterior	46.1 mm superior	50 mm
Werkzeuge > Linien > Verlängerung der Senkrechten auf Kondylenachse	6.6 mm	26.8 mm	41.7 mm	50 mm	6.6 mm rechts	26.8 mm posterior	41.7 mm superior	50 mm
Werkzeuge > Linien > transkondyläre Achse	11.4 mm	3 mm	3.7 mm	12.4 mm	11.4 mm links	3 mm anterior	3.7 mm superior	12.4 mm
Werkzeuge > Linien > Tibiaachse	9.5 mm	6.5 mm	29.5 mm	31.7 mm	9.5 mm rechts	6.5 mm anterior	29.5 mm superior	31.7 mm
Werkzeuge > Linien > Talusachse proj. auf Ebene Tibia axial	6.1 mm	3.3 mm	1.2 mm	7 mm	6.1 mm rechts	3.3 mm posterior	1.2 mm inferior	7 mm
Werkzeuge > Linien > Senkrechte auf Kondylenachse	3.5 mm	14.2 mm	22 mm	26.4 mm	3.5 mm links	14.2 mm anterior	22 mm inferior	26.4 mm
Werkzeuge > Linien > Senkrechte auf dist. Tibiavorderkante in Ebene tibia coronar (varus valgus)	8.7 mm	5.1 mm	23.9 mm	26 mm	8.7 mm links	5.1 mm posterior	23.9 mm inferior	26 mm
Werkzeuge > Linien > Senkrecht auf prox. Tibiahinterkante in Ebene tibia coronar (varus valgus)	12.9 mm	9.9 mm	44.5 mm	47.4 mm	12.9 mm rechts	9.9 mm anterior	44.5 mm superior	47.4 mm
Werkzeuge > Linien > prox. Tibiahinterkante proj. auf Ebene Tibia axial	8.3 mm	1.5 mm	2.3 mm	8.7 mm	8.3 mm links	1.5 mm anterior	2.3 mm superior	8.7 mm
Werkzeuge > Linien > prox. Tibiahinterkante proj auf Ebene tibia coronar (varus valgus)	10 mm	1.7 mm	2.5 mm	10.4 mm	10 mm links	1.7 mm anterior	2.5 mm superior	10.4 mm
Werkzeuge > Linien > prox. Tibiahinterkante proj auf Ebene tibia coronar	8.1 mm	1.6 mm	2.9 mm	8.7 mm	8.1 mm links	1.6 mm anterior	2.9 mm superior	8.7 mm
Werkzeuge > Linien > prox. Tibiahinterkante (varus valgus)	10.2 mm	0 mm	3 mm	10.6 mm	10.2 mm links	0 mm	3 mm superior	10.6 mm
Werkzeuge > Linien > prox. Tibiahinterkante	8.1 mm	1.6 mm	2.9 mm	8.7 mm	8.1 mm links	1.6 mm anterior	2.9 mm superior	8.7 mm
Werkzeuge > Linien > prox. femorale Längsachse	0.5 mm	5.1 mm	9.6 mm	10.9 mm	0.5 mm rechts	5.1 mm posterior	9.6 mm superior	10.9 mm
Werkzeuge > Linien > Neue Linie 31	11.4 mm	3.8 mm	2.4 mm	12.3 mm	11.4 mm links	3.8 mm anterior	2.4 mm superior	12.3 mm
Werkzeuge > Linien > Lot von Femurkopfmittelpunk	2.4 mm	0.6 mm	2.5 mm	3.5 mm	2.4 mm rechts	0.6 mm posterior	2.5 mm inferior	3.5 mm
Werkzeuge > Linien > Kopfzentrum - Femur Hals Basis (manuell) Linie	7.3 mm	2.3 mm	10.2 mm	12.7 mm	7.3 mm rechts	2.3 mm posterior	10.2 mm inferior	12.7 mm
Werkzeuge > Linien > Kopfzentrum - Femur Hals Basis (durch Ebene) Linie	2.4 mm	0.6 mm	2.5 mm	3.5 mm	2.4 mm rechts	0.6 mm posterior	2.5 mm inferior	3.5 mm
Werkzeuge > Linien > Kondyle_Femur Hals Basis Prox	11.4 mm	3.8 mm	2.4 mm	12.3 mm	11.4 mm links	3.8 mm anterior	2.4 mm superior	12.3 mm
Werkzeuge > Linien > Kondyle_AxPro_Kopfzentrum	11.4 mm	3.8 mm	2.4 mm	12.3 mm	11.4 mm links	3.8 mm anterior	2.4 mm superior	12.3 mm
Werkzeuge > Linien > Kondylenachse proj. auf Ebene Femur coronar	11.4 mm	3 mm	3.7 mm	12.4 mm	11.4 mm rechts	3 mm posterior	3.7 mm inferior	12.4 mm
Werkzeuge > Linien > Kondylenachse	11.4 mm	3 mm	3.7 mm	12.4 mm	11.4 mm rechts	3 mm posterior	3.7 mm inferior	12.4 mm
Werkzeuge > Linien > Kondyle proj. auf Ebene Tibia axial	11.6 mm	2.9 mm	3.1 mm	12.4 mm	11.6 mm rechts	2.9 mm posterior	3.1 mm inferior	12.4 mm
Werkzeuge > Linien > Femurachse proj. auf Ebene Femur coronar
Werkzeuge > Linien > Femurachse Kopfzentrum	0.4 mm	11.6 mm	20 mm	23.1 mm	0.4 mm rechts	11.6 mm posterior	20 mm superior	23.1 mm
Werkzeuge > Linien > Femurachse	0.4 mm	11.6 mm	20 mm	23.1 mm	0.4 mm rechts	11.6 mm posterior	20 mm superior	23.1 mm
Werkzeuge > Linien > dist. Tibiavorderkante proj. auf Ebene tibia coronar (varus valgus)	7.2 mm	1.4 mm	2.3 mm	7.7 mm	7.2 mm links	1.4 mm anterior	2.3 mm superior	7.7 mm
Werkzeuge > Linien > dist. Tibiavorderkante proj. auf Ebene tibia coronar	8.1 mm	1.4 mm	2.3 mm	8.5 mm	8.1 mm links	1.4 mm anterior	2.3 mm superior	8.5 mm
Werkzeuge > Linien > dist. Tibiavorderkante proj. auf Ebene Tibia axial	7.9 mm	3.3 mm	1.8 mm	8.8 mm	7.9 mm links	3.3 mm anterior	1.8 mm superior	8.8 mm
Werkzeuge > Linien > dist. Tibiavorderkante (varus valgus)	7.2 mm	1.3 mm	2.3 mm	7.7 mm	7.2 mm links	1.3 mm anterior	2.3 mm superior	7.7 mm
Werkzeuge > Linien > dist. Tibiavorderkante	7.9 mm	3.4 mm	1.8 mm	8.8 mm	7.9 mm links	3.4 mm anterior	1.8 mm superior	8.8 mm
Werkzeuge > Linien > AxPro_Kondyle	11.4 mm	3.8 mm	2.4 mm	12.3 mm	11.4 mm links	3.8 mm anterior	2.4 mm superior	12.3 mm
Werkzeuge > Winkel > Winkel Schenkelhalsachse Femurachse (mittels Ebene manuell)	136.7 °	133.3 °	65.9 °	120.4 °	136.7 °	133.3 °	65.9 °	120.4 °
Werkzeuge > Winkel > Winkel Schenkelhalsachse Femurachse (Femur Hals Basis manuell definiert)	143.5 °	136.8 °	68.4 °	126.1 °	143.5 °	136.8 °	68.4 °	126.1 °
Werkzeuge > Winkel > varus valgus Tibia proj.	3.8 °	0.4 °	6.8 °	3.7 °	3.8 °	0.4 °	6.8 °	3.7 °
Werkzeuge > Winkel > varus valgus Femur proj.	7.8 °	2.6 °	11.7 °	7 °	7.8 °	2.6 °	11.7 °	7 °
Werkzeuge > Winkel > Torsionswinkel proj. auf Ebene Tibia axial	2.9 °	29.6 °	12.9 °	13.1 °	2.9 °	29.6 °	12.9 °	13.1 °
Werkzeuge > Winkel > Tibiotalare Torsion (TTT) proj.	1.4 °	7.8 °	5.5 °	5.7 °	1.4 °	7.8 °	5.5 °	5.7 °
Werkzeuge > Winkel > FTR (femorotibial Rotation) proj.	0.8 °	10.5 °	3.8 °	3.8 °	0.8 °	10.5 °	3.8 °	3.8 °
Werkzeuge > Winkel > Antetorsionswinkel korrigiert	9.1 °	1.3 °	14 °	15.1 °	9.1 °	1.3 °	14 °	15.1 °
Werkzeuge > Winkel > Antetorsionswinkel (über Ebene manuell bestimmt) proj	23.7 °	169.7 °	38.7 °	43.3 °	23.7 °	169.7 °	38.7 °	43.3 °
Werkzeuge > Winkel > Antetorsionswinkel (Femur Hals Basis manuell) proj	14.2 °	1.6 °	20.8 °	22.1 °	14.2 °	1.6 °	20.8 °	22.1 °
Werkzeuge > Ebenen > Tibia coronar
Werkzeuge > Ebenen > Tibia axial
Werkzeuge > Ebenen > Femur coronar
Werkzeuge > Ebenen > Femur axial
Werkzeuge > Ebenen > Ebene manuell
Werkzeuge > Polylinien > Punkte auf Kopf
Werkzeuge > Koordinatensysteme > ks tibia prox.
Werkzeuge > Koordinatensysteme > ks femur
Werkzeuge > Koordinatensysteme > ks
Werkzeuge > Koordinatensysteme > Kopie ks femur
Werkzeuge > Variablen > Kopfachsen_tmp	-100
Werkzeuge > Variablen > 300	300
Werkzeuge > Variablen > 50	50
Werkzeuge > Variablen > -50	-50
