# Supplementary material for: 3D Slicer open-source software plug-in for vector-based angle calculation of canine hind limb alignment in computed tomographic images
Source: PLoS One. 2024 Mar 29;19(3):e0283823. doi: 10.1371/journal.pone.0283823 (PMC10980227; doi:10.1371/journal.pone.0283823)
Supplement: S2 Data — (ZIP) [file pone.0283823.s002.zip › 16.csv]

Werkzeuge Name	Datensatzkoordinatensystem X	Datensatzkoordinatensystem Y	Datensatzkoordinatensystem Z	Datensatzkoordinatensystem 3D	Patientenkoordinatensystem X	Patientenkoordinatensystem Y	Patientenkoordinatensystem Z	Patientenkoordinatensystem 3D	Extra Wert X	Extra Wert Y	Extra Wert Z	Extra Wert 3D	Extra Wert Beschreibung
Werkzeuge > Punkte > tmp zur Definition der Senkrechten auf tibia vk und hk	31.3 mm	58.8 mm	96.8 mm		34.2 mm links	6.7 mm anterior	2.3 mm inferior
Werkzeuge > Punkte > tmp proj. auf Ebene tibia coronar	31.3 mm	58.8 mm	96.8 mm		34.2 mm links	6.7 mm anterior	2.3 mm inferior
Werkzeuge > Punkte > TMP B	57.4 mm	73.2 mm	24.4 mm		8.1 mm links	7.7 mm posterior	70.1 mm superior
Werkzeuge > Punkte > tmp A	53.4 mm	74.9 mm	26.5 mm		12.1 mm links	9.4 mm posterior	68 mm superior
Werkzeuge > Punkte > TMP6	61.5 mm	72.2 mm	24.7 mm		4 mm links	6.7 mm posterior	69.8 mm superior
Werkzeuge > Punkte > TMP5	63.7 mm	124.1 mm	5.4 mm		1.8 mm links	58.6 mm posterior	89.1 mm superior
Werkzeuge > Punkte > Tibiaachse proximal	30.7 mm	45.1 mm	82.5 mm		34.8 mm links	20.4 mm anterior	12 mm superior
Werkzeuge > Punkte > Tibiaachse distal	32 mm	72.5 mm	111 mm		33.5 mm links	7 mm posterior	16.5 mm inferior
Werkzeuge > Punkte > Talus medial proj. auf Ebene Tibia axial	33.4 mm	69.7 mm	113.5 mm		32.1 mm links	4.2 mm posterior	19 mm inferior
Werkzeuge > Punkte > Talus medial	33.8 mm	77.4 mm	121.5 mm		31.7 mm links	11.9 mm posterior	27 mm inferior
Werkzeuge > Punkte > Talus lateral proj. auf Ebene Tibia axial	27.8 mm	70.8 mm	112.8 mm		37.7 mm links	5.3 mm posterior	18.3 mm inferior
Werkzeuge > Punkte > Talus lateral	28.2 mm	78.6 mm	121 mm		37.3 mm links	13.1 mm posterior	26.5 mm inferior
Werkzeuge > Punkte > prox. Tibiahinterkante medial proj. auf Ebene tibia coronar (varus valgus)	32.2 mm	24.6 mm	61.5 mm		33.3 mm links	40.9 mm anterior	33 mm superior
Werkzeuge > Punkte > prox. Tibiahinterkante medial proj. auf Ebene tibia coronar	31 mm	27 mm	63.9 mm		34.5 mm links	38.5 mm anterior	30.6 mm superior
Werkzeuge > Punkte > prox. Tibiahinterkante medial proj. auf Ebene Tibia axial	34 mm	77.7 mm	105.9 mm		31.5 mm links	12.2 mm posterior	11.4 mm inferior
Werkzeuge > Punkte > prox. Tibiahinterkante medial (varus valgus)	32.6 mm	27.4 mm	58.8 mm		32.9 mm links	38.1 mm anterior	35.7 mm superior
Werkzeuge > Punkte > prox. Tibiahinterkante medial	31.9 mm	32.4 mm	58.7 mm		33.6 mm links	33.1 mm anterior	35.8 mm superior
Werkzeuge > Punkte > prox. Tibiahinterkante lateral proj. auf Ebene tibia coronar (varus valgus)	24.8 mm	25 mm	60.8 mm		40.7 mm links	40.5 mm anterior	33.7 mm superior
Werkzeuge > Punkte > prox. Tibiahinterkante lateral proj. auf Ebene tibia coronar	23 mm	28.5 mm	64 mm		42.5 mm links	37 mm anterior	30.5 mm superior
Werkzeuge > Punkte > prox. Tibiahinterkante lateral proj. auf Ebene Tibia axial	26 mm	78.6 mm	105.4 mm		39.5 mm links	13.1 mm posterior	10.9 mm inferior
Werkzeuge > Punkte > prox. Tibiahinterkante lateral (varus valgus)	25.2 mm	27.4 mm	58.5 mm		40.3 mm links	38.1 mm anterior	36 mm superior
Werkzeuge > Punkte > prox. Tibiahinterkante lateral	23.9 mm	33.9 mm	58.8 mm		41.6 mm links	31.6 mm anterior	35.7 mm superior
Werkzeuge > Punkte > Kondyle medial proj. auf Ebene Tibia axial	37.1 mm	78.5 mm	105 mm		28.4 mm links	13 mm posterior	10.5 mm inferior
Werkzeuge > Punkte > Kondyle medial proj. auf Ebene Femur coronar	36.1 mm	26.3 mm	42.9 mm		29.4 mm links	39.2 mm anterior	51.6 mm superior
Werkzeuge > Punkte > Kondyle medial	34.9 mm	31 mm	55.5 mm		30.6 mm links	34.5 mm anterior	39 mm superior
Werkzeuge > Punkte > Kondyle lateral proj auf Ebene Tibia axial	26.7 mm	79.9 mm	104.1 mm		38.8 mm links	14.4 mm posterior	9.6 mm inferior
Werkzeuge > Punkte > Kondyle lateral proj auf Ebene Femur coronar	25.7 mm	27.2 mm	41.6 mm		39.8 mm links	38.3 mm anterior	52.9 mm superior
Werkzeuge > Punkte > Kondyle lateral	24.5 mm	31.9 mm	54.1 mm		41 mm links	33.6 mm anterior	40.4 mm superior
Werkzeuge > Punkte > Femurkopfmittelpunkt	54.4 mm	86.5 mm	18.7 mm		11.1 mm links	21 mm posterior	75.8 mm superior
Werkzeuge > Punkte > Femurachsenpunkt proximal	43.1 mm	76.8 mm	24.6 mm		22.4 mm links	11.3 mm posterior	69.9 mm superior
Werkzeuge > Punkte > Femurachsenpunkt distal	33.8 mm	39.2 mm	37.9 mm		31.7 mm links	26.3 mm anterior	56.6 mm superior
Werkzeuge > Punkte > Femur prox. proj. auf Ebene Femur coronar	43.1 mm	76.8 mm	24.6 mm		22.4 mm links	11.3 mm posterior	69.9 mm superior
Werkzeuge > Punkte > Femur Hals Basis proj. auf Ebene Femur coronar	48.9 mm	84.1 mm	22.4 mm		16.6 mm links	18.6 mm posterior	72.1 mm superior
Werkzeuge > Punkte > Femur Hals Basis manuell Pro	43.2 mm	76.8 mm	24.8 mm		22.3 mm links	11.3 mm posterior	69.7 mm superior
Werkzeuge > Punkte > Femur Hals Basis manuell	44.2 mm	80.9 mm	23.4 mm		21.3 mm links	15.4 mm posterior	71.1 mm superior
Werkzeuge > Punkte > Femur Hals Basis (ermittelt durch Proj. auf Ebene manuell)	49.2 mm	83.1 mm	19.9 mm		16.3 mm links	17.6 mm posterior	74.6 mm superior
Werkzeuge > Punkte > Femur Hals Basis (Ebene) proj. auf Ebene Femur axial	47.2 mm	75.1 mm	22.7 mm		18.3 mm links	9.6 mm posterior	71.8 mm superior
Werkzeuge > Punkte > Endpunkt Verlängerung der Senkrechten auf Kondylenachse	40.1 mm	85.8 mm	20.9 mm		25.4 mm links	20.3 mm posterior	73.6 mm superior
Werkzeuge > Punkte > Endpunkt Senkrechte auf Kondylenachse	32.1 mm	26.6 mm	42.4 mm		33.4 mm links	38.9 mm anterior	52.1 mm superior
Werkzeuge > Punkte > Ende der Verlängerung Senkrechte auf tibia vk (varus valgus)	31 mm	24 mm	60.8 mm		34.5 mm links	41.5 mm anterior	33.7 mm superior
Werkzeuge > Punkte > Ende der Senkrechte auf tibia hk (varus valgus)	32.9 mm	24.5 mm	61.6 mm		32.6 mm links	41 mm anterior	32.9 mm superior
Werkzeuge > Punkte > dist. Tibiavorderkante medial proj. auf Ebene tibia coronar (varus valgus)	34.9 mm	77.9 mm	117.1 mm		30.6 mm links	12.4 mm posterior	22.6 mm inferior
Werkzeuge > Punkte > dist. Tibiavorderkante medial proj. auf Ebene tibia coronar	34.7 mm	76.9 mm	116.1 mm		30.8 mm links	11.4 mm posterior	21.6 mm inferior
Werkzeuge > Punkte > dist. Tibiavorderkante medial proj. auf Ebene Tibia axial	34 mm	69 mm	114.2 mm		31.5 mm links	3.5 mm posterior	19.7 mm inferior
Werkzeuge > Punkte > dist. Tibiavorderkante medial (varus valgus)	34.9 mm	77.9 mm	117.2 mm		30.6 mm links	12.4 mm posterior	22.7 mm inferior
Werkzeuge > Punkte > dist. Tibiavorderkante medial	34.2 mm	73.8 mm	119.1 mm		31.3 mm links	8.3 mm posterior	24.6 mm inferior
Werkzeuge > Punkte > dist. Tibiavorderkante lateral proj. auf Ebene tibia coronar (varus valgus)	29 mm	78.4 mm	116.7 mm		36.5 mm links	12.9 mm posterior	22.2 mm inferior
Werkzeuge > Punkte > dist. Tibiavorderkante lateral proj. auf Ebene tibia coronar	27.8 mm	78.2 mm	116.2 mm		37.7 mm links	12.7 mm posterior	21.7 mm inferior
Werkzeuge > Punkte > dist. Tibiavorderkante lateral proj. auf Ebene Tibia axial	27.2 mm	70.7 mm	112.9 mm		38.3 mm links	5.2 mm posterior	18.4 mm inferior
Werkzeuge > Punkte > dist. Tibiavorderkante lateral (varus valgus)	28.8 mm	77.6 mm	117.5 mm		36.7 mm links	12.1 mm posterior	23 mm inferior
Werkzeuge > Punkte > dist. Tibiavorderkante lateral	27.4 mm	76 mm	118.3 mm		38.1 mm links	10.5 mm posterior	23.8 mm inferior
Werkzeuge > Punkte > AxPro_Kopfszentrum	51.3 mm	74.2 mm	23 mm		14.2 mm links	8.7 mm posterior	71.5 mm superior
Werkzeuge > Punkte > AxPro_Kondyle medial	47.1 mm	80.5 mm	38 mm		18.4 mm links	15 mm posterior	56.5 mm superior
Werkzeuge > Punkte > AxPro_Kondyle lateral	36.9 mm	82.4 mm	36.3 mm		28.6 mm links	16.9 mm posterior	58.2 mm superior
Werkzeuge > Linien > Verlängerung Senkrechte auf tibia vk (varus valgus)	0.3 mm	34.7 mm	36 mm	50 mm	0.3 mm links	34.7 mm anterior	36 mm superior	50 mm
Werkzeuge > Linien > Verlängerung der Senkrechten auf Kondylenachse	6.3 mm	46.6 mm	16.9 mm	50 mm	6.3 mm rechts	46.6 mm posterior	16.9 mm superior	50 mm
Werkzeuge > Linien > transkondyläre Achse	10.4 mm	0.9 mm	1.4 mm	10.6 mm	10.4 mm rechts	0.9 mm anterior	1.4 mm inferior	10.6 mm
Werkzeuge > Linien > Tibiaachse	1.3 mm	27.4 mm	28.5 mm	39.5 mm	1.3 mm links	27.4 mm anterior	28.5 mm superior	39.5 mm
Werkzeuge > Linien > Talusachse proj. auf Ebene Tibia axial	5.6 mm	1 mm	0.7 mm	5.8 mm	5.6 mm links	1 mm posterior	0.7 mm superior	5.8 mm
Werkzeuge > Linien > Senkrechte auf Kondylenachse	1.7 mm	12.5 mm	4.6 mm	13.4 mm	1.7 mm links	12.5 mm anterior	4.6 mm inferior	13.4 mm
Werkzeuge > Linien > Senkrechte auf dist. Tibiavorderkante in Ebene tibia coronar (varus valgus)	0.2 mm	19.4 mm	20.1 mm	28 mm	0.2 mm rechts	19.4 mm posterior	20.1 mm inferior	28 mm
Werkzeuge > Linien > Senkrecht auf prox. Tibiahinterkante in Ebene tibia coronar (varus valgus)	1.6 mm	34.3 mm	35.1 mm	49.1 mm	1.6 mm rechts	34.3 mm anterior	35.1 mm superior	49.1 mm
Werkzeuge > Linien > prox. Tibiahinterkante proj. auf Ebene Tibia axial	8 mm	0.9 mm	0.5 mm	8.1 mm	8 mm rechts	0.9 mm anterior	0.5 mm inferior	8.1 mm
Werkzeuge > Linien > prox. Tibiahinterkante proj auf Ebene tibia coronar (varus valgus)	7.4 mm	0.5 mm	0.8 mm	7.4 mm	7.4 mm rechts	0.5 mm anterior	0.8 mm inferior	7.4 mm
Werkzeuge > Linien > prox. Tibiahinterkante proj auf Ebene tibia coronar	8 mm	1.5 mm	0.1 mm	8.1 mm	8 mm rechts	1.5 mm anterior	0.1 mm superior	8.1 mm
Werkzeuge > Linien > prox. Tibiahinterkante (varus valgus)	7.4 mm	0 mm	0.3 mm	7.5 mm	7.4 mm rechts	0 mm	0.3 mm inferior	7.5 mm
Werkzeuge > Linien > prox. Tibiahinterkante	8 mm	1.5 mm	0.1 mm	8.1 mm	8 mm rechts	1.5 mm anterior	0.1 mm superior	8.1 mm
Werkzeuge > Linien > prox. femorale Längsachse	1.1 mm	4.1 mm	1.2 mm	4.4 mm	1.1 mm rechts	4.1 mm posterior	1.2 mm superior	4.4 mm
Werkzeuge > Linien > Neue Linie 31	10.2 mm	1.9 mm	1.7 mm	10.5 mm	10.2 mm rechts	1.9 mm anterior	1.7 mm inferior	10.5 mm
Werkzeuge > Linien > Lot von Femurkopfmittelpunk	5.2 mm	3.4 mm	1.2 mm	6.3 mm	5.2 mm links	3.4 mm anterior	1.2 mm inferior	6.3 mm
Werkzeuge > Linien > Kopfzentrum - Femur Hals Basis (manuell) Linie	10.2 mm	5.6 mm	4.7 mm	12.6 mm	10.2 mm links	5.6 mm anterior	4.7 mm inferior	12.6 mm
Werkzeuge > Linien > Kopfzentrum - Femur Hals Basis (durch Ebene) Linie	5.2 mm	3.4 mm	1.2 mm	6.3 mm	5.2 mm links	3.4 mm anterior	1.2 mm inferior	6.3 mm
Werkzeuge > Linien > Kondyle_Femur Hals Basis Prox	10.2 mm	1.9 mm	1.7 mm	10.5 mm	10.2 mm rechts	1.9 mm anterior	1.7 mm inferior	10.5 mm
Werkzeuge > Linien > Kondyle_AxPro_Kopfzentrum	10.2 mm	1.9 mm	1.7 mm	10.5 mm	10.2 mm rechts	1.9 mm anterior	1.7 mm inferior	10.5 mm
Werkzeuge > Linien > Kondylenachse proj. auf Ebene Femur coronar	10.4 mm	0.9 mm	1.4 mm	10.6 mm	10.4 mm links	0.9 mm posterior	1.4 mm superior	10.6 mm
Werkzeuge > Linien > Kondylenachse	10.4 mm	0.9 mm	1.4 mm	10.6 mm	10.4 mm links	0.9 mm posterior	1.4 mm superior	10.6 mm
Werkzeuge > Linien > Kondyle proj. auf Ebene Tibia axial	10.4 mm	1.4 mm	0.9 mm	10.5 mm	10.4 mm links	1.4 mm posterior	0.9 mm superior	10.5 mm
Werkzeuge > Linien > Femurachse proj. auf Ebene Femur coronar
Werkzeuge > Linien > Femurachse Kopfzentrum	9.3 mm	37.6 mm	13.3 mm	40.9 mm	9.3 mm rechts	37.6 mm posterior	13.3 mm superior	40.9 mm
Werkzeuge > Linien > Femurachse	9.3 mm	37.6 mm	13.3 mm	40.9 mm	9.3 mm rechts	37.6 mm posterior	13.3 mm superior	40.9 mm
Werkzeuge > Linien > dist. Tibiavorderkante proj. auf Ebene tibia coronar (varus valgus)	5.9 mm	0.5 mm	0.5 mm	6 mm	5.9 mm rechts	0.5 mm anterior	0.5 mm inferior	6 mm
Werkzeuge > Linien > dist. Tibiavorderkante proj. auf Ebene tibia coronar	6.9 mm	1.3 mm	0.1 mm	7 mm	6.9 mm rechts	1.3 mm anterior	0.1 mm superior	7 mm
Werkzeuge > Linien > dist. Tibiavorderkante proj. auf Ebene Tibia axial	6.8 mm	1.7 mm	1.3 mm	7.1 mm	6.8 mm rechts	1.7 mm anterior	1.3 mm inferior	7.1 mm
Werkzeuge > Linien > dist. Tibiavorderkante (varus valgus)	6.1 mm	0.3 mm	0.3 mm	6.1 mm	6.1 mm rechts	0.3 mm posterior	0.3 mm superior	6.1 mm
Werkzeuge > Linien > dist. Tibiavorderkante	6.8 mm	2.2 mm	0.8 mm	7.2 mm	6.8 mm rechts	2.2 mm anterior	0.8 mm inferior	7.2 mm
Werkzeuge > Linien > AxPro_Kondyle	10.2 mm	1.9 mm	1.7 mm	10.5 mm	10.2 mm rechts	1.9 mm anterior	1.7 mm inferior	10.5 mm
Werkzeuge > Winkel > Winkel Schenkelhalsachse Femurachse (mittels Ebene manuell)	141.9 °	171.8 °	135.5 °	137.7 °	141.9 °	171.8 °	135.5 °	137.7 °
Werkzeuge > Winkel > Winkel Schenkelhalsachse Femurachse (Femur Hals Basis manuell definiert)	149.7 °	160.1 °	133 °	136 °	149.7 °	160.1 °	133 °	136 °
Werkzeuge > Winkel > varus valgus Tibia proj.	3.1 °	0.3 °	3.2 °	2.2 °	3.1 °	0.3 °	3.2 °	2.2 °
Werkzeuge > Winkel > varus valgus Femur proj.	14.5 °	0.5 °	6.1 °	5.9 °	14.5 °	0.5 °	6.1 °	5.9 °
Werkzeuge > Winkel > Torsionswinkel proj. auf Ebene Tibia axial	7.6 °	9.3 °	7.8 °	10.7 °	7.6 °	9.3 °	7.8 °	10.7 °
Werkzeuge > Winkel > Tibiotalare Torsion (TTT) proj.	3.8 °	2.6 °	3.9 °	5.2 °	3.8 °	2.6 °	3.9 °	5.2 °
Werkzeuge > Winkel > FTR (femorotibial Rotation) proj.	1.4 °	3.4 °	1.4 °	2 °	1.4 °	3.4 °	1.4 °	2 °
Werkzeuge > Winkel > Antetorsionswinkel korrigiert	5.6 °	24.6 °	1.9 °	5.8 °	5.6 °	24.6 °	1.9 °	5.8 °
Werkzeuge > Winkel > Antetorsionswinkel (über Ebene manuell bestimmt) proj	27.6 °	70.1 °	10.8 °	29.5 °	27.6 °	70.1 °	10.8 °	29.5 °
Werkzeuge > Winkel > Antetorsionswinkel (Femur Hals Basis manuell) proj	22.1 °	76.1 °	7.4 °	22.6 °	22.1 °	76.1 °	7.4 °	22.6 °
Werkzeuge > Ebenen > Tibia coronar
Werkzeuge > Ebenen > Tibia axial
Werkzeuge > Ebenen > Femur coronar
Werkzeuge > Ebenen > Femur axial
Werkzeuge > Ebenen > Ebene manuell
Werkzeuge > Polylinien > Punkte auf Kopf
Werkzeuge > Koordinatensysteme > ks tibia prox.
Werkzeuge > Koordinatensysteme > ks femur
Werkzeuge > Koordinatensysteme > ks
Werkzeuge > Koordinatensysteme > Kopie ks femur
Werkzeuge > Variablen > Kopfachsen_tmp	-100
Werkzeuge > Variablen > 300	300
Werkzeuge > Variablen > 50	50
Werkzeuge > Variablen > -50	-50
