# Supplementary material for: 3D Slicer open-source software plug-in for vector-based angle calculation of canine hind limb alignment in computed tomographic images
Source: PLoS One. 2024 Mar 29;19(3):e0283823. doi: 10.1371/journal.pone.0283823 (PMC10980227; doi:10.1371/journal.pone.0283823)
Supplement: S2 Data — (ZIP) [file pone.0283823.s002.zip › 17.csv]

Werkzeuge Name	Datensatzkoordinatensystem X	Datensatzkoordinatensystem Y	Datensatzkoordinatensystem Z	Datensatzkoordinatensystem 3D	Patientenkoordinatensystem X	Patientenkoordinatensystem Y	Patientenkoordinatensystem Z	Patientenkoordinatensystem 3D	Extra Wert X	Extra Wert Y	Extra Wert Z	Extra Wert 3D	Extra Wert Beschreibung
Werkzeuge > Punkte > tmp zur Definition der Senkrechten auf tibia vk und hk	44.4 mm	50.3 mm	96.4 mm		21.1 mm links	15.2 mm anterior	1.9 mm inferior
Werkzeuge > Punkte > tmp proj. auf Ebene tibia coronar	44.4 mm	50.3 mm	96.4 mm		21.1 mm links	15.2 mm anterior	1.9 mm inferior
Werkzeuge > Punkte > TMP B	82.7 mm	71.4 mm	22.8 mm		17.2 mm rechts	5.9 mm posterior	71.7 mm superior
Werkzeuge > Punkte > tmp A	86.2 mm	69.7 mm	25.9 mm		20.7 mm rechts	4.2 mm posterior	68.6 mm superior
Werkzeuge > Punkte > TMP6	79.7 mm	72.9 mm	19.8 mm		14.2 mm rechts	7.4 mm posterior	74.7 mm superior
Werkzeuge > Punkte > TMP5	117 mm	103.5 mm	11 mm		51.5 mm rechts	38 mm posterior	83.5 mm superior
Werkzeuge > Punkte > Tibiaachse proximal	47.6 mm	38.6 mm	78 mm		17.9 mm links	26.9 mm anterior	16.5 mm superior
Werkzeuge > Punkte > Tibiaachse distal	41.2 mm	62 mm	114.8 mm		24.3 mm links	3.5 mm anterior	20.3 mm inferior
Werkzeuge > Punkte > Talus medial proj. auf Ebene Tibia axial	37.8 mm	59.8 mm	115.6 mm		27.7 mm links	5.7 mm anterior	21.1 mm inferior
Werkzeuge > Punkte > Talus medial	36.1 mm	65.9 mm	125.1 mm		29.4 mm links	0.4 mm posterior	30.6 mm inferior
Werkzeuge > Punkte > Talus lateral proj. auf Ebene Tibia axial	42.2 mm	58 mm	117.5 mm		23.3 mm links	7.5 mm anterior	23 mm inferior
Werkzeuge > Punkte > Talus lateral	40.5 mm	64.1 mm	127.1 mm		25 mm links	1.4 mm anterior	32.6 mm inferior
Werkzeuge > Punkte > prox. Tibiahinterkante medial proj. auf Ebene tibia coronar (varus valgus)	49.8 mm	26.6 mm	57.4 mm		15.7 mm links	38.9 mm anterior	37.1 mm superior
Werkzeuge > Punkte > prox. Tibiahinterkante medial proj. auf Ebene tibia coronar	50.6 mm	28.1 mm	61.7 mm		14.9 mm links	37.4 mm anterior	32.8 mm superior
Werkzeuge > Punkte > prox. Tibiahinterkante medial proj. auf Ebene Tibia axial	45.5 mm	67.2 mm	112.2 mm		20 mm links	1.7 mm posterior	17.7 mm inferior
Werkzeuge > Punkte > prox. Tibiahinterkante medial (varus valgus)	52.1 mm	29.4 mm	56 mm		13.4 mm links	36.1 mm anterior	38.5 mm superior
Werkzeuge > Punkte > prox. Tibiahinterkante medial	54.7 mm	33.3 mm	59.1 mm		10.8 mm links	32.2 mm anterior	35.4 mm superior
Werkzeuge > Punkte > prox. Tibiahinterkante lateral proj. auf Ebene tibia coronar (varus valgus)	56.1 mm	23.4 mm	61.2 mm		9.4 mm links	42.1 mm anterior	33.3 mm superior
Werkzeuge > Punkte > prox. Tibiahinterkante lateral proj. auf Ebene tibia coronar	54.2 mm	25.8 mm	62.8 mm		11.3 mm links	39.7 mm anterior	31.7 mm superior
Werkzeuge > Punkte > prox. Tibiahinterkante lateral proj. auf Ebene Tibia axial	48.9 mm	65.3 mm	114 mm		16.6 mm links	0.2 mm anterior	19.5 mm inferior
Werkzeuge > Punkte > prox. Tibiahinterkante lateral (varus valgus)	59.2 mm	27.1 mm	59.3 mm		6.3 mm links	38.4 mm anterior	35.2 mm superior
Werkzeuge > Punkte > prox. Tibiahinterkante lateral	58.3 mm	30.9 mm	60.2 mm		7.2 mm links	34.6 mm anterior	34.3 mm superior
Werkzeuge > Punkte > Kondyle medial proj. auf Ebene Tibia axial	45.7 mm	70.6 mm	110 mm		19.8 mm links	5.1 mm posterior	15.5 mm inferior
Werkzeuge > Punkte > Kondyle medial proj. auf Ebene Femur coronar	57.6 mm	28.2 mm	40.5 mm		7.9 mm links	37.3 mm anterior	54 mm superior
Werkzeuge > Punkte > Kondyle medial	55.7 mm	34 mm	52.6 mm		9.8 mm links	31.5 mm anterior	41.9 mm superior
Werkzeuge > Punkte > Kondyle lateral proj auf Ebene Tibia axial	52.6 mm	65 mm	114.8 mm		12.9 mm links	0.5 mm anterior	20.3 mm inferior
Werkzeuge > Punkte > Kondyle lateral proj auf Ebene Femur coronar	64.6 mm	22.1 mm	44.4 mm		0.9 mm links	43.4 mm anterior	50.1 mm superior
Werkzeuge > Punkte > Kondyle lateral	62.7 mm	27.9 mm	56.6 mm		2.8 mm links	37.6 mm anterior	37.9 mm superior
Werkzeuge > Punkte > Femurkopfmittelpunkt	96.1 mm	78.2 mm	19.8 mm		30.6 mm rechts	12.7 mm posterior	74.7 mm superior
Werkzeuge > Punkte > Femurachsenpunkt proximal	93.7 mm	64.5 mm	28.7 mm		28.2 mm rechts	1 mm anterior	65.8 mm superior
Werkzeuge > Punkte > Femurachsenpunkt distal	72.8 mm	39.1 mm	37.6 mm		7.3 mm rechts	26.4 mm anterior	56.9 mm superior
Werkzeuge > Punkte > Femur prox. proj. auf Ebene Femur coronar	93.7 mm	64.5 mm	28.7 mm		28.2 mm rechts	1 mm anterior	65.8 mm superior
Werkzeuge > Punkte > Femur Hals Basis proj. auf Ebene Femur coronar	96.1 mm	73.6 mm	24.8 mm		30.6 mm rechts	8.1 mm posterior	69.7 mm superior
Werkzeuge > Punkte > Femur Hals Basis manuell Pro	94 mm	64.5 mm	29.5 mm		28.5 mm rechts	1 mm anterior	65 mm superior
Werkzeuge > Punkte > Femur Hals Basis manuell	97.9 mm	69.3 mm	27.8 mm		32.4 mm rechts	3.8 mm posterior	66.7 mm superior
Werkzeuge > Punkte > Femur Hals Basis (ermittelt durch Proj. auf Ebene manuell)	96.3 mm	73.2 mm	24.1 mm		30.8 mm rechts	7.7 mm posterior	70.4 mm superior
Werkzeuge > Punkte > Femur Hals Basis (Ebene) proj. auf Ebene Femur axial	90.5 mm	66.3 mm	26.5 mm		25 mm rechts	0.8 mm posterior	68 mm superior
Werkzeuge > Punkte > Endpunkt Verlängerung der Senkrechten auf Kondylenachse	108.2 mm	72.8 mm	27 mm		42.7 mm rechts	7.3 mm posterior	67.5 mm superior
Werkzeuge > Punkte > Endpunkt Senkrechte auf Kondylenachse	59.5 mm	26.5 mm	41.5 mm		6 mm links	39 mm anterior	53 mm superior
Werkzeuge > Punkte > Ende der Verlängerung Senkrechte auf tibia vk (varus valgus)	45 mm	27.7 mm	51.8 mm		20.5 mm links	37.8 mm anterior	42.7 mm superior
Werkzeuge > Punkte > Ende der Senkrechte auf tibia hk (varus valgus)	53.5 mm	24.7 mm	59.6 mm		12 mm links	40.8 mm anterior	34.9 mm superior
Werkzeuge > Punkte > dist. Tibiavorderkante medial proj. auf Ebene tibia coronar (varus valgus)	37.8 mm	67.8 mm	120.8 mm		27.7 mm links	2.3 mm posterior	26.3 mm inferior
Werkzeuge > Punkte > dist. Tibiavorderkante medial proj. auf Ebene tibia coronar	38 mm	67 mm	119.6 mm		27.5 mm links	1.5 mm posterior	25.1 mm inferior
Werkzeuge > Punkte > dist. Tibiavorderkante medial proj. auf Ebene Tibia axial	36.5 mm	60 mm	115.2 mm		29 mm links	5.5 mm anterior	20.7 mm inferior
Werkzeuge > Punkte > dist. Tibiavorderkante medial (varus valgus)	36.6 mm	66.3 mm	121.5 mm		28.9 mm links	0.8 mm posterior	27 mm inferior
Werkzeuge > Punkte > dist. Tibiavorderkante medial	35.4 mm	63.9 mm	121.2 mm		30.1 mm links	1.6 mm anterior	26.7 mm inferior
Werkzeuge > Punkte > dist. Tibiavorderkante lateral proj. auf Ebene tibia coronar (varus valgus)	41.9 mm	65.2 mm	122.2 mm		23.6 mm links	0.3 mm anterior	27.7 mm inferior
Werkzeuge > Punkte > dist. Tibiavorderkante lateral proj. auf Ebene tibia coronar	43.6 mm	64 mm	122.6 mm		21.9 mm links	1.5 mm anterior	28.1 mm inferior
Werkzeuge > Punkte > dist. Tibiavorderkante lateral proj. auf Ebene Tibia axial	42.7 mm	57.7 mm	117.8 mm		22.8 mm links	7.8 mm anterior	23.3 mm inferior
Werkzeuge > Punkte > dist. Tibiavorderkante lateral (varus valgus)	41.8 mm	65 mm	122.3 mm		23.7 mm links	0.5 mm anterior	27.8 mm inferior
Werkzeuge > Punkte > dist. Tibiavorderkante lateral	41.6 mm	61.5 mm	123.9 mm		23.9 mm links	4 mm anterior	29.4 mm inferior
Werkzeuge > Punkte > AxPro_Kopfszentrum	87.5 mm	67.8 mm	23.5 mm		22 mm rechts	2.3 mm posterior	71 mm superior
Werkzeuge > Punkte > AxPro_Kondyle medial	87.8 mm	72.9 mm	39 mm		22.3 mm rechts	7.4 mm posterior	55.5 mm superior
Werkzeuge > Punkte > AxPro_Kondyle lateral	95.6 mm	67.7 mm	42.6 mm		30.1 mm rechts	2.2 mm posterior	51.9 mm superior
Werkzeuge > Linien > Verlängerung Senkrechte auf tibia vk (varus valgus)	0.6 mm	22.6 mm	44.6 mm	50 mm	0.6 mm rechts	22.6 mm anterior	44.6 mm superior	50 mm
Werkzeuge > Linien > Verlängerung der Senkrechten auf Kondylenachse	35.4 mm	33.7 mm	10.6 mm	50 mm	35.4 mm rechts	33.7 mm posterior	10.6 mm superior	50 mm
Werkzeuge > Linien > transkondyläre Achse	7 mm	6.1 mm	4 mm	10.1 mm	7 mm links	6.1 mm posterior	4 mm superior	10.1 mm
Werkzeuge > Linien > Tibiaachse	6.4 mm	23.5 mm	36.8 mm	44.1 mm	6.4 mm rechts	23.5 mm anterior	36.8 mm superior	44.1 mm
Werkzeuge > Linien > Talusachse proj. auf Ebene Tibia axial	4.4 mm	1.8 mm	1.9 mm	5.2 mm	4.4 mm rechts	1.8 mm anterior	1.9 mm inferior	5.2 mm
Werkzeuge > Linien > Senkrechte auf Kondylenachse	13.3 mm	12.6 mm	4 mm	18.7 mm	13.3 mm links	12.6 mm anterior	4 mm inferior	18.7 mm
Werkzeuge > Linien > Senkrechte auf dist. Tibiavorderkante in Ebene tibia coronar (varus valgus)	0.3 mm	13.5 mm	26.6 mm	29.8 mm	0.3 mm links	13.5 mm posterior	26.6 mm inferior	29.8 mm
Werkzeuge > Linien > Senkrecht auf prox. Tibiahinterkante in Ebene tibia coronar (varus valgus)	9 mm	25.6 mm	36.8 mm	45.7 mm	9 mm rechts	25.6 mm anterior	36.8 mm superior	45.7 mm
Werkzeuge > Linien > prox. Tibiahinterkante proj. auf Ebene Tibia axial	3.4 mm	1.9 mm	1.8 mm	4.3 mm	3.4 mm links	1.9 mm posterior	1.8 mm superior	4.3 mm
Werkzeuge > Linien > prox. Tibiahinterkante proj auf Ebene tibia coronar (varus valgus)	6.3 mm	3.2 mm	3.8 mm	8 mm	6.3 mm links	3.2 mm posterior	3.8 mm superior	8 mm
Werkzeuge > Linien > prox. Tibiahinterkante proj auf Ebene tibia coronar	3.6 mm	2.4 mm	1.1 mm	4.4 mm	3.6 mm links	2.4 mm posterior	1.1 mm superior	4.4 mm
Werkzeuge > Linien > prox. Tibiahinterkante (varus valgus)	7 mm	2.3 mm	3.3 mm	8.1 mm	7 mm links	2.3 mm posterior	3.3 mm superior	8.1 mm
Werkzeuge > Linien > prox. Tibiahinterkante	3.6 mm	2.4 mm	1.1 mm	4.4 mm	3.6 mm links	2.4 mm posterior	1.1 mm superior	4.4 mm
Werkzeuge > Linien > prox. femorale Längsachse	4.2 mm	4.8 mm	0.9 mm	6.5 mm	4.2 mm rechts	4.8 mm posterior	0.9 mm superior	6.5 mm
Werkzeuge > Linien > Neue Linie 31	7.8 mm	5.1 mm	3.7 mm	10 mm	7.8 mm links	5.1 mm posterior	3.7 mm superior	10 mm
Werkzeuge > Linien > Lot von Femurkopfmittelpunk	0.2 mm	4.9 mm	4.3 mm	6.5 mm	0.2 mm rechts	4.9 mm anterior	4.3 mm inferior	6.5 mm
Werkzeuge > Linien > Kopfzentrum - Femur Hals Basis (manuell) Linie	1.8 mm	8.9 mm	8 mm	12.1 mm	1.8 mm rechts	8.9 mm anterior	8 mm inferior	12.1 mm
Werkzeuge > Linien > Kopfzentrum - Femur Hals Basis (durch Ebene) Linie	0.2 mm	4.9 mm	4.3 mm	6.5 mm	0.2 mm rechts	4.9 mm anterior	4.3 mm inferior	6.5 mm
Werkzeuge > Linien > Kondyle_Femur Hals Basis Prox	7.8 mm	5.1 mm	3.7 mm	10 mm	7.8 mm links	5.1 mm posterior	3.7 mm superior	10 mm
Werkzeuge > Linien > Kondyle_AxPro_Kopfzentrum	7.8 mm	5.1 mm	3.7 mm	10 mm	7.8 mm links	5.1 mm posterior	3.7 mm superior	10 mm
Werkzeuge > Linien > Kondylenachse proj. auf Ebene Femur coronar	7 mm	6.1 mm	4 mm	10.1 mm	7 mm rechts	6.1 mm anterior	4 mm inferior	10.1 mm
Werkzeuge > Linien > Kondylenachse	7 mm	6.1 mm	4 mm	10.1 mm	7 mm rechts	6.1 mm anterior	4 mm inferior	10.1 mm
Werkzeuge > Linien > Kondyle proj. auf Ebene Tibia axial	6.9 mm	5.6 mm	4.8 mm	10.1 mm	6.9 mm rechts	5.6 mm anterior	4.8 mm inferior	10.1 mm
Werkzeuge > Linien > Femurachse proj. auf Ebene Femur coronar
Werkzeuge > Linien > Femurachse Kopfzentrum	20.9 mm	25.3 mm	8.9 mm	34 mm	20.9 mm rechts	25.3 mm posterior	8.9 mm superior	34 mm
Werkzeuge > Linien > Femurachse	20.9 mm	25.3 mm	8.9 mm	34 mm	20.9 mm rechts	25.3 mm posterior	8.9 mm superior	34 mm
Werkzeuge > Linien > dist. Tibiavorderkante proj. auf Ebene tibia coronar (varus valgus)	4.2 mm	2.7 mm	1.4 mm	5.1 mm	4.2 mm links	2.7 mm posterior	1.4 mm superior	5.1 mm
Werkzeuge > Linien > dist. Tibiavorderkante proj. auf Ebene tibia coronar	5.6 mm	3 mm	3 mm	7.1 mm	5.6 mm links	3 mm posterior	3 mm superior	7.1 mm
Werkzeuge > Linien > dist. Tibiavorderkante proj. auf Ebene Tibia axial	6.2 mm	2.4 mm	2.6 mm	7.1 mm	6.2 mm links	2.4 mm posterior	2.6 mm superior	7.1 mm
Werkzeuge > Linien > dist. Tibiavorderkante (varus valgus)	5.2 mm	1.3 mm	0.8 mm	5.4 mm	5.2 mm links	1.3 mm posterior	0.8 mm superior	5.4 mm
Werkzeuge > Linien > dist. Tibiavorderkante	6.2 mm	2.3 mm	2.7 mm	7.1 mm	6.2 mm links	2.3 mm posterior	2.7 mm superior	7.1 mm
Werkzeuge > Linien > AxPro_Kondyle	7.8 mm	5.1 mm	3.7 mm	10 mm	7.8 mm links	5.1 mm posterior	3.7 mm superior	10 mm
Werkzeuge > Winkel > Winkel Schenkelhalsachse Femurachse (mittels Ebene manuell)	108.7 °	159.5 °	137.8 °	135.7 °	108.7 °	159.5 °	137.8 °	135.7 °
Werkzeuge > Winkel > Winkel Schenkelhalsachse Femurachse (Femur Hals Basis manuell definiert)	98.8 °	157.9 °	128.6 °	128.7 °	98.8 °	157.9 °	128.6 °	128.7 °
Werkzeuge > Winkel > varus valgus Tibia proj.	13.1 °	7.9 °	18 °	13.3 °	13.1 °	7.9 °	18 °	13.3 °
Werkzeuge > Winkel > varus valgus Femur proj.	6.3 °	1.8 °	7 °	7.3 °	6.3 °	1.8 °	7 °	7.3 °
Werkzeuge > Winkel > Torsionswinkel proj. auf Ebene Tibia axial	4.8 °	3.8 °	7.6 °	7.7 °	4.8 °	3.8 °	7.6 °	7.7 °
Werkzeuge > Winkel > Tibiotalare Torsion (TTT) proj.	0.7 °	0.7 °	1.2 °	1.2 °	0.7 °	0.7 °	1.2 °	1.2 °
Werkzeuge > Winkel > FTR (femorotibial Rotation) proj.	7.3 °	3.4 °	10.7 °	10.3 °	7.3 °	3.4 °	10.7 °	10.3 °
Werkzeuge > Winkel > Antetorsionswinkel korrigiert	19.8 °	29.2 °	8 °	21.7 °	19.8 °	29.2 °	8 °	21.7 °
Werkzeuge > Winkel > Antetorsionswinkel (über Ebene manuell bestimmt) proj	36.7 °	53.9 °	12.3 °	37.1 °	36.7 °	53.9 °	12.3 °	37.1 °
Werkzeuge > Winkel > Antetorsionswinkel (Femur Hals Basis manuell) proj	18 °	26.6 °	7 °	19.5 °	18 °	26.6 °	7 °	19.5 °
Werkzeuge > Ebenen > Tibia coronar
Werkzeuge > Ebenen > Tibia axial
Werkzeuge > Ebenen > Femur coronar
Werkzeuge > Ebenen > Femur axial
Werkzeuge > Ebenen > Ebene manuell
Werkzeuge > Polylinien > Punkte auf Kopf
Werkzeuge > Koordinatensysteme > ks tibia prox.
Werkzeuge > Koordinatensysteme > ks femur
Werkzeuge > Koordinatensysteme > ks
Werkzeuge > Koordinatensysteme > Kopie ks femur
Werkzeuge > Variablen > Kopfachsen_tmp	-100
Werkzeuge > Variablen > 300	300
Werkzeuge > Variablen > 50	50
Werkzeuge > Variablen > -50	-50
