# Supplementary material for: 3D Slicer open-source software plug-in for vector-based angle calculation of canine hind limb alignment in computed tomographic images
Source: PLoS One. 2024 Mar 29;19(3):e0283823. doi: 10.1371/journal.pone.0283823 (PMC10980227; doi:10.1371/journal.pone.0283823)
Supplement: S2 Data — (ZIP) [file pone.0283823.s002.zip › 18.csv]

Werkzeuge Name	Datensatzkoordinatensystem X	Datensatzkoordinatensystem Y	Datensatzkoordinatensystem Z	Datensatzkoordinatensystem 3D	Patientenkoordinatensystem X	Patientenkoordinatensystem Y	Patientenkoordinatensystem Z	Patientenkoordinatensystem 3D	Extra Wert X	Extra Wert Y	Extra Wert Z	Extra Wert 3D	Extra Wert Beschreibung
Werkzeuge > Punkte > tmp zur Definition der Senkrechten auf tibia vk und hk	39.2 mm	29.7 mm	125.4 mm		14.8 mm links	24.3 mm anterior	8.4 mm inferior
Werkzeuge > Punkte > tmp proj. auf Ebene tibia coronar	39.2 mm	29.7 mm	125.4 mm		14.8 mm links	24.3 mm anterior	8.4 mm inferior
Werkzeuge > Punkte > TMP B	88 mm	62.1 mm	23.7 mm		34 mm rechts	8.1 mm posterior	93.3 mm superior
Werkzeuge > Punkte > tmp A	35.8 mm	59.1 mm	32.2 mm		18.2 mm links	5.1 mm posterior	84.8 mm superior
Werkzeuge > Punkte > TMP6	83.4 mm	60.6 mm	22.9 mm		29.4 mm rechts	6.6 mm posterior	94.1 mm superior
Werkzeuge > Punkte > TMP5	66.8 mm	90.5 mm	-1.4 mm		12.8 mm rechts	36.5 mm posterior	118.4 mm superior
Werkzeuge > Punkte > Tibiaachse proximal	38.9 mm	28.5 mm	106.8 mm		15.1 mm links	25.5 mm anterior	10.2 mm superior
Werkzeuge > Punkte > Tibiaachse distal	39.5 mm	30.9 mm	143.9 mm		14.5 mm links	23.1 mm anterior	26.9 mm inferior
Werkzeuge > Punkte > Talus medial proj. auf Ebene Tibia axial	43.4 mm	28.1 mm	144 mm		10.6 mm links	25.9 mm anterior	27 mm inferior
Werkzeuge > Punkte > Talus medial	43.5 mm	28.8 mm	154.2 mm		10.5 mm links	25.2 mm anterior	37.2 mm inferior
Werkzeuge > Punkte > Talus lateral proj. auf Ebene Tibia axial	37.2 mm	27.3 mm	144.2 mm		16.8 mm links	26.7 mm anterior	27.2 mm inferior
Werkzeuge > Punkte > Talus lateral	37.4 mm	28 mm	155.1 mm		16.6 mm links	26 mm anterior	38.1 mm inferior
Werkzeuge > Punkte > prox. Tibiahinterkante medial proj. auf Ebene tibia coronar (varus valgus)	38.6 mm	26.5 mm	75.8 mm		15.4 mm links	27.5 mm anterior	41.2 mm superior
Werkzeuge > Punkte > prox. Tibiahinterkante medial proj. auf Ebene tibia coronar	36.6 mm	26.6 mm	80.2 mm		17.4 mm links	27.4 mm anterior	36.8 mm superior
Werkzeuge > Punkte > prox. Tibiahinterkante medial proj. auf Ebene Tibia axial	36.5 mm	38.1 mm	143.5 mm		17.5 mm links	15.9 mm anterior	26.5 mm inferior
Werkzeuge > Punkte > prox. Tibiahinterkante medial (varus valgus)	38.2 mm	29.1 mm	75.7 mm		15.8 mm links	24.9 mm anterior	41.3 mm superior
Werkzeuge > Punkte > prox. Tibiahinterkante medial	35.6 mm	34 mm	79.7 mm		18.4 mm links	20 mm anterior	37.3 mm superior
Werkzeuge > Punkte > prox. Tibiahinterkante lateral proj. auf Ebene tibia coronar (varus valgus)	29.2 mm	25.4 mm	77.3 mm		24.8 mm links	28.6 mm anterior	39.7 mm superior
Werkzeuge > Punkte > prox. Tibiahinterkante lateral proj. auf Ebene tibia coronar	29.5 mm	25.6 mm	81.2 mm		24.5 mm links	28.4 mm anterior	35.8 mm superior
Werkzeuge > Punkte > prox. Tibiahinterkante lateral proj. auf Ebene Tibia axial	29.4 mm	37.1 mm	143.7 mm		24.6 mm links	16.9 mm anterior	26.7 mm inferior
Werkzeuge > Punkte > prox. Tibiahinterkante lateral (varus valgus)	28.8 mm	28.3 mm	77.1 mm		25.2 mm links	25.7 mm anterior	39.9 mm superior
Werkzeuge > Punkte > prox. Tibiahinterkante lateral	28.4 mm	33.1 mm	80.7 mm		25.6 mm links	20.9 mm anterior	36.3 mm superior
Werkzeuge > Punkte > Kondyle medial proj. auf Ebene Tibia axial	38.5 mm	39.7 mm	143.3 mm		15.5 mm links	14.3 mm anterior	26.3 mm inferior
Werkzeuge > Punkte > Kondyle medial proj. auf Ebene Femur coronar	37.2 mm	25.8 mm	60.1 mm		16.8 mm links	28.2 mm anterior	56.9 mm superior
Werkzeuge > Punkte > Kondyle medial	37.5 mm	35.1 mm	71.3 mm		16.5 mm links	18.9 mm anterior	45.7 mm superior
Werkzeuge > Punkte > Kondyle lateral proj auf Ebene Tibia axial	27.9 mm	38.3 mm	143.6 mm		26.1 mm links	15.7 mm anterior	26.6 mm inferior
Werkzeuge > Punkte > Kondyle lateral proj auf Ebene Femur coronar	26.5 mm	24.5 mm	61.6 mm		27.5 mm links	29.5 mm anterior	55.4 mm superior
Werkzeuge > Punkte > Kondyle lateral	26.8 mm	33.7 mm	72.7 mm		27.2 mm links	20.3 mm anterior	44.3 mm superior
Werkzeuge > Punkte > Femurkopfmittelpunkt	71.3 mm	66.7 mm	18.2 mm		17.3 mm rechts	12.7 mm posterior	98.8 mm superior
Werkzeuge > Punkte > Femurachsenpunkt proximal	25.5 mm	58.3 mm	33.6 mm		28.5 mm links	4.3 mm posterior	83.4 mm superior
Werkzeuge > Punkte > Femurachsenpunkt distal	30 mm	34.5 mm	53.2 mm		24 mm links	19.5 mm anterior	63.8 mm superior
Werkzeuge > Punkte > Femur prox. proj. auf Ebene Femur coronar	25.5 mm	58.3 mm	33.6 mm		28.5 mm links	4.3 mm posterior	83.4 mm superior
Werkzeuge > Punkte > Femur Hals Basis proj. auf Ebene Femur coronar	76.8 mm	66.5 mm	25.4 mm		22.8 mm rechts	12.5 mm posterior	91.6 mm superior
Werkzeuge > Punkte > Femur Hals Basis manuell Pro	25.1 mm	58 mm	33.3 mm		28.9 mm links	4 mm posterior	83.7 mm superior
Werkzeuge > Punkte > Femur Hals Basis manuell	23.7 mm	65.1 mm	27.5 mm		30.3 mm links	11.1 mm posterior	89.5 mm superior
Werkzeuge > Punkte > Femur Hals Basis (ermittelt durch Proj. auf Ebene manuell)	76.7 mm	64 mm	22.4 mm		22.7 mm rechts	10 mm posterior	94.6 mm superior
Werkzeuge > Punkte > Femur Hals Basis (Ebene) proj. auf Ebene Femur axial	77.3 mm	61 mm	24.9 mm		23.3 mm rechts	7 mm posterior	92.1 mm superior
Werkzeuge > Punkte > Endpunkt Verlängerung der Senkrechten auf Kondylenachse	20.9 mm	72.5 mm	21.9 mm		33.1 mm links	18.5 mm posterior	95.1 mm superior
Werkzeuge > Punkte > Endpunkt Senkrechte auf Kondylenachse	32.2 mm	25.2 mm	60.8 mm		21.8 mm links	28.8 mm anterior	56.2 mm superior
Werkzeuge > Punkte > Ende der Verlängerung Senkrechte auf tibia vk (varus valgus)	30.7 mm	25.5 mm	76.3 mm		23.3 mm links	28.5 mm anterior	40.7 mm superior
Werkzeuge > Punkte > Ende der Senkrechte auf tibia hk (varus valgus)	32.2 mm	25.7 mm	76.8 mm		21.8 mm links	28.3 mm anterior	40.2 mm superior
Werkzeuge > Punkte > dist. Tibiavorderkante medial proj. auf Ebene tibia coronar (varus valgus)	42.9 mm	31.8 mm	149.5 mm		11.1 mm links	22.2 mm anterior	32.5 mm inferior
Werkzeuge > Punkte > dist. Tibiavorderkante medial proj. auf Ebene tibia coronar	44.2 mm	31.9 mm	149.5 mm		9.8 mm links	22.1 mm anterior	32.5 mm inferior
Werkzeuge > Punkte > dist. Tibiavorderkante medial proj. auf Ebene Tibia axial	44.6 mm	28.1 mm	144 mm		9.4 mm links	25.9 mm anterior	27 mm inferior
Werkzeuge > Punkte > dist. Tibiavorderkante medial (varus valgus)	42.9 mm	31.7 mm	149.5 mm		11.1 mm links	22.3 mm anterior	32.5 mm inferior
Werkzeuge > Punkte > dist. Tibiavorderkante medial	44.7 mm	28.5 mm	149.7 mm		9.3 mm links	25.5 mm anterior	32.7 mm inferior
Werkzeuge > Punkte > dist. Tibiavorderkante lateral proj. auf Ebene tibia coronar (varus valgus)	36.9 mm	31 mm	150.6 mm		17.1 mm links	23 mm anterior	33.6 mm inferior
Werkzeuge > Punkte > dist. Tibiavorderkante lateral proj. auf Ebene tibia coronar	36.4 mm	31 mm	151.4 mm		17.6 mm links	23 mm anterior	34.4 mm inferior
Werkzeuge > Punkte > dist. Tibiavorderkante lateral proj. auf Ebene Tibia axial	36.8 mm	26.3 mm	144.2 mm		17.2 mm links	27.7 mm anterior	27.2 mm inferior
Werkzeuge > Punkte > dist. Tibiavorderkante lateral (varus valgus)	37 mm	30.1 mm	150.7 mm		17 mm links	23.9 mm anterior	33.7 mm inferior
Werkzeuge > Punkte > dist. Tibiavorderkante lateral	36.9 mm	26.8 mm	151.6 mm		17.1 mm links	27.2 mm anterior	34.6 mm inferior
Werkzeuge > Punkte > AxPro_Kopfszentrum	72.7 mm	59.5 mm	24.1 mm		18.7 mm rechts	5.5 mm posterior	92.9 mm superior
Werkzeuge > Punkte > AxPro_Kondyle medial	31.2 mm	68.1 mm	44.2 mm		22.8 mm links	14.1 mm posterior	72.8 mm superior
Werkzeuge > Punkte > AxPro_Kondyle lateral	20.5 mm	67 mm	45.4 mm		33.5 mm links	13 mm posterior	71.6 mm superior
Werkzeuge > Linien > Verlängerung Senkrechte auf tibia vk (varus valgus)	8.6 mm	4.3 mm	49.1 mm	50 mm	8.6 mm links	4.3 mm anterior	49.1 mm superior	50 mm
Werkzeuge > Linien > Verlängerung der Senkrechten auf Kondylenachse	9.1 mm	38 mm	31.2 mm	50 mm	9.1 mm links	38 mm posterior	31.2 mm superior	50 mm
Werkzeuge > Linien > transkondyläre Achse	10.7 mm	1.4 mm	1.4 mm	10.8 mm	10.7 mm rechts	1.4 mm posterior	1.4 mm superior	10.8 mm
Werkzeuge > Linien > Tibiaachse	0.5 mm	2.4 mm	37.1 mm	37.2 mm	0.5 mm links	2.4 mm anterior	37.1 mm superior	37.2 mm
Werkzeuge > Linien > Talusachse proj. auf Ebene Tibia axial	6.2 mm	0.8 mm	0.1 mm	6.2 mm	6.2 mm links	0.8 mm anterior	0.1 mm inferior	6.2 mm
Werkzeuge > Linien > Senkrechte auf Kondylenachse	2.2 mm	9.3 mm	7.6 mm	12.3 mm	2.2 mm rechts	9.3 mm anterior	7.6 mm inferior	12.3 mm
Werkzeuge > Linien > Senkrechte auf dist. Tibiavorderkante in Ebene tibia coronar (varus valgus)	4.2 mm	2.1 mm	24.1 mm	24.5 mm	4.2 mm rechts	2.1 mm posterior	24.1 mm inferior	24.5 mm
Werkzeuge > Linien > Senkrecht auf prox. Tibiahinterkante in Ebene tibia coronar (varus valgus)	7 mm	4 mm	48.5 mm	49.2 mm	7 mm links	4 mm anterior	48.5 mm superior	49.2 mm
Werkzeuge > Linien > prox. Tibiahinterkante proj. auf Ebene Tibia axial	7.1 mm	1 mm	0.2 mm	7.2 mm	7.1 mm rechts	1 mm posterior	0.2 mm superior	7.2 mm
Werkzeuge > Linien > prox. Tibiahinterkante proj auf Ebene tibia coronar (varus valgus)	9.3 mm	1.2 mm	1.4 mm	9.5 mm	9.3 mm rechts	1.2 mm posterior	1.4 mm superior	9.5 mm
Werkzeuge > Linien > prox. Tibiahinterkante proj auf Ebene tibia coronar	7.1 mm	0.9 mm	1 mm	7.3 mm	7.1 mm rechts	0.9 mm posterior	1 mm superior	7.3 mm
Werkzeuge > Linien > prox. Tibiahinterkante (varus valgus)	9.4 mm	0.8 mm	1.4 mm	9.5 mm	9.4 mm rechts	0.8 mm posterior	1.4 mm superior	9.5 mm
Werkzeuge > Linien > prox. Tibiahinterkante	7.1 mm	0.9 mm	1 mm	7.3 mm	7.1 mm rechts	0.9 mm posterior	1 mm superior	7.3 mm
Werkzeuge > Linien > prox. femorale Längsachse	1.7 mm	6.9 mm	6.1 mm	9.4 mm	1.7 mm links	6.9 mm posterior	6.1 mm superior	9.4 mm
Werkzeuge > Linien > Neue Linie 31	10.7 mm	1.1 mm	1.2 mm	10.8 mm	10.7 mm rechts	1.1 mm posterior	1.2 mm superior	10.8 mm
Werkzeuge > Linien > Lot von Femurkopfmittelpunk	5.4 mm	2.8 mm	4.3 mm	7.4 mm	5.4 mm rechts	2.8 mm anterior	4.3 mm inferior	7.4 mm
Werkzeuge > Linien > Kopfzentrum - Femur Hals Basis (manuell) Linie	47.6 mm	1.6 mm	9.3 mm	48.5 mm	47.6 mm links	1.6 mm anterior	9.3 mm inferior	48.5 mm
Werkzeuge > Linien > Kopfzentrum - Femur Hals Basis (durch Ebene) Linie	5.4 mm	2.8 mm	4.3 mm	7.4 mm	5.4 mm rechts	2.8 mm anterior	4.3 mm inferior	7.4 mm
Werkzeuge > Linien > Kondyle_Femur Hals Basis Prox	10.7 mm	1.1 mm	1.2 mm	10.8 mm	10.7 mm rechts	1.1 mm posterior	1.2 mm superior	10.8 mm
Werkzeuge > Linien > Kondyle_AxPro_Kopfzentrum	10.7 mm	1.1 mm	1.2 mm	10.8 mm	10.7 mm rechts	1.1 mm posterior	1.2 mm superior	10.8 mm
Werkzeuge > Linien > Kondylenachse proj. auf Ebene Femur coronar	10.7 mm	1.4 mm	1.4 mm	10.8 mm	10.7 mm links	1.4 mm anterior	1.4 mm inferior	10.8 mm
Werkzeuge > Linien > Kondylenachse	10.7 mm	1.4 mm	1.4 mm	10.8 mm	10.7 mm links	1.4 mm anterior	1.4 mm inferior	10.8 mm
Werkzeuge > Linien > Kondyle proj. auf Ebene Tibia axial	10.7 mm	1.5 mm	0.3 mm	10.8 mm	10.7 mm links	1.5 mm anterior	0.3 mm inferior	10.8 mm
Werkzeuge > Linien > Femurachse proj. auf Ebene Femur coronar
Werkzeuge > Linien > Femurachse Kopfzentrum	4.5 mm	23.8 mm	19.6 mm	31.1 mm	4.5 mm links	23.8 mm posterior	19.6 mm superior	31.1 mm
Werkzeuge > Linien > Femurachse	4.5 mm	23.8 mm	19.6 mm	31.1 mm	4.5 mm links	23.8 mm posterior	19.6 mm superior	31.1 mm
Werkzeuge > Linien > dist. Tibiavorderkante proj. auf Ebene tibia coronar (varus valgus)	6 mm	0.8 mm	1.1 mm	6.2 mm	6 mm rechts	0.8 mm posterior	1.1 mm superior	6.2 mm
Werkzeuge > Linien > dist. Tibiavorderkante proj. auf Ebene tibia coronar	7.9 mm	1 mm	1.9 mm	8.2 mm	7.9 mm rechts	1 mm posterior	1.9 mm superior	8.2 mm
Werkzeuge > Linien > dist. Tibiavorderkante proj. auf Ebene Tibia axial	7.8 mm	1.8 mm	0.2 mm	8 mm	7.8 mm rechts	1.8 mm posterior	0.2 mm superior	8 mm
Werkzeuge > Linien > dist. Tibiavorderkante (varus valgus)	5.9 mm	1.7 mm	1.2 mm	6.3 mm	5.9 mm rechts	1.7 mm posterior	1.2 mm superior	6.3 mm
Werkzeuge > Linien > dist. Tibiavorderkante	7.8 mm	1.7 mm	1.9 mm	8.2 mm	7.8 mm rechts	1.7 mm posterior	1.9 mm superior	8.2 mm
Werkzeuge > Linien > AxPro_Kondyle	10.7 mm	1.1 mm	1.2 mm	10.8 mm	10.7 mm rechts	1.1 mm posterior	1.2 mm superior	10.8 mm
Werkzeuge > Winkel > Winkel Schenkelhalsachse Femurachse (mittels Ebene manuell)	51.3 °	1.7 °	50.3 °	44.1 °	51.3 °	1.7 °	50.3 °	44.1 °
Werkzeuge > Winkel > Winkel Schenkelhalsachse Femurachse (Femur Hals Basis manuell definiert)	88.2 °	138.5 °	80.8 °	90.1 °	88.2 °	138.5 °	80.8 °	90.1 °
Werkzeuge > Winkel > varus valgus Tibia proj.	1.7 °	0.2 °	3.3 °	1.7 °	1.7 °	0.2 °	3.3 °	1.7 °
Werkzeuge > Winkel > varus valgus Femur proj.	3.2 °	0 °	2.6 °	2.1 °	3.2 °	0 °	2.6 °	2.1 °
Werkzeuge > Winkel > Torsionswinkel proj. auf Ebene Tibia axial	0.3 °	2.5 °	5.2 °	5.2 °	0.3 °	2.5 °	5.2 °	5.2 °
Werkzeuge > Winkel > Tibiotalare Torsion (TTT) proj.	0.4 °	3 °	5.9 °	5.9 °	0.4 °	3 °	5.9 °	5.9 °
Werkzeuge > Winkel > FTR (femorotibial Rotation) proj.	0 °	0 °	0 °	0 °	0 °	0 °	0 °	0 °
Werkzeuge > Winkel > Antetorsionswinkel korrigiert	164.3 °	105.5 °	167.6 °	160.4 °	164.3 °	105.5 °	167.6 °	160.4 °
Werkzeuge > Winkel > Antetorsionswinkel (über Ebene manuell bestimmt) proj	19.4 °	102.1 °	15.5 °	24.4 °	19.4 °	102.1 °	15.5 °	24.4 °
Werkzeuge > Winkel > Antetorsionswinkel (Femur Hals Basis manuell) proj	4.7 °	33.1 °	3.9 °	6.1 °	4.7 °	33.1 °	3.9 °	6.1 °
Werkzeuge > Ebenen > Tibia coronar
Werkzeuge > Ebenen > Tibia axial
Werkzeuge > Ebenen > Femur coronar
Werkzeuge > Ebenen > Femur axial
Werkzeuge > Ebenen > Ebene manuell
Werkzeuge > Polylinien > Punkte auf Kopf
Werkzeuge > Koordinatensysteme > ks tibia prox.
Werkzeuge > Koordinatensysteme > ks femur
Werkzeuge > Koordinatensysteme > ks
Werkzeuge > Koordinatensysteme > Kopie ks femur
Werkzeuge > Variablen > Kopfachsen_tmp	-100
Werkzeuge > Variablen > 300	300
Werkzeuge > Variablen > 50	50
Werkzeuge > Variablen > -50	-50
