# Supplementary material for: 3D Slicer open-source software plug-in for vector-based angle calculation of canine hind limb alignment in computed tomographic images
Source: PLoS One. 2024 Mar 29;19(3):e0283823. doi: 10.1371/journal.pone.0283823 (PMC10980227; doi:10.1371/journal.pone.0283823)
Supplement: S2 Data — (ZIP) [file pone.0283823.s002.zip › 19.csv]

Werkzeuge Name	Datensatzkoordinatensystem X	Datensatzkoordinatensystem Y	Datensatzkoordinatensystem Z	Datensatzkoordinatensystem 3D	Patientenkoordinatensystem X	Patientenkoordinatensystem Y	Patientenkoordinatensystem Z	Patientenkoordinatensystem 3D	Extra Wert X	Extra Wert Y	Extra Wert Z	Extra Wert 3D	Extra Wert Beschreibung
Ansichten > Ergebnisse varus valgus Tibia > varus valgus Tibia proj.	1.7 °	0 °	6.1 °	1.7 °	1.7 °	0 °	6.1 °	1.7 °
Ansichten > Ergebnisse varus valgus Femur > varus valgus Femur proj.	5.9 °	0.4 °	6.1 °	4.3 °	5.9 °	0.4 °	6.1 °	4.3 °
Ansichten > Ergebnisse Torsionswinkel Tibia > Torsionswinkel proj. auf Ebene Tibia axial	0.1 °	32.2 °	2 °	2 °	0.1 °	32.2 °	2 °	2 °
Ansichten > Ergebnisse FTR (femorotibiale Rotation) proj. > FTR (femorotibial Rotation) proj.	0 °	14.7 °	0.6 °	0.6 °	0 °	14.7 °	0.6 °	0.6 °
Ansichten > Ergebnisse AT-Winkel proj. > Winkel Schenkelhalsachse Femurachse (mittels Ebene manuell)	131.7 °	158.8 °	107.9 °	130.6 °	131.7 °	158.8 °	107.9 °	130.6 °
Ansichten > Ergebnisse AT-Winkel proj. > Winkel Schenkelhalsachse Femurachse (Femur Hals Basis manuell definiert)	138.9 °	157.2 °	112.9 °	136 °	138.9 °	157.2 °	112.9 °	136 °
Ansichten > Ergebnisse AT-Winkel proj. > Antetorsionswinkel (über Ebene manuell bestimmt) proj	21.2 °	167.9 °	22.4 °	30.5 °	21.2 °	167.9 °	22.4 °	30.5 °
Ansichten > Ergebnisse AT-Winkel proj. > Antetorsionswinkel (Femur Hals Basis manuell) proj	15 °	12.2 °	16.1 °	21 °	15 °	12.2 °	16.1 °	21 °
Ansichten > Ergebnis Tibiotalare Torsion (TTT) > Tibiotalare Torsion (TTT) proj.	0.3 °	109.4 °	6.6 °	6.6 °	0.3 °	109.4 °	6.6 °	6.6 °
Ansichten > Eingaben varus valgus Tibia > Tibiaachse proximal	69.1 mm	27.2 mm	103.2 mm		15.1 mm rechts	26.8 mm anterior	13.8 mm superior
Ansichten > Eingaben varus valgus Tibia > Tibiaachse distal	67.5 mm	28.9 mm	143.7 mm		13.5 mm rechts	25.1 mm anterior	26.7 mm inferior
Ansichten > Eingaben varus valgus Tibia > prox. Tibiahinterkante medial (varus valgus)	68.1 mm	29.7 mm	77.8 mm		14.1 mm rechts	24.3 mm anterior	39.2 mm superior
Ansichten > Eingaben varus valgus Tibia > prox. Tibiahinterkante medial	70.4 mm	34.3 mm	81.8 mm		16.4 mm rechts	19.7 mm anterior	35.2 mm superior
Ansichten > Eingaben varus valgus Tibia > prox. Tibiahinterkante lateral (varus valgus)	79 mm	29.7 mm	78.7 mm		25 mm rechts	24.3 mm anterior	38.3 mm superior
Ansichten > Eingaben varus valgus Tibia > prox. Tibiahinterkante lateral	78.4 mm	34.3 mm	82.8 mm		24.4 mm rechts	19.7 mm anterior	34.2 mm superior
Ansichten > Eingaben varus valgus Tibia > dist. Tibiavorderkante medial (varus valgus)	64.7 mm	29.2 mm	149.3 mm		10.7 mm rechts	24.8 mm anterior	32.3 mm inferior
Ansichten > Eingaben varus valgus Tibia > dist. Tibiavorderkante medial	63.3 mm	25.2 mm	149.8 mm		9.3 mm rechts	28.8 mm anterior	32.8 mm inferior
Ansichten > Eingaben varus valgus Tibia > dist. Tibiavorderkante lateral (varus valgus)	69.9 mm	28 mm	150 mm		15.9 mm rechts	26 mm anterior	33 mm inferior
Ansichten > Eingaben varus valgus Tibia > dist. Tibiavorderkante lateral	70.8 mm	24.9 mm	150.8 mm		16.8 mm rechts	29.1 mm anterior	33.8 mm inferior
Ansichten > Eingaben varus valgus Femur > Kondyle medial	69.9 mm	35.3 mm	74 mm		15.9 mm rechts	18.7 mm anterior	43 mm superior
Ansichten > Eingaben varus valgus Femur > Kondyle lateral	79.8 mm	35.4 mm	75.4 mm		25.8 mm rechts	18.6 mm anterior	41.6 mm superior
Ansichten > Eingaben varus valgus Femur > Femurachsenpunkt proximal	77.1 mm	55.7 mm	31.9 mm		23.1 mm rechts	1.7 mm posterior	85.1 mm superior
Ansichten > Eingaben varus valgus Femur > Femurachsenpunkt distal	76 mm	29.9 mm	59.1 mm		22 mm rechts	24.1 mm anterior	57.9 mm superior
Ansichten > Eingaben Tibiotalare Torsion (TTT) > Tibiaachse proximal	69.1 mm	27.2 mm	103.2 mm		15.1 mm rechts	26.8 mm anterior	13.8 mm superior
Ansichten > Eingaben Tibiotalare Torsion (TTT) > Tibiaachse distal	67.5 mm	28.9 mm	143.7 mm		13.5 mm rechts	25.1 mm anterior	26.7 mm inferior
Ansichten > Eingaben Tibiotalare Torsion (TTT) > Talus medial	64.6 mm	25.6 mm	154.2 mm		10.6 mm rechts	28.4 mm anterior	37.2 mm inferior
Ansichten > Eingaben Tibiotalare Torsion (TTT) > Talus lateral	71.1 mm	26 mm	154.7 mm		17.1 mm rechts	28 mm anterior	37.7 mm inferior
Ansichten > Eingaben Tibiotalare Torsion (TTT) > dist. Tibiavorderkante medial	63.3 mm	25.2 mm	149.8 mm		9.3 mm rechts	28.8 mm anterior	32.8 mm inferior
Ansichten > Eingaben Tibiotalare Torsion (TTT) > dist. Tibiavorderkante lateral	70.8 mm	24.9 mm	150.8 mm		16.8 mm rechts	29.1 mm anterior	33.8 mm inferior
Ansichten > Eingaben Tibia Torsionswinkel > Tibiaachse proximal	69.1 mm	27.2 mm	103.2 mm		15.1 mm rechts	26.8 mm anterior	13.8 mm superior
Ansichten > Eingaben Tibia Torsionswinkel > Tibiaachse distal	67.5 mm	28.9 mm	143.7 mm		13.5 mm rechts	25.1 mm anterior	26.7 mm inferior
Ansichten > Eingaben Tibia Torsionswinkel > prox. Tibiahinterkante medial	70.4 mm	34.3 mm	81.8 mm		16.4 mm rechts	19.7 mm anterior	35.2 mm superior
Ansichten > Eingaben Tibia Torsionswinkel > prox. Tibiahinterkante lateral	78.4 mm	34.3 mm	82.8 mm		24.4 mm rechts	19.7 mm anterior	34.2 mm superior
Ansichten > Eingaben Tibia Torsionswinkel > dist. Tibiavorderkante medial	63.3 mm	25.2 mm	149.8 mm		9.3 mm rechts	28.8 mm anterior	32.8 mm inferior
Ansichten > Eingaben Tibia Torsionswinkel > dist. Tibiavorderkante lateral	70.8 mm	24.9 mm	150.8 mm		16.8 mm rechts	29.1 mm anterior	33.8 mm inferior
Ansichten > Eingaben FTR (femorotibiale Rotation) proj. > Tibiaachse proximal	69.1 mm	27.2 mm	103.2 mm		15.1 mm rechts	26.8 mm anterior	13.8 mm superior
Ansichten > Eingaben FTR (femorotibiale Rotation) proj. > Tibiaachse distal	67.5 mm	28.9 mm	143.7 mm		13.5 mm rechts	25.1 mm anterior	26.7 mm inferior
Ansichten > Eingaben FTR (femorotibiale Rotation) proj. > prox. Tibiahinterkante medial	70.4 mm	34.3 mm	81.8 mm		16.4 mm rechts	19.7 mm anterior	35.2 mm superior
Ansichten > Eingaben FTR (femorotibiale Rotation) proj. > prox. Tibiahinterkante lateral	78.4 mm	34.3 mm	82.8 mm		24.4 mm rechts	19.7 mm anterior	34.2 mm superior
Ansichten > Eingaben FTR (femorotibiale Rotation) proj. > Kondyle medial	69.9 mm	35.3 mm	74 mm		15.9 mm rechts	18.7 mm anterior	43 mm superior
Ansichten > Eingaben FTR (femorotibiale Rotation) proj. > Kondyle lateral	79.8 mm	35.4 mm	75.4 mm		25.8 mm rechts	18.6 mm anterior	41.6 mm superior
Ansichten > Eingaben AT Winkel proj. > Kondyle medial	69.9 mm	35.3 mm	74 mm		15.9 mm rechts	18.7 mm anterior	43 mm superior
Ansichten > Eingaben AT Winkel proj. > Kondyle lateral	79.8 mm	35.4 mm	75.4 mm		25.8 mm rechts	18.6 mm anterior	41.6 mm superior
Ansichten > Eingaben AT Winkel proj. > Femurkopfmittelpunkt	68.2 mm	65.1 mm	15.5 mm		14.2 mm rechts	11.1 mm posterior	101.5 mm superior
Ansichten > Eingaben AT Winkel proj. > Femurachsenpunkt proximal	77.1 mm	55.7 mm	31.9 mm		23.1 mm rechts	1.7 mm posterior	85.1 mm superior
Ansichten > Eingaben AT Winkel proj. > Femurachsenpunkt distal	76 mm	29.9 mm	59.1 mm		22 mm rechts	24.1 mm anterior	57.9 mm superior
Ansichten > Eingaben AT Winkel proj. > Femur Hals Basis manuell	77.6 mm	60.7 mm	27.2 mm		23.6 mm rechts	6.7 mm posterior	89.8 mm superior
Ansichten > Eingaben AT Winkel proj. > Femur Hals Basis (ermittelt durch Proj. auf Ebene manuell)	75.1 mm	62.1 mm	21.6 mm		21.1 mm rechts	8.1 mm posterior	95.4 mm superior
Ansichten > Eingaben AT Winkel proj. > Lot von Femurkopfmittelpunk	6.8 mm	2.9 mm	6.1 mm	9.6 mm	6.8 mm rechts	2.9 mm anterior	6.1 mm inferior	9.6 mm
Ansichten > Eingaben AT Winkel proj. > Ebene manuell
Ansichten > Eingaben AT Winkel proj. > Punkte auf Kopf
Ansichten > Ansicht Werkzeuge varus valgus Tibia > tmp zur Definition der Senkrechten auf tibia vk und hk	68.3 mm	28 mm	123.5 mm		14.3 mm rechts	26 mm anterior	6.5 mm inferior
Ansichten > Ansicht Werkzeuge varus valgus Tibia > tmp proj. auf Ebene tibia coronar	68.3 mm	28 mm	123.5 mm		14.3 mm rechts	26 mm anterior	6.5 mm inferior
Ansichten > Ansicht Werkzeuge varus valgus Tibia > Tibiaachse proximal	69.1 mm	27.2 mm	103.2 mm		15.1 mm rechts	26.8 mm anterior	13.8 mm superior
Ansichten > Ansicht Werkzeuge varus valgus Tibia > Tibiaachse distal	67.5 mm	28.9 mm	143.7 mm		13.5 mm rechts	25.1 mm anterior	26.7 mm inferior
Ansichten > Ansicht Werkzeuge varus valgus Tibia > prox. Tibiahinterkante medial proj. auf Ebene tibia coronar (varus valgus)	68.1 mm	26.1 mm	77.9 mm		14.1 mm rechts	27.9 mm anterior	39.1 mm superior
Ansichten > Ansicht Werkzeuge varus valgus Tibia > prox. Tibiahinterkante medial (varus valgus)	68.1 mm	29.7 mm	77.8 mm		14.1 mm rechts	24.3 mm anterior	39.2 mm superior
Ansichten > Ansicht Werkzeuge varus valgus Tibia > prox. Tibiahinterkante lateral proj. auf Ebene tibia coronar (varus valgus)	78.9 mm	26 mm	78.9 mm		24.9 mm rechts	28 mm anterior	38.1 mm superior
Ansichten > Ansicht Werkzeuge varus valgus Tibia > prox. Tibiahinterkante lateral (varus valgus)	79 mm	29.7 mm	78.7 mm		25 mm rechts	24.3 mm anterior	38.3 mm superior
Ansichten > Ansicht Werkzeuge varus valgus Tibia > Ende der Verlängerung Senkrechte auf tibia vk (varus valgus)	74.1 mm	25.9 mm	73.8 mm		20.1 mm rechts	28.1 mm anterior	43.2 mm superior
Ansichten > Ansicht Werkzeuge varus valgus Tibia > Ende der Senkrechte auf tibia hk (varus valgus)	72.2 mm	26.1 mm	78.3 mm		18.2 mm rechts	27.9 mm anterior	38.7 mm superior
Ansichten > Ansicht Werkzeuge varus valgus Tibia > dist. Tibiavorderkante medial proj. auf Ebene tibia coronar (varus valgus)	64.7 mm	29.2 mm	149.3 mm		10.7 mm rechts	24.8 mm anterior	32.3 mm inferior
Ansichten > Ansicht Werkzeuge varus valgus Tibia > dist. Tibiavorderkante medial (varus valgus)	64.7 mm	29.2 mm	149.3 mm		10.7 mm rechts	24.8 mm anterior	32.3 mm inferior
Ansichten > Ansicht Werkzeuge varus valgus Tibia > dist. Tibiavorderkante lateral proj. auf Ebene tibia coronar (varus valgus)	69.9 mm	29.1 mm	149.9 mm		15.9 mm rechts	24.9 mm anterior	32.9 mm inferior
Ansichten > Ansicht Werkzeuge varus valgus Tibia > dist. Tibiavorderkante lateral (varus valgus)	69.9 mm	28 mm	150 mm		15.9 mm rechts	26 mm anterior	33 mm inferior
Ansichten > Ansicht Werkzeuge varus valgus Tibia > Verlängerung Senkrechte auf tibia vk (varus valgus)	5.8 mm	2.2 mm	49.6 mm	50 mm	5.8 mm rechts	2.2 mm anterior	49.6 mm superior	50 mm
Ansichten > Ansicht Werkzeuge varus valgus Tibia > Tibiaachse	1.6 mm	1.7 mm	40.5 mm	40.6 mm	1.6 mm rechts	1.7 mm anterior	40.5 mm superior	40.6 mm
Ansichten > Ansicht Werkzeuge varus valgus Tibia > Senkrechte auf dist. Tibiavorderkante in Ebene tibia coronar (varus valgus)	3 mm	1.1 mm	25.9 mm	26.1 mm	3 mm links	1.1 mm posterior	25.9 mm inferior	26.1 mm
Ansichten > Ansicht Werkzeuge varus valgus Tibia > Senkrecht auf prox. Tibiahinterkante in Ebene tibia coronar (varus valgus)	3.9 mm	2 mm	45.2 mm	45.4 mm	3.9 mm rechts	2 mm anterior	45.2 mm superior	45.4 mm
Ansichten > Ansicht Werkzeuge varus valgus Tibia > prox. Tibiahinterkante proj auf Ebene tibia coronar (varus valgus)	10.9 mm	0.1 mm	0.9 mm	10.9 mm	10.9 mm links	0.1 mm posterior	0.9 mm superior	10.9 mm
Ansichten > Ansicht Werkzeuge varus valgus Tibia > prox. Tibiahinterkante (varus valgus)	10.9 mm	0 mm	0.9 mm	10.9 mm	10.9 mm links	0 mm	0.9 mm superior	10.9 mm
Ansichten > Ansicht Werkzeuge varus valgus Tibia > dist. Tibiavorderkante proj. auf Ebene tibia coronar (varus valgus)	5.2 mm	0 mm	0.6 mm	5.2 mm	5.2 mm links	0 mm posterior	0.6 mm superior	5.2 mm
Ansichten > Ansicht Werkzeuge varus valgus Tibia > dist. Tibiavorderkante (varus valgus)	5.1 mm	1.2 mm	0.7 mm	5.3 mm	5.1 mm links	1.2 mm posterior	0.7 mm superior	5.3 mm
Ansichten > Ansicht Werkzeuge varus valgus Tibia > varus valgus Tibia proj.	1.7 °	0 °	6.1 °	1.7 °	1.7 °	0 °	6.1 °	1.7 °
Ansichten > Ansicht Werkzeuge varus valgus Tibia > Tibia coronar
Ansichten > Ansicht Werkzeuge varus valgus Tibia > ks tibia prox.
Ansichten > Ansicht Werkzeuge varus valgus Femur > Kondyle medial proj. auf Ebene Femur coronar	71.4 mm	24.7 mm	64 mm		17.4 mm rechts	29.3 mm anterior	53 mm superior
Ansichten > Ansicht Werkzeuge varus valgus Femur > Kondyle medial	69.9 mm	35.3 mm	74 mm		15.9 mm rechts	18.7 mm anterior	43 mm superior
Ansichten > Ansicht Werkzeuge varus valgus Femur > Kondyle lateral proj auf Ebene Femur coronar	81.3 mm	24.8 mm	65.4 mm		27.3 mm rechts	29.2 mm anterior	51.6 mm superior
Ansichten > Ansicht Werkzeuge varus valgus Femur > Kondyle lateral	79.8 mm	35.4 mm	75.4 mm		25.8 mm rechts	18.6 mm anterior	41.6 mm superior
Ansichten > Ansicht Werkzeuge varus valgus Femur > Femurachsenpunkt proximal	77.1 mm	55.7 mm	31.9 mm		23.1 mm rechts	1.7 mm posterior	85.1 mm superior
Ansichten > Ansicht Werkzeuge varus valgus Femur > Femurachsenpunkt distal	76 mm	29.9 mm	59.1 mm		22 mm rechts	24.1 mm anterior	57.9 mm superior
Ansichten > Ansicht Werkzeuge varus valgus Femur > Femur prox. proj. auf Ebene Femur coronar	77.1 mm	55.7 mm	31.9 mm		23.1 mm rechts	1.7 mm posterior	85.1 mm superior
Ansichten > Ansicht Werkzeuge varus valgus Femur > Endpunkt Verlängerung der Senkrechten auf Kondylenachse	81.1 mm	64.4 mm	23.3 mm		27.1 mm rechts	10.4 mm posterior	93.7 mm superior
Ansichten > Ansicht Werkzeuge varus valgus Femur > Endpunkt Senkrechte auf Kondylenachse	75.2 mm	24.7 mm	64.5 mm		21.2 mm rechts	29.3 mm anterior	52.5 mm superior
Ansichten > Ansicht Werkzeuge varus valgus Femur > Verlängerung der Senkrechten auf Kondylenachse	5.2 mm	34.5 mm	35.9 mm	50 mm	5.2 mm rechts	34.5 mm posterior	35.9 mm superior	50 mm
Ansichten > Ansicht Werkzeuge varus valgus Femur > Senkrechte auf Kondylenachse	0.8 mm	5.2 mm	5.4 mm	7.5 mm	0.8 mm links	5.2 mm anterior	5.4 mm inferior	7.5 mm
Ansichten > Ansicht Werkzeuge varus valgus Femur > Kondylenachse proj. auf Ebene Femur coronar	9.8 mm	0 mm	1.4 mm	10 mm	9.8 mm rechts	0 mm posterior	1.4 mm inferior	10 mm
Ansichten > Ansicht Werkzeuge varus valgus Femur > Kondylenachse	9.8 mm	0 mm	1.4 mm	10 mm	9.8 mm rechts	0 mm posterior	1.4 mm inferior	10 mm
Ansichten > Ansicht Werkzeuge varus valgus Femur > Femurachse proj. auf Ebene Femur coronar
Ansichten > Ansicht Werkzeuge varus valgus Femur > Femurachse	1.1 mm	25.8 mm	27.2 mm	37.5 mm	1.1 mm rechts	25.8 mm posterior	27.2 mm superior	37.5 mm
Ansichten > Ansicht Werkzeuge varus valgus Femur > varus valgus Femur proj.	5.9 °	0.4 °	6.1 °	4.3 °	5.9 °	0.4 °	6.1 °	4.3 °
Ansichten > Ansicht Werkzeuge varus valgus Femur > Femur coronar
Ansichten > Ansicht Werkzeuge varus valgus Femur > ks femur
Ansichten > Ansicht Werkzeuge Torsionswinkel Tibia > Tibiaachse proximal	69.1 mm	27.2 mm	103.2 mm		15.1 mm rechts	26.8 mm anterior	13.8 mm superior
Ansichten > Ansicht Werkzeuge Torsionswinkel Tibia > Tibiaachse distal	67.5 mm	28.9 mm	143.7 mm		13.5 mm rechts	25.1 mm anterior	26.7 mm inferior
Ansichten > Ansicht Werkzeuge Torsionswinkel Tibia > prox. Tibiahinterkante medial proj. auf Ebene Tibia axial	67.9 mm	37 mm	143.4 mm		13.9 mm rechts	17 mm anterior	26.4 mm inferior
Ansichten > Ansicht Werkzeuge Torsionswinkel Tibia > prox. Tibiahinterkante medial	70.4 mm	34.3 mm	81.8 mm		16.4 mm rechts	19.7 mm anterior	35.2 mm superior
Ansichten > Ansicht Werkzeuge Torsionswinkel Tibia > prox. Tibiahinterkante lateral proj. auf Ebene Tibia axial	75.9 mm	36.9 mm	143.7 mm		21.9 mm rechts	17.1 mm anterior	26.7 mm inferior
Ansichten > Ansicht Werkzeuge Torsionswinkel Tibia > prox. Tibiahinterkante lateral	78.4 mm	34.3 mm	82.8 mm		24.4 mm rechts	19.7 mm anterior	34.2 mm superior
Ansichten > Ansicht Werkzeuge Torsionswinkel Tibia > dist. Tibiavorderkante medial proj. auf Ebene Tibia axial	63.6 mm	25 mm	143.7 mm		9.6 mm rechts	29 mm anterior	26.7 mm inferior
Ansichten > Ansicht Werkzeuge Torsionswinkel Tibia > dist. Tibiavorderkante medial	63.3 mm	25.2 mm	149.8 mm		9.3 mm rechts	28.8 mm anterior	32.8 mm inferior
Ansichten > Ansicht Werkzeuge Torsionswinkel Tibia > dist. Tibiavorderkante lateral proj. auf Ebene Tibia axial	71.1 mm	24.6 mm	144.1 mm		17.1 mm rechts	29.4 mm anterior	27.1 mm inferior
Ansichten > Ansicht Werkzeuge Torsionswinkel Tibia > dist. Tibiavorderkante lateral	70.8 mm	24.9 mm	150.8 mm		16.8 mm rechts	29.1 mm anterior	33.8 mm inferior
Ansichten > Ansicht Werkzeuge Torsionswinkel Tibia > prox. Tibiahinterkante proj. auf Ebene Tibia axial	8 mm	0.1 mm	0.3 mm	8 mm	8 mm links	0.1 mm posterior	0.3 mm superior	8 mm
Ansichten > Ansicht Werkzeuge Torsionswinkel Tibia > prox. Tibiahinterkante	8 mm	0.1 mm	1.1 mm	8 mm	8 mm links	0.1 mm posterior	1.1 mm superior	8 mm
Ansichten > Ansicht Werkzeuge Torsionswinkel Tibia > dist. Tibiavorderkante proj. auf Ebene Tibia axial	7.5 mm	0.4 mm	0.3 mm	7.5 mm	7.5 mm links	0.4 mm posterior	0.3 mm superior	7.5 mm
Ansichten > Ansicht Werkzeuge Torsionswinkel Tibia > dist. Tibiavorderkante	7.5 mm	0.3 mm	1 mm	7.6 mm	7.5 mm links	0.3 mm posterior	1 mm superior	7.6 mm
Ansichten > Ansicht Werkzeuge Torsionswinkel Tibia > Torsionswinkel proj. auf Ebene Tibia axial	0.1 °	32.2 °	2 °	2 °	0.1 °	32.2 °	2 °	2 °
Ansichten > Ansicht Werkzeuge Torsionswinkel Tibia > Tibia axial
Ansichten > Ansicht Werkzeuge Torsionswinkel Tibia > ks tibia prox.
Ansichten > Ansicht Werkzeuge Tibiotalare Torsion (TTT) > Tibiaachse proximal	69.1 mm	27.2 mm	103.2 mm		15.1 mm rechts	26.8 mm anterior	13.8 mm superior
Ansichten > Ansicht Werkzeuge Tibiotalare Torsion (TTT) > Tibiaachse distal	67.5 mm	28.9 mm	143.7 mm		13.5 mm rechts	25.1 mm anterior	26.7 mm inferior
Ansichten > Ansicht Werkzeuge Tibiotalare Torsion (TTT) > Talus medial proj. auf Ebene Tibia axial	65 mm	25.1 mm	143.8 mm		11 mm rechts	28.9 mm anterior	26.8 mm inferior
Ansichten > Ansicht Werkzeuge Tibiotalare Torsion (TTT) > Talus medial	64.6 mm	25.6 mm	154.2 mm		10.6 mm rechts	28.4 mm anterior	37.2 mm inferior
Ansichten > Ansicht Werkzeuge Tibiotalare Torsion (TTT) > Talus lateral proj. auf Ebene Tibia axial	71.5 mm	25.6 mm	144 mm		17.5 mm rechts	28.4 mm anterior	27 mm inferior
Ansichten > Ansicht Werkzeuge Tibiotalare Torsion (TTT) > Talus lateral	71.1 mm	26 mm	154.7 mm		17.1 mm rechts	28 mm anterior	37.7 mm inferior
Ansichten > Ansicht Werkzeuge Tibiotalare Torsion (TTT) > dist. Tibiavorderkante medial proj. auf Ebene Tibia axial	63.6 mm	25 mm	143.7 mm		9.6 mm rechts	29 mm anterior	26.7 mm inferior
Ansichten > Ansicht Werkzeuge Tibiotalare Torsion (TTT) > dist. Tibiavorderkante medial	63.3 mm	25.2 mm	149.8 mm		9.3 mm rechts	28.8 mm anterior	32.8 mm inferior
Ansichten > Ansicht Werkzeuge Tibiotalare Torsion (TTT) > dist. Tibiavorderkante lateral proj. auf Ebene Tibia axial	71.1 mm	24.6 mm	144.1 mm		17.1 mm rechts	29.4 mm anterior	27.1 mm inferior
Ansichten > Ansicht Werkzeuge Tibiotalare Torsion (TTT) > dist. Tibiavorderkante lateral	70.8 mm	24.9 mm	150.8 mm		16.8 mm rechts	29.1 mm anterior	33.8 mm inferior
Ansichten > Ansicht Werkzeuge Tibiotalare Torsion (TTT) > Talusachse proj. auf Ebene Tibia axial	6.5 mm	0.5 mm	0.2 mm	6.6 mm	6.5 mm rechts	0.5 mm posterior	0.2 mm inferior	6.6 mm
Ansichten > Ansicht Werkzeuge Tibiotalare Torsion (TTT) > dist. Tibiavorderkante proj. auf Ebene Tibia axial	7.5 mm	0.4 mm	0.3 mm	7.5 mm	7.5 mm links	0.4 mm posterior	0.3 mm superior	7.5 mm
Ansichten > Ansicht Werkzeuge Tibiotalare Torsion (TTT) > Tibiotalare Torsion (TTT) proj.	0.3 °	109.4 °	6.6 °	6.6 °	0.3 °	109.4 °	6.6 °	6.6 °
Ansichten > Ansicht Werkzeuge Tibiotalare Torsion (TTT) > Tibia axial
Ansichten > Ansicht Werkzeuge Tibiotalare Torsion (TTT) > ks tibia prox.
Ansichten > Ansicht Werkzeuge FTR > prox. Tibiahinterkante medial proj. auf Ebene Tibia axial	67.9 mm	37 mm	143.4 mm		13.9 mm rechts	17 mm anterior	26.4 mm inferior
Ansichten > Ansicht Werkzeuge FTR > prox. Tibiahinterkante medial	70.4 mm	34.3 mm	81.8 mm		16.4 mm rechts	19.7 mm anterior	35.2 mm superior
Ansichten > Ansicht Werkzeuge FTR > prox. Tibiahinterkante lateral proj. auf Ebene Tibia axial	75.9 mm	36.9 mm	143.7 mm		21.9 mm rechts	17.1 mm anterior	26.7 mm inferior
Ansichten > Ansicht Werkzeuge FTR > prox. Tibiahinterkante lateral	78.4 mm	34.3 mm	82.8 mm		24.4 mm rechts	19.7 mm anterior	34.2 mm superior
Ansichten > Ansicht Werkzeuge FTR > Kondyle medial proj. auf Ebene Tibia axial	67.1 mm	38.3 mm	143.3 mm		13.1 mm rechts	15.7 mm anterior	26.3 mm inferior
Ansichten > Ansicht Werkzeuge FTR > Kondyle medial	69.9 mm	35.3 mm	74 mm		15.9 mm rechts	18.7 mm anterior	43 mm superior
Ansichten > Ansicht Werkzeuge FTR > Kondyle lateral proj auf Ebene Tibia axial	77 mm	38.3 mm	143.7 mm		23 mm rechts	15.7 mm anterior	26.7 mm inferior
Ansichten > Ansicht Werkzeuge FTR > Kondyle lateral	79.8 mm	35.4 mm	75.4 mm		25.8 mm rechts	18.6 mm anterior	41.6 mm superior
Ansichten > Ansicht Werkzeuge FTR > prox. Tibiahinterkante proj. auf Ebene Tibia axial	8 mm	0.1 mm	0.3 mm	8 mm	8 mm links	0.1 mm posterior	0.3 mm superior	8 mm
Ansichten > Ansicht Werkzeuge FTR > prox. Tibiahinterkante	8 mm	0.1 mm	1.1 mm	8 mm	8 mm links	0.1 mm posterior	1.1 mm superior	8 mm
Ansichten > Ansicht Werkzeuge FTR > Kondylenachse	9.8 mm	0 mm	1.4 mm	10 mm	9.8 mm rechts	0 mm posterior	1.4 mm inferior	10 mm
Ansichten > Ansicht Werkzeuge FTR > Kondyle proj. auf Ebene Tibia axial	9.9 mm	0 mm	0.4 mm	9.9 mm	9.9 mm rechts	0 mm anterior	0.4 mm inferior	9.9 mm
Ansichten > Ansicht Werkzeuge FTR > FTR (femorotibial Rotation) proj.	0 °	14.7 °	0.6 °	0.6 °	0 °	14.7 °	0.6 °	0.6 °
Ansichten > Ansicht Werkzeuge FTR > Tibia axial
Ansichten > Ansicht Werkzeuge FTR > ks tibia prox.
Ansichten > Ansicht Werkzeuge AT-Winkel (best. mittels Ebene) > TMP B	64.9 mm	53.4 mm	29.3 mm		10.9 mm rechts	0.6 mm anterior	87.7 mm superior
Ansichten > Ansicht Werkzeuge AT-Winkel (best. mittels Ebene) > tmp A	67.5 mm	55.4 mm	31.3 mm		13.5 mm rechts	1.4 mm posterior	85.7 mm superior
Ansichten > Ansicht Werkzeuge AT-Winkel (best. mittels Ebene) > TMP6	57.8 mm	52.1 mm	27.7 mm		3.8 mm rechts	1.9 mm anterior	89.3 mm superior
Ansichten > Ansicht Werkzeuge AT-Winkel (best. mittels Ebene) > TMP5	69.3 mm	90.8 mm	-11.8 mm		15.3 mm rechts	36.8 mm posterior	128.8 mm superior
Ansichten > Ansicht Werkzeuge AT-Winkel (best. mittels Ebene) > Kondyle medial	69.9 mm	35.3 mm	74 mm		15.9 mm rechts	18.7 mm anterior	43 mm superior
Ansichten > Ansicht Werkzeuge AT-Winkel (best. mittels Ebene) > Kondyle lateral	79.8 mm	35.4 mm	75.4 mm		25.8 mm rechts	18.6 mm anterior	41.6 mm superior
Ansichten > Ansicht Werkzeuge AT-Winkel (best. mittels Ebene) > Femurkopfmittelpunkt	68.2 mm	65.1 mm	15.5 mm		14.2 mm rechts	11.1 mm posterior	101.5 mm superior
Ansichten > Ansicht Werkzeuge AT-Winkel (best. mittels Ebene) > Femurachsenpunkt proximal	77.1 mm	55.7 mm	31.9 mm		23.1 mm rechts	1.7 mm posterior	85.1 mm superior
Ansichten > Ansicht Werkzeuge AT-Winkel (best. mittels Ebene) > Femurachsenpunkt distal	76 mm	29.9 mm	59.1 mm		22 mm rechts	24.1 mm anterior	57.9 mm superior
Ansichten > Ansicht Werkzeuge AT-Winkel (best. mittels Ebene) > Femur Hals Basis manuell Pro	77.4 mm	56 mm	32.2 mm		23.4 mm rechts	2 mm posterior	84.8 mm superior
Ansichten > Ansicht Werkzeuge AT-Winkel (best. mittels Ebene) > Femur Hals Basis manuell	77.6 mm	60.7 mm	27.2 mm		23.6 mm rechts	6.7 mm posterior	89.8 mm superior
Ansichten > Ansicht Werkzeuge AT-Winkel (best. mittels Ebene) > Femur Hals Basis (ermittelt durch Proj. auf Ebene manuell)	75.1 mm	62.1 mm	21.6 mm		21.1 mm rechts	8.1 mm posterior	95.4 mm superior
Ansichten > Ansicht Werkzeuge AT-Winkel (best. mittels Ebene) > Femur Hals Basis (Ebene) proj. auf Ebene Femur axial	74.7 mm	54 mm	30.2 mm		20.7 mm rechts	0 mm anterior	86.8 mm superior
Ansichten > Ansicht Werkzeuge AT-Winkel (best. mittels Ebene) > AxPro_Kopfszentrum	67.7 mm	52.6 mm	28.6 mm		13.7 mm rechts	1.4 mm anterior	88.4 mm superior
Ansichten > Ansicht Werkzeuge AT-Winkel (best. mittels Ebene) > AxPro_Kondyle medial	71.2 mm	66.1 mm	41.5 mm		17.2 mm rechts	12.1 mm posterior	75.5 mm superior
Ansichten > Ansicht Werkzeuge AT-Winkel (best. mittels Ebene) > AxPro_Kondyle lateral	81.1 mm	66.6 mm	42.4 mm		27.1 mm rechts	12.6 mm posterior	74.6 mm superior
Ansichten > Ansicht Werkzeuge AT-Winkel (best. mittels Ebene) > Neue Linie 31	9.9 mm	0.5 mm	0.9 mm	9.9 mm	9.9 mm links	0.5 mm anterior	0.9 mm superior	9.9 mm
Ansichten > Ansicht Werkzeuge AT-Winkel (best. mittels Ebene) > Kopfzentrum - Femur Hals Basis (manuell) Linie	9.3 mm	4.3 mm	11.7 mm	15.6 mm	9.3 mm rechts	4.3 mm anterior	11.7 mm inferior	15.6 mm
Ansichten > Ansicht Werkzeuge AT-Winkel (best. mittels Ebene) > Kopfzentrum - Femur Hals Basis (durch Ebene) Linie	6.8 mm	2.9 mm	6.1 mm	9.6 mm	6.8 mm rechts	2.9 mm anterior	6.1 mm inferior	9.6 mm
Ansichten > Ansicht Werkzeuge AT-Winkel (best. mittels Ebene) > Kondyle_Femur Hals Basis Prox	9.9 mm	0.5 mm	0.9 mm	9.9 mm	9.9 mm links	0.5 mm anterior	0.9 mm superior	9.9 mm
Ansichten > Ansicht Werkzeuge AT-Winkel (best. mittels Ebene) > Kondyle_AxPro_Kopfzentrum	9.9 mm	0.5 mm	0.9 mm	9.9 mm	9.9 mm links	0.5 mm anterior	0.9 mm superior	9.9 mm
Ansichten > Ansicht Werkzeuge AT-Winkel (best. mittels Ebene) > Femurachse Kopfzentrum	1.1 mm	25.8 mm	27.2 mm	37.5 mm	1.1 mm rechts	25.8 mm posterior	27.2 mm superior	37.5 mm
Ansichten > Ansicht Werkzeuge AT-Winkel (best. mittels Ebene) > Femurachse	1.1 mm	25.8 mm	27.2 mm	37.5 mm	1.1 mm rechts	25.8 mm posterior	27.2 mm superior	37.5 mm
Ansichten > Ansicht Werkzeuge AT-Winkel (best. mittels Ebene) > AxPro_Kondyle	9.9 mm	0.5 mm	0.9 mm	9.9 mm	9.9 mm links	0.5 mm anterior	0.9 mm superior	9.9 mm
Ansichten > Ansicht Werkzeuge AT-Winkel (best. mittels Ebene) > Winkel Schenkelhalsachse Femurachse (mittels Ebene manuell)	131.7 °	158.8 °	107.9 °	130.6 °	131.7 °	158.8 °	107.9 °	130.6 °
Ansichten > Ansicht Werkzeuge AT-Winkel (best. mittels Ebene) > Winkel Schenkelhalsachse Femurachse (Femur Hals Basis manuell definiert)	138.9 °	157.2 °	112.9 °	136 °	138.9 °	157.2 °	112.9 °	136 °
Ansichten > Ansicht Werkzeuge AT-Winkel (best. mittels Ebene) > Antetorsionswinkel korrigiert	7.3 °	9.9 °	7.8 °	10.5 °	7.3 °	9.9 °	7.8 °	10.5 °
Ansichten > Ansicht Werkzeuge AT-Winkel (best. mittels Ebene) > Antetorsionswinkel (über Ebene manuell bestimmt) proj	21.2 °	167.9 °	22.4 °	30.5 °	21.2 °	167.9 °	22.4 °	30.5 °
Ansichten > Ansicht Werkzeuge AT-Winkel (best. mittels Ebene) > Antetorsionswinkel (Femur Hals Basis manuell) proj	15 °	12.2 °	16.1 °	21 °	15 °	12.2 °	16.1 °	21 °
Ansichten > Ansicht Werkzeuge AT-Winkel (best. mittels Ebene) > Femur axial
Ansichten > Ansicht Werkzeuge AT-Winkel (best. mittels Ebene) > Ebene manuell
Ansichten > Ansicht Werkzeuge AT-Winkel (best. mittels Ebene) > ks femur
Ansichten > Ansicht Werkzeuge AT-Winkel (best. mittels Ebene) > Kopie ks femur
Ansichten > Ansicht Werkzeuge AT-Winkel (best. mittels Ebene) > Punkte auf Kopf
Werkzeuge > Punkte > tmp zur Definition der Senkrechten auf tibia vk und hk	68.3 mm	28 mm	123.5 mm		14.3 mm rechts	26 mm anterior	6.5 mm inferior
Werkzeuge > Punkte > tmp proj. auf Ebene tibia coronar	68.3 mm	28 mm	123.5 mm		14.3 mm rechts	26 mm anterior	6.5 mm inferior
Werkzeuge > Punkte > TMP B	64.9 mm	53.4 mm	29.3 mm		10.9 mm rechts	0.6 mm anterior	87.7 mm superior
Werkzeuge > Punkte > tmp A	67.5 mm	55.4 mm	31.3 mm		13.5 mm rechts	1.4 mm posterior	85.7 mm superior
Werkzeuge > Punkte > TMP6	57.8 mm	52.1 mm	27.7 mm		3.8 mm rechts	1.9 mm anterior	89.3 mm superior
Werkzeuge > Punkte > TMP5	69.3 mm	90.8 mm	-11.8 mm		15.3 mm rechts	36.8 mm posterior	128.8 mm superior
Werkzeuge > Punkte > Tibiaachse proximal	69.1 mm	27.2 mm	103.2 mm		15.1 mm rechts	26.8 mm anterior	13.8 mm superior
Werkzeuge > Punkte > Tibiaachse distal	67.5 mm	28.9 mm	143.7 mm		13.5 mm rechts	25.1 mm anterior	26.7 mm inferior
Werkzeuge > Punkte > Talus medial proj. auf Ebene Tibia axial	65 mm	25.1 mm	143.8 mm		11 mm rechts	28.9 mm anterior	26.8 mm inferior
Werkzeuge > Punkte > Talus medial	64.6 mm	25.6 mm	154.2 mm		10.6 mm rechts	28.4 mm anterior	37.2 mm inferior
Werkzeuge > Punkte > Talus lateral proj. auf Ebene Tibia axial	71.5 mm	25.6 mm	144 mm		17.5 mm rechts	28.4 mm anterior	27 mm inferior
Werkzeuge > Punkte > Talus lateral	71.1 mm	26 mm	154.7 mm		17.1 mm rechts	28 mm anterior	37.7 mm inferior
Werkzeuge > Punkte > prox. Tibiahinterkante medial proj. auf Ebene tibia coronar (varus valgus)	68.1 mm	26.1 mm	77.9 mm		14.1 mm rechts	27.9 mm anterior	39.1 mm superior
Werkzeuge > Punkte > prox. Tibiahinterkante medial proj. auf Ebene tibia coronar	70.3 mm	26.3 mm	82.1 mm		16.3 mm rechts	27.7 mm anterior	34.9 mm superior
Werkzeuge > Punkte > prox. Tibiahinterkante medial proj. auf Ebene Tibia axial	67.9 mm	37 mm	143.4 mm		13.9 mm rechts	17 mm anterior	26.4 mm inferior
Werkzeuge > Punkte > prox. Tibiahinterkante medial (varus valgus)	68.1 mm	29.7 mm	77.8 mm		14.1 mm rechts	24.3 mm anterior	39.2 mm superior
Werkzeuge > Punkte > prox. Tibiahinterkante medial	70.4 mm	34.3 mm	81.8 mm		16.4 mm rechts	19.7 mm anterior	35.2 mm superior
Werkzeuge > Punkte > prox. Tibiahinterkante lateral proj. auf Ebene tibia coronar (varus valgus)	78.9 mm	26 mm	78.9 mm		24.9 mm rechts	28 mm anterior	38.1 mm superior
Werkzeuge > Punkte > prox. Tibiahinterkante lateral proj. auf Ebene tibia coronar	78.3 mm	26.2 mm	83.2 mm		24.3 mm rechts	27.8 mm anterior	33.8 mm superior
Werkzeuge > Punkte > prox. Tibiahinterkante lateral proj. auf Ebene Tibia axial	75.9 mm	36.9 mm	143.7 mm		21.9 mm rechts	17.1 mm anterior	26.7 mm inferior
Werkzeuge > Punkte > prox. Tibiahinterkante lateral (varus valgus)	79 mm	29.7 mm	78.7 mm		25 mm rechts	24.3 mm anterior	38.3 mm superior
Werkzeuge > Punkte > prox. Tibiahinterkante lateral	78.4 mm	34.3 mm	82.8 mm		24.4 mm rechts	19.7 mm anterior	34.2 mm superior
Werkzeuge > Punkte > Kondyle medial proj. auf Ebene Tibia axial	67.1 mm	38.3 mm	143.3 mm		13.1 mm rechts	15.7 mm anterior	26.3 mm inferior
Werkzeuge > Punkte > Kondyle medial proj. auf Ebene Femur coronar	71.4 mm	24.7 mm	64 mm		17.4 mm rechts	29.3 mm anterior	53 mm superior
Werkzeuge > Punkte > Kondyle medial	69.9 mm	35.3 mm	74 mm		15.9 mm rechts	18.7 mm anterior	43 mm superior
Werkzeuge > Punkte > Kondyle lateral proj auf Ebene Tibia axial	77 mm	38.3 mm	143.7 mm		23 mm rechts	15.7 mm anterior	26.7 mm inferior
Werkzeuge > Punkte > Kondyle lateral proj auf Ebene Femur coronar	81.3 mm	24.8 mm	65.4 mm		27.3 mm rechts	29.2 mm anterior	51.6 mm superior
Werkzeuge > Punkte > Kondyle lateral	79.8 mm	35.4 mm	75.4 mm		25.8 mm rechts	18.6 mm anterior	41.6 mm superior
Werkzeuge > Punkte > Femurkopfmittelpunkt	68.2 mm	65.1 mm	15.5 mm		14.2 mm rechts	11.1 mm posterior	101.5 mm superior
Werkzeuge > Punkte > Femurachsenpunkt proximal	77.1 mm	55.7 mm	31.9 mm		23.1 mm rechts	1.7 mm posterior	85.1 mm superior
Werkzeuge > Punkte > Femurachsenpunkt distal	76 mm	29.9 mm	59.1 mm		22 mm rechts	24.1 mm anterior	57.9 mm superior
Werkzeuge > Punkte > Femur prox. proj. auf Ebene Femur coronar	77.1 mm	55.7 mm	31.9 mm		23.1 mm rechts	1.7 mm posterior	85.1 mm superior
Werkzeuge > Punkte > Femur Hals Basis proj. auf Ebene Femur coronar	74.8 mm	63.7 mm	23 mm		20.8 mm rechts	9.7 mm posterior	94 mm superior
Werkzeuge > Punkte > Femur Hals Basis manuell Pro	77.4 mm	56 mm	32.2 mm		23.4 mm rechts	2 mm posterior	84.8 mm superior
Werkzeuge > Punkte > Femur Hals Basis manuell	77.6 mm	60.7 mm	27.2 mm		23.6 mm rechts	6.7 mm posterior	89.8 mm superior
Werkzeuge > Punkte > Femur Hals Basis (ermittelt durch Proj. auf Ebene manuell)	75.1 mm	62.1 mm	21.6 mm		21.1 mm rechts	8.1 mm posterior	95.4 mm superior
Werkzeuge > Punkte > Femur Hals Basis (Ebene) proj. auf Ebene Femur axial	74.7 mm	54 mm	30.2 mm		20.7 mm rechts	0 mm anterior	86.8 mm superior
Werkzeuge > Punkte > Endpunkt Verlängerung der Senkrechten auf Kondylenachse	81.1 mm	64.4 mm	23.3 mm		27.1 mm rechts	10.4 mm posterior	93.7 mm superior
Werkzeuge > Punkte > Endpunkt Senkrechte auf Kondylenachse	75.2 mm	24.7 mm	64.5 mm		21.2 mm rechts	29.3 mm anterior	52.5 mm superior
Werkzeuge > Punkte > Ende der Verlängerung Senkrechte auf tibia vk (varus valgus)	74.1 mm	25.9 mm	73.8 mm		20.1 mm rechts	28.1 mm anterior	43.2 mm superior
Werkzeuge > Punkte > Ende der Senkrechte auf tibia hk (varus valgus)	72.2 mm	26.1 mm	78.3 mm		18.2 mm rechts	27.9 mm anterior	38.7 mm superior
Werkzeuge > Punkte > dist. Tibiavorderkante medial proj. auf Ebene tibia coronar (varus valgus)	64.7 mm	29.2 mm	149.3 mm		10.7 mm rechts	24.8 mm anterior	32.3 mm inferior
Werkzeuge > Punkte > dist. Tibiavorderkante medial proj. auf Ebene tibia coronar	63.4 mm	29.2 mm	149.6 mm		9.4 mm rechts	24.8 mm anterior	32.6 mm inferior
Werkzeuge > Punkte > dist. Tibiavorderkante medial proj. auf Ebene Tibia axial	63.6 mm	25 mm	143.7 mm		9.6 mm rechts	29 mm anterior	26.7 mm inferior
Werkzeuge > Punkte > dist. Tibiavorderkante medial (varus valgus)	64.7 mm	29.2 mm	149.3 mm		10.7 mm rechts	24.8 mm anterior	32.3 mm inferior
Werkzeuge > Punkte > dist. Tibiavorderkante medial	63.3 mm	25.2 mm	149.8 mm		9.3 mm rechts	28.8 mm anterior	32.8 mm inferior
Werkzeuge > Punkte > dist. Tibiavorderkante lateral proj. auf Ebene tibia coronar (varus valgus)	69.9 mm	29.1 mm	149.9 mm		15.9 mm rechts	24.9 mm anterior	32.9 mm inferior
Werkzeuge > Punkte > dist. Tibiavorderkante lateral proj. auf Ebene tibia coronar	70.9 mm	29.1 mm	150.7 mm		16.9 mm rechts	24.9 mm anterior	33.7 mm inferior
Werkzeuge > Punkte > dist. Tibiavorderkante lateral proj. auf Ebene Tibia axial	71.1 mm	24.6 mm	144.1 mm		17.1 mm rechts	29.4 mm anterior	27.1 mm inferior
Werkzeuge > Punkte > dist. Tibiavorderkante lateral (varus valgus)	69.9 mm	28 mm	150 mm		15.9 mm rechts	26 mm anterior	33 mm inferior
Werkzeuge > Punkte > dist. Tibiavorderkante lateral	70.8 mm	24.9 mm	150.8 mm		16.8 mm rechts	29.1 mm anterior	33.8 mm inferior
Werkzeuge > Punkte > AxPro_Kopfszentrum	67.7 mm	52.6 mm	28.6 mm		13.7 mm rechts	1.4 mm anterior	88.4 mm superior
Werkzeuge > Punkte > AxPro_Kondyle medial	71.2 mm	66.1 mm	41.5 mm		17.2 mm rechts	12.1 mm posterior	75.5 mm superior
Werkzeuge > Punkte > AxPro_Kondyle lateral	81.1 mm	66.6 mm	42.4 mm		27.1 mm rechts	12.6 mm posterior	74.6 mm superior
Werkzeuge > Linien > Verlängerung Senkrechte auf tibia vk (varus valgus)	5.8 mm	2.2 mm	49.6 mm	50 mm	5.8 mm rechts	2.2 mm anterior	49.6 mm superior	50 mm
Werkzeuge > Linien > Verlängerung der Senkrechten auf Kondylenachse	5.2 mm	34.5 mm	35.9 mm	50 mm	5.2 mm rechts	34.5 mm posterior	35.9 mm superior	50 mm
Werkzeuge > Linien > transkondyläre Achse	9.8 mm	0 mm	1.4 mm	10 mm	9.8 mm links	0 mm anterior	1.4 mm superior	10 mm
Werkzeuge > Linien > Tibiaachse	1.6 mm	1.7 mm	40.5 mm	40.6 mm	1.6 mm rechts	1.7 mm anterior	40.5 mm superior	40.6 mm
Werkzeuge > Linien > Talusachse proj. auf Ebene Tibia axial	6.5 mm	0.5 mm	0.2 mm	6.6 mm	6.5 mm rechts	0.5 mm posterior	0.2 mm inferior	6.6 mm
Werkzeuge > Linien > Senkrechte auf Kondylenachse	0.8 mm	5.2 mm	5.4 mm	7.5 mm	0.8 mm links	5.2 mm anterior	5.4 mm inferior	7.5 mm
Werkzeuge > Linien > Senkrechte auf dist. Tibiavorderkante in Ebene tibia coronar (varus valgus)	3 mm	1.1 mm	25.9 mm	26.1 mm	3 mm links	1.1 mm posterior	25.9 mm inferior	26.1 mm
Werkzeuge > Linien > Senkrecht auf prox. Tibiahinterkante in Ebene tibia coronar (varus valgus)	3.9 mm	2 mm	45.2 mm	45.4 mm	3.9 mm rechts	2 mm anterior	45.2 mm superior	45.4 mm
Werkzeuge > Linien > prox. Tibiahinterkante proj. auf Ebene Tibia axial	8 mm	0.1 mm	0.3 mm	8 mm	8 mm links	0.1 mm posterior	0.3 mm superior	8 mm
Werkzeuge > Linien > prox. Tibiahinterkante proj auf Ebene tibia coronar (varus valgus)	10.9 mm	0.1 mm	0.9 mm	10.9 mm	10.9 mm links	0.1 mm posterior	0.9 mm superior	10.9 mm
Werkzeuge > Linien > prox. Tibiahinterkante proj auf Ebene tibia coronar	8 mm	0.1 mm	1.1 mm	8 mm	8 mm links	0.1 mm posterior	1.1 mm superior	8 mm
Werkzeuge > Linien > prox. Tibiahinterkante (varus valgus)	10.9 mm	0 mm	0.9 mm	10.9 mm	10.9 mm links	0 mm	0.9 mm superior	10.9 mm
Werkzeuge > Linien > prox. Tibiahinterkante	8 mm	0.1 mm	1.1 mm	8 mm	8 mm links	0.1 mm posterior	1.1 mm superior	8 mm
Werkzeuge > Linien > prox. femorale Längsachse	0.5 mm	5 mm	4.7 mm	6.9 mm	0.5 mm rechts	5 mm posterior	4.7 mm superior	6.9 mm
Werkzeuge > Linien > Neue Linie 31	9.9 mm	0.5 mm	0.9 mm	9.9 mm	9.9 mm links	0.5 mm anterior	0.9 mm superior	9.9 mm
Werkzeuge > Linien > Lot von Femurkopfmittelpunk	6.8 mm	2.9 mm	6.1 mm	9.6 mm	6.8 mm rechts	2.9 mm anterior	6.1 mm inferior	9.6 mm
Werkzeuge > Linien > Kopfzentrum - Femur Hals Basis (manuell) Linie	9.3 mm	4.3 mm	11.7 mm	15.6 mm	9.3 mm rechts	4.3 mm anterior	11.7 mm inferior	15.6 mm
Werkzeuge > Linien > Kopfzentrum - Femur Hals Basis (durch Ebene) Linie	6.8 mm	2.9 mm	6.1 mm	9.6 mm	6.8 mm rechts	2.9 mm anterior	6.1 mm inferior	9.6 mm
Werkzeuge > Linien > Kondyle_Femur Hals Basis Prox	9.9 mm	0.5 mm	0.9 mm	9.9 mm	9.9 mm links	0.5 mm anterior	0.9 mm superior	9.9 mm
Werkzeuge > Linien > Kondyle_AxPro_Kopfzentrum	9.9 mm	0.5 mm	0.9 mm	9.9 mm	9.9 mm links	0.5 mm anterior	0.9 mm superior	9.9 mm
Werkzeuge > Linien > Kondylenachse proj. auf Ebene Femur coronar	9.8 mm	0 mm	1.4 mm	10 mm	9.8 mm rechts	0 mm posterior	1.4 mm inferior	10 mm
Werkzeuge > Linien > Kondylenachse	9.8 mm	0 mm	1.4 mm	10 mm	9.8 mm rechts	0 mm posterior	1.4 mm inferior	10 mm
Werkzeuge > Linien > Kondyle proj. auf Ebene Tibia axial	9.9 mm	0 mm	0.4 mm	9.9 mm	9.9 mm rechts	0 mm anterior	0.4 mm inferior	9.9 mm
Werkzeuge > Linien > Femurachse proj. auf Ebene Femur coronar
Werkzeuge > Linien > Femurachse Kopfzentrum	1.1 mm	25.8 mm	27.2 mm	37.5 mm	1.1 mm rechts	25.8 mm posterior	27.2 mm superior	37.5 mm
Werkzeuge > Linien > Femurachse	1.1 mm	25.8 mm	27.2 mm	37.5 mm	1.1 mm rechts	25.8 mm posterior	27.2 mm superior	37.5 mm
Werkzeuge > Linien > dist. Tibiavorderkante proj. auf Ebene tibia coronar (varus valgus)	5.2 mm	0 mm	0.6 mm	5.2 mm	5.2 mm links	0 mm posterior	0.6 mm superior	5.2 mm
Werkzeuge > Linien > dist. Tibiavorderkante proj. auf Ebene tibia coronar	7.5 mm	0.1 mm	1 mm	7.6 mm	7.5 mm links	0.1 mm posterior	1 mm superior	7.6 mm
Werkzeuge > Linien > dist. Tibiavorderkante proj. auf Ebene Tibia axial	7.5 mm	0.4 mm	0.3 mm	7.5 mm	7.5 mm links	0.4 mm posterior	0.3 mm superior	7.5 mm
Werkzeuge > Linien > dist. Tibiavorderkante (varus valgus)	5.1 mm	1.2 mm	0.7 mm	5.3 mm	5.1 mm links	1.2 mm posterior	0.7 mm superior	5.3 mm
Werkzeuge > Linien > dist. Tibiavorderkante	7.5 mm	0.3 mm	1 mm	7.6 mm	7.5 mm links	0.3 mm posterior	1 mm superior	7.6 mm
Werkzeuge > Linien > AxPro_Kondyle	9.9 mm	0.5 mm	0.9 mm	9.9 mm	9.9 mm links	0.5 mm anterior	0.9 mm superior	9.9 mm
Werkzeuge > Winkel > Winkel Schenkelhalsachse Femurachse (mittels Ebene manuell)	131.7 °	158.8 °	107.9 °	130.6 °	131.7 °	158.8 °	107.9 °	130.6 °
Werkzeuge > Winkel > Winkel Schenkelhalsachse Femurachse (Femur Hals Basis manuell definiert)	138.9 °	157.2 °	112.9 °	136 °	138.9 °	157.2 °	112.9 °	136 °
Werkzeuge > Winkel > varus valgus Tibia proj.	1.7 °	0 °	6.1 °	1.7 °	1.7 °	0 °	6.1 °	1.7 °
Werkzeuge > Winkel > varus valgus Femur proj.	5.9 °	0.4 °	6.1 °	4.3 °	5.9 °	0.4 °	6.1 °	4.3 °
Werkzeuge > Winkel > Torsionswinkel proj. auf Ebene Tibia axial	0.1 °	32.2 °	2 °	2 °	0.1 °	32.2 °	2 °	2 °
Werkzeuge > Winkel > Tibiotalare Torsion (TTT) proj.	0.3 °	109.4 °	6.6 °	6.6 °	0.3 °	109.4 °	6.6 °	6.6 °
Werkzeuge > Winkel > FTR (femorotibial Rotation) proj.	0 °	14.7 °	0.6 °	0.6 °	0 °	14.7 °	0.6 °	0.6 °
Werkzeuge > Winkel > Antetorsionswinkel korrigiert	7.3 °	9.9 °	7.8 °	10.5 °	7.3 °	9.9 °	7.8 °	10.5 °
Werkzeuge > Winkel > Antetorsionswinkel (über Ebene manuell bestimmt) proj	21.2 °	167.9 °	22.4 °	30.5 °	21.2 °	167.9 °	22.4 °	30.5 °
Werkzeuge > Winkel > Antetorsionswinkel (Femur Hals Basis manuell) proj	15 °	12.2 °	16.1 °	21 °	15 °	12.2 °	16.1 °	21 °
Werkzeuge > Ebenen > Tibia coronar
Werkzeuge > Ebenen > Tibia axial
Werkzeuge > Ebenen > Femur coronar
Werkzeuge > Ebenen > Femur axial
Werkzeuge > Ebenen > Ebene manuell
Werkzeuge > Polylinien > Punkte auf Kopf
Werkzeuge > Koordinatensysteme > ks tibia prox.
Werkzeuge > Koordinatensysteme > ks femur
Werkzeuge > Koordinatensysteme > ks
Werkzeuge > Koordinatensysteme > Kopie ks femur
Werkzeuge > Variablen > Kopfachsen_tmp	-100
Werkzeuge > Variablen > 300	300
Werkzeuge > Variablen > 50	50
Werkzeuge > Variablen > -50	-50
