# Supplementary material for: 3D Slicer open-source software plug-in for vector-based angle calculation of canine hind limb alignment in computed tomographic images
Source: PLoS One. 2024 Mar 29;19(3):e0283823. doi: 10.1371/journal.pone.0283823 (PMC10980227; doi:10.1371/journal.pone.0283823)
Supplement: S2 Data — (ZIP) [file pone.0283823.s002.zip › 2.csv]

Werkzeuge Name	Datensatzkoordinatensystem X	Datensatzkoordinatensystem Y	Datensatzkoordinatensystem Z	Datensatzkoordinatensystem 3D	Patientenkoordinatensystem X	Patientenkoordinatensystem Y	Patientenkoordinatensystem Z	Patientenkoordinatensystem 3D	Extra Wert X	Extra Wert Y	Extra Wert Z	Extra Wert 3D	Extra Wert Beschreibung
Werkzeuge > Punkte > tmp zur Definition der Senkrechten auf tibia vk und hk	31 mm	56.5 mm	94.7 mm		34.5 mm links	9 mm anterior	0.2 mm inferior
Werkzeuge > Punkte > tmp proj. auf Ebene tibia coronar	31 mm	56.5 mm	94.7 mm		34.5 mm links	9 mm anterior	0.2 mm inferior
Werkzeuge > Punkte > TMP B	53.7 mm	71.5 mm	26.5 mm		11.8 mm links	6 mm posterior	68 mm superior
Werkzeuge > Punkte > tmp A	51.8 mm	72.6 mm	28 mm		13.7 mm links	7.1 mm posterior	66.5 mm superior
Werkzeuge > Punkte > TMP6	59 mm	70.3 mm	26.8 mm		6.5 mm links	4.8 mm posterior	67.7 mm superior
Werkzeuge > Punkte > TMP5	63.4 mm	126.5 mm	4.2 mm		2.1 mm links	61 mm posterior	90.3 mm superior
Werkzeuge > Punkte > Tibiaachse proximal	30.1 mm	41.9 mm	79.5 mm		35.4 mm links	23.6 mm anterior	15 mm superior
Werkzeuge > Punkte > Tibiaachse distal	31.9 mm	71.1 mm	109.8 mm		33.6 mm links	5.6 mm posterior	15.3 mm inferior
Werkzeuge > Punkte > Talus medial proj. auf Ebene Tibia axial	32.7 mm	68.6 mm	112.2 mm		32.8 mm links	3.1 mm posterior	17.7 mm inferior
Werkzeuge > Punkte > Talus medial	33.3 mm	76.6 mm	120.5 mm		32.2 mm links	11.1 mm posterior	26 mm inferior
Werkzeuge > Punkte > Talus lateral proj. auf Ebene Tibia axial	27.7 mm	69.7 mm	111.5 mm		37.8 mm links	4.2 mm posterior	17 mm inferior
Werkzeuge > Punkte > Talus lateral	28.2 mm	78.5 mm	120.5 mm		37.3 mm links	13 mm posterior	26 mm inferior
Werkzeuge > Punkte > prox. Tibiahinterkante medial proj. auf Ebene tibia coronar (varus valgus)	30.7 mm	24.7 mm	62.4 mm		34.8 mm links	40.8 mm anterior	32.1 mm superior
Werkzeuge > Punkte > prox. Tibiahinterkante medial proj. auf Ebene tibia coronar	29.9 mm	26.8 mm	64.3 mm		35.6 mm links	38.7 mm anterior	30.2 mm superior
Werkzeuge > Punkte > prox. Tibiahinterkante medial proj. auf Ebene Tibia axial	35 mm	76.5 mm	104.5 mm		30.5 mm links	11 mm posterior	10 mm inferior
Werkzeuge > Punkte > prox. Tibiahinterkante medial (varus valgus)	32.1 mm	28.1 mm	59 mm		33.4 mm links	37.4 mm anterior	35.5 mm superior
Werkzeuge > Punkte > prox. Tibiahinterkante medial	32.2 mm	32.4 mm	58.8 mm		33.3 mm links	33.1 mm anterior	35.7 mm superior
Werkzeuge > Punkte > prox. Tibiahinterkante lateral proj. auf Ebene tibia coronar (varus valgus)	23.1 mm	25.6 mm	60.2 mm		42.4 mm links	39.9 mm anterior	34.3 mm superior
Werkzeuge > Punkte > prox. Tibiahinterkante lateral proj. auf Ebene tibia coronar	23 mm	28.6 mm	63.2 mm		42.5 mm links	36.9 mm anterior	31.3 mm superior
Werkzeuge > Punkte > prox. Tibiahinterkante lateral proj. auf Ebene Tibia axial	28 mm	78.1 mm	103.3 mm		37.5 mm links	12.6 mm posterior	8.8 mm inferior
Werkzeuge > Punkte > prox. Tibiahinterkante lateral (varus valgus)	24.2 mm	28.1 mm	57.7 mm		41.3 mm links	37.4 mm anterior	36.8 mm superior
Werkzeuge > Punkte > prox. Tibiahinterkante lateral	25.3 mm	34.1 mm	57.7 mm		40.2 mm links	31.4 mm anterior	36.8 mm superior
Werkzeuge > Punkte > Kondyle medial proj. auf Ebene Tibia axial	38 mm	77.5 mm	103.3 mm		27.5 mm links	12 mm posterior	8.8 mm inferior
Werkzeuge > Punkte > Kondyle medial proj. auf Ebene Femur coronar	36.6 mm	26.7 mm	44.7 mm		28.9 mm links	38.8 mm anterior	49.8 mm superior
Werkzeuge > Punkte > Kondyle medial	35.1 mm	31 mm	55.1 mm		30.4 mm links	34.5 mm anterior	39.4 mm superior
Werkzeuge > Punkte > Kondyle lateral proj auf Ebene Tibia axial	28.4 mm	79.2 mm	102.3 mm		37.1 mm links	13.7 mm posterior	7.8 mm inferior
Werkzeuge > Punkte > Kondyle lateral proj auf Ebene Femur coronar	27 mm	27.6 mm	42.9 mm		38.5 mm links	37.9 mm anterior	51.6 mm superior
Werkzeuge > Punkte > Kondyle lateral	25.5 mm	31.9 mm	53.3 mm		40 mm links	33.6 mm anterior	41.2 mm superior
Werkzeuge > Punkte > Femurkopfmittelpunkt	53.1 mm	86 mm	19.4 mm		12.4 mm links	20.5 mm posterior	75.1 mm superior
Werkzeuge > Punkte > Femurachsenpunkt proximal	42.2 mm	74.2 mm	25.8 mm		23.3 mm links	8.7 mm posterior	68.7 mm superior
Werkzeuge > Punkte > Femurachsenpunkt distal	31.9 mm	33.8 mm	41 mm		33.6 mm links	31.7 mm anterior	53.5 mm superior
Werkzeuge > Punkte > Femur prox. proj. auf Ebene Femur coronar	42.2 mm	74.2 mm	25.8 mm		23.3 mm links	8.7 mm posterior	68.7 mm superior
Werkzeuge > Punkte > Femur Hals Basis proj. auf Ebene Femur coronar	47.4 mm	87.4 mm	21 mm		18.1 mm links	21.9 mm posterior	73.5 mm superior
Werkzeuge > Punkte > Femur Hals Basis manuell Pro	42.4 mm	74.2 mm	25.9 mm		23.1 mm links	8.7 mm posterior	68.6 mm superior
Werkzeuge > Punkte > Femur Hals Basis manuell	43.9 mm	80.1 mm	23.7 mm		21.6 mm links	14.6 mm posterior	70.8 mm superior
Werkzeuge > Punkte > Femur Hals Basis (ermittelt durch Proj. auf Ebene manuell)	47.7 mm	86.7 mm	19.3 mm		17.8 mm links	21.2 mm posterior	75.2 mm superior
Werkzeuge > Punkte > Femur Hals Basis (Ebene) proj. auf Ebene Femur axial	44.2 mm	73.2 mm	24.4 mm		21.3 mm links	7.7 mm posterior	70.1 mm superior
Werkzeuge > Punkte > Endpunkt Verlängerung der Senkrechten auf Kondylenachse	39.5 mm	79.8 mm	23.1 mm		26 mm links	14.3 mm posterior	71.4 mm superior
Werkzeuge > Punkte > Endpunkt Senkrechte auf Kondylenachse	30.8 mm	27.2 mm	43.6 mm		34.7 mm links	38.3 mm anterior	50.9 mm superior
Werkzeuge > Punkte > Ende der Verlängerung Senkrechte auf tibia vk (varus valgus)	33.6 mm	20.8 mm	59.7 mm		31.9 mm links	44.7 mm anterior	34.8 mm superior
Werkzeuge > Punkte > Ende der Senkrechte auf tibia hk (varus valgus)	36 mm	24.1 mm	64 mm		29.5 mm links	41.4 mm anterior	30.5 mm superior
Werkzeuge > Punkte > dist. Tibiavorderkante medial proj. auf Ebene tibia coronar (varus valgus)	34.4 mm	77.7 mm	117.5 mm		31.1 mm links	12.2 mm posterior	23 mm inferior
Werkzeuge > Punkte > dist. Tibiavorderkante medial proj. auf Ebene tibia coronar	35.4 mm	76.6 mm	116.8 mm		30.1 mm links	11.1 mm posterior	22.3 mm inferior
Werkzeuge > Punkte > dist. Tibiavorderkante medial proj. auf Ebene Tibia axial	33.9 mm	67.7 mm	113 mm		31.6 mm links	2.2 mm posterior	18.5 mm inferior
Werkzeuge > Punkte > dist. Tibiavorderkante medial (varus valgus)	34.8 mm	78.8 mm	116.3 mm		30.7 mm links	13.3 mm posterior	21.8 mm inferior
Werkzeuge > Punkte > dist. Tibiavorderkante medial	34.3 mm	73.9 mm	119.5 mm		31.2 mm links	8.4 mm posterior	25 mm inferior
Werkzeuge > Punkte > dist. Tibiavorderkante lateral proj. auf Ebene tibia coronar (varus valgus)	29.6 mm	78.4 mm	116.3 mm		35.9 mm links	12.9 mm posterior	21.8 mm inferior
Werkzeuge > Punkte > dist. Tibiavorderkante lateral proj. auf Ebene tibia coronar	29.4 mm	78.1 mm	115.9 mm		36.1 mm links	12.6 mm posterior	21.4 mm inferior
Werkzeuge > Punkte > dist. Tibiavorderkante lateral proj. auf Ebene Tibia axial	27.9 mm	69.2 mm	111.9 mm		37.6 mm links	3.7 mm posterior	17.4 mm inferior
Werkzeuge > Punkte > dist. Tibiavorderkante lateral (varus valgus)	29.7 mm	78.8 mm	115.9 mm		35.8 mm links	13.3 mm posterior	21.4 mm inferior
Werkzeuge > Punkte > dist. Tibiavorderkante lateral	28.3 mm	75.5 mm	118.5 mm		37.2 mm links	10 mm posterior	24 mm inferior
Werkzeuge > Punkte > AxPro_Kopfszentrum	49.5 mm	72 mm	24.8 mm		16 mm links	6.5 mm posterior	69.7 mm superior
Werkzeuge > Punkte > AxPro_Kondyle medial	47 mm	77.4 mm	37.5 mm		18.5 mm links	11.9 mm posterior	57 mm superior
Werkzeuge > Punkte > AxPro_Kondyle lateral	37.5 mm	79.1 mm	35.5 mm		28 mm links	13.6 mm posterior	59 mm superior
Werkzeuge > Linien > Verlängerung Senkrechte auf tibia vk (varus valgus)	2.7 mm	35.7 mm	34.9 mm	50 mm	2.7 mm rechts	35.7 mm anterior	34.9 mm superior	50 mm
Werkzeuge > Linien > Verlängerung der Senkrechten auf Kondylenachse	7.6 mm	46 mm	18 mm	50 mm	7.6 mm rechts	46 mm posterior	18 mm superior	50 mm
Werkzeuge > Linien > transkondyläre Achse	9.7 mm	0.9 mm	1.8 mm	9.9 mm	9.7 mm rechts	0.9 mm anterior	1.8 mm inferior	9.9 mm
Werkzeuge > Linien > Tibiaachse	1.8 mm	29.3 mm	30.3 mm	42.2 mm	1.8 mm links	29.3 mm anterior	30.3 mm superior	42.2 mm
Werkzeuge > Linien > Talusachse proj. auf Ebene Tibia axial	5.1 mm	1.1 mm	0.8 mm	5.2 mm	5.1 mm links	1.1 mm posterior	0.8 mm superior	5.2 mm
Werkzeuge > Linien > Senkrechte auf Kondylenachse	1.1 mm	6.5 mm	2.6 mm	7.1 mm	1.1 mm links	6.5 mm anterior	2.6 mm inferior	7.1 mm
Werkzeuge > Linien > Senkrechte auf dist. Tibiavorderkante in Ebene tibia coronar (varus valgus)	1.6 mm	22 mm	21.6 mm	30.8 mm	1.6 mm links	22 mm posterior	21.6 mm inferior	30.8 mm
Werkzeuge > Linien > Senkrecht auf prox. Tibiahinterkante in Ebene tibia coronar (varus valgus)	5 mm	32.4 mm	30.7 mm	44.9 mm	5 mm rechts	32.4 mm anterior	30.7 mm superior	44.9 mm
Werkzeuge > Linien > prox. Tibiahinterkante proj. auf Ebene Tibia axial	6.9 mm	1.7 mm	1.2 mm	7.2 mm	6.9 mm rechts	1.7 mm anterior	1.2 mm inferior	7.2 mm
Werkzeuge > Linien > prox. Tibiahinterkante proj auf Ebene tibia coronar (varus valgus)	7.5 mm	0.9 mm	2.2 mm	7.9 mm	7.5 mm rechts	0.9 mm anterior	2.2 mm inferior	7.9 mm
Werkzeuge > Linien > prox. Tibiahinterkante proj auf Ebene tibia coronar	6.9 mm	1.8 mm	1.1 mm	7.2 mm	6.9 mm rechts	1.8 mm anterior	1.1 mm inferior	7.2 mm
Werkzeuge > Linien > prox. Tibiahinterkante (varus valgus)	7.9 mm	0 mm	1.3 mm	8 mm	7.9 mm rechts	0 mm	1.3 mm inferior	8 mm
Werkzeuge > Linien > prox. Tibiahinterkante	6.9 mm	1.8 mm	1.1 mm	7.2 mm	6.9 mm rechts	1.8 mm anterior	1.1 mm inferior	7.2 mm
Werkzeuge > Linien > prox. femorale Längsachse	1.6 mm	5.9 mm	2.1 mm	6.5 mm	1.6 mm rechts	5.9 mm posterior	2.1 mm superior	6.5 mm
Werkzeuge > Linien > Neue Linie 31	9.5 mm	1.6 mm	2 mm	9.8 mm	9.5 mm rechts	1.6 mm anterior	2 mm inferior	9.8 mm
Werkzeuge > Linien > Lot von Femurkopfmittelpunk	5.4 mm	0.6 mm	0.1 mm	5.5 mm	5.4 mm links	0.6 mm posterior	0.1 mm superior	5.5 mm
Werkzeuge > Linien > Kopfzentrum - Femur Hals Basis (manuell) Linie	9.2 mm	5.9 mm	4.3 mm	11.8 mm	9.2 mm links	5.9 mm anterior	4.3 mm inferior	11.8 mm
Werkzeuge > Linien > Kopfzentrum - Femur Hals Basis (durch Ebene) Linie	5.4 mm	0.6 mm	0.1 mm	5.5 mm	5.4 mm links	0.6 mm posterior	0.1 mm superior	5.5 mm
Werkzeuge > Linien > Kondyle_Femur Hals Basis Prox	9.5 mm	1.6 mm	2 mm	9.8 mm	9.5 mm rechts	1.6 mm anterior	2 mm inferior	9.8 mm
Werkzeuge > Linien > Kondyle_AxPro_Kopfzentrum	9.5 mm	1.6 mm	2 mm	9.8 mm	9.5 mm rechts	1.6 mm anterior	2 mm inferior	9.8 mm
Werkzeuge > Linien > Kondylenachse proj. auf Ebene Femur coronar	9.7 mm	0.9 mm	1.8 mm	9.9 mm	9.7 mm links	0.9 mm posterior	1.8 mm superior	9.9 mm
Werkzeuge > Linien > Kondylenachse	9.7 mm	0.9 mm	1.8 mm	9.9 mm	9.7 mm links	0.9 mm posterior	1.8 mm superior	9.9 mm
Werkzeuge > Linien > Kondyle proj. auf Ebene Tibia axial	9.6 mm	1.6 mm	1 mm	9.8 mm	9.6 mm links	1.6 mm posterior	1 mm superior	9.8 mm
Werkzeuge > Linien > Femurachse proj. auf Ebene Femur coronar
Werkzeuge > Linien > Femurachse Kopfzentrum	10.3 mm	40.4 mm	15.3 mm	44.4 mm	10.3 mm rechts	40.4 mm posterior	15.3 mm superior	44.4 mm
Werkzeuge > Linien > Femurachse	10.3 mm	40.4 mm	15.3 mm	44.4 mm	10.3 mm rechts	40.4 mm posterior	15.3 mm superior	44.4 mm
Werkzeuge > Linien > dist. Tibiavorderkante proj. auf Ebene tibia coronar (varus valgus)	4.8 mm	0.8 mm	1.2 mm	5 mm	4.8 mm rechts	0.8 mm anterior	1.2 mm inferior	5 mm
Werkzeuge > Linien > dist. Tibiavorderkante proj. auf Ebene tibia coronar	6 mm	1.6 mm	0.9 mm	6.2 mm	6 mm rechts	1.6 mm anterior	0.9 mm inferior	6.2 mm
Werkzeuge > Linien > dist. Tibiavorderkante proj. auf Ebene Tibia axial	5.9 mm	1.5 mm	1.1 mm	6.2 mm	5.9 mm rechts	1.5 mm anterior	1.1 mm inferior	6.2 mm
Werkzeuge > Linien > dist. Tibiavorderkante (varus valgus)	5.1 mm	0 mm	0.4 mm	5.1 mm	5.1 mm rechts	0 mm	0.4 mm inferior	5.1 mm
Werkzeuge > Linien > dist. Tibiavorderkante	5.9 mm	1.6 mm	1 mm	6.2 mm	5.9 mm rechts	1.6 mm anterior	1 mm inferior	6.2 mm
Werkzeuge > Linien > AxPro_Kondyle	9.5 mm	1.6 mm	2 mm	9.8 mm	9.5 mm rechts	1.6 mm anterior	2 mm inferior	9.8 mm
Werkzeuge > Winkel > Winkel Schenkelhalsachse Femurachse (mittels Ebene manuell)	127.5 °	48.1 °	95.6 °	96.8 °	127.5 °	48.1 °	95.6 °	96.8 °
Werkzeuge > Winkel > Winkel Schenkelhalsachse Femurachse (Femur Hals Basis manuell definiert)	148.7 °	165.3 °	137 °	139.9 °	148.7 °	165.3 °	137 °	139.9 °
Werkzeuge > Winkel > varus valgus Tibia proj.	4.9 °	1 °	4.5 °	3.5 °	4.9 °	1 °	4.5 °	3.5 °
Werkzeuge > Winkel > varus valgus Femur proj.	11.2 °	0.7 °	5 °	4.8 °	11.2 °	0.7 °	5 °	4.8 °
Werkzeuge > Winkel > Torsionswinkel proj. auf Ebene Tibia axial	0.8 °	0.6 °	0.8 °	1.1 °	0.8 °	0.6 °	0.8 °	1.1 °
Werkzeuge > Winkel > Tibiotalare Torsion (TTT) proj.	1.9 °	1.5 °	1.9 °	2.6 °	1.9 °	1.5 °	1.9 °	2.6 °
Werkzeuge > Winkel > FTR (femorotibial Rotation) proj.	3.7 °	4.1 °	3.8 °	5.2 °	3.7 °	4.1 °	3.8 °	5.2 °
Werkzeuge > Winkel > Antetorsionswinkel korrigiert	8.5 °	35.5 °	3.1 °	9 °	8.5 °	35.5 °	3.1 °	9 °
Werkzeuge > Winkel > Antetorsionswinkel (über Ebene manuell bestimmt) proj	21.5 °	64.9 °	8.6 °	23 °	21.5 °	64.9 °	8.6 °	23 °
Werkzeuge > Winkel > Antetorsionswinkel (Femur Hals Basis manuell) proj	21.7 °	78.9 °	7.8 °	22.5 °	21.7 °	78.9 °	7.8 °	22.5 °
Werkzeuge > Ebenen > Tibia coronar
Werkzeuge > Ebenen > Tibia axial
Werkzeuge > Ebenen > Femur coronar
Werkzeuge > Ebenen > Femur axial
Werkzeuge > Ebenen > Ebene manuell
Werkzeuge > Polylinien > Punkte auf Kopf
Werkzeuge > Koordinatensysteme > ks tibia prox.
Werkzeuge > Koordinatensysteme > ks femur
Werkzeuge > Koordinatensysteme > ks
Werkzeuge > Koordinatensysteme > Kopie ks femur
Werkzeuge > Variablen > Kopfachsen_tmp	-100
Werkzeuge > Variablen > 300	300
Werkzeuge > Variablen > 50	50
Werkzeuge > Variablen > -50	-50
