# Supplementary material for: 3D Slicer open-source software plug-in for vector-based angle calculation of canine hind limb alignment in computed tomographic images
Source: PLoS One. 2024 Mar 29;19(3):e0283823. doi: 10.1371/journal.pone.0283823 (PMC10980227; doi:10.1371/journal.pone.0283823)
Supplement: S2 Data — (ZIP) [file pone.0283823.s002.zip › 20.csv]

Werkzeuge Name	Datensatzkoordinatensystem X	Datensatzkoordinatensystem Y	Datensatzkoordinatensystem Z	Datensatzkoordinatensystem 3D	Patientenkoordinatensystem X	Patientenkoordinatensystem Y	Patientenkoordinatensystem Z	Patientenkoordinatensystem 3D	Extra Wert X	Extra Wert Y	Extra Wert Z	Extra Wert 3D	Extra Wert Beschreibung
Ansichten > Ergebnisse varus valgus Tibia > varus valgus Tibia proj.	0.1 °	0 °	0.6 °	0.1 °	0 °	0 °	0.1 °	0.1 °
Ansichten > Ergebnisse varus valgus Femur > varus valgus Femur proj.	1.9 °	0.1 °	5.3 °	1.8 °	3.9 °	0.2 °	2 °	1.8 °
Ansichten > Ergebnisse Torsionswinkel Tibia > Torsionswinkel proj. auf Ebene Tibia axial	0 °	0.1 °	0 °	0 °	0 °	155.3 °	0 °	0 °
Ansichten > Ergebnisse FTR (femorotibiale Rotation) proj. > FTR (pro)	0.7 °	44.2 °	5.3 °	5.4 °	5.4 °	63.4 °	0 °	5.4 °
Ansichten > Ergebnisse FTR (femorotibiale Rotation) proj. > FTR (femorotibial Rotation) proj.	0.7 °	44.2 °	5.3 °	5.4 °	5.4 °	63.4 °	0 °	5.4 °
Ansichten > Ergebnisse AT-Winkel proj. > Winkel Schenkelhalsachse Femurachse (mittels Ebene manuell)	120.6 °	148.4 °	84 °	116.2 °	92.8 °	159.9 °	117.9 °	116.2 °
Ansichten > Ergebnisse AT-Winkel proj. > Winkel Schenkelhalsachse Femurachse (Femur Hals Basis manuell definiert)	145.7 °	164 °	96.8 °	142.6 °	110.3 °	168.9 °	143 °	142.6 °
Ansichten > Ergebnisse AT-Winkel proj. > Antetorsionswinkel (über Ebene manuell bestimmt) proj	9.2 °	175.8 °	25.9 °	27.3 °	24.6 °	177.3 °	12.6 °	27.3 °
Ansichten > Ergebnisse AT-Winkel proj. > Antetorsionswinkel (Femur Hals Basis manuell) proj	7.6 °	13.3 °	20.6 °	21.7 °	19.5 °	175.9 °	9.9 °	21.7 °
Ansichten > Ergebnis Tibiotalare Torsion (TTT) > Tibiotalare Torsion (TTT) pro	179 °	169.2 °	172.2 °	172.2 °	172.2 °	180 °	180 °	172.2 °
Ansichten > Ergebnis Tibiotalare Torsion (TTT) > Tibiotalare Torsion (TTT) proj.	179 °	169.2 °	172.2 °	172.2 °	172.2 °	180 °	180 °	172.2 °
Ansichten > Eingaben varus valgus Tibia > Tibiaachse proximal	60.1 mm	75.2 mm	297 mm		0 mm rechts	73.2 mm anterior	0 mm superior
Ansichten > Eingaben varus valgus Tibia > Tibiaachse distal	63.1 mm	84.4 mm	369.6 mm		0 mm	0 mm	0 mm
Ansichten > Eingaben varus valgus Tibia > prox. Tibiahinterkante medial (varus valgus)	62 mm	75 mm	239.7 mm		3.4 mm rechts	130 mm anterior	7.4 mm superior
Ansichten > Eingaben varus valgus Tibia > prox. Tibiahinterkante medial	60.3 mm	81.6 mm	246.5 mm		0.8 mm rechts	122.5 mm anterior	12.8 mm superior
Ansichten > Eingaben varus valgus Tibia > prox. Tibiahinterkante lateral (varus valgus)	46.6 mm	76.6 mm	240.8 mm		12 mm links	129.4 mm anterior	7.1 mm superior
Ansichten > Eingaben varus valgus Tibia > prox. Tibiahinterkante lateral	46.9 mm	83.1 mm	246.1 mm		12.6 mm links	123.3 mm anterior	12.8 mm superior
Ansichten > Eingaben varus valgus Tibia > dist. Tibiavorderkante medial (varus valgus)	69 mm	86.2 mm	381.6 mm		5.3 mm rechts	12.4 mm posterior	0.9 mm superior
Ansichten > Eingaben varus valgus Tibia > dist. Tibiavorderkante medial	69.3 mm	79.4 mm	383.2 mm		6.3 mm rechts	13.1 mm posterior	6 mm inferior
Ansichten > Eingaben varus valgus Tibia > dist. Tibiavorderkante lateral (varus valgus)	59.8 mm	87.3 mm	382.2 mm		4 mm links	12.7 mm posterior	0.9 mm superior
Ansichten > Eingaben varus valgus Tibia > dist. Tibiavorderkante lateral	58.2 mm	80.7 mm	383.2 mm		4.8 mm links	12.8 mm posterior	6 mm inferior
Ansichten > Eingaben varus valgus Femur > Kondyle medial	64.7 mm	78.6 mm	234.2 mm		5.9 mm rechts	134.9 mm anterior	12 mm superior
Ansichten > Eingaben varus valgus Femur > Kondyle lateral	45.8 mm	79.1 mm	234.8 mm		12.9 mm links	135 mm anterior	10.2 mm superior
Ansichten > Eingaben varus valgus Femur > Femurachsenpunkt proximal	52.6 mm	91 mm	123.4 mm		4.5 mm links	243.7 mm anterior	37.1 mm superior
Ansichten > Eingaben varus valgus Femur > Femurachsenpunkt distal	51.9 mm	65.5 mm	195.9 mm		4.2 mm links	175 mm anterior	2.6 mm superior
Ansichten > Eingaben Tibiotalare Torsion (TTT) > Tibiaachse proximal	60.1 mm	75.2 mm	297 mm		0 mm rechts	73.2 mm anterior	0 mm superior
Ansichten > Eingaben Tibiotalare Torsion (TTT) > Tibiaachse distal	63.1 mm	84.4 mm	369.6 mm		0 mm	0 mm	0 mm
Ansichten > Eingaben Tibiotalare Torsion (TTT) > Talus medial	67.2 mm	79.5 mm	390.2 mm		4.1 mm rechts	20 mm posterior	7 mm inferior
Ansichten > Eingaben Tibiotalare Torsion (TTT) > Talus lateral	57.7 mm	82.1 mm	391.4 mm		5.8 mm links	21.1 mm posterior	5.7 mm inferior
Ansichten > Eingaben Tibiotalare Torsion (TTT) > dist. Tibiavorderkante medial	69.3 mm	79.4 mm	383.2 mm		6.3 mm rechts	13.1 mm posterior	6 mm inferior
Ansichten > Eingaben Tibiotalare Torsion (TTT) > dist. Tibiavorderkante lateral	58.2 mm	80.7 mm	383.2 mm		4.8 mm links	12.8 mm posterior	6 mm inferior
Ansichten > Eingaben Tibia Torsionswinkel > Tibiaachse proximal	60.1 mm	75.2 mm	297 mm		0 mm rechts	73.2 mm anterior	0 mm superior
Ansichten > Eingaben Tibia Torsionswinkel > Tibiaachse distal	63.1 mm	84.4 mm	369.6 mm		0 mm	0 mm	0 mm
Ansichten > Eingaben Tibia Torsionswinkel > prox. Tibiahinterkante medial	60.3 mm	81.6 mm	246.5 mm		0.8 mm rechts	122.5 mm anterior	12.8 mm superior
Ansichten > Eingaben Tibia Torsionswinkel > prox. Tibiahinterkante lateral	46.9 mm	83.1 mm	246.1 mm		12.6 mm links	123.3 mm anterior	12.8 mm superior
Ansichten > Eingaben Tibia Torsionswinkel > dist. Tibiavorderkante medial	69.3 mm	79.4 mm	383.2 mm		6.3 mm rechts	13.1 mm posterior	6 mm inferior
Ansichten > Eingaben Tibia Torsionswinkel > dist. Tibiavorderkante lateral	58.2 mm	80.7 mm	383.2 mm		4.8 mm links	12.8 mm posterior	6 mm inferior
Ansichten > Eingaben FTR (femorotibiale Rotation) proj. > Tibiaachse proximal	60.1 mm	75.2 mm	297 mm		0 mm rechts	73.2 mm anterior	0 mm superior
Ansichten > Eingaben FTR (femorotibiale Rotation) proj. > Tibiaachse distal	63.1 mm	84.4 mm	369.6 mm		0 mm	0 mm	0 mm
Ansichten > Eingaben FTR (femorotibiale Rotation) proj. > prox. Tibiahinterkante medial	60.3 mm	81.6 mm	246.5 mm		0.8 mm rechts	122.5 mm anterior	12.8 mm superior
Ansichten > Eingaben FTR (femorotibiale Rotation) proj. > prox. Tibiahinterkante lateral	46.9 mm	83.1 mm	246.1 mm		12.6 mm links	123.3 mm anterior	12.8 mm superior
Ansichten > Eingaben FTR (femorotibiale Rotation) proj. > Kondyle medial	64.7 mm	78.6 mm	234.2 mm		5.9 mm rechts	134.9 mm anterior	12 mm superior
Ansichten > Eingaben FTR (femorotibiale Rotation) proj. > Kondyle lateral	45.8 mm	79.1 mm	234.8 mm		12.9 mm links	135 mm anterior	10.2 mm superior
Ansichten > Eingaben AT Winkel proj. > Kondyle medial	64.7 mm	78.6 mm	234.2 mm		5.9 mm rechts	134.9 mm anterior	12 mm superior
Ansichten > Eingaben AT Winkel proj. > Kondyle lateral	45.8 mm	79.1 mm	234.8 mm		12.9 mm links	135 mm anterior	10.2 mm superior
Ansichten > Eingaben AT Winkel proj. > Femurkopfmittelpunkt	62.1 mm	97.5 mm	95 mm		4.9 mm rechts	270.6 mm anterior	48.2 mm superior
Ansichten > Eingaben AT Winkel proj. > Femurachsenpunkt proximal	52.6 mm	91 mm	123.4 mm		4.5 mm links	243.7 mm anterior	37.1 mm superior
Ansichten > Eingaben AT Winkel proj. > Femurachsenpunkt distal	51.9 mm	65.5 mm	195.9 mm		4.2 mm links	175 mm anterior	2.6 mm superior
Ansichten > Eingaben AT Winkel proj. > Femur Hals Basis manuell	50.9 mm	96.8 mm	111.5 mm		6.6 mm links	254.8 mm anterior	44.2 mm superior
Ansichten > Eingaben AT Winkel proj. > Femur Hals Basis (ermittelt durch Proj. auf Ebene manuell)	56.8 mm	98 mm	98 mm		0.6 mm links	267.7 mm anterior	47.7 mm superior
Ansichten > Eingaben AT Winkel proj. > Ebene manuell
Ansichten > Eingaben AT Winkel proj. > Punkte auf Kopf
Ansichten > Ansicht Werkzeuge varus valgus Tibia > tmp zur Definition der Senkrechten auf tibia vk und hk	61.6 mm	79.8 mm	333.3 mm		0 mm rechts	36.6 mm anterior	0 mm
Ansichten > Ansicht Werkzeuge varus valgus Tibia > tmp proj. auf Ebene tibia coronar	61.6 mm	79.8 mm	333.3 mm		0 mm rechts	36.6 mm anterior	0 mm
Ansichten > Ansicht Werkzeuge varus valgus Tibia > Tibiaachse proximal	60.1 mm	75.2 mm	297 mm		0 mm rechts	73.2 mm anterior	0 mm superior
Ansichten > Ansicht Werkzeuge varus valgus Tibia > Tibiaachse distal	63.1 mm	84.4 mm	369.6 mm		0 mm	0 mm	0 mm
Ansichten > Ansicht Werkzeuge varus valgus Tibia > prox. Tibiahinterkante medial proj. auf Ebene tibia coronar (varus valgus)	61.1 mm	67.7 mm	240.7 mm		3.4 mm rechts	130 mm anterior	0 mm superior
Ansichten > Ansicht Werkzeuge varus valgus Tibia > prox. Tibiahinterkante medial (varus valgus)	62 mm	75 mm	239.7 mm		3.4 mm rechts	130 mm anterior	7.4 mm superior
Ansichten > Ansicht Werkzeuge varus valgus Tibia > prox. Tibiahinterkante lateral proj. auf Ebene tibia coronar (varus valgus)	45.8 mm	69.6 mm	241.7 mm		12 mm links	129.4 mm anterior	0 mm superior
Ansichten > Ansicht Werkzeuge varus valgus Tibia > prox. Tibiahinterkante lateral (varus valgus)	46.6 mm	76.6 mm	240.8 mm		12 mm links	129.4 mm anterior	7.1 mm superior
Ansichten > Ansicht Werkzeuge varus valgus Tibia > Ende der Verlängerung Senkrechte auf tibia vk (varus valgus)	57.6 mm	73.8 mm	283.8 mm		1.9 mm links	86.6 mm anterior	0 mm
Ansichten > Ansicht Werkzeuge varus valgus Tibia > Ende der Senkrechte auf tibia hk (varus valgus)	54.1 mm	68.6 mm	241.1 mm		3.7 mm links	129.7 mm anterior	0 mm
Ansichten > Ansicht Werkzeuge varus valgus Tibia > dist. Tibiavorderkante medial proj. auf Ebene tibia coronar (varus valgus)	68.9 mm	85.3 mm	381.7 mm		5.3 mm rechts	12.4 mm posterior	0 mm
Ansichten > Ansicht Werkzeuge varus valgus Tibia > dist. Tibiavorderkante medial (varus valgus)	69 mm	86.2 mm	381.6 mm		5.3 mm rechts	12.4 mm posterior	0.9 mm superior
Ansichten > Ansicht Werkzeuge varus valgus Tibia > dist. Tibiavorderkante lateral proj. auf Ebene tibia coronar (varus valgus)	59.7 mm	86.5 mm	382.3 mm		4 mm links	12.7 mm posterior	0 mm
Ansichten > Ansicht Werkzeuge varus valgus Tibia > dist. Tibiavorderkante lateral (varus valgus)	59.8 mm	87.3 mm	382.2 mm		4 mm links	12.7 mm posterior	0.9 mm superior
Ansichten > Ansicht Werkzeuge varus valgus Tibia > Verlängerung Senkrechte auf tibia vk (varus valgus)	4 mm	6 mm	49.5 mm	50 mm	1.9 mm links	50 mm anterior	0 mm	50 mm
Ansichten > Ansicht Werkzeuge varus valgus Tibia > Tibiaachse	3.1 mm	9.2 mm	72.6 mm	73.2 mm	0 mm	73.2 mm anterior	0 mm	73.2 mm
Ansichten > Ansicht Werkzeuge varus valgus Tibia > Senkrechte auf dist. Tibiavorderkante in Ebene tibia coronar (varus valgus)	3.9 mm	5.9 mm	48.6 mm	49.2 mm	1.9 mm rechts	49.1 mm posterior	0 mm	49.2 mm
Ansichten > Ansicht Werkzeuge varus valgus Tibia > Senkrecht auf prox. Tibiahinterkante in Ebene tibia coronar (varus valgus)	7.6 mm	11.2 mm	92.2 mm	93.1 mm	3.7 mm links	93.1 mm anterior	0 mm	93.1 mm
Ansichten > Ansicht Werkzeuge varus valgus Tibia > prox. Tibiahinterkante proj auf Ebene tibia coronar (varus valgus)	15.3 mm	1.9 mm	1 mm	15.5 mm	15.5 mm rechts	0.6 mm anterior	0 mm	15.5 mm
Ansichten > Ansicht Werkzeuge varus valgus Tibia > prox. Tibiahinterkante (varus valgus)	15.3 mm	1.7 mm	1.1 mm	15.5 mm	15.5 mm rechts	0.6 mm anterior	0.2 mm superior	15.5 mm
Ansichten > Ansicht Werkzeuge varus valgus Tibia > dist. Tibiavorderkante proj. auf Ebene tibia coronar (varus valgus)	9.2 mm	1.1 mm	0.6 mm	9.3 mm	9.3 mm rechts	0.4 mm anterior	0 mm	9.3 mm
Ansichten > Ansicht Werkzeuge varus valgus Tibia > dist. Tibiavorderkante (varus valgus)	9.2 mm	1.1 mm	0.6 mm	9.3 mm	9.3 mm rechts	0.4 mm anterior	0 mm inferior	9.3 mm
Ansichten > Ansicht Werkzeuge varus valgus Tibia > varus valgus Tibia proj.	0.1 °	0 °	0.6 °	0.1 °	0 °	0 °	0.1 °	0.1 °
Ansichten > Ansicht Werkzeuge varus valgus Tibia > Tibia coronar
Ansichten > Ansicht Werkzeuge varus valgus Tibia > ks tibia prox.
Ansichten > Ansicht Werkzeuge varus valgus Femur > Kondyle medial proj. auf Ebene Femur coronar	63.9 mm	54.6 mm	225.8 mm		8.1 mm rechts	146.3 mm anterior	10.7 mm inferior
Ansichten > Ansicht Werkzeuge varus valgus Femur > Kondyle medial	64.7 mm	78.6 mm	234.2 mm		5.9 mm rechts	134.9 mm anterior	12 mm superior
Ansichten > Ansicht Werkzeuge varus valgus Femur > Kondyle lateral proj auf Ebene Femur coronar	44.9 mm	55 mm	226.4 mm		10.7 mm links	146.4 mm anterior	12.5 mm inferior
Ansichten > Ansicht Werkzeuge varus valgus Femur > Kondyle lateral	45.8 mm	79.1 mm	234.8 mm		12.9 mm links	135 mm anterior	10.2 mm superior
Ansichten > Ansicht Werkzeuge varus valgus Femur > Femurachsenpunkt proximal	52.6 mm	91 mm	123.4 mm		4.5 mm links	243.7 mm anterior	37.1 mm superior
Ansichten > Ansicht Werkzeuge varus valgus Femur > Femurachsenpunkt distal	51.9 mm	65.5 mm	195.9 mm		4.2 mm links	175 mm anterior	2.6 mm superior
Ansichten > Ansicht Werkzeuge varus valgus Femur > Femur prox. proj. auf Ebene Femur coronar	52.6 mm	91 mm	123.4 mm		4.5 mm links	243.7 mm anterior	37.1 mm superior
Ansichten > Ansicht Werkzeuge varus valgus Femur > Endpunkt Verlängerung der Senkrechten auf Kondylenachse	50.8 mm	82.1 mm	148.8 mm		6 mm links	219.7 mm anterior	24.9 mm superior
Ansichten > Ansicht Werkzeuge varus valgus Femur > Endpunkt Senkrechte auf Kondylenachse	52.7 mm	54.9 mm	226.1 mm		3 mm links	146.4 mm anterior	11.7 mm inferior
Ansichten > Ansicht Werkzeuge varus valgus Femur > Verlängerung der Senkrechten auf Kondylenachse	1.1 mm	16.6 mm	47.1 mm	50 mm	1.8 mm links	44.7 mm anterior	22.3 mm superior	50 mm
Ansichten > Ansicht Werkzeuge varus valgus Femur > Senkrechte auf Kondylenachse	0.7 mm	10.6 mm	30.2 mm	32 mm	1.1 mm rechts	28.6 mm posterior	14.3 mm inferior	32 mm
Ansichten > Ansicht Werkzeuge varus valgus Femur > Kondylenachse proj. auf Ebene Femur coronar	18.9 mm	0.5 mm	0.6 mm	18.9 mm	18.8 mm links	0.1 mm anterior	1.8 mm inferior	18.9 mm
Ansichten > Ansicht Werkzeuge varus valgus Femur > Kondylenachse	18.9 mm	0.5 mm	0.6 mm	18.9 mm	18.8 mm links	0.1 mm anterior	1.8 mm inferior	18.9 mm
Ansichten > Ansicht Werkzeuge varus valgus Femur > Femurachse proj. auf Ebene Femur coronar
Ansichten > Ansicht Werkzeuge varus valgus Femur > Femurachse	0.7 mm	25.5 mm	72.6 mm	76.9 mm	0.4 mm links	68.7 mm anterior	34.6 mm superior	76.9 mm
Ansichten > Ansicht Werkzeuge varus valgus Femur > varus valgus Femur proj.	1.9 °	0.1 °	5.3 °	1.8 °	3.9 °	0.2 °	2 °	1.8 °
Ansichten > Ansicht Werkzeuge varus valgus Femur > Femur coronar
Ansichten > Ansicht Werkzeuge varus valgus Femur > ks femur
Ansichten > Ansicht Werkzeuge Torsionswinkel Tibia > prox. Tibiahinterkante proj. auf Ebene Tibia axial	13.3 mm	1.6 mm	0.4 mm	13.4 mm	13.4 mm rechts	0 mm	0 mm	13.4 mm
Ansichten > Ansicht Werkzeuge Torsionswinkel Tibia > Tibiaachse proximal	60.1 mm	75.2 mm	297 mm		0 mm rechts	73.2 mm anterior	0 mm superior
Ansichten > Ansicht Werkzeuge Torsionswinkel Tibia > Tibiaachse distal	63.1 mm	84.4 mm	369.6 mm		0 mm	0 mm	0 mm
Ansichten > Ansicht Werkzeuge Torsionswinkel Tibia > prox. Tibiahinterkante medial proj. auf Ebene Tibia axial	65.4 mm	96.9 mm	367.9 mm		0.8 mm rechts	0 mm	12.8 mm superior
Ansichten > Ansicht Werkzeuge Torsionswinkel Tibia > prox. Tibiahinterkante medial	60.3 mm	81.6 mm	246.5 mm		0.8 mm rechts	122.5 mm anterior	12.8 mm superior
Ansichten > Ansicht Werkzeuge Torsionswinkel Tibia > prox. Tibiahinterkante lateral proj. auf Ebene Tibia axial	52.1 mm	98.5 mm	368.3 mm		12.6 mm links	0 mm	12.8 mm superior
Ansichten > Ansicht Werkzeuge Torsionswinkel Tibia > prox. Tibiahinterkante lateral	46.9 mm	83.1 mm	246.1 mm		12.6 mm links	123.3 mm anterior	12.8 mm superior
Ansichten > Ansicht Werkzeuge Torsionswinkel Tibia > dist. Tibiavorderkante medial proj. auf Ebene Tibia axial	68.7 mm	77.8 mm	370.2 mm		6.3 mm rechts	0 mm	6 mm inferior
Ansichten > Ansicht Werkzeuge Torsionswinkel Tibia > dist. Tibiavorderkante medial	69.3 mm	79.4 mm	383.2 mm		6.3 mm rechts	13.1 mm posterior	6 mm inferior
Ansichten > Ansicht Werkzeuge Torsionswinkel Tibia > dist. Tibiavorderkante lateral proj. auf Ebene Tibia axial	57.7 mm	79.1 mm	370.5 mm		4.8 mm links	0 mm anterior	6 mm inferior
Ansichten > Ansicht Werkzeuge Torsionswinkel Tibia > dist. Tibiavorderkante lateral	58.2 mm	80.7 mm	383.2 mm		4.8 mm links	12.8 mm posterior	6 mm inferior
Ansichten > Ansicht Werkzeuge Torsionswinkel Tibia > prox. Tibiahinterkante (pro)	13.3 mm	1.6 mm	0.4 mm	13.4 mm	13.4 mm rechts	0 mm	0 mm	13.4 mm
Ansichten > Ansicht Werkzeuge Torsionswinkel Tibia > prox. Tibiahinterkante	13.4 mm	1.5 mm	0.5 mm	13.4 mm	13.4 mm rechts	0.8 mm posterior	0 mm	13.4 mm
Ansichten > Ansicht Werkzeuge Torsionswinkel Tibia > dist. Tibiavorderkante proj. auf Ebene Tibia axial	11.1 mm	1.3 mm	0.3 mm	11.1 mm	11.1 mm rechts	0 mm	0 mm inferior	11.1 mm
Ansichten > Ansicht Werkzeuge Torsionswinkel Tibia > dist. Tibiavorderkante	11.1 mm	1.3 mm	0 mm	11.1 mm	11.1 mm rechts	0.3 mm posterior	0 mm inferior	11.1 mm
Ansichten > Ansicht Werkzeuge Torsionswinkel Tibia > Torsionswinkel proj. auf Ebene Tibia axial	0 °	0.1 °	0 °	0 °	0 °	155.3 °	0 °	0 °
Ansichten > Ansicht Werkzeuge Torsionswinkel Tibia > Tibia axial
Ansichten > Ansicht Werkzeuge Torsionswinkel Tibia > ks tibia prox.
Ansichten > Ansicht Werkzeuge Tibiotalare Torsion (TTT) > Tibiaachse proximal	60.1 mm	75.2 mm	297 mm		0 mm rechts	73.2 mm anterior	0 mm superior
Ansichten > Ansicht Werkzeuge Tibiotalare Torsion (TTT) > Tibiaachse distal	63.1 mm	84.4 mm	369.6 mm		0 mm	0 mm	0 mm
Ansichten > Ansicht Werkzeuge Tibiotalare Torsion (TTT) > Talus medial proj. auf Ebene Tibia axial	66.4 mm	77 mm	370.4 mm		4.1 mm rechts	0 mm	7 mm inferior
Ansichten > Ansicht Werkzeuge Tibiotalare Torsion (TTT) > Talus medial	67.2 mm	79.5 mm	390.2 mm		4.1 mm rechts	20 mm posterior	7 mm inferior
Ansichten > Ansicht Werkzeuge Tibiotalare Torsion (TTT) > Talus lateral proj. auf Ebene Tibia axial	56.8 mm	79.5 mm	370.5 mm		5.8 mm links	0 mm	5.7 mm inferior
Ansichten > Ansicht Werkzeuge Tibiotalare Torsion (TTT) > Talus lateral	57.7 mm	82.1 mm	391.4 mm		5.8 mm links	21.1 mm posterior	5.7 mm inferior
Ansichten > Ansicht Werkzeuge Tibiotalare Torsion (TTT) > dist. Tibiavorderkante medial proj. auf Ebene Tibia axial	68.7 mm	77.8 mm	370.2 mm		6.3 mm rechts	0 mm	6 mm inferior
Ansichten > Ansicht Werkzeuge Tibiotalare Torsion (TTT) > dist. Tibiavorderkante medial	69.3 mm	79.4 mm	383.2 mm		6.3 mm rechts	13.1 mm posterior	6 mm inferior
Ansichten > Ansicht Werkzeuge Tibiotalare Torsion (TTT) > dist. Tibiavorderkante lateral proj. auf Ebene Tibia axial	57.7 mm	79.1 mm	370.5 mm		4.8 mm links	0 mm anterior	6 mm inferior
Ansichten > Ansicht Werkzeuge Tibiotalare Torsion (TTT) > dist. Tibiavorderkante lateral	58.2 mm	80.7 mm	383.2 mm		4.8 mm links	12.8 mm posterior	6 mm inferior
Ansichten > Ansicht Werkzeuge Tibiotalare Torsion (TTT) > Talusachse proj. auf Ebene Tibia axial	9.6 mm	2.5 mm	0.1 mm	9.9 mm	9.8 mm links	0 mm	1.4 mm superior	9.9 mm
Ansichten > Ansicht Werkzeuge Tibiotalare Torsion (TTT) > dist. Tibiavorderkante proj. auf Ebene Tibia axial	11.1 mm	1.3 mm	0.3 mm	11.1 mm	11.1 mm rechts	0 mm	0 mm inferior	11.1 mm
Ansichten > Ansicht Werkzeuge Tibiotalare Torsion (TTT) > Tibiotalare Torsion (TTT) pro	179 °	169.2 °	172.2 °	172.2 °	172.2 °	180 °	180 °	172.2 °
Ansichten > Ansicht Werkzeuge Tibiotalare Torsion (TTT) > Tibia axial
Ansichten > Ansicht Werkzeuge Tibiotalare Torsion (TTT) > ks tibia prox.
Ansichten > Ansicht Werkzeuge Tibiotalare Torsion (TTT) > Tibiotalare Torsion (TTT) proj.	179 °	169.2 °	172.2 °	172.2 °	172.2 °	180 °	180 °	172.2 °
Ansichten > Ansicht Werkzeuge FTR > prox. Tibiahinterkante proj. auf Ebene Tibia axial	13.3 mm	1.6 mm	0.4 mm	13.4 mm	13.4 mm rechts	0 mm	0 mm	13.4 mm
Ansichten > Ansicht Werkzeuge FTR > Kondyle proj. auf Ebene Tibia axial	18.9 mm	0.5 mm	0.7 mm	18.9 mm	18.8 mm links	0 mm	1.8 mm inferior	18.9 mm
Ansichten > Ansicht Werkzeuge FTR > FTR (femorotibial Rotation) proj.	0.7 °	44.2 °	5.3 °	5.4 °	5.4 °	63.4 °	0 °	5.4 °
Ansichten > Ansicht Werkzeuge FTR > prox. Tibiahinterkante medial proj. auf Ebene Tibia axial	65.4 mm	96.9 mm	367.9 mm		0.8 mm rechts	0 mm	12.8 mm superior
Ansichten > Ansicht Werkzeuge FTR > prox. Tibiahinterkante medial	60.3 mm	81.6 mm	246.5 mm		0.8 mm rechts	122.5 mm anterior	12.8 mm superior
Ansichten > Ansicht Werkzeuge FTR > prox. Tibiahinterkante lateral proj. auf Ebene Tibia axial	52.1 mm	98.5 mm	368.3 mm		12.6 mm links	0 mm	12.8 mm superior
Ansichten > Ansicht Werkzeuge FTR > prox. Tibiahinterkante lateral	46.9 mm	83.1 mm	246.1 mm		12.6 mm links	123.3 mm anterior	12.8 mm superior
Ansichten > Ansicht Werkzeuge FTR > Kondyle medial proj. auf Ebene Tibia axial	70.4 mm	95.5 mm	367.9 mm		5.9 mm rechts	0 mm	12 mm superior
Ansichten > Ansicht Werkzeuge FTR > Kondyle medial	64.7 mm	78.6 mm	234.2 mm		5.9 mm rechts	134.9 mm anterior	12 mm superior
Ansichten > Ansicht Werkzeuge FTR > Kondyle lateral proj auf Ebene Tibia axial	51.5 mm	96 mm	368.6 mm		12.9 mm links	0 mm anterior	10.2 mm superior
Ansichten > Ansicht Werkzeuge FTR > Kondyle lateral	45.8 mm	79.1 mm	234.8 mm		12.9 mm links	135 mm anterior	10.2 mm superior
Ansichten > Ansicht Werkzeuge FTR > prox. Tibiahinterkante (pro)	13.3 mm	1.6 mm	0.4 mm	13.4 mm	13.4 mm rechts	0 mm	0 mm	13.4 mm
Ansichten > Ansicht Werkzeuge FTR > prox. Tibiahinterkante	13.4 mm	1.5 mm	0.5 mm	13.4 mm	13.4 mm rechts	0.8 mm posterior	0 mm	13.4 mm
Ansichten > Ansicht Werkzeuge FTR > Kondylenachse (pro)	18.9 mm	0.5 mm	0.7 mm	18.9 mm	18.8 mm links	0 mm	1.8 mm inferior	18.9 mm
Ansichten > Ansicht Werkzeuge FTR > Kondylenachse	18.9 mm	0.5 mm	0.6 mm	18.9 mm	18.8 mm links	0.1 mm anterior	1.8 mm inferior	18.9 mm
Ansichten > Ansicht Werkzeuge FTR > FTR (pro)	0.7 °	44.2 °	5.3 °	5.4 °	5.4 °	63.4 °	0 °	5.4 °
Ansichten > Ansicht Werkzeuge FTR > Tibia axial
Ansichten > Ansicht Werkzeuge FTR > ks tibia prox.
Ansichten > Ansicht Werkzeuge AT-Winkel (best. mittels Ebene) > tmp A	69.7 mm	91.8 mm	123.8 mm		12.3 mm rechts	242.4 mm anterior	39.8 mm superior
Ansichten > Ansicht Werkzeuge AT-Winkel (best. mittels Ebene) > TMP6	80.8 mm	87.2 mm	122.3 mm		23.9 mm rechts	244 mm anterior	36.7 mm superior
Ansichten > Ansicht Werkzeuge AT-Winkel (best. mittels Ebene) > TMP5	62.8 mm	122.9 mm	22.5 mm		4.5 mm rechts	339.3 mm anterior	82.8 mm superior
Ansichten > Ansicht Werkzeuge AT-Winkel (best. mittels Ebene) > Kondyle medial	64.7 mm	78.6 mm	234.2 mm		5.9 mm rechts	134.9 mm anterior	12 mm superior
Ansichten > Ansicht Werkzeuge AT-Winkel (best. mittels Ebene) > Kondyle lateral	45.8 mm	79.1 mm	234.8 mm		12.9 mm links	135 mm anterior	10.2 mm superior
Ansichten > Ansicht Werkzeuge AT-Winkel (best. mittels Ebene) > Femurkopfmittelpunkt	62.1 mm	97.5 mm	95 mm		4.9 mm rechts	270.6 mm anterior	48.2 mm superior
Ansichten > Ansicht Werkzeuge AT-Winkel (best. mittels Ebene) > Femurachsenpunkt proximal	52.6 mm	91 mm	123.4 mm		4.5 mm links	243.7 mm anterior	37.1 mm superior
Ansichten > Ansicht Werkzeuge AT-Winkel (best. mittels Ebene) > Femurachsenpunkt distal	51.9 mm	65.5 mm	195.9 mm		4.2 mm links	175 mm anterior	2.6 mm superior
Ansichten > Ansicht Werkzeuge AT-Winkel (best. mittels Ebene) > Femur Hals Basis manuell Pro	50.8 mm	92.5 mm	123.9 mm		6.6 mm links	243.1 mm anterior	38.3 mm superior
Ansichten > Ansicht Werkzeuge AT-Winkel (best. mittels Ebene) > Femur Hals Basis manuell	50.9 mm	96.8 mm	111.5 mm		6.6 mm links	254.8 mm anterior	44.2 mm superior
Ansichten > Ansicht Werkzeuge AT-Winkel (best. mittels Ebene) > Femur Hals Basis (ermittelt durch Proj. auf Ebene manuell)	56.8 mm	98 mm	98 mm		0.6 mm links	267.7 mm anterior	47.7 mm superior
Ansichten > Ansicht Werkzeuge AT-Winkel (best. mittels Ebene) > Femur Hals Basis (Ebene) proj. auf Ebene Femur axial	56.5 mm	89.3 mm	122.8 mm		0.4 mm links	244.3 mm anterior	36 mm superior
Ansichten > Ansicht Werkzeuge AT-Winkel (best. mittels Ebene) > AxPro_Kopfszentrum	61.9 mm	87.9 mm	122.4 mm		5 mm rechts	244.7 mm anterior	35.2 mm superior
Ansichten > Ansicht Werkzeuge AT-Winkel (best. mittels Ebene) > AxPro_Kondyle medial	65.7 mm	114.6 mm	131.8 mm		5.4 mm rechts	231.9 mm anterior	60.8 mm superior
Ansichten > Ansicht Werkzeuge AT-Winkel (best. mittels Ebene) > AxPro_Kondyle lateral	46.7 mm	115.3 mm	131.8 mm		13.5 mm links	232.5 mm anterior	59.3 mm superior
Ansichten > Ansicht Werkzeuge AT-Winkel (best. mittels Ebene) > Kopfzentrum - Femur Hals Basis (manuell) Linie	11.2 mm	0.6 mm	16.5 mm	20 mm	11.5 mm links	15.8 mm posterior	4 mm inferior	20 mm
Ansichten > Ansicht Werkzeuge AT-Winkel (best. mittels Ebene) > Kopfzentrum - Femur Hals Basis (durch Ebene) Linie	5.4 mm	0.5 mm	3 mm	6.2 mm	5.5 mm links	2.8 mm posterior	0.5 mm inferior	6.2 mm
Ansichten > Ansicht Werkzeuge AT-Winkel (best. mittels Ebene) > Kondyle_Femur Hals Basis Prox	18.9 mm	0.7 mm	0.1 mm	18.9 mm	18.8 mm rechts	0.7 mm posterior	1.5 mm superior	18.9 mm
Ansichten > Ansicht Werkzeuge AT-Winkel (best. mittels Ebene) > Kondyle_AxPro_Kopfzentrum	18.9 mm	0.7 mm	0.1 mm	18.9 mm	18.8 mm rechts	0.7 mm posterior	1.5 mm superior	18.9 mm
Ansichten > Ansicht Werkzeuge AT-Winkel (best. mittels Ebene) > Femurachse Kopfzentrum	0.7 mm	25.5 mm	72.6 mm	76.9 mm	0.4 mm links	68.7 mm anterior	34.6 mm superior	76.9 mm
Ansichten > Ansicht Werkzeuge AT-Winkel (best. mittels Ebene) > Femurachse	0.7 mm	25.5 mm	72.6 mm	76.9 mm	0.4 mm links	68.7 mm anterior	34.6 mm superior	76.9 mm
Ansichten > Ansicht Werkzeuge AT-Winkel (best. mittels Ebene) > AxPro_Kondyle	18.9 mm	0.7 mm	0.1 mm	18.9 mm	18.8 mm rechts	0.7 mm posterior	1.5 mm superior	18.9 mm
Ansichten > Ansicht Werkzeuge AT-Winkel (best. mittels Ebene) > Winkel Schenkelhalsachse Femurachse (mittels Ebene manuell)	120.6 °	148.4 °	84 °	116.2 °	92.8 °	159.9 °	117.9 °	116.2 °
Ansichten > Ansicht Werkzeuge AT-Winkel (best. mittels Ebene) > Winkel Schenkelhalsachse Femurachse (Femur Hals Basis manuell definiert)	145.7 °	164 °	96.8 °	142.6 °	110.3 °	168.9 °	143 °	142.6 °
Ansichten > Ansicht Werkzeuge AT-Winkel (best. mittels Ebene) > Antetorsionswinkel (über Ebene manuell bestimmt) proj	9.2 °	175.8 °	25.9 °	27.3 °	24.6 °	177.3 °	12.6 °	27.3 °
Ansichten > Ansicht Werkzeuge AT-Winkel (best. mittels Ebene) > Antetorsionswinkel (Femur Hals Basis manuell) proj	7.6 °	13.3 °	20.6 °	21.7 °	19.5 °	175.9 °	9.9 °	21.7 °
Ansichten > Ansicht Werkzeuge AT-Winkel (best. mittels Ebene) > Femur axial
Ansichten > Ansicht Werkzeuge AT-Winkel (best. mittels Ebene) > Ebene manuell
Ansichten > Ansicht Werkzeuge AT-Winkel (best. mittels Ebene) > ks femur
Ansichten > Ansicht Werkzeuge AT-Winkel (best. mittels Ebene) > Kopie ks femur
Ansichten > Ansicht Werkzeuge AT-Winkel (best. mittels Ebene) > Punkte auf Kopf
Ansichten > Ansicht Werkzeuge AT-Winkel (best. mittels Ebene) > TMP B	75.4 mm	88.6 mm	122.7 mm		18.4 mm rechts	243.6 mm anterior	37.5 mm superior
Ansichten > Ansicht Werkzeuge AT-Winkel (best. mittels Ebene) > Neue Linie 31	18.9 mm	0.7 mm	0.1 mm	18.9 mm	18.8 mm rechts	0.7 mm posterior	1.5 mm superior	18.9 mm
Ansichten > Ansicht Werkzeuge AT-Winkel (best. mittels Ebene) > Antetorsionswinkel korrigiert	4.6 °	12.7 °	12.9 °	13.6 °	12.2 °	175 °	6.1 °	13.6 °
Werkzeuge > Punkte > tmp zur Definition der Senkrechten auf tibia vk und hk	61.6 mm	79.8 mm	333.3 mm		0 mm rechts	36.6 mm anterior	0 mm
Werkzeuge > Punkte > tmp proj. auf Ebene tibia coronar	61.6 mm	79.8 mm	333.3 mm		0 mm rechts	36.6 mm anterior	0 mm
Werkzeuge > Punkte > TMP B	75.4 mm	88.6 mm	122.7 mm		18.4 mm rechts	243.6 mm anterior	37.5 mm superior
Werkzeuge > Punkte > tmp A	69.7 mm	91.8 mm	123.8 mm		12.3 mm rechts	242.4 mm anterior	39.8 mm superior
Werkzeuge > Punkte > TMP6	80.8 mm	87.2 mm	122.3 mm		23.9 mm rechts	244 mm anterior	36.7 mm superior
Werkzeuge > Punkte > TMP5	62.8 mm	122.9 mm	22.5 mm		4.5 mm rechts	339.3 mm anterior	82.8 mm superior
Werkzeuge > Punkte > Tibiaachse proximal	60.1 mm	75.2 mm	297 mm		0 mm rechts	73.2 mm anterior	0 mm superior
Werkzeuge > Punkte > Tibiaachse distal	63.1 mm	84.4 mm	369.6 mm		0 mm	0 mm	0 mm
Werkzeuge > Punkte > Talus medial proj. auf Ebene Tibia axial	66.4 mm	77 mm	370.4 mm		4.1 mm rechts	0 mm	7 mm inferior
Werkzeuge > Punkte > Talus medial	67.2 mm	79.5 mm	390.2 mm		4.1 mm rechts	20 mm posterior	7 mm inferior
Werkzeuge > Punkte > Talus lateral proj. auf Ebene Tibia axial	56.8 mm	79.5 mm	370.5 mm		5.8 mm links	0 mm	5.7 mm inferior
Werkzeuge > Punkte > Talus lateral	57.7 mm	82.1 mm	391.4 mm		5.8 mm links	21.1 mm posterior	5.7 mm inferior
Werkzeuge > Punkte > prox. Tibiahinterkante medial proj. auf Ebene tibia coronar (varus valgus)	61.1 mm	67.7 mm	240.7 mm		3.4 mm rechts	130 mm anterior	0 mm superior
Werkzeuge > Punkte > prox. Tibiahinterkante medial proj. auf Ebene tibia coronar	58.8 mm	69 mm	248.2 mm		0.8 mm rechts	122.5 mm anterior	0 mm inferior
Werkzeuge > Punkte > prox. Tibiahinterkante medial proj. auf Ebene Tibia axial	65.4 mm	96.9 mm	367.9 mm		0.8 mm rechts	0 mm	12.8 mm superior
Werkzeuge > Punkte > prox. Tibiahinterkante medial (varus valgus)	62 mm	75 mm	239.7 mm		3.4 mm rechts	130 mm anterior	7.4 mm superior
Werkzeuge > Punkte > prox. Tibiahinterkante medial	60.3 mm	81.6 mm	246.5 mm		0.8 mm rechts	122.5 mm anterior	12.8 mm superior
Werkzeuge > Punkte > prox. Tibiahinterkante lateral proj. auf Ebene tibia coronar (varus valgus)	45.8 mm	69.6 mm	241.7 mm		12 mm links	129.4 mm anterior	0 mm superior
Werkzeuge > Punkte > prox. Tibiahinterkante lateral proj. auf Ebene tibia coronar	45.5 mm	70.4 mm	247.7 mm		12.6 mm links	123.3 mm anterior	0 mm
Werkzeuge > Punkte > prox. Tibiahinterkante lateral proj. auf Ebene Tibia axial	52.1 mm	98.5 mm	368.3 mm		12.6 mm links	0 mm	12.8 mm superior
Werkzeuge > Punkte > prox. Tibiahinterkante lateral (varus valgus)	46.6 mm	76.6 mm	240.8 mm		12 mm links	129.4 mm anterior	7.1 mm superior
Werkzeuge > Punkte > prox. Tibiahinterkante lateral	46.9 mm	83.1 mm	246.1 mm		12.6 mm links	123.3 mm anterior	12.8 mm superior
Werkzeuge > Punkte > Kondyle medial proj. auf Ebene Tibia axial	70.4 mm	95.5 mm	367.9 mm		5.9 mm rechts	0 mm	12 mm superior
Werkzeuge > Punkte > Kondyle medial proj. auf Ebene Femur coronar	63.9 mm	54.6 mm	225.8 mm		8.1 mm rechts	146.3 mm anterior	10.7 mm inferior
Werkzeuge > Punkte > Kondyle medial	64.7 mm	78.6 mm	234.2 mm		5.9 mm rechts	134.9 mm anterior	12 mm superior
Werkzeuge > Punkte > Kondyle lateral proj auf Ebene Tibia axial	51.5 mm	96 mm	368.6 mm		12.9 mm links	0 mm anterior	10.2 mm superior
Werkzeuge > Punkte > Kondyle lateral proj auf Ebene Femur coronar	44.9 mm	55 mm	226.4 mm		10.7 mm links	146.4 mm anterior	12.5 mm inferior
Werkzeuge > Punkte > Kondyle lateral	45.8 mm	79.1 mm	234.8 mm		12.9 mm links	135 mm anterior	10.2 mm superior
Werkzeuge > Punkte > Femurkopfmittelpunkt	62.1 mm	97.5 mm	95 mm		4.9 mm rechts	270.6 mm anterior	48.2 mm superior
Werkzeuge > Punkte > Femurachsenpunkt proximal	52.6 mm	91 mm	123.4 mm		4.5 mm links	243.7 mm anterior	37.1 mm superior
Werkzeuge > Punkte > Femurachsenpunkt distal	51.9 mm	65.5 mm	195.9 mm		4.2 mm links	175 mm anterior	2.6 mm superior
Werkzeuge > Punkte > Femur prox. proj. auf Ebene Femur coronar	52.6 mm	91 mm	123.4 mm		4.5 mm links	243.7 mm anterior	37.1 mm superior
Werkzeuge > Punkte > Femur Hals Basis proj. auf Ebene Femur coronar	56.8 mm	99.5 mm	98.6 mm		0.7 mm links	267 mm anterior	49.2 mm superior
Werkzeuge > Punkte > Femur Hals Basis manuell Pro	50.8 mm	92.5 mm	123.9 mm		6.6 mm links	243.1 mm anterior	38.3 mm superior
Werkzeuge > Punkte > Femur Hals Basis manuell	50.9 mm	96.8 mm	111.5 mm		6.6 mm links	254.8 mm anterior	44.2 mm superior
Werkzeuge > Punkte > Femur Hals Basis (ermittelt durch Proj. auf Ebene manuell)	56.8 mm	98 mm	98 mm		0.6 mm links	267.7 mm anterior	47.7 mm superior
Werkzeuge > Punkte > Femur Hals Basis (Ebene) proj. auf Ebene Femur axial	56.5 mm	89.3 mm	122.8 mm		0.4 mm links	244.3 mm anterior	36 mm superior
Werkzeuge > Punkte > Endpunkt Verlängerung der Senkrechten auf Kondylenachse	50.8 mm	82.1 mm	148.8 mm		6 mm links	219.7 mm anterior	24.9 mm superior
Werkzeuge > Punkte > Endpunkt Senkrechte auf Kondylenachse	52.7 mm	54.9 mm	226.1 mm		3 mm links	146.4 mm anterior	11.7 mm inferior
Werkzeuge > Punkte > Ende der Verlängerung Senkrechte auf tibia vk (varus valgus)	57.6 mm	73.8 mm	283.8 mm		1.9 mm links	86.6 mm anterior	0 mm
Werkzeuge > Punkte > Ende der Senkrechte auf tibia hk (varus valgus)	54.1 mm	68.6 mm	241.1 mm		3.7 mm links	129.7 mm anterior	0 mm
Werkzeuge > Punkte > dist. Tibiavorderkante medial proj. auf Ebene tibia coronar (varus valgus)	68.9 mm	85.3 mm	381.7 mm		5.3 mm rechts	12.4 mm posterior	0 mm
Werkzeuge > Punkte > dist. Tibiavorderkante medial proj. auf Ebene tibia coronar	70 mm	85.3 mm	382.4 mm		6.3 mm rechts	13.1 mm posterior	0 mm inferior
Werkzeuge > Punkte > dist. Tibiavorderkante medial proj. auf Ebene Tibia axial	68.7 mm	77.8 mm	370.2 mm		6.3 mm rechts	0 mm	6 mm inferior
Werkzeuge > Punkte > dist. Tibiavorderkante medial (varus valgus)	69 mm	86.2 mm	381.6 mm		5.3 mm rechts	12.4 mm posterior	0.9 mm superior
Werkzeuge > Punkte > dist. Tibiavorderkante medial	69.3 mm	79.4 mm	383.2 mm		6.3 mm rechts	13.1 mm posterior	6 mm inferior
Werkzeuge > Punkte > dist. Tibiavorderkante lateral proj. auf Ebene tibia coronar (varus valgus)	59.7 mm	86.5 mm	382.3 mm		4 mm links	12.7 mm posterior	0 mm
Werkzeuge > Punkte > dist. Tibiavorderkante lateral proj. auf Ebene tibia coronar	58.9 mm	86.6 mm	382.4 mm		4.8 mm links	12.8 mm posterior	0 mm
Werkzeuge > Punkte > dist. Tibiavorderkante lateral proj. auf Ebene Tibia axial	57.7 mm	79.1 mm	370.5 mm		4.8 mm links	0 mm anterior	6 mm inferior
Werkzeuge > Punkte > dist. Tibiavorderkante lateral (varus valgus)	59.8 mm	87.3 mm	382.2 mm		4 mm links	12.7 mm posterior	0.9 mm superior
Werkzeuge > Punkte > dist. Tibiavorderkante lateral	58.2 mm	80.7 mm	383.2 mm		4.8 mm links	12.8 mm posterior	6 mm inferior
Werkzeuge > Punkte > AxPro_Kopfszentrum	61.9 mm	87.9 mm	122.4 mm		5 mm rechts	244.7 mm anterior	35.2 mm superior
Werkzeuge > Punkte > AxPro_Kondyle medial	65.7 mm	114.6 mm	131.8 mm		5.4 mm rechts	231.9 mm anterior	60.8 mm superior
Werkzeuge > Punkte > AxPro_Kondyle lateral	46.7 mm	115.3 mm	131.8 mm		13.5 mm links	232.5 mm anterior	59.3 mm superior
Werkzeuge > Linien > Verlängerung Senkrechte auf tibia vk (varus valgus)	4 mm	6 mm	49.5 mm	50 mm	1.9 mm links	50 mm anterior	0 mm	50 mm
Werkzeuge > Linien > Verlängerung der Senkrechten auf Kondylenachse	1.1 mm	16.6 mm	47.1 mm	50 mm	1.8 mm links	44.7 mm anterior	22.3 mm superior	50 mm
Werkzeuge > Linien > transkondyläre Achse	18.9 mm	0.5 mm	0.6 mm	18.9 mm	18.8 mm rechts	0.1 mm posterior	1.8 mm superior	18.9 mm
Werkzeuge > Linien > Tibiaachse	3.1 mm	9.2 mm	72.6 mm	73.2 mm	0 mm	73.2 mm anterior	0 mm	73.2 mm
Werkzeuge > Linien > Talusachse proj. auf Ebene Tibia axial	9.6 mm	2.5 mm	0.1 mm	9.9 mm	9.8 mm links	0 mm	1.4 mm superior	9.9 mm
Werkzeuge > Linien > Senkrechte auf Kondylenachse	0.7 mm	10.6 mm	30.2 mm	32 mm	1.1 mm rechts	28.6 mm posterior	14.3 mm inferior	32 mm
Werkzeuge > Linien > Senkrechte auf dist. Tibiavorderkante in Ebene tibia coronar (varus valgus)	3.9 mm	5.9 mm	48.6 mm	49.2 mm	1.9 mm rechts	49.1 mm posterior	0 mm	49.2 mm
Werkzeuge > Linien > Senkrecht auf prox. Tibiahinterkante in Ebene tibia coronar (varus valgus)	7.6 mm	11.2 mm	92.2 mm	93.1 mm	3.7 mm links	93.1 mm anterior	0 mm	93.1 mm
Werkzeuge > Linien > prox. Tibiahinterkante proj. auf Ebene Tibia axial	13.3 mm	1.6 mm	0.4 mm	13.4 mm	13.4 mm rechts	0 mm	0 mm	13.4 mm
Werkzeuge > Linien > prox. Tibiahinterkante proj auf Ebene tibia coronar (varus valgus)	15.3 mm	1.9 mm	1 mm	15.5 mm	15.5 mm rechts	0.6 mm anterior	0 mm	15.5 mm
Werkzeuge > Linien > prox. Tibiahinterkante proj auf Ebene tibia coronar	13.4 mm	1.5 mm	0.5 mm	13.4 mm	13.4 mm rechts	0.8 mm posterior	0 mm	13.4 mm
Werkzeuge > Linien > prox. Tibiahinterkante (varus valgus)	15.3 mm	1.7 mm	1.1 mm	15.5 mm	15.5 mm rechts	0.6 mm anterior	0.2 mm superior	15.5 mm
Werkzeuge > Linien > prox. Tibiahinterkante (pro)	13.3 mm	1.6 mm	0.4 mm	13.4 mm	13.4 mm rechts	0 mm	0 mm	13.4 mm
Werkzeuge > Linien > prox. Tibiahinterkante	13.4 mm	1.5 mm	0.5 mm	13.4 mm	13.4 mm rechts	0.8 mm posterior	0 mm	13.4 mm
Werkzeuge > Linien > prox. femorale Längsachse	1.7 mm	5.9 mm	11.9 mm	13.3 mm	2.1 mm links	11.1 mm anterior	7.1 mm superior	13.3 mm
Werkzeuge > Linien > Neue Linie 31	18.9 mm	0.7 mm	0.1 mm	18.9 mm	18.8 mm rechts	0.7 mm posterior	1.5 mm superior	18.9 mm
Werkzeuge > Linien > Kopfzentrum - Femur Hals Basis (manuell) Linie	11.2 mm	0.6 mm	16.5 mm	20 mm	11.5 mm links	15.8 mm posterior	4 mm inferior	20 mm
Werkzeuge > Linien > Kopfzentrum - Femur Hals Basis (durch Ebene) Linie	5.4 mm	0.5 mm	3 mm	6.2 mm	5.5 mm links	2.8 mm posterior	0.5 mm inferior	6.2 mm
Werkzeuge > Linien > Kondyle_Femur Hals Basis Prox	18.9 mm	0.7 mm	0.1 mm	18.9 mm	18.8 mm rechts	0.7 mm posterior	1.5 mm superior	18.9 mm
Werkzeuge > Linien > Kondyle_AxPro_Kopfzentrum	18.9 mm	0.7 mm	0.1 mm	18.9 mm	18.8 mm rechts	0.7 mm posterior	1.5 mm superior	18.9 mm
Werkzeuge > Linien > Kondylenachse proj. auf Ebene Femur coronar	18.9 mm	0.5 mm	0.6 mm	18.9 mm	18.8 mm links	0.1 mm anterior	1.8 mm inferior	18.9 mm
Werkzeuge > Linien > Kondylenachse (pro)	18.9 mm	0.5 mm	0.7 mm	18.9 mm	18.8 mm links	0 mm	1.8 mm inferior	18.9 mm
Werkzeuge > Linien > Kondylenachse	18.9 mm	0.5 mm	0.6 mm	18.9 mm	18.8 mm links	0.1 mm anterior	1.8 mm inferior	18.9 mm
Werkzeuge > Linien > Kondyle proj. auf Ebene Tibia axial	18.9 mm	0.5 mm	0.7 mm	18.9 mm	18.8 mm links	0 mm	1.8 mm inferior	18.9 mm
Werkzeuge > Linien > Femurachse proj. auf Ebene Femur coronar
Werkzeuge > Linien > Femurachse Kopfzentrum	0.7 mm	25.5 mm	72.6 mm	76.9 mm	0.4 mm links	68.7 mm anterior	34.6 mm superior	76.9 mm
Werkzeuge > Linien > Femurachse	0.7 mm	25.5 mm	72.6 mm	76.9 mm	0.4 mm links	68.7 mm anterior	34.6 mm superior	76.9 mm
Werkzeuge > Linien > dist. Tibiavorderkante proj. auf Ebene tibia coronar (varus valgus)	9.2 mm	1.1 mm	0.6 mm	9.3 mm	9.3 mm rechts	0.4 mm anterior	0 mm	9.3 mm
Werkzeuge > Linien > dist. Tibiavorderkante proj. auf Ebene tibia coronar	11.1 mm	1.3 mm	0 mm	11.1 mm	11.1 mm rechts	0.3 mm posterior	0 mm	11.1 mm
Werkzeuge > Linien > dist. Tibiavorderkante proj. auf Ebene Tibia axial	11.1 mm	1.3 mm	0.3 mm	11.1 mm	11.1 mm rechts	0 mm	0 mm inferior	11.1 mm
Werkzeuge > Linien > dist. Tibiavorderkante (varus valgus)	9.2 mm	1.1 mm	0.6 mm	9.3 mm	9.3 mm rechts	0.4 mm anterior	0 mm inferior	9.3 mm
Werkzeuge > Linien > dist. Tibiavorderkante	11.1 mm	1.3 mm	0 mm	11.1 mm	11.1 mm rechts	0.3 mm posterior	0 mm inferior	11.1 mm
Werkzeuge > Linien > AxPro_Kondyle	18.9 mm	0.7 mm	0.1 mm	18.9 mm	18.8 mm rechts	0.7 mm posterior	1.5 mm superior	18.9 mm
Werkzeuge > Winkel > Winkel Schenkelhalsachse Femurachse (mittels Ebene manuell)	120.6 °	148.4 °	84 °	116.2 °	92.8 °	159.9 °	117.9 °	116.2 °
Werkzeuge > Winkel > Winkel Schenkelhalsachse Femurachse (Femur Hals Basis manuell definiert)	145.7 °	164 °	96.8 °	142.6 °	110.3 °	168.9 °	143 °	142.6 °
Werkzeuge > Winkel > varus valgus Tibia proj.	0.1 °	0 °	0.6 °	0.1 °	0 °	0 °	0.1 °	0.1 °
Werkzeuge > Winkel > varus valgus Femur proj.	1.9 °	0.1 °	5.3 °	1.8 °	3.9 °	0.2 °	2 °	1.8 °
Werkzeuge > Winkel > Torsionswinkel proj. auf Ebene Tibia axial	0 °	0.1 °	0 °	0 °	0 °	155.3 °	0 °	0 °
Werkzeuge > Winkel > Tibiotalare Torsion (TTT) proj.	179 °	169.2 °	172.2 °	172.2 °	172.2 °	180 °	180 °	172.2 °
Werkzeuge > Winkel > Tibiotalare Torsion (TTT) pro	179 °	169.2 °	172.2 °	172.2 °	172.2 °	180 °	180 °	172.2 °
Werkzeuge > Winkel > FTR (pro)	0.7 °	44.2 °	5.3 °	5.4 °	5.4 °	63.4 °	0 °	5.4 °
Werkzeuge > Winkel > FTR (femorotibial Rotation) proj.	0.7 °	44.2 °	5.3 °	5.4 °	5.4 °	63.4 °	0 °	5.4 °
Werkzeuge > Winkel > Antetorsionswinkel korrigiert	4.6 °	12.7 °	12.9 °	13.6 °	12.2 °	175 °	6.1 °	13.6 °
Werkzeuge > Winkel > Antetorsionswinkel (über Ebene manuell bestimmt) proj	9.2 °	175.8 °	25.9 °	27.3 °	24.6 °	177.3 °	12.6 °	27.3 °
Werkzeuge > Winkel > Antetorsionswinkel (Femur Hals Basis manuell) proj	7.6 °	13.3 °	20.6 °	21.7 °	19.5 °	175.9 °	9.9 °	21.7 °
Werkzeuge > Ebenen > Tibia coronar
Werkzeuge > Ebenen > Tibia axial
Werkzeuge > Ebenen > Femur coronar
Werkzeuge > Ebenen > Femur axial
Werkzeuge > Ebenen > Ebene manuell
Werkzeuge > Polylinien > Punkte auf Kopf
Werkzeuge > Koordinatensysteme > ks tibia prox.
Werkzeuge > Koordinatensysteme > ks femur
Werkzeuge > Koordinatensysteme > ks
Werkzeuge > Koordinatensysteme > Kopie ks femur
Werkzeuge > Variablen > Kopfachsen_tmp	-100
Werkzeuge > Variablen > 300	300
Werkzeuge > Variablen > 50	50
Werkzeuge > Variablen > -50	-50
