# Supplementary material for: 3D Slicer open-source software plug-in for vector-based angle calculation of canine hind limb alignment in computed tomographic images
Source: PLoS One. 2024 Mar 29;19(3):e0283823. doi: 10.1371/journal.pone.0283823 (PMC10980227; doi:10.1371/journal.pone.0283823)
Supplement: S2 Data — (ZIP) [file pone.0283823.s002.zip › 21.csv]

Werkzeuge Name	Datensatzkoordinatensystem X	Datensatzkoordinatensystem Y	Datensatzkoordinatensystem Z	Datensatzkoordinatensystem 3D	Patientenkoordinatensystem X	Patientenkoordinatensystem Y	Patientenkoordinatensystem Z	Patientenkoordinatensystem 3D	Extra Wert X	Extra Wert Y	Extra Wert Z	Extra Wert 3D	Extra Wert Beschreibung
Werkzeuge > Punkte > tmp zur Definition der Senkrechten auf tibia vk und hk	127.8 mm	79.4 mm	331.5 mm		12.8 mm links	197.9 mm anterior	66.5 mm inferior
Werkzeuge > Punkte > tmp proj. auf Ebene tibia coronar	127.8 mm	79.4 mm	331.5 mm		12.8 mm links	197.9 mm anterior	66.5 mm inferior
Werkzeuge > Punkte > TMP B	114.8 mm	88.4 mm	121.4 mm		22.7 mm links	0 mm anterior	5.1 mm superior
Werkzeuge > Punkte > tmp A	122.6 mm	93.7 mm	123.1 mm		14.3 mm links	0 mm anterior	0.5 mm superior
Werkzeuge > Punkte > TMP6	110.5 mm	86.9 mm	121.1 mm		27.2 mm links	0 mm anterior	6.1 mm superior
Werkzeuge > Punkte > TMP5	120.9 mm	129 mm	24.8 mm		10.7 mm links	104.3 mm posterior	6.1 mm superior
Werkzeuge > Punkte > Tibiaachse proximal	130.1 mm	74.6 mm	298.2 mm		10.8 mm links	169.1 mm anterior	49 mm inferior
Werkzeuge > Punkte > Tibiaachse distal	125.4 mm	84.2 mm	364.8 mm		14.8 mm links	226.6 mm anterior	84.1 mm inferior
Werkzeuge > Punkte > Talus medial proj. auf Ebene Tibia axial	123.7 mm	76.9 mm	365.7 mm		17.4 mm links	230.2 mm anterior	78 mm inferior
Werkzeuge > Punkte > Talus medial	122 mm	80.5 mm	390.8 mm		18.9 mm links	251.8 mm anterior	91.2 mm inferior
Werkzeuge > Punkte > Talus lateral proj. auf Ebene Tibia axial	132.5 mm	79.6 mm	366 mm		8.4 mm links	229.9 mm anterior	79.5 mm inferior
Werkzeuge > Punkte > Talus lateral	130.6 mm	83.4 mm	392.4 mm		9.9 mm links	252.6 mm anterior	93.4 mm inferior
Werkzeuge > Punkte > prox. Tibiahinterkante medial proj. auf Ebene tibia coronar (varus valgus)	130.7 mm	65.8 mm	240.8 mm		10.9 mm links	119.7 mm anterior	18.7 mm inferior
Werkzeuge > Punkte > prox. Tibiahinterkante medial proj. auf Ebene tibia coronar	133.3 mm	67.4 mm	248.5 mm		8.1 mm links	126.3 mm anterior	22.7 mm inferior
Werkzeuge > Punkte > prox. Tibiahinterkante medial proj. auf Ebene Tibia axial	123.5 mm	97.1 mm	362.8 mm		15 mm links	219.7 mm anterior	95.4 mm inferior
Werkzeuge > Punkte > prox. Tibiahinterkante medial (varus valgus)	129.9 mm	71.9 mm	239.9 mm		10.9 mm links	116.4 mm anterior	23.9 mm inferior
Werkzeuge > Punkte > prox. Tibiahinterkante medial	131.6 mm	80.3 mm	246.5 mm		8.1 mm links	119.4 mm anterior	34 mm inferior
Werkzeuge > Punkte > prox. Tibiahinterkante lateral proj. auf Ebene tibia coronar (varus valgus)	145.4 mm	67.9 mm	241.9 mm		3.9 mm rechts	120.7 mm anterior	19.3 mm inferior
Werkzeuge > Punkte > prox. Tibiahinterkante lateral proj. auf Ebene tibia coronar	147 mm	69.1 mm	248.4 mm		5.6 mm rechts	126.3 mm anterior	22.7 mm inferior
Werkzeuge > Punkte > prox. Tibiahinterkante lateral proj. auf Ebene Tibia axial	137 mm	99 mm	363.5 mm		1.3 mm links	220.4 mm anterior	95.8 mm inferior
Werkzeuge > Punkte > prox. Tibiahinterkante lateral (varus valgus)	144.6 mm	74.1 mm	241 mm		4 mm rechts	117.4 mm anterior	24.7 mm inferior
Werkzeuge > Punkte > prox. Tibiahinterkante lateral	145.3 mm	82.1 mm	246.4 mm		5.6 mm rechts	119.4 mm anterior	34 mm inferior
Werkzeuge > Punkte > Kondyle medial proj. auf Ebene Tibia axial	118.8 mm	96.6 mm	362.5 mm		19.7 mm links	219.4 mm anterior	95.3 mm inferior
Werkzeuge > Punkte > Kondyle medial proj. auf Ebene Femur coronar	131 mm	53 mm	223.1 mm		12.1 mm links	108.2 mm anterior	0 mm inferior
Werkzeuge > Punkte > Kondyle medial	127.8 mm	78 mm	233.6 mm		12.1 mm links	108.2 mm anterior	27.3 mm inferior
Werkzeuge > Punkte > Kondyle lateral proj auf Ebene Tibia axial	135.2 mm	98.4 mm	363.4 mm		3.2 mm links	220.4 mm anterior	95.4 mm inferior
Werkzeuge > Punkte > Kondyle lateral proj auf Ebene Femur coronar	147.4 mm	54.8 mm	223.8 mm		4.4 mm rechts	109.1 mm anterior	0 mm inferior
Werkzeuge > Punkte > Kondyle lateral	144.3 mm	79.8 mm	234.4 mm		4.4 mm rechts	109.1 mm anterior	27.3 mm inferior
Werkzeuge > Punkte > Femurkopfmittelpunkt	125.4 mm	99 mm	96.9 mm		10.7 mm links	26.1 mm posterior	6.1 mm superior
Werkzeuge > Punkte > Femurachsenpunkt proximal	136.8 mm	96 mm	123.2 mm		0 mm	0 mm	0 mm
Werkzeuge > Punkte > Femurachsenpunkt distal	141.3 mm	66 mm	195.3 mm		0 mm	78.2 mm anterior	0 mm inferior
Werkzeuge > Punkte > Femur prox. proj. auf Ebene Femur coronar	136.8 mm	96 mm	123.2 mm		0 mm	0 mm	0 mm
Werkzeuge > Punkte > Femur Hals Basis proj. auf Ebene Femur coronar	129.2 mm	104.1 mm	101.7 mm		6.2 mm links	23.4 mm posterior	0 mm
Werkzeuge > Punkte > Femur Hals Basis manuell Pro	139 mm	95.8 mm	123 mm		2.2 mm rechts	0 mm posterior	0.5 mm superior
Werkzeuge > Punkte > Femur Hals Basis manuell	138.2 mm	100.7 mm	111.3 mm		2.2 mm rechts	12.7 mm posterior	0.5 mm superior
Werkzeuge > Punkte > Femur Hals Basis (ermittelt durch Proj. auf Ebene manuell)	129.8 mm	99.5 mm	99.7 mm		6.2 mm links	23.4 mm posterior	5.1 mm superior
Werkzeuge > Punkte > Femur Hals Basis (Ebene) proj. auf Ebene Femur axial	131.2 mm	90.5 mm	121.3 mm		6.2 mm links	0 mm	5.1 mm superior
Werkzeuge > Punkte > Endpunkt Verlängerung der Senkrechten auf Kondylenachse	141.2 mm	85.5 mm	149.3 mm		2.8 mm rechts	28.3 mm anterior	0 mm superior
Werkzeuge > Punkte > Endpunkt Senkrechte auf Kondylenachse	141.3 mm	54.1 mm	223.5 mm		1.7 mm links	108.8 mm anterior	0 mm inferior
Werkzeuge > Punkte > Ende der Verlängerung Senkrechte auf tibia vk (varus valgus)	126.1 mm	71.6 mm	282.1 mm		15 mm links	155.3 mm anterior	40.5 mm inferior
Werkzeuge > Punkte > Ende der Senkrechte auf tibia hk (varus valgus)	136.3 mm	66.6 mm	241.3 mm		5.3 mm links	120.1 mm anterior	18.9 mm inferior
Werkzeuge > Punkte > dist. Tibiavorderkante medial proj. auf Ebene tibia coronar (varus valgus)	118.7 mm	86.1 mm	382.9 mm		21.3 mm links	242.2 mm anterior	93.6 mm inferior
Werkzeuge > Punkte > dist. Tibiavorderkante medial proj. auf Ebene tibia coronar	118.6 mm	86.2 mm	383.8 mm		21.5 mm links	242.9 mm anterior	94.1 mm inferior
Werkzeuge > Punkte > dist. Tibiavorderkante medial proj. auf Ebene Tibia axial	120.8 mm	76.9 mm	365.5 mm		20.3 mm links	229.8 mm anterior	78.3 mm inferior
Werkzeuge > Punkte > dist. Tibiavorderkante medial (varus valgus)	118.6 mm	87 mm	382.8 mm		21.3 mm links	241.7 mm anterior	94.4 mm inferior
Werkzeuge > Punkte > dist. Tibiavorderkante medial	119.4 mm	79.7 mm	384.8 mm		21.5 mm links	246.4 mm anterior	88.4 mm inferior
Werkzeuge > Punkte > dist. Tibiavorderkante lateral proj. auf Ebene tibia coronar (varus valgus)	127.4 mm	87.2 mm	382.5 mm		12.5 mm links	241.9 mm anterior	93.4 mm inferior
Werkzeuge > Punkte > dist. Tibiavorderkante lateral proj. auf Ebene tibia coronar	129.1 mm	87.6 mm	383.9 mm		10.9 mm links	243.1 mm anterior	94.2 mm inferior
Werkzeuge > Punkte > dist. Tibiavorderkante lateral proj. auf Ebene Tibia axial	131.1 mm	79 mm	366 mm		9.8 mm links	230 mm anterior	79.1 mm inferior
Werkzeuge > Punkte > dist. Tibiavorderkante lateral (varus valgus)	127.2 mm	89 mm	382.2 mm		12.5 mm links	240.9 mm anterior	95 mm inferior
Werkzeuge > Punkte > dist. Tibiavorderkante lateral	129.8 mm	81.7 mm	384.8 mm		10.9 mm links	246.2 mm anterior	89 mm inferior
Werkzeuge > Punkte > AxPro_Kopfszentrum	126.9 mm	89.1 mm	121 mm		10.7 mm links	0 mm	6.1 mm superior
Werkzeuge > Punkte > AxPro_Kondyle medial	121.6 mm	119.4 mm	133.9 mm		12.1 mm links	0 mm anterior	27.3 mm inferior
Werkzeuge > Punkte > AxPro_Kondyle lateral	138 mm	121.5 mm	133.8 mm		4.4 mm rechts	0 mm anterior	27.3 mm inferior
Werkzeuge > Linien > Verlängerung Senkrechte auf tibia vk (varus valgus)	1.6 mm	7.8 mm	49.4 mm	50 mm	2.2 mm links	42.6 mm posterior	26.1 mm superior	50 mm
Werkzeuge > Linien > Verlängerung der Senkrechten auf Kondylenachse	0.1 mm	19.5 mm	46 mm	50 mm	2.8 mm rechts	49.9 mm posterior	0 mm	50 mm
Werkzeuge > Linien > transkondyläre Achse	16.4 mm	1.8 mm	0.7 mm	16.5 mm	16.5 mm links	0.9 mm posterior	0 mm	16.5 mm
Werkzeuge > Linien > Tibiaachse	4.7 mm	9.6 mm	66.6 mm	67.5 mm	3.9 mm rechts	57.4 mm posterior	35.1 mm superior	67.5 mm
Werkzeuge > Linien > Talusachse proj. auf Ebene Tibia axial	8.7 mm	2.7 mm	0.2 mm	9.1 mm	9 mm rechts	0.3 mm posterior	1.5 mm inferior	9.1 mm
Werkzeuge > Linien > Senkrechte auf Kondylenachse	0 mm	11.9 mm	28.2 mm	30.6 mm	1.7 mm links	30.5 mm anterior	0 mm	30.6 mm
Werkzeuge > Linien > Senkrechte auf dist. Tibiavorderkante in Ebene tibia coronar (varus valgus)	1.7 mm	8 mm	50.9 mm	51.5 mm	2.3 mm rechts	43.9 mm anterior	26.9 mm inferior	51.5 mm
Werkzeuge > Linien > Senkrecht auf prox. Tibiahinterkante in Ebene tibia coronar (varus valgus)	8.5 mm	12.8 mm	90.2 mm	91.5 mm	7.5 mm rechts	77.8 mm posterior	47.6 mm superior	91.5 mm
Werkzeuge > Linien > prox. Tibiahinterkante proj. auf Ebene Tibia axial	13.6 mm	1.9 mm	0.7 mm	13.7 mm	13.7 mm links	0.7 mm posterior	0.4 mm superior	13.7 mm
Werkzeuge > Linien > prox. Tibiahinterkante proj auf Ebene tibia coronar (varus valgus)	14.7 mm	2.1 mm	1.1 mm	14.9 mm	14.8 mm links	1.1 mm posterior	0.6 mm superior	14.9 mm
Werkzeuge > Linien > prox. Tibiahinterkante proj auf Ebene tibia coronar	13.6 mm	1.8 mm	0.1 mm	13.7 mm	13.7 mm links	0 mm anterior	0 mm inferior	13.7 mm
Werkzeuge > Linien > prox. Tibiahinterkante (varus valgus)	14.7 mm	2.2 mm	1.1 mm	14.9 mm	14.8 mm links	1 mm posterior	0.8 mm superior	14.9 mm
Werkzeuge > Linien > prox. Tibiahinterkante	13.6 mm	1.8 mm	0.1 mm	13.7 mm	13.7 mm links	0 mm anterior	0 mm inferior	13.7 mm
Werkzeuge > Linien > prox. femorale Längsachse	1.5 mm	4.7 mm	11.9 mm	12.9 mm	2.2 mm rechts	12.7 mm posterior	0.5 mm superior	12.9 mm
Werkzeuge > Linien > Neue Linie 31	16.4 mm	2.1 mm	0.1 mm	16.5 mm	16.5 mm links	0 mm	0 mm	16.5 mm
Werkzeuge > Linien > Kopfzentrum - Femur Hals Basis (manuell) Linie	12.9 mm	1.6 mm	14.4 mm	19.4 mm	12.9 mm rechts	13.4 mm anterior	5.5 mm inferior	19.4 mm
Werkzeuge > Linien > Kopfzentrum - Femur Hals Basis (durch Ebene) Linie	4.5 mm	0.4 mm	2.8 mm	5.3 mm	4.4 mm rechts	2.6 mm anterior	0.9 mm inferior	5.3 mm
Werkzeuge > Linien > Kondyle_Femur Hals Basis Prox	16.4 mm	2.1 mm	0.1 mm	16.5 mm	16.5 mm links	0 mm	0 mm	16.5 mm
Werkzeuge > Linien > Kondyle_AxPro_Kopfzentrum	16.4 mm	2.1 mm	0.1 mm	16.5 mm	16.5 mm links	0 mm	0 mm	16.5 mm
Werkzeuge > Linien > Kondylenachse proj. auf Ebene Femur coronar	16.4 mm	1.8 mm	0.7 mm	16.5 mm	16.5 mm rechts	0.9 mm anterior	0 mm	16.5 mm
Werkzeuge > Linien > Kondylenachse	16.4 mm	1.8 mm	0.7 mm	16.5 mm	16.5 mm rechts	0.9 mm anterior	0 mm	16.5 mm
Werkzeuge > Linien > Kondyle proj. auf Ebene Tibia axial	16.4 mm	1.8 mm	0.9 mm	16.5 mm	16.5 mm rechts	1.1 mm anterior	0.1 mm inferior	16.5 mm
Werkzeuge > Linien > Femurachse proj. auf Ebene Femur coronar
Werkzeuge > Linien > Femurachse Kopfzentrum	4.5 mm	30 mm	72.1 mm	78.2 mm	0 mm	78.2 mm posterior	0 mm	78.2 mm
Werkzeuge > Linien > Femurachse	4.5 mm	30 mm	72.1 mm	78.2 mm	0 mm	78.2 mm posterior	0 mm	78.2 mm
Werkzeuge > Linien > dist. Tibiavorderkante proj. auf Ebene tibia coronar (varus valgus)	8.6 mm	1.1 mm	0.5 mm	8.7 mm	8.7 mm links	0.3 mm anterior	0.2 mm inferior	8.7 mm
Werkzeuge > Linien > dist. Tibiavorderkante proj. auf Ebene tibia coronar	10.5 mm	1.4 mm	0.1 mm	10.6 mm	10.6 mm links	0.2 mm posterior	0.1 mm superior	10.6 mm
Werkzeuge > Linien > dist. Tibiavorderkante proj. auf Ebene Tibia axial	10.4 mm	2.1 mm	0.4 mm	10.6 mm	10.6 mm links	0.2 mm posterior	0.8 mm superior	10.6 mm
Werkzeuge > Linien > dist. Tibiavorderkante (varus valgus)	8.5 mm	2 mm	0.6 mm	8.8 mm	8.7 mm links	0.8 mm anterior	0.6 mm superior	8.8 mm
Werkzeuge > Linien > dist. Tibiavorderkante	10.4 mm	2 mm	0 mm	10.6 mm	10.6 mm links	0.2 mm anterior	0.6 mm superior	10.6 mm
Werkzeuge > Linien > AxPro_Kondyle	16.4 mm	2.1 mm	0.1 mm	16.5 mm	16.5 mm links	0 mm	0 mm	16.5 mm
Werkzeuge > Winkel > Winkel Schenkelhalsachse Femurachse (mittels Ebene manuell)	129 °	139.5 °	84.1 °	120.1 °	99 °	149.2 °	121.4 °	120.1 °
Werkzeuge > Winkel > Winkel Schenkelhalsachse Femurachse (Femur Hals Basis manuell definiert)	142.8 °	149.2 °	88.1 °	133.6 °	93.1 °	155.3 °	136.6 °	133.6 °
Werkzeuge > Winkel > varus valgus Tibia proj.	7.3 °	0.9 °	45.5 °	7.3 °	13.9 °	0 °	8.5 °	7.3 °
Werkzeuge > Winkel > varus valgus Femur proj.	3.5 °	0.4 °	8.4 °	3.2 °	90 °	0 °	3.2 °	3.2 °
Werkzeuge > Winkel > Torsionswinkel proj. auf Ebene Tibia axial	0.5 °	8.2 °	3.4 °	3.4 °	2.9 °	46 °	1.8 °	3.4 °
Werkzeuge > Winkel > Tibiotalare Torsion (TTT) proj.	179.1 °	173.1 °	174.3 °	174.3 °	175.1 °	154.9 °	177 °	174.3 °
Werkzeuge > Winkel > FTR (femorotibial Rotation) proj.	179.8 °	173.6 °	178.4 °	178.4 °	178.6 °	154.3 °	179.2 °	178.4 °
Werkzeuge > Winkel > Antetorsionswinkel korrigiert	4.9 °	16.5 °	11.1 °	12 °	12 °	135 °	0 °	12 °
Werkzeuge > Winkel > Antetorsionswinkel (über Ebene manuell bestimmt) proj	16.6 °	162.6 °	38.8 °	41.7 °	41.7 °	180 °	0 °	41.7 °
Werkzeuge > Winkel > Antetorsionswinkel (Femur Hals Basis manuell) proj	10 °	20.5 °	21.6 °	23.3 °	23.3 °	135 °	0 °	23.3 °
Werkzeuge > Ebenen > Tibia coronar
Werkzeuge > Ebenen > Tibia axial
Werkzeuge > Ebenen > Femur coronar
Werkzeuge > Ebenen > Femur axial
Werkzeuge > Ebenen > Ebene manuell
Werkzeuge > Polylinien > Punkte auf Kopf
Werkzeuge > Koordinatensysteme > ks tibia prox.
Werkzeuge > Koordinatensysteme > ks femur
Werkzeuge > Koordinatensysteme > ks
Werkzeuge > Koordinatensysteme > Kopie ks femur
Werkzeuge > Variablen > Kopfachsen_tmp	-100
Werkzeuge > Variablen > 300	300
Werkzeuge > Variablen > 50	50
Werkzeuge > Variablen > -50	-50
