# Supplementary material for: 3D Slicer open-source software plug-in for vector-based angle calculation of canine hind limb alignment in computed tomographic images
Source: PLoS One. 2024 Mar 29;19(3):e0283823. doi: 10.1371/journal.pone.0283823 (PMC10980227; doi:10.1371/journal.pone.0283823)
Supplement: S2 Data — (ZIP) [file pone.0283823.s002.zip › 22.csv]

Werkzeuge Name	Datensatzkoordinatensystem X	Datensatzkoordinatensystem Y	Datensatzkoordinatensystem Z	Datensatzkoordinatensystem 3D	Patientenkoordinatensystem X	Patientenkoordinatensystem Y	Patientenkoordinatensystem Z	Patientenkoordinatensystem 3D	Extra Wert X	Extra Wert Y	Extra Wert Z	Extra Wert 3D	Extra Wert Beschreibung
Ansichten > Ergebnisse varus valgus Tibia > varus valgus Tibia proj.	9.9 °	5.2 °	19.8 °	11.1 °	9.9 °	5.2 °	19.8 °	11.1 °
Ansichten > Ergebnisse varus valgus Femur > varus valgus Femur proj.	2.9 °	2 °	5.5 °	3.5 °	2.9 °	2 °	5.5 °	3.5 °
Ansichten > Ergebnisse Torsionswinkel Tibia > Torsionswinkel proj. auf Ebene Tibia axial	0.9 °	6.7 °	12.2 °	12.3 °	0.9 °	6.7 °	12.2 °	12.3 °
Ansichten > Ergebnisse FTR (femorotibiale Rotation) proj. > FTR (femorotibial Rotation) proj.	0.7 °	5.6 °	9.7 °	9.7 °	0.7 °	5.6 °	9.7 °	9.7 °
Ansichten > Ergebnisse AT-Winkel proj. > Winkel Schenkelhalsachse Femurachse (mittels Ebene manuell)	178.9 °	122.3 °	85 °	127.5 °	178.9 °	122.3 °	85 °	127.5 °
Ansichten > Ergebnisse AT-Winkel proj. > Winkel Schenkelhalsachse Femurachse (Femur Hals Basis manuell definiert)	173.4 °	127.7 °	95.3 °	132.2 °	173.4 °	127.7 °	95.3 °	132.2 °
Ansichten > Ergebnisse AT-Winkel proj. > Antetorsionswinkel (über Ebene manuell bestimmt) proj	76.5 °	31.5 °	47.6 °	54.8 °	76.5 °	31.5 °	47.6 °	54.8 °
Ansichten > Ergebnisse AT-Winkel proj. > Antetorsionswinkel (Femur Hals Basis manuell) proj	44.9 °	20.1 °	28.9 °	34.6 °	44.9 °	20.1 °	28.9 °	34.6 °
Ansichten > Ergebnis Tibiotalare Torsion (TTT) > Tibiotalare Torsion (TTT) proj.	0.3 °	1.3 °	3.1 °	3.1 °	0.3 °	1.3 °	3.1 °	3.1 °
Ansichten > Eingaben varus valgus Tibia > Tibiaachse proximal	139.6 mm	92.7 mm	195 mm		37.7 mm rechts	9.2 mm anterior	42 mm inferior
Ansichten > Eingaben varus valgus Tibia > Tibiaachse distal	136.5 mm	93.7 mm	213.9 mm		34.6 mm rechts	8.2 mm anterior	60.9 mm inferior
Ansichten > Eingaben varus valgus Tibia > prox. Tibiahinterkante medial (varus valgus)	145.5 mm	96.3 mm	160.3 mm		43.6 mm rechts	5.6 mm anterior	7.3 mm inferior
Ansichten > Eingaben varus valgus Tibia > prox. Tibiahinterkante medial	141 mm	101.7 mm	163.9 mm		39.1 mm rechts	0.2 mm anterior	10.9 mm inferior
Ansichten > Eingaben varus valgus Tibia > prox. Tibiahinterkante lateral (varus valgus)	155 mm	103.7 mm	164.3 mm		53.1 mm rechts	1.8 mm posterior	11.3 mm inferior
Ansichten > Eingaben varus valgus Tibia > prox. Tibiahinterkante lateral	149.9 mm	106.5 mm	167.3 mm		48 mm rechts	4.6 mm posterior	14.3 mm inferior
Ansichten > Eingaben varus valgus Tibia > dist. Tibiavorderkante medial (varus valgus)	127.5 mm	90.2 mm	231.5 mm		25.6 mm rechts	11.7 mm anterior	78.5 mm inferior
Ansichten > Eingaben varus valgus Tibia > dist. Tibiavorderkante medial	132.2 mm	82.2 mm	232.8 mm		30.4 mm rechts	19.7 mm anterior	79.8 mm inferior
Ansichten > Eingaben varus valgus Tibia > dist. Tibiavorderkante lateral (varus valgus)	137.5 mm	91.7 mm	233.3 mm		35.6 mm rechts	10.2 mm anterior	80.3 mm inferior
Ansichten > Eingaben varus valgus Tibia > dist. Tibiavorderkante lateral	140.1 mm	88.5 mm	233.9 mm		38.2 mm rechts	13.4 mm anterior	80.9 mm inferior
Ansichten > Eingaben varus valgus Femur > Kondyle medial	140.2 mm	101.4 mm	153.3 mm		38.3 mm rechts	0.5 mm anterior	0.3 mm inferior
Ansichten > Eingaben varus valgus Femur > Kondyle lateral	152.9 mm	110.8 mm	155 mm		51 mm rechts	8.9 mm posterior	2 mm inferior
Ansichten > Eingaben varus valgus Femur > Femurachsenpunkt proximal	142.6 mm	121.3 mm	105.9 mm		40.7 mm rechts	19.4 mm posterior	47.1 mm superior
Ansichten > Eingaben varus valgus Femur > Femurachsenpunkt distal	151 mm	108.9 mm	124.3 mm		49.1 mm rechts	7 mm posterior	28.7 mm superior
Ansichten > Eingaben Tibiotalare Torsion (TTT) > Tibiaachse proximal	139.6 mm	92.7 mm	195 mm		37.7 mm rechts	9.2 mm anterior	42 mm inferior
Ansichten > Eingaben Tibiotalare Torsion (TTT) > Tibiaachse distal	136.5 mm	93.7 mm	213.9 mm		34.6 mm rechts	8.2 mm anterior	60.9 mm inferior
Ansichten > Eingaben Tibiotalare Torsion (TTT) > Talus medial	132.7 mm	83.4 mm	238.2 mm		30.8 mm rechts	18.5 mm anterior	85.2 mm inferior
Ansichten > Eingaben Tibiotalare Torsion (TTT) > Talus lateral	140.4 mm	89 mm	239.8 mm		38.5 mm rechts	12.8 mm anterior	86.8 mm inferior
Ansichten > Eingaben Tibiotalare Torsion (TTT) > dist. Tibiavorderkante medial	132.2 mm	82.2 mm	232.8 mm		30.4 mm rechts	19.7 mm anterior	79.8 mm inferior
Ansichten > Eingaben Tibiotalare Torsion (TTT) > dist. Tibiavorderkante lateral	140.1 mm	88.5 mm	233.9 mm		38.2 mm rechts	13.4 mm anterior	80.9 mm inferior
Ansichten > Eingaben Tibia Torsionswinkel > Tibiaachse proximal	139.6 mm	92.7 mm	195 mm		37.7 mm rechts	9.2 mm anterior	42 mm inferior
Ansichten > Eingaben Tibia Torsionswinkel > Tibiaachse distal	136.5 mm	93.7 mm	213.9 mm		34.6 mm rechts	8.2 mm anterior	60.9 mm inferior
Ansichten > Eingaben Tibia Torsionswinkel > prox. Tibiahinterkante medial	141 mm	101.7 mm	163.9 mm		39.1 mm rechts	0.2 mm anterior	10.9 mm inferior
Ansichten > Eingaben Tibia Torsionswinkel > prox. Tibiahinterkante lateral	149.9 mm	106.5 mm	167.3 mm		48 mm rechts	4.6 mm posterior	14.3 mm inferior
Ansichten > Eingaben Tibia Torsionswinkel > dist. Tibiavorderkante medial	132.2 mm	82.2 mm	232.8 mm		30.4 mm rechts	19.7 mm anterior	79.8 mm inferior
Ansichten > Eingaben Tibia Torsionswinkel > dist. Tibiavorderkante lateral	140.1 mm	88.5 mm	233.9 mm		38.2 mm rechts	13.4 mm anterior	80.9 mm inferior
Ansichten > Eingaben FTR (femorotibiale Rotation) proj. > Tibiaachse proximal	139.6 mm	92.7 mm	195 mm		37.7 mm rechts	9.2 mm anterior	42 mm inferior
Ansichten > Eingaben FTR (femorotibiale Rotation) proj. > Tibiaachse distal	136.5 mm	93.7 mm	213.9 mm		34.6 mm rechts	8.2 mm anterior	60.9 mm inferior
Ansichten > Eingaben FTR (femorotibiale Rotation) proj. > prox. Tibiahinterkante medial	141 mm	101.7 mm	163.9 mm		39.1 mm rechts	0.2 mm anterior	10.9 mm inferior
Ansichten > Eingaben FTR (femorotibiale Rotation) proj. > prox. Tibiahinterkante lateral	149.9 mm	106.5 mm	167.3 mm		48 mm rechts	4.6 mm posterior	14.3 mm inferior
Ansichten > Eingaben FTR (femorotibiale Rotation) proj. > Kondyle medial	140.2 mm	101.4 mm	153.3 mm		38.3 mm rechts	0.5 mm anterior	0.3 mm inferior
Ansichten > Eingaben FTR (femorotibiale Rotation) proj. > Kondyle lateral	152.9 mm	110.8 mm	155 mm		51 mm rechts	8.9 mm posterior	2 mm inferior
Ansichten > Eingaben AT Winkel proj. > Kondyle medial	140.2 mm	101.4 mm	153.3 mm		38.3 mm rechts	0.5 mm anterior	0.3 mm inferior
Ansichten > Eingaben AT Winkel proj. > Kondyle lateral	152.9 mm	110.8 mm	155 mm		51 mm rechts	8.9 mm posterior	2 mm inferior
Ansichten > Eingaben AT Winkel proj. > Femurkopfmittelpunkt	130.9 mm	123.4 mm	84.2 mm		29 mm rechts	21.5 mm posterior	68.8 mm superior
Ansichten > Eingaben AT Winkel proj. > Femurachsenpunkt proximal	142.6 mm	121.3 mm	105.9 mm		40.7 mm rechts	19.4 mm posterior	47.1 mm superior
Ansichten > Eingaben AT Winkel proj. > Femurachsenpunkt distal	151 mm	108.9 mm	124.3 mm		49.1 mm rechts	7 mm posterior	28.7 mm superior
Ansichten > Eingaben AT Winkel proj. > Femur Hals Basis manuell	138.4 mm	127.6 mm	96.6 mm		36.5 mm rechts	25.7 mm posterior	56.4 mm superior
Ansichten > Eingaben AT Winkel proj. > Femur Hals Basis (ermittelt durch Proj. auf Ebene manuell)	133.6 mm	126.5 mm	91.8 mm		31.7 mm rechts	24.6 mm posterior	61.2 mm superior
Ansichten > Eingaben AT Winkel proj. > Lot von Femurkopfmittelpunk	2.7 mm	3.1 mm	7.7 mm	8.7 mm	2.7 mm rechts	3.1 mm posterior	7.7 mm inferior	8.7 mm
Ansichten > Eingaben AT Winkel proj. > Ebene manuell
Ansichten > Eingaben AT Winkel proj. > Punkte auf Kopf
Ansichten > Ansicht Werkzeuge varus valgus Tibia > tmp zur Definition der Senkrechten auf tibia vk und hk	138 mm	93.2 mm	204.5 mm		36.1 mm rechts	8.7 mm anterior	51.5 mm inferior
Ansichten > Ansicht Werkzeuge varus valgus Tibia > tmp proj. auf Ebene tibia coronar	138 mm	93.2 mm	204.5 mm		36.1 mm rechts	8.7 mm anterior	51.5 mm inferior
Ansichten > Ansicht Werkzeuge varus valgus Tibia > Tibiaachse proximal	139.6 mm	92.7 mm	195 mm		37.7 mm rechts	9.2 mm anterior	42 mm inferior
Ansichten > Ansicht Werkzeuge varus valgus Tibia > Tibiaachse distal	136.5 mm	93.7 mm	213.9 mm		34.6 mm rechts	8.2 mm anterior	60.9 mm inferior
Ansichten > Ansicht Werkzeuge varus valgus Tibia > prox. Tibiahinterkante medial proj. auf Ebene tibia coronar (varus valgus)	147.5 mm	92.1 mm	160.9 mm		45.6 mm rechts	9.8 mm anterior	7.9 mm inferior
Ansichten > Ansicht Werkzeuge varus valgus Tibia > prox. Tibiahinterkante medial (varus valgus)	145.5 mm	96.3 mm	160.3 mm		43.6 mm rechts	5.6 mm anterior	7.3 mm inferior
Ansichten > Ansicht Werkzeuge varus valgus Tibia > prox. Tibiahinterkante lateral proj. auf Ebene tibia coronar (varus valgus)	157.9 mm	97.7 mm	165.1 mm		56 mm rechts	4.2 mm anterior	12.1 mm inferior
Ansichten > Ansicht Werkzeuge varus valgus Tibia > prox. Tibiahinterkante lateral (varus valgus)	155 mm	103.7 mm	164.3 mm		53.1 mm rechts	1.8 mm posterior	11.3 mm inferior
Ansichten > Ansicht Werkzeuge varus valgus Tibia > Ende der Verlängerung Senkrechte auf tibia vk (varus valgus)	147.2 mm	91.2 mm	155.3 mm		45.4 mm rechts	10.6 mm anterior	2.3 mm inferior
Ansichten > Ansicht Werkzeuge varus valgus Tibia > Ende der Senkrechte auf tibia hk (varus valgus)	153.5 mm	95.3 mm	163.3 mm		51.6 mm rechts	6.6 mm anterior	10.3 mm inferior
Ansichten > Ansicht Werkzeuge varus valgus Tibia > dist. Tibiavorderkante medial proj. auf Ebene tibia coronar (varus valgus)	126.9 mm	91.4 mm	231.4 mm		25.1 mm rechts	10.5 mm anterior	78.4 mm inferior
Ansichten > Ansicht Werkzeuge varus valgus Tibia > dist. Tibiavorderkante medial (varus valgus)	127.5 mm	90.2 mm	231.5 mm		25.6 mm rechts	11.7 mm anterior	78.5 mm inferior
Ansichten > Ansicht Werkzeuge varus valgus Tibia > dist. Tibiavorderkante lateral proj. auf Ebene tibia coronar (varus valgus)	135.5 mm	95.7 mm	232.8 mm		33.6 mm rechts	6.2 mm anterior	79.8 mm inferior
Ansichten > Ansicht Werkzeuge varus valgus Tibia > dist. Tibiavorderkante lateral (varus valgus)	137.5 mm	91.7 mm	233.3 mm		35.6 mm rechts	10.2 mm anterior	80.3 mm inferior
Ansichten > Ansicht Werkzeuge varus valgus Tibia > Verlängerung Senkrechte auf tibia vk (varus valgus)	9.2 mm	2 mm	49.1 mm	50 mm	9.2 mm rechts	2 mm anterior	49.1 mm superior	50 mm
Ansichten > Ansicht Werkzeuge varus valgus Tibia > Tibiaachse	3.1 mm	1 mm	18.9 mm	19.2 mm	3.1 mm rechts	1 mm anterior	18.9 mm superior	19.2 mm
Ansichten > Ansicht Werkzeuge varus valgus Tibia > Senkrechte auf dist. Tibiavorderkante in Ebene tibia coronar (varus valgus)	5.2 mm	1.1 mm	27.9 mm	28.4 mm	5.2 mm links	1.1 mm posterior	27.9 mm inferior	28.4 mm
Ansichten > Ansicht Werkzeuge varus valgus Tibia > Senkrecht auf prox. Tibiahinterkante in Ebene tibia coronar (varus valgus)	15.4 mm	2.1 mm	41.2 mm	44 mm	15.4 mm rechts	2.1 mm posterior	41.2 mm superior	44 mm
Ansichten > Ansicht Werkzeuge varus valgus Tibia > prox. Tibiahinterkante proj auf Ebene tibia coronar (varus valgus)	10.4 mm	5.6 mm	4.2 mm	12.5 mm	10.4 mm links	5.6 mm anterior	4.2 mm superior	12.5 mm
Ansichten > Ansicht Werkzeuge varus valgus Tibia > prox. Tibiahinterkante (varus valgus)	9.5 mm	7.3 mm	3.9 mm	12.6 mm	9.5 mm links	7.3 mm anterior	3.9 mm superior	12.6 mm
Ansichten > Ansicht Werkzeuge varus valgus Tibia > dist. Tibiavorderkante proj. auf Ebene tibia coronar (varus valgus)	8.5 mm	4.3 mm	1.4 mm	9.7 mm	8.5 mm links	4.3 mm anterior	1.4 mm superior	9.7 mm
Ansichten > Ansicht Werkzeuge varus valgus Tibia > dist. Tibiavorderkante (varus valgus)	10 mm	1.4 mm	1.8 mm	10.2 mm	10 mm links	1.4 mm anterior	1.8 mm superior	10.2 mm
Ansichten > Ansicht Werkzeuge varus valgus Tibia > varus valgus Tibia proj.	9.9 °	5.2 °	19.8 °	11.1 °	9.9 °	5.2 °	19.8 °	11.1 °
Ansichten > Ansicht Werkzeuge varus valgus Tibia > Tibia coronar
Ansichten > Ansicht Werkzeuge varus valgus Tibia > ks tibia prox.
Ansichten > Ansicht Werkzeuge varus valgus Femur > Kondyle medial proj. auf Ebene Femur coronar	150.2 mm	90.1 mm	141.1 mm		48.3 mm rechts	11.8 mm anterior	11.9 mm superior
Ansichten > Ansicht Werkzeuge varus valgus Femur > Kondyle medial	140.2 mm	101.4 mm	153.3 mm		38.3 mm rechts	0.5 mm anterior	0.3 mm inferior
Ansichten > Ansicht Werkzeuge varus valgus Femur > Kondyle lateral proj auf Ebene Femur coronar	162.9 mm	99.5 mm	142.9 mm		61 mm rechts	2.4 mm anterior	10.1 mm superior
Ansichten > Ansicht Werkzeuge varus valgus Femur > Kondyle lateral	152.9 mm	110.8 mm	155 mm		51 mm rechts	8.9 mm posterior	2 mm inferior
Ansichten > Ansicht Werkzeuge varus valgus Femur > Femurachsenpunkt proximal	142.6 mm	121.3 mm	105.9 mm		40.7 mm rechts	19.4 mm posterior	47.1 mm superior
Ansichten > Ansicht Werkzeuge varus valgus Femur > Femurachsenpunkt distal	151 mm	108.9 mm	124.3 mm		49.1 mm rechts	7 mm posterior	28.7 mm superior
Ansichten > Ansicht Werkzeuge varus valgus Femur > Femur prox. proj. auf Ebene Femur coronar	142.6 mm	121.3 mm	105.9 mm		40.7 mm rechts	19.4 mm posterior	47.1 mm superior
Ansichten > Ansicht Werkzeuge varus valgus Femur > Endpunkt Verlängerung der Senkrechten auf Kondylenachse	135.7 mm	136.8 mm	85.8 mm		33.8 mm rechts	34.9 mm posterior	67.2 mm superior
Ansichten > Ansicht Werkzeuge varus valgus Femur > Endpunkt Senkrechte auf Kondylenachse	158.1 mm	96 mm	142.2 mm		56.3 mm rechts	5.9 mm anterior	10.8 mm superior
Ansichten > Ansicht Werkzeuge varus valgus Femur > Verlängerung der Senkrechten auf Kondylenachse	15.3 mm	27.9 mm	38.6 mm	50 mm	15.3 mm links	27.9 mm posterior	38.6 mm superior	50 mm
Ansichten > Ansicht Werkzeuge varus valgus Femur > Senkrechte auf Kondylenachse	7.1 mm	12.9 mm	17.9 mm	23.2 mm	7.1 mm rechts	12.9 mm anterior	17.9 mm inferior	23.2 mm
Ansichten > Ansicht Werkzeuge varus valgus Femur > Kondylenachse proj. auf Ebene Femur coronar	12.7 mm	9.4 mm	1.7 mm	15.8 mm	12.7 mm rechts	9.4 mm posterior	1.7 mm inferior	15.8 mm
Ansichten > Ansicht Werkzeuge varus valgus Femur > Kondylenachse	12.7 mm	9.4 mm	1.7 mm	15.8 mm	12.7 mm rechts	9.4 mm posterior	1.7 mm inferior	15.8 mm
Ansichten > Ansicht Werkzeuge varus valgus Femur > Femurachse proj. auf Ebene Femur coronar
Ansichten > Ansicht Werkzeuge varus valgus Femur > Femurachse	8.4 mm	12.3 mm	18.4 mm	23.7 mm	8.4 mm links	12.3 mm posterior	18.4 mm superior	23.7 mm
Ansichten > Ansicht Werkzeuge varus valgus Femur > varus valgus Femur proj.	2.9 °	2 °	5.5 °	3.5 °	2.9 °	2 °	5.5 °	3.5 °
Ansichten > Ansicht Werkzeuge varus valgus Femur > Femur coronar
Ansichten > Ansicht Werkzeuge varus valgus Femur > ks femur
Ansichten > Ansicht Werkzeuge Torsionswinkel Tibia > Tibiaachse proximal	139.6 mm	92.7 mm	195 mm		37.7 mm rechts	9.2 mm anterior	42 mm inferior
Ansichten > Ansicht Werkzeuge Torsionswinkel Tibia > Tibiaachse distal	136.5 mm	93.7 mm	213.9 mm		34.6 mm rechts	8.2 mm anterior	60.9 mm inferior
Ansichten > Ansicht Werkzeuge Torsionswinkel Tibia > prox. Tibiahinterkante medial proj. auf Ebene Tibia axial	133.1 mm	104.3 mm	212.8 mm		31.2 mm rechts	2.4 mm posterior	59.8 mm inferior
Ansichten > Ansicht Werkzeuge Torsionswinkel Tibia > prox. Tibiahinterkante medial	141 mm	101.7 mm	163.9 mm		39.1 mm rechts	0.2 mm anterior	10.9 mm inferior
Ansichten > Ansicht Werkzeuge Torsionswinkel Tibia > prox. Tibiahinterkante lateral proj. auf Ebene Tibia axial	142.3 mm	108.9 mm	214 mm		40.4 mm rechts	7 mm posterior	61 mm inferior
Ansichten > Ansicht Werkzeuge Torsionswinkel Tibia > prox. Tibiahinterkante lateral	149.9 mm	106.5 mm	167.3 mm		48 mm rechts	4.6 mm posterior	14.3 mm inferior
Ansichten > Ansicht Werkzeuge Torsionswinkel Tibia > dist. Tibiavorderkante medial proj. auf Ebene Tibia axial	135.2 mm	81.2 mm	214.4 mm		33.3 mm rechts	20.7 mm anterior	61.4 mm inferior
Ansichten > Ansicht Werkzeuge Torsionswinkel Tibia > dist. Tibiavorderkante medial	132.2 mm	82.2 mm	232.8 mm		30.4 mm rechts	19.7 mm anterior	79.8 mm inferior
Ansichten > Ansicht Werkzeuge Torsionswinkel Tibia > dist. Tibiavorderkante lateral proj. auf Ebene Tibia axial	143.1 mm	87.5 mm	215.3 mm		41.2 mm rechts	14.4 mm anterior	62.3 mm inferior
Ansichten > Ansicht Werkzeuge Torsionswinkel Tibia > dist. Tibiavorderkante lateral	140.1 mm	88.5 mm	233.9 mm		38.2 mm rechts	13.4 mm anterior	80.9 mm inferior
Ansichten > Ansicht Werkzeuge Torsionswinkel Tibia > prox. Tibiahinterkante proj. auf Ebene Tibia axial	9.3 mm	4.6 mm	1.3 mm	10.4 mm	9.3 mm links	4.6 mm anterior	1.3 mm superior	10.4 mm
Ansichten > Ansicht Werkzeuge Torsionswinkel Tibia > prox. Tibiahinterkante	8.9 mm	4.8 mm	3.4 mm	10.7 mm	8.9 mm links	4.8 mm anterior	3.4 mm superior	10.7 mm
Ansichten > Ansicht Werkzeuge Torsionswinkel Tibia > dist. Tibiavorderkante proj. auf Ebene Tibia axial	7.9 mm	6.3 mm	0.9 mm	10.1 mm	7.9 mm links	6.3 mm anterior	0.9 mm superior	10.1 mm
Ansichten > Ansicht Werkzeuge Torsionswinkel Tibia > dist. Tibiavorderkante	7.8 mm	6.3 mm	1 mm	10.1 mm	7.8 mm links	6.3 mm anterior	1 mm superior	10.1 mm
Ansichten > Ansicht Werkzeuge Torsionswinkel Tibia > Torsionswinkel proj. auf Ebene Tibia axial	0.9 °	6.7 °	12.2 °	12.3 °	0.9 °	6.7 °	12.2 °	12.3 °
Ansichten > Ansicht Werkzeuge Torsionswinkel Tibia > Tibia axial
Ansichten > Ansicht Werkzeuge Torsionswinkel Tibia > ks tibia prox.
Ansichten > Ansicht Werkzeuge Tibiotalare Torsion (TTT) > Tibiaachse proximal	139.6 mm	92.7 mm	195 mm		37.7 mm rechts	9.2 mm anterior	42 mm inferior
Ansichten > Ansicht Werkzeuge Tibiotalare Torsion (TTT) > Tibiaachse distal	136.5 mm	93.7 mm	213.9 mm		34.6 mm rechts	8.2 mm anterior	60.9 mm inferior
Ansichten > Ansicht Werkzeuge Tibiotalare Torsion (TTT) > Talus medial proj. auf Ebene Tibia axial	136.5 mm	82.1 mm	214.5 mm		34.7 mm rechts	19.8 mm anterior	61.5 mm inferior
Ansichten > Ansicht Werkzeuge Tibiotalare Torsion (TTT) > Talus medial	132.7 mm	83.4 mm	238.2 mm		30.8 mm rechts	18.5 mm anterior	85.2 mm inferior
Ansichten > Ansicht Werkzeuge Tibiotalare Torsion (TTT) > Talus lateral proj. auf Ebene Tibia axial	144.4 mm	87.8 mm	215.5 mm		42.5 mm rechts	14.1 mm anterior	62.5 mm inferior
Ansichten > Ansicht Werkzeuge Tibiotalare Torsion (TTT) > Talus lateral	140.4 mm	89 mm	239.8 mm		38.5 mm rechts	12.8 mm anterior	86.8 mm inferior
Ansichten > Ansicht Werkzeuge Tibiotalare Torsion (TTT) > dist. Tibiavorderkante medial proj. auf Ebene Tibia axial	135.2 mm	81.2 mm	214.4 mm		33.3 mm rechts	20.7 mm anterior	61.4 mm inferior
Ansichten > Ansicht Werkzeuge Tibiotalare Torsion (TTT) > dist. Tibiavorderkante medial	132.2 mm	82.2 mm	232.8 mm		30.4 mm rechts	19.7 mm anterior	79.8 mm inferior
Ansichten > Ansicht Werkzeuge Tibiotalare Torsion (TTT) > dist. Tibiavorderkante lateral proj. auf Ebene Tibia axial	143.1 mm	87.5 mm	215.3 mm		41.2 mm rechts	14.4 mm anterior	62.3 mm inferior
Ansichten > Ansicht Werkzeuge Tibiotalare Torsion (TTT) > dist. Tibiavorderkante lateral	140.1 mm	88.5 mm	233.9 mm		38.2 mm rechts	13.4 mm anterior	80.9 mm inferior
Ansichten > Ansicht Werkzeuge Tibiotalare Torsion (TTT) > Talusachse proj. auf Ebene Tibia axial	7.8 mm	5.6 mm	1 mm	9.7 mm	7.8 mm rechts	5.6 mm posterior	1 mm inferior	9.7 mm
Ansichten > Ansicht Werkzeuge Tibiotalare Torsion (TTT) > dist. Tibiavorderkante proj. auf Ebene Tibia axial	7.9 mm	6.3 mm	0.9 mm	10.1 mm	7.9 mm links	6.3 mm anterior	0.9 mm superior	10.1 mm
Ansichten > Ansicht Werkzeuge Tibiotalare Torsion (TTT) > Tibiotalare Torsion (TTT) proj.	0.3 °	1.3 °	3.1 °	3.1 °	0.3 °	1.3 °	3.1 °	3.1 °
Ansichten > Ansicht Werkzeuge Tibiotalare Torsion (TTT) > Tibia axial
Ansichten > Ansicht Werkzeuge Tibiotalare Torsion (TTT) > ks tibia prox.
Ansichten > Ansicht Werkzeuge FTR > prox. Tibiahinterkante medial proj. auf Ebene Tibia axial	133.1 mm	104.3 mm	212.8 mm		31.2 mm rechts	2.4 mm posterior	59.8 mm inferior
Ansichten > Ansicht Werkzeuge FTR > prox. Tibiahinterkante medial	141 mm	101.7 mm	163.9 mm		39.1 mm rechts	0.2 mm anterior	10.9 mm inferior
Ansichten > Ansicht Werkzeuge FTR > prox. Tibiahinterkante lateral proj. auf Ebene Tibia axial	142.3 mm	108.9 mm	214 mm		40.4 mm rechts	7 mm posterior	61 mm inferior
Ansichten > Ansicht Werkzeuge FTR > prox. Tibiahinterkante lateral	149.9 mm	106.5 mm	167.3 mm		48 mm rechts	4.6 mm posterior	14.3 mm inferior
Ansichten > Ansicht Werkzeuge FTR > Kondyle medial proj. auf Ebene Tibia axial	130.7 mm	104.6 mm	212.4 mm		28.8 mm rechts	2.7 mm posterior	59.4 mm inferior
Ansichten > Ansicht Werkzeuge FTR > Kondyle medial	140.2 mm	101.4 mm	153.3 mm		38.3 mm rechts	0.5 mm anterior	0.3 mm inferior
Ansichten > Ansicht Werkzeuge FTR > Kondyle lateral proj auf Ebene Tibia axial	143.4 mm	113.9 mm	213.9 mm		41.5 mm rechts	12 mm posterior	60.9 mm inferior
Ansichten > Ansicht Werkzeuge FTR > Kondyle lateral	152.9 mm	110.8 mm	155 mm		51 mm rechts	8.9 mm posterior	2 mm inferior
Ansichten > Ansicht Werkzeuge FTR > prox. Tibiahinterkante proj. auf Ebene Tibia axial	9.3 mm	4.6 mm	1.3 mm	10.4 mm	9.3 mm links	4.6 mm anterior	1.3 mm superior	10.4 mm
Ansichten > Ansicht Werkzeuge FTR > prox. Tibiahinterkante	8.9 mm	4.8 mm	3.4 mm	10.7 mm	8.9 mm links	4.8 mm anterior	3.4 mm superior	10.7 mm
Ansichten > Ansicht Werkzeuge FTR > Kondylenachse	12.7 mm	9.4 mm	1.7 mm	15.8 mm	12.7 mm rechts	9.4 mm posterior	1.7 mm inferior	15.8 mm
Ansichten > Ansicht Werkzeuge FTR > Kondyle proj. auf Ebene Tibia axial	12.7 mm	9.3 mm	1.6 mm	15.8 mm	12.7 mm rechts	9.3 mm posterior	1.6 mm inferior	15.8 mm
Ansichten > Ansicht Werkzeuge FTR > FTR (femorotibial Rotation) proj.	0.7 °	5.6 °	9.7 °	9.7 °	0.7 °	5.6 °	9.7 °	9.7 °
Ansichten > Ansicht Werkzeuge FTR > Tibia axial
Ansichten > Ansicht Werkzeuge FTR > ks tibia prox.
Ansichten > Ansicht Werkzeuge AT-Winkel (best. mittels Ebene) > TMP B	127.3 mm	107.9 mm	104 mm		25.4 mm rechts	6 mm posterior	49 mm superior
Ansichten > Ansicht Werkzeuge AT-Winkel (best. mittels Ebene) > tmp A	130.3 mm	111.5 mm	105 mm		28.4 mm rechts	9.6 mm posterior	48 mm superior
Ansichten > Ansicht Werkzeuge AT-Winkel (best. mittels Ebene) > TMP6	126.4 mm	102 mm	100.4 mm		24.5 mm rechts	0.1 mm posterior	52.6 mm superior
Ansichten > Ansicht Werkzeuge AT-Winkel (best. mittels Ebene) > TMP5	122.4 mm	135.7 mm	65.7 mm		20.6 mm rechts	33.9 mm posterior	87.3 mm superior
Ansichten > Ansicht Werkzeuge AT-Winkel (best. mittels Ebene) > Kondyle medial	140.2 mm	101.4 mm	153.3 mm		38.3 mm rechts	0.5 mm anterior	0.3 mm inferior
Ansichten > Ansicht Werkzeuge AT-Winkel (best. mittels Ebene) > Kondyle lateral	152.9 mm	110.8 mm	155 mm		51 mm rechts	8.9 mm posterior	2 mm inferior
Ansichten > Ansicht Werkzeuge AT-Winkel (best. mittels Ebene) > Femurkopfmittelpunkt	130.9 mm	123.4 mm	84.2 mm		29 mm rechts	21.5 mm posterior	68.8 mm superior
Ansichten > Ansicht Werkzeuge AT-Winkel (best. mittels Ebene) > Femurachsenpunkt proximal	142.6 mm	121.3 mm	105.9 mm		40.7 mm rechts	19.4 mm posterior	47.1 mm superior
Ansichten > Ansicht Werkzeuge AT-Winkel (best. mittels Ebene) > Femurachsenpunkt distal	151 mm	108.9 mm	124.3 mm		49.1 mm rechts	7 mm posterior	28.7 mm superior
Ansichten > Ansicht Werkzeuge AT-Winkel (best. mittels Ebene) > Femur Hals Basis manuell Pro	142.6 mm	121.3 mm	105.9 mm		40.7 mm rechts	19.5 mm posterior	47.1 mm superior
Ansichten > Ansicht Werkzeuge AT-Winkel (best. mittels Ebene) > Femur Hals Basis manuell	138.4 mm	127.6 mm	96.6 mm		36.5 mm rechts	25.7 mm posterior	56.4 mm superior
Ansichten > Ansicht Werkzeuge AT-Winkel (best. mittels Ebene) > Femur Hals Basis (ermittelt durch Proj. auf Ebene manuell)	133.6 mm	126.5 mm	91.8 mm		31.7 mm rechts	24.6 mm posterior	61.2 mm superior
Ansichten > Ansicht Werkzeuge AT-Winkel (best. mittels Ebene) > Femur Hals Basis (Ebene) proj. auf Ebene Femur axial	139.6 mm	117.7 mm	104.9 mm		37.7 mm rechts	15.9 mm posterior	48.1 mm superior
Ansichten > Ansicht Werkzeuge AT-Winkel (best. mittels Ebene) > AxPro_Kopfszentrum	138.7 mm	111.9 mm	101.4 mm		36.8 mm rechts	10 mm posterior	51.6 mm superior
Ansichten > Ansicht Werkzeuge AT-Winkel (best. mittels Ebene) > AxPro_Kondyle medial	123.8 mm	125.5 mm	117.3 mm		21.9 mm rechts	23.6 mm posterior	35.7 mm superior
Ansichten > Ansicht Werkzeuge AT-Winkel (best. mittels Ebene) > AxPro_Kondyle lateral	136.1 mm	135.4 mm	118.3 mm		34.2 mm rechts	33.5 mm posterior	34.7 mm superior
Ansichten > Ansicht Werkzeuge AT-Winkel (best. mittels Ebene) > Neue Linie 31	12.3 mm	9.9 mm	1 mm	15.8 mm	12.3 mm links	9.9 mm anterior	1 mm superior	15.8 mm
Ansichten > Ansicht Werkzeuge AT-Winkel (best. mittels Ebene) > Kopfzentrum - Femur Hals Basis (manuell) Linie	7.5 mm	4.2 mm	12.5 mm	15.2 mm	7.5 mm rechts	4.2 mm posterior	12.5 mm inferior	15.2 mm
Ansichten > Ansicht Werkzeuge AT-Winkel (best. mittels Ebene) > Kopfzentrum - Femur Hals Basis (durch Ebene) Linie	2.7 mm	3.1 mm	7.7 mm	8.7 mm	2.7 mm rechts	3.1 mm posterior	7.7 mm inferior	8.7 mm
Ansichten > Ansicht Werkzeuge AT-Winkel (best. mittels Ebene) > Kondyle_Femur Hals Basis Prox	12.3 mm	9.9 mm	1 mm	15.8 mm	12.3 mm links	9.9 mm anterior	1 mm superior	15.8 mm
Ansichten > Ansicht Werkzeuge AT-Winkel (best. mittels Ebene) > Kondyle_AxPro_Kopfzentrum	12.3 mm	9.9 mm	1 mm	15.8 mm	12.3 mm links	9.9 mm anterior	1 mm superior	15.8 mm
Ansichten > Ansicht Werkzeuge AT-Winkel (best. mittels Ebene) > Femurachse Kopfzentrum	8.4 mm	12.3 mm	18.4 mm	23.7 mm	8.4 mm links	12.3 mm posterior	18.4 mm superior	23.7 mm
Ansichten > Ansicht Werkzeuge AT-Winkel (best. mittels Ebene) > Femurachse	8.4 mm	12.3 mm	18.4 mm	23.7 mm	8.4 mm links	12.3 mm posterior	18.4 mm superior	23.7 mm
Ansichten > Ansicht Werkzeuge AT-Winkel (best. mittels Ebene) > AxPro_Kondyle	12.3 mm	9.9 mm	1 mm	15.8 mm	12.3 mm links	9.9 mm anterior	1 mm superior	15.8 mm
Ansichten > Ansicht Werkzeuge AT-Winkel (best. mittels Ebene) > Winkel Schenkelhalsachse Femurachse (mittels Ebene manuell)	178.9 °	122.3 °	85 °	127.5 °	178.9 °	122.3 °	85 °	127.5 °
Ansichten > Ansicht Werkzeuge AT-Winkel (best. mittels Ebene) > Winkel Schenkelhalsachse Femurachse (Femur Hals Basis manuell definiert)	173.4 °	127.7 °	95.3 °	132.2 °	173.4 °	127.7 °	95.3 °	132.2 °
Ansichten > Ansicht Werkzeuge AT-Winkel (best. mittels Ebene) > Antetorsionswinkel korrigiert	71.8 °	25.5 °	43 °	48.8 °	71.8 °	25.5 °	43 °	48.8 °
Ansichten > Ansicht Werkzeuge AT-Winkel (best. mittels Ebene) > Antetorsionswinkel (über Ebene manuell bestimmt) proj	76.5 °	31.5 °	47.6 °	54.8 °	76.5 °	31.5 °	47.6 °	54.8 °
Ansichten > Ansicht Werkzeuge AT-Winkel (best. mittels Ebene) > Antetorsionswinkel (Femur Hals Basis manuell) proj	44.9 °	20.1 °	28.9 °	34.6 °	44.9 °	20.1 °	28.9 °	34.6 °
Ansichten > Ansicht Werkzeuge AT-Winkel (best. mittels Ebene) > Femur axial
Ansichten > Ansicht Werkzeuge AT-Winkel (best. mittels Ebene) > Ebene manuell
Ansichten > Ansicht Werkzeuge AT-Winkel (best. mittels Ebene) > ks femur
Ansichten > Ansicht Werkzeuge AT-Winkel (best. mittels Ebene) > Kopie ks femur
Ansichten > Ansicht Werkzeuge AT-Winkel (best. mittels Ebene) > Punkte auf Kopf
Werkzeuge > Punkte > tmp zur Definition der Senkrechten auf tibia vk und hk	138 mm	93.2 mm	204.5 mm		36.1 mm rechts	8.7 mm anterior	51.5 mm inferior
Werkzeuge > Punkte > tmp proj. auf Ebene tibia coronar	138 mm	93.2 mm	204.5 mm		36.1 mm rechts	8.7 mm anterior	51.5 mm inferior
Werkzeuge > Punkte > TMP B	127.3 mm	107.9 mm	104 mm		25.4 mm rechts	6 mm posterior	49 mm superior
Werkzeuge > Punkte > tmp A	130.3 mm	111.5 mm	105 mm		28.4 mm rechts	9.6 mm posterior	48 mm superior
Werkzeuge > Punkte > TMP6	126.4 mm	102 mm	100.4 mm		24.5 mm rechts	0.1 mm posterior	52.6 mm superior
Werkzeuge > Punkte > TMP5	122.4 mm	135.7 mm	65.7 mm		20.6 mm rechts	33.9 mm posterior	87.3 mm superior
Werkzeuge > Punkte > Tibiaachse proximal	139.6 mm	92.7 mm	195 mm		37.7 mm rechts	9.2 mm anterior	42 mm inferior
Werkzeuge > Punkte > Tibiaachse distal	136.5 mm	93.7 mm	213.9 mm		34.6 mm rechts	8.2 mm anterior	60.9 mm inferior
Werkzeuge > Punkte > Talus medial proj. auf Ebene Tibia axial	136.5 mm	82.1 mm	214.5 mm		34.7 mm rechts	19.8 mm anterior	61.5 mm inferior
Werkzeuge > Punkte > Talus medial	132.7 mm	83.4 mm	238.2 mm		30.8 mm rechts	18.5 mm anterior	85.2 mm inferior
Werkzeuge > Punkte > Talus lateral proj. auf Ebene Tibia axial	144.4 mm	87.8 mm	215.5 mm		42.5 mm rechts	14.1 mm anterior	62.5 mm inferior
Werkzeuge > Punkte > Talus lateral	140.4 mm	89 mm	239.8 mm		38.5 mm rechts	12.8 mm anterior	86.8 mm inferior
Werkzeuge > Punkte > prox. Tibiahinterkante medial proj. auf Ebene tibia coronar (varus valgus)	147.5 mm	92.1 mm	160.9 mm		45.6 mm rechts	9.8 mm anterior	7.9 mm inferior
Werkzeuge > Punkte > prox. Tibiahinterkante medial proj. auf Ebene tibia coronar	145.7 mm	91.8 mm	165.2 mm		43.9 mm rechts	10.1 mm anterior	12.2 mm inferior
Werkzeuge > Punkte > prox. Tibiahinterkante medial proj. auf Ebene Tibia axial	133.1 mm	104.3 mm	212.8 mm		31.2 mm rechts	2.4 mm posterior	59.8 mm inferior
Werkzeuge > Punkte > prox. Tibiahinterkante medial (varus valgus)	145.5 mm	96.3 mm	160.3 mm		43.6 mm rechts	5.6 mm anterior	7.3 mm inferior
Werkzeuge > Punkte > prox. Tibiahinterkante medial	141 mm	101.7 mm	163.9 mm		39.1 mm rechts	0.2 mm anterior	10.9 mm inferior
Werkzeuge > Punkte > prox. Tibiahinterkante lateral proj. auf Ebene tibia coronar (varus valgus)	157.9 mm	97.7 mm	165.1 mm		56 mm rechts	4.2 mm anterior	12.1 mm inferior
Werkzeuge > Punkte > prox. Tibiahinterkante lateral proj. auf Ebene tibia coronar	154.7 mm	96.6 mm	168.6 mm		52.8 mm rechts	5.3 mm anterior	15.6 mm inferior
Werkzeuge > Punkte > prox. Tibiahinterkante lateral proj. auf Ebene Tibia axial	142.3 mm	108.9 mm	214 mm		40.4 mm rechts	7 mm posterior	61 mm inferior
Werkzeuge > Punkte > prox. Tibiahinterkante lateral (varus valgus)	155 mm	103.7 mm	164.3 mm		53.1 mm rechts	1.8 mm posterior	11.3 mm inferior
Werkzeuge > Punkte > prox. Tibiahinterkante lateral	149.9 mm	106.5 mm	167.3 mm		48 mm rechts	4.6 mm posterior	14.3 mm inferior
Werkzeuge > Punkte > Kondyle medial proj. auf Ebene Tibia axial	130.7 mm	104.6 mm	212.4 mm		28.8 mm rechts	2.7 mm posterior	59.4 mm inferior
Werkzeuge > Punkte > Kondyle medial proj. auf Ebene Femur coronar	150.2 mm	90.1 mm	141.1 mm		48.3 mm rechts	11.8 mm anterior	11.9 mm superior
Werkzeuge > Punkte > Kondyle medial	140.2 mm	101.4 mm	153.3 mm		38.3 mm rechts	0.5 mm anterior	0.3 mm inferior
Werkzeuge > Punkte > Kondyle lateral proj auf Ebene Tibia axial	143.4 mm	113.9 mm	213.9 mm		41.5 mm rechts	12 mm posterior	60.9 mm inferior
Werkzeuge > Punkte > Kondyle lateral proj auf Ebene Femur coronar	162.9 mm	99.5 mm	142.9 mm		61 mm rechts	2.4 mm anterior	10.1 mm superior
Werkzeuge > Punkte > Kondyle lateral	152.9 mm	110.8 mm	155 mm		51 mm rechts	8.9 mm posterior	2 mm inferior
Werkzeuge > Punkte > Femurkopfmittelpunkt	130.9 mm	123.4 mm	84.2 mm		29 mm rechts	21.5 mm posterior	68.8 mm superior
Werkzeuge > Punkte > Femurachsenpunkt proximal	142.6 mm	121.3 mm	105.9 mm		40.7 mm rechts	19.4 mm posterior	47.1 mm superior
Werkzeuge > Punkte > Femurachsenpunkt distal	151 mm	108.9 mm	124.3 mm		49.1 mm rechts	7 mm posterior	28.7 mm superior
Werkzeuge > Punkte > Femur prox. proj. auf Ebene Femur coronar	142.6 mm	121.3 mm	105.9 mm		40.7 mm rechts	19.4 mm posterior	47.1 mm superior
Werkzeuge > Punkte > Femur Hals Basis proj. auf Ebene Femur coronar	133 mm	127.2 mm	92.5 mm		31.1 mm rechts	25.3 mm posterior	60.5 mm superior
Werkzeuge > Punkte > Femur Hals Basis manuell Pro	142.6 mm	121.3 mm	105.9 mm		40.7 mm rechts	19.5 mm posterior	47.1 mm superior
Werkzeuge > Punkte > Femur Hals Basis manuell	138.4 mm	127.6 mm	96.6 mm		36.5 mm rechts	25.7 mm posterior	56.4 mm superior
Werkzeuge > Punkte > Femur Hals Basis (ermittelt durch Proj. auf Ebene manuell)	133.6 mm	126.5 mm	91.8 mm		31.7 mm rechts	24.6 mm posterior	61.2 mm superior
Werkzeuge > Punkte > Femur Hals Basis (Ebene) proj. auf Ebene Femur axial	139.6 mm	117.7 mm	104.9 mm		37.7 mm rechts	15.9 mm posterior	48.1 mm superior
Werkzeuge > Punkte > Endpunkt Verlängerung der Senkrechten auf Kondylenachse	135.7 mm	136.8 mm	85.8 mm		33.8 mm rechts	34.9 mm posterior	67.2 mm superior
Werkzeuge > Punkte > Endpunkt Senkrechte auf Kondylenachse	158.1 mm	96 mm	142.2 mm		56.3 mm rechts	5.9 mm anterior	10.8 mm superior
Werkzeuge > Punkte > Ende der Verlängerung Senkrechte auf tibia vk (varus valgus)	147.2 mm	91.2 mm	155.3 mm		45.4 mm rechts	10.6 mm anterior	2.3 mm inferior
Werkzeuge > Punkte > Ende der Senkrechte auf tibia hk (varus valgus)	153.5 mm	95.3 mm	163.3 mm		51.6 mm rechts	6.6 mm anterior	10.3 mm inferior
Werkzeuge > Punkte > dist. Tibiavorderkante medial proj. auf Ebene tibia coronar (varus valgus)	126.9 mm	91.4 mm	231.4 mm		25.1 mm rechts	10.5 mm anterior	78.4 mm inferior
Werkzeuge > Punkte > dist. Tibiavorderkante medial proj. auf Ebene tibia coronar	127.6 mm	91.7 mm	231.6 mm		25.7 mm rechts	10.1 mm anterior	78.6 mm inferior
Werkzeuge > Punkte > dist. Tibiavorderkante medial proj. auf Ebene Tibia axial	135.2 mm	81.2 mm	214.4 mm		33.3 mm rechts	20.7 mm anterior	61.4 mm inferior
Werkzeuge > Punkte > dist. Tibiavorderkante medial (varus valgus)	127.5 mm	90.2 mm	231.5 mm		25.6 mm rechts	11.7 mm anterior	78.5 mm inferior
Werkzeuge > Punkte > dist. Tibiavorderkante medial	132.2 mm	82.2 mm	232.8 mm		30.4 mm rechts	19.7 mm anterior	79.8 mm inferior
Werkzeuge > Punkte > dist. Tibiavorderkante lateral proj. auf Ebene tibia coronar (varus valgus)	135.5 mm	95.7 mm	232.8 mm		33.6 mm rechts	6.2 mm anterior	79.8 mm inferior
Werkzeuge > Punkte > dist. Tibiavorderkante lateral proj. auf Ebene tibia coronar	136.4 mm	96.2 mm	232.9 mm		34.5 mm rechts	5.7 mm anterior	79.9 mm inferior
Werkzeuge > Punkte > dist. Tibiavorderkante lateral proj. auf Ebene Tibia axial	143.1 mm	87.5 mm	215.3 mm		41.2 mm rechts	14.4 mm anterior	62.3 mm inferior
Werkzeuge > Punkte > dist. Tibiavorderkante lateral (varus valgus)	137.5 mm	91.7 mm	233.3 mm		35.6 mm rechts	10.2 mm anterior	80.3 mm inferior
Werkzeuge > Punkte > dist. Tibiavorderkante lateral	140.1 mm	88.5 mm	233.9 mm		38.2 mm rechts	13.4 mm anterior	80.9 mm inferior
Werkzeuge > Punkte > AxPro_Kopfszentrum	138.7 mm	111.9 mm	101.4 mm		36.8 mm rechts	10 mm posterior	51.6 mm superior
Werkzeuge > Punkte > AxPro_Kondyle medial	123.8 mm	125.5 mm	117.3 mm		21.9 mm rechts	23.6 mm posterior	35.7 mm superior
Werkzeuge > Punkte > AxPro_Kondyle lateral	136.1 mm	135.4 mm	118.3 mm		34.2 mm rechts	33.5 mm posterior	34.7 mm superior
Werkzeuge > Linien > Verlängerung Senkrechte auf tibia vk (varus valgus)	9.2 mm	2 mm	49.1 mm	50 mm	9.2 mm rechts	2 mm anterior	49.1 mm superior	50 mm
Werkzeuge > Linien > Verlängerung der Senkrechten auf Kondylenachse	15.3 mm	27.9 mm	38.6 mm	50 mm	15.3 mm links	27.9 mm posterior	38.6 mm superior	50 mm
Werkzeuge > Linien > transkondyläre Achse	12.7 mm	9.4 mm	1.7 mm	15.8 mm	12.7 mm links	9.4 mm anterior	1.7 mm superior	15.8 mm
Werkzeuge > Linien > Tibiaachse	3.1 mm	1 mm	18.9 mm	19.2 mm	3.1 mm rechts	1 mm anterior	18.9 mm superior	19.2 mm
Werkzeuge > Linien > Talusachse proj. auf Ebene Tibia axial	7.8 mm	5.6 mm	1 mm	9.7 mm	7.8 mm rechts	5.6 mm posterior	1 mm inferior	9.7 mm
Werkzeuge > Linien > Senkrechte auf Kondylenachse	7.1 mm	12.9 mm	17.9 mm	23.2 mm	7.1 mm rechts	12.9 mm anterior	17.9 mm inferior	23.2 mm
Werkzeuge > Linien > Senkrechte auf dist. Tibiavorderkante in Ebene tibia coronar (varus valgus)	5.2 mm	1.1 mm	27.9 mm	28.4 mm	5.2 mm links	1.1 mm posterior	27.9 mm inferior	28.4 mm
Werkzeuge > Linien > Senkrecht auf prox. Tibiahinterkante in Ebene tibia coronar (varus valgus)	15.4 mm	2.1 mm	41.2 mm	44 mm	15.4 mm rechts	2.1 mm posterior	41.2 mm superior	44 mm
Werkzeuge > Linien > prox. Tibiahinterkante proj. auf Ebene Tibia axial	9.3 mm	4.6 mm	1.3 mm	10.4 mm	9.3 mm links	4.6 mm anterior	1.3 mm superior	10.4 mm
Werkzeuge > Linien > prox. Tibiahinterkante proj auf Ebene tibia coronar (varus valgus)	10.4 mm	5.6 mm	4.2 mm	12.5 mm	10.4 mm links	5.6 mm anterior	4.2 mm superior	12.5 mm
Werkzeuge > Linien > prox. Tibiahinterkante proj auf Ebene tibia coronar	8.9 mm	4.8 mm	3.4 mm	10.7 mm	8.9 mm links	4.8 mm anterior	3.4 mm superior	10.7 mm
Werkzeuge > Linien > prox. Tibiahinterkante (varus valgus)	9.5 mm	7.3 mm	3.9 mm	12.6 mm	9.5 mm links	7.3 mm anterior	3.9 mm superior	12.6 mm
Werkzeuge > Linien > prox. Tibiahinterkante	8.9 mm	4.8 mm	3.4 mm	10.7 mm	8.9 mm links	4.8 mm anterior	3.4 mm superior	10.7 mm
Werkzeuge > Linien > prox. femorale Längsachse	4.2 mm	6.3 mm	9.3 mm	12 mm	4.2 mm links	6.3 mm posterior	9.3 mm superior	12 mm
Werkzeuge > Linien > Neue Linie 31	12.3 mm	9.9 mm	1 mm	15.8 mm	12.3 mm links	9.9 mm anterior	1 mm superior	15.8 mm
Werkzeuge > Linien > Lot von Femurkopfmittelpunk	2.7 mm	3.1 mm	7.7 mm	8.7 mm	2.7 mm rechts	3.1 mm posterior	7.7 mm inferior	8.7 mm
Werkzeuge > Linien > Kopfzentrum - Femur Hals Basis (manuell) Linie	7.5 mm	4.2 mm	12.5 mm	15.2 mm	7.5 mm rechts	4.2 mm posterior	12.5 mm inferior	15.2 mm
Werkzeuge > Linien > Kopfzentrum - Femur Hals Basis (durch Ebene) Linie	2.7 mm	3.1 mm	7.7 mm	8.7 mm	2.7 mm rechts	3.1 mm posterior	7.7 mm inferior	8.7 mm
Werkzeuge > Linien > Kondyle_Femur Hals Basis Prox	12.3 mm	9.9 mm	1 mm	15.8 mm	12.3 mm links	9.9 mm anterior	1 mm superior	15.8 mm
Werkzeuge > Linien > Kondyle_AxPro_Kopfzentrum	12.3 mm	9.9 mm	1 mm	15.8 mm	12.3 mm links	9.9 mm anterior	1 mm superior	15.8 mm
Werkzeuge > Linien > Kondylenachse proj. auf Ebene Femur coronar	12.7 mm	9.4 mm	1.7 mm	15.8 mm	12.7 mm rechts	9.4 mm posterior	1.7 mm inferior	15.8 mm
Werkzeuge > Linien > Kondylenachse	12.7 mm	9.4 mm	1.7 mm	15.8 mm	12.7 mm rechts	9.4 mm posterior	1.7 mm inferior	15.8 mm
Werkzeuge > Linien > Kondyle proj. auf Ebene Tibia axial	12.7 mm	9.3 mm	1.6 mm	15.8 mm	12.7 mm rechts	9.3 mm posterior	1.6 mm inferior	15.8 mm
Werkzeuge > Linien > Femurachse proj. auf Ebene Femur coronar
Werkzeuge > Linien > Femurachse Kopfzentrum	8.4 mm	12.3 mm	18.4 mm	23.7 mm	8.4 mm links	12.3 mm posterior	18.4 mm superior	23.7 mm
Werkzeuge > Linien > Femurachse	8.4 mm	12.3 mm	18.4 mm	23.7 mm	8.4 mm links	12.3 mm posterior	18.4 mm superior	23.7 mm
Werkzeuge > Linien > dist. Tibiavorderkante proj. auf Ebene tibia coronar (varus valgus)	8.5 mm	4.3 mm	1.4 mm	9.7 mm	8.5 mm links	4.3 mm anterior	1.4 mm superior	9.7 mm
Werkzeuge > Linien > dist. Tibiavorderkante proj. auf Ebene tibia coronar	8.8 mm	4.4 mm	1.3 mm	9.9 mm	8.8 mm links	4.4 mm anterior	1.3 mm superior	9.9 mm
Werkzeuge > Linien > dist. Tibiavorderkante proj. auf Ebene Tibia axial	7.9 mm	6.3 mm	0.9 mm	10.1 mm	7.9 mm links	6.3 mm anterior	0.9 mm superior	10.1 mm
Werkzeuge > Linien > dist. Tibiavorderkante (varus valgus)	10 mm	1.4 mm	1.8 mm	10.2 mm	10 mm links	1.4 mm anterior	1.8 mm superior	10.2 mm
Werkzeuge > Linien > dist. Tibiavorderkante	7.8 mm	6.3 mm	1 mm	10.1 mm	7.8 mm links	6.3 mm anterior	1 mm superior	10.1 mm
Werkzeuge > Linien > AxPro_Kondyle	12.3 mm	9.9 mm	1 mm	15.8 mm	12.3 mm links	9.9 mm anterior	1 mm superior	15.8 mm
Werkzeuge > Winkel > Winkel Schenkelhalsachse Femurachse (mittels Ebene manuell)	178.9 °	122.3 °	85 °	127.5 °	178.9 °	122.3 °	85 °	127.5 °
Werkzeuge > Winkel > Winkel Schenkelhalsachse Femurachse (Femur Hals Basis manuell definiert)	173.4 °	127.7 °	95.3 °	132.2 °	173.4 °	127.7 °	95.3 °	132.2 °
Werkzeuge > Winkel > varus valgus Tibia proj.	9.9 °	5.2 °	19.8 °	11.1 °	9.9 °	5.2 °	19.8 °	11.1 °
Werkzeuge > Winkel > varus valgus Femur proj.	2.9 °	2 °	5.5 °	3.5 °	2.9 °	2 °	5.5 °	3.5 °
Werkzeuge > Winkel > Torsionswinkel proj. auf Ebene Tibia axial	0.9 °	6.7 °	12.2 °	12.3 °	0.9 °	6.7 °	12.2 °	12.3 °
Werkzeuge > Winkel > Tibiotalare Torsion (TTT) proj.	0.3 °	1.3 °	3.1 °	3.1 °	0.3 °	1.3 °	3.1 °	3.1 °
Werkzeuge > Winkel > FTR (femorotibial Rotation) proj.	0.7 °	5.6 °	9.7 °	9.7 °	0.7 °	5.6 °	9.7 °	9.7 °
Werkzeuge > Winkel > Antetorsionswinkel korrigiert	71.8 °	25.5 °	43 °	48.8 °	71.8 °	25.5 °	43 °	48.8 °
Werkzeuge > Winkel > Antetorsionswinkel (über Ebene manuell bestimmt) proj	76.5 °	31.5 °	47.6 °	54.8 °	76.5 °	31.5 °	47.6 °	54.8 °
Werkzeuge > Winkel > Antetorsionswinkel (Femur Hals Basis manuell) proj	44.9 °	20.1 °	28.9 °	34.6 °	44.9 °	20.1 °	28.9 °	34.6 °
Werkzeuge > Ebenen > Tibia coronar
Werkzeuge > Ebenen > Tibia axial
Werkzeuge > Ebenen > Femur coronar
Werkzeuge > Ebenen > Femur axial
Werkzeuge > Ebenen > Ebene manuell
Werkzeuge > Polylinien > Punkte auf Kopf
Werkzeuge > Koordinatensysteme > ks tibia prox.
Werkzeuge > Koordinatensysteme > ks femur
Werkzeuge > Koordinatensysteme > ks
Werkzeuge > Koordinatensysteme > Kopie ks femur
Werkzeuge > Variablen > Kopfachsen_tmp	-100
Werkzeuge > Variablen > 300	300
Werkzeuge > Variablen > 50	50
Werkzeuge > Variablen > -50	-50
