# Supplementary material for: 3D Slicer open-source software plug-in for vector-based angle calculation of canine hind limb alignment in computed tomographic images
Source: PLoS One. 2024 Mar 29;19(3):e0283823. doi: 10.1371/journal.pone.0283823 (PMC10980227; doi:10.1371/journal.pone.0283823)
Supplement: S2 Data — (ZIP) [file pone.0283823.s002.zip › 23.csv]

Werkzeuge Name	Datensatzkoordinatensystem X	Datensatzkoordinatensystem Y	Datensatzkoordinatensystem Z	Datensatzkoordinatensystem 3D	Patientenkoordinatensystem X	Patientenkoordinatensystem Y	Patientenkoordinatensystem Z	Patientenkoordinatensystem 3D	Extra Wert X	Extra Wert Y	Extra Wert Z	Extra Wert 3D	Extra Wert Beschreibung
Werkzeuge > Punkte > tmp zur Definition der Senkrechten auf tibia vk und hk	90.1 mm	101.6 mm	274.8 mm		22.3 mm links	10.7 mm anterior	78.3 mm inferior
Werkzeuge > Punkte > tmp proj. auf Ebene tibia coronar	90.1 mm	101.6 mm	274.8 mm		22.3 mm links	10.7 mm anterior	78.3 mm inferior
Werkzeuge > Punkte > TMP B	89 mm	116.4 mm	120.5 mm		23.4 mm links	4 mm posterior	76 mm superior
Werkzeuge > Punkte > tmp A	82.2 mm	115.7 mm	119.5 mm		30.2 mm links	3.4 mm posterior	77 mm superior
Werkzeuge > Punkte > TMP6	91.4 mm	105.2 mm	115.6 mm		21 mm links	7.2 mm anterior	80.9 mm superior
Werkzeuge > Punkte > TMP5	85 mm	149.7 mm	40.9 mm		27.4 mm links	37.3 mm posterior	155.6 mm superior
Werkzeuge > Punkte > Tibiaachse proximal	84.8 mm	98.4 mm	254.4 mm		27.6 mm links	14 mm anterior	57.9 mm inferior
Werkzeuge > Punkte > Tibiaachse distal	95.4 mm	104.9 mm	295.2 mm		17 mm links	7.5 mm anterior	98.7 mm inferior
Werkzeuge > Punkte > Talus medial proj. auf Ebene Tibia axial	96.3 mm	96 mm	296.4 mm		16.1 mm links	16.4 mm anterior	99.9 mm inferior
Werkzeuge > Punkte > Talus medial	101.7 mm	99.3 mm	317 mm		10.7 mm links	13.1 mm anterior	120.5 mm inferior
Werkzeuge > Punkte > Talus lateral proj. auf Ebene Tibia axial	87.6 mm	100.2 mm	298 mm		24.8 mm links	12.2 mm anterior	101.5 mm inferior
Werkzeuge > Punkte > Talus lateral	92.9 mm	103.4 mm	318.3 mm		19.5 mm links	9 mm anterior	121.8 mm inferior
Werkzeuge > Punkte > prox. Tibiahinterkante medial proj. auf Ebene tibia coronar (varus valgus)	73.6 mm	89.5 mm	204.1 mm		38.8 mm links	22.8 mm anterior	7.6 mm inferior
Werkzeuge > Punkte > prox. Tibiahinterkante medial proj. auf Ebene tibia coronar	72.6 mm	91.8 mm	211.4 mm		39.8 mm links	20.6 mm anterior	14.9 mm inferior
Werkzeuge > Punkte > prox. Tibiahinterkante medial proj. auf Ebene Tibia axial	99.6 mm	118.7 mm	291.9 mm		12.7 mm links	6.3 mm posterior	95.4 mm inferior
Werkzeuge > Punkte > prox. Tibiahinterkante medial (varus valgus)	76.7 mm	97.6 mm	202 mm		35.6 mm links	14.7 mm anterior	5.5 mm inferior
Werkzeuge > Punkte > prox. Tibiahinterkante medial	77.8 mm	105.2 mm	207.9 mm		34.6 mm links	7.2 mm anterior	11.4 mm inferior
Werkzeuge > Punkte > prox. Tibiahinterkante lateral proj. auf Ebene tibia coronar (varus valgus)	62.8 mm	94.8 mm	208.4 mm		49.5 mm links	17.6 mm anterior	11.9 mm inferior
Werkzeuge > Punkte > prox. Tibiahinterkante lateral proj. auf Ebene tibia coronar	64.2 mm	95.6 mm	213.3 mm		48.2 mm links	16.8 mm anterior	16.8 mm inferior
Werkzeuge > Punkte > prox. Tibiahinterkante lateral proj. auf Ebene Tibia axial	91.2 mm	122.4 mm	293.5 mm		21.2 mm links	10 mm posterior	97 mm inferior
Werkzeuge > Punkte > prox. Tibiahinterkante lateral (varus valgus)	66.9 mm	105.2 mm	205.7 mm		45.5 mm links	7.2 mm anterior	9.2 mm inferior
Werkzeuge > Punkte > prox. Tibiahinterkante lateral	69.4 mm	108.9 mm	209.8 mm		43 mm links	3.4 mm anterior	13.3 mm inferior
Werkzeuge > Punkte > Kondyle medial proj. auf Ebene Tibia axial	104.7 mm	120.6 mm	290.3 mm		7.7 mm links	8.2 mm posterior	93.8 mm inferior
Werkzeuge > Punkte > Kondyle medial proj. auf Ebene Femur coronar	67.5 mm	88.7 mm	184.1 mm		44.9 mm links	23.7 mm anterior	12.4 mm superior
Werkzeuge > Punkte > Kondyle medial	79.3 mm	104.9 mm	192.7 mm		33.1 mm links	7.5 mm anterior	3.8 mm superior
Werkzeuge > Punkte > Kondyle lateral proj auf Ebene Tibia axial	89.6 mm	128.4 mm	293 mm		22.8 mm links	16.1 mm posterior	96.5 mm inferior
Werkzeuge > Punkte > Kondyle lateral proj auf Ebene Femur coronar	52.8 mm	96.8 mm	188.7 mm		59.5 mm links	15.5 mm anterior	7.8 mm superior
Werkzeuge > Punkte > Kondyle lateral	64.7 mm	113.1 mm	197.4 mm		47.7 mm links	0.7 mm posterior	0.9 mm inferior
Werkzeuge > Punkte > Femurkopfmittelpunkt	80.1 mm	128 mm	88.2 mm		32.3 mm links	15.6 mm posterior	108.3 mm superior
Werkzeuge > Punkte > Femurachsenpunkt proximal	66.4 mm	123.1 mm	121.2 mm		46 mm links	10.7 mm posterior	75.3 mm superior
Werkzeuge > Punkte > Femurachsenpunkt distal	61.4 mm	101.4 mm	168.5 mm		50.9 mm links	11 mm anterior	28 mm superior
Werkzeuge > Punkte > Femur prox. proj. auf Ebene Femur coronar	66.4 mm	123.1 mm	121.2 mm		46 mm links	10.7 mm posterior	75.3 mm superior
Werkzeuge > Punkte > Femur Hals Basis proj. auf Ebene Femur coronar	72.7 mm	128.9 mm	101.6 mm		39.6 mm links	16.5 mm posterior	94.9 mm superior
Werkzeuge > Punkte > Femur Hals Basis manuell Pro	67.8 mm	124.8 mm	122.2 mm		44.6 mm links	12.4 mm posterior	74.3 mm superior
Werkzeuge > Punkte > Femur Hals Basis manuell	69.3 mm	131.4 mm	107.9 mm		43.1 mm links	19 mm posterior	88.6 mm superior
Werkzeuge > Punkte > Femur Hals Basis (ermittelt durch Proj. auf Ebene manuell)	76.5 mm	134.1 mm	104.4 mm		35.8 mm links	21.7 mm posterior	92.1 mm superior
Werkzeuge > Punkte > Femur Hals Basis (Ebene) proj. auf Ebene Femur axial	74.6 mm	125.5 mm	123.2 mm		37.8 mm links	13.1 mm posterior	73.3 mm superior
Werkzeuge > Punkte > Endpunkt Verlängerung der Senkrechten auf Kondylenachse	60.8 mm	125.3 mm	124.6 mm		51.6 mm links	12.9 mm posterior	71.9 mm superior
Werkzeuge > Punkte > Endpunkt Senkrechte auf Kondylenachse	61.7 mm	91.9 mm	185.9 mm		50.7 mm links	20.5 mm anterior	10.6 mm superior
Werkzeuge > Punkte > Ende der Verlängerung Senkrechte auf tibia vk (varus valgus)	71.4 mm	96.8 mm	228.7 mm		41 mm links	15.5 mm anterior	32.2 mm inferior
Werkzeuge > Punkte > Ende der Senkrechte auf tibia hk (varus valgus)	60.9 mm	95.8 mm	209.2 mm		51.5 mm links	16.6 mm anterior	12.7 mm inferior
Werkzeuge > Punkte > dist. Tibiavorderkante medial proj. auf Ebene tibia coronar (varus valgus)	103.6 mm	105.5 mm	309.3 mm		8.8 mm links	6.9 mm anterior	112.8 mm inferior
Werkzeuge > Punkte > dist. Tibiavorderkante medial proj. auf Ebene tibia coronar	105.3 mm	104.2 mm	307 mm		7 mm links	8.2 mm anterior	110.5 mm inferior
Werkzeuge > Punkte > dist. Tibiavorderkante medial proj. auf Ebene Tibia axial	99.6 mm	96.1 mm	295.6 mm		12.7 mm links	16.3 mm anterior	99.1 mm inferior
Werkzeuge > Punkte > dist. Tibiavorderkante medial (varus valgus)	102.6 mm	103 mm	309.9 mm		9.8 mm links	9.4 mm anterior	113.4 mm inferior
Werkzeuge > Punkte > dist. Tibiavorderkante medial	103 mm	98.2 mm	308.6 mm		9.3 mm links	14.2 mm anterior	112.1 mm inferior
Werkzeuge > Punkte > dist. Tibiavorderkante lateral proj. auf Ebene tibia coronar (varus valgus)	96.9 mm	108.7 mm	311.7 mm		15.5 mm links	3.7 mm anterior	115.2 mm inferior
Werkzeuge > Punkte > dist. Tibiavorderkante lateral proj. auf Ebene tibia coronar	94.3 mm	109.1 mm	309.4 mm		18.1 mm links	3.3 mm anterior	112.9 mm inferior
Werkzeuge > Punkte > dist. Tibiavorderkante lateral proj. auf Ebene Tibia axial	88.1 mm	100 mm	297.9 mm		24.2 mm links	12.4 mm anterior	101.4 mm inferior
Werkzeuge > Punkte > dist. Tibiavorderkante lateral (varus valgus)	94.6 mm	102.7 mm	313.2 mm		17.8 mm links	9.7 mm anterior	116.7 mm inferior
Werkzeuge > Punkte > dist. Tibiavorderkante lateral	91.6 mm	102.1 mm	311.2 mm		20.8 mm links	10.3 mm anterior	114.7 mm inferior
Werkzeuge > Punkte > AxPro_Kopfszentrum	77 mm	114.2 mm	118.3 mm		35.4 mm links	1.8 mm posterior	78.2 mm superior
Werkzeuge > Punkte > AxPro_Kondyle medial	86 mm	134.4 mm	128.4 mm		26.4 mm links	22 mm posterior	68.1 mm superior
Werkzeuge > Punkte > AxPro_Kondyle lateral	71.6 mm	143.5 mm	131.1 mm		40.8 mm links	31.1 mm posterior	65.4 mm superior
Werkzeuge > Linien > Verlängerung Senkrechte auf tibia vk (varus valgus)	18.8 mm	4.8 mm	46.1 mm	50 mm	18.8 mm links	4.8 mm anterior	46.1 mm superior	50 mm
Werkzeuge > Linien > Verlängerung der Senkrechten auf Kondylenachse	0.6 mm	23.9 mm	43.9 mm	50 mm	0.6 mm links	23.9 mm posterior	43.9 mm superior	50 mm
Werkzeuge > Linien > transkondyläre Achse	14.6 mm	8.2 mm	4.6 mm	17.4 mm	14.6 mm rechts	8.2 mm anterior	4.6 mm superior	17.4 mm
Werkzeuge > Linien > Tibiaachse	10.6 mm	6.6 mm	40.8 mm	42.7 mm	10.6 mm links	6.6 mm anterior	40.8 mm superior	42.7 mm
Werkzeuge > Linien > Talusachse proj. auf Ebene Tibia axial	8.7 mm	4.2 mm	1.6 mm	9.8 mm	8.7 mm links	4.2 mm posterior	1.6 mm inferior	9.8 mm
Werkzeuge > Linien > Senkrechte auf Kondylenachse	0.2 mm	9.5 mm	17.4 mm	19.8 mm	0.2 mm rechts	9.5 mm anterior	17.4 mm inferior	19.8 mm
Werkzeuge > Linien > Senkrechte auf dist. Tibiavorderkante in Ebene tibia coronar (varus valgus)	14 mm	3.6 mm	34.3 mm	37.2 mm	14 mm rechts	3.6 mm posterior	34.3 mm inferior	37.2 mm
Werkzeuge > Linien > Senkrecht auf prox. Tibiahinterkante in Ebene tibia coronar (varus valgus)	29.2 mm	5.9 mm	65.6 mm	72.1 mm	29.2 mm links	5.9 mm anterior	65.6 mm superior	72.1 mm
Werkzeuge > Linien > prox. Tibiahinterkante proj. auf Ebene Tibia axial	8.5 mm	3.7 mm	1.6 mm	9.4 mm	8.5 mm rechts	3.7 mm anterior	1.6 mm superior	9.4 mm
Werkzeuge > Linien > prox. Tibiahinterkante proj auf Ebene tibia coronar (varus valgus)	10.8 mm	5.3 mm	4.3 mm	12.7 mm	10.8 mm rechts	5.3 mm anterior	4.3 mm superior	12.7 mm
Werkzeuge > Linien > prox. Tibiahinterkante proj auf Ebene tibia coronar	8.4 mm	3.7 mm	1.9 mm	9.4 mm	8.4 mm rechts	3.7 mm anterior	1.9 mm superior	9.4 mm
Werkzeuge > Linien > prox. Tibiahinterkante (varus valgus)	9.9 mm	7.6 mm	3.7 mm	13 mm	9.9 mm rechts	7.6 mm anterior	3.7 mm superior	13 mm
Werkzeuge > Linien > prox. Tibiahinterkante	8.4 mm	3.7 mm	1.9 mm	9.4 mm	8.4 mm rechts	3.7 mm anterior	1.9 mm superior	9.4 mm
Werkzeuge > Linien > prox. femorale Längsachse	2.9 mm	8.3 mm	13.3 mm	16 mm	2.9 mm rechts	8.3 mm posterior	13.3 mm superior	16 mm
Werkzeuge > Linien > Neue Linie 31	14.4 mm	9.1 mm	2.7 mm	17.2 mm	14.4 mm rechts	9.1 mm anterior	2.7 mm superior	17.2 mm
Werkzeuge > Linien > Lot von Femurkopfmittelpunk	3.6 mm	6.1 mm	16.2 mm	17.6 mm	3.6 mm links	6.1 mm posterior	16.2 mm inferior	17.6 mm
Werkzeuge > Linien > Kopfzentrum - Femur Hals Basis (manuell) Linie	10.8 mm	3.4 mm	19.6 mm	22.7 mm	10.8 mm links	3.4 mm posterior	19.6 mm inferior	22.7 mm
Werkzeuge > Linien > Kopfzentrum - Femur Hals Basis (durch Ebene) Linie	3.6 mm	6.1 mm	16.2 mm	17.6 mm	3.6 mm links	6.1 mm posterior	16.2 mm inferior	17.6 mm
Werkzeuge > Linien > Kondyle_Femur Hals Basis Prox	14.4 mm	9.1 mm	2.7 mm	17.2 mm	14.4 mm rechts	9.1 mm anterior	2.7 mm superior	17.2 mm
Werkzeuge > Linien > Kondyle_AxPro_Kopfzentrum	14.4 mm	9.1 mm	2.7 mm	17.2 mm	14.4 mm rechts	9.1 mm anterior	2.7 mm superior	17.2 mm
Werkzeuge > Linien > Kondylenachse proj. auf Ebene Femur coronar	14.6 mm	8.2 mm	4.6 mm	17.4 mm	14.6 mm links	8.2 mm posterior	4.6 mm inferior	17.4 mm
Werkzeuge > Linien > Kondylenachse	14.6 mm	8.2 mm	4.6 mm	17.4 mm	14.6 mm links	8.2 mm posterior	4.6 mm inferior	17.4 mm
Werkzeuge > Linien > Kondyle proj. auf Ebene Tibia axial	15.1 mm	7.8 mm	2.7 mm	17.3 mm	15.1 mm links	7.8 mm posterior	2.7 mm inferior	17.3 mm
Werkzeuge > Linien > Femurachse proj. auf Ebene Femur coronar
Werkzeuge > Linien > Femurachse Kopfzentrum	4.9 mm	21.7 mm	47.3 mm	52.3 mm	4.9 mm rechts	21.7 mm posterior	47.3 mm superior	52.3 mm
Werkzeuge > Linien > Femurachse	4.9 mm	21.7 mm	47.3 mm	52.3 mm	4.9 mm rechts	21.7 mm posterior	47.3 mm superior	52.3 mm
Werkzeuge > Linien > dist. Tibiavorderkante proj. auf Ebene tibia coronar (varus valgus)	6.7 mm	3.2 mm	2.4 mm	7.8 mm	6.7 mm rechts	3.2 mm anterior	2.4 mm superior	7.8 mm
Werkzeuge > Linien > dist. Tibiavorderkante proj. auf Ebene tibia coronar	11.1 mm	4.9 mm	2.4 mm	12.3 mm	11.1 mm rechts	4.9 mm anterior	2.4 mm superior	12.3 mm
Werkzeuge > Linien > dist. Tibiavorderkante proj. auf Ebene Tibia axial	11.5 mm	3.9 mm	2.4 mm	12.4 mm	11.5 mm rechts	3.9 mm anterior	2.4 mm superior	12.4 mm
Werkzeuge > Linien > dist. Tibiavorderkante (varus valgus)	8 mm	0.3 mm	3.3 mm	8.7 mm	8 mm rechts	0.3 mm posterior	3.3 mm superior	8.7 mm
Werkzeuge > Linien > dist. Tibiavorderkante	11.4 mm	3.9 mm	2.6 mm	12.4 mm	11.4 mm rechts	3.9 mm anterior	2.6 mm superior	12.4 mm
Werkzeuge > Linien > AxPro_Kondyle	14.4 mm	9.1 mm	2.7 mm	17.2 mm	14.4 mm rechts	9.1 mm anterior	2.7 mm superior	17.2 mm
Werkzeuge > Winkel > Winkel Schenkelhalsachse Femurachse (mittels Ebene manuell)	161.1 °	135.2 °	76.5 °	133.8 °	161.1 °	135.2 °	76.5 °	133.8 °
Werkzeuge > Winkel > Winkel Schenkelhalsachse Femurachse (Femur Hals Basis manuell definiert)	155.3 °	146.7 °	91.3 °	140 °	155.3 °	146.7 °	91.3 °	140 °
Werkzeuge > Winkel > varus valgus Tibia proj.	1.8 °	0.8 °	3 °	2 °	1.8 °	0.8 °	3 °	2 °
Werkzeuge > Winkel > varus valgus Femur proj.	6.7 °	3.9 °	14.2 °	7.3 °	6.7 °	3.9 °	14.2 °	7.3 °
Werkzeuge > Winkel > Torsionswinkel proj. auf Ebene Tibia axial	0.9 °	8 °	5 °	5 °	0.9 °	8 °	5 °	5 °
Werkzeuge > Winkel > Tibiotalare Torsion (TTT) proj.	1.3 °	10.5 °	7 °	7 °	1.3 °	10.5 °	7 °	7 °
Werkzeuge > Winkel > FTR (femorotibial Rotation) proj.	0.7 °	4.8 °	3.9 °	4 °	0.7 °	4.8 °	3.9 °	4 °
Werkzeuge > Winkel > Antetorsionswinkel korrigiert	53.7 °	7.2 °	45.8 °	46.1 °	53.7 °	7.2 °	45.8 °	46.1 °
Werkzeuge > Winkel > Antetorsionswinkel (über Ebene manuell bestimmt) proj	38.3 °	2.9 °	26 °	25.3 °	38.3 °	2.9 °	26 °	25.3 °
Werkzeuge > Winkel > Antetorsionswinkel (Femur Hals Basis manuell) proj	12.5 °	3.9 °	16.8 °	17.7 °	12.5 °	3.9 °	16.8 °	17.7 °
Werkzeuge > Ebenen > Tibia coronar
Werkzeuge > Ebenen > Tibia axial
Werkzeuge > Ebenen > Femur coronar
Werkzeuge > Ebenen > Femur axial
Werkzeuge > Ebenen > Ebene manuell
Werkzeuge > Polylinien > Punkte auf Kopf
Werkzeuge > Koordinatensysteme > ks tibia prox.
Werkzeuge > Koordinatensysteme > ks femur
Werkzeuge > Koordinatensysteme > ks
Werkzeuge > Koordinatensysteme > Kopie ks femur
Werkzeuge > Variablen > Kopfachsen_tmp	-100
Werkzeuge > Variablen > 300	300
Werkzeuge > Variablen > 50	50
Werkzeuge > Variablen > -50	-50
