# Supplementary material for: 3D Slicer open-source software plug-in for vector-based angle calculation of canine hind limb alignment in computed tomographic images
Source: PLoS One. 2024 Mar 29;19(3):e0283823. doi: 10.1371/journal.pone.0283823 (PMC10980227; doi:10.1371/journal.pone.0283823)
Supplement: S2 Data — (ZIP) [file pone.0283823.s002.zip › 24.csv]

Werkzeuge Name	Datensatzkoordinatensystem X	Datensatzkoordinatensystem Y	Datensatzkoordinatensystem Z	Datensatzkoordinatensystem 3D	Patientenkoordinatensystem X	Patientenkoordinatensystem Y	Patientenkoordinatensystem Z	Patientenkoordinatensystem 3D	Extra Wert X	Extra Wert Y	Extra Wert Z	Extra Wert 3D	Extra Wert Beschreibung
Werkzeuge > Punkte > tmp zur Definition der Senkrechten auf tibia vk und hk	153.5 mm	98.9 mm	267.4 mm		41.1 mm rechts	13.5 mm anterior	70.9 mm inferior
Werkzeuge > Punkte > tmp proj. auf Ebene tibia coronar	153.5 mm	98.9 mm	267.4 mm		41.1 mm rechts	13.5 mm anterior	70.9 mm inferior
Werkzeuge > Punkte > TMP B	141 mm	112.9 mm	117.2 mm		28.6 mm rechts	0.5 mm posterior	79.3 mm superior
Werkzeuge > Punkte > tmp A	147.1 mm	114.1 mm	116.2 mm		34.7 mm rechts	1.7 mm posterior	80.3 mm superior
Werkzeuge > Punkte > TMP6	139.1 mm	103.3 mm	113.1 mm		26.7 mm rechts	9.1 mm anterior	83.4 mm superior
Werkzeuge > Punkte > TMP5	134.2 mm	149.5 mm	42.7 mm		21.8 mm rechts	37.1 mm posterior	153.8 mm superior
Werkzeuge > Punkte > Tibiaachse proximal	158.8 mm	94.2 mm	238.2 mm		46.4 mm rechts	18.2 mm anterior	41.7 mm inferior
Werkzeuge > Punkte > Tibiaachse distal	148.3 mm	103.5 mm	296.7 mm		35.9 mm rechts	8.9 mm anterior	100.2 mm inferior
Werkzeuge > Punkte > Talus medial proj. auf Ebene Tibia axial	147.5 mm	94.9 mm	297.9 mm		35.1 mm rechts	17.5 mm anterior	101.4 mm inferior
Werkzeuge > Punkte > Talus medial	144 mm	98 mm	317.3 mm		31.7 mm rechts	14.4 mm anterior	120.8 mm inferior
Werkzeuge > Punkte > Talus lateral proj. auf Ebene Tibia axial	156.3 mm	98.1 mm	299 mm		43.9 mm rechts	14.2 mm anterior	102.5 mm inferior
Werkzeuge > Punkte > Talus lateral	152.8 mm	101.2 mm	318.3 mm		40.4 mm rechts	11.2 mm anterior	121.8 mm inferior
Werkzeuge > Punkte > prox. Tibiahinterkante medial proj. auf Ebene tibia coronar (varus valgus)	162 mm	88.4 mm	204.4 mm		49.6 mm rechts	23.9 mm anterior	7.9 mm inferior
Werkzeuge > Punkte > prox. Tibiahinterkante medial proj. auf Ebene tibia coronar	162.3 mm	89.4 mm	209.6 mm		49.9 mm rechts	22.9 mm anterior	13.1 mm inferior
Werkzeuge > Punkte > prox. Tibiahinterkante medial proj. auf Ebene Tibia axial	144.4 mm	118.6 mm	293.6 mm		32.1 mm rechts	6.2 mm posterior	97.1 mm inferior
Werkzeuge > Punkte > prox. Tibiahinterkante medial (varus valgus)	160.5 mm	98.8 mm	202.5 mm		48.1 mm rechts	13.6 mm anterior	6 mm inferior
Werkzeuge > Punkte > prox. Tibiahinterkante medial	160 mm	104.8 mm	206.7 mm		47.6 mm rechts	7.6 mm anterior	10.2 mm inferior
Werkzeuge > Punkte > prox. Tibiahinterkante lateral proj. auf Ebene tibia coronar (varus valgus)	175.8 mm	90.8 mm	206.1 mm		63.4 mm rechts	21.6 mm anterior	9.6 mm inferior
Werkzeuge > Punkte > prox. Tibiahinterkante lateral proj. auf Ebene tibia coronar	172 mm	91.4 mm	212.3 mm		59.7 mm rechts	21 mm anterior	15.8 mm inferior
Werkzeuge > Punkte > prox. Tibiahinterkante lateral proj. auf Ebene Tibia axial	154.4 mm	120.3 mm	295.1 mm		42.1 mm rechts	7.9 mm posterior	98.6 mm inferior
Werkzeuge > Punkte > prox. Tibiahinterkante lateral (varus valgus)	174.6 mm	98.8 mm	204.6 mm		62.2 mm rechts	13.6 mm anterior	8.1 mm inferior
Werkzeuge > Punkte > prox. Tibiahinterkante lateral	169.8 mm	106.7 mm	209.5 mm		57.4 mm rechts	5.7 mm anterior	13 mm inferior
Werkzeuge > Punkte > Kondyle medial proj. auf Ebene Tibia axial	139.6 mm	117.2 mm	293 mm		27.2 mm rechts	4.8 mm posterior	96.5 mm inferior
Werkzeuge > Punkte > Kondyle medial proj. auf Ebene Femur coronar	171 mm	85.7 mm	181.3 mm		58.6 mm rechts	26.7 mm anterior	15.2 mm superior
Werkzeuge > Punkte > Kondyle medial	157.6 mm	101.2 mm	192.4 mm		45.2 mm rechts	11.2 mm anterior	4.1 mm superior
Werkzeuge > Punkte > Kondyle lateral proj auf Ebene Tibia axial	155.2 mm	126.4 mm	294.3 mm		42.8 mm rechts	14 mm posterior	97.8 mm inferior
Werkzeuge > Punkte > Kondyle lateral proj auf Ebene Femur coronar	186 mm	95.5 mm	185.8 mm		73.6 mm rechts	16.9 mm anterior	10.7 mm superior
Werkzeuge > Punkte > Kondyle lateral	172.6 mm	110.9 mm	196.9 mm		60.2 mm rechts	1.5 mm anterior	0.4 mm inferior
Werkzeuge > Punkte > Femurkopfmittelpunkt	146.6 mm	126.7 mm	89.5 mm		34.2 mm rechts	14.4 mm posterior	107 mm superior
Werkzeuge > Punkte > Femurachsenpunkt proximal	161.7 mm	123.6 mm	117 mm		49.3 mm rechts	11.2 mm posterior	79.5 mm superior
Werkzeuge > Punkte > Femurachsenpunkt distal	174.1 mm	100.9 mm	163.7 mm		61.7 mm rechts	11.5 mm anterior	32.8 mm superior
Werkzeuge > Punkte > Femur prox. proj. auf Ebene Femur coronar	161.7 mm	123.6 mm	117 mm		49.3 mm rechts	11.2 mm posterior	79.5 mm superior
Werkzeuge > Punkte > Femur Hals Basis proj. auf Ebene Femur coronar	153.6 mm	128.9 mm	100 mm		41.2 mm rechts	16.5 mm posterior	96.5 mm superior
Werkzeuge > Punkte > Femur Hals Basis manuell Pro	161.3 mm	125.3 mm	117.9 mm		48.9 mm rechts	12.9 mm posterior	78.6 mm superior
Werkzeuge > Punkte > Femur Hals Basis manuell	158.4 mm	130.6 mm	106.8 mm		46 mm rechts	18.2 mm posterior	89.7 mm superior
Werkzeuge > Punkte > Femur Hals Basis (ermittelt durch Proj. auf Ebene manuell)	150.9 mm	132.1 mm	102.3 mm		38.5 mm rechts	19.7 mm posterior	94.2 mm superior
Werkzeuge > Punkte > Femur Hals Basis (Ebene) proj. auf Ebene Femur axial	155.3 mm	124 mm	118.9 mm		42.9 mm rechts	11.6 mm posterior	77.6 mm superior
Werkzeuge > Punkte > Endpunkt Verlängerung der Senkrechten auf Kondylenachse	169.6 mm	127.3 mm	121.5 mm		57.2 mm rechts	14.9 mm posterior	75 mm superior
Werkzeuge > Punkte > Endpunkt Senkrechte auf Kondylenachse	176.1 mm	89 mm	182.8 mm		63.7 mm rechts	23.4 mm anterior	13.7 mm superior
Werkzeuge > Punkte > Ende der Verlängerung Senkrechte auf tibia vk (varus valgus)	174.9 mm	93.7 mm	222.5 mm		62.5 mm rechts	18.7 mm anterior	26 mm inferior
Werkzeuge > Punkte > Ende der Senkrechte auf tibia hk (varus valgus)	162.9 mm	88.6 mm	204.5 mm		50.5 mm rechts	23.8 mm anterior	8 mm inferior
Werkzeuge > Punkte > dist. Tibiavorderkante medial proj. auf Ebene tibia coronar (varus valgus)	142.7 mm	105.1 mm	309.6 mm		30.4 mm rechts	7.3 mm anterior	113.1 mm inferior
Werkzeuge > Punkte > dist. Tibiavorderkante medial proj. auf Ebene tibia coronar	141.1 mm	104.4 mm	307.2 mm		28.7 mm rechts	8 mm anterior	110.7 mm inferior
Werkzeuge > Punkte > dist. Tibiavorderkante medial proj. auf Ebene Tibia axial	144.3 mm	94.9 mm	297.3 mm		31.9 mm rechts	17.5 mm anterior	100.8 mm inferior
Werkzeuge > Punkte > dist. Tibiavorderkante medial (varus valgus)	143.1 mm	102.6 mm	310.1 mm		30.7 mm rechts	9.8 mm anterior	113.6 mm inferior
Werkzeuge > Punkte > dist. Tibiavorderkante medial	142.2 mm	96.7 mm	308.7 mm		29.9 mm rechts	15.7 mm anterior	112.2 mm inferior
Werkzeuge > Punkte > dist. Tibiavorderkante lateral proj. auf Ebene tibia coronar (varus valgus)	149.6 mm	106.7 mm	312.6 mm		37.2 mm rechts	5.7 mm anterior	116.1 mm inferior
Werkzeuge > Punkte > dist. Tibiavorderkante lateral proj. auf Ebene tibia coronar	152.8 mm	106.8 mm	311.1 mm		40.4 mm rechts	5.6 mm anterior	114.6 mm inferior
Werkzeuge > Punkte > dist. Tibiavorderkante lateral proj. auf Ebene Tibia axial	156.1 mm	98 mm	299 mm		43.8 mm rechts	14.4 mm anterior	102.5 mm inferior
Werkzeuge > Punkte > dist. Tibiavorderkante lateral (varus valgus)	150.3 mm	101.4 mm	313.6 mm		37.9 mm rechts	11 mm anterior	117.1 mm inferior
Werkzeuge > Punkte > dist. Tibiavorderkante lateral	153.8 mm	100.1 mm	312.3 mm		41.4 mm rechts	12.3 mm anterior	115.8 mm inferior
Werkzeuge > Punkte > AxPro_Kopfszentrum	153.3 mm	114.4 mm	114.7 mm		41 mm rechts	2.1 mm posterior	81.8 mm superior
Werkzeuge > Punkte > AxPro_Kondyle medial	140.3 mm	132.9 mm	127.2 mm		27.9 mm rechts	20.5 mm posterior	69.3 mm superior
Werkzeuge > Punkte > AxPro_Kondyle lateral	154.6 mm	144 mm	128.8 mm		42.2 mm rechts	31.6 mm posterior	67.7 mm superior
Werkzeuge > Linien > Verlängerung Senkrechte auf tibia vk (varus valgus)	21.4 mm	5.2 mm	44.9 mm	50 mm	21.4 mm rechts	5.2 mm anterior	44.9 mm superior	50 mm
Werkzeuge > Linien > Verlängerung der Senkrechten auf Kondylenachse	4.5 mm	26.4 mm	42.2 mm	50 mm	4.5 mm links	26.4 mm posterior	42.2 mm superior	50 mm
Werkzeuge > Linien > transkondyläre Achse	15 mm	9.7 mm	4.5 mm	18.4 mm	15 mm links	9.7 mm anterior	4.5 mm superior	18.4 mm
Werkzeuge > Linien > Tibiaachse	10.5 mm	9.3 mm	58.5 mm	60.1 mm	10.5 mm rechts	9.3 mm anterior	58.5 mm superior	60.1 mm
Werkzeuge > Linien > Talusachse proj. auf Ebene Tibia axial	8.8 mm	3.3 mm	1.1 mm	9.4 mm	8.8 mm rechts	3.3 mm posterior	1.1 mm inferior	9.4 mm
Werkzeuge > Linien > Senkrechte auf Kondylenachse	2 mm	11.9 mm	19.1 mm	22.6 mm	2 mm rechts	11.9 mm anterior	19.1 mm inferior	22.6 mm
Werkzeuge > Linien > Senkrechte auf dist. Tibiavorderkante in Ebene tibia coronar (varus valgus)	18.4 mm	4.5 mm	38.7 mm	43.1 mm	18.4 mm links	4.5 mm posterior	38.7 mm inferior	43.1 mm
Werkzeuge > Linien > Senkrecht auf prox. Tibiahinterkante in Ebene tibia coronar (varus valgus)	9.4 mm	10.3 mm	62.9 mm	64.4 mm	9.4 mm rechts	10.3 mm anterior	62.9 mm superior	64.4 mm
Werkzeuge > Linien > prox. Tibiahinterkante proj. auf Ebene Tibia axial	10 mm	1.7 mm	1.5 mm	10.3 mm	10 mm links	1.7 mm anterior	1.5 mm superior	10.3 mm
Werkzeuge > Linien > prox. Tibiahinterkante proj auf Ebene tibia coronar (varus valgus)	13.8 mm	2.3 mm	1.7 mm	14.1 mm	13.8 mm links	2.3 mm anterior	1.7 mm superior	14.1 mm
Werkzeuge > Linien > prox. Tibiahinterkante proj auf Ebene tibia coronar	9.8 mm	1.9 mm	2.8 mm	10.3 mm	9.8 mm links	1.9 mm anterior	2.8 mm superior	10.3 mm
Werkzeuge > Linien > prox. Tibiahinterkante (varus valgus)	14.1 mm	0 mm	2.1 mm	14.3 mm	14.1 mm links	0 mm	2.1 mm superior	14.3 mm
Werkzeuge > Linien > prox. Tibiahinterkante	9.8 mm	1.9 mm	2.8 mm	10.3 mm	9.8 mm links	1.9 mm anterior	2.8 mm superior	10.3 mm
Werkzeuge > Linien > prox. femorale Längsachse	3.3 mm	7 mm	10.2 mm	12.8 mm	3.3 mm links	7 mm posterior	10.2 mm superior	12.8 mm
Werkzeuge > Linien > Neue Linie 31	14.2 mm	11.1 mm	1.6 mm	18.2 mm	14.2 mm links	11.1 mm anterior	1.6 mm superior	18.2 mm
Werkzeuge > Linien > Lot von Femurkopfmittelpunk	4.2 mm	5.3 mm	12.8 mm	14.5 mm	4.2 mm rechts	5.3 mm posterior	12.8 mm inferior	14.5 mm
Werkzeuge > Linien > Kopfzentrum - Femur Hals Basis (manuell) Linie	11.8 mm	3.9 mm	17.4 mm	21.3 mm	11.8 mm rechts	3.9 mm posterior	17.4 mm inferior	21.3 mm
Werkzeuge > Linien > Kopfzentrum - Femur Hals Basis (durch Ebene) Linie	4.2 mm	5.3 mm	12.8 mm	14.5 mm	4.2 mm rechts	5.3 mm posterior	12.8 mm inferior	14.5 mm
Werkzeuge > Linien > Kondyle_Femur Hals Basis Prox	14.2 mm	11.1 mm	1.6 mm	18.2 mm	14.2 mm links	11.1 mm anterior	1.6 mm superior	18.2 mm
Werkzeuge > Linien > Kondyle_AxPro_Kopfzentrum	14.2 mm	11.1 mm	1.6 mm	18.2 mm	14.2 mm links	11.1 mm anterior	1.6 mm superior	18.2 mm
Werkzeuge > Linien > Kondylenachse proj. auf Ebene Femur coronar	15 mm	9.7 mm	4.5 mm	18.4 mm	15 mm rechts	9.7 mm posterior	4.5 mm inferior	18.4 mm
Werkzeuge > Linien > Kondylenachse	15 mm	9.7 mm	4.5 mm	18.4 mm	15 mm rechts	9.7 mm posterior	4.5 mm inferior	18.4 mm
Werkzeuge > Linien > Kondyle proj. auf Ebene Tibia axial	15.6 mm	9.2 mm	1.3 mm	18.2 mm	15.6 mm rechts	9.2 mm posterior	1.3 mm inferior	18.2 mm
Werkzeuge > Linien > Femurachse proj. auf Ebene Femur coronar
Werkzeuge > Linien > Femurachse Kopfzentrum	12.4 mm	22.7 mm	46.7 mm	53.4 mm	12.4 mm links	22.7 mm posterior	46.7 mm superior	53.4 mm
Werkzeuge > Linien > Femurachse	12.4 mm	22.7 mm	46.7 mm	53.4 mm	12.4 mm links	22.7 mm posterior	46.7 mm superior	53.4 mm
Werkzeuge > Linien > dist. Tibiavorderkante proj. auf Ebene tibia coronar (varus valgus)	6.8 mm	1.6 mm	3.1 mm	7.6 mm	6.8 mm links	1.6 mm anterior	3.1 mm superior	7.6 mm
Werkzeuge > Linien > dist. Tibiavorderkante proj. auf Ebene tibia coronar	11.7 mm	2.4 mm	3.8 mm	12.5 mm	11.7 mm links	2.4 mm anterior	3.8 mm superior	12.5 mm
Werkzeuge > Linien > dist. Tibiavorderkante proj. auf Ebene Tibia axial	11.9 mm	3.1 mm	1.6 mm	12.4 mm	11.9 mm links	3.1 mm anterior	1.6 mm superior	12.4 mm
Werkzeuge > Linien > dist. Tibiavorderkante (varus valgus)	7.2 mm	1.2 mm	3.6 mm	8.1 mm	7.2 mm links	1.2 mm posterior	3.6 mm superior	8.1 mm
Werkzeuge > Linien > dist. Tibiavorderkante	11.5 mm	3.4 mm	3.6 mm	12.6 mm	11.5 mm links	3.4 mm anterior	3.6 mm superior	12.6 mm
Werkzeuge > Linien > AxPro_Kondyle	14.2 mm	11.1 mm	1.6 mm	18.2 mm	14.2 mm links	11.1 mm anterior	1.6 mm superior	18.2 mm
Werkzeuge > Winkel > Winkel Schenkelhalsachse Femurachse (mittels Ebene manuell)	165.8 °	130.2 °	88.1 °	132.5 °	165.8 °	130.2 °	88.1 °	132.5 °
Werkzeuge > Winkel > Winkel Schenkelhalsachse Femurachse (Femur Hals Basis manuell definiert)	159.5 °	142 °	103.1 °	139.7 °	159.5 °	142 °	103.1 °	139.7 °
Werkzeuge > Winkel > varus valgus Tibia proj.	16.9 °	2.7 °	34 °	17.1 °	16.9 °	2.7 °	34 °	17.1 °
Werkzeuge > Winkel > varus valgus Femur proj.	8.8 °	6 °	19 °	10.2 °	8.8 °	6 °	19 °	10.2 °
Werkzeuge > Winkel > Torsionswinkel proj. auf Ebene Tibia axial	0.8 °	13.2 °	4.8 °	4.8 °	0.8 °	13.2 °	4.8 °	4.8 °
Werkzeuge > Winkel > Tibiotalare Torsion (TTT) proj.	179 °	170.2 °	174.3 °	174.2 °	179 °	170.2 °	174.3 °	174.2 °
Werkzeuge > Winkel > FTR (femorotibial Rotation) proj.	176.2 °	147.3 °	159.2 °	158.9 °	176.2 °	147.3 °	159.2 °	158.9 °
Werkzeuge > Winkel > Antetorsionswinkel korrigiert	58.4 °	15 °	40.6 °	43 °	58.4 °	15 °	40.6 °	43 °
Werkzeuge > Winkel > Antetorsionswinkel (über Ebene manuell bestimmt) proj	47.2 °	8.5 °	28.3 °	29.2 °	47.2 °	8.5 °	28.3 °	29.2 °
Werkzeuge > Winkel > Antetorsionswinkel (Femur Hals Basis manuell) proj	14.9 °	7.8 °	15.6 °	17.3 °	14.9 °	7.8 °	15.6 °	17.3 °
Werkzeuge > Ebenen > Tibia coronar
Werkzeuge > Ebenen > Tibia axial
Werkzeuge > Ebenen > Femur coronar
Werkzeuge > Ebenen > Femur axial
Werkzeuge > Ebenen > Ebene manuell
Werkzeuge > Polylinien > Punkte auf Kopf
Werkzeuge > Koordinatensysteme > ks tibia prox.
Werkzeuge > Koordinatensysteme > ks femur
Werkzeuge > Koordinatensysteme > ks
Werkzeuge > Koordinatensysteme > Kopie ks femur
Werkzeuge > Variablen > Kopfachsen_tmp	-100
Werkzeuge > Variablen > 300	300
Werkzeuge > Variablen > 50	50
Werkzeuge > Variablen > -50	-50
