# Supplementary material for: 3D Slicer open-source software plug-in for vector-based angle calculation of canine hind limb alignment in computed tomographic images
Source: PLoS One. 2024 Mar 29;19(3):e0283823. doi: 10.1371/journal.pone.0283823 (PMC10980227; doi:10.1371/journal.pone.0283823)
Supplement: S2 Data — (ZIP) [file pone.0283823.s002.zip › 25.csv]

Werkzeuge Name	Datensatzkoordinatensystem X	Datensatzkoordinatensystem Y	Datensatzkoordinatensystem Z	Datensatzkoordinatensystem 3D	Patientenkoordinatensystem X	Patientenkoordinatensystem Y	Patientenkoordinatensystem Z	Patientenkoordinatensystem 3D	Extra Wert X	Extra Wert Y	Extra Wert Z	Extra Wert 3D	Extra Wert Beschreibung
Ansichten > Ergebnisse varus valgus Tibia > varus valgus Tibia proj.	18.5 °	2.3 °	43.6 °	17.5 °	17.5 °	0.5 °	58.6 °	17.5 °
Ansichten > Ergebnisse varus valgus Femur > varus valgus Femur proj.	2.3 °	0.3 °	1.2 °	1.1 °	180 °	0 °	1.1 °	1.1 °
Ansichten > Ergebnisse Torsionswinkel Tibia > Torsionswinkel proj. auf Ebene Tibia axial	2 °	15.2 °	4.9 °	5.3 °	0.4 °	28 °	5.3 °	5.3 °
Ansichten > Ergebnisse FTR (femorotibiale Rotation) proj. > FTR (femorotibial Rotation) proj.	0.2 °	2.3 °	0.5 °	0.6 °	0 °	3.7 °	0.6 °	0.6 °
Ansichten > Ergebnisse AT-Winkel proj. > Winkel Schenkelhalsachse Femurachse (mittels Ebene manuell)	144.4 °	116.9 °	96.6 °	111.7 °	92.3 °	133.6 °	113.8 °	111.7 °
Ansichten > Ergebnisse AT-Winkel proj. > Winkel Schenkelhalsachse Femurachse (Femur Hals Basis manuell definiert)	150.1 °	145.1 °	128.5 °	134.7 °	91.1 °	158.1 °	137.2 °	134.7 °
Ansichten > Ergebnisse AT-Winkel proj. > Antetorsionswinkel (über Ebene manuell bestimmt) proj	39.9 °	67 °	21.1 °	41.9 °	41.9 °	180 °	0 °	41.9 °
Ansichten > Ergebnisse AT-Winkel proj. > Antetorsionswinkel (Femur Hals Basis manuell) proj	23.6 °	9.5 °	12.9 °	24.3 °	24.3 °	90 °	0 °	24.3 °
Ansichten > Ergebnis Tibiotalare Torsion (TTT) > Tibiotalare Torsion (TTT) proj.	1.8 °	7.5 °	4.3 °	4.7 °	0.3 °	14.7 °	4.7 °	4.7 °
Ansichten > Eingaben varus valgus Tibia > Tibiaachse proximal	29.1 mm	26.4 mm	136.8 mm		0.5 mm rechts	49 mm anterior	48.2 mm inferior
Ansichten > Eingaben varus valgus Tibia > Tibiaachse distal	32.9 mm	36.8 mm	163.2 mm		3.8 mm links	50.9 mm anterior	76.4 mm inferior
Ansichten > Eingaben varus valgus Tibia > prox. Tibiahinterkante medial (varus valgus)	25.5 mm	16.6 mm	107.1 mm		5.7 mm rechts	45.2 mm anterior	17.4 mm inferior
Ansichten > Eingaben varus valgus Tibia > prox. Tibiahinterkante medial	24.2 mm	20.7 mm	109.2 mm		3.2 mm rechts	42.5 mm anterior	20.5 mm inferior
Ansichten > Eingaben varus valgus Tibia > prox. Tibiahinterkante lateral (varus valgus)	15.6 mm	18 mm	109.3 mm		4.5 mm links	45.7 mm anterior	17.1 mm inferior
Ansichten > Eingaben varus valgus Tibia > prox. Tibiahinterkante lateral	17.1 mm	22.4 mm	111 mm		4.4 mm links	42.3 mm anterior	20.7 mm inferior
Ansichten > Eingaben varus valgus Tibia > dist. Tibiavorderkante medial (varus valgus)	38.1 mm	40.6 mm	171.6 mm		1.5 mm links	50.6 mm anterior	86.8 mm inferior
Ansichten > Eingaben varus valgus Tibia > dist. Tibiavorderkante medial	37.4 mm	35.3 mm	172.8 mm		1.4 mm links	56.1 mm anterior	85.5 mm inferior
Ansichten > Eingaben varus valgus Tibia > dist. Tibiavorderkante lateral (varus valgus)	33 mm	41.5 mm	171 mm		6.4 mm links	50 mm anterior	85.1 mm inferior
Ansichten > Eingaben varus valgus Tibia > dist. Tibiavorderkante lateral	31.2 mm	37.3 mm	174 mm		8.1 mm links	55.3 mm anterior	85.6 mm inferior
Ansichten > Eingaben varus valgus Femur > Kondyle medial	24.8 mm	16.7 mm	105.9 mm		5.3 mm rechts	44.6 mm anterior	16.2 mm inferior
Ansichten > Eingaben varus valgus Femur > Kondyle lateral	15.7 mm	18.8 mm	108 mm		4.3 mm links	44.4 mm anterior	16.2 mm inferior
Ansichten > Eingaben varus valgus Femur > Femurachsenpunkt proximal	18.6 mm	51.3 mm	73.6 mm		0 mm	0 mm	0 mm
Ansichten > Eingaben varus valgus Femur > Femurachsenpunkt distal	16.3 mm	24.3 mm	86.7 mm		0 mm rechts	30.1 mm anterior	0 mm
Ansichten > Eingaben Tibiotalare Torsion (TTT) > Tibiaachse proximal	29.1 mm	26.4 mm	136.8 mm		0.5 mm rechts	49 mm anterior	48.2 mm inferior
Ansichten > Eingaben Tibiotalare Torsion (TTT) > Tibiaachse distal	32.9 mm	36.8 mm	163.2 mm		3.8 mm links	50.9 mm anterior	76.4 mm inferior
Ansichten > Eingaben Tibiotalare Torsion (TTT) > Talus medial	36.4 mm	36.9 mm	175.6 mm		3.4 mm links	55.8 mm anterior	88.3 mm inferior
Ansichten > Eingaben Tibiotalare Torsion (TTT) > Talus lateral	31.6 mm	39 mm	176.7 mm		8.6 mm links	54.8 mm anterior	88.8 mm inferior
Ansichten > Eingaben Tibiotalare Torsion (TTT) > dist. Tibiavorderkante medial	37.4 mm	35.3 mm	172.8 mm		1.4 mm links	56.1 mm anterior	85.5 mm inferior
Ansichten > Eingaben Tibiotalare Torsion (TTT) > dist. Tibiavorderkante lateral	31.2 mm	37.3 mm	174 mm		8.1 mm links	55.3 mm anterior	85.6 mm inferior
Ansichten > Eingaben Tibia Torsionswinkel > Tibiaachse proximal	29.1 mm	26.4 mm	136.8 mm		0.5 mm rechts	49 mm anterior	48.2 mm inferior
Ansichten > Eingaben Tibia Torsionswinkel > Tibiaachse distal	32.9 mm	36.8 mm	163.2 mm		3.8 mm links	50.9 mm anterior	76.4 mm inferior
Ansichten > Eingaben Tibia Torsionswinkel > prox. Tibiahinterkante medial	24.2 mm	20.7 mm	109.2 mm		3.2 mm rechts	42.5 mm anterior	20.5 mm inferior
Ansichten > Eingaben Tibia Torsionswinkel > prox. Tibiahinterkante lateral	17.1 mm	22.4 mm	111 mm		4.4 mm links	42.3 mm anterior	20.7 mm inferior
Ansichten > Eingaben Tibia Torsionswinkel > dist. Tibiavorderkante medial	37.4 mm	35.3 mm	172.8 mm		1.4 mm links	56.1 mm anterior	85.5 mm inferior
Ansichten > Eingaben Tibia Torsionswinkel > dist. Tibiavorderkante lateral	31.2 mm	37.3 mm	174 mm		8.1 mm links	55.3 mm anterior	85.6 mm inferior
Ansichten > Eingaben FTR (femorotibiale Rotation) proj. > Tibiaachse proximal	29.1 mm	26.4 mm	136.8 mm		0.5 mm rechts	49 mm anterior	48.2 mm inferior
Ansichten > Eingaben FTR (femorotibiale Rotation) proj. > Tibiaachse distal	32.9 mm	36.8 mm	163.2 mm		3.8 mm links	50.9 mm anterior	76.4 mm inferior
Ansichten > Eingaben FTR (femorotibiale Rotation) proj. > prox. Tibiahinterkante medial	24.2 mm	20.7 mm	109.2 mm		3.2 mm rechts	42.5 mm anterior	20.5 mm inferior
Ansichten > Eingaben FTR (femorotibiale Rotation) proj. > prox. Tibiahinterkante lateral	17.1 mm	22.4 mm	111 mm		4.4 mm links	42.3 mm anterior	20.7 mm inferior
Ansichten > Eingaben FTR (femorotibiale Rotation) proj. > Kondyle medial	24.8 mm	16.7 mm	105.9 mm		5.3 mm rechts	44.6 mm anterior	16.2 mm inferior
Ansichten > Eingaben FTR (femorotibiale Rotation) proj. > Kondyle lateral	15.7 mm	18.8 mm	108 mm		4.3 mm links	44.4 mm anterior	16.2 mm inferior
Ansichten > Eingaben AT Winkel proj. > Kondyle medial	24.8 mm	16.7 mm	105.9 mm		5.3 mm rechts	44.6 mm anterior	16.2 mm inferior
Ansichten > Eingaben AT Winkel proj. > Kondyle lateral	15.7 mm	18.8 mm	108 mm		4.3 mm links	44.4 mm anterior	16.2 mm inferior
Ansichten > Eingaben AT Winkel proj. > Femurkopfmittelpunkt	26.3 mm	64.2 mm	61.7 mm		7.5 mm rechts	17.3 mm posterior	3 mm superior
Ansichten > Eingaben AT Winkel proj. > Femurachsenpunkt proximal	18.6 mm	51.3 mm	73.6 mm		0 mm	0 mm	0 mm
Ansichten > Eingaben AT Winkel proj. > Femurachsenpunkt distal	16.3 mm	24.3 mm	86.7 mm		0 mm rechts	30.1 mm anterior	0 mm
Ansichten > Eingaben AT Winkel proj. > Femur Hals Basis manuell	19.4 mm	59.6 mm	70 mm		0.1 mm links	9.1 mm posterior	0.4 mm inferior
Ansichten > Eingaben AT Winkel proj. > Femur Hals Basis (ermittelt durch Proj. auf Ebene manuell)	23.2 mm	64.2 mm	64.9 mm		3.8 mm rechts	15.6 mm posterior	1.2 mm superior
Ansichten > Eingaben AT Winkel proj. > Ebene manuell
Ansichten > Eingaben AT Winkel proj. > Punkte auf Kopf
Ansichten > Ansicht Werkzeuge varus valgus Tibia > tmp zur Definition der Senkrechten auf tibia vk und hk	31 mm	31.6 mm	150 mm		1.7 mm links	50 mm anterior	62.3 mm inferior
Ansichten > Ansicht Werkzeuge varus valgus Tibia > tmp proj. auf Ebene tibia coronar	31 mm	31.6 mm	150 mm		1.7 mm links	50 mm anterior	62.3 mm inferior
Ansichten > Ansicht Werkzeuge varus valgus Tibia > Tibiaachse proximal	29.1 mm	26.4 mm	136.8 mm		0.5 mm rechts	49 mm anterior	48.2 mm inferior
Ansichten > Ansicht Werkzeuge varus valgus Tibia > Tibiaachse distal	32.9 mm	36.8 mm	163.2 mm		3.8 mm links	50.9 mm anterior	76.4 mm inferior
Ansichten > Ansicht Werkzeuge varus valgus Tibia > prox. Tibiahinterkante medial proj. auf Ebene tibia coronar (varus valgus)	25.2 mm	15 mm	107.8 mm		5.6 mm rechts	47 mm anterior	17.3 mm inferior
Ansichten > Ansicht Werkzeuge varus valgus Tibia > prox. Tibiahinterkante medial (varus valgus)	25.5 mm	16.6 mm	107.1 mm		5.7 mm rechts	45.2 mm anterior	17.4 mm inferior
Ansichten > Ansicht Werkzeuge varus valgus Tibia > prox. Tibiahinterkante lateral proj. auf Ebene tibia coronar (varus valgus)	15.5 mm	17.1 mm	109.7 mm		4.6 mm links	46.6 mm anterior	17 mm inferior
Ansichten > Ansicht Werkzeuge varus valgus Tibia > prox. Tibiahinterkante lateral (varus valgus)	15.6 mm	18 mm	109.3 mm		4.5 mm links	45.7 mm anterior	17.1 mm inferior
Ansichten > Ansicht Werkzeuge varus valgus Tibia > Ende der Verlängerung Senkrechte auf tibia vk (varus valgus)	33.2 mm	12.3 mm	103.9 mm		14.6 mm rechts	47.1 mm anterior	15.2 mm inferior
Ansichten > Ansicht Werkzeuge varus valgus Tibia > Ende der Senkrechte auf tibia hk (varus valgus)	19.5 mm	16.3 mm	108.9 mm		0.4 mm links	46.8 mm anterior	17.1 mm inferior
Ansichten > Ansicht Werkzeuge varus valgus Tibia > dist. Tibiavorderkante medial proj. auf Ebene tibia coronar (varus valgus)	38 mm	39.7 mm	172 mm		1.5 mm links	51.7 mm anterior	86.7 mm inferior
Ansichten > Ansicht Werkzeuge varus valgus Tibia > dist. Tibiavorderkante medial (varus valgus)	38.1 mm	40.6 mm	171.6 mm		1.5 mm links	50.6 mm anterior	86.8 mm inferior
Ansichten > Ansicht Werkzeuge varus valgus Tibia > dist. Tibiavorderkante lateral proj. auf Ebene tibia coronar (varus valgus)	32.8 mm	40.2 mm	171.5 mm		6.5 mm links	51.4 mm anterior	85 mm inferior
Ansichten > Ansicht Werkzeuge varus valgus Tibia > dist. Tibiavorderkante lateral (varus valgus)	33 mm	41.5 mm	171 mm		6.4 mm links	50 mm anterior	85.1 mm inferior
Ansichten > Ansicht Werkzeuge varus valgus Tibia > Verlängerung Senkrechte auf tibia vk (varus valgus)	2.2 mm	19.3 mm	46.1 mm	50 mm	16.3 mm rechts	2.9 mm posterior	47.2 mm superior	50 mm
Ansichten > Ansicht Werkzeuge varus valgus Tibia > Tibiaachse	3.8 mm	10.3 mm	26.4 mm	28.6 mm	4.3 mm rechts	1.9 mm posterior	28.2 mm superior	28.6 mm
Ansichten > Ansicht Werkzeuge varus valgus Tibia > Senkrechte auf dist. Tibiavorderkante in Ebene tibia coronar (varus valgus)	1 mm	8.9 mm	21.3 mm	23.1 mm	7.5 mm links	1.3 mm anterior	21.8 mm inferior	23.1 mm
Ansichten > Ansicht Werkzeuge varus valgus Tibia > Senkrecht auf prox. Tibiahinterkante in Ebene tibia coronar (varus valgus)	11.5 mm	15.3 mm	41.1 mm	45.4 mm	1.2 mm rechts	3.2 mm posterior	45.2 mm superior	45.4 mm
Ansichten > Ansicht Werkzeuge varus valgus Tibia > prox. Tibiahinterkante proj auf Ebene tibia coronar (varus valgus)	9.8 mm	2.2 mm	1.9 mm	10.2 mm	10.2 mm rechts	0.3 mm anterior	0.3 mm inferior	10.2 mm
Ansichten > Ansicht Werkzeuge varus valgus Tibia > prox. Tibiahinterkante (varus valgus)	9.9 mm	1.4 mm	2.2 mm	10.2 mm	10.2 mm rechts	0.5 mm posterior	0.3 mm inferior	10.2 mm
Ansichten > Ansicht Werkzeuge varus valgus Tibia > dist. Tibiavorderkante proj. auf Ebene tibia coronar (varus valgus)	5.2 mm	0.5 mm	0.5 mm	5.2 mm	4.9 mm rechts	0.3 mm anterior	1.7 mm inferior	5.2 mm
Ansichten > Ansicht Werkzeuge varus valgus Tibia > dist. Tibiavorderkante (varus valgus)	5.1 mm	0.8 mm	0.6 mm	5.2 mm	4.9 mm rechts	0.6 mm anterior	1.7 mm inferior	5.2 mm
Ansichten > Ansicht Werkzeuge varus valgus Tibia > varus valgus Tibia proj.	18.5 °	2.3 °	43.6 °	17.5 °	17.5 °	0.5 °	58.6 °	17.5 °
Ansichten > Ansicht Werkzeuge varus valgus Tibia > Tibia coronar
Ansichten > Ansicht Werkzeuge varus valgus Tibia > ks tibia prox.
Ansichten > Ansicht Werkzeuge varus valgus Femur > Kondyle medial proj. auf Ebene Femur coronar	20.2 mm	10.3 mm	91.8 mm		5.3 mm rechts	44.6 mm anterior	0 mm inferior
Ansichten > Ansicht Werkzeuge varus valgus Femur > Kondyle medial	24.8 mm	16.7 mm	105.9 mm		5.3 mm rechts	44.6 mm anterior	16.2 mm inferior
Ansichten > Ansicht Werkzeuge varus valgus Femur > Kondyle lateral proj auf Ebene Femur coronar	11 mm	12.3 mm	93.8 mm		4.3 mm links	44.4 mm anterior	0 mm
Ansichten > Ansicht Werkzeuge varus valgus Femur > Kondyle lateral	15.7 mm	18.8 mm	108 mm		4.3 mm links	44.4 mm anterior	16.2 mm inferior
Ansichten > Ansicht Werkzeuge varus valgus Femur > Femurachsenpunkt proximal	18.6 mm	51.3 mm	73.6 mm		0 mm	0 mm	0 mm
Ansichten > Ansicht Werkzeuge varus valgus Femur > Femurachsenpunkt distal	16.3 mm	24.3 mm	86.7 mm		0 mm rechts	30.1 mm anterior	0 mm
Ansichten > Ansicht Werkzeuge varus valgus Femur > Femur prox. proj. auf Ebene Femur coronar	18.6 mm	51.3 mm	73.6 mm		0 mm	0 mm	0 mm
Ansichten > Ansicht Werkzeuge varus valgus Femur > Endpunkt Verlängerung der Senkrechten auf Kondylenachse	21.2 mm	69 mm	64.7 mm		1 mm rechts	19.8 mm posterior	0 mm superior
Ansichten > Ansicht Werkzeuge varus valgus Femur > Endpunkt Senkrechte auf Kondylenachse	14.9 mm	11.5 mm	93 mm		0.3 mm links	44.5 mm anterior	0 mm inferior
Ansichten > Ansicht Werkzeuge varus valgus Femur > Verlängerung der Senkrechten auf Kondylenachse	4.9 mm	44.7 mm	22 mm	50 mm	1 mm rechts	50 mm posterior	0 mm	50 mm
Ansichten > Ansicht Werkzeuge varus valgus Femur > Senkrechte auf Kondylenachse	1.4 mm	12.8 mm	6.3 mm	14.3 mm	0.3 mm links	14.3 mm anterior	0 mm	14.3 mm
Ansichten > Ansicht Werkzeuge varus valgus Femur > Kondylenachse proj. auf Ebene Femur coronar	9.1 mm	2 mm	2.1 mm	9.6 mm	9.6 mm links	0.2 mm posterior	0 mm	9.6 mm
Ansichten > Ansicht Werkzeuge varus valgus Femur > Kondylenachse	9.1 mm	2 mm	2.1 mm	9.6 mm	9.6 mm links	0.2 mm posterior	0 mm	9.6 mm
Ansichten > Ansicht Werkzeuge varus valgus Femur > Femurachse proj. auf Ebene Femur coronar
Ansichten > Ansicht Werkzeuge varus valgus Femur > Femurachse	2.4 mm	27 mm	13.1 mm	30.1 mm	0 mm	30.1 mm posterior	0 mm	30.1 mm
Ansichten > Ansicht Werkzeuge varus valgus Femur > varus valgus Femur proj.	2.3 °	0.3 °	1.2 °	1.1 °	180 °	0 °	1.1 °	1.1 °
Ansichten > Ansicht Werkzeuge varus valgus Femur > Femur coronar
Ansichten > Ansicht Werkzeuge varus valgus Femur > ks femur
Ansichten > Ansicht Werkzeuge Torsionswinkel Tibia > Tibiaachse proximal	29.1 mm	26.4 mm	136.8 mm		0.5 mm rechts	49 mm anterior	48.2 mm inferior
Ansichten > Ansicht Werkzeuge Torsionswinkel Tibia > Tibiaachse distal	32.9 mm	36.8 mm	163.2 mm		3.8 mm links	50.9 mm anterior	76.4 mm inferior
Ansichten > Ansicht Werkzeuge Torsionswinkel Tibia > prox. Tibiahinterkante medial proj. auf Ebene Tibia axial	31.8 mm	41.2 mm	161.6 mm		5.4 mm links	46.3 mm anterior	76.5 mm inferior
Ansichten > Ansicht Werkzeuge Torsionswinkel Tibia > prox. Tibiahinterkante medial	24.2 mm	20.7 mm	109.2 mm		3.2 mm rechts	42.5 mm anterior	20.5 mm inferior
Ansichten > Ansicht Werkzeuge Torsionswinkel Tibia > prox. Tibiahinterkante lateral proj. auf Ebene Tibia axial	24.5 mm	42.5 mm	162.2 mm		12.7 mm links	46 mm anterior	75.4 mm inferior
Ansichten > Ansicht Werkzeuge Torsionswinkel Tibia > prox. Tibiahinterkante lateral	17.1 mm	22.4 mm	111 mm		4.4 mm links	42.3 mm anterior	20.7 mm inferior
Ansichten > Ansicht Werkzeuge Torsionswinkel Tibia > dist. Tibiavorderkante medial proj. auf Ebene Tibia axial	36.2 mm	32 mm	164.6 mm		0.1 mm links	55.5 mm anterior	76.7 mm inferior
Ansichten > Ansicht Werkzeuge Torsionswinkel Tibia > dist. Tibiavorderkante medial	37.4 mm	35.3 mm	172.8 mm		1.4 mm links	56.1 mm anterior	85.5 mm inferior
Ansichten > Ansicht Werkzeuge Torsionswinkel Tibia > dist. Tibiavorderkante lateral proj. auf Ebene Tibia axial	29.8 mm	33.7 mm	164.8 mm		6.6 mm links	54.6 mm anterior	75.8 mm inferior
Ansichten > Ansicht Werkzeuge Torsionswinkel Tibia > dist. Tibiavorderkante lateral	31.2 mm	37.3 mm	174 mm		8.1 mm links	55.3 mm anterior	85.6 mm inferior
Ansichten > Ansicht Werkzeuge Torsionswinkel Tibia > prox. Tibiahinterkante proj. auf Ebene Tibia axial	7.3 mm	1.3 mm	0.6 mm	7.4 mm	7.4 mm rechts	0.3 mm anterior	1.1 mm inferior	7.4 mm
Ansichten > Ansicht Werkzeuge Torsionswinkel Tibia > prox. Tibiahinterkante	7.1 mm	1.7 mm	1.8 mm	7.6 mm	7.6 mm rechts	0.2 mm anterior	0.2 mm superior	7.6 mm
Ansichten > Ansicht Werkzeuge Torsionswinkel Tibia > dist. Tibiavorderkante proj. auf Ebene Tibia axial	6.4 mm	1.7 mm	0.3 mm	6.6 mm	6.5 mm rechts	0.9 mm anterior	0.9 mm inferior	6.6 mm
Ansichten > Ansicht Werkzeuge Torsionswinkel Tibia > dist. Tibiavorderkante	6.3 mm	2 mm	1.2 mm	6.7 mm	6.6 mm rechts	0.8 mm anterior	0.1 mm superior	6.7 mm
Ansichten > Ansicht Werkzeuge Torsionswinkel Tibia > Torsionswinkel proj. auf Ebene Tibia axial	2 °	15.2 °	4.9 °	5.3 °	0.4 °	28 °	5.3 °	5.3 °
Ansichten > Ansicht Werkzeuge Torsionswinkel Tibia > Tibia axial
Ansichten > Ansicht Werkzeuge Torsionswinkel Tibia > ks tibia prox.
Ansichten > Ansicht Werkzeuge Tibiotalare Torsion (TTT) > Tibiaachse proximal	29.1 mm	26.4 mm	136.8 mm		0.5 mm rechts	49 mm anterior	48.2 mm inferior
Ansichten > Ansicht Werkzeuge Tibiotalare Torsion (TTT) > Tibiaachse distal	32.9 mm	36.8 mm	163.2 mm		3.8 mm links	50.9 mm anterior	76.4 mm inferior
Ansichten > Ansicht Werkzeuge Tibiotalare Torsion (TTT) > Talus medial proj. auf Ebene Tibia axial	34.8 mm	32.6 mm	164.6 mm		1.6 mm links	55.1 mm anterior	76.5 mm inferior
Ansichten > Ansicht Werkzeuge Tibiotalare Torsion (TTT) > Talus medial	36.4 mm	36.9 mm	175.6 mm		3.4 mm links	55.8 mm anterior	88.3 mm inferior
Ansichten > Ansicht Werkzeuge Tibiotalare Torsion (TTT) > Talus lateral proj. auf Ebene Tibia axial	29.9 mm	34.3 mm	164.6 mm		6.6 mm links	54 mm anterior	75.8 mm inferior
Ansichten > Ansicht Werkzeuge Tibiotalare Torsion (TTT) > Talus lateral	31.6 mm	39 mm	176.7 mm		8.6 mm links	54.8 mm anterior	88.8 mm inferior
Ansichten > Ansicht Werkzeuge Tibiotalare Torsion (TTT) > dist. Tibiavorderkante medial proj. auf Ebene Tibia axial	36.2 mm	32 mm	164.6 mm		0.1 mm links	55.5 mm anterior	76.7 mm inferior
Ansichten > Ansicht Werkzeuge Tibiotalare Torsion (TTT) > dist. Tibiavorderkante medial	37.4 mm	35.3 mm	172.8 mm		1.4 mm links	56.1 mm anterior	85.5 mm inferior
Ansichten > Ansicht Werkzeuge Tibiotalare Torsion (TTT) > dist. Tibiavorderkante lateral proj. auf Ebene Tibia axial	29.8 mm	33.7 mm	164.8 mm		6.6 mm links	54.6 mm anterior	75.8 mm inferior
Ansichten > Ansicht Werkzeuge Tibiotalare Torsion (TTT) > dist. Tibiavorderkante lateral	31.2 mm	37.3 mm	174 mm		8.1 mm links	55.3 mm anterior	85.6 mm inferior
Ansichten > Ansicht Werkzeuge Tibiotalare Torsion (TTT) > Talusachse proj. auf Ebene Tibia axial	4.9 mm	1.7 mm	0.1 mm	5.2 mm	5 mm links	1.1 mm posterior	0.7 mm superior	5.2 mm
Ansichten > Ansicht Werkzeuge Tibiotalare Torsion (TTT) > dist. Tibiavorderkante proj. auf Ebene Tibia axial	6.4 mm	1.7 mm	0.3 mm	6.6 mm	6.5 mm rechts	0.9 mm anterior	0.9 mm inferior	6.6 mm
Ansichten > Ansicht Werkzeuge Tibiotalare Torsion (TTT) > Tibiotalare Torsion (TTT) proj.	1.8 °	7.5 °	4.3 °	4.7 °	0.3 °	14.7 °	4.7 °	4.7 °
Ansichten > Ansicht Werkzeuge Tibiotalare Torsion (TTT) > Tibia axial
Ansichten > Ansicht Werkzeuge Tibiotalare Torsion (TTT) > ks tibia prox.
Ansichten > Ansicht Werkzeuge FTR > prox. Tibiahinterkante medial proj. auf Ebene Tibia axial	31.8 mm	41.2 mm	161.6 mm		5.4 mm links	46.3 mm anterior	76.5 mm inferior
Ansichten > Ansicht Werkzeuge FTR > prox. Tibiahinterkante medial	24.2 mm	20.7 mm	109.2 mm		3.2 mm rechts	42.5 mm anterior	20.5 mm inferior
Ansichten > Ansicht Werkzeuge FTR > prox. Tibiahinterkante lateral proj. auf Ebene Tibia axial	24.5 mm	42.5 mm	162.2 mm		12.7 mm links	46 mm anterior	75.4 mm inferior
Ansichten > Ansicht Werkzeuge FTR > prox. Tibiahinterkante lateral	17.1 mm	22.4 mm	111 mm		4.4 mm links	42.3 mm anterior	20.7 mm inferior
Ansichten > Ansicht Werkzeuge FTR > Kondyle medial proj. auf Ebene Tibia axial	33 mm	38.9 mm	162.4 mm		3.9 mm links	48.6 mm anterior	76.6 mm inferior
Ansichten > Ansicht Werkzeuge FTR > Kondyle medial	24.8 mm	16.7 mm	105.9 mm		5.3 mm rechts	44.6 mm anterior	16.2 mm inferior
Ansichten > Ansicht Werkzeuge FTR > Kondyle lateral proj auf Ebene Tibia axial	23.7 mm	40.4 mm	163.1 mm		13.3 mm links	48.3 mm anterior	75.2 mm inferior
Ansichten > Ansicht Werkzeuge FTR > Kondyle lateral	15.7 mm	18.8 mm	108 mm		4.3 mm links	44.4 mm anterior	16.2 mm inferior
Ansichten > Ansicht Werkzeuge FTR > prox. Tibiahinterkante proj. auf Ebene Tibia axial	7.3 mm	1.3 mm	0.6 mm	7.4 mm	7.4 mm rechts	0.3 mm anterior	1.1 mm inferior	7.4 mm
Ansichten > Ansicht Werkzeuge FTR > prox. Tibiahinterkante	7.1 mm	1.7 mm	1.8 mm	7.6 mm	7.6 mm rechts	0.2 mm anterior	0.2 mm superior	7.6 mm
Ansichten > Ansicht Werkzeuge FTR > Kondylenachse	9.1 mm	2 mm	2.1 mm	9.6 mm	9.6 mm links	0.2 mm posterior	0 mm	9.6 mm
Ansichten > Ansicht Werkzeuge FTR > Kondyle proj. auf Ebene Tibia axial	9.3 mm	1.5 mm	0.8 mm	9.5 mm	9.4 mm links	0.3 mm posterior	1.4 mm superior	9.5 mm
Ansichten > Ansicht Werkzeuge FTR > FTR (femorotibial Rotation) proj.	0.2 °	2.3 °	0.5 °	0.6 °	0 °	3.7 °	0.6 °	0.6 °
Ansichten > Ansicht Werkzeuge FTR > Tibia axial
Ansichten > Ansicht Werkzeuge FTR > ks tibia prox.
Ansichten > Ansicht Werkzeuge AT-Winkel (best. mittels Ebene) > tmp A	27.8 mm	49.6 mm	71.7 mm		9.5 mm rechts	0 mm posterior	0.4 mm inferior
Ansichten > Ansicht Werkzeuge AT-Winkel (best. mittels Ebene) > TMP6	34 mm	46.8 mm	67.1 mm		17 mm rechts	0 mm posterior	3 mm superior
Ansichten > Ansicht Werkzeuge AT-Winkel (best. mittels Ebene) > TMP5	28.6 mm	91.2 mm	48.6 mm		7.5 mm rechts	47.4 mm posterior	3 mm superior
Ansichten > Ansicht Werkzeuge AT-Winkel (best. mittels Ebene) > Kondyle medial	24.8 mm	16.7 mm	105.9 mm		5.3 mm rechts	44.6 mm anterior	16.2 mm inferior
Ansichten > Ansicht Werkzeuge AT-Winkel (best. mittels Ebene) > Kondyle lateral	15.7 mm	18.8 mm	108 mm		4.3 mm links	44.4 mm anterior	16.2 mm inferior
Ansichten > Ansicht Werkzeuge AT-Winkel (best. mittels Ebene) > Femurkopfmittelpunkt	26.3 mm	64.2 mm	61.7 mm		7.5 mm rechts	17.3 mm posterior	3 mm superior
Ansichten > Ansicht Werkzeuge AT-Winkel (best. mittels Ebene) > Femurachsenpunkt proximal	18.6 mm	51.3 mm	73.6 mm		0 mm	0 mm	0 mm
Ansichten > Ansicht Werkzeuge AT-Winkel (best. mittels Ebene) > Femurachsenpunkt distal	16.3 mm	24.3 mm	86.7 mm		0 mm rechts	30.1 mm anterior	0 mm
Ansichten > Ansicht Werkzeuge AT-Winkel (best. mittels Ebene) > Femur Hals Basis manuell Pro	18.7 mm	51.5 mm	73.9 mm		0.1 mm links	0 mm posterior	0.4 mm inferior
Ansichten > Ansicht Werkzeuge AT-Winkel (best. mittels Ebene) > Femur Hals Basis manuell	19.4 mm	59.6 mm	70 mm		0.1 mm links	9.1 mm posterior	0.4 mm inferior
Ansichten > Ansicht Werkzeuge AT-Winkel (best. mittels Ebene) > Femur Hals Basis (ermittelt durch Proj. auf Ebene manuell)	23.2 mm	64.2 mm	64.9 mm		3.8 mm rechts	15.6 mm posterior	1.2 mm superior
Ansichten > Ansicht Werkzeuge AT-Winkel (best. mittels Ebene) > Femur Hals Basis (Ebene) proj. auf Ebene Femur axial	21.9 mm	50.1 mm	71.7 mm		3.8 mm rechts	0 mm anterior	1.2 mm superior
Ansichten > Ansicht Werkzeuge AT-Winkel (best. mittels Ebene) > AxPro_Kopfszentrum	24.9 mm	48.7 mm	69.2 mm		7.5 mm rechts	0 mm anterior	3 mm superior
Ansichten > Ansicht Werkzeuge AT-Winkel (best. mittels Ebene) > AxPro_Kondyle medial	28.4 mm	56.8 mm	86.5 mm		5.3 mm rechts	0 mm	16.2 mm inferior
Ansichten > Ansicht Werkzeuge AT-Winkel (best. mittels Ebene) > AxPro_Kondyle lateral	19.2 mm	58.6 mm	88.7 mm		4.3 mm links	0 mm anterior	16.2 mm inferior
Ansichten > Ansicht Werkzeuge AT-Winkel (best. mittels Ebene) > Kopfzentrum - Femur Hals Basis (manuell) Linie	6.9 mm	4.5 mm	8.2 mm	11.6 mm	7.5 mm links	8.2 mm anterior	3.4 mm inferior	11.6 mm
Ansichten > Ansicht Werkzeuge AT-Winkel (best. mittels Ebene) > Kopfzentrum - Femur Hals Basis (durch Ebene) Linie	3.1 mm	0 mm	3.1 mm	4.4 mm	3.7 mm links	1.6 mm anterior	1.8 mm inferior	4.4 mm
Ansichten > Ansicht Werkzeuge AT-Winkel (best. mittels Ebene) > Kondyle_Femur Hals Basis Prox	9.1 mm	1.9 mm	2.2 mm	9.6 mm	9.6 mm rechts	0 mm	0 mm	9.6 mm
Ansichten > Ansicht Werkzeuge AT-Winkel (best. mittels Ebene) > Kondyle_AxPro_Kopfzentrum	9.1 mm	1.9 mm	2.2 mm	9.6 mm	9.6 mm rechts	0 mm	0 mm	9.6 mm
Ansichten > Ansicht Werkzeuge AT-Winkel (best. mittels Ebene) > Femurachse Kopfzentrum	2.4 mm	27 mm	13.1 mm	30.1 mm	0 mm	30.1 mm posterior	0 mm	30.1 mm
Ansichten > Ansicht Werkzeuge AT-Winkel (best. mittels Ebene) > Femurachse	2.4 mm	27 mm	13.1 mm	30.1 mm	0 mm	30.1 mm posterior	0 mm	30.1 mm
Ansichten > Ansicht Werkzeuge AT-Winkel (best. mittels Ebene) > AxPro_Kondyle	9.1 mm	1.9 mm	2.2 mm	9.6 mm	9.6 mm rechts	0 mm	0 mm	9.6 mm
Ansichten > Ansicht Werkzeuge AT-Winkel (best. mittels Ebene) > Winkel Schenkelhalsachse Femurachse (mittels Ebene manuell)	144.4 °	116.9 °	96.6 °	111.7 °	92.3 °	133.6 °	113.8 °	111.7 °
Ansichten > Ansicht Werkzeuge AT-Winkel (best. mittels Ebene) > Winkel Schenkelhalsachse Femurachse (Femur Hals Basis manuell definiert)	150.1 °	145.1 °	128.5 °	134.7 °	91.1 °	158.1 °	137.2 °	134.7 °
Ansichten > Ansicht Werkzeuge AT-Winkel (best. mittels Ebene) > Antetorsionswinkel (über Ebene manuell bestimmt) proj	39.9 °	67 °	21.1 °	41.9 °	41.9 °	180 °	0 °	41.9 °
Ansichten > Ansicht Werkzeuge AT-Winkel (best. mittels Ebene) > Antetorsionswinkel (Femur Hals Basis manuell) proj	23.6 °	9.5 °	12.9 °	24.3 °	24.3 °	90 °	0 °	24.3 °
Ansichten > Ansicht Werkzeuge AT-Winkel (best. mittels Ebene) > Femur axial
Ansichten > Ansicht Werkzeuge AT-Winkel (best. mittels Ebene) > Ebene manuell
Ansichten > Ansicht Werkzeuge AT-Winkel (best. mittels Ebene) > ks femur
Ansichten > Ansicht Werkzeuge AT-Winkel (best. mittels Ebene) > Kopie ks femur
Ansichten > Ansicht Werkzeuge AT-Winkel (best. mittels Ebene) > Punkte auf Kopf
Ansichten > Ansicht Werkzeuge AT-Winkel (best. mittels Ebene) > TMP B	31.1 mm	48.3 mm	69.5 mm		13.4 mm rechts	0 mm posterior	1.2 mm superior
Ansichten > Ansicht Werkzeuge AT-Winkel (best. mittels Ebene) > Neue Linie 31	9.1 mm	1.9 mm	2.2 mm	9.6 mm	9.6 mm rechts	0 mm	0 mm	9.6 mm
Ansichten > Ansicht Werkzeuge AT-Winkel (best. mittels Ebene) > Antetorsionswinkel korrigiert	26 °	9.9 °	14.4 °	26.6 °	26.6 °	45 °	0 °	26.6 °
Werkzeuge > Punkte > tmp zur Definition der Senkrechten auf tibia vk und hk	31 mm	31.6 mm	150 mm		1.7 mm links	50 mm anterior	62.3 mm inferior
Werkzeuge > Punkte > tmp proj. auf Ebene tibia coronar	31 mm	31.6 mm	150 mm		1.7 mm links	50 mm anterior	62.3 mm inferior
Werkzeuge > Punkte > TMP B	31.1 mm	48.3 mm	69.5 mm		13.4 mm rechts	0 mm posterior	1.2 mm superior
Werkzeuge > Punkte > tmp A	27.8 mm	49.6 mm	71.7 mm		9.5 mm rechts	0 mm posterior	0.4 mm inferior
Werkzeuge > Punkte > TMP6	34 mm	46.8 mm	67.1 mm		17 mm rechts	0 mm posterior	3 mm superior
Werkzeuge > Punkte > TMP5	28.6 mm	91.2 mm	48.6 mm		7.5 mm rechts	47.4 mm posterior	3 mm superior
Werkzeuge > Punkte > Tibiaachse proximal	29.1 mm	26.4 mm	136.8 mm		0.5 mm rechts	49 mm anterior	48.2 mm inferior
Werkzeuge > Punkte > Tibiaachse distal	32.9 mm	36.8 mm	163.2 mm		3.8 mm links	50.9 mm anterior	76.4 mm inferior
Werkzeuge > Punkte > Talus medial proj. auf Ebene Tibia axial	34.8 mm	32.6 mm	164.6 mm		1.6 mm links	55.1 mm anterior	76.5 mm inferior
Werkzeuge > Punkte > Talus medial	36.4 mm	36.9 mm	175.6 mm		3.4 mm links	55.8 mm anterior	88.3 mm inferior
Werkzeuge > Punkte > Talus lateral proj. auf Ebene Tibia axial	29.9 mm	34.3 mm	164.6 mm		6.6 mm links	54 mm anterior	75.8 mm inferior
Werkzeuge > Punkte > Talus lateral	31.6 mm	39 mm	176.7 mm		8.6 mm links	54.8 mm anterior	88.8 mm inferior
Werkzeuge > Punkte > prox. Tibiahinterkante medial proj. auf Ebene tibia coronar (varus valgus)	25.2 mm	15 mm	107.8 mm		5.6 mm rechts	47 mm anterior	17.3 mm inferior
Werkzeuge > Punkte > prox. Tibiahinterkante medial proj. auf Ebene tibia coronar	23.6 mm	16.5 mm	110.9 mm		3.1 mm rechts	47.1 mm anterior	20.2 mm inferior
Werkzeuge > Punkte > prox. Tibiahinterkante medial proj. auf Ebene Tibia axial	31.8 mm	41.2 mm	161.6 mm		5.4 mm links	46.3 mm anterior	76.5 mm inferior
Werkzeuge > Punkte > prox. Tibiahinterkante medial (varus valgus)	25.5 mm	16.6 mm	107.1 mm		5.7 mm rechts	45.2 mm anterior	17.4 mm inferior
Werkzeuge > Punkte > prox. Tibiahinterkante medial	24.2 mm	20.7 mm	109.2 mm		3.2 mm rechts	42.5 mm anterior	20.5 mm inferior
Werkzeuge > Punkte > prox. Tibiahinterkante lateral proj. auf Ebene tibia coronar (varus valgus)	15.5 mm	17.1 mm	109.7 mm		4.6 mm links	46.6 mm anterior	17 mm inferior
Werkzeuge > Punkte > prox. Tibiahinterkante lateral proj. auf Ebene tibia coronar	16.5 mm	18.2 mm	112.7 mm		4.5 mm links	46.9 mm anterior	20.4 mm inferior
Werkzeuge > Punkte > prox. Tibiahinterkante lateral proj. auf Ebene Tibia axial	24.5 mm	42.5 mm	162.2 mm		12.7 mm links	46 mm anterior	75.4 mm inferior
Werkzeuge > Punkte > prox. Tibiahinterkante lateral (varus valgus)	15.6 mm	18 mm	109.3 mm		4.5 mm links	45.7 mm anterior	17.1 mm inferior
Werkzeuge > Punkte > prox. Tibiahinterkante lateral	17.1 mm	22.4 mm	111 mm		4.4 mm links	42.3 mm anterior	20.7 mm inferior
Werkzeuge > Punkte > Kondyle medial proj. auf Ebene Tibia axial	33 mm	38.9 mm	162.4 mm		3.9 mm links	48.6 mm anterior	76.6 mm inferior
Werkzeuge > Punkte > Kondyle medial proj. auf Ebene Femur coronar	20.2 mm	10.3 mm	91.8 mm		5.3 mm rechts	44.6 mm anterior	0 mm inferior
Werkzeuge > Punkte > Kondyle medial	24.8 mm	16.7 mm	105.9 mm		5.3 mm rechts	44.6 mm anterior	16.2 mm inferior
Werkzeuge > Punkte > Kondyle lateral proj auf Ebene Tibia axial	23.7 mm	40.4 mm	163.1 mm		13.3 mm links	48.3 mm anterior	75.2 mm inferior
Werkzeuge > Punkte > Kondyle lateral proj auf Ebene Femur coronar	11 mm	12.3 mm	93.8 mm		4.3 mm links	44.4 mm anterior	0 mm
Werkzeuge > Punkte > Kondyle lateral	15.7 mm	18.8 mm	108 mm		4.3 mm links	44.4 mm anterior	16.2 mm inferior
Werkzeuge > Punkte > Femurkopfmittelpunkt	26.3 mm	64.2 mm	61.7 mm		7.5 mm rechts	17.3 mm posterior	3 mm superior
Werkzeuge > Punkte > Femurachsenpunkt proximal	18.6 mm	51.3 mm	73.6 mm		0 mm	0 mm	0 mm
Werkzeuge > Punkte > Femurachsenpunkt distal	16.3 mm	24.3 mm	86.7 mm		0 mm rechts	30.1 mm anterior	0 mm
Werkzeuge > Punkte > Femur prox. proj. auf Ebene Femur coronar	18.6 mm	51.3 mm	73.6 mm		0 mm	0 mm	0 mm
Werkzeuge > Punkte > Femur Hals Basis proj. auf Ebene Femur coronar	23.5 mm	64.6 mm	65.9 mm		3.8 mm rechts	15.6 mm posterior	0 mm
Werkzeuge > Punkte > Femur Hals Basis manuell Pro	18.7 mm	51.5 mm	73.9 mm		0.1 mm links	0 mm posterior	0.4 mm inferior
Werkzeuge > Punkte > Femur Hals Basis manuell	19.4 mm	59.6 mm	70 mm		0.1 mm links	9.1 mm posterior	0.4 mm inferior
Werkzeuge > Punkte > Femur Hals Basis (ermittelt durch Proj. auf Ebene manuell)	23.2 mm	64.2 mm	64.9 mm		3.8 mm rechts	15.6 mm posterior	1.2 mm superior
Werkzeuge > Punkte > Femur Hals Basis (Ebene) proj. auf Ebene Femur axial	21.9 mm	50.1 mm	71.7 mm		3.8 mm rechts	0 mm anterior	1.2 mm superior
Werkzeuge > Punkte > Endpunkt Verlängerung der Senkrechten auf Kondylenachse	21.2 mm	69 mm	64.7 mm		1 mm rechts	19.8 mm posterior	0 mm superior
Werkzeuge > Punkte > Endpunkt Senkrechte auf Kondylenachse	14.9 mm	11.5 mm	93 mm		0.3 mm links	44.5 mm anterior	0 mm inferior
Werkzeuge > Punkte > Ende der Verlängerung Senkrechte auf tibia vk (varus valgus)	33.2 mm	12.3 mm	103.9 mm		14.6 mm rechts	47.1 mm anterior	15.2 mm inferior
Werkzeuge > Punkte > Ende der Senkrechte auf tibia hk (varus valgus)	19.5 mm	16.3 mm	108.9 mm		0.4 mm links	46.8 mm anterior	17.1 mm inferior
Werkzeuge > Punkte > dist. Tibiavorderkante medial proj. auf Ebene tibia coronar (varus valgus)	38 mm	39.7 mm	172 mm		1.5 mm links	51.7 mm anterior	86.7 mm inferior
Werkzeuge > Punkte > dist. Tibiavorderkante medial proj. auf Ebene tibia coronar	38 mm	39.3 mm	171.1 mm		1.3 mm links	51.6 mm anterior	85.8 mm inferior
Werkzeuge > Punkte > dist. Tibiavorderkante medial proj. auf Ebene Tibia axial	36.2 mm	32 mm	164.6 mm		0.1 mm links	55.5 mm anterior	76.7 mm inferior
Werkzeuge > Punkte > dist. Tibiavorderkante medial (varus valgus)	38.1 mm	40.6 mm	171.6 mm		1.5 mm links	50.6 mm anterior	86.8 mm inferior
Werkzeuge > Punkte > dist. Tibiavorderkante medial	37.4 mm	35.3 mm	172.8 mm		1.4 mm links	56.1 mm anterior	85.5 mm inferior
Werkzeuge > Punkte > dist. Tibiavorderkante lateral proj. auf Ebene tibia coronar (varus valgus)	32.8 mm	40.2 mm	171.5 mm		6.5 mm links	51.4 mm anterior	85 mm inferior
Werkzeuge > Punkte > dist. Tibiavorderkante lateral proj. auf Ebene tibia coronar	31.6 mm	40.8 mm	172.6 mm		7.9 mm links	51.4 mm anterior	85.9 mm inferior
Werkzeuge > Punkte > dist. Tibiavorderkante lateral proj. auf Ebene Tibia axial	29.8 mm	33.7 mm	164.8 mm		6.6 mm links	54.6 mm anterior	75.8 mm inferior
Werkzeuge > Punkte > dist. Tibiavorderkante lateral (varus valgus)	33 mm	41.5 mm	171 mm		6.4 mm links	50 mm anterior	85.1 mm inferior
Werkzeuge > Punkte > dist. Tibiavorderkante lateral	31.2 mm	37.3 mm	174 mm		8.1 mm links	55.3 mm anterior	85.6 mm inferior
Werkzeuge > Punkte > AxPro_Kopfszentrum	24.9 mm	48.7 mm	69.2 mm		7.5 mm rechts	0 mm anterior	3 mm superior
Werkzeuge > Punkte > AxPro_Kondyle medial	28.4 mm	56.8 mm	86.5 mm		5.3 mm rechts	0 mm	16.2 mm inferior
Werkzeuge > Punkte > AxPro_Kondyle lateral	19.2 mm	58.6 mm	88.7 mm		4.3 mm links	0 mm anterior	16.2 mm inferior
Werkzeuge > Linien > Verlängerung Senkrechte auf tibia vk (varus valgus)	2.2 mm	19.3 mm	46.1 mm	50 mm	16.3 mm rechts	2.9 mm posterior	47.2 mm superior	50 mm
Werkzeuge > Linien > Verlängerung der Senkrechten auf Kondylenachse	4.9 mm	44.7 mm	22 mm	50 mm	1 mm rechts	50 mm posterior	0 mm	50 mm
Werkzeuge > Linien > transkondyläre Achse	9.1 mm	2 mm	2.1 mm	9.6 mm	9.6 mm rechts	0.2 mm anterior	0 mm	9.6 mm
Werkzeuge > Linien > Tibiaachse	3.8 mm	10.3 mm	26.4 mm	28.6 mm	4.3 mm rechts	1.9 mm posterior	28.2 mm superior	28.6 mm
Werkzeuge > Linien > Talusachse proj. auf Ebene Tibia axial	4.9 mm	1.7 mm	0.1 mm	5.2 mm	5 mm links	1.1 mm posterior	0.7 mm superior	5.2 mm
Werkzeuge > Linien > Senkrechte auf Kondylenachse	1.4 mm	12.8 mm	6.3 mm	14.3 mm	0.3 mm links	14.3 mm anterior	0 mm	14.3 mm
Werkzeuge > Linien > Senkrechte auf dist. Tibiavorderkante in Ebene tibia coronar (varus valgus)	1 mm	8.9 mm	21.3 mm	23.1 mm	7.5 mm links	1.3 mm anterior	21.8 mm inferior	23.1 mm
Werkzeuge > Linien > Senkrecht auf prox. Tibiahinterkante in Ebene tibia coronar (varus valgus)	11.5 mm	15.3 mm	41.1 mm	45.4 mm	1.2 mm rechts	3.2 mm posterior	45.2 mm superior	45.4 mm
Werkzeuge > Linien > prox. Tibiahinterkante proj. auf Ebene Tibia axial	7.3 mm	1.3 mm	0.6 mm	7.4 mm	7.4 mm rechts	0.3 mm anterior	1.1 mm inferior	7.4 mm
Werkzeuge > Linien > prox. Tibiahinterkante proj auf Ebene tibia coronar (varus valgus)	9.8 mm	2.2 mm	1.9 mm	10.2 mm	10.2 mm rechts	0.3 mm anterior	0.3 mm inferior	10.2 mm
Werkzeuge > Linien > prox. Tibiahinterkante proj auf Ebene tibia coronar	7.1 mm	1.7 mm	1.8 mm	7.6 mm	7.6 mm rechts	0.2 mm anterior	0.2 mm superior	7.6 mm
Werkzeuge > Linien > prox. Tibiahinterkante (varus valgus)	9.9 mm	1.4 mm	2.2 mm	10.2 mm	10.2 mm rechts	0.5 mm posterior	0.3 mm inferior	10.2 mm
Werkzeuge > Linien > prox. Tibiahinterkante	7.1 mm	1.7 mm	1.8 mm	7.6 mm	7.6 mm rechts	0.2 mm anterior	0.2 mm superior	7.6 mm
Werkzeuge > Linien > prox. femorale Längsachse	0.8 mm	8.3 mm	3.6 mm	9.1 mm	0.1 mm links	9.1 mm posterior	0.4 mm inferior	9.1 mm
Werkzeuge > Linien > Neue Linie 31	9.1 mm	1.9 mm	2.2 mm	9.6 mm	9.6 mm rechts	0 mm	0 mm	9.6 mm
Werkzeuge > Linien > Kopfzentrum - Femur Hals Basis (manuell) Linie	6.9 mm	4.5 mm	8.2 mm	11.6 mm	7.5 mm links	8.2 mm anterior	3.4 mm inferior	11.6 mm
Werkzeuge > Linien > Kopfzentrum - Femur Hals Basis (durch Ebene) Linie	3.1 mm	0 mm	3.1 mm	4.4 mm	3.7 mm links	1.6 mm anterior	1.8 mm inferior	4.4 mm
Werkzeuge > Linien > Kondyle_Femur Hals Basis Prox	9.1 mm	1.9 mm	2.2 mm	9.6 mm	9.6 mm rechts	0 mm	0 mm	9.6 mm
Werkzeuge > Linien > Kondyle_AxPro_Kopfzentrum	9.1 mm	1.9 mm	2.2 mm	9.6 mm	9.6 mm rechts	0 mm	0 mm	9.6 mm
Werkzeuge > Linien > Kondylenachse proj. auf Ebene Femur coronar	9.1 mm	2 mm	2.1 mm	9.6 mm	9.6 mm links	0.2 mm posterior	0 mm	9.6 mm
Werkzeuge > Linien > Kondylenachse	9.1 mm	2 mm	2.1 mm	9.6 mm	9.6 mm links	0.2 mm posterior	0 mm	9.6 mm
Werkzeuge > Linien > Kondyle proj. auf Ebene Tibia axial	9.3 mm	1.5 mm	0.8 mm	9.5 mm	9.4 mm links	0.3 mm posterior	1.4 mm superior	9.5 mm
Werkzeuge > Linien > Femurachse proj. auf Ebene Femur coronar
Werkzeuge > Linien > Femurachse Kopfzentrum	2.4 mm	27 mm	13.1 mm	30.1 mm	0 mm	30.1 mm posterior	0 mm	30.1 mm
Werkzeuge > Linien > Femurachse	2.4 mm	27 mm	13.1 mm	30.1 mm	0 mm	30.1 mm posterior	0 mm	30.1 mm
Werkzeuge > Linien > dist. Tibiavorderkante proj. auf Ebene tibia coronar (varus valgus)	5.2 mm	0.5 mm	0.5 mm	5.2 mm	4.9 mm rechts	0.3 mm anterior	1.7 mm inferior	5.2 mm
Werkzeuge > Linien > dist. Tibiavorderkante proj. auf Ebene tibia coronar	6.3 mm	1.5 mm	1.5 mm	6.7 mm	6.7 mm rechts	0.2 mm anterior	0 mm superior	6.7 mm
Werkzeuge > Linien > dist. Tibiavorderkante proj. auf Ebene Tibia axial	6.4 mm	1.7 mm	0.3 mm	6.6 mm	6.5 mm rechts	0.9 mm anterior	0.9 mm inferior	6.6 mm
Werkzeuge > Linien > dist. Tibiavorderkante (varus valgus)	5.1 mm	0.8 mm	0.6 mm	5.2 mm	4.9 mm rechts	0.6 mm anterior	1.7 mm inferior	5.2 mm
Werkzeuge > Linien > dist. Tibiavorderkante	6.3 mm	2 mm	1.2 mm	6.7 mm	6.6 mm rechts	0.8 mm anterior	0.1 mm superior	6.7 mm
Werkzeuge > Linien > AxPro_Kondyle	9.1 mm	1.9 mm	2.2 mm	9.6 mm	9.6 mm rechts	0 mm	0 mm	9.6 mm
Werkzeuge > Winkel > Winkel Schenkelhalsachse Femurachse (mittels Ebene manuell)	144.4 °	116.9 °	96.6 °	111.7 °	92.3 °	133.6 °	113.8 °	111.7 °
Werkzeuge > Winkel > Winkel Schenkelhalsachse Femurachse (Femur Hals Basis manuell definiert)	150.1 °	145.1 °	128.5 °	134.7 °	91.1 °	158.1 °	137.2 °	134.7 °
Werkzeuge > Winkel > varus valgus Tibia proj.	18.5 °	2.3 °	43.6 °	17.5 °	17.5 °	0.5 °	58.6 °	17.5 °
Werkzeuge > Winkel > varus valgus Femur proj.	2.3 °	0.3 °	1.2 °	1.1 °	180 °	0 °	1.1 °	1.1 °
Werkzeuge > Winkel > Torsionswinkel proj. auf Ebene Tibia axial	2 °	15.2 °	4.9 °	5.3 °	0.4 °	28 °	5.3 °	5.3 °
Werkzeuge > Winkel > Tibiotalare Torsion (TTT) proj.	1.8 °	7.5 °	4.3 °	4.7 °	0.3 °	14.7 °	4.7 °	4.7 °
Werkzeuge > Winkel > FTR (femorotibial Rotation) proj.	0.2 °	2.3 °	0.5 °	0.6 °	0 °	3.7 °	0.6 °	0.6 °
Werkzeuge > Winkel > Antetorsionswinkel korrigiert	26 °	9.9 °	14.4 °	26.6 °	26.6 °	45 °	0 °	26.6 °
Werkzeuge > Winkel > Antetorsionswinkel (über Ebene manuell bestimmt) proj	39.9 °	67 °	21.1 °	41.9 °	41.9 °	180 °	0 °	41.9 °
Werkzeuge > Winkel > Antetorsionswinkel (Femur Hals Basis manuell) proj	23.6 °	9.5 °	12.9 °	24.3 °	24.3 °	90 °	0 °	24.3 °
Werkzeuge > Ebenen > Tibia coronar
Werkzeuge > Ebenen > Tibia axial
Werkzeuge > Ebenen > Femur coronar
Werkzeuge > Ebenen > Femur axial
Werkzeuge > Ebenen > Ebene manuell
Werkzeuge > Polylinien > Punkte auf Kopf
Werkzeuge > Koordinatensysteme > ks tibia prox.
Werkzeuge > Koordinatensysteme > ks femur
Werkzeuge > Koordinatensysteme > ks
Werkzeuge > Koordinatensysteme > Kopie ks femur
Werkzeuge > Variablen > Kopfachsen_tmp	-100
Werkzeuge > Variablen > 300	300
Werkzeuge > Variablen > 50	50
Werkzeuge > Variablen > -50	-50
