# Supplementary material for: 3D Slicer open-source software plug-in for vector-based angle calculation of canine hind limb alignment in computed tomographic images
Source: PLoS One. 2024 Mar 29;19(3):e0283823. doi: 10.1371/journal.pone.0283823 (PMC10980227; doi:10.1371/journal.pone.0283823)
Supplement: S2 Data — (ZIP) [file pone.0283823.s002.zip › 26.csv]

Werkzeuge Name	Datensatzkoordinatensystem X	Datensatzkoordinatensystem Y	Datensatzkoordinatensystem Z	Datensatzkoordinatensystem 3D	Patientenkoordinatensystem X	Patientenkoordinatensystem Y	Patientenkoordinatensystem Z	Patientenkoordinatensystem 3D	Extra Wert X	Extra Wert Y	Extra Wert Z	Extra Wert 3D	Extra Wert Beschreibung
Ansichten > Ergebnisse varus valgus Tibia > varus valgus Tibia proj.	7.5 °	5.4 °	16.4 °	8.7 °	7.4 °	4.9 °	12.7 °	8.7 °
Ansichten > Ergebnisse varus valgus Femur > varus valgus Femur proj.	3.1 °	0.4 °	1.5 °	1.4 °	0 °	0 °	1.4 °	1.4 °
Ansichten > Ergebnisse Torsionswinkel Tibia > Torsionswinkel proj. auf Ebene Tibia axial	7.3 °	2.5 °	14.2 °	14.9 °	1.6 °	17.8 °	15.7 °	14.9 °
Ansichten > Ergebnisse FTR (femorotibiale Rotation) proj. > FTR (femorotibial Rotation) proj.	164.8 °	148.7 °	147.1 °	145.1 °	176.6 °	111.3 °	143.1 °	145.1 °
Ansichten > Ergebnisse AT-Winkel proj. > Winkel Schenkelhalsachse Femurachse (mittels Ebene manuell)	119.2 °	135.7 °	99.9 °	114.9 °	93 °	147 °	115.9 °	114.9 °
Ansichten > Ergebnisse AT-Winkel proj. > Winkel Schenkelhalsachse Femurachse (Femur Hals Basis manuell definiert)	133.4 °	151.8 °	130.6 °	136.4 °	90.7 °	160.5 °	138.6 °	136.4 °
Ansichten > Ergebnisse AT-Winkel proj. > Antetorsionswinkel (über Ebene manuell bestimmt) proj	29.8 °	102.5 °	16.6 °	33.5 °	33.5 °	180 °	0 °	33.5 °
Ansichten > Ergebnisse AT-Winkel proj. > Antetorsionswinkel (Femur Hals Basis manuell) proj	20.1 °	13.9 °	12.8 °	22.4 °	22.4 °	90 °	0 °	22.4 °
Ansichten > Ergebnis Tibiotalare Torsion (TTT) > Tibiotalare Torsion (TTT) proj.	1.9 °	1.5 °	4.3 °	4.6 °	0.4 °	8.5 °	4.8 °	4.6 °
Ansichten > Eingaben varus valgus Tibia > Tibiaachse proximal	63.6 mm	27.1 mm	139.2 mm		5.9 mm rechts	45.3 mm anterior	47.5 mm inferior
Ansichten > Eingaben varus valgus Tibia > Tibiaachse distal	64.9 mm	37.3 mm	165 mm		14.8 mm rechts	47.7 mm anterior	73.7 mm inferior
Ansichten > Eingaben varus valgus Tibia > prox. Tibiahinterkante medial (varus valgus)	63.9 mm	16.2 mm	109.9 mm		2.6 mm links	41.8 mm anterior	17.7 mm inferior
Ansichten > Eingaben varus valgus Tibia > prox. Tibiahinterkante medial	67.1 mm	17.9 mm	113.3 mm		1.4 mm rechts	41.4 mm anterior	20.5 mm inferior
Ansichten > Eingaben varus valgus Tibia > prox. Tibiahinterkante lateral (varus valgus)	70.9 mm	10.8 mm	113.2 mm		4.9 mm rechts	47.2 mm anterior	16.1 mm inferior
Ansichten > Eingaben varus valgus Tibia > prox. Tibiahinterkante lateral	71.5 mm	15.1 mm	115.6 mm		6.2 mm rechts	44.4 mm anterior	20 mm inferior
Ansichten > Eingaben varus valgus Tibia > dist. Tibiavorderkante medial (varus valgus)	61.9 mm	42.7 mm	174.6 mm		14.9 mm rechts	47.6 mm anterior	85.2 mm inferior
Ansichten > Eingaben varus valgus Tibia > dist. Tibiavorderkante medial	59.5 mm	39.8 mm	176.4 mm		13.1 mm rechts	51.2 mm anterior	86 mm inferior
Ansichten > Eingaben varus valgus Tibia > dist. Tibiavorderkante lateral (varus valgus)	67.2 mm	42.1 mm	174.6 mm		20 mm rechts	47.5 mm anterior	83.4 mm inferior
Ansichten > Eingaben varus valgus Tibia > dist. Tibiavorderkante lateral	66.6 mm	37 mm	177.9 mm		20.2 mm rechts	53.5 mm anterior	84 mm inferior
Ansichten > Eingaben varus valgus Femur > Kondyle medial	62.5 mm	13.5 mm	108.9 mm		4.3 mm links	43.9 mm anterior	16 mm inferior
Ansichten > Eingaben varus valgus Femur > Kondyle lateral	71.7 mm	13.9 mm	111.6 mm		5.2 mm rechts	43.6 mm anterior	16 mm inferior
Ansichten > Eingaben varus valgus Femur > Femurachsenpunkt proximal	76 mm	45.1 mm	77 mm		0 mm	0 mm	0 mm
Ansichten > Eingaben varus valgus Femur > Femurachsenpunkt distal	72.8 mm	20.4 mm	89.5 mm		0 mm rechts	27.8 mm anterior	0 mm
Ansichten > Eingaben Tibiotalare Torsion (TTT) > Tibiaachse proximal	63.6 mm	27.1 mm	139.2 mm		5.9 mm rechts	45.3 mm anterior	47.5 mm inferior
Ansichten > Eingaben Tibiotalare Torsion (TTT) > Tibiaachse distal	64.9 mm	37.3 mm	165 mm		14.8 mm rechts	47.7 mm anterior	73.7 mm inferior
Ansichten > Eingaben Tibiotalare Torsion (TTT) > Talus medial	61 mm	40.4 mm	179 mm		15.3 mm rechts	51.7 mm anterior	88 mm inferior
Ansichten > Eingaben Tibiotalare Torsion (TTT) > Talus lateral	66.5 mm	38.6 mm	179.6 mm		20.7 mm rechts	52.9 mm anterior	86.3 mm inferior
Ansichten > Eingaben Tibiotalare Torsion (TTT) > dist. Tibiavorderkante medial	59.5 mm	39.8 mm	176.4 mm		13.1 mm rechts	51.2 mm anterior	86 mm inferior
Ansichten > Eingaben Tibiotalare Torsion (TTT) > dist. Tibiavorderkante lateral	66.6 mm	37 mm	177.9 mm		20.2 mm rechts	53.5 mm anterior	84 mm inferior
Ansichten > Eingaben Tibia Torsionswinkel > Tibiaachse proximal	63.6 mm	27.1 mm	139.2 mm		5.9 mm rechts	45.3 mm anterior	47.5 mm inferior
Ansichten > Eingaben Tibia Torsionswinkel > Tibiaachse distal	64.9 mm	37.3 mm	165 mm		14.8 mm rechts	47.7 mm anterior	73.7 mm inferior
Ansichten > Eingaben Tibia Torsionswinkel > prox. Tibiahinterkante medial	67.1 mm	17.9 mm	113.3 mm		1.4 mm rechts	41.4 mm anterior	20.5 mm inferior
Ansichten > Eingaben Tibia Torsionswinkel > prox. Tibiahinterkante lateral	71.5 mm	15.1 mm	115.6 mm		6.2 mm rechts	44.4 mm anterior	20 mm inferior
Ansichten > Eingaben Tibia Torsionswinkel > dist. Tibiavorderkante medial	59.5 mm	39.8 mm	176.4 mm		13.1 mm rechts	51.2 mm anterior	86 mm inferior
Ansichten > Eingaben Tibia Torsionswinkel > dist. Tibiavorderkante lateral	66.6 mm	37 mm	177.9 mm		20.2 mm rechts	53.5 mm anterior	84 mm inferior
Ansichten > Eingaben FTR (femorotibiale Rotation) proj. > Tibiaachse proximal	63.6 mm	27.1 mm	139.2 mm		5.9 mm rechts	45.3 mm anterior	47.5 mm inferior
Ansichten > Eingaben FTR (femorotibiale Rotation) proj. > Tibiaachse distal	64.9 mm	37.3 mm	165 mm		14.8 mm rechts	47.7 mm anterior	73.7 mm inferior
Ansichten > Eingaben FTR (femorotibiale Rotation) proj. > prox. Tibiahinterkante medial	67.1 mm	17.9 mm	113.3 mm		1.4 mm rechts	41.4 mm anterior	20.5 mm inferior
Ansichten > Eingaben FTR (femorotibiale Rotation) proj. > prox. Tibiahinterkante lateral	71.5 mm	15.1 mm	115.6 mm		6.2 mm rechts	44.4 mm anterior	20 mm inferior
Ansichten > Eingaben FTR (femorotibiale Rotation) proj. > Kondyle medial	62.5 mm	13.5 mm	108.9 mm		4.3 mm links	43.9 mm anterior	16 mm inferior
Ansichten > Eingaben FTR (femorotibiale Rotation) proj. > Kondyle lateral	71.7 mm	13.9 mm	111.6 mm		5.2 mm rechts	43.6 mm anterior	16 mm inferior
Ansichten > Eingaben AT Winkel proj. > Kondyle medial	62.5 mm	13.5 mm	108.9 mm		4.3 mm links	43.9 mm anterior	16 mm inferior
Ansichten > Eingaben AT Winkel proj. > Kondyle lateral	71.7 mm	13.9 mm	111.6 mm		5.2 mm rechts	43.6 mm anterior	16 mm inferior
Ansichten > Eingaben AT Winkel proj. > Femurkopfmittelpunkt	71.5 mm	60.6 mm	63.4 mm		7.9 mm links	19.3 mm posterior	3 mm superior
Ansichten > Eingaben AT Winkel proj. > Femurachsenpunkt proximal	76 mm	45.1 mm	77 mm		0 mm	0 mm	0 mm
Ansichten > Eingaben AT Winkel proj. > Femurachsenpunkt distal	72.8 mm	20.4 mm	89.5 mm		0 mm rechts	27.8 mm anterior	0 mm
Ansichten > Eingaben AT Winkel proj. > Femur Hals Basis manuell	77.1 mm	54.4 mm	72.4 mm		0.1 mm links	10.4 mm posterior	0.2 mm inferior
Ansichten > Eingaben AT Winkel proj. > Femur Hals Basis (ermittelt durch Proj. auf Ebene manuell)	75.1 mm	59.3 mm	66.6 mm		3.5 mm links	17.2 mm posterior	1.9 mm superior
Ansichten > Eingaben AT Winkel proj. > Ebene manuell
Ansichten > Eingaben AT Winkel proj. > Punkte auf Kopf
Ansichten > Ansicht Werkzeuge varus valgus Tibia > tmp zur Definition der Senkrechten auf tibia vk und hk	64.3 mm	32.2 mm	152.1 mm		10.4 mm rechts	46.5 mm anterior	60.6 mm inferior
Ansichten > Ansicht Werkzeuge varus valgus Tibia > tmp proj. auf Ebene tibia coronar	64.3 mm	32.2 mm	152.1 mm		10.4 mm rechts	46.5 mm anterior	60.6 mm inferior
Ansichten > Ansicht Werkzeuge varus valgus Tibia > Tibiaachse proximal	63.6 mm	27.1 mm	139.2 mm		5.9 mm rechts	45.3 mm anterior	47.5 mm inferior
Ansichten > Ansicht Werkzeuge varus valgus Tibia > Tibiaachse distal	64.9 mm	37.3 mm	165 mm		14.8 mm rechts	47.7 mm anterior	73.7 mm inferior
Ansichten > Ansicht Werkzeuge varus valgus Tibia > prox. Tibiahinterkante medial proj. auf Ebene tibia coronar (varus valgus)	63 mm	15.1 mm	110.4 mm		3.4 mm links	43.1 mm anterior	17.9 mm inferior
Ansichten > Ansicht Werkzeuge varus valgus Tibia > prox. Tibiahinterkante medial (varus valgus)	63.9 mm	16.2 mm	109.9 mm		2.6 mm links	41.8 mm anterior	17.7 mm inferior
Ansichten > Ansicht Werkzeuge varus valgus Tibia > prox. Tibiahinterkante lateral proj. auf Ebene tibia coronar (varus valgus)	70.3 mm	10.1 mm	113.5 mm		4.3 mm rechts	48 mm anterior	16.2 mm inferior
Ansichten > Ansicht Werkzeuge varus valgus Tibia > prox. Tibiahinterkante lateral (varus valgus)	70.9 mm	10.8 mm	113.2 mm		4.9 mm rechts	47.2 mm anterior	16.1 mm inferior
Ansichten > Ansicht Werkzeuge varus valgus Tibia > Ende der Verlängerung Senkrechte auf tibia vk (varus valgus)	61.9 mm	14 mm	105.6 mm		5.9 mm links	42 mm anterior	13.6 mm inferior
Ansichten > Ansicht Werkzeuge varus valgus Tibia > Ende der Senkrechte auf tibia hk (varus valgus)	67.4 mm	12.1 mm	112.3 mm		1.3 mm rechts	46.1 mm anterior	16.9 mm inferior
Ansichten > Ansicht Werkzeuge varus valgus Tibia > dist. Tibiavorderkante medial proj. auf Ebene tibia coronar (varus valgus)	62.5 mm	43.4 mm	174.3 mm		15.4 mm rechts	46.8 mm anterior	85.1 mm inferior
Ansichten > Ansicht Werkzeuge varus valgus Tibia > dist. Tibiavorderkante medial (varus valgus)	61.9 mm	42.7 mm	174.6 mm		14.9 mm rechts	47.6 mm anterior	85.2 mm inferior
Ansichten > Ansicht Werkzeuge varus valgus Tibia > dist. Tibiavorderkante lateral proj. auf Ebene tibia coronar (varus valgus)	66 mm	40.7 mm	175.2 mm		19 mm rechts	49.1 mm anterior	83.6 mm inferior
Ansichten > Ansicht Werkzeuge varus valgus Tibia > dist. Tibiavorderkante lateral (varus valgus)	67.2 mm	42.1 mm	174.6 mm		20 mm rechts	47.5 mm anterior	83.4 mm inferior
Ansichten > Ansicht Werkzeuge varus valgus Tibia > Verlängerung Senkrechte auf tibia vk (varus valgus)	2.4 mm	18.2 mm	46.5 mm	50 mm	16.2 mm links	4.5 mm posterior	47.1 mm superior	50 mm
Ansichten > Ansicht Werkzeuge varus valgus Tibia > Tibiaachse	1.2 mm	10.2 mm	25.8 mm	27.8 mm	8.9 mm links	2.4 mm posterior	26.2 mm superior	27.8 mm
Ansichten > Ansicht Werkzeuge varus valgus Tibia > Senkrechte auf dist. Tibiavorderkante in Ebene tibia coronar (varus valgus)	1.2 mm	9 mm	23 mm	24.7 mm	8 mm rechts	2.2 mm anterior	23.2 mm inferior	24.7 mm
Ansichten > Ansicht Werkzeuge varus valgus Tibia > Senkrecht auf prox. Tibiahinterkante in Ebene tibia coronar (varus valgus)	3.2 mm	20.1 mm	39.8 mm	44.7 mm	9 mm links	0.4 mm posterior	43.8 mm superior	44.7 mm
Ansichten > Ansicht Werkzeuge varus valgus Tibia > prox. Tibiahinterkante proj auf Ebene tibia coronar (varus valgus)	7.3 mm	5 mm	3.1 mm	9.4 mm	7.8 mm links	5 mm posterior	1.6 mm inferior	9.4 mm
Ansichten > Ansicht Werkzeuge varus valgus Tibia > prox. Tibiahinterkante (varus valgus)	6.9 mm	5.4 mm	3.3 mm	9.4 mm	7.5 mm links	5.5 mm posterior	1.6 mm inferior	9.4 mm
Ansichten > Ansicht Werkzeuge varus valgus Tibia > dist. Tibiavorderkante proj. auf Ebene tibia coronar (varus valgus)	3.5 mm	2.7 mm	0.9 mm	4.5 mm	3.6 mm links	2.4 mm posterior	1.5 mm inferior	4.5 mm
Ansichten > Ansicht Werkzeuge varus valgus Tibia > dist. Tibiavorderkante (varus valgus)	5.3 mm	0.6 mm	0 mm	5.4 mm	5.1 mm links	0.1 mm anterior	1.7 mm inferior	5.4 mm
Ansichten > Ansicht Werkzeuge varus valgus Tibia > varus valgus Tibia proj.	7.5 °	5.4 °	16.4 °	8.7 °	7.4 °	4.9 °	12.7 °	8.7 °
Ansichten > Ansicht Werkzeuge varus valgus Tibia > Tibia coronar
Ansichten > Ansicht Werkzeuge varus valgus Tibia > ks tibia prox.
Ansichten > Ansicht Werkzeuge varus valgus Femur > Kondyle medial proj. auf Ebene Femur coronar	66.8 mm	6.1 mm	95.4 mm		4.3 mm links	43.9 mm anterior	0 mm superior
Ansichten > Ansicht Werkzeuge varus valgus Femur > Kondyle medial	62.5 mm	13.5 mm	108.9 mm		4.3 mm links	43.9 mm anterior	16 mm inferior
Ansichten > Ansicht Werkzeuge varus valgus Femur > Kondyle lateral proj auf Ebene Femur coronar	76 mm	6.5 mm	98.1 mm		5.2 mm rechts	43.6 mm anterior	0 mm
Ansichten > Ansicht Werkzeuge varus valgus Femur > Kondyle lateral	71.7 mm	13.9 mm	111.6 mm		5.2 mm rechts	43.6 mm anterior	16 mm inferior
Ansichten > Ansicht Werkzeuge varus valgus Femur > Femurachsenpunkt proximal	76 mm	45.1 mm	77 mm		0 mm	0 mm	0 mm
Ansichten > Ansicht Werkzeuge varus valgus Femur > Femurachsenpunkt distal	72.8 mm	20.4 mm	89.5 mm		0 mm rechts	27.8 mm anterior	0 mm
Ansichten > Ansicht Werkzeuge varus valgus Femur > Femur prox. proj. auf Ebene Femur coronar	76 mm	45.1 mm	77 mm		0 mm	0 mm	0 mm
Ansichten > Ansicht Werkzeuge varus valgus Femur > Endpunkt Verlängerung der Senkrechten auf Kondylenachse	77.4 mm	64.7 mm	66.6 mm		1.3 mm links	22.2 mm posterior	0 mm superior
Ansichten > Ansicht Werkzeuge varus valgus Femur > Endpunkt Senkrechte auf Kondylenachse	71.4 mm	6.3 mm	96.7 mm		0.4 mm rechts	43.7 mm anterior	0 mm
Ansichten > Ansicht Werkzeuge varus valgus Femur > Verlängerung der Senkrechten auf Kondylenachse	4.6 mm	44.3 mm	22.8 mm	50 mm	1.3 mm links	50 mm posterior	0 mm	50 mm
Ansichten > Ansicht Werkzeuge varus valgus Femur > Senkrechte auf Kondylenachse	1.5 mm	14.1 mm	7.3 mm	16 mm	0.4 mm rechts	16 mm anterior	0 mm	16 mm
Ansichten > Ansicht Werkzeuge varus valgus Femur > Kondylenachse proj. auf Ebene Femur coronar	9.2 mm	0.4 mm	2.7 mm	9.6 mm	9.6 mm rechts	0.2 mm posterior	0 mm	9.6 mm
Ansichten > Ansicht Werkzeuge varus valgus Femur > Kondylenachse	9.2 mm	0.4 mm	2.7 mm	9.6 mm	9.6 mm rechts	0.2 mm posterior	0 mm	9.6 mm
Ansichten > Ansicht Werkzeuge varus valgus Femur > Femurachse proj. auf Ebene Femur coronar
Ansichten > Ansicht Werkzeuge varus valgus Femur > Femurachse	3.2 mm	24.6 mm	12.5 mm	27.8 mm	0 mm	27.8 mm posterior	0 mm	27.8 mm
Ansichten > Ansicht Werkzeuge varus valgus Femur > varus valgus Femur proj.	3.1 °	0.4 °	1.5 °	1.4 °	0 °	0 °	1.4 °	1.4 °
Ansichten > Ansicht Werkzeuge varus valgus Femur > Femur coronar
Ansichten > Ansicht Werkzeuge varus valgus Femur > ks femur
Ansichten > Ansicht Werkzeuge Torsionswinkel Tibia > Tibiaachse proximal	63.6 mm	27.1 mm	139.2 mm		5.9 mm rechts	45.3 mm anterior	47.5 mm inferior
Ansichten > Ansicht Werkzeuge Torsionswinkel Tibia > Tibiaachse distal	64.9 mm	37.3 mm	165 mm		14.8 mm rechts	47.7 mm anterior	73.7 mm inferior
Ansichten > Ansicht Werkzeuge Torsionswinkel Tibia > prox. Tibiahinterkante medial proj. auf Ebene Tibia axial	69.5 mm	38.1 mm	164.5 mm		19.1 mm rechts	46.2 mm anterior	72.4 mm inferior
Ansichten > Ansicht Werkzeuge Torsionswinkel Tibia > prox. Tibiahinterkante medial	67.1 mm	17.9 mm	113.3 mm		1.4 mm rechts	41.4 mm anterior	20.5 mm inferior
Ansichten > Ansicht Werkzeuge Torsionswinkel Tibia > prox. Tibiahinterkante lateral proj. auf Ebene Tibia axial	73.8 mm	34.8 mm	165.5 mm		23.5 mm rechts	49.1 mm anterior	70.6 mm inferior
Ansichten > Ansicht Werkzeuge Torsionswinkel Tibia > prox. Tibiahinterkante lateral	71.5 mm	15.1 mm	115.6 mm		6.2 mm rechts	44.4 mm anterior	20 mm inferior
Ansichten > Ansicht Werkzeuge Torsionswinkel Tibia > dist. Tibiavorderkante medial proj. auf Ebene Tibia axial	59 mm	35.7 mm	165.9 mm		9.5 mm rechts	50.2 mm anterior	75.3 mm inferior
Ansichten > Ansicht Werkzeuge Torsionswinkel Tibia > dist. Tibiavorderkante medial	59.5 mm	39.8 mm	176.4 mm		13.1 mm rechts	51.2 mm anterior	86 mm inferior
Ansichten > Ansicht Werkzeuge Torsionswinkel Tibia > dist. Tibiavorderkante lateral proj. auf Ebene Tibia axial	66.1 mm	32.7 mm	166.8 mm		16.4 mm rechts	52.5 mm anterior	72.8 mm inferior
Ansichten > Ansicht Werkzeuge Torsionswinkel Tibia > dist. Tibiavorderkante lateral	66.6 mm	37 mm	177.9 mm		20.2 mm rechts	53.5 mm anterior	84 mm inferior
Ansichten > Ansicht Werkzeuge Torsionswinkel Tibia > prox. Tibiahinterkante proj. auf Ebene Tibia axial	4.3 mm	3.3 mm	1.1 mm	5.5 mm	4.4 mm links	2.9 mm posterior	1.8 mm inferior	5.5 mm
Ansichten > Ansicht Werkzeuge Torsionswinkel Tibia > prox. Tibiahinterkante	4.4 mm	2.8 mm	2.3 mm	5.7 mm	4.8 mm links	3 mm posterior	0.5 mm inferior	5.7 mm
Ansichten > Ansicht Werkzeuge Torsionswinkel Tibia > dist. Tibiavorderkante proj. auf Ebene Tibia axial	7.1 mm	3 mm	0.9 mm	7.7 mm	6.9 mm links	2.2 mm posterior	2.6 mm inferior	7.7 mm
Ansichten > Ansicht Werkzeuge Torsionswinkel Tibia > dist. Tibiavorderkante	7.1 mm	2.8 mm	1.4 mm	7.7 mm	7.1 mm links	2.3 mm posterior	2 mm inferior	7.7 mm
Ansichten > Ansicht Werkzeuge Torsionswinkel Tibia > Torsionswinkel proj. auf Ebene Tibia axial	7.3 °	2.5 °	14.2 °	14.9 °	1.6 °	17.8 °	15.7 °	14.9 °
Ansichten > Ansicht Werkzeuge Torsionswinkel Tibia > Tibia axial
Ansichten > Ansicht Werkzeuge Torsionswinkel Tibia > ks tibia prox.
Ansichten > Ansicht Werkzeuge Tibiotalare Torsion (TTT) > Tibiaachse proximal	63.6 mm	27.1 mm	139.2 mm		5.9 mm rechts	45.3 mm anterior	47.5 mm inferior
Ansichten > Ansicht Werkzeuge Tibiotalare Torsion (TTT) > Tibiaachse distal	64.9 mm	37.3 mm	165 mm		14.8 mm rechts	47.7 mm anterior	73.7 mm inferior
Ansichten > Ansicht Werkzeuge Tibiotalare Torsion (TTT) > Talus medial proj. auf Ebene Tibia axial	60.4 mm	35.2 mm	166 mm		10.8 mm rechts	50.5 mm anterior	74.8 mm inferior
Ansichten > Ansicht Werkzeuge Tibiotalare Torsion (TTT) > Talus medial	61 mm	40.4 mm	179 mm		15.3 mm rechts	51.7 mm anterior	88 mm inferior
Ansichten > Ansicht Werkzeuge Tibiotalare Torsion (TTT) > Talus lateral proj. auf Ebene Tibia axial	65.9 mm	33.4 mm	166.5 mm		16.1 mm rechts	51.7 mm anterior	72.9 mm inferior
Ansichten > Ansicht Werkzeuge Tibiotalare Torsion (TTT) > Talus lateral	66.5 mm	38.6 mm	179.6 mm		20.7 mm rechts	52.9 mm anterior	86.3 mm inferior
Ansichten > Ansicht Werkzeuge Tibiotalare Torsion (TTT) > dist. Tibiavorderkante medial proj. auf Ebene Tibia axial	59 mm	35.7 mm	165.9 mm		9.5 mm rechts	50.2 mm anterior	75.3 mm inferior
Ansichten > Ansicht Werkzeuge Tibiotalare Torsion (TTT) > dist. Tibiavorderkante medial	59.5 mm	39.8 mm	176.4 mm		13.1 mm rechts	51.2 mm anterior	86 mm inferior
Ansichten > Ansicht Werkzeuge Tibiotalare Torsion (TTT) > dist. Tibiavorderkante lateral proj. auf Ebene Tibia axial	66.1 mm	32.7 mm	166.8 mm		16.4 mm rechts	52.5 mm anterior	72.8 mm inferior
Ansichten > Ansicht Werkzeuge Tibiotalare Torsion (TTT) > dist. Tibiavorderkante lateral	66.6 mm	37 mm	177.9 mm		20.2 mm rechts	53.5 mm anterior	84 mm inferior
Ansichten > Ansicht Werkzeuge Tibiotalare Torsion (TTT) > Talusachse proj. auf Ebene Tibia axial	5.4 mm	1.8 mm	0.5 mm	5.8 mm	5.3 mm rechts	1.2 mm anterior	1.9 mm superior	5.8 mm
Ansichten > Ansicht Werkzeuge Tibiotalare Torsion (TTT) > dist. Tibiavorderkante proj. auf Ebene Tibia axial	7.1 mm	3 mm	0.9 mm	7.7 mm	6.9 mm links	2.2 mm posterior	2.6 mm inferior	7.7 mm
Ansichten > Ansicht Werkzeuge Tibiotalare Torsion (TTT) > Tibiotalare Torsion (TTT) proj.	1.9 °	1.5 °	4.3 °	4.6 °	0.4 °	8.5 °	4.8 °	4.6 °
Ansichten > Ansicht Werkzeuge Tibiotalare Torsion (TTT) > Tibia axial
Ansichten > Ansicht Werkzeuge Tibiotalare Torsion (TTT) > ks tibia prox.
Ansichten > Ansicht Werkzeuge FTR > prox. Tibiahinterkante medial proj. auf Ebene Tibia axial	69.5 mm	38.1 mm	164.5 mm		19.1 mm rechts	46.2 mm anterior	72.4 mm inferior
Ansichten > Ansicht Werkzeuge FTR > prox. Tibiahinterkante medial	67.1 mm	17.9 mm	113.3 mm		1.4 mm rechts	41.4 mm anterior	20.5 mm inferior
Ansichten > Ansicht Werkzeuge FTR > prox. Tibiahinterkante lateral proj. auf Ebene Tibia axial	73.8 mm	34.8 mm	165.5 mm		23.5 mm rechts	49.1 mm anterior	70.6 mm inferior
Ansichten > Ansicht Werkzeuge FTR > prox. Tibiahinterkante lateral	71.5 mm	15.1 mm	115.6 mm		6.2 mm rechts	44.4 mm anterior	20 mm inferior
Ansichten > Ansicht Werkzeuge FTR > Kondyle medial proj. auf Ebene Tibia axial	65.2 mm	35.9 mm	165.5 mm		15.3 mm rechts	49.2 mm anterior	73.4 mm inferior
Ansichten > Ansicht Werkzeuge FTR > Kondyle medial	62.5 mm	13.5 mm	108.9 mm		4.3 mm links	43.9 mm anterior	16 mm inferior
Ansichten > Ansicht Werkzeuge FTR > Kondyle lateral proj auf Ebene Tibia axial	74.2 mm	35.2 mm	165.4 mm		23.8 mm rechts	48.7 mm anterior	70.6 mm inferior
Ansichten > Ansicht Werkzeuge FTR > Kondyle lateral	71.7 mm	13.9 mm	111.6 mm		5.2 mm rechts	43.6 mm anterior	16 mm inferior
Ansichten > Ansicht Werkzeuge FTR > prox. Tibiahinterkante proj. auf Ebene Tibia axial	4.3 mm	3.3 mm	1.1 mm	5.5 mm	4.4 mm links	2.9 mm posterior	1.8 mm inferior	5.5 mm
Ansichten > Ansicht Werkzeuge FTR > prox. Tibiahinterkante	4.4 mm	2.8 mm	2.3 mm	5.7 mm	4.8 mm links	3 mm posterior	0.5 mm inferior	5.7 mm
Ansichten > Ansicht Werkzeuge FTR > Kondylenachse	9.2 mm	0.4 mm	2.7 mm	9.6 mm	9.6 mm rechts	0.2 mm posterior	0 mm	9.6 mm
Ansichten > Ansicht Werkzeuge FTR > Kondyle proj. auf Ebene Tibia axial	9 mm	0.7 mm	0.2 mm	9.1 mm	8.6 mm rechts	0.5 mm posterior	2.9 mm superior	9.1 mm
Ansichten > Ansicht Werkzeuge FTR > FTR (femorotibial Rotation) proj.	164.8 °	148.7 °	147.1 °	145.1 °	176.6 °	111.3 °	143.1 °	145.1 °
Ansichten > Ansicht Werkzeuge FTR > Tibia axial
Ansichten > Ansicht Werkzeuge FTR > ks tibia prox.
Ansichten > Ansicht Werkzeuge AT-Winkel (best. mittels Ebene) > TMP B	64 mm	43.9 mm	71.6 mm		13.1 mm links	0 mm posterior	1.9 mm superior
Ansichten > Ansicht Werkzeuge AT-Winkel (best. mittels Ebene) > Neue Linie 31	9.1 mm	0.2 mm	2.8 mm	9.6 mm	9.6 mm links	0 mm	0 mm	9.6 mm
Ansichten > Ansicht Werkzeuge AT-Winkel (best. mittels Ebene) > Antetorsionswinkel korrigiert	13.3 °	11.2 °	8 °	14.9 °	14.9 °	0 °	0 °	14.9 °
Ansichten > Ansicht Werkzeuge AT-Winkel (best. mittels Ebene) > tmp A	66.7 mm	44.9 mm	74.3 mm		9.7 mm links	0 mm posterior	0.2 mm inferior
Ansichten > Ansicht Werkzeuge AT-Winkel (best. mittels Ebene) > TMP6	60.1 mm	43.2 mm	69.3 mm		17.5 mm links	0 mm posterior	3 mm superior
Ansichten > Ansicht Werkzeuge AT-Winkel (best. mittels Ebene) > TMP5	74.6 mm	85.2 mm	51 mm		7.9 mm links	47.1 mm posterior	3 mm superior
Ansichten > Ansicht Werkzeuge AT-Winkel (best. mittels Ebene) > Kondyle medial	62.5 mm	13.5 mm	108.9 mm		4.3 mm links	43.9 mm anterior	16 mm inferior
Ansichten > Ansicht Werkzeuge AT-Winkel (best. mittels Ebene) > Kondyle lateral	71.7 mm	13.9 mm	111.6 mm		5.2 mm rechts	43.6 mm anterior	16 mm inferior
Ansichten > Ansicht Werkzeuge AT-Winkel (best. mittels Ebene) > Femurkopfmittelpunkt	71.5 mm	60.6 mm	63.4 mm		7.9 mm links	19.3 mm posterior	3 mm superior
Ansichten > Ansicht Werkzeuge AT-Winkel (best. mittels Ebene) > Femurachsenpunkt proximal	76 mm	45.1 mm	77 mm		0 mm	0 mm	0 mm
Ansichten > Ansicht Werkzeuge AT-Winkel (best. mittels Ebene) > Femurachsenpunkt distal	72.8 mm	20.4 mm	89.5 mm		0 mm rechts	27.8 mm anterior	0 mm
Ansichten > Ansicht Werkzeuge AT-Winkel (best. mittels Ebene) > Femur Hals Basis manuell Pro	75.9 mm	45.1 mm	77.1 mm		0.1 mm links	0 mm posterior	0.2 mm inferior
Ansichten > Ansicht Werkzeuge AT-Winkel (best. mittels Ebene) > Femur Hals Basis manuell	77.1 mm	54.4 mm	72.4 mm		0.1 mm links	10.4 mm posterior	0.2 mm inferior
Ansichten > Ansicht Werkzeuge AT-Winkel (best. mittels Ebene) > Femur Hals Basis (ermittelt durch Proj. auf Ebene manuell)	75.1 mm	59.3 mm	66.6 mm		3.5 mm links	17.2 mm posterior	1.9 mm superior
Ansichten > Ansicht Werkzeuge AT-Winkel (best. mittels Ebene) > Femur Hals Basis (Ebene) proj. auf Ebene Femur axial	73.1 mm	44.1 mm	74.4 mm		3.5 mm links	0 mm posterior	1.9 mm superior
Ansichten > Ansicht Werkzeuge AT-Winkel (best. mittels Ebene) > AxPro_Kopfszentrum	69.2 mm	43.5 mm	72.1 mm		7.9 mm links	0 mm posterior	3 mm superior
Ansichten > Ansicht Werkzeuge AT-Winkel (best. mittels Ebene) > AxPro_Kondyle medial	67.6 mm	52.4 mm	89.2 mm		4.3 mm links	0 mm anterior	16 mm inferior
Ansichten > Ansicht Werkzeuge AT-Winkel (best. mittels Ebene) > AxPro_Kondyle lateral	76.7 mm	52.6 mm	92 mm		5.2 mm rechts	0 mm anterior	16 mm inferior
Ansichten > Ansicht Werkzeuge AT-Winkel (best. mittels Ebene) > Kopfzentrum - Femur Hals Basis (manuell) Linie	5.6 mm	6.2 mm	9 mm	12.3 mm	7.8 mm rechts	8.9 mm anterior	3.2 mm inferior	12.3 mm
Ansichten > Ansicht Werkzeuge AT-Winkel (best. mittels Ebene) > Kopfzentrum - Femur Hals Basis (durch Ebene) Linie	3.6 mm	1.2 mm	3.2 mm	5 mm	4.4 mm rechts	2.1 mm anterior	1.2 mm inferior	5 mm
Ansichten > Ansicht Werkzeuge AT-Winkel (best. mittels Ebene) > Kondyle_Femur Hals Basis Prox	9.1 mm	0.2 mm	2.8 mm	9.6 mm	9.6 mm links	0 mm	0 mm	9.6 mm
Ansichten > Ansicht Werkzeuge AT-Winkel (best. mittels Ebene) > Kondyle_AxPro_Kopfzentrum	9.1 mm	0.2 mm	2.8 mm	9.6 mm	9.6 mm links	0 mm	0 mm	9.6 mm
Ansichten > Ansicht Werkzeuge AT-Winkel (best. mittels Ebene) > Femurachse Kopfzentrum	3.2 mm	24.6 mm	12.5 mm	27.8 mm	0 mm	27.8 mm posterior	0 mm	27.8 mm
Ansichten > Ansicht Werkzeuge AT-Winkel (best. mittels Ebene) > Femurachse	3.2 mm	24.6 mm	12.5 mm	27.8 mm	0 mm	27.8 mm posterior	0 mm	27.8 mm
Ansichten > Ansicht Werkzeuge AT-Winkel (best. mittels Ebene) > AxPro_Kondyle	9.1 mm	0.2 mm	2.8 mm	9.6 mm	9.6 mm links	0 mm	0 mm	9.6 mm
Ansichten > Ansicht Werkzeuge AT-Winkel (best. mittels Ebene) > Winkel Schenkelhalsachse Femurachse (mittels Ebene manuell)	119.2 °	135.7 °	99.9 °	114.9 °	93 °	147 °	115.9 °	114.9 °
Ansichten > Ansicht Werkzeuge AT-Winkel (best. mittels Ebene) > Winkel Schenkelhalsachse Femurachse (Femur Hals Basis manuell definiert)	133.4 °	151.8 °	130.6 °	136.4 °	90.7 °	160.5 °	138.6 °	136.4 °
Ansichten > Ansicht Werkzeuge AT-Winkel (best. mittels Ebene) > Antetorsionswinkel (über Ebene manuell bestimmt) proj	29.8 °	102.5 °	16.6 °	33.5 °	33.5 °	180 °	0 °	33.5 °
Ansichten > Ansicht Werkzeuge AT-Winkel (best. mittels Ebene) > Antetorsionswinkel (Femur Hals Basis manuell) proj	20.1 °	13.9 °	12.8 °	22.4 °	22.4 °	90 °	0 °	22.4 °
Ansichten > Ansicht Werkzeuge AT-Winkel (best. mittels Ebene) > Femur axial
Ansichten > Ansicht Werkzeuge AT-Winkel (best. mittels Ebene) > Ebene manuell
Ansichten > Ansicht Werkzeuge AT-Winkel (best. mittels Ebene) > ks femur
Ansichten > Ansicht Werkzeuge AT-Winkel (best. mittels Ebene) > Kopie ks femur
Ansichten > Ansicht Werkzeuge AT-Winkel (best. mittels Ebene) > Punkte auf Kopf
Werkzeuge > Punkte > tmp zur Definition der Senkrechten auf tibia vk und hk	64.3 mm	32.2 mm	152.1 mm		10.4 mm rechts	46.5 mm anterior	60.6 mm inferior
Werkzeuge > Punkte > tmp proj. auf Ebene tibia coronar	64.3 mm	32.2 mm	152.1 mm		10.4 mm rechts	46.5 mm anterior	60.6 mm inferior
Werkzeuge > Punkte > TMP B	64 mm	43.9 mm	71.6 mm		13.1 mm links	0 mm posterior	1.9 mm superior
Werkzeuge > Punkte > tmp A	66.7 mm	44.9 mm	74.3 mm		9.7 mm links	0 mm posterior	0.2 mm inferior
Werkzeuge > Punkte > TMP6	60.1 mm	43.2 mm	69.3 mm		17.5 mm links	0 mm posterior	3 mm superior
Werkzeuge > Punkte > TMP5	74.6 mm	85.2 mm	51 mm		7.9 mm links	47.1 mm posterior	3 mm superior
Werkzeuge > Punkte > Tibiaachse proximal	63.6 mm	27.1 mm	139.2 mm		5.9 mm rechts	45.3 mm anterior	47.5 mm inferior
Werkzeuge > Punkte > Tibiaachse distal	64.9 mm	37.3 mm	165 mm		14.8 mm rechts	47.7 mm anterior	73.7 mm inferior
Werkzeuge > Punkte > Talus medial proj. auf Ebene Tibia axial	60.4 mm	35.2 mm	166 mm		10.8 mm rechts	50.5 mm anterior	74.8 mm inferior
Werkzeuge > Punkte > Talus medial	61 mm	40.4 mm	179 mm		15.3 mm rechts	51.7 mm anterior	88 mm inferior
Werkzeuge > Punkte > Talus lateral proj. auf Ebene Tibia axial	65.9 mm	33.4 mm	166.5 mm		16.1 mm rechts	51.7 mm anterior	72.9 mm inferior
Werkzeuge > Punkte > Talus lateral	66.5 mm	38.6 mm	179.6 mm		20.7 mm rechts	52.9 mm anterior	86.3 mm inferior
Werkzeuge > Punkte > prox. Tibiahinterkante medial proj. auf Ebene tibia coronar (varus valgus)	63 mm	15.1 mm	110.4 mm		3.4 mm links	43.1 mm anterior	17.9 mm inferior
Werkzeuge > Punkte > prox. Tibiahinterkante medial proj. auf Ebene tibia coronar	64.8 mm	15.3 mm	114.5 mm		0.5 mm links	44.5 mm anterior	20.9 mm inferior
Werkzeuge > Punkte > prox. Tibiahinterkante medial proj. auf Ebene Tibia axial	69.5 mm	38.1 mm	164.5 mm		19.1 mm rechts	46.2 mm anterior	72.4 mm inferior
Werkzeuge > Punkte > prox. Tibiahinterkante medial (varus valgus)	63.9 mm	16.2 mm	109.9 mm		2.6 mm links	41.8 mm anterior	17.7 mm inferior
Werkzeuge > Punkte > prox. Tibiahinterkante medial	67.1 mm	17.9 mm	113.3 mm		1.4 mm rechts	41.4 mm anterior	20.5 mm inferior
Werkzeuge > Punkte > prox. Tibiahinterkante lateral proj. auf Ebene tibia coronar (varus valgus)	70.3 mm	10.1 mm	113.5 mm		4.3 mm rechts	48 mm anterior	16.2 mm inferior
Werkzeuge > Punkte > prox. Tibiahinterkante lateral proj. auf Ebene tibia coronar	69.2 mm	12.5 mm	116.8 mm		4.3 mm rechts	47.5 mm anterior	20.4 mm inferior
Werkzeuge > Punkte > prox. Tibiahinterkante lateral proj. auf Ebene Tibia axial	73.8 mm	34.8 mm	165.5 mm		23.5 mm rechts	49.1 mm anterior	70.6 mm inferior
Werkzeuge > Punkte > prox. Tibiahinterkante lateral (varus valgus)	70.9 mm	10.8 mm	113.2 mm		4.9 mm rechts	47.2 mm anterior	16.1 mm inferior
Werkzeuge > Punkte > prox. Tibiahinterkante lateral	71.5 mm	15.1 mm	115.6 mm		6.2 mm rechts	44.4 mm anterior	20 mm inferior
Werkzeuge > Punkte > Kondyle medial proj. auf Ebene Tibia axial	65.2 mm	35.9 mm	165.5 mm		15.3 mm rechts	49.2 mm anterior	73.4 mm inferior
Werkzeuge > Punkte > Kondyle medial proj. auf Ebene Femur coronar	66.8 mm	6.1 mm	95.4 mm		4.3 mm links	43.9 mm anterior	0 mm superior
Werkzeuge > Punkte > Kondyle medial	62.5 mm	13.5 mm	108.9 mm		4.3 mm links	43.9 mm anterior	16 mm inferior
Werkzeuge > Punkte > Kondyle lateral proj auf Ebene Tibia axial	74.2 mm	35.2 mm	165.4 mm		23.8 mm rechts	48.7 mm anterior	70.6 mm inferior
Werkzeuge > Punkte > Kondyle lateral proj auf Ebene Femur coronar	76 mm	6.5 mm	98.1 mm		5.2 mm rechts	43.6 mm anterior	0 mm
Werkzeuge > Punkte > Kondyle lateral	71.7 mm	13.9 mm	111.6 mm		5.2 mm rechts	43.6 mm anterior	16 mm inferior
Werkzeuge > Punkte > Femurkopfmittelpunkt	71.5 mm	60.6 mm	63.4 mm		7.9 mm links	19.3 mm posterior	3 mm superior
Werkzeuge > Punkte > Femurachsenpunkt proximal	76 mm	45.1 mm	77 mm		0 mm	0 mm	0 mm
Werkzeuge > Punkte > Femurachsenpunkt distal	72.8 mm	20.4 mm	89.5 mm		0 mm rechts	27.8 mm anterior	0 mm
Werkzeuge > Punkte > Femur prox. proj. auf Ebene Femur coronar	76 mm	45.1 mm	77 mm		0 mm	0 mm	0 mm
Werkzeuge > Punkte > Femur Hals Basis proj. auf Ebene Femur coronar	74.6 mm	60.2 mm	68.2 mm		3.5 mm links	17.2 mm posterior	0 mm superior
Werkzeuge > Punkte > Femur Hals Basis manuell Pro	75.9 mm	45.1 mm	77.1 mm		0.1 mm links	0 mm posterior	0.2 mm inferior
Werkzeuge > Punkte > Femur Hals Basis manuell	77.1 mm	54.4 mm	72.4 mm		0.1 mm links	10.4 mm posterior	0.2 mm inferior
Werkzeuge > Punkte > Femur Hals Basis (ermittelt durch Proj. auf Ebene manuell)	75.1 mm	59.3 mm	66.6 mm		3.5 mm links	17.2 mm posterior	1.9 mm superior
Werkzeuge > Punkte > Femur Hals Basis (Ebene) proj. auf Ebene Femur axial	73.1 mm	44.1 mm	74.4 mm		3.5 mm links	0 mm posterior	1.9 mm superior
Werkzeuge > Punkte > Endpunkt Verlängerung der Senkrechten auf Kondylenachse	77.4 mm	64.7 mm	66.6 mm		1.3 mm links	22.2 mm posterior	0 mm superior
Werkzeuge > Punkte > Endpunkt Senkrechte auf Kondylenachse	71.4 mm	6.3 mm	96.7 mm		0.4 mm rechts	43.7 mm anterior	0 mm
Werkzeuge > Punkte > Ende der Verlängerung Senkrechte auf tibia vk (varus valgus)	61.9 mm	14 mm	105.6 mm		5.9 mm links	42 mm anterior	13.6 mm inferior
Werkzeuge > Punkte > Ende der Senkrechte auf tibia hk (varus valgus)	67.4 mm	12.1 mm	112.3 mm		1.3 mm rechts	46.1 mm anterior	16.9 mm inferior
Werkzeuge > Punkte > dist. Tibiavorderkante medial proj. auf Ebene tibia coronar (varus valgus)	62.5 mm	43.4 mm	174.3 mm		15.4 mm rechts	46.8 mm anterior	85.1 mm inferior
Werkzeuge > Punkte > dist. Tibiavorderkante medial proj. auf Ebene tibia coronar	62.7 mm	43.4 mm	174.9 mm		15.8 mm rechts	46.9 mm anterior	85.5 mm inferior
Werkzeuge > Punkte > dist. Tibiavorderkante medial proj. auf Ebene Tibia axial	59 mm	35.7 mm	165.9 mm		9.5 mm rechts	50.2 mm anterior	75.3 mm inferior
Werkzeuge > Punkte > dist. Tibiavorderkante medial (varus valgus)	61.9 mm	42.7 mm	174.6 mm		14.9 mm rechts	47.6 mm anterior	85.2 mm inferior
Werkzeuge > Punkte > dist. Tibiavorderkante medial	59.5 mm	39.8 mm	176.4 mm		13.1 mm rechts	51.2 mm anterior	86 mm inferior
Werkzeuge > Punkte > dist. Tibiavorderkante lateral proj. auf Ebene tibia coronar (varus valgus)	66 mm	40.7 mm	175.2 mm		19 mm rechts	49.1 mm anterior	83.6 mm inferior
Werkzeuge > Punkte > dist. Tibiavorderkante lateral proj. auf Ebene tibia coronar	68.5 mm	39.3 mm	176.9 mm		21.8 mm rechts	50.9 mm anterior	83.7 mm inferior
Werkzeuge > Punkte > dist. Tibiavorderkante lateral proj. auf Ebene Tibia axial	66.1 mm	32.7 mm	166.8 mm		16.4 mm rechts	52.5 mm anterior	72.8 mm inferior
Werkzeuge > Punkte > dist. Tibiavorderkante lateral (varus valgus)	67.2 mm	42.1 mm	174.6 mm		20 mm rechts	47.5 mm anterior	83.4 mm inferior
Werkzeuge > Punkte > dist. Tibiavorderkante lateral	66.6 mm	37 mm	177.9 mm		20.2 mm rechts	53.5 mm anterior	84 mm inferior
Werkzeuge > Punkte > AxPro_Kopfszentrum	69.2 mm	43.5 mm	72.1 mm		7.9 mm links	0 mm posterior	3 mm superior
Werkzeuge > Punkte > AxPro_Kondyle medial	67.6 mm	52.4 mm	89.2 mm		4.3 mm links	0 mm anterior	16 mm inferior
Werkzeuge > Punkte > AxPro_Kondyle lateral	76.7 mm	52.6 mm	92 mm		5.2 mm rechts	0 mm anterior	16 mm inferior
Werkzeuge > Linien > Verlängerung Senkrechte auf tibia vk (varus valgus)	2.4 mm	18.2 mm	46.5 mm	50 mm	16.2 mm links	4.5 mm posterior	47.1 mm superior	50 mm
Werkzeuge > Linien > Verlängerung der Senkrechten auf Kondylenachse	4.6 mm	44.3 mm	22.8 mm	50 mm	1.3 mm links	50 mm posterior	0 mm	50 mm
Werkzeuge > Linien > transkondyläre Achse	9.2 mm	0.4 mm	2.7 mm	9.6 mm	9.6 mm links	0.2 mm anterior	0 mm	9.6 mm
Werkzeuge > Linien > Tibiaachse	1.2 mm	10.2 mm	25.8 mm	27.8 mm	8.9 mm links	2.4 mm posterior	26.2 mm superior	27.8 mm
Werkzeuge > Linien > Talusachse proj. auf Ebene Tibia axial	5.4 mm	1.8 mm	0.5 mm	5.8 mm	5.3 mm rechts	1.2 mm anterior	1.9 mm superior	5.8 mm
Werkzeuge > Linien > Senkrechte auf Kondylenachse	1.5 mm	14.1 mm	7.3 mm	16 mm	0.4 mm rechts	16 mm anterior	0 mm	16 mm
Werkzeuge > Linien > Senkrechte auf dist. Tibiavorderkante in Ebene tibia coronar (varus valgus)	1.2 mm	9 mm	23 mm	24.7 mm	8 mm rechts	2.2 mm anterior	23.2 mm inferior	24.7 mm
Werkzeuge > Linien > Senkrecht auf prox. Tibiahinterkante in Ebene tibia coronar (varus valgus)	3.2 mm	20.1 mm	39.8 mm	44.7 mm	9 mm links	0.4 mm posterior	43.8 mm superior	44.7 mm
Werkzeuge > Linien > prox. Tibiahinterkante proj. auf Ebene Tibia axial	4.3 mm	3.3 mm	1.1 mm	5.5 mm	4.4 mm links	2.9 mm posterior	1.8 mm inferior	5.5 mm
Werkzeuge > Linien > prox. Tibiahinterkante proj auf Ebene tibia coronar (varus valgus)	7.3 mm	5 mm	3.1 mm	9.4 mm	7.8 mm links	5 mm posterior	1.6 mm inferior	9.4 mm
Werkzeuge > Linien > prox. Tibiahinterkante proj auf Ebene tibia coronar	4.4 mm	2.8 mm	2.3 mm	5.7 mm	4.8 mm links	3 mm posterior	0.5 mm inferior	5.7 mm
Werkzeuge > Linien > prox. Tibiahinterkante (varus valgus)	6.9 mm	5.4 mm	3.3 mm	9.4 mm	7.5 mm links	5.5 mm posterior	1.6 mm inferior	9.4 mm
Werkzeuge > Linien > prox. Tibiahinterkante	4.4 mm	2.8 mm	2.3 mm	5.7 mm	4.8 mm links	3 mm posterior	0.5 mm inferior	5.7 mm
Werkzeuge > Linien > prox. femorale Längsachse	1.1 mm	9.3 mm	4.5 mm	10.4 mm	0.1 mm links	10.4 mm posterior	0.2 mm inferior	10.4 mm
Werkzeuge > Linien > Neue Linie 31	9.1 mm	0.2 mm	2.8 mm	9.6 mm	9.6 mm links	0 mm	0 mm	9.6 mm
Werkzeuge > Linien > Kopfzentrum - Femur Hals Basis (manuell) Linie	5.6 mm	6.2 mm	9 mm	12.3 mm	7.8 mm rechts	8.9 mm anterior	3.2 mm inferior	12.3 mm
Werkzeuge > Linien > Kopfzentrum - Femur Hals Basis (durch Ebene) Linie	3.6 mm	1.2 mm	3.2 mm	5 mm	4.4 mm rechts	2.1 mm anterior	1.2 mm inferior	5 mm
Werkzeuge > Linien > Kondyle_Femur Hals Basis Prox	9.1 mm	0.2 mm	2.8 mm	9.6 mm	9.6 mm links	0 mm	0 mm	9.6 mm
Werkzeuge > Linien > Kondyle_AxPro_Kopfzentrum	9.1 mm	0.2 mm	2.8 mm	9.6 mm	9.6 mm links	0 mm	0 mm	9.6 mm
Werkzeuge > Linien > Kondylenachse proj. auf Ebene Femur coronar	9.2 mm	0.4 mm	2.7 mm	9.6 mm	9.6 mm rechts	0.2 mm posterior	0 mm	9.6 mm
Werkzeuge > Linien > Kondylenachse	9.2 mm	0.4 mm	2.7 mm	9.6 mm	9.6 mm rechts	0.2 mm posterior	0 mm	9.6 mm
Werkzeuge > Linien > Kondyle proj. auf Ebene Tibia axial	9 mm	0.7 mm	0.2 mm	9.1 mm	8.6 mm rechts	0.5 mm posterior	2.9 mm superior	9.1 mm
Werkzeuge > Linien > Femurachse proj. auf Ebene Femur coronar
Werkzeuge > Linien > Femurachse Kopfzentrum	3.2 mm	24.6 mm	12.5 mm	27.8 mm	0 mm	27.8 mm posterior	0 mm	27.8 mm
Werkzeuge > Linien > Femurachse	3.2 mm	24.6 mm	12.5 mm	27.8 mm	0 mm	27.8 mm posterior	0 mm	27.8 mm
Werkzeuge > Linien > dist. Tibiavorderkante proj. auf Ebene tibia coronar (varus valgus)	3.5 mm	2.7 mm	0.9 mm	4.5 mm	3.6 mm links	2.4 mm posterior	1.5 mm inferior	4.5 mm
Werkzeuge > Linien > dist. Tibiavorderkante proj. auf Ebene tibia coronar	5.8 mm	4.2 mm	2 mm	7.5 mm	6.1 mm links	4 mm posterior	1.8 mm inferior	7.5 mm
Werkzeuge > Linien > dist. Tibiavorderkante proj. auf Ebene Tibia axial	7.1 mm	3 mm	0.9 mm	7.7 mm	6.9 mm links	2.2 mm posterior	2.6 mm inferior	7.7 mm
Werkzeuge > Linien > dist. Tibiavorderkante (varus valgus)	5.3 mm	0.6 mm	0 mm	5.4 mm	5.1 mm links	0.1 mm anterior	1.7 mm inferior	5.4 mm
Werkzeuge > Linien > dist. Tibiavorderkante	7.1 mm	2.8 mm	1.4 mm	7.7 mm	7.1 mm links	2.3 mm posterior	2 mm inferior	7.7 mm
Werkzeuge > Linien > AxPro_Kondyle	9.1 mm	0.2 mm	2.8 mm	9.6 mm	9.6 mm links	0 mm	0 mm	9.6 mm
Werkzeuge > Winkel > Winkel Schenkelhalsachse Femurachse (mittels Ebene manuell)	119.2 °	135.7 °	99.9 °	114.9 °	93 °	147 °	115.9 °	114.9 °
Werkzeuge > Winkel > Winkel Schenkelhalsachse Femurachse (Femur Hals Basis manuell definiert)	133.4 °	151.8 °	130.6 °	136.4 °	90.7 °	160.5 °	138.6 °	136.4 °
Werkzeuge > Winkel > varus valgus Tibia proj.	7.5 °	5.4 °	16.4 °	8.7 °	7.4 °	4.9 °	12.7 °	8.7 °
Werkzeuge > Winkel > varus valgus Femur proj.	3.1 °	0.4 °	1.5 °	1.4 °	0 °	0 °	1.4 °	1.4 °
Werkzeuge > Winkel > Torsionswinkel proj. auf Ebene Tibia axial	7.3 °	2.5 °	14.2 °	14.9 °	1.6 °	17.8 °	15.7 °	14.9 °
Werkzeuge > Winkel > Tibiotalare Torsion (TTT) proj.	1.9 °	1.5 °	4.3 °	4.6 °	0.4 °	8.5 °	4.8 °	4.6 °
Werkzeuge > Winkel > FTR (femorotibial Rotation) proj.	164.8 °	148.7 °	147.1 °	145.1 °	176.6 °	111.3 °	143.1 °	145.1 °
Werkzeuge > Winkel > Antetorsionswinkel korrigiert	13.3 °	11.2 °	8 °	14.9 °	14.9 °	0 °	0 °	14.9 °
Werkzeuge > Winkel > Antetorsionswinkel (über Ebene manuell bestimmt) proj	29.8 °	102.5 °	16.6 °	33.5 °	33.5 °	180 °	0 °	33.5 °
Werkzeuge > Winkel > Antetorsionswinkel (Femur Hals Basis manuell) proj	20.1 °	13.9 °	12.8 °	22.4 °	22.4 °	90 °	0 °	22.4 °
Werkzeuge > Ebenen > Tibia coronar
Werkzeuge > Ebenen > Tibia axial
Werkzeuge > Ebenen > Femur coronar
Werkzeuge > Ebenen > Femur axial
Werkzeuge > Ebenen > Ebene manuell
Werkzeuge > Polylinien > Punkte auf Kopf
Werkzeuge > Koordinatensysteme > ks tibia prox.
Werkzeuge > Koordinatensysteme > ks femur
Werkzeuge > Koordinatensysteme > ks
Werkzeuge > Koordinatensysteme > Kopie ks femur
Werkzeuge > Variablen > Kopfachsen_tmp	-100
Werkzeuge > Variablen > 300	300
Werkzeuge > Variablen > 50	50
Werkzeuge > Variablen > -50	-50
