# Supplementary material for: 3D Slicer open-source software plug-in for vector-based angle calculation of canine hind limb alignment in computed tomographic images
Source: PLoS One. 2024 Mar 29;19(3):e0283823. doi: 10.1371/journal.pone.0283823 (PMC10980227; doi:10.1371/journal.pone.0283823)
Supplement: S2 Data — (ZIP) [file pone.0283823.s002.zip › 27.csv]

Werkzeuge Name	Datensatzkoordinatensystem X	Datensatzkoordinatensystem Y	Datensatzkoordinatensystem Z	Datensatzkoordinatensystem 3D	Patientenkoordinatensystem X	Patientenkoordinatensystem Y	Patientenkoordinatensystem Z	Patientenkoordinatensystem 3D	Extra Wert X	Extra Wert Y	Extra Wert Z	Extra Wert 3D	Extra Wert Beschreibung
Ansichten > Ergebnisse varus valgus Tibia > varus valgus Tibia proj.	1.8 °	0.2 °	3.5 °	1.8 °	1.8 °	0.2 °	3.5 °	1.8 °
Ansichten > Ergebnisse varus valgus Femur > varus valgus Femur proj.	6.2 °	3.3 °	13.2 °	6.5 °	6.2 °	3.3 °	13.2 °	6.5 °
Ansichten > Ergebnisse Torsionswinkel Tibia > Torsionswinkel proj. auf Ebene Tibia axial	0.2 °	2.4 °	0.8 °	0.8 °	0.2 °	2.4 °	0.8 °	0.8 °
Ansichten > Ergebnisse FTR (femorotibiale Rotation) proj. > FTR (femorotibial Rotation) proj.	3.9 °	32.8 °	14.5 °	14.9 °	3.9 °	32.8 °	14.5 °	14.9 °
Ansichten > Ergebnisse AT-Winkel proj. > Winkel Schenkelhalsachse Femurachse (mittels Ebene manuell)	169 °	126.9 °	45.6 °	127.2 °	169 °	126.9 °	45.6 °	127.2 °
Ansichten > Ergebnisse AT-Winkel proj. > Winkel Schenkelhalsachse Femurachse (Femur Hals Basis manuell definiert)	157.9 °	141.1 °	69.2 °	136.8 °	157.9 °	141.1 °	69.2 °	136.8 °
Ansichten > Ergebnisse AT-Winkel proj. > Antetorsionswinkel (über Ebene manuell bestimmt) proj	13.7 °	0.5 °	9.3 °	8.6 °	13.7 °	0.5 °	9.3 °	8.6 °
Ansichten > Ergebnisse AT-Winkel proj. > Antetorsionswinkel (Femur Hals Basis manuell) proj	20.1 °	3.4 °	26.9 °	27.6 °	20.1 °	3.4 °	26.9 °	27.6 °
Ansichten > Ergebnis Tibiotalare Torsion (TTT) > Tibiotalare Torsion (TTT) proj.	0.1 °	1.4 °	0.5 °	0.5 °	0.1 °	1.4 °	0.5 °	0.5 °
Ansichten > Eingaben varus valgus Tibia > Tibiaachse proximal	71.2 mm	87.8 mm	217.8 mm		25 mm links	8.5 mm anterior	46.8 mm inferior
Ansichten > Eingaben varus valgus Tibia > Tibiaachse distal	85.1 mm	99.3 mm	262.5 mm		11.2 mm links	3 mm posterior	91.5 mm inferior
Ansichten > Eingaben varus valgus Tibia > prox. Tibiahinterkante medial (varus valgus)	65.2 mm	89.2 mm	177.9 mm		31 mm links	7 mm anterior	6.9 mm inferior
Ansichten > Eingaben varus valgus Tibia > prox. Tibiahinterkante medial	65 mm	94.6 mm	181.4 mm		31.3 mm links	1.6 mm anterior	10.4 mm inferior
Ansichten > Eingaben varus valgus Tibia > prox. Tibiahinterkante lateral (varus valgus)	54.7 mm	93.1 mm	180.4 mm		41.5 mm links	3.1 mm anterior	9.4 mm inferior
Ansichten > Eingaben varus valgus Tibia > prox. Tibiahinterkante lateral	56.9 mm	96 mm	183.2 mm		39.4 mm links	0.2 mm anterior	12.2 mm inferior
Ansichten > Eingaben varus valgus Tibia > dist. Tibiavorderkante medial (varus valgus)	89.8 mm	99.9 mm	270 mm		6.5 mm links	3.7 mm posterior	99 mm inferior
Ansichten > Eingaben varus valgus Tibia > dist. Tibiavorderkante medial	90.9 mm	93.9 mm	269.7 mm		5.4 mm links	2.3 mm anterior	98.7 mm inferior
Ansichten > Eingaben varus valgus Tibia > dist. Tibiavorderkante lateral (varus valgus)	82.1 mm	100.8 mm	272.1 mm		14.2 mm links	4.5 mm posterior	101.1 mm inferior
Ansichten > Eingaben varus valgus Tibia > dist. Tibiavorderkante lateral	79.9 mm	96.1 mm	272.6 mm		16.3 mm links	0.2 mm anterior	101.6 mm inferior
Ansichten > Eingaben varus valgus Femur > Kondyle medial	65.9 mm	94 mm	168.9 mm		30.3 mm links	2.3 mm anterior	2.1 mm superior
Ansichten > Eingaben varus valgus Femur > Kondyle lateral	55 mm	99.5 mm	172.2 mm		41.2 mm links	3.3 mm posterior	1.2 mm inferior
Ansichten > Eingaben varus valgus Femur > Femurachsenpunkt proximal	53.6 mm	105.5 mm	105.3 mm		42.6 mm links	9.2 mm posterior	65.7 mm superior
Ansichten > Eingaben varus valgus Femur > Femurachsenpunkt distal	51.2 mm	87.6 mm	146.4 mm		45.1 mm links	8.6 mm anterior	24.6 mm superior
Ansichten > Eingaben Tibiotalare Torsion (TTT) > Tibiaachse proximal	71.2 mm	87.8 mm	217.8 mm		25 mm links	8.5 mm anterior	46.8 mm inferior
Ansichten > Eingaben Tibiotalare Torsion (TTT) > Tibiaachse distal	85.1 mm	99.3 mm	262.5 mm		11.2 mm links	3 mm posterior	91.5 mm inferior
Ansichten > Eingaben Tibiotalare Torsion (TTT) > Talus medial	89.7 mm	96.4 mm	275.6 mm		6.5 mm links	0.1 mm posterior	104.6 mm inferior
Ansichten > Eingaben Tibiotalare Torsion (TTT) > Talus lateral	81.4 mm	98.3 mm	278.4 mm		14.9 mm links	2 mm posterior	107.4 mm inferior
Ansichten > Eingaben Tibiotalare Torsion (TTT) > dist. Tibiavorderkante medial	90.9 mm	93.9 mm	269.7 mm		5.4 mm links	2.3 mm anterior	98.7 mm inferior
Ansichten > Eingaben Tibiotalare Torsion (TTT) > dist. Tibiavorderkante lateral	79.9 mm	96.1 mm	272.6 mm		16.3 mm links	0.2 mm anterior	101.6 mm inferior
Ansichten > Eingaben Tibia Torsionswinkel > Tibiaachse proximal	71.2 mm	87.8 mm	217.8 mm		25 mm links	8.5 mm anterior	46.8 mm inferior
Ansichten > Eingaben Tibia Torsionswinkel > Tibiaachse distal	85.1 mm	99.3 mm	262.5 mm		11.2 mm links	3 mm posterior	91.5 mm inferior
Ansichten > Eingaben Tibia Torsionswinkel > prox. Tibiahinterkante medial	65 mm	94.6 mm	181.4 mm		31.3 mm links	1.6 mm anterior	10.4 mm inferior
Ansichten > Eingaben Tibia Torsionswinkel > prox. Tibiahinterkante lateral	56.9 mm	96 mm	183.2 mm		39.4 mm links	0.2 mm anterior	12.2 mm inferior
Ansichten > Eingaben Tibia Torsionswinkel > dist. Tibiavorderkante medial	90.9 mm	93.9 mm	269.7 mm		5.4 mm links	2.3 mm anterior	98.7 mm inferior
Ansichten > Eingaben Tibia Torsionswinkel > dist. Tibiavorderkante lateral	79.9 mm	96.1 mm	272.6 mm		16.3 mm links	0.2 mm anterior	101.6 mm inferior
Ansichten > Eingaben FTR (femorotibiale Rotation) proj. > Tibiaachse proximal	71.2 mm	87.8 mm	217.8 mm		25 mm links	8.5 mm anterior	46.8 mm inferior
Ansichten > Eingaben FTR (femorotibiale Rotation) proj. > Tibiaachse distal	85.1 mm	99.3 mm	262.5 mm		11.2 mm links	3 mm posterior	91.5 mm inferior
Ansichten > Eingaben FTR (femorotibiale Rotation) proj. > prox. Tibiahinterkante medial	65 mm	94.6 mm	181.4 mm		31.3 mm links	1.6 mm anterior	10.4 mm inferior
Ansichten > Eingaben FTR (femorotibiale Rotation) proj. > prox. Tibiahinterkante lateral	56.9 mm	96 mm	183.2 mm		39.4 mm links	0.2 mm anterior	12.2 mm inferior
Ansichten > Eingaben FTR (femorotibiale Rotation) proj. > Kondyle medial	65.9 mm	94 mm	168.9 mm		30.3 mm links	2.3 mm anterior	2.1 mm superior
Ansichten > Eingaben FTR (femorotibiale Rotation) proj. > Kondyle lateral	55 mm	99.5 mm	172.2 mm		41.2 mm links	3.3 mm posterior	1.2 mm inferior
Ansichten > Eingaben AT Winkel proj. > Kondyle medial	65.9 mm	94 mm	168.9 mm		30.3 mm links	2.3 mm anterior	2.1 mm superior
Ansichten > Eingaben AT Winkel proj. > Kondyle lateral	55 mm	99.5 mm	172.2 mm		41.2 mm links	3.3 mm posterior	1.2 mm inferior
Ansichten > Eingaben AT Winkel proj. > Femurkopfmittelpunkt	61.7 mm	109.6 mm	74.1 mm		34.6 mm links	13.3 mm posterior	96.9 mm superior
Ansichten > Eingaben AT Winkel proj. > Femurachsenpunkt proximal	53.6 mm	105.5 mm	105.3 mm		42.6 mm links	9.2 mm posterior	65.7 mm superior
Ansichten > Eingaben AT Winkel proj. > Femurachsenpunkt distal	51.2 mm	87.6 mm	146.4 mm		45.1 mm links	8.6 mm anterior	24.6 mm superior
Ansichten > Eingaben AT Winkel proj. > Femur Hals Basis manuell	54.8 mm	113.9 mm	89.3 mm		41.5 mm links	17.6 mm posterior	81.7 mm superior
Ansichten > Eingaben AT Winkel proj. > Femur Hals Basis (ermittelt durch Proj. auf Ebene manuell)	69.7 mm	121.2 mm	103.5 mm		26.6 mm links	24.9 mm posterior	67.5 mm superior
Ansichten > Eingaben AT Winkel proj. > Lot von Femurkopfmittelpunk	8 mm	11.6 mm	29.4 mm	32.6 mm	8 mm rechts	11.6 mm posterior	29.4 mm inferior	32.6 mm
Ansichten > Eingaben AT Winkel proj. > Ebene manuell
Ansichten > Eingaben AT Winkel proj. > Punkte auf Kopf
Ansichten > Ansicht Werkzeuge varus valgus Tibia > tmp zur Definition der Senkrechten auf tibia vk und hk	78.2 mm	93.5 mm	240.2 mm		18.1 mm links	2.7 mm anterior	69.2 mm inferior
Ansichten > Ansicht Werkzeuge varus valgus Tibia > tmp proj. auf Ebene tibia coronar	78.2 mm	93.5 mm	240.2 mm		18.1 mm links	2.7 mm anterior	69.2 mm inferior
Ansichten > Ansicht Werkzeuge varus valgus Tibia > Tibiaachse proximal	71.2 mm	87.8 mm	217.8 mm		25 mm links	8.5 mm anterior	46.8 mm inferior
Ansichten > Ansicht Werkzeuge varus valgus Tibia > Tibiaachse distal	85.1 mm	99.3 mm	262.5 mm		11.2 mm links	3 mm posterior	91.5 mm inferior
Ansichten > Ansicht Werkzeuge varus valgus Tibia > prox. Tibiahinterkante medial proj. auf Ebene tibia coronar (varus valgus)	64 mm	77.9 mm	181.2 mm		32.2 mm links	18.4 mm anterior	10.2 mm inferior
Ansichten > Ansicht Werkzeuge varus valgus Tibia > prox. Tibiahinterkante medial (varus valgus)	65.2 mm	89.2 mm	177.9 mm		31 mm links	7 mm anterior	6.9 mm inferior
Ansichten > Ansicht Werkzeuge varus valgus Tibia > prox. Tibiahinterkante lateral proj. auf Ebene tibia coronar (varus valgus)	53.3 mm	79.9 mm	184.2 mm		42.9 mm links	16.3 mm anterior	13.2 mm inferior
Ansichten > Ansicht Werkzeuge varus valgus Tibia > prox. Tibiahinterkante lateral (varus valgus)	54.7 mm	93.1 mm	180.4 mm		41.5 mm links	3.1 mm anterior	9.4 mm inferior
Ansichten > Ansicht Werkzeuge varus valgus Tibia > Ende der Verlängerung Senkrechte auf tibia vk (varus valgus)	64.3 mm	81.5 mm	193.7 mm		32 mm links	14.8 mm anterior	22.7 mm inferior
Ansichten > Ansicht Werkzeuge varus valgus Tibia > Ende der Senkrechte auf tibia hk (varus valgus)	59 mm	78.8 mm	182.6 mm		37.3 mm links	17.4 mm anterior	11.6 mm inferior
Ansichten > Ansicht Werkzeuge varus valgus Tibia > dist. Tibiavorderkante medial proj. auf Ebene tibia coronar (varus valgus)	89.9 mm	100.9 mm	269.7 mm		6.4 mm links	4.6 mm posterior	98.7 mm inferior
Ansichten > Ansicht Werkzeuge varus valgus Tibia > dist. Tibiavorderkante medial (varus valgus)	89.8 mm	99.9 mm	270 mm		6.5 mm links	3.7 mm posterior	99 mm inferior
Ansichten > Ansicht Werkzeuge varus valgus Tibia > dist. Tibiavorderkante lateral proj. auf Ebene tibia coronar (varus valgus)	82.2 mm	102.2 mm	271.7 mm		14 mm links	6 mm posterior	100.7 mm inferior
Ansichten > Ansicht Werkzeuge varus valgus Tibia > dist. Tibiavorderkante lateral (varus valgus)	82.1 mm	100.8 mm	272.1 mm		14.2 mm links	4.5 mm posterior	101.1 mm inferior
Ansichten > Ansicht Werkzeuge varus valgus Tibia > Verlängerung Senkrechte auf tibia vk (varus valgus)	13.9 mm	12 mm	46.5 mm	50 mm	13.9 mm links	12 mm anterior	46.5 mm superior	50 mm
Ansichten > Ansicht Werkzeuge varus valgus Tibia > Tibiaachse	13.9 mm	11.5 mm	44.7 mm	48.2 mm	13.9 mm links	11.5 mm anterior	44.7 mm superior	48.2 mm
Ansichten > Ansicht Werkzeuge varus valgus Tibia > Senkrechte auf dist. Tibiavorderkante in Ebene tibia coronar (varus valgus)	9 mm	7.8 mm	30.3 mm	32.5 mm	9 mm rechts	7.8 mm posterior	30.3 mm inferior	32.5 mm
Ansichten > Ansicht Werkzeuge varus valgus Tibia > Senkrecht auf prox. Tibiahinterkante in Ebene tibia coronar (varus valgus)	19.2 mm	14.7 mm	57.5 mm	62.4 mm	19.2 mm links	14.7 mm anterior	57.5 mm superior	62.4 mm
Ansichten > Ansicht Werkzeuge varus valgus Tibia > prox. Tibiahinterkante proj auf Ebene tibia coronar (varus valgus)	10.7 mm	2 mm	3.1 mm	11.3 mm	10.7 mm rechts	2 mm anterior	3.1 mm superior	11.3 mm
Ansichten > Ansicht Werkzeuge varus valgus Tibia > prox. Tibiahinterkante (varus valgus)	10.5 mm	3.9 mm	2.5 mm	11.5 mm	10.5 mm rechts	3.9 mm anterior	2.5 mm superior	11.5 mm
Ansichten > Ansicht Werkzeuge varus valgus Tibia > dist. Tibiavorderkante proj. auf Ebene tibia coronar (varus valgus)	7.7 mm	1.4 mm	1.9 mm	8 mm	7.7 mm rechts	1.4 mm anterior	1.9 mm superior	8 mm
Ansichten > Ansicht Werkzeuge varus valgus Tibia > dist. Tibiavorderkante (varus valgus)	7.7 mm	0.8 mm	2.1 mm	8.1 mm	7.7 mm rechts	0.8 mm anterior	2.1 mm superior	8.1 mm
Ansichten > Ansicht Werkzeuge varus valgus Tibia > varus valgus Tibia proj.	1.8 °	0.2 °	3.5 °	1.8 °	1.8 °	0.2 °	3.5 °	1.8 °
Ansichten > Ansicht Werkzeuge varus valgus Tibia > Tibia coronar
Ansichten > Ansicht Werkzeuge varus valgus Tibia > ks tibia prox.
Ansichten > Ansicht Werkzeuge varus valgus Femur > Kondyle medial proj. auf Ebene Femur coronar	55.5 mm	77.8 mm	161.2 mm		40.8 mm links	18.4 mm anterior	9.8 mm superior
Ansichten > Ansicht Werkzeuge varus valgus Femur > Kondyle medial	65.9 mm	94 mm	168.9 mm		30.3 mm links	2.3 mm anterior	2.1 mm superior
Ansichten > Ansicht Werkzeuge varus valgus Femur > Kondyle lateral proj auf Ebene Femur coronar	44.5 mm	83.4 mm	164.5 mm		51.7 mm links	12.9 mm anterior	6.5 mm superior
Ansichten > Ansicht Werkzeuge varus valgus Femur > Kondyle lateral	55 mm	99.5 mm	172.2 mm		41.2 mm links	3.3 mm posterior	1.2 mm inferior
Ansichten > Ansicht Werkzeuge varus valgus Femur > Femurachsenpunkt proximal	53.6 mm	105.5 mm	105.3 mm		42.6 mm links	9.2 mm posterior	65.7 mm superior
Ansichten > Ansicht Werkzeuge varus valgus Femur > Femurachsenpunkt distal	51.2 mm	87.6 mm	146.4 mm		45.1 mm links	8.6 mm anterior	24.6 mm superior
Ansichten > Ansicht Werkzeuge varus valgus Femur > Femur prox. proj. auf Ebene Femur coronar	53.6 mm	105.5 mm	105.3 mm		42.6 mm links	9.2 mm posterior	65.7 mm superior
Ansichten > Ansicht Werkzeuge varus valgus Femur > Endpunkt Verlängerung der Senkrechten auf Kondylenachse	49.1 mm	110.1 mm	101.8 mm		47.2 mm links	13.9 mm posterior	69.2 mm superior
Ansichten > Ansicht Werkzeuge varus valgus Femur > Endpunkt Senkrechte auf Kondylenachse	51.9 mm	79.6 mm	162.3 mm		44.3 mm links	16.6 mm anterior	8.7 mm superior
Ansichten > Ansicht Werkzeuge varus valgus Femur > Verlängerung der Senkrechten auf Kondylenachse	2.1 mm	22.5 mm	44.6 mm	50 mm	2.1 mm links	22.5 mm posterior	44.6 mm superior	50 mm
Ansichten > Ansicht Werkzeuge varus valgus Femur > Senkrechte auf Kondylenachse	0.8 mm	8 mm	15.9 mm	17.8 mm	0.8 mm rechts	8 mm anterior	15.9 mm inferior	17.8 mm
Ansichten > Ansicht Werkzeuge varus valgus Femur > Kondylenachse proj. auf Ebene Femur coronar	10.9 mm	5.5 mm	3.3 mm	12.7 mm	10.9 mm links	5.5 mm posterior	3.3 mm inferior	12.7 mm
Ansichten > Ansicht Werkzeuge varus valgus Femur > Kondylenachse	10.9 mm	5.5 mm	3.3 mm	12.7 mm	10.9 mm links	5.5 mm posterior	3.3 mm inferior	12.7 mm
Ansichten > Ansicht Werkzeuge varus valgus Femur > Femurachse proj. auf Ebene Femur coronar
Ansichten > Ansicht Werkzeuge varus valgus Femur > Femurachse	2.5 mm	17.9 mm	41.1 mm	44.9 mm	2.5 mm rechts	17.9 mm posterior	41.1 mm superior	44.9 mm
Ansichten > Ansicht Werkzeuge varus valgus Femur > varus valgus Femur proj.	6.2 °	3.3 °	13.2 °	6.5 °	6.2 °	3.3 °	13.2 °	6.5 °
Ansichten > Ansicht Werkzeuge varus valgus Femur > Femur coronar
Ansichten > Ansicht Werkzeuge varus valgus Femur > ks femur
Ansichten > Ansicht Werkzeuge Torsionswinkel Tibia > Tibiaachse proximal	71.2 mm	87.8 mm	217.8 mm		25 mm links	8.5 mm anterior	46.8 mm inferior
Ansichten > Ansicht Werkzeuge Torsionswinkel Tibia > Tibiaachse distal	85.1 mm	99.3 mm	262.5 mm		11.2 mm links	3 mm posterior	91.5 mm inferior
Ansichten > Ansicht Werkzeuge Torsionswinkel Tibia > prox. Tibiahinterkante medial proj. auf Ebene Tibia axial	88.6 mm	114.2 mm	257.6 mm		7.7 mm links	18 mm posterior	86.6 mm inferior
Ansichten > Ansicht Werkzeuge Torsionswinkel Tibia > prox. Tibiahinterkante medial	65 mm	94.6 mm	181.4 mm		31.3 mm links	1.6 mm anterior	10.4 mm inferior
Ansichten > Ansicht Werkzeuge Torsionswinkel Tibia > prox. Tibiahinterkante lateral proj. auf Ebene Tibia axial	80.6 mm	115.7 mm	259.7 mm		15.7 mm links	19.4 mm posterior	88.7 mm inferior
Ansichten > Ansicht Werkzeuge Torsionswinkel Tibia > prox. Tibiahinterkante lateral	56.9 mm	96 mm	183.2 mm		39.4 mm links	0.2 mm anterior	12.2 mm inferior
Ansichten > Ansicht Werkzeuge Torsionswinkel Tibia > dist. Tibiavorderkante medial proj. auf Ebene Tibia axial	88.8 mm	92.2 mm	263.2 mm		7.4 mm links	4 mm anterior	92.2 mm inferior
Ansichten > Ansicht Werkzeuge Torsionswinkel Tibia > dist. Tibiavorderkante medial	90.9 mm	93.9 mm	269.7 mm		5.4 mm links	2.3 mm anterior	98.7 mm inferior
Ansichten > Ansicht Werkzeuge Torsionswinkel Tibia > dist. Tibiavorderkante lateral proj. auf Ebene Tibia axial	77.9 mm	94.4 mm	266 mm		18.3 mm links	1.9 mm anterior	95 mm inferior
Ansichten > Ansicht Werkzeuge Torsionswinkel Tibia > dist. Tibiavorderkante lateral	79.9 mm	96.1 mm	272.6 mm		16.3 mm links	0.2 mm anterior	101.6 mm inferior
Ansichten > Ansicht Werkzeuge Torsionswinkel Tibia > prox. Tibiahinterkante proj. auf Ebene Tibia axial	8 mm	1.5 mm	2.1 mm	8.4 mm	8 mm rechts	1.5 mm anterior	2.1 mm superior	8.4 mm
Ansichten > Ansicht Werkzeuge Torsionswinkel Tibia > prox. Tibiahinterkante	8.1 mm	1.4 mm	1.8 mm	8.4 mm	8.1 mm rechts	1.4 mm anterior	1.8 mm superior	8.4 mm
Ansichten > Ansicht Werkzeuge Torsionswinkel Tibia > dist. Tibiavorderkante proj. auf Ebene Tibia axial	10.9 mm	2.1 mm	2.8 mm	11.5 mm	10.9 mm rechts	2.1 mm anterior	2.8 mm superior	11.5 mm
Ansichten > Ansicht Werkzeuge Torsionswinkel Tibia > dist. Tibiavorderkante	10.9 mm	2.1 mm	2.8 mm	11.5 mm	10.9 mm rechts	2.1 mm anterior	2.8 mm superior	11.5 mm
Ansichten > Ansicht Werkzeuge Torsionswinkel Tibia > Torsionswinkel proj. auf Ebene Tibia axial	0.2 °	2.4 °	0.8 °	0.8 °	0.2 °	2.4 °	0.8 °	0.8 °
Ansichten > Ansicht Werkzeuge Torsionswinkel Tibia > Tibia axial
Ansichten > Ansicht Werkzeuge Torsionswinkel Tibia > ks tibia prox.
Ansichten > Ansicht Werkzeuge Tibiotalare Torsion (TTT) > Tibiaachse proximal	71.2 mm	87.8 mm	217.8 mm		25 mm links	8.5 mm anterior	46.8 mm inferior
Ansichten > Ansicht Werkzeuge Tibiotalare Torsion (TTT) > Tibiaachse distal	85.1 mm	99.3 mm	262.5 mm		11.2 mm links	3 mm posterior	91.5 mm inferior
Ansichten > Ansicht Werkzeuge Tibiotalare Torsion (TTT) > Talus medial proj. auf Ebene Tibia axial	86 mm	93.3 mm	263.7 mm		10.2 mm links	3 mm anterior	92.7 mm inferior
Ansichten > Ansicht Werkzeuge Tibiotalare Torsion (TTT) > Talus medial	89.7 mm	96.4 mm	275.6 mm		6.5 mm links	0.1 mm posterior	104.6 mm inferior
Ansichten > Ansicht Werkzeuge Tibiotalare Torsion (TTT) > Talus lateral proj. auf Ebene Tibia axial	77.5 mm	95 mm	265.9 mm		18.7 mm links	1.2 mm anterior	94.9 mm inferior
Ansichten > Ansicht Werkzeuge Tibiotalare Torsion (TTT) > Talus lateral	81.4 mm	98.3 mm	278.4 mm		14.9 mm links	2 mm posterior	107.4 mm inferior
Ansichten > Ansicht Werkzeuge Tibiotalare Torsion (TTT) > dist. Tibiavorderkante medial proj. auf Ebene Tibia axial	88.8 mm	92.2 mm	263.2 mm		7.4 mm links	4 mm anterior	92.2 mm inferior
Ansichten > Ansicht Werkzeuge Tibiotalare Torsion (TTT) > dist. Tibiavorderkante medial	90.9 mm	93.9 mm	269.7 mm		5.4 mm links	2.3 mm anterior	98.7 mm inferior
Ansichten > Ansicht Werkzeuge Tibiotalare Torsion (TTT) > dist. Tibiavorderkante lateral proj. auf Ebene Tibia axial	77.9 mm	94.4 mm	266 mm		18.3 mm links	1.9 mm anterior	95 mm inferior
Ansichten > Ansicht Werkzeuge Tibiotalare Torsion (TTT) > dist. Tibiavorderkante lateral	79.9 mm	96.1 mm	272.6 mm		16.3 mm links	0.2 mm anterior	101.6 mm inferior
Ansichten > Ansicht Werkzeuge Tibiotalare Torsion (TTT) > Talusachse proj. auf Ebene Tibia axial	8.5 mm	1.7 mm	2.2 mm	9 mm	8.5 mm links	1.7 mm posterior	2.2 mm inferior	9 mm
Ansichten > Ansicht Werkzeuge Tibiotalare Torsion (TTT) > dist. Tibiavorderkante proj. auf Ebene Tibia axial	10.9 mm	2.1 mm	2.8 mm	11.5 mm	10.9 mm rechts	2.1 mm anterior	2.8 mm superior	11.5 mm
Ansichten > Ansicht Werkzeuge Tibiotalare Torsion (TTT) > Tibiotalare Torsion (TTT) proj.	0.1 °	1.4 °	0.5 °	0.5 °	0.1 °	1.4 °	0.5 °	0.5 °
Ansichten > Ansicht Werkzeuge Tibiotalare Torsion (TTT) > Tibia axial
Ansichten > Ansicht Werkzeuge Tibiotalare Torsion (TTT) > ks tibia prox.
Ansichten > Ansicht Werkzeuge FTR > prox. Tibiahinterkante medial proj. auf Ebene Tibia axial	88.6 mm	114.2 mm	257.6 mm		7.7 mm links	18 mm posterior	86.6 mm inferior
Ansichten > Ansicht Werkzeuge FTR > prox. Tibiahinterkante medial	65 mm	94.6 mm	181.4 mm		31.3 mm links	1.6 mm anterior	10.4 mm inferior
Ansichten > Ansicht Werkzeuge FTR > prox. Tibiahinterkante lateral proj. auf Ebene Tibia axial	80.6 mm	115.7 mm	259.7 mm		15.7 mm links	19.4 mm posterior	88.7 mm inferior
Ansichten > Ansicht Werkzeuge FTR > prox. Tibiahinterkante lateral	56.9 mm	96 mm	183.2 mm		39.4 mm links	0.2 mm anterior	12.2 mm inferior
Ansichten > Ansicht Werkzeuge FTR > Kondyle medial proj. auf Ebene Tibia axial	92.8 mm	116.4 mm	255.7 mm		3.4 mm links	20.1 mm posterior	84.7 mm inferior
Ansichten > Ansicht Werkzeuge FTR > Kondyle medial	65.9 mm	94 mm	168.9 mm		30.3 mm links	2.3 mm anterior	2.1 mm superior
Ansichten > Ansicht Werkzeuge FTR > Kondyle lateral proj auf Ebene Tibia axial	81.6 mm	121.6 mm	257.9 mm		14.7 mm links	25.3 mm posterior	86.9 mm inferior
Ansichten > Ansicht Werkzeuge FTR > Kondyle lateral	55 mm	99.5 mm	172.2 mm		41.2 mm links	3.3 mm posterior	1.2 mm inferior
Ansichten > Ansicht Werkzeuge FTR > prox. Tibiahinterkante proj. auf Ebene Tibia axial	8 mm	1.5 mm	2.1 mm	8.4 mm	8 mm rechts	1.5 mm anterior	2.1 mm superior	8.4 mm
Ansichten > Ansicht Werkzeuge FTR > prox. Tibiahinterkante	8.1 mm	1.4 mm	1.8 mm	8.4 mm	8.1 mm rechts	1.4 mm anterior	1.8 mm superior	8.4 mm
Ansichten > Ansicht Werkzeuge FTR > Kondylenachse	10.9 mm	5.5 mm	3.3 mm	12.7 mm	10.9 mm links	5.5 mm posterior	3.3 mm inferior	12.7 mm
Ansichten > Ansicht Werkzeuge FTR > Kondyle proj. auf Ebene Tibia axial	11.3 mm	5.2 mm	2.2 mm	12.6 mm	11.3 mm links	5.2 mm posterior	2.2 mm inferior	12.6 mm
Ansichten > Ansicht Werkzeuge FTR > FTR (femorotibial Rotation) proj.	3.9 °	32.8 °	14.5 °	14.9 °	3.9 °	32.8 °	14.5 °	14.9 °
Ansichten > Ansicht Werkzeuge FTR > Tibia axial
Ansichten > Ansicht Werkzeuge FTR > ks tibia prox.
Ansichten > Ansicht Werkzeuge AT-Winkel (best. mittels Ebene) > TMP B	80.1 mm	111.6 mm	109.5 mm		16.2 mm links	15.4 mm posterior	61.5 mm superior
Ansichten > Ansicht Werkzeuge AT-Winkel (best. mittels Ebene) > tmp A	64.6 mm	100.6 mm	103.8 mm		31.6 mm links	4.3 mm posterior	67.2 mm superior
Ansichten > Ansicht Werkzeuge AT-Winkel (best. mittels Ebene) > TMP6	70.9 mm	91.3 mm	100.2 mm		25.4 mm links	5 mm anterior	70.8 mm superior
Ansichten > Ansicht Werkzeuge AT-Winkel (best. mittels Ebene) > TMP5	64.1 mm	127.4 mm	33 mm		32.1 mm links	31.2 mm posterior	138 mm superior
Ansichten > Ansicht Werkzeuge AT-Winkel (best. mittels Ebene) > Kondyle medial	65.9 mm	94 mm	168.9 mm		30.3 mm links	2.3 mm anterior	2.1 mm superior
Ansichten > Ansicht Werkzeuge AT-Winkel (best. mittels Ebene) > Kondyle lateral	55 mm	99.5 mm	172.2 mm		41.2 mm links	3.3 mm posterior	1.2 mm inferior
Ansichten > Ansicht Werkzeuge AT-Winkel (best. mittels Ebene) > Femurkopfmittelpunkt	61.7 mm	109.6 mm	74.1 mm		34.6 mm links	13.3 mm posterior	96.9 mm superior
Ansichten > Ansicht Werkzeuge AT-Winkel (best. mittels Ebene) > Femurachsenpunkt proximal	53.6 mm	105.5 mm	105.3 mm		42.6 mm links	9.2 mm posterior	65.7 mm superior
Ansichten > Ansicht Werkzeuge AT-Winkel (best. mittels Ebene) > Femurachsenpunkt distal	51.2 mm	87.6 mm	146.4 mm		45.1 mm links	8.6 mm anterior	24.6 mm superior
Ansichten > Ansicht Werkzeuge AT-Winkel (best. mittels Ebene) > Femur Hals Basis manuell Pro	53.8 mm	106.7 mm	105.8 mm		42.5 mm links	10.4 mm posterior	65.2 mm superior
Ansichten > Ansicht Werkzeuge AT-Winkel (best. mittels Ebene) > Femur Hals Basis manuell	54.8 mm	113.9 mm	89.3 mm		41.5 mm links	17.6 mm posterior	81.7 mm superior
Ansichten > Ansicht Werkzeuge AT-Winkel (best. mittels Ebene) > Femur Hals Basis (ermittelt durch Proj. auf Ebene manuell)	69.7 mm	121.2 mm	103.5 mm		26.6 mm links	24.9 mm posterior	67.5 mm superior
Ansichten > Ansicht Werkzeuge AT-Winkel (best. mittels Ebene) > Femur Hals Basis (Ebene) proj. auf Ebene Femur axial	69.2 mm	117.7 mm	111.5 mm		27 mm links	21.4 mm posterior	59.5 mm superior
Ansichten > Ansicht Werkzeuge AT-Winkel (best. mittels Ebene) > AxPro_Kopfszentrum	60 mm	97.4 mm	102.2 mm		36.2 mm links	1.1 mm posterior	68.8 mm superior
Ansichten > Ansicht Werkzeuge AT-Winkel (best. mittels Ebene) > AxPro_Kondyle medial	69.3 mm	118.7 mm	112 mm		26.9 mm links	22.5 mm posterior	59 mm superior
Ansichten > Ansicht Werkzeuge AT-Winkel (best. mittels Ebene) > AxPro_Kondyle lateral	58.5 mm	124.8 mm	114 mm		37.8 mm links	28.6 mm posterior	57 mm superior
Ansichten > Ansicht Werkzeuge AT-Winkel (best. mittels Ebene) > Neue Linie 31	10.9 mm	6.1 mm	2 mm	12.6 mm	10.9 mm rechts	6.1 mm anterior	2 mm superior	12.6 mm
Ansichten > Ansicht Werkzeuge AT-Winkel (best. mittels Ebene) > Kopfzentrum - Femur Hals Basis (manuell) Linie	6.9 mm	4.3 mm	15.2 mm	17.2 mm	6.9 mm links	4.3 mm posterior	15.2 mm inferior	17.2 mm
Ansichten > Ansicht Werkzeuge AT-Winkel (best. mittels Ebene) > Kopfzentrum - Femur Hals Basis (durch Ebene) Linie	8 mm	11.6 mm	29.4 mm	32.6 mm	8 mm rechts	11.6 mm posterior	29.4 mm inferior	32.6 mm
Ansichten > Ansicht Werkzeuge AT-Winkel (best. mittels Ebene) > Kondyle_Femur Hals Basis Prox	10.9 mm	6.1 mm	2 mm	12.6 mm	10.9 mm rechts	6.1 mm anterior	2 mm superior	12.6 mm
Ansichten > Ansicht Werkzeuge AT-Winkel (best. mittels Ebene) > Kondyle_AxPro_Kopfzentrum	10.9 mm	6.1 mm	2 mm	12.6 mm	10.9 mm rechts	6.1 mm anterior	2 mm superior	12.6 mm
Ansichten > Ansicht Werkzeuge AT-Winkel (best. mittels Ebene) > Femurachse Kopfzentrum	2.5 mm	17.9 mm	41.1 mm	44.9 mm	2.5 mm rechts	17.9 mm posterior	41.1 mm superior	44.9 mm
Ansichten > Ansicht Werkzeuge AT-Winkel (best. mittels Ebene) > Femurachse	2.5 mm	17.9 mm	41.1 mm	44.9 mm	2.5 mm rechts	17.9 mm posterior	41.1 mm superior	44.9 mm
Ansichten > Ansicht Werkzeuge AT-Winkel (best. mittels Ebene) > AxPro_Kondyle	10.9 mm	6.1 mm	2 mm	12.6 mm	10.9 mm rechts	6.1 mm anterior	2 mm superior	12.6 mm
Ansichten > Ansicht Werkzeuge AT-Winkel (best. mittels Ebene) > Winkel Schenkelhalsachse Femurachse (mittels Ebene manuell)	169 °	126.9 °	45.6 °	127.2 °	169 °	126.9 °	45.6 °	127.2 °
Ansichten > Ansicht Werkzeuge AT-Winkel (best. mittels Ebene) > Winkel Schenkelhalsachse Femurachse (Femur Hals Basis manuell definiert)	157.9 °	141.1 °	69.2 °	136.8 °	157.9 °	141.1 °	69.2 °	136.8 °
Ansichten > Ansicht Werkzeuge AT-Winkel (best. mittels Ebene) > Antetorsionswinkel korrigiert	124 °	6.6 °	85.1 °	82 °	124 °	6.6 °	85.1 °	82 °
Ansichten > Ansicht Werkzeuge AT-Winkel (best. mittels Ebene) > Antetorsionswinkel (über Ebene manuell bestimmt) proj	13.7 °	0.5 °	9.3 °	8.6 °	13.7 °	0.5 °	9.3 °	8.6 °
Ansichten > Ansicht Werkzeuge AT-Winkel (best. mittels Ebene) > Antetorsionswinkel (Femur Hals Basis manuell) proj	20.1 °	3.4 °	26.9 °	27.6 °	20.1 °	3.4 °	26.9 °	27.6 °
Ansichten > Ansicht Werkzeuge AT-Winkel (best. mittels Ebene) > Femur axial
Ansichten > Ansicht Werkzeuge AT-Winkel (best. mittels Ebene) > Ebene manuell
Ansichten > Ansicht Werkzeuge AT-Winkel (best. mittels Ebene) > ks femur
Ansichten > Ansicht Werkzeuge AT-Winkel (best. mittels Ebene) > Kopie ks femur
Ansichten > Ansicht Werkzeuge AT-Winkel (best. mittels Ebene) > Punkte auf Kopf
Werkzeuge > Punkte > tmp zur Definition der Senkrechten auf tibia vk und hk	78.2 mm	93.5 mm	240.2 mm		18.1 mm links	2.7 mm anterior	69.2 mm inferior
Werkzeuge > Punkte > tmp proj. auf Ebene tibia coronar	78.2 mm	93.5 mm	240.2 mm		18.1 mm links	2.7 mm anterior	69.2 mm inferior
Werkzeuge > Punkte > TMP B	80.1 mm	111.6 mm	109.5 mm		16.2 mm links	15.4 mm posterior	61.5 mm superior
Werkzeuge > Punkte > tmp A	64.6 mm	100.6 mm	103.8 mm		31.6 mm links	4.3 mm posterior	67.2 mm superior
Werkzeuge > Punkte > TMP6	70.9 mm	91.3 mm	100.2 mm		25.4 mm links	5 mm anterior	70.8 mm superior
Werkzeuge > Punkte > TMP5	64.1 mm	127.4 mm	33 mm		32.1 mm links	31.2 mm posterior	138 mm superior
Werkzeuge > Punkte > Tibiaachse proximal	71.2 mm	87.8 mm	217.8 mm		25 mm links	8.5 mm anterior	46.8 mm inferior
Werkzeuge > Punkte > Tibiaachse distal	85.1 mm	99.3 mm	262.5 mm		11.2 mm links	3 mm posterior	91.5 mm inferior
Werkzeuge > Punkte > Talus medial proj. auf Ebene Tibia axial	86 mm	93.3 mm	263.7 mm		10.2 mm links	3 mm anterior	92.7 mm inferior
Werkzeuge > Punkte > Talus medial	89.7 mm	96.4 mm	275.6 mm		6.5 mm links	0.1 mm posterior	104.6 mm inferior
Werkzeuge > Punkte > Talus lateral proj. auf Ebene Tibia axial	77.5 mm	95 mm	265.9 mm		18.7 mm links	1.2 mm anterior	94.9 mm inferior
Werkzeuge > Punkte > Talus lateral	81.4 mm	98.3 mm	278.4 mm		14.9 mm links	2 mm posterior	107.4 mm inferior
Werkzeuge > Punkte > prox. Tibiahinterkante medial proj. auf Ebene tibia coronar (varus valgus)	64 mm	77.9 mm	181.2 mm		32.2 mm links	18.4 mm anterior	10.2 mm inferior
Werkzeuge > Punkte > prox. Tibiahinterkante medial proj. auf Ebene tibia coronar	63.3 mm	79.3 mm	185.9 mm		32.9 mm links	16.9 mm anterior	14.9 mm inferior
Werkzeuge > Punkte > prox. Tibiahinterkante medial proj. auf Ebene Tibia axial	88.6 mm	114.2 mm	257.6 mm		7.7 mm links	18 mm posterior	86.6 mm inferior
Werkzeuge > Punkte > prox. Tibiahinterkante medial (varus valgus)	65.2 mm	89.2 mm	177.9 mm		31 mm links	7 mm anterior	6.9 mm inferior
Werkzeuge > Punkte > prox. Tibiahinterkante medial	65 mm	94.6 mm	181.4 mm		31.3 mm links	1.6 mm anterior	10.4 mm inferior
Werkzeuge > Punkte > prox. Tibiahinterkante lateral proj. auf Ebene tibia coronar (varus valgus)	53.3 mm	79.9 mm	184.2 mm		42.9 mm links	16.3 mm anterior	13.2 mm inferior
Werkzeuge > Punkte > prox. Tibiahinterkante lateral proj. auf Ebene tibia coronar	55.3 mm	80.7 mm	187.7 mm		41 mm links	15.5 mm anterior	16.7 mm inferior
Werkzeuge > Punkte > prox. Tibiahinterkante lateral proj. auf Ebene Tibia axial	80.6 mm	115.7 mm	259.7 mm		15.7 mm links	19.4 mm posterior	88.7 mm inferior
Werkzeuge > Punkte > prox. Tibiahinterkante lateral (varus valgus)	54.7 mm	93.1 mm	180.4 mm		41.5 mm links	3.1 mm anterior	9.4 mm inferior
Werkzeuge > Punkte > prox. Tibiahinterkante lateral	56.9 mm	96 mm	183.2 mm		39.4 mm links	0.2 mm anterior	12.2 mm inferior
Werkzeuge > Punkte > Kondyle medial proj. auf Ebene Tibia axial	92.8 mm	116.4 mm	255.7 mm		3.4 mm links	20.1 mm posterior	84.7 mm inferior
Werkzeuge > Punkte > Kondyle medial proj. auf Ebene Femur coronar	55.5 mm	77.8 mm	161.2 mm		40.8 mm links	18.4 mm anterior	9.8 mm superior
Werkzeuge > Punkte > Kondyle medial	65.9 mm	94 mm	168.9 mm		30.3 mm links	2.3 mm anterior	2.1 mm superior
Werkzeuge > Punkte > Kondyle lateral proj auf Ebene Tibia axial	81.6 mm	121.6 mm	257.9 mm		14.7 mm links	25.3 mm posterior	86.9 mm inferior
Werkzeuge > Punkte > Kondyle lateral proj auf Ebene Femur coronar	44.5 mm	83.4 mm	164.5 mm		51.7 mm links	12.9 mm anterior	6.5 mm superior
Werkzeuge > Punkte > Kondyle lateral	55 mm	99.5 mm	172.2 mm		41.2 mm links	3.3 mm posterior	1.2 mm inferior
Werkzeuge > Punkte > Femurkopfmittelpunkt	61.7 mm	109.6 mm	74.1 mm		34.6 mm links	13.3 mm posterior	96.9 mm superior
Werkzeuge > Punkte > Femurachsenpunkt proximal	53.6 mm	105.5 mm	105.3 mm		42.6 mm links	9.2 mm posterior	65.7 mm superior
Werkzeuge > Punkte > Femurachsenpunkt distal	51.2 mm	87.6 mm	146.4 mm		45.1 mm links	8.6 mm anterior	24.6 mm superior
Werkzeuge > Punkte > Femur prox. proj. auf Ebene Femur coronar	53.6 mm	105.5 mm	105.3 mm		42.6 mm links	9.2 mm posterior	65.7 mm superior
Werkzeuge > Punkte > Femur Hals Basis proj. auf Ebene Femur coronar	59.7 mm	105.8 mm	96.2 mm		36.5 mm links	9.6 mm posterior	74.8 mm superior
Werkzeuge > Punkte > Femur Hals Basis manuell Pro	53.8 mm	106.7 mm	105.8 mm		42.5 mm links	10.4 mm posterior	65.2 mm superior
Werkzeuge > Punkte > Femur Hals Basis manuell	54.8 mm	113.9 mm	89.3 mm		41.5 mm links	17.6 mm posterior	81.7 mm superior
Werkzeuge > Punkte > Femur Hals Basis (ermittelt durch Proj. auf Ebene manuell)	69.7 mm	121.2 mm	103.5 mm		26.6 mm links	24.9 mm posterior	67.5 mm superior
Werkzeuge > Punkte > Femur Hals Basis (Ebene) proj. auf Ebene Femur axial	69.2 mm	117.7 mm	111.5 mm		27 mm links	21.4 mm posterior	59.5 mm superior
Werkzeuge > Punkte > Endpunkt Verlängerung der Senkrechten auf Kondylenachse	49.1 mm	110.1 mm	101.8 mm		47.2 mm links	13.9 mm posterior	69.2 mm superior
Werkzeuge > Punkte > Endpunkt Senkrechte auf Kondylenachse	51.9 mm	79.6 mm	162.3 mm		44.3 mm links	16.6 mm anterior	8.7 mm superior
Werkzeuge > Punkte > Ende der Verlängerung Senkrechte auf tibia vk (varus valgus)	64.3 mm	81.5 mm	193.7 mm		32 mm links	14.8 mm anterior	22.7 mm inferior
Werkzeuge > Punkte > Ende der Senkrechte auf tibia hk (varus valgus)	59 mm	78.8 mm	182.6 mm		37.3 mm links	17.4 mm anterior	11.6 mm inferior
Werkzeuge > Punkte > dist. Tibiavorderkante medial proj. auf Ebene tibia coronar (varus valgus)	89.9 mm	100.9 mm	269.7 mm		6.4 mm links	4.6 mm posterior	98.7 mm inferior
Werkzeuge > Punkte > dist. Tibiavorderkante medial proj. auf Ebene tibia coronar	91.5 mm	100.2 mm	267.9 mm		4.7 mm links	3.9 mm posterior	96.9 mm inferior
Werkzeuge > Punkte > dist. Tibiavorderkante medial proj. auf Ebene Tibia axial	88.8 mm	92.2 mm	263.2 mm		7.4 mm links	4 mm anterior	92.2 mm inferior
Werkzeuge > Punkte > dist. Tibiavorderkante medial (varus valgus)	89.8 mm	99.9 mm	270 mm		6.5 mm links	3.7 mm posterior	99 mm inferior
Werkzeuge > Punkte > dist. Tibiavorderkante medial	90.9 mm	93.9 mm	269.7 mm		5.4 mm links	2.3 mm anterior	98.7 mm inferior
Werkzeuge > Punkte > dist. Tibiavorderkante lateral proj. auf Ebene tibia coronar (varus valgus)	82.2 mm	102.2 mm	271.7 mm		14 mm links	6 mm posterior	100.7 mm inferior
Werkzeuge > Punkte > dist. Tibiavorderkante lateral proj. auf Ebene tibia coronar	80.6 mm	102.2 mm	270.8 mm		15.7 mm links	5.9 mm posterior	99.8 mm inferior
Werkzeuge > Punkte > dist. Tibiavorderkante lateral proj. auf Ebene Tibia axial	77.9 mm	94.4 mm	266 mm		18.3 mm links	1.9 mm anterior	95 mm inferior
Werkzeuge > Punkte > dist. Tibiavorderkante lateral (varus valgus)	82.1 mm	100.8 mm	272.1 mm		14.2 mm links	4.5 mm posterior	101.1 mm inferior
Werkzeuge > Punkte > dist. Tibiavorderkante lateral	79.9 mm	96.1 mm	272.6 mm		16.3 mm links	0.2 mm anterior	101.6 mm inferior
Werkzeuge > Punkte > AxPro_Kopfszentrum	60 mm	97.4 mm	102.2 mm		36.2 mm links	1.1 mm posterior	68.8 mm superior
Werkzeuge > Punkte > AxPro_Kondyle medial	69.3 mm	118.7 mm	112 mm		26.9 mm links	22.5 mm posterior	59 mm superior
Werkzeuge > Punkte > AxPro_Kondyle lateral	58.5 mm	124.8 mm	114 mm		37.8 mm links	28.6 mm posterior	57 mm superior
Werkzeuge > Linien > Verlängerung Senkrechte auf tibia vk (varus valgus)	13.9 mm	12 mm	46.5 mm	50 mm	13.9 mm links	12 mm anterior	46.5 mm superior	50 mm
Werkzeuge > Linien > Verlängerung der Senkrechten auf Kondylenachse	2.1 mm	22.5 mm	44.6 mm	50 mm	2.1 mm links	22.5 mm posterior	44.6 mm superior	50 mm
Werkzeuge > Linien > transkondyläre Achse	10.9 mm	5.5 mm	3.3 mm	12.7 mm	10.9 mm rechts	5.5 mm anterior	3.3 mm superior	12.7 mm
Werkzeuge > Linien > Tibiaachse	13.9 mm	11.5 mm	44.7 mm	48.2 mm	13.9 mm links	11.5 mm anterior	44.7 mm superior	48.2 mm
Werkzeuge > Linien > Talusachse proj. auf Ebene Tibia axial	8.5 mm	1.7 mm	2.2 mm	9 mm	8.5 mm links	1.7 mm posterior	2.2 mm inferior	9 mm
Werkzeuge > Linien > Senkrechte auf Kondylenachse	0.8 mm	8 mm	15.9 mm	17.8 mm	0.8 mm rechts	8 mm anterior	15.9 mm inferior	17.8 mm
Werkzeuge > Linien > Senkrechte auf dist. Tibiavorderkante in Ebene tibia coronar (varus valgus)	9 mm	7.8 mm	30.3 mm	32.5 mm	9 mm rechts	7.8 mm posterior	30.3 mm inferior	32.5 mm
Werkzeuge > Linien > Senkrecht auf prox. Tibiahinterkante in Ebene tibia coronar (varus valgus)	19.2 mm	14.7 mm	57.5 mm	62.4 mm	19.2 mm links	14.7 mm anterior	57.5 mm superior	62.4 mm
Werkzeuge > Linien > prox. Tibiahinterkante proj. auf Ebene Tibia axial	8 mm	1.5 mm	2.1 mm	8.4 mm	8 mm rechts	1.5 mm anterior	2.1 mm superior	8.4 mm
Werkzeuge > Linien > prox. Tibiahinterkante proj auf Ebene tibia coronar (varus valgus)	10.7 mm	2 mm	3.1 mm	11.3 mm	10.7 mm rechts	2 mm anterior	3.1 mm superior	11.3 mm
Werkzeuge > Linien > prox. Tibiahinterkante proj auf Ebene tibia coronar	8.1 mm	1.4 mm	1.8 mm	8.4 mm	8.1 mm rechts	1.4 mm anterior	1.8 mm superior	8.4 mm
Werkzeuge > Linien > prox. Tibiahinterkante (varus valgus)	10.5 mm	3.9 mm	2.5 mm	11.5 mm	10.5 mm rechts	3.9 mm anterior	2.5 mm superior	11.5 mm
Werkzeuge > Linien > prox. Tibiahinterkante	8.1 mm	1.4 mm	1.8 mm	8.4 mm	8.1 mm rechts	1.4 mm anterior	1.8 mm superior	8.4 mm
Werkzeuge > Linien > prox. femorale Längsachse	1.1 mm	8.4 mm	16 mm	18.1 mm	1.1 mm rechts	8.4 mm posterior	16 mm superior	18.1 mm
Werkzeuge > Linien > Neue Linie 31	10.9 mm	6.1 mm	2 mm	12.6 mm	10.9 mm rechts	6.1 mm anterior	2 mm superior	12.6 mm
Werkzeuge > Linien > Lot von Femurkopfmittelpunk	8 mm	11.6 mm	29.4 mm	32.6 mm	8 mm rechts	11.6 mm posterior	29.4 mm inferior	32.6 mm
Werkzeuge > Linien > Kopfzentrum - Femur Hals Basis (manuell) Linie	6.9 mm	4.3 mm	15.2 mm	17.2 mm	6.9 mm links	4.3 mm posterior	15.2 mm inferior	17.2 mm
Werkzeuge > Linien > Kopfzentrum - Femur Hals Basis (durch Ebene) Linie	8 mm	11.6 mm	29.4 mm	32.6 mm	8 mm rechts	11.6 mm posterior	29.4 mm inferior	32.6 mm
Werkzeuge > Linien > Kondyle_Femur Hals Basis Prox	10.9 mm	6.1 mm	2 mm	12.6 mm	10.9 mm rechts	6.1 mm anterior	2 mm superior	12.6 mm
Werkzeuge > Linien > Kondyle_AxPro_Kopfzentrum	10.9 mm	6.1 mm	2 mm	12.6 mm	10.9 mm rechts	6.1 mm anterior	2 mm superior	12.6 mm
Werkzeuge > Linien > Kondylenachse proj. auf Ebene Femur coronar	10.9 mm	5.5 mm	3.3 mm	12.7 mm	10.9 mm links	5.5 mm posterior	3.3 mm inferior	12.7 mm
Werkzeuge > Linien > Kondylenachse	10.9 mm	5.5 mm	3.3 mm	12.7 mm	10.9 mm links	5.5 mm posterior	3.3 mm inferior	12.7 mm
Werkzeuge > Linien > Kondyle proj. auf Ebene Tibia axial	11.3 mm	5.2 mm	2.2 mm	12.6 mm	11.3 mm links	5.2 mm posterior	2.2 mm inferior	12.6 mm
Werkzeuge > Linien > Femurachse proj. auf Ebene Femur coronar
Werkzeuge > Linien > Femurachse Kopfzentrum	2.5 mm	17.9 mm	41.1 mm	44.9 mm	2.5 mm rechts	17.9 mm posterior	41.1 mm superior	44.9 mm
Werkzeuge > Linien > Femurachse	2.5 mm	17.9 mm	41.1 mm	44.9 mm	2.5 mm rechts	17.9 mm posterior	41.1 mm superior	44.9 mm
Werkzeuge > Linien > dist. Tibiavorderkante proj. auf Ebene tibia coronar (varus valgus)	7.7 mm	1.4 mm	1.9 mm	8 mm	7.7 mm rechts	1.4 mm anterior	1.9 mm superior	8 mm
Werkzeuge > Linien > dist. Tibiavorderkante proj. auf Ebene tibia coronar	10.9 mm	2 mm	2.8 mm	11.5 mm	10.9 mm rechts	2 mm anterior	2.8 mm superior	11.5 mm
Werkzeuge > Linien > dist. Tibiavorderkante proj. auf Ebene Tibia axial	10.9 mm	2.1 mm	2.8 mm	11.5 mm	10.9 mm rechts	2.1 mm anterior	2.8 mm superior	11.5 mm
Werkzeuge > Linien > dist. Tibiavorderkante (varus valgus)	7.7 mm	0.8 mm	2.1 mm	8.1 mm	7.7 mm rechts	0.8 mm anterior	2.1 mm superior	8.1 mm
Werkzeuge > Linien > dist. Tibiavorderkante	10.9 mm	2.1 mm	2.8 mm	11.5 mm	10.9 mm rechts	2.1 mm anterior	2.8 mm superior	11.5 mm
Werkzeuge > Linien > AxPro_Kondyle	10.9 mm	6.1 mm	2 mm	12.6 mm	10.9 mm rechts	6.1 mm anterior	2 mm superior	12.6 mm
Werkzeuge > Winkel > Winkel Schenkelhalsachse Femurachse (mittels Ebene manuell)	169 °	126.9 °	45.6 °	127.2 °	169 °	126.9 °	45.6 °	127.2 °
Werkzeuge > Winkel > Winkel Schenkelhalsachse Femurachse (Femur Hals Basis manuell definiert)	157.9 °	141.1 °	69.2 °	136.8 °	157.9 °	141.1 °	69.2 °	136.8 °
Werkzeuge > Winkel > varus valgus Tibia proj.	1.8 °	0.2 °	3.5 °	1.8 °	1.8 °	0.2 °	3.5 °	1.8 °
Werkzeuge > Winkel > varus valgus Femur proj.	6.2 °	3.3 °	13.2 °	6.5 °	6.2 °	3.3 °	13.2 °	6.5 °
Werkzeuge > Winkel > Torsionswinkel proj. auf Ebene Tibia axial	0.2 °	2.4 °	0.8 °	0.8 °	0.2 °	2.4 °	0.8 °	0.8 °
Werkzeuge > Winkel > Tibiotalare Torsion (TTT) proj.	0.1 °	1.4 °	0.5 °	0.5 °	0.1 °	1.4 °	0.5 °	0.5 °
Werkzeuge > Winkel > FTR (femorotibial Rotation) proj.	3.9 °	32.8 °	14.5 °	14.9 °	3.9 °	32.8 °	14.5 °	14.9 °
Werkzeuge > Winkel > Antetorsionswinkel korrigiert	124 °	6.6 °	85.1 °	82 °	124 °	6.6 °	85.1 °	82 °
Werkzeuge > Winkel > Antetorsionswinkel (über Ebene manuell bestimmt) proj	13.7 °	0.5 °	9.3 °	8.6 °	13.7 °	0.5 °	9.3 °	8.6 °
Werkzeuge > Winkel > Antetorsionswinkel (Femur Hals Basis manuell) proj	20.1 °	3.4 °	26.9 °	27.6 °	20.1 °	3.4 °	26.9 °	27.6 °
Werkzeuge > Ebenen > Tibia coronar
Werkzeuge > Ebenen > Tibia axial
Werkzeuge > Ebenen > Femur coronar
Werkzeuge > Ebenen > Femur axial
Werkzeuge > Ebenen > Ebene manuell
Werkzeuge > Polylinien > Punkte auf Kopf
Werkzeuge > Koordinatensysteme > ks tibia prox.
Werkzeuge > Koordinatensysteme > ks femur
Werkzeuge > Koordinatensysteme > ks
Werkzeuge > Koordinatensysteme > Kopie ks femur
Werkzeuge > Variablen > Kopfachsen_tmp	-100
Werkzeuge > Variablen > 300	300
Werkzeuge > Variablen > 50	50
Werkzeuge > Variablen > -50	-50
