# Supplementary material for: 3D Slicer open-source software plug-in for vector-based angle calculation of canine hind limb alignment in computed tomographic images
Source: PLoS One. 2024 Mar 29;19(3):e0283823. doi: 10.1371/journal.pone.0283823 (PMC10980227; doi:10.1371/journal.pone.0283823)
Supplement: S2 Data — (ZIP) [file pone.0283823.s002.zip › 28.csv]

Werkzeuge Name	Datensatzkoordinatensystem X	Datensatzkoordinatensystem Y	Datensatzkoordinatensystem Z	Datensatzkoordinatensystem 3D	Patientenkoordinatensystem X	Patientenkoordinatensystem Y	Patientenkoordinatensystem Z	Patientenkoordinatensystem 3D	Extra Wert X	Extra Wert Y	Extra Wert Z	Extra Wert 3D	Extra Wert Beschreibung
Ansichten > Ergebnisse varus valgus Tibia > varus valgus Tibia proj.	6.4 °	3.4 °	21.8 °	7.2 °	6.4 °	3.4 °	21.8 °	7.2 °
Ansichten > Ergebnisse varus valgus Femur > varus valgus Femur proj.	5.7 °	5.1 °	14.6 °	7.5 °	5.7 °	5.1 °	14.6 °	7.5 °
Ansichten > Ergebnisse Torsionswinkel Tibia > Torsionswinkel proj. auf Ebene Tibia axial	2.1 °	10.5 °	9 °	9.3 °	2.1 °	10.5 °	9 °	9.3 °
Ansichten > Ergebnisse FTR (femorotibiale Rotation) proj. > FTR (femorotibial Rotation) proj.	2.5 °	6.1 °	9 °	9.3 °	2.5 °	6.1 °	9 °	9.3 °
Ansichten > Ergebnisse AT-Winkel proj. > Winkel Schenkelhalsachse Femurachse (mittels Ebene manuell)	162.7 °	125.1 °	81.5 °	127.6 °	162.7 °	125.1 °	81.5 °	127.6 °
Ansichten > Ergebnisse AT-Winkel proj. > Winkel Schenkelhalsachse Femurachse (Femur Hals Basis manuell definiert)	169.9 °	133 °	85.8 °	135.2 °	169.9 °	133 °	85.8 °	135.2 °
Ansichten > Ergebnisse AT-Winkel proj. > Antetorsionswinkel (über Ebene manuell bestimmt) proj	27.2 °	15.1 °	26.7 °	29.8 °	27.2 °	15.1 °	26.7 °	29.8 °
Ansichten > Ergebnisse AT-Winkel proj. > Antetorsionswinkel (Femur Hals Basis manuell) proj	37.9 °	11.5 °	27.3 °	29.6 °	37.9 °	11.5 °	27.3 °	29.6 °
Ansichten > Ergebnis Tibiotalare Torsion (TTT) > Tibiotalare Torsion (TTT) proj.	1.2 °	7 °	5.4 °	5.5 °	1.2 °	7 °	5.4 °	5.5 °
Ansichten > Eingaben varus valgus Tibia > Tibiaachse proximal	138.1 mm	92.4 mm	225 mm		41.9 mm rechts	3.9 mm anterior	54 mm inferior
Ansichten > Eingaben varus valgus Tibia > Tibiaachse distal	130.6 mm	99.7 mm	262.3 mm		34.4 mm rechts	3.4 mm posterior	91.3 mm inferior
Ansichten > Eingaben varus valgus Tibia > prox. Tibiahinterkante medial (varus valgus)	140.4 mm	91.9 mm	179.6 mm		44.1 mm rechts	4.4 mm anterior	8.6 mm inferior
Ansichten > Eingaben varus valgus Tibia > prox. Tibiahinterkante medial	139.7 mm	98.4 mm	183.3 mm		43.4 mm rechts	2.1 mm posterior	12.3 mm inferior
Ansichten > Eingaben varus valgus Tibia > prox. Tibiahinterkante lateral (varus valgus)	153.6 mm	94.8 mm	181.6 mm		57.3 mm rechts	1.5 mm anterior	10.6 mm inferior
Ansichten > Eingaben varus valgus Tibia > prox. Tibiahinterkante lateral	149 mm	104 mm	186 mm		52.8 mm rechts	7.7 mm posterior	15 mm inferior
Ansichten > Eingaben varus valgus Tibia > dist. Tibiavorderkante medial (varus valgus)	125 mm	100.4 mm	274.7 mm		28.8 mm rechts	4.1 mm posterior	103.7 mm inferior
Ansichten > Eingaben varus valgus Tibia > dist. Tibiavorderkante medial	122.9 mm	94.3 mm	275 mm		26.6 mm rechts	1.9 mm anterior	104 mm inferior
Ansichten > Eingaben varus valgus Tibia > dist. Tibiavorderkante lateral (varus valgus)	132.9 mm	102.5 mm	276.9 mm		36.7 mm rechts	6.2 mm posterior	105.9 mm inferior
Ansichten > Eingaben varus valgus Tibia > dist. Tibiavorderkante lateral	135 mm	98.7 mm	276.6 mm		38.8 mm rechts	2.4 mm posterior	105.6 mm inferior
Ansichten > Eingaben varus valgus Femur > Kondyle medial	138.4 mm	96.9 mm	172.1 mm		42.2 mm rechts	0.6 mm posterior	1.1 mm inferior
Ansichten > Eingaben varus valgus Femur > Kondyle lateral	148.3 mm	105.3 mm	174.8 mm		52.1 mm rechts	9 mm posterior	3.8 mm inferior
Ansichten > Eingaben varus valgus Femur > Femurachsenpunkt proximal	141.7 mm	111.5 mm	108 mm		45.4 mm rechts	15.2 mm posterior	63 mm superior
Ansichten > Eingaben varus valgus Femur > Femurachsenpunkt distal	150.9 mm	97.9 mm	138.3 mm		54.6 mm rechts	1.7 mm posterior	32.7 mm superior
Ansichten > Eingaben Tibiotalare Torsion (TTT) > Tibiaachse proximal	138.1 mm	92.4 mm	225 mm		41.9 mm rechts	3.9 mm anterior	54 mm inferior
Ansichten > Eingaben Tibiotalare Torsion (TTT) > Tibiaachse distal	130.6 mm	99.7 mm	262.3 mm		34.4 mm rechts	3.4 mm posterior	91.3 mm inferior
Ansichten > Eingaben Tibiotalare Torsion (TTT) > Talus medial	126 mm	97.1 mm	280.9 mm		29.7 mm rechts	0.8 mm posterior	109.9 mm inferior
Ansichten > Eingaben Tibiotalare Torsion (TTT) > Talus lateral	133.2 mm	100.9 mm	283.3 mm		37 mm rechts	4.7 mm posterior	112.3 mm inferior
Ansichten > Eingaben Tibiotalare Torsion (TTT) > dist. Tibiavorderkante medial	122.9 mm	94.3 mm	275 mm		26.6 mm rechts	1.9 mm anterior	104 mm inferior
Ansichten > Eingaben Tibiotalare Torsion (TTT) > dist. Tibiavorderkante lateral	135 mm	98.7 mm	276.6 mm		38.8 mm rechts	2.4 mm posterior	105.6 mm inferior
Ansichten > Eingaben Tibia Torsionswinkel > Tibiaachse proximal	138.1 mm	92.4 mm	225 mm		41.9 mm rechts	3.9 mm anterior	54 mm inferior
Ansichten > Eingaben Tibia Torsionswinkel > Tibiaachse distal	130.6 mm	99.7 mm	262.3 mm		34.4 mm rechts	3.4 mm posterior	91.3 mm inferior
Ansichten > Eingaben Tibia Torsionswinkel > prox. Tibiahinterkante medial	139.7 mm	98.4 mm	183.3 mm		43.4 mm rechts	2.1 mm posterior	12.3 mm inferior
Ansichten > Eingaben Tibia Torsionswinkel > prox. Tibiahinterkante lateral	149 mm	104 mm	186 mm		52.8 mm rechts	7.7 mm posterior	15 mm inferior
Ansichten > Eingaben Tibia Torsionswinkel > dist. Tibiavorderkante medial	122.9 mm	94.3 mm	275 mm		26.6 mm rechts	1.9 mm anterior	104 mm inferior
Ansichten > Eingaben Tibia Torsionswinkel > dist. Tibiavorderkante lateral	135 mm	98.7 mm	276.6 mm		38.8 mm rechts	2.4 mm posterior	105.6 mm inferior
Ansichten > Eingaben FTR (femorotibiale Rotation) proj. > Tibiaachse proximal	138.1 mm	92.4 mm	225 mm		41.9 mm rechts	3.9 mm anterior	54 mm inferior
Ansichten > Eingaben FTR (femorotibiale Rotation) proj. > Tibiaachse distal	130.6 mm	99.7 mm	262.3 mm		34.4 mm rechts	3.4 mm posterior	91.3 mm inferior
Ansichten > Eingaben FTR (femorotibiale Rotation) proj. > prox. Tibiahinterkante medial	139.7 mm	98.4 mm	183.3 mm		43.4 mm rechts	2.1 mm posterior	12.3 mm inferior
Ansichten > Eingaben FTR (femorotibiale Rotation) proj. > prox. Tibiahinterkante lateral	149 mm	104 mm	186 mm		52.8 mm rechts	7.7 mm posterior	15 mm inferior
Ansichten > Eingaben FTR (femorotibiale Rotation) proj. > Kondyle medial	138.4 mm	96.9 mm	172.1 mm		42.2 mm rechts	0.6 mm posterior	1.1 mm inferior
Ansichten > Eingaben FTR (femorotibiale Rotation) proj. > Kondyle lateral	148.3 mm	105.3 mm	174.8 mm		52.1 mm rechts	9 mm posterior	3.8 mm inferior
Ansichten > Eingaben AT Winkel proj. > Kondyle medial	138.4 mm	96.9 mm	172.1 mm		42.2 mm rechts	0.6 mm posterior	1.1 mm inferior
Ansichten > Eingaben AT Winkel proj. > Kondyle lateral	148.3 mm	105.3 mm	174.8 mm		52.1 mm rechts	9 mm posterior	3.8 mm inferior
Ansichten > Eingaben AT Winkel proj. > Femurkopfmittelpunkt	129 mm	114.5 mm	76.8 mm		32.8 mm rechts	18.3 mm posterior	94.2 mm superior
Ansichten > Eingaben AT Winkel proj. > Femurachsenpunkt proximal	141.7 mm	111.5 mm	108 mm		45.4 mm rechts	15.2 mm posterior	63 mm superior
Ansichten > Eingaben AT Winkel proj. > Femurachsenpunkt distal	150.9 mm	97.9 mm	138.3 mm		54.6 mm rechts	1.7 mm posterior	32.7 mm superior
Ansichten > Eingaben AT Winkel proj. > Femur Hals Basis manuell	136 mm	120.6 mm	91.1 mm		39.7 mm rechts	24.3 mm posterior	79.9 mm superior
Ansichten > Eingaben AT Winkel proj. > Femur Hals Basis (ermittelt durch Proj. auf Ebene manuell)	136.3 mm	120.5 mm	86.7 mm		40 mm rechts	24.3 mm posterior	84.3 mm superior
Ansichten > Eingaben AT Winkel proj. > Lot von Femurkopfmittelpunk	7.2 mm	6 mm	10 mm	13.7 mm	7.2 mm rechts	6 mm posterior	10 mm inferior	13.7 mm
Ansichten > Eingaben AT Winkel proj. > Ebene manuell
Ansichten > Eingaben AT Winkel proj. > Punkte auf Kopf
Ansichten > Ansicht Werkzeuge varus valgus Tibia > tmp zur Definition der Senkrechten auf tibia vk und hk	134.4 mm	96 mm	243.6 mm		38.1 mm rechts	0.2 mm anterior	72.6 mm inferior
Ansichten > Ansicht Werkzeuge varus valgus Tibia > tmp proj. auf Ebene tibia coronar	134.4 mm	96 mm	243.6 mm		38.1 mm rechts	0.2 mm anterior	72.6 mm inferior
Ansichten > Ansicht Werkzeuge varus valgus Tibia > Tibiaachse proximal	138.1 mm	92.4 mm	225 mm		41.9 mm rechts	3.9 mm anterior	54 mm inferior
Ansichten > Ansicht Werkzeuge varus valgus Tibia > Tibiaachse distal	130.6 mm	99.7 mm	262.3 mm		34.4 mm rechts	3.4 mm posterior	91.3 mm inferior
Ansichten > Ansicht Werkzeuge varus valgus Tibia > prox. Tibiahinterkante medial proj. auf Ebene tibia coronar (varus valgus)	144.9 mm	83.1 mm	182.2 mm		48.6 mm rechts	13.1 mm anterior	11.2 mm inferior
Ansichten > Ansicht Werkzeuge varus valgus Tibia > prox. Tibiahinterkante medial (varus valgus)	140.4 mm	91.9 mm	179.6 mm		44.1 mm rechts	4.4 mm anterior	8.6 mm inferior
Ansichten > Ansicht Werkzeuge varus valgus Tibia > prox. Tibiahinterkante lateral proj. auf Ebene tibia coronar (varus valgus)	156.4 mm	89.3 mm	183.2 mm		60.1 mm rechts	6.9 mm anterior	12.2 mm inferior
Ansichten > Ansicht Werkzeuge varus valgus Tibia > prox. Tibiahinterkante lateral (varus valgus)	153.6 mm	94.8 mm	181.6 mm		57.3 mm rechts	1.5 mm anterior	10.6 mm inferior
Ansichten > Ansicht Werkzeuge varus valgus Tibia > Ende der Verlängerung Senkrechte auf tibia vk (varus valgus)	149.2 mm	89.5 mm	196.3 mm		52.9 mm rechts	6.7 mm anterior	25.3 mm inferior
Ansichten > Ansicht Werkzeuge varus valgus Tibia > Ende der Senkrechte auf tibia hk (varus valgus)	146.3 mm	83.9 mm	182.4 mm		50 mm rechts	12.4 mm anterior	11.4 mm inferior
Ansichten > Ansicht Werkzeuge varus valgus Tibia > dist. Tibiavorderkante medial proj. auf Ebene tibia coronar (varus valgus)	125 mm	100.5 mm	274.7 mm		28.7 mm rechts	4.2 mm posterior	103.7 mm inferior
Ansichten > Ansicht Werkzeuge varus valgus Tibia > dist. Tibiavorderkante medial (varus valgus)	125 mm	100.4 mm	274.7 mm		28.8 mm rechts	4.1 mm posterior	103.7 mm inferior
Ansichten > Ansicht Werkzeuge varus valgus Tibia > dist. Tibiavorderkante lateral proj. auf Ebene tibia coronar (varus valgus)	131.9 mm	104.5 mm	276.3 mm		35.6 mm rechts	8.3 mm posterior	105.3 mm inferior
Ansichten > Ansicht Werkzeuge varus valgus Tibia > dist. Tibiavorderkante lateral (varus valgus)	132.9 mm	102.5 mm	276.9 mm		36.7 mm rechts	6.2 mm posterior	105.9 mm inferior
Ansichten > Ansicht Werkzeuge varus valgus Tibia > Verlängerung Senkrechte auf tibia vk (varus valgus)	14.8 mm	6.5 mm	47.3 mm	50 mm	14.8 mm rechts	6.5 mm anterior	47.3 mm superior	50 mm
Ansichten > Ansicht Werkzeuge varus valgus Tibia > Tibiaachse	7.5 mm	7.3 mm	37.3 mm	38.7 mm	7.5 mm rechts	7.3 mm anterior	37.3 mm superior	38.7 mm
Ansichten > Ansicht Werkzeuge varus valgus Tibia > Senkrechte auf dist. Tibiavorderkante in Ebene tibia coronar (varus valgus)	9.7 mm	4.3 mm	31 mm	32.7 mm	9.7 mm links	4.3 mm posterior	31 mm inferior	32.7 mm
Ansichten > Ansicht Werkzeuge varus valgus Tibia > Senkrecht auf prox. Tibiahinterkante in Ebene tibia coronar (varus valgus)	11.9 mm	12.2 mm	61.3 mm	63.6 mm	11.9 mm rechts	12.2 mm anterior	61.3 mm superior	63.6 mm
Ansichten > Ansicht Werkzeuge varus valgus Tibia > prox. Tibiahinterkante proj auf Ebene tibia coronar (varus valgus)	11.5 mm	6.2 mm	1 mm	13.1 mm	11.5 mm links	6.2 mm anterior	1 mm superior	13.1 mm
Ansichten > Ansicht Werkzeuge varus valgus Tibia > prox. Tibiahinterkante (varus valgus)	13.2 mm	2.9 mm	2 mm	13.7 mm	13.2 mm links	2.9 mm anterior	2 mm superior	13.7 mm
Ansichten > Ansicht Werkzeuge varus valgus Tibia > dist. Tibiavorderkante proj. auf Ebene tibia coronar (varus valgus)	6.9 mm	4 mm	1.6 mm	8.2 mm	6.9 mm links	4 mm anterior	1.6 mm superior	8.2 mm
Ansichten > Ansicht Werkzeuge varus valgus Tibia > dist. Tibiavorderkante (varus valgus)	7.9 mm	2.1 mm	2.2 mm	8.5 mm	7.9 mm links	2.1 mm anterior	2.2 mm superior	8.5 mm
Ansichten > Ansicht Werkzeuge varus valgus Tibia > varus valgus Tibia proj.	6.4 °	3.4 °	21.8 °	7.2 °	6.4 °	3.4 °	21.8 °	7.2 °
Ansichten > Ansicht Werkzeuge varus valgus Tibia > Tibia coronar
Ansichten > Ansicht Werkzeuge varus valgus Tibia > ks tibia prox.
Ansichten > Ansicht Werkzeuge varus valgus Femur > Kondyle medial proj. auf Ebene Femur coronar	153.3 mm	82.8 mm	161.3 mm		57 mm rechts	13.4 mm anterior	9.7 mm superior
Ansichten > Ansicht Werkzeuge varus valgus Femur > Kondyle medial	138.4 mm	96.9 mm	172.1 mm		42.2 mm rechts	0.6 mm posterior	1.1 mm inferior
Ansichten > Ansicht Werkzeuge varus valgus Femur > Kondyle lateral proj auf Ebene Femur coronar	163.2 mm	91.2 mm	164 mm		66.9 mm rechts	5.1 mm anterior	7 mm superior
Ansichten > Ansicht Werkzeuge varus valgus Femur > Kondyle lateral	148.3 mm	105.3 mm	174.8 mm		52.1 mm rechts	9 mm posterior	3.8 mm inferior
Ansichten > Ansicht Werkzeuge varus valgus Femur > Femurachsenpunkt proximal	141.7 mm	111.5 mm	108 mm		45.4 mm rechts	15.2 mm posterior	63 mm superior
Ansichten > Ansicht Werkzeuge varus valgus Femur > Femurachsenpunkt distal	150.9 mm	97.9 mm	138.3 mm		54.6 mm rechts	1.7 mm posterior	32.7 mm superior
Ansichten > Ansicht Werkzeuge varus valgus Femur > Femur prox. proj. auf Ebene Femur coronar	141.7 mm	111.5 mm	108 mm		45.4 mm rechts	15.2 mm posterior	63 mm superior
Ansichten > Ansicht Werkzeuge varus valgus Femur > Endpunkt Verlängerung der Senkrechten auf Kondylenachse	142.4 mm	121.9 mm	95.3 mm		46.1 mm rechts	25.7 mm posterior	75.7 mm superior
Ansichten > Ansicht Werkzeuge varus valgus Femur > Endpunkt Senkrechte auf Kondylenachse	155.6 mm	84.7 mm	161.9 mm		59.3 mm rechts	11.5 mm anterior	9.1 mm superior
Ansichten > Ansicht Werkzeuge varus valgus Femur > Verlängerung der Senkrechten auf Kondylenachse	8.5 mm	24 mm	43 mm	50 mm	8.5 mm links	24 mm posterior	43 mm superior	50 mm
Ansichten > Ansicht Werkzeuge varus valgus Femur > Senkrechte auf Kondylenachse	4.7 mm	13.2 mm	23.6 mm	27.4 mm	4.7 mm rechts	13.2 mm anterior	23.6 mm inferior	27.4 mm
Ansichten > Ansicht Werkzeuge varus valgus Femur > Kondylenachse proj. auf Ebene Femur coronar	9.9 mm	8.4 mm	2.7 mm	13.2 mm	9.9 mm rechts	8.4 mm posterior	2.7 mm inferior	13.2 mm
Ansichten > Ansicht Werkzeuge varus valgus Femur > Kondylenachse	9.9 mm	8.4 mm	2.7 mm	13.2 mm	9.9 mm rechts	8.4 mm posterior	2.7 mm inferior	13.2 mm
Ansichten > Ansicht Werkzeuge varus valgus Femur > Femurachse proj. auf Ebene Femur coronar
Ansichten > Ansicht Werkzeuge varus valgus Femur > Femurachse	9.2 mm	13.5 mm	30.3 mm	34.4 mm	9.2 mm links	13.5 mm posterior	30.3 mm superior	34.4 mm
Ansichten > Ansicht Werkzeuge varus valgus Femur > varus valgus Femur proj.	5.7 °	5.1 °	14.6 °	7.5 °	5.7 °	5.1 °	14.6 °	7.5 °
Ansichten > Ansicht Werkzeuge varus valgus Femur > Femur coronar
Ansichten > Ansicht Werkzeuge varus valgus Femur > ks femur
Ansichten > Ansicht Werkzeuge Torsionswinkel Tibia > Tibiaachse proximal	138.1 mm	92.4 mm	225 mm		41.9 mm rechts	3.9 mm anterior	54 mm inferior
Ansichten > Ansicht Werkzeuge Torsionswinkel Tibia > Tibiaachse distal	130.6 mm	99.7 mm	262.3 mm		34.4 mm rechts	3.4 mm posterior	91.3 mm inferior
Ansichten > Ansicht Werkzeuge Torsionswinkel Tibia > prox. Tibiahinterkante medial proj. auf Ebene Tibia axial	124.6 mm	113 mm	258.5 mm		28.3 mm rechts	16.8 mm posterior	87.5 mm inferior
Ansichten > Ansicht Werkzeuge Torsionswinkel Tibia > prox. Tibiahinterkante medial	139.7 mm	98.4 mm	183.3 mm		43.4 mm rechts	2.1 mm posterior	12.3 mm inferior
Ansichten > Ansicht Werkzeuge Torsionswinkel Tibia > prox. Tibiahinterkante lateral proj. auf Ebene Tibia axial	134.3 mm	118.3 mm	259.4 mm		38.1 mm rechts	22.1 mm posterior	88.4 mm inferior
Ansichten > Ansicht Werkzeuge Torsionswinkel Tibia > prox. Tibiahinterkante lateral	149 mm	104 mm	186 mm		52.8 mm rechts	7.7 mm posterior	15 mm inferior
Ansichten > Ansicht Werkzeuge Torsionswinkel Tibia > dist. Tibiavorderkante medial proj. auf Ebene Tibia axial	125.4 mm	92 mm	262.7 mm		29.1 mm rechts	4.3 mm anterior	91.7 mm inferior
Ansichten > Ansicht Werkzeuge Torsionswinkel Tibia > dist. Tibiavorderkante medial	122.9 mm	94.3 mm	275 mm		26.6 mm rechts	1.9 mm anterior	104 mm inferior
Ansichten > Ansicht Werkzeuge Torsionswinkel Tibia > dist. Tibiavorderkante lateral proj. auf Ebene Tibia axial	137.5 mm	96.3 mm	264.3 mm		41.2 mm rechts	0 mm anterior	93.3 mm inferior
Ansichten > Ansicht Werkzeuge Torsionswinkel Tibia > dist. Tibiavorderkante lateral	135 mm	98.7 mm	276.6 mm		38.8 mm rechts	2.4 mm posterior	105.6 mm inferior
Ansichten > Ansicht Werkzeuge Torsionswinkel Tibia > prox. Tibiahinterkante proj. auf Ebene Tibia axial	9.7 mm	5.3 mm	0.9 mm	11.1 mm	9.7 mm links	5.3 mm anterior	0.9 mm superior	11.1 mm
Ansichten > Ansicht Werkzeuge Torsionswinkel Tibia > prox. Tibiahinterkante	9.4 mm	5.6 mm	2.7 mm	11.3 mm	9.4 mm links	5.6 mm anterior	2.7 mm superior	11.3 mm
Ansichten > Ansicht Werkzeuge Torsionswinkel Tibia > dist. Tibiavorderkante proj. auf Ebene Tibia axial	12.1 mm	4.3 mm	1.6 mm	13 mm	12.1 mm links	4.3 mm anterior	1.6 mm superior	13 mm
Ansichten > Ansicht Werkzeuge Torsionswinkel Tibia > dist. Tibiavorderkante	12.1 mm	4.3 mm	1.6 mm	13 mm	12.1 mm links	4.3 mm anterior	1.6 mm superior	13 mm
Ansichten > Ansicht Werkzeuge Torsionswinkel Tibia > Torsionswinkel proj. auf Ebene Tibia axial	2.1 °	10.5 °	9 °	9.3 °	2.1 °	10.5 °	9 °	9.3 °
Ansichten > Ansicht Werkzeuge Torsionswinkel Tibia > Tibia axial
Ansichten > Ansicht Werkzeuge Torsionswinkel Tibia > ks tibia prox.
Ansichten > Ansicht Werkzeuge Tibiotalare Torsion (TTT) > Tibiaachse proximal	138.1 mm	92.4 mm	225 mm		41.9 mm rechts	3.9 mm anterior	54 mm inferior
Ansichten > Ansicht Werkzeuge Tibiotalare Torsion (TTT) > Tibiaachse distal	130.6 mm	99.7 mm	262.3 mm		34.4 mm rechts	3.4 mm posterior	91.3 mm inferior
Ansichten > Ansicht Werkzeuge Tibiotalare Torsion (TTT) > Talus medial proj. auf Ebene Tibia axial	129.5 mm	93.7 mm	263.2 mm		33.3 mm rechts	2.6 mm anterior	92.2 mm inferior
Ansichten > Ansicht Werkzeuge Tibiotalare Torsion (TTT) > Talus medial	126 mm	97.1 mm	280.9 mm		29.7 mm rechts	0.8 mm posterior	109.9 mm inferior
Ansichten > Ansicht Werkzeuge Tibiotalare Torsion (TTT) > Talus lateral proj. auf Ebene Tibia axial	137.1 mm	97.2 mm	264.1 mm		40.8 mm rechts	0.9 mm posterior	93.1 mm inferior
Ansichten > Ansicht Werkzeuge Tibiotalare Torsion (TTT) > Talus lateral	133.2 mm	100.9 mm	283.3 mm		37 mm rechts	4.7 mm posterior	112.3 mm inferior
Ansichten > Ansicht Werkzeuge Tibiotalare Torsion (TTT) > dist. Tibiavorderkante medial proj. auf Ebene Tibia axial	125.4 mm	92 mm	262.7 mm		29.1 mm rechts	4.3 mm anterior	91.7 mm inferior
Ansichten > Ansicht Werkzeuge Tibiotalare Torsion (TTT) > dist. Tibiavorderkante medial	122.9 mm	94.3 mm	275 mm		26.6 mm rechts	1.9 mm anterior	104 mm inferior
Ansichten > Ansicht Werkzeuge Tibiotalare Torsion (TTT) > dist. Tibiavorderkante lateral proj. auf Ebene Tibia axial	137.5 mm	96.3 mm	264.3 mm		41.2 mm rechts	0 mm anterior	93.3 mm inferior
Ansichten > Ansicht Werkzeuge Tibiotalare Torsion (TTT) > dist. Tibiavorderkante lateral	135 mm	98.7 mm	276.6 mm		38.8 mm rechts	2.4 mm posterior	105.6 mm inferior
Ansichten > Ansicht Werkzeuge Tibiotalare Torsion (TTT) > Talusachse proj. auf Ebene Tibia axial	7.6 mm	3.5 mm	0.8 mm	8.4 mm	7.6 mm rechts	3.5 mm posterior	0.8 mm inferior	8.4 mm
Ansichten > Ansicht Werkzeuge Tibiotalare Torsion (TTT) > dist. Tibiavorderkante proj. auf Ebene Tibia axial	12.1 mm	4.3 mm	1.6 mm	13 mm	12.1 mm links	4.3 mm anterior	1.6 mm superior	13 mm
Ansichten > Ansicht Werkzeuge Tibiotalare Torsion (TTT) > Tibiotalare Torsion (TTT) proj.	1.2 °	7 °	5.4 °	5.5 °	1.2 °	7 °	5.4 °	5.5 °
Ansichten > Ansicht Werkzeuge Tibiotalare Torsion (TTT) > Tibia axial
Ansichten > Ansicht Werkzeuge Tibiotalare Torsion (TTT) > ks tibia prox.
Ansichten > Ansicht Werkzeuge FTR > prox. Tibiahinterkante medial proj. auf Ebene Tibia axial	124.6 mm	113 mm	258.5 mm		28.3 mm rechts	16.8 mm posterior	87.5 mm inferior
Ansichten > Ansicht Werkzeuge FTR > prox. Tibiahinterkante medial	139.7 mm	98.4 mm	183.3 mm		43.4 mm rechts	2.1 mm posterior	12.3 mm inferior
Ansichten > Ansicht Werkzeuge FTR > prox. Tibiahinterkante lateral proj. auf Ebene Tibia axial	134.3 mm	118.3 mm	259.4 mm		38.1 mm rechts	22.1 mm posterior	88.4 mm inferior
Ansichten > Ansicht Werkzeuge FTR > prox. Tibiahinterkante lateral	149 mm	104 mm	186 mm		52.8 mm rechts	7.7 mm posterior	15 mm inferior
Ansichten > Ansicht Werkzeuge FTR > Kondyle medial proj. auf Ebene Tibia axial	121.2 mm	113.6 mm	257.7 mm		25 mm rechts	17.3 mm posterior	86.7 mm inferior
Ansichten > Ansicht Werkzeuge FTR > Kondyle medial	138.4 mm	96.9 mm	172.1 mm		42.2 mm rechts	0.6 mm posterior	1.1 mm inferior
Ansichten > Ansicht Werkzeuge FTR > Kondyle lateral proj auf Ebene Tibia axial	131.6 mm	121.5 mm	258.2 mm		35.3 mm rechts	25.3 mm posterior	87.2 mm inferior
Ansichten > Ansicht Werkzeuge FTR > Kondyle lateral	148.3 mm	105.3 mm	174.8 mm		52.1 mm rechts	9 mm posterior	3.8 mm inferior
Ansichten > Ansicht Werkzeuge FTR > prox. Tibiahinterkante proj. auf Ebene Tibia axial	9.7 mm	5.3 mm	0.9 mm	11.1 mm	9.7 mm links	5.3 mm anterior	0.9 mm superior	11.1 mm
Ansichten > Ansicht Werkzeuge FTR > prox. Tibiahinterkante	9.4 mm	5.6 mm	2.7 mm	11.3 mm	9.4 mm links	5.6 mm anterior	2.7 mm superior	11.3 mm
Ansichten > Ansicht Werkzeuge FTR > Kondylenachse	9.9 mm	8.4 mm	2.7 mm	13.2 mm	9.9 mm rechts	8.4 mm posterior	2.7 mm inferior	13.2 mm
Ansichten > Ansicht Werkzeuge FTR > Kondyle proj. auf Ebene Tibia axial	10.3 mm	7.9 mm	0.5 mm	13 mm	10.3 mm rechts	7.9 mm posterior	0.5 mm inferior	13 mm
Ansichten > Ansicht Werkzeuge FTR > FTR (femorotibial Rotation) proj.	2.5 °	6.1 °	9 °	9.3 °	2.5 °	6.1 °	9 °	9.3 °
Ansichten > Ansicht Werkzeuge FTR > Tibia axial
Ansichten > Ansicht Werkzeuge FTR > ks tibia prox.
Ansichten > Ansicht Werkzeuge AT-Winkel (best. mittels Ebene) > TMP B	133.2 mm	102.1 mm	106.4 mm		36.9 mm rechts	5.9 mm posterior	64.6 mm superior
Ansichten > Ansicht Werkzeuge AT-Winkel (best. mittels Ebene) > tmp A	131.9 mm	103.7 mm	107.5 mm		35.6 mm rechts	7.5 mm posterior	63.5 mm superior
Ansichten > Ansicht Werkzeuge AT-Winkel (best. mittels Ebene) > TMP6	128.2 mm	92.9 mm	103.8 mm		31.9 mm rechts	3.4 mm anterior	67.2 mm superior
Ansichten > Ansicht Werkzeuge AT-Winkel (best. mittels Ebene) > TMP5	119.8 mm	128.1 mm	46.5 mm		23.6 mm rechts	31.8 mm posterior	124.5 mm superior
Ansichten > Ansicht Werkzeuge AT-Winkel (best. mittels Ebene) > Kondyle medial	138.4 mm	96.9 mm	172.1 mm		42.2 mm rechts	0.6 mm posterior	1.1 mm inferior
Ansichten > Ansicht Werkzeuge AT-Winkel (best. mittels Ebene) > Kondyle lateral	148.3 mm	105.3 mm	174.8 mm		52.1 mm rechts	9 mm posterior	3.8 mm inferior
Ansichten > Ansicht Werkzeuge AT-Winkel (best. mittels Ebene) > Femurkopfmittelpunkt	129 mm	114.5 mm	76.8 mm		32.8 mm rechts	18.3 mm posterior	94.2 mm superior
Ansichten > Ansicht Werkzeuge AT-Winkel (best. mittels Ebene) > Femurachsenpunkt proximal	141.7 mm	111.5 mm	108 mm		45.4 mm rechts	15.2 mm posterior	63 mm superior
Ansichten > Ansicht Werkzeuge AT-Winkel (best. mittels Ebene) > Femurachsenpunkt distal	150.9 mm	97.9 mm	138.3 mm		54.6 mm rechts	1.7 mm posterior	32.7 mm superior
Ansichten > Ansicht Werkzeuge AT-Winkel (best. mittels Ebene) > Femur Hals Basis manuell Pro	141.3 mm	112.8 mm	108.7 mm		45 mm rechts	16.5 mm posterior	62.3 mm superior
Ansichten > Ansicht Werkzeuge AT-Winkel (best. mittels Ebene) > Femur Hals Basis manuell	136 mm	120.6 mm	91.1 mm		39.7 mm rechts	24.3 mm posterior	79.9 mm superior
Ansichten > Ansicht Werkzeuge AT-Winkel (best. mittels Ebene) > Femur Hals Basis (ermittelt durch Proj. auf Ebene manuell)	136.3 mm	120.5 mm	86.7 mm		40 mm rechts	24.3 mm posterior	84.3 mm superior
Ansichten > Ansicht Werkzeuge AT-Winkel (best. mittels Ebene) > Femur Hals Basis (Ebene) proj. auf Ebene Femur axial	142.6 mm	111.2 mm	107.6 mm		46.3 mm rechts	14.9 mm posterior	63.4 mm superior
Ansichten > Ansicht Werkzeuge AT-Winkel (best. mittels Ebene) > AxPro_Kopfszentrum	137.6 mm	101.9 mm	105 mm		41.3 mm rechts	5.7 mm posterior	66 mm superior
Ansichten > Ansicht Werkzeuge AT-Winkel (best. mittels Ebene) > AxPro_Kondyle medial	122.1 mm	121 mm	118.2 mm		25.8 mm rechts	24.7 mm posterior	52.8 mm superior
Ansichten > Ansicht Werkzeuge AT-Winkel (best. mittels Ebene) > AxPro_Kondyle lateral	131.5 mm	130 mm	119.4 mm		35.3 mm rechts	33.8 mm posterior	51.6 mm superior
Ansichten > Ansicht Werkzeuge AT-Winkel (best. mittels Ebene) > Neue Linie 31	9.4 mm	9 mm	1.2 mm	13.1 mm	9.4 mm links	9 mm anterior	1.2 mm superior	13.1 mm
Ansichten > Ansicht Werkzeuge AT-Winkel (best. mittels Ebene) > Kopfzentrum - Femur Hals Basis (manuell) Linie	6.9 mm	6.1 mm	14.4 mm	17.1 mm	6.9 mm rechts	6.1 mm posterior	14.4 mm inferior	17.1 mm
Ansichten > Ansicht Werkzeuge AT-Winkel (best. mittels Ebene) > Kopfzentrum - Femur Hals Basis (durch Ebene) Linie	7.2 mm	6 mm	10 mm	13.7 mm	7.2 mm rechts	6 mm posterior	10 mm inferior	13.7 mm
Ansichten > Ansicht Werkzeuge AT-Winkel (best. mittels Ebene) > Kondyle_Femur Hals Basis Prox	9.4 mm	9 mm	1.2 mm	13.1 mm	9.4 mm links	9 mm anterior	1.2 mm superior	13.1 mm
Ansichten > Ansicht Werkzeuge AT-Winkel (best. mittels Ebene) > Kondyle_AxPro_Kopfzentrum	9.4 mm	9 mm	1.2 mm	13.1 mm	9.4 mm links	9 mm anterior	1.2 mm superior	13.1 mm
Ansichten > Ansicht Werkzeuge AT-Winkel (best. mittels Ebene) > Femurachse Kopfzentrum	9.2 mm	13.5 mm	30.3 mm	34.4 mm	9.2 mm links	13.5 mm posterior	30.3 mm superior	34.4 mm
Ansichten > Ansicht Werkzeuge AT-Winkel (best. mittels Ebene) > Femurachse	9.2 mm	13.5 mm	30.3 mm	34.4 mm	9.2 mm links	13.5 mm posterior	30.3 mm superior	34.4 mm
Ansichten > Ansicht Werkzeuge AT-Winkel (best. mittels Ebene) > AxPro_Kondyle	9.4 mm	9 mm	1.2 mm	13.1 mm	9.4 mm links	9 mm anterior	1.2 mm superior	13.1 mm
Ansichten > Ansicht Werkzeuge AT-Winkel (best. mittels Ebene) > Winkel Schenkelhalsachse Femurachse (mittels Ebene manuell)	162.7 °	125.1 °	81.5 °	127.6 °	162.7 °	125.1 °	81.5 °	127.6 °
Ansichten > Ansicht Werkzeuge AT-Winkel (best. mittels Ebene) > Winkel Schenkelhalsachse Femurachse (Femur Hals Basis manuell definiert)	169.9 °	133 °	85.8 °	135.2 °	169.9 °	133 °	85.8 °	135.2 °
Ansichten > Ansicht Werkzeuge AT-Winkel (best. mittels Ebene) > Antetorsionswinkel korrigiert	20.5 °	8.4 °	17.8 °	19.6 °	20.5 °	8.4 °	17.8 °	19.6 °
Ansichten > Ansicht Werkzeuge AT-Winkel (best. mittels Ebene) > Antetorsionswinkel (über Ebene manuell bestimmt) proj	27.2 °	15.1 °	26.7 °	29.8 °	27.2 °	15.1 °	26.7 °	29.8 °
Ansichten > Ansicht Werkzeuge AT-Winkel (best. mittels Ebene) > Antetorsionswinkel (Femur Hals Basis manuell) proj	37.9 °	11.5 °	27.3 °	29.6 °	37.9 °	11.5 °	27.3 °	29.6 °
Ansichten > Ansicht Werkzeuge AT-Winkel (best. mittels Ebene) > Femur axial
Ansichten > Ansicht Werkzeuge AT-Winkel (best. mittels Ebene) > Ebene manuell
Ansichten > Ansicht Werkzeuge AT-Winkel (best. mittels Ebene) > ks femur
Ansichten > Ansicht Werkzeuge AT-Winkel (best. mittels Ebene) > Kopie ks femur
Ansichten > Ansicht Werkzeuge AT-Winkel (best. mittels Ebene) > Punkte auf Kopf
Werkzeuge > Punkte > tmp zur Definition der Senkrechten auf tibia vk und hk	134.4 mm	96 mm	243.6 mm		38.1 mm rechts	0.2 mm anterior	72.6 mm inferior
Werkzeuge > Punkte > tmp proj. auf Ebene tibia coronar	134.4 mm	96 mm	243.6 mm		38.1 mm rechts	0.2 mm anterior	72.6 mm inferior
Werkzeuge > Punkte > TMP B	133.2 mm	102.1 mm	106.4 mm		36.9 mm rechts	5.9 mm posterior	64.6 mm superior
Werkzeuge > Punkte > tmp A	131.9 mm	103.7 mm	107.5 mm		35.6 mm rechts	7.5 mm posterior	63.5 mm superior
Werkzeuge > Punkte > TMP6	128.2 mm	92.9 mm	103.8 mm		31.9 mm rechts	3.4 mm anterior	67.2 mm superior
Werkzeuge > Punkte > TMP5	119.8 mm	128.1 mm	46.5 mm		23.6 mm rechts	31.8 mm posterior	124.5 mm superior
Werkzeuge > Punkte > Tibiaachse proximal	138.1 mm	92.4 mm	225 mm		41.9 mm rechts	3.9 mm anterior	54 mm inferior
Werkzeuge > Punkte > Tibiaachse distal	130.6 mm	99.7 mm	262.3 mm		34.4 mm rechts	3.4 mm posterior	91.3 mm inferior
Werkzeuge > Punkte > Talus medial proj. auf Ebene Tibia axial	129.5 mm	93.7 mm	263.2 mm		33.3 mm rechts	2.6 mm anterior	92.2 mm inferior
Werkzeuge > Punkte > Talus medial	126 mm	97.1 mm	280.9 mm		29.7 mm rechts	0.8 mm posterior	109.9 mm inferior
Werkzeuge > Punkte > Talus lateral proj. auf Ebene Tibia axial	137.1 mm	97.2 mm	264.1 mm		40.8 mm rechts	0.9 mm posterior	93.1 mm inferior
Werkzeuge > Punkte > Talus lateral	133.2 mm	100.9 mm	283.3 mm		37 mm rechts	4.7 mm posterior	112.3 mm inferior
Werkzeuge > Punkte > prox. Tibiahinterkante medial proj. auf Ebene tibia coronar (varus valgus)	144.9 mm	83.1 mm	182.2 mm		48.6 mm rechts	13.1 mm anterior	11.2 mm inferior
Werkzeuge > Punkte > prox. Tibiahinterkante medial proj. auf Ebene tibia coronar	146.4 mm	85.4 mm	187.1 mm		50.1 mm rechts	10.9 mm anterior	16.1 mm inferior
Werkzeuge > Punkte > prox. Tibiahinterkante medial proj. auf Ebene Tibia axial	124.6 mm	113 mm	258.5 mm		28.3 mm rechts	16.8 mm posterior	87.5 mm inferior
Werkzeuge > Punkte > prox. Tibiahinterkante medial (varus valgus)	140.4 mm	91.9 mm	179.6 mm		44.1 mm rechts	4.4 mm anterior	8.6 mm inferior
Werkzeuge > Punkte > prox. Tibiahinterkante medial	139.7 mm	98.4 mm	183.3 mm		43.4 mm rechts	2.1 mm posterior	12.3 mm inferior
Werkzeuge > Punkte > prox. Tibiahinterkante lateral proj. auf Ebene tibia coronar (varus valgus)	156.4 mm	89.3 mm	183.2 mm		60.1 mm rechts	6.9 mm anterior	12.2 mm inferior
Werkzeuge > Punkte > prox. Tibiahinterkante lateral proj. auf Ebene tibia coronar	155.7 mm	91 mm	189.9 mm		59.5 mm rechts	5.3 mm anterior	18.9 mm inferior
Werkzeuge > Punkte > prox. Tibiahinterkante lateral proj. auf Ebene Tibia axial	134.3 mm	118.3 mm	259.4 mm		38.1 mm rechts	22.1 mm posterior	88.4 mm inferior
Werkzeuge > Punkte > prox. Tibiahinterkante lateral (varus valgus)	153.6 mm	94.8 mm	181.6 mm		57.3 mm rechts	1.5 mm anterior	10.6 mm inferior
Werkzeuge > Punkte > prox. Tibiahinterkante lateral	149 mm	104 mm	186 mm		52.8 mm rechts	7.7 mm posterior	15 mm inferior
Werkzeuge > Punkte > Kondyle medial proj. auf Ebene Tibia axial	121.2 mm	113.6 mm	257.7 mm		25 mm rechts	17.3 mm posterior	86.7 mm inferior
Werkzeuge > Punkte > Kondyle medial proj. auf Ebene Femur coronar	153.3 mm	82.8 mm	161.3 mm		57 mm rechts	13.4 mm anterior	9.7 mm superior
Werkzeuge > Punkte > Kondyle medial	138.4 mm	96.9 mm	172.1 mm		42.2 mm rechts	0.6 mm posterior	1.1 mm inferior
Werkzeuge > Punkte > Kondyle lateral proj auf Ebene Tibia axial	131.6 mm	121.5 mm	258.2 mm		35.3 mm rechts	25.3 mm posterior	87.2 mm inferior
Werkzeuge > Punkte > Kondyle lateral proj auf Ebene Femur coronar	163.2 mm	91.2 mm	164 mm		66.9 mm rechts	5.1 mm anterior	7 mm superior
Werkzeuge > Punkte > Kondyle lateral	148.3 mm	105.3 mm	174.8 mm		52.1 mm rechts	9 mm posterior	3.8 mm inferior
Werkzeuge > Punkte > Femurkopfmittelpunkt	129 mm	114.5 mm	76.8 mm		32.8 mm rechts	18.3 mm posterior	94.2 mm superior
Werkzeuge > Punkte > Femurachsenpunkt proximal	141.7 mm	111.5 mm	108 mm		45.4 mm rechts	15.2 mm posterior	63 mm superior
Werkzeuge > Punkte > Femurachsenpunkt distal	150.9 mm	97.9 mm	138.3 mm		54.6 mm rechts	1.7 mm posterior	32.7 mm superior
Werkzeuge > Punkte > Femur prox. proj. auf Ebene Femur coronar	141.7 mm	111.5 mm	108 mm		45.4 mm rechts	15.2 mm posterior	63 mm superior
Werkzeuge > Punkte > Femur Hals Basis proj. auf Ebene Femur coronar	135.6 mm	121.1 mm	87.2 mm		39.4 mm rechts	24.8 mm posterior	83.8 mm superior
Werkzeuge > Punkte > Femur Hals Basis manuell Pro	141.3 mm	112.8 mm	108.7 mm		45 mm rechts	16.5 mm posterior	62.3 mm superior
Werkzeuge > Punkte > Femur Hals Basis manuell	136 mm	120.6 mm	91.1 mm		39.7 mm rechts	24.3 mm posterior	79.9 mm superior
Werkzeuge > Punkte > Femur Hals Basis (ermittelt durch Proj. auf Ebene manuell)	136.3 mm	120.5 mm	86.7 mm		40 mm rechts	24.3 mm posterior	84.3 mm superior
Werkzeuge > Punkte > Femur Hals Basis (Ebene) proj. auf Ebene Femur axial	142.6 mm	111.2 mm	107.6 mm		46.3 mm rechts	14.9 mm posterior	63.4 mm superior
Werkzeuge > Punkte > Endpunkt Verlängerung der Senkrechten auf Kondylenachse	142.4 mm	121.9 mm	95.3 mm		46.1 mm rechts	25.7 mm posterior	75.7 mm superior
Werkzeuge > Punkte > Endpunkt Senkrechte auf Kondylenachse	155.6 mm	84.7 mm	161.9 mm		59.3 mm rechts	11.5 mm anterior	9.1 mm superior
Werkzeuge > Punkte > Ende der Verlängerung Senkrechte auf tibia vk (varus valgus)	149.2 mm	89.5 mm	196.3 mm		52.9 mm rechts	6.7 mm anterior	25.3 mm inferior
Werkzeuge > Punkte > Ende der Senkrechte auf tibia hk (varus valgus)	146.3 mm	83.9 mm	182.4 mm		50 mm rechts	12.4 mm anterior	11.4 mm inferior
Werkzeuge > Punkte > dist. Tibiavorderkante medial proj. auf Ebene tibia coronar (varus valgus)	125 mm	100.5 mm	274.7 mm		28.7 mm rechts	4.2 mm posterior	103.7 mm inferior
Werkzeuge > Punkte > dist. Tibiavorderkante medial proj. auf Ebene tibia coronar	120.9 mm	98.1 mm	273.9 mm		24.7 mm rechts	1.9 mm posterior	102.9 mm inferior
Werkzeuge > Punkte > dist. Tibiavorderkante medial proj. auf Ebene Tibia axial	125.4 mm	92 mm	262.7 mm		29.1 mm rechts	4.3 mm anterior	91.7 mm inferior
Werkzeuge > Punkte > dist. Tibiavorderkante medial (varus valgus)	125 mm	100.4 mm	274.7 mm		28.8 mm rechts	4.1 mm posterior	103.7 mm inferior
Werkzeuge > Punkte > dist. Tibiavorderkante medial	122.9 mm	94.3 mm	275 mm		26.6 mm rechts	1.9 mm anterior	104 mm inferior
Werkzeuge > Punkte > dist. Tibiavorderkante lateral proj. auf Ebene tibia coronar (varus valgus)	131.9 mm	104.5 mm	276.3 mm		35.6 mm rechts	8.3 mm posterior	105.3 mm inferior
Werkzeuge > Punkte > dist. Tibiavorderkante lateral proj. auf Ebene tibia coronar	132.1 mm	104.2 mm	275 mm		35.9 mm rechts	8 mm posterior	104 mm inferior
Werkzeuge > Punkte > dist. Tibiavorderkante lateral proj. auf Ebene Tibia axial	137.5 mm	96.3 mm	264.3 mm		41.2 mm rechts	0 mm anterior	93.3 mm inferior
Werkzeuge > Punkte > dist. Tibiavorderkante lateral (varus valgus)	132.9 mm	102.5 mm	276.9 mm		36.7 mm rechts	6.2 mm posterior	105.9 mm inferior
Werkzeuge > Punkte > dist. Tibiavorderkante lateral	135 mm	98.7 mm	276.6 mm		38.8 mm rechts	2.4 mm posterior	105.6 mm inferior
Werkzeuge > Punkte > AxPro_Kopfszentrum	137.6 mm	101.9 mm	105 mm		41.3 mm rechts	5.7 mm posterior	66 mm superior
Werkzeuge > Punkte > AxPro_Kondyle medial	122.1 mm	121 mm	118.2 mm		25.8 mm rechts	24.7 mm posterior	52.8 mm superior
Werkzeuge > Punkte > AxPro_Kondyle lateral	131.5 mm	130 mm	119.4 mm		35.3 mm rechts	33.8 mm posterior	51.6 mm superior
Werkzeuge > Linien > Verlängerung Senkrechte auf tibia vk (varus valgus)	14.8 mm	6.5 mm	47.3 mm	50 mm	14.8 mm rechts	6.5 mm anterior	47.3 mm superior	50 mm
Werkzeuge > Linien > Verlängerung der Senkrechten auf Kondylenachse	8.5 mm	24 mm	43 mm	50 mm	8.5 mm links	24 mm posterior	43 mm superior	50 mm
Werkzeuge > Linien > transkondyläre Achse	9.9 mm	8.4 mm	2.7 mm	13.2 mm	9.9 mm links	8.4 mm anterior	2.7 mm superior	13.2 mm
Werkzeuge > Linien > Tibiaachse	7.5 mm	7.3 mm	37.3 mm	38.7 mm	7.5 mm rechts	7.3 mm anterior	37.3 mm superior	38.7 mm
Werkzeuge > Linien > Talusachse proj. auf Ebene Tibia axial	7.6 mm	3.5 mm	0.8 mm	8.4 mm	7.6 mm rechts	3.5 mm posterior	0.8 mm inferior	8.4 mm
Werkzeuge > Linien > Senkrechte auf Kondylenachse	4.7 mm	13.2 mm	23.6 mm	27.4 mm	4.7 mm rechts	13.2 mm anterior	23.6 mm inferior	27.4 mm
Werkzeuge > Linien > Senkrechte auf dist. Tibiavorderkante in Ebene tibia coronar (varus valgus)	9.7 mm	4.3 mm	31 mm	32.7 mm	9.7 mm links	4.3 mm posterior	31 mm inferior	32.7 mm
Werkzeuge > Linien > Senkrecht auf prox. Tibiahinterkante in Ebene tibia coronar (varus valgus)	11.9 mm	12.2 mm	61.3 mm	63.6 mm	11.9 mm rechts	12.2 mm anterior	61.3 mm superior	63.6 mm
Werkzeuge > Linien > prox. Tibiahinterkante proj. auf Ebene Tibia axial	9.7 mm	5.3 mm	0.9 mm	11.1 mm	9.7 mm links	5.3 mm anterior	0.9 mm superior	11.1 mm
Werkzeuge > Linien > prox. Tibiahinterkante proj auf Ebene tibia coronar (varus valgus)	11.5 mm	6.2 mm	1 mm	13.1 mm	11.5 mm links	6.2 mm anterior	1 mm superior	13.1 mm
Werkzeuge > Linien > prox. Tibiahinterkante proj auf Ebene tibia coronar	9.4 mm	5.6 mm	2.7 mm	11.3 mm	9.4 mm links	5.6 mm anterior	2.7 mm superior	11.3 mm
Werkzeuge > Linien > prox. Tibiahinterkante (varus valgus)	13.2 mm	2.9 mm	2 mm	13.7 mm	13.2 mm links	2.9 mm anterior	2 mm superior	13.7 mm
Werkzeuge > Linien > prox. Tibiahinterkante	9.4 mm	5.6 mm	2.7 mm	11.3 mm	9.4 mm links	5.6 mm anterior	2.7 mm superior	11.3 mm
Werkzeuge > Linien > prox. femorale Längsachse	5.7 mm	9.1 mm	16.9 mm	20 mm	5.7 mm links	9.1 mm posterior	16.9 mm superior	20 mm
Werkzeuge > Linien > Neue Linie 31	9.4 mm	9 mm	1.2 mm	13.1 mm	9.4 mm links	9 mm anterior	1.2 mm superior	13.1 mm
Werkzeuge > Linien > Lot von Femurkopfmittelpunk	7.2 mm	6 mm	10 mm	13.7 mm	7.2 mm rechts	6 mm posterior	10 mm inferior	13.7 mm
Werkzeuge > Linien > Kopfzentrum - Femur Hals Basis (manuell) Linie	6.9 mm	6.1 mm	14.4 mm	17.1 mm	6.9 mm rechts	6.1 mm posterior	14.4 mm inferior	17.1 mm
Werkzeuge > Linien > Kopfzentrum - Femur Hals Basis (durch Ebene) Linie	7.2 mm	6 mm	10 mm	13.7 mm	7.2 mm rechts	6 mm posterior	10 mm inferior	13.7 mm
Werkzeuge > Linien > Kondyle_Femur Hals Basis Prox	9.4 mm	9 mm	1.2 mm	13.1 mm	9.4 mm links	9 mm anterior	1.2 mm superior	13.1 mm
Werkzeuge > Linien > Kondyle_AxPro_Kopfzentrum	9.4 mm	9 mm	1.2 mm	13.1 mm	9.4 mm links	9 mm anterior	1.2 mm superior	13.1 mm
Werkzeuge > Linien > Kondylenachse proj. auf Ebene Femur coronar	9.9 mm	8.4 mm	2.7 mm	13.2 mm	9.9 mm rechts	8.4 mm posterior	2.7 mm inferior	13.2 mm
Werkzeuge > Linien > Kondylenachse	9.9 mm	8.4 mm	2.7 mm	13.2 mm	9.9 mm rechts	8.4 mm posterior	2.7 mm inferior	13.2 mm
Werkzeuge > Linien > Kondyle proj. auf Ebene Tibia axial	10.3 mm	7.9 mm	0.5 mm	13 mm	10.3 mm rechts	7.9 mm posterior	0.5 mm inferior	13 mm
Werkzeuge > Linien > Femurachse proj. auf Ebene Femur coronar
Werkzeuge > Linien > Femurachse Kopfzentrum	9.2 mm	13.5 mm	30.3 mm	34.4 mm	9.2 mm links	13.5 mm posterior	30.3 mm superior	34.4 mm
Werkzeuge > Linien > Femurachse	9.2 mm	13.5 mm	30.3 mm	34.4 mm	9.2 mm links	13.5 mm posterior	30.3 mm superior	34.4 mm
Werkzeuge > Linien > dist. Tibiavorderkante proj. auf Ebene tibia coronar (varus valgus)	6.9 mm	4 mm	1.6 mm	8.2 mm	6.9 mm links	4 mm anterior	1.6 mm superior	8.2 mm
Werkzeuge > Linien > dist. Tibiavorderkante proj. auf Ebene tibia coronar	11.2 mm	6.1 mm	1.1 mm	12.8 mm	11.2 mm links	6.1 mm anterior	1.1 mm superior	12.8 mm
Werkzeuge > Linien > dist. Tibiavorderkante proj. auf Ebene Tibia axial	12.1 mm	4.3 mm	1.6 mm	13 mm	12.1 mm links	4.3 mm anterior	1.6 mm superior	13 mm
Werkzeuge > Linien > dist. Tibiavorderkante (varus valgus)	7.9 mm	2.1 mm	2.2 mm	8.5 mm	7.9 mm links	2.1 mm anterior	2.2 mm superior	8.5 mm
Werkzeuge > Linien > dist. Tibiavorderkante	12.1 mm	4.3 mm	1.6 mm	13 mm	12.1 mm links	4.3 mm anterior	1.6 mm superior	13 mm
Werkzeuge > Linien > AxPro_Kondyle	9.4 mm	9 mm	1.2 mm	13.1 mm	9.4 mm links	9 mm anterior	1.2 mm superior	13.1 mm
Werkzeuge > Winkel > Winkel Schenkelhalsachse Femurachse (mittels Ebene manuell)	162.7 °	125.1 °	81.5 °	127.6 °	162.7 °	125.1 °	81.5 °	127.6 °
Werkzeuge > Winkel > Winkel Schenkelhalsachse Femurachse (Femur Hals Basis manuell definiert)	169.9 °	133 °	85.8 °	135.2 °	169.9 °	133 °	85.8 °	135.2 °
Werkzeuge > Winkel > varus valgus Tibia proj.	6.4 °	3.4 °	21.8 °	7.2 °	6.4 °	3.4 °	21.8 °	7.2 °
Werkzeuge > Winkel > varus valgus Femur proj.	5.7 °	5.1 °	14.6 °	7.5 °	5.7 °	5.1 °	14.6 °	7.5 °
Werkzeuge > Winkel > Torsionswinkel proj. auf Ebene Tibia axial	2.1 °	10.5 °	9 °	9.3 °	2.1 °	10.5 °	9 °	9.3 °
Werkzeuge > Winkel > Tibiotalare Torsion (TTT) proj.	1.2 °	7 °	5.4 °	5.5 °	1.2 °	7 °	5.4 °	5.5 °
Werkzeuge > Winkel > FTR (femorotibial Rotation) proj.	2.5 °	6.1 °	9 °	9.3 °	2.5 °	6.1 °	9 °	9.3 °
Werkzeuge > Winkel > Antetorsionswinkel korrigiert	20.5 °	8.4 °	17.8 °	19.6 °	20.5 °	8.4 °	17.8 °	19.6 °
Werkzeuge > Winkel > Antetorsionswinkel (über Ebene manuell bestimmt) proj	27.2 °	15.1 °	26.7 °	29.8 °	27.2 °	15.1 °	26.7 °	29.8 °
Werkzeuge > Winkel > Antetorsionswinkel (Femur Hals Basis manuell) proj	37.9 °	11.5 °	27.3 °	29.6 °	37.9 °	11.5 °	27.3 °	29.6 °
Werkzeuge > Ebenen > Tibia coronar
Werkzeuge > Ebenen > Tibia axial
Werkzeuge > Ebenen > Femur coronar
Werkzeuge > Ebenen > Femur axial
Werkzeuge > Ebenen > Ebene manuell
Werkzeuge > Polylinien > Punkte auf Kopf
Werkzeuge > Koordinatensysteme > ks tibia prox.
Werkzeuge > Koordinatensysteme > ks femur
Werkzeuge > Koordinatensysteme > ks
Werkzeuge > Koordinatensysteme > Kopie ks femur
Werkzeuge > Variablen > Kopfachsen_tmp	-100
Werkzeuge > Variablen > 300	300
Werkzeuge > Variablen > 50	50
Werkzeuge > Variablen > -50	-50
