# Supplementary material for: 3D Slicer open-source software plug-in for vector-based angle calculation of canine hind limb alignment in computed tomographic images
Source: PLoS One. 2024 Mar 29;19(3):e0283823. doi: 10.1371/journal.pone.0283823 (PMC10980227; doi:10.1371/journal.pone.0283823)
Supplement: S2 Data — (ZIP) [file pone.0283823.s002.zip › 29.csv]

Werkzeuge Name	Datensatzkoordinatensystem X	Datensatzkoordinatensystem Y	Datensatzkoordinatensystem Z	Datensatzkoordinatensystem 3D	Patientenkoordinatensystem X	Patientenkoordinatensystem Y	Patientenkoordinatensystem Z	Patientenkoordinatensystem 3D	Extra Wert X	Extra Wert Y	Extra Wert Z	Extra Wert 3D	Extra Wert Beschreibung
Werkzeuge > Punkte > tmp zur Definition der Senkrechten auf tibia vk und hk	54.8 mm	61.6 mm	215.9 mm		27.6 mm links	20.8 mm anterior	41.9 mm inferior
Werkzeuge > Punkte > tmp proj. auf Ebene tibia coronar	54.8 mm	61.6 mm	215.9 mm		27.6 mm links	20.8 mm anterior	41.9 mm inferior
Werkzeuge > Punkte > TMP B	65.1 mm	76.6 mm	91.1 mm		17.4 mm links	5.9 mm anterior	82.9 mm superior
Werkzeuge > Punkte > tmp A	62.6 mm	78.9 mm	92.3 mm		19.8 mm links	3.5 mm anterior	81.7 mm superior
Werkzeuge > Punkte > TMP6	69 mm	71.9 mm	88.4 mm		13.4 mm links	10.5 mm anterior	85.6 mm superior
Werkzeuge > Punkte > TMP5	69.1 mm	115.6 mm	40 mm		13.3 mm links	33.1 mm posterior	134 mm superior
Werkzeuge > Punkte > Tibiaachse proximal	51.2 mm	57.8 mm	194.5 mm		31.2 mm links	24.7 mm anterior	20.5 mm inferior
Werkzeuge > Punkte > Tibiaachse distal	58.4 mm	65.4 mm	237.3 mm		24 mm links	17 mm anterior	63.3 mm inferior
Werkzeuge > Punkte > Talus medial proj. auf Ebene Tibia axial	59.5 mm	60 mm	238.1 mm		22.9 mm links	22.4 mm anterior	64.1 mm inferior
Werkzeuge > Punkte > Talus medial	61.2 mm	61.8 mm	247.7 mm		21.3 mm links	20.7 mm anterior	73.7 mm inferior
Werkzeuge > Punkte > Talus lateral proj. auf Ebene Tibia axial	53 mm	63.4 mm	238.6 mm		29.4 mm links	19.1 mm anterior	64.6 mm inferior
Werkzeuge > Punkte > Talus lateral	54.8 mm	65.2 mm	249 mm		27.6 mm links	17.2 mm anterior	75 mm inferior
Werkzeuge > Punkte > prox. Tibiahinterkante medial proj. auf Ebene tibia coronar (varus valgus)	48.7 mm	50.2 mm	158.4 mm		33.7 mm links	32.2 mm anterior	15.6 mm superior
Werkzeuge > Punkte > prox. Tibiahinterkante medial proj. auf Ebene tibia coronar	47.1 mm	51.9 mm	163.7 mm		35.4 mm links	30.5 mm anterior	10.3 mm superior
Werkzeuge > Punkte > prox. Tibiahinterkante medial proj. auf Ebene Tibia axial	62 mm	73.6 mm	235.2 mm		20.5 mm links	8.8 mm anterior	61.2 mm inferior
Werkzeuge > Punkte > prox. Tibiahinterkante medial (varus valgus)	49.8 mm	54.1 mm	157.5 mm		32.6 mm links	28.4 mm anterior	16.5 mm superior
Werkzeuge > Punkte > prox. Tibiahinterkante medial	49.5 mm	60.5 mm	161.7 mm		32.9 mm links	22 mm anterior	12.3 mm superior
Werkzeuge > Punkte > prox. Tibiahinterkante lateral proj. auf Ebene tibia coronar (varus valgus)	39.3 mm	53.5 mm	160.7 mm		43.1 mm links	28.9 mm anterior	13.3 mm superior
Werkzeuge > Punkte > prox. Tibiahinterkante lateral proj. auf Ebene tibia coronar	37.7 mm	55 mm	165.4 mm		44.7 mm links	27.4 mm anterior	8.6 mm superior
Werkzeuge > Punkte > prox. Tibiahinterkante lateral proj. auf Ebene Tibia axial	52.5 mm	76.6 mm	236.3 mm		30 mm links	5.8 mm anterior	62.3 mm inferior
Werkzeuge > Punkte > prox. Tibiahinterkante lateral (varus valgus)	41.1 mm	59.7 mm	159.3 mm		41.4 mm links	22.8 mm anterior	14.7 mm superior
Werkzeuge > Punkte > prox. Tibiahinterkante lateral	40.2 mm	63.6 mm	163.5 mm		42.3 mm links	18.9 mm anterior	10.5 mm superior
Werkzeuge > Punkte > Kondyle medial proj. auf Ebene Tibia axial	65.4 mm	74.3 mm	234.5 mm		17.1 mm links	8.2 mm anterior	60.5 mm inferior
Werkzeuge > Punkte > Kondyle medial proj. auf Ebene Femur coronar	45.1 mm	45.8 mm	138.8 mm		37.3 mm links	36.7 mm anterior	35.2 mm superior
Werkzeuge > Punkte > Kondyle medial	51.2 mm	59.3 mm	151 mm		31.2 mm links	23.1 mm anterior	23 mm superior
Werkzeuge > Punkte > Kondyle lateral proj auf Ebene Tibia axial	53 mm	78.5 mm	235.9 mm		29.4 mm links	3.9 mm anterior	61.9 mm inferior
Werkzeuge > Punkte > Kondyle lateral proj auf Ebene Femur coronar	32.8 mm	50 mm	140.2 mm		49.6 mm links	32.4 mm anterior	33.8 mm superior
Werkzeuge > Punkte > Kondyle lateral	38.9 mm	63.6 mm	152.4 mm		43.5 mm links	18.9 mm anterior	21.6 mm superior
Werkzeuge > Punkte > Femurkopfmittelpunkt	60.4 mm	87.9 mm	75 mm		22 mm links	5.5 mm posterior	99 mm superior
Werkzeuge > Punkte > Femurachsenpunkt proximal	50.5 mm	84.3 mm	93.5 mm		31.9 mm links	1.8 mm posterior	80.5 mm superior
Werkzeuge > Punkte > Femurachsenpunkt distal	41.8 mm	56.6 mm	128.5 mm		40.6 mm links	25.8 mm anterior	45.5 mm superior
Werkzeuge > Punkte > Femur prox. proj. auf Ebene Femur coronar	50.5 mm	84.3 mm	93.5 mm		31.9 mm links	1.8 mm posterior	80.5 mm superior
Werkzeuge > Punkte > Femur Hals Basis proj. auf Ebene Femur coronar	56.4 mm	91.7 mm	82.4 mm		26.1 mm links	9.2 mm posterior	91.6 mm superior
Werkzeuge > Punkte > Femur Hals Basis manuell Pro	50.4 mm	83.7 mm	93 mm		32 mm links	1.3 mm posterior	81 mm superior
Werkzeuge > Punkte > Femur Hals Basis manuell	52.2 mm	89.4 mm	85.9 mm		30.2 mm links	6.9 mm posterior	88.1 mm superior
Werkzeuge > Punkte > Femur Hals Basis (ermittelt durch Proj. auf Ebene manuell)	55.6 mm	90 mm	80.9 mm		26.8 mm links	7.6 mm posterior	93.1 mm superior
Werkzeuge > Punkte > Femur Hals Basis (Ebene) proj. auf Ebene Femur axial	52.9 mm	81.4 mm	91.8 mm		29.5 mm links	1.1 mm anterior	82.2 mm superior
Werkzeuge > Punkte > Endpunkt Verlängerung der Senkrechten auf Kondylenachse	48.4 mm	88.2 mm	90.2 mm		34 mm links	5.7 mm posterior	83.8 mm superior
Werkzeuge > Punkte > Endpunkt Senkrechte auf Kondylenachse	39.9 mm	47.6 mm	139.4 mm		42.5 mm links	34.9 mm anterior	34.6 mm superior
Werkzeuge > Punkte > Ende der Verlängerung Senkrechte auf tibia vk (varus valgus)	43.2 mm	54 mm	167.9 mm		39.2 mm links	28.4 mm anterior	6.1 mm superior
Werkzeuge > Punkte > Ende der Senkrechte auf tibia hk (varus valgus)	38.4 mm	53.8 mm	160.9 mm		44 mm links	28.6 mm anterior	13.1 mm superior
Werkzeuge > Punkte > dist. Tibiavorderkante medial proj. auf Ebene tibia coronar (varus valgus)	61.9 mm	65.5 mm	242.1 mm		20.5 mm links	16.9 mm anterior	68.1 mm inferior
Werkzeuge > Punkte > dist. Tibiavorderkante medial proj. auf Ebene tibia coronar	63.2 mm	65.2 mm	242.3 mm		19.3 mm links	17.2 mm anterior	68.3 mm inferior
Werkzeuge > Punkte > dist. Tibiavorderkante medial proj. auf Ebene Tibia axial	60.9 mm	59.7 mm	237.9 mm		21.5 mm links	22.7 mm anterior	63.9 mm inferior
Werkzeuge > Punkte > dist. Tibiavorderkante medial (varus valgus)	61.9 mm	65.3 mm	242.2 mm		20.6 mm links	17.2 mm anterior	68.2 mm inferior
Werkzeuge > Punkte > dist. Tibiavorderkante medial	61.9 mm	60.7 mm	243.3 mm		20.6 mm links	21.8 mm anterior	69.3 mm inferior
Werkzeuge > Punkte > dist. Tibiavorderkante lateral proj. auf Ebene tibia coronar (varus valgus)	55.6 mm	67.6 mm	243.3 mm		26.8 mm links	14.8 mm anterior	69.3 mm inferior
Werkzeuge > Punkte > dist. Tibiavorderkante lateral proj. auf Ebene tibia coronar	54.8 mm	67.8 mm	242.9 mm		27.7 mm links	14.7 mm anterior	68.9 mm inferior
Werkzeuge > Punkte > dist. Tibiavorderkante lateral proj. auf Ebene Tibia axial	52.7 mm	62.7 mm	238.8 mm		29.7 mm links	19.8 mm anterior	64.8 mm inferior
Werkzeuge > Punkte > dist. Tibiavorderkante lateral (varus valgus)	55.3 mm	66.4 mm	243.6 mm		27.2 mm links	16 mm anterior	69.6 mm inferior
Werkzeuge > Punkte > dist. Tibiavorderkante lateral	53.6 mm	63.6 mm	243.9 mm		28.9 mm links	18.8 mm anterior	69.9 mm inferior
Werkzeuge > Punkte > AxPro_Kopfszentrum	56.9 mm	76.7 mm	89.1 mm		25.6 mm links	5.7 mm anterior	84.9 mm superior
Werkzeuge > Punkte > AxPro_Kondyle medial	62.7 mm	95.4 mm	105.4 mm		19.8 mm links	13 mm posterior	68.6 mm superior
Werkzeuge > Punkte > AxPro_Kondyle lateral	50.5 mm	100.2 mm	106.1 mm		31.9 mm links	17.8 mm posterior	67.9 mm superior
Werkzeuge > Linien > Verlängerung Senkrechte auf tibia vk (varus valgus)	11.6 mm	7.6 mm	48 mm	50 mm	11.6 mm links	7.6 mm anterior	48 mm superior	50 mm
Werkzeuge > Linien > Verlängerung der Senkrechten auf Kondylenachse	6.6 mm	31.5 mm	38.2 mm	50 mm	6.6 mm rechts	31.5 mm posterior	38.2 mm superior	50 mm
Werkzeuge > Linien > transkondyläre Achse	12.3 mm	4.3 mm	1.4 mm	13.1 mm	12.3 mm rechts	4.3 mm anterior	1.4 mm superior	13.1 mm
Werkzeuge > Linien > Tibiaachse	7.2 mm	7.7 mm	42.8 mm	44.1 mm	7.2 mm links	7.7 mm anterior	42.8 mm superior	44.1 mm
Werkzeuge > Linien > Talusachse proj. auf Ebene Tibia axial	6.5 mm	3.3 mm	0.5 mm	7.3 mm	6.5 mm links	3.3 mm posterior	0.5 mm inferior	7.3 mm
Werkzeuge > Linien > Senkrechte auf Kondylenachse	1.9 mm	9 mm	10.9 mm	14.3 mm	1.9 mm links	9 mm anterior	10.9 mm inferior	14.3 mm
Werkzeuge > Linien > Senkrechte auf dist. Tibiavorderkante in Ebene tibia coronar (varus valgus)	6.4 mm	4.2 mm	26.4 mm	27.5 mm	6.4 mm rechts	4.2 mm posterior	26.4 mm inferior	27.5 mm
Werkzeuge > Linien > Senkrecht auf prox. Tibiahinterkante in Ebene tibia coronar (varus valgus)	16.4 mm	7.8 mm	54.9 mm	57.9 mm	16.4 mm links	7.8 mm anterior	54.9 mm superior	57.9 mm
Werkzeuge > Linien > prox. Tibiahinterkante proj. auf Ebene Tibia axial	9.5 mm	3 mm	1.1 mm	10 mm	9.5 mm rechts	3 mm anterior	1.1 mm superior	10 mm
Werkzeuge > Linien > prox. Tibiahinterkante proj auf Ebene tibia coronar (varus valgus)	9.4 mm	3.2 mm	2.4 mm	10.2 mm	9.4 mm rechts	3.2 mm anterior	2.4 mm superior	10.2 mm
Werkzeuge > Linien > prox. Tibiahinterkante proj auf Ebene tibia coronar	9.4 mm	3.1 mm	1.8 mm	10 mm	9.4 mm rechts	3.1 mm anterior	1.8 mm superior	10 mm
Werkzeuge > Linien > prox. Tibiahinterkante (varus valgus)	8.7 mm	5.6 mm	1.8 mm	10.5 mm	8.7 mm rechts	5.6 mm anterior	1.8 mm superior	10.5 mm
Werkzeuge > Linien > prox. Tibiahinterkante	9.4 mm	3.1 mm	1.8 mm	10 mm	9.4 mm rechts	3.1 mm anterior	1.8 mm superior	10 mm
Werkzeuge > Linien > prox. femorale Längsachse	1.7 mm	5.1 mm	7.6 mm	9.3 mm	1.7 mm rechts	5.1 mm posterior	7.6 mm superior	9.3 mm
Werkzeuge > Linien > Neue Linie 31	12.2 mm	4.8 mm	0.8 mm	13.1 mm	12.2 mm rechts	4.8 mm anterior	0.8 mm superior	13.1 mm
Werkzeuge > Linien > Lot von Femurkopfmittelpunk	4.8 mm	2.1 mm	5.9 mm	7.9 mm	4.8 mm links	2.1 mm posterior	5.9 mm inferior	7.9 mm
Werkzeuge > Linien > Kopfzentrum - Femur Hals Basis (manuell) Linie	8.2 mm	1.5 mm	10.9 mm	13.7 mm	8.2 mm links	1.5 mm posterior	10.9 mm inferior	13.7 mm
Werkzeuge > Linien > Kopfzentrum - Femur Hals Basis (durch Ebene) Linie	4.8 mm	2.1 mm	5.9 mm	7.9 mm	4.8 mm links	2.1 mm posterior	5.9 mm inferior	7.9 mm
Werkzeuge > Linien > Kondyle_Femur Hals Basis Prox	12.2 mm	4.8 mm	0.8 mm	13.1 mm	12.2 mm rechts	4.8 mm anterior	0.8 mm superior	13.1 mm
Werkzeuge > Linien > Kondyle_AxPro_Kopfzentrum	12.2 mm	4.8 mm	0.8 mm	13.1 mm	12.2 mm rechts	4.8 mm anterior	0.8 mm superior	13.1 mm
Werkzeuge > Linien > Kondylenachse proj. auf Ebene Femur coronar	12.3 mm	4.3 mm	1.4 mm	13.1 mm	12.3 mm links	4.3 mm posterior	1.4 mm inferior	13.1 mm
Werkzeuge > Linien > Kondylenachse	12.3 mm	4.3 mm	1.4 mm	13.1 mm	12.3 mm links	4.3 mm posterior	1.4 mm inferior	13.1 mm
Werkzeuge > Linien > Kondyle proj. auf Ebene Tibia axial	12.3 mm	4.3 mm	1.3 mm	13.1 mm	12.3 mm links	4.3 mm posterior	1.3 mm inferior	13.1 mm
Werkzeuge > Linien > Femurachse proj. auf Ebene Femur coronar
Werkzeuge > Linien > Femurachse Kopfzentrum	8.7 mm	27.7 mm	35 mm	45.4 mm	8.7 mm rechts	27.7 mm posterior	35 mm superior	45.4 mm
Werkzeuge > Linien > Femurachse	8.7 mm	27.7 mm	35 mm	45.4 mm	8.7 mm rechts	27.7 mm posterior	35 mm superior	45.4 mm
Werkzeuge > Linien > dist. Tibiavorderkante proj. auf Ebene tibia coronar (varus valgus)	6.3 mm	2.1 mm	1.2 mm	6.8 mm	6.3 mm rechts	2.1 mm anterior	1.2 mm superior	6.8 mm
Werkzeuge > Linien > dist. Tibiavorderkante proj. auf Ebene tibia coronar	8.4 mm	2.6 mm	0.7 mm	8.8 mm	8.4 mm rechts	2.6 mm anterior	0.7 mm superior	8.8 mm
Werkzeuge > Linien > dist. Tibiavorderkante proj. auf Ebene Tibia axial	8.2 mm	3 mm	0.9 mm	8.8 mm	8.2 mm rechts	3 mm anterior	0.9 mm superior	8.8 mm
Werkzeuge > Linien > dist. Tibiavorderkante (varus valgus)	6.6 mm	1.2 mm	1.4 mm	6.8 mm	6.6 mm rechts	1.2 mm anterior	1.4 mm superior	6.8 mm
Werkzeuge > Linien > dist. Tibiavorderkante	8.3 mm	2.9 mm	0.6 mm	8.8 mm	8.3 mm rechts	2.9 mm anterior	0.6 mm superior	8.8 mm
Werkzeuge > Linien > AxPro_Kondyle	12.2 mm	4.8 mm	0.8 mm	13.1 mm	12.2 mm rechts	4.8 mm anterior	0.8 mm superior	13.1 mm
Werkzeuge > Winkel > Winkel Schenkelhalsachse Femurachse (mittels Ebene manuell)	155.2 °	122.1 °	83.6 °	122.1 °	155.2 °	122.1 °	83.6 °	122.1 °
Werkzeuge > Winkel > Winkel Schenkelhalsachse Femurachse (Femur Hals Basis manuell definiert)	157.9 °	133.8 °	96.2 °	131.5 °	157.9 °	133.8 °	96.2 °	131.5 °
Werkzeuge > Winkel > varus valgus Tibia proj.	3.1 °	0.9 °	7.8 °	3.2 °	3.1 °	0.9 °	7.8 °	3.2 °
Werkzeuge > Winkel > varus valgus Femur proj.	4.2 °	1.2 °	5.7 °	3.7 °	4.2 °	1.2 °	5.7 °	3.7 °
Werkzeuge > Winkel > Torsionswinkel proj. auf Ebene Tibia axial	0.5 °	3.6 °	2.4 °	2.5 °	0.5 °	3.6 °	2.4 °	2.5 °
Werkzeuge > Winkel > Tibiotalare Torsion (TTT) proj.	178.4 °	172.4 °	172.7 °	172.5 °	178.4 °	172.4 °	172.7 °	172.5 °
Werkzeuge > Winkel > FTR (femorotibial Rotation) proj.	0.3 °	2.7 °	1.7 °	1.8 °	0.3 °	2.7 °	1.7 °	1.8 °
Werkzeuge > Winkel > Antetorsionswinkel korrigiert	30.4 °	21.1 °	27.9 °	33.8 °	30.4 °	21.1 °	27.9 °	33.8 °
Werkzeuge > Winkel > Antetorsionswinkel (über Ebene manuell bestimmt) proj	36.8 °	41.1 °	35.2 °	43.3 °	36.8 °	41.1 °	35.2 °	43.3 °
Werkzeuge > Winkel > Antetorsionswinkel (Femur Hals Basis manuell) proj	27.8 °	20.4 °	25.9 °	31.5 °	27.8 °	20.4 °	25.9 °	31.5 °
Werkzeuge > Ebenen > Tibia coronar
Werkzeuge > Ebenen > Tibia axial
Werkzeuge > Ebenen > Femur coronar
Werkzeuge > Ebenen > Femur axial
Werkzeuge > Ebenen > Ebene manuell
Werkzeuge > Polylinien > Punkte auf Kopf
Werkzeuge > Koordinatensysteme > ks tibia prox.
Werkzeuge > Koordinatensysteme > ks femur
Werkzeuge > Koordinatensysteme > ks
Werkzeuge > Koordinatensysteme > Kopie ks femur
Werkzeuge > Variablen > Kopfachsen_tmp	-100
Werkzeuge > Variablen > 300	300
Werkzeuge > Variablen > 50	50
Werkzeuge > Variablen > -50	-50
