# Supplementary material for: 3D Slicer open-source software plug-in for vector-based angle calculation of canine hind limb alignment in computed tomographic images
Source: PLoS One. 2024 Mar 29;19(3):e0283823. doi: 10.1371/journal.pone.0283823 (PMC10980227; doi:10.1371/journal.pone.0283823)
Supplement: S2 Data — (ZIP) [file pone.0283823.s002.zip › 3.csv]

Werkzeuge Name	Datensatzkoordinatensystem X	Datensatzkoordinatensystem Y	Datensatzkoordinatensystem Z	Datensatzkoordinatensystem 3D	Patientenkoordinatensystem X	Patientenkoordinatensystem Y	Patientenkoordinatensystem Z	Patientenkoordinatensystem 3D	Extra Wert X	Extra Wert Y	Extra Wert Z	Extra Wert 3D	Extra Wert Beschreibung
Werkzeuge > Punkte > tmp zur Definition der Senkrechten auf tibia vk und hk	44.8 mm	48.1 mm	93.4 mm		20.7 mm links	17.4 mm anterior	1.1 mm superior
Werkzeuge > Punkte > tmp proj. auf Ebene tibia coronar	44.8 mm	48.1 mm	93.4 mm		20.7 mm links	17.4 mm anterior	1.1 mm superior
Werkzeuge > Punkte > TMP B	88.9 mm	66.1 mm	25.2 mm		23.4 mm rechts	0.6 mm posterior	69.3 mm superior
Werkzeuge > Punkte > tmp A	88.9 mm	67 mm	27.3 mm		23.4 mm rechts	1.5 mm posterior	67.2 mm superior
Werkzeuge > Punkte > TMP6	84.9 mm	66.7 mm	24 mm		19.4 mm rechts	1.2 mm posterior	70.5 mm superior
Werkzeuge > Punkte > TMP5	106.5 mm	121.2 mm	4.3 mm		41 mm rechts	55.7 mm posterior	90.2 mm superior
Werkzeuge > Punkte > Tibiaachse proximal	48.1 mm	35.6 mm	74.3 mm		17.4 mm links	29.9 mm anterior	20.3 mm superior
Werkzeuge > Punkte > Tibiaachse distal	41.5 mm	60.7 mm	112.5 mm		24 mm links	4.8 mm anterior	18 mm inferior
Werkzeuge > Punkte > Talus medial proj. auf Ebene Tibia axial	38.2 mm	58.1 mm	113.6 mm		27.3 mm links	7.4 mm anterior	19.1 mm inferior
Werkzeuge > Punkte > Talus medial	36.2 mm	65.8 mm	125.3 mm		29.3 mm links	0.3 mm posterior	30.8 mm inferior
Werkzeuge > Punkte > Talus lateral proj. auf Ebene Tibia axial	42.2 mm	56.7 mm	115.3 mm		23.3 mm links	8.8 mm anterior	20.8 mm inferior
Werkzeuge > Punkte > Talus lateral	40.3 mm	64.2 mm	126.8 mm		25.2 mm links	1.3 mm anterior	32.3 mm inferior
Werkzeuge > Punkte > prox. Tibiahinterkante medial proj. auf Ebene tibia coronar (varus valgus)	49.2 mm	25.8 mm	56.8 mm		16.3 mm links	39.7 mm anterior	37.7 mm superior
Werkzeuge > Punkte > prox. Tibiahinterkante medial proj. auf Ebene tibia coronar	48.1 mm	28.5 mm	60.4 mm		17.4 mm links	37 mm anterior	34.1 mm superior
Werkzeuge > Punkte > prox. Tibiahinterkante medial proj. auf Ebene Tibia axial	44.1 mm	67.8 mm	108.3 mm		21.4 mm links	2.3 mm posterior	13.8 mm inferior
Werkzeuge > Punkte > prox. Tibiahinterkante medial (varus valgus)	50.7 mm	27.6 mm	55.9 mm		14.8 mm links	37.9 mm anterior	38.6 mm superior
Werkzeuge > Punkte > prox. Tibiahinterkante medial	52.9 mm	34.4 mm	57.4 mm		12.6 mm links	31.1 mm anterior	37.1 mm superior
Werkzeuge > Punkte > prox. Tibiahinterkante lateral proj. auf Ebene tibia coronar (varus valgus)	55.6 mm	23.1 mm	62 mm		9.9 mm links	42.4 mm anterior	32.5 mm superior
Werkzeuge > Punkte > prox. Tibiahinterkante lateral proj. auf Ebene tibia coronar	54.2 mm	25.1 mm	63.7 mm		11.3 mm links	40.4 mm anterior	30.8 mm superior
Werkzeuge > Punkte > prox. Tibiahinterkante lateral proj. auf Ebene Tibia axial	50.2 mm	64.5 mm	111.5 mm		15.3 mm links	1 mm anterior	17 mm inferior
Werkzeuge > Punkte > prox. Tibiahinterkante lateral (varus valgus)	59.3 mm	27.6 mm	59.7 mm		6.2 mm links	37.9 mm anterior	34.8 mm superior
Werkzeuge > Punkte > prox. Tibiahinterkante lateral	59 mm	31 mm	60.6 mm		6.5 mm links	34.5 mm anterior	33.9 mm superior
Werkzeuge > Punkte > Kondyle medial proj. auf Ebene Tibia axial	46.2 mm	70.1 mm	107.2 mm		19.3 mm links	4.6 mm posterior	12.7 mm inferior
Werkzeuge > Punkte > Kondyle medial proj. auf Ebene Femur coronar	56.3 mm	30.7 mm	43.7 mm		9.2 mm links	34.8 mm anterior	50.8 mm superior
Werkzeuge > Punkte > Kondyle medial	55.7 mm	34 mm	52.3 mm		9.8 mm links	31.5 mm anterior	42.2 mm superior
Werkzeuge > Punkte > Kondyle lateral proj auf Ebene Tibia axial	53.3 mm	65.9 mm	111.1 mm		12.2 mm links	0.4 mm posterior	16.6 mm inferior
Werkzeuge > Punkte > Kondyle lateral proj auf Ebene Femur coronar	63.7 mm	25.5 mm	46.2 mm		1.8 mm links	40 mm anterior	48.3 mm superior
Werkzeuge > Punkte > Kondyle lateral	63.1 mm	28.9 mm	54.8 mm		2.4 mm links	36.6 mm anterior	39.7 mm superior
Werkzeuge > Punkte > Femurkopfmittelpunkt	96.1 mm	77.7 mm	20.5 mm		30.6 mm rechts	12.2 mm posterior	74 mm superior
Werkzeuge > Punkte > Femurachsenpunkt proximal	43 mm	77 mm	24.7 mm		22.5 mm links	11.5 mm posterior	69.8 mm superior
Werkzeuge > Punkte > Femurachsenpunkt distal	32.5 mm	33.5 mm	41 mm		33 mm links	32 mm anterior	53.5 mm superior
Werkzeuge > Punkte > Femur prox. proj. auf Ebene Femur coronar	43 mm	77 mm	24.7 mm		22.5 mm links	11.5 mm posterior	69.8 mm superior
Werkzeuge > Punkte > Femur Hals Basis proj. auf Ebene Femur coronar	99.2 mm	77.3 mm	28.5 mm		33.7 mm rechts	11.8 mm posterior	66 mm superior
Werkzeuge > Punkte > Femur Hals Basis manuell Pro	97.1 mm	65.4 mm	28.5 mm		31.6 mm rechts	0.1 mm anterior	66 mm superior
Werkzeuge > Punkte > Femur Hals Basis manuell	98.1 mm	69.4 mm	27 mm		32.6 mm rechts	3.9 mm posterior	67.5 mm superior
Werkzeuge > Punkte > Femur Hals Basis (ermittelt durch Proj. auf Ebene manuell)	99.6 mm	74.9 mm	22.5 mm		34.1 mm rechts	9.4 mm posterior	72 mm superior
Werkzeuge > Punkte > Femur Hals Basis (Ebene) proj. auf Ebene Femur axial	97.1 mm	64.6 mm	26.3 mm		31.6 mm rechts	0.9 mm anterior	68.2 mm superior
Werkzeuge > Punkte > Endpunkt Verlängerung der Senkrechten auf Kondylenachse	1.8 mm	-3.9 mm	53.5 mm		63.7 mm links	69.4 mm anterior	41 mm superior
Werkzeuge > Punkte > Endpunkt Senkrechte auf Kondylenachse	39.8 mm	42.4 mm	38 mm		25.7 mm links	23.1 mm anterior	56.5 mm superior
Werkzeuge > Punkte > Ende der Verlängerung Senkrechte auf tibia vk (varus valgus)	53.5 mm	20.1 mm	52.8 mm		12 mm links	45.4 mm anterior	41.7 mm superior
Werkzeuge > Punkte > Ende der Senkrechte auf tibia hk (varus valgus)	57.8 mm	22.2 mm	63.8 mm		7.7 mm links	43.3 mm anterior	30.7 mm superior
Werkzeuge > Punkte > dist. Tibiavorderkante medial proj. auf Ebene tibia coronar (varus valgus)	38.6 mm	66.9 mm	119.9 mm		26.9 mm links	1.4 mm posterior	25.4 mm inferior
Werkzeuge > Punkte > dist. Tibiavorderkante medial proj. auf Ebene tibia coronar	37.4 mm	67.3 mm	118.9 mm		28.1 mm links	1.8 mm posterior	24.4 mm inferior
Werkzeuge > Punkte > dist. Tibiavorderkante medial proj. auf Ebene Tibia axial	35.9 mm	58.6 mm	112.9 mm		29.6 mm links	6.9 mm anterior	18.4 mm inferior
Werkzeuge > Punkte > dist. Tibiavorderkante medial (varus valgus)	37.9 mm	66 mm	120.4 mm		27.6 mm links	0.5 mm posterior	25.9 mm inferior
Werkzeuge > Punkte > dist. Tibiavorderkante medial	34.5 mm	63.8 mm	120.8 mm		31 mm links	1.7 mm anterior	26.3 mm inferior
Werkzeuge > Punkte > dist. Tibiavorderkante lateral proj. auf Ebene tibia coronar (varus valgus)	42.4 mm	64.9 mm	122.1 mm		23.1 mm links	0.6 mm anterior	27.6 mm inferior
Werkzeuge > Punkte > dist. Tibiavorderkante lateral proj. auf Ebene tibia coronar	42.3 mm	64.2 mm	120.7 mm		23.2 mm links	1.3 mm anterior	26.2 mm inferior
Werkzeuge > Punkte > dist. Tibiavorderkante lateral proj. auf Ebene Tibia axial	41.3 mm	56.9 mm	115 mm		24.2 mm links	8.6 mm anterior	20.5 mm inferior
Werkzeuge > Punkte > dist. Tibiavorderkante lateral (varus valgus)	42.4 mm	65 mm	122 mm		23.1 mm links	0.5 mm anterior	27.5 mm inferior
Werkzeuge > Punkte > dist. Tibiavorderkante lateral	40 mm	61.5 mm	122.1 mm		25.5 mm links	4 mm anterior	27.6 mm inferior
Werkzeuge > Punkte > AxPro_Kopfszentrum	93.1 mm	65.2 mm	25.2 mm		27.6 mm rechts	0.3 mm anterior	69.3 mm superior
Werkzeuge > Punkte > AxPro_Kondyle medial	65.8 mm	76 mm	36.6 mm		0.3 mm rechts	10.5 mm posterior	57.9 mm superior
Werkzeuge > Punkte > AxPro_Kondyle lateral	74 mm	74.4 mm	37.8 mm		8.5 mm rechts	8.9 mm posterior	56.7 mm superior
Werkzeuge > Linien > Verlängerung Senkrechte auf tibia vk (varus valgus)	8.7 mm	28 mm	40.5 mm	50 mm	8.7 mm rechts	28 mm anterior	40.5 mm superior	50 mm
Werkzeuge > Linien > Verlängerung der Senkrechten auf Kondylenachse	30.7 mm	37.5 mm	12.5 mm	50 mm	30.7 mm links	37.5 mm anterior	12.5 mm inferior	50 mm
Werkzeuge > Linien > transkondyläre Achse	7.3 mm	5.2 mm	2.5 mm	9.3 mm	7.3 mm links	5.2 mm posterior	2.5 mm superior	9.3 mm
Werkzeuge > Linien > Tibiaachse	6.6 mm	25.1 mm	38.3 mm	46.2 mm	6.6 mm rechts	25.1 mm anterior	38.3 mm superior	46.2 mm
Werkzeuge > Linien > Talusachse proj. auf Ebene Tibia axial	4 mm	1.5 mm	1.7 mm	4.6 mm	4 mm rechts	1.5 mm anterior	1.7 mm inferior	4.6 mm
Werkzeuge > Linien > Senkrechte auf Kondylenachse	7.3 mm	8.9 mm	3 mm	11.8 mm	7.3 mm rechts	8.9 mm posterior	3 mm superior	11.8 mm
Werkzeuge > Linien > Senkrechte auf dist. Tibiavorderkante in Ebene tibia coronar (varus valgus)	5.7 mm	18.5 mm	26.8 mm	33.1 mm	5.7 mm links	18.5 mm posterior	26.8 mm inferior	33.1 mm
Werkzeuge > Linien > Senkrecht auf prox. Tibiahinterkante in Ebene tibia coronar (varus valgus)	13 mm	25.9 mm	29.6 mm	41.4 mm	13 mm rechts	25.9 mm anterior	29.6 mm superior	41.4 mm
Werkzeuge > Linien > prox. Tibiahinterkante proj. auf Ebene Tibia axial	6.1 mm	3.4 mm	3.3 mm	7.7 mm	6.1 mm links	3.4 mm posterior	3.3 mm superior	7.7 mm
Werkzeuge > Linien > prox. Tibiahinterkante proj auf Ebene tibia coronar (varus valgus)	6.5 mm	2.7 mm	5.2 mm	8.7 mm	6.5 mm links	2.7 mm posterior	5.2 mm superior	8.7 mm
Werkzeuge > Linien > prox. Tibiahinterkante proj auf Ebene tibia coronar	6.1 mm	3.4 mm	3.2 mm	7.7 mm	6.1 mm links	3.4 mm posterior	3.2 mm superior	7.7 mm
Werkzeuge > Linien > prox. Tibiahinterkante (varus valgus)	8.6 mm	0 mm	3.8 mm	9.4 mm	8.6 mm links	0 mm	3.8 mm superior	9.4 mm
Werkzeuge > Linien > prox. Tibiahinterkante	6.1 mm	3.4 mm	3.2 mm	7.7 mm	6.1 mm links	3.4 mm posterior	3.2 mm superior	7.7 mm
Werkzeuge > Linien > prox. femorale Längsachse	55.1 mm	7.6 mm	2.3 mm	55.7 mm	55.1 mm rechts	7.6 mm anterior	2.3 mm inferior	55.7 mm
Werkzeuge > Linien > Neue Linie 31	8.2 mm	1.5 mm	1.2 mm	8.4 mm	8.2 mm links	1.5 mm posterior	1.2 mm superior	8.4 mm
Werkzeuge > Linien > Lot von Femurkopfmittelpunk	3.5 mm	2.8 mm	2 mm	4.9 mm	3.5 mm rechts	2.8 mm anterior	2 mm inferior	4.9 mm
Werkzeuge > Linien > Kopfzentrum - Femur Hals Basis (manuell) Linie	2 mm	8.3 mm	6.5 mm	10.7 mm	2 mm rechts	8.3 mm anterior	6.5 mm inferior	10.7 mm
Werkzeuge > Linien > Kopfzentrum - Femur Hals Basis (durch Ebene) Linie	3.5 mm	2.8 mm	2 mm	4.9 mm	3.5 mm rechts	2.8 mm anterior	2 mm inferior	4.9 mm
Werkzeuge > Linien > Kondyle_Femur Hals Basis Prox	8.2 mm	1.5 mm	1.2 mm	8.4 mm	8.2 mm links	1.5 mm posterior	1.2 mm superior	8.4 mm
Werkzeuge > Linien > Kondyle_AxPro_Kopfzentrum	8.2 mm	1.5 mm	1.2 mm	8.4 mm	8.2 mm links	1.5 mm posterior	1.2 mm superior	8.4 mm
Werkzeuge > Linien > Kondylenachse proj. auf Ebene Femur coronar	7.3 mm	5.2 mm	2.5 mm	9.3 mm	7.3 mm rechts	5.2 mm anterior	2.5 mm inferior	9.3 mm
Werkzeuge > Linien > Kondylenachse	7.3 mm	5.2 mm	2.5 mm	9.3 mm	7.3 mm rechts	5.2 mm anterior	2.5 mm inferior	9.3 mm
Werkzeuge > Linien > Kondyle proj. auf Ebene Tibia axial	7.1 mm	4.2 mm	4 mm	9.1 mm	7.1 mm rechts	4.2 mm anterior	4 mm inferior	9.1 mm
Werkzeuge > Linien > Femurachse proj. auf Ebene Femur coronar
Werkzeuge > Linien > Femurachse Kopfzentrum	10.4 mm	43.5 mm	16.2 mm	47.6 mm	10.4 mm rechts	43.5 mm posterior	16.2 mm superior	47.6 mm
Werkzeuge > Linien > Femurachse	10.4 mm	43.5 mm	16.2 mm	47.6 mm	10.4 mm rechts	43.5 mm posterior	16.2 mm superior	47.6 mm
Werkzeuge > Linien > dist. Tibiavorderkante proj. auf Ebene tibia coronar (varus valgus)	3.7 mm	2 mm	2.2 mm	4.7 mm	3.7 mm links	2 mm posterior	2.2 mm superior	4.7 mm
Werkzeuge > Linien > dist. Tibiavorderkante proj. auf Ebene tibia coronar	4.8 mm	3.1 mm	1.7 mm	6 mm	4.8 mm links	3.1 mm posterior	1.7 mm superior	6 mm
Werkzeuge > Linien > dist. Tibiavorderkante proj. auf Ebene Tibia axial	5.4 mm	1.8 mm	2.1 mm	6 mm	5.4 mm links	1.8 mm posterior	2.1 mm superior	6 mm
Werkzeuge > Linien > dist. Tibiavorderkante (varus valgus)	4.5 mm	1 mm	1.6 mm	4.9 mm	4.5 mm links	1 mm posterior	1.6 mm superior	4.9 mm
Werkzeuge > Linien > dist. Tibiavorderkante	5.5 mm	2.3 mm	1.3 mm	6.1 mm	5.5 mm links	2.3 mm posterior	1.3 mm superior	6.1 mm
Werkzeuge > Linien > AxPro_Kondyle	8.2 mm	1.5 mm	1.2 mm	8.4 mm	8.2 mm links	1.5 mm posterior	1.2 mm superior	8.4 mm
Werkzeuge > Winkel > Winkel Schenkelhalsachse Femurachse (mittels Ebene manuell)	98.4 °	0.2 °	65.4 °	61.2 °	98.4 °	0.2 °	65.4 °	61.2 °
Werkzeuge > Winkel > Winkel Schenkelhalsachse Femurachse (Femur Hals Basis manuell definiert)	69.3 °	1.2 °	39.3 °	35.2 °	69.3 °	1.2 °	39.3 °	35.2 °
Werkzeuge > Winkel > varus valgus Tibia proj.	11.6 °	6.6 °	9.4 °	10.5 °	11.6 °	6.6 °	9.4 °	10.5 °
Werkzeuge > Winkel > varus valgus Femur proj.	144.9 °	178 °	154.2 °	154.8 °	144.9 °	178 °	154.2 °	154.8 °
Werkzeuge > Winkel > Torsionswinkel proj. auf Ebene Tibia axial	6.9 °	5.7 °	10.7 °	11 °	6.9 °	5.7 °	10.7 °	11 °
Werkzeuge > Winkel > Tibiotalare Torsion (TTT) proj.	1.3 °	1.5 °	2.1 °	2.2 °	1.3 °	1.5 °	2.1 °	2.2 °
Werkzeuge > Winkel > FTR (femorotibial Rotation) proj.	1.3 °	0.7 °	2 °	1.9 °	1.3 °	0.7 °	2 °	1.9 °
Werkzeuge > Winkel > Antetorsionswinkel korrigiert	7.6 °	26.9 °	2.9 °	8.1 °	7.6 °	26.9 °	2.9 °	8.1 °
Werkzeuge > Winkel > Antetorsionswinkel (über Ebene manuell bestimmt) proj	22.7 °	87.5 °	8.3 °	23.7 °	22.7 °	87.5 °	8.3 °	23.7 °
Werkzeuge > Winkel > Antetorsionswinkel (Femur Hals Basis manuell) proj	31.2 °	57.3 °	14.3 °	33.8 °	31.2 °	57.3 °	14.3 °	33.8 °
Werkzeuge > Ebenen > Tibia coronar
Werkzeuge > Ebenen > Tibia axial
Werkzeuge > Ebenen > Femur coronar
Werkzeuge > Ebenen > Femur axial
Werkzeuge > Ebenen > Ebene manuell
Werkzeuge > Polylinien > Punkte auf Kopf
Werkzeuge > Koordinatensysteme > ks tibia prox.
Werkzeuge > Koordinatensysteme > ks femur
Werkzeuge > Koordinatensysteme > ks
Werkzeuge > Koordinatensysteme > Kopie ks femur
Werkzeuge > Variablen > Kopfachsen_tmp	-100
Werkzeuge > Variablen > 300	300
Werkzeuge > Variablen > 50	50
Werkzeuge > Variablen > -50	-50
