# Supplementary material for: 3D Slicer open-source software plug-in for vector-based angle calculation of canine hind limb alignment in computed tomographic images
Source: PLoS One. 2024 Mar 29;19(3):e0283823. doi: 10.1371/journal.pone.0283823 (PMC10980227; doi:10.1371/journal.pone.0283823)
Supplement: S2 Data — (ZIP) [file pone.0283823.s002.zip › 30.csv]

Werkzeuge Name	Datensatzkoordinatensystem X	Datensatzkoordinatensystem Y	Datensatzkoordinatensystem Z	Datensatzkoordinatensystem 3D	Patientenkoordinatensystem X	Patientenkoordinatensystem Y	Patientenkoordinatensystem Z	Patientenkoordinatensystem 3D	Extra Wert X	Extra Wert Y	Extra Wert Z	Extra Wert 3D	Extra Wert Beschreibung
Werkzeuge > Punkte > tmp zur Definition der Senkrechten auf tibia vk und hk	106.4 mm	68.2 mm	224 mm		24 mm rechts	14.3 mm anterior	50 mm inferior
Werkzeuge > Punkte > tmp proj. auf Ebene tibia coronar	106.4 mm	68.2 mm	224 mm		24 mm rechts	14.3 mm anterior	50 mm inferior
Werkzeuge > Punkte > TMP B	107.5 mm	71.7 mm	93.7 mm		25.1 mm rechts	10.7 mm anterior	80.3 mm superior
Werkzeuge > Punkte > tmp A	111.1 mm	75 mm	95.8 mm		28.6 mm rechts	7.4 mm anterior	78.2 mm superior
Werkzeuge > Punkte > TMP6	104.4 mm	67.9 mm	91.2 mm		21.9 mm rechts	14.6 mm anterior	82.8 mm superior
Werkzeuge > Punkte > TMP5	111.3 mm	108.7 mm	44 mm		28.9 mm rechts	26.2 mm posterior	130 mm superior
Werkzeuge > Punkte > Tibiaachse proximal	109.2 mm	64.7 mm	212.5 mm		26.8 mm rechts	17.8 mm anterior	38.5 mm inferior
Werkzeuge > Punkte > Tibiaachse distal	103.5 mm	71.7 mm	235.6 mm		21.1 mm rechts	10.7 mm anterior	61.6 mm inferior
Werkzeuge > Punkte > Talus medial proj. auf Ebene Tibia axial	101.2 mm	67 mm	236.4 mm		18.8 mm rechts	15.4 mm anterior	62.4 mm inferior
Werkzeuge > Punkte > Talus medial	98.7 mm	70.2 mm	246.8 mm		16.2 mm rechts	12.3 mm anterior	72.8 mm inferior
Werkzeuge > Punkte > Talus lateral proj. auf Ebene Tibia axial	107.9 mm	69.7 mm	237.2 mm		25.5 mm rechts	12.7 mm anterior	63.2 mm inferior
Werkzeuge > Punkte > Talus lateral	105.2 mm	73 mm	248.1 mm		22.8 mm rechts	9.4 mm anterior	74.1 mm inferior
Werkzeuge > Punkte > prox. Tibiahinterkante medial proj. auf Ebene tibia coronar (varus valgus)	117.2 mm	48.8 mm	163.4 mm		34.7 mm rechts	33.6 mm anterior	10.6 mm superior
Werkzeuge > Punkte > prox. Tibiahinterkante medial proj. auf Ebene tibia coronar	118.6 mm	51 mm	168.6 mm		36.2 mm rechts	31.5 mm anterior	5.4 mm superior
Werkzeuge > Punkte > prox. Tibiahinterkante medial proj. auf Ebene Tibia axial	100.7 mm	78.2 mm	232.9 mm		18.3 mm rechts	4.3 mm anterior	58.9 mm inferior
Werkzeuge > Punkte > prox. Tibiahinterkante medial (varus valgus)	116.6 mm	51.7 mm	162.3 mm		34.1 mm rechts	30.7 mm anterior	11.7 mm superior
Werkzeuge > Punkte > prox. Tibiahinterkante medial	117.2 mm	57.8 mm	166.2 mm		34.8 mm rechts	24.6 mm anterior	7.8 mm superior
Werkzeuge > Punkte > prox. Tibiahinterkante lateral proj. auf Ebene tibia coronar (varus valgus)	127.9 mm	51.7 mm	165.4 mm		45.5 mm rechts	30.7 mm anterior	8.6 mm superior
Werkzeuge > Punkte > prox. Tibiahinterkante lateral proj. auf Ebene tibia coronar	127.9 mm	53.6 mm	170.6 mm		45.5 mm rechts	28.9 mm anterior	3.4 mm superior
Werkzeuge > Punkte > prox. Tibiahinterkante lateral proj. auf Ebene Tibia axial	110.1 mm	80.6 mm	234.5 mm		27.7 mm rechts	1.8 mm anterior	60.5 mm inferior
Werkzeuge > Punkte > prox. Tibiahinterkante lateral (varus valgus)	127.9 mm	51.7 mm	165.4 mm		45.5 mm rechts	30.7 mm anterior	8.6 mm superior
Werkzeuge > Punkte > prox. Tibiahinterkante lateral	126.5 mm	60.4 mm	168.2 mm		44.1 mm rechts	22 mm anterior	5.8 mm superior
Werkzeuge > Punkte > Kondyle medial proj. auf Ebene Tibia axial	96.4 mm	78.8 mm	231.6 mm		14 mm rechts	3.7 mm anterior	57.6 mm inferior
Werkzeuge > Punkte > Kondyle medial proj. auf Ebene Femur coronar	122.3 mm	41.2 mm	145 mm		39.9 mm rechts	41.3 mm anterior	29 mm superior
Werkzeuge > Punkte > Kondyle medial	115 mm	55.9 mm	156.6 mm		32.6 mm rechts	26.6 mm anterior	17.4 mm superior
Werkzeuge > Punkte > Kondyle lateral proj auf Ebene Tibia axial	109.2 mm	81.3 mm	234 mm		26.8 mm rechts	1.1 mm anterior	60 mm inferior
Werkzeuge > Punkte > Kondyle lateral proj auf Ebene Femur coronar	134.7 mm	44.2 mm	148.9 mm		52.3 mm rechts	38.2 mm anterior	25.1 mm superior
Werkzeuge > Punkte > Kondyle lateral	127.4 mm	58.9 mm	160.6 mm		45 mm rechts	23.5 mm anterior	13.4 mm superior
Werkzeuge > Punkte > Femurkopfmittelpunkt	115.1 mm	82.2 mm	79.9 mm		32.7 mm rechts	0.3 mm anterior	94.1 mm superior
Werkzeuge > Punkte > Femurachsenpunkt proximal	123.3 mm	79.2 mm	97.6 mm		40.9 mm rechts	3.2 mm anterior	76.4 mm superior
Werkzeuge > Punkte > Femurachsenpunkt distal	127.1 mm	52.7 mm	133.4 mm		44.7 mm rechts	29.7 mm anterior	40.6 mm superior
Werkzeuge > Punkte > Femur prox. proj. auf Ebene Femur coronar	123.3 mm	79.2 mm	97.6 mm		40.9 mm rechts	3.2 mm anterior	76.4 mm superior
Werkzeuge > Punkte > Femur Hals Basis proj. auf Ebene Femur coronar	118.1 mm	84.2 mm	88 mm		35.6 mm rechts	1.7 mm posterior	86 mm superior
Werkzeuge > Punkte > Femur Hals Basis manuell Pro	123.2 mm	79.5 mm	97.8 mm		40.8 mm rechts	2.9 mm anterior	76.2 mm superior
Werkzeuge > Punkte > Femur Hals Basis manuell	122.7 mm	83.3 mm	92.6 mm		40.3 mm rechts	0.9 mm posterior	81.4 mm superior
Werkzeuge > Punkte > Femur Hals Basis (ermittelt durch Proj. auf Ebene manuell)	118.8 mm	82.7 mm	86.9 mm		36.3 mm rechts	0.3 mm posterior	87.1 mm superior
Werkzeuge > Punkte > Femur Hals Basis (Ebene) proj. auf Ebene Femur axial	119.7 mm	76.2 mm	95.7 mm		37.3 mm rechts	6.2 mm anterior	78.3 mm superior
Werkzeuge > Punkte > Endpunkt Verlängerung der Senkrechten auf Kondylenachse	131.4 mm	84.9 mm	95.4 mm		48.9 mm rechts	2.5 mm posterior	78.6 mm superior
Werkzeuge > Punkte > Endpunkt Senkrechte auf Kondylenachse	125.7 mm	42 mm	146.1 mm		43.3 mm rechts	40.4 mm anterior	27.9 mm superior
Werkzeuge > Punkte > Ende der Verlängerung Senkrechte auf tibia vk (varus valgus)	119.7 mm	54.5 mm	177.8 mm		37.3 mm rechts	28 mm anterior	3.8 mm inferior
Werkzeuge > Punkte > Ende der Senkrechte auf tibia hk (varus valgus)	122.8 mm	50.3 mm	164.4 mm		40.3 mm rechts	32.1 mm anterior	9.6 mm superior
Werkzeuge > Punkte > dist. Tibiavorderkante medial proj. auf Ebene tibia coronar (varus valgus)	98.5 mm	72.9 mm	241.7 mm		16.1 mm rechts	9.6 mm anterior	67.7 mm inferior
Werkzeuge > Punkte > dist. Tibiavorderkante medial proj. auf Ebene tibia coronar	97.1 mm	72.5 mm	241.6 mm		14.7 mm rechts	9.9 mm anterior	67.6 mm inferior
Werkzeuge > Punkte > dist. Tibiavorderkante medial proj. auf Ebene Tibia axial	99.8 mm	65.7 mm	236.4 mm		17.3 mm rechts	16.7 mm anterior	62.4 mm inferior
Werkzeuge > Punkte > dist. Tibiavorderkante medial (varus valgus)	98.6 mm	72.1 mm	242 mm		16.2 mm rechts	10.3 mm anterior	68 mm inferior
Werkzeuge > Punkte > dist. Tibiavorderkante medial	98.1 mm	67.8 mm	243.3 mm		15.6 mm rechts	14.6 mm anterior	69.3 mm inferior
Werkzeuge > Punkte > dist. Tibiavorderkante lateral proj. auf Ebene tibia coronar (varus valgus)	104.9 mm	74.6 mm	243 mm		22.5 mm rechts	7.8 mm anterior	69 mm inferior
Werkzeuge > Punkte > dist. Tibiavorderkante lateral proj. auf Ebene tibia coronar	106.1 mm	74.9 mm	243 mm		23.7 mm rechts	7.6 mm anterior	69 mm inferior
Werkzeuge > Punkte > dist. Tibiavorderkante lateral proj. auf Ebene Tibia axial	108.6 mm	68.5 mm	237.8 mm		26.2 mm rechts	14 mm anterior	63.8 mm inferior
Werkzeuge > Punkte > dist. Tibiavorderkante lateral (varus valgus)	105 mm	73.9 mm	243.3 mm		22.6 mm rechts	8.5 mm anterior	69.3 mm inferior
Werkzeuge > Punkte > dist. Tibiavorderkante lateral	107 mm	70.5 mm	244.6 mm		24.5 mm rechts	11.9 mm anterior	70.6 mm inferior
Werkzeuge > Punkte > AxPro_Kopfszentrum	116.5 mm	72.3 mm	93.2 mm		34.1 mm rechts	10.1 mm anterior	80.8 mm superior
Werkzeuge > Punkte > AxPro_Kondyle medial	109.8 mm	91.6 mm	108.2 mm		27.4 mm rechts	9.2 mm posterior	65.8 mm superior
Werkzeuge > Punkte > AxPro_Kondyle lateral	122 mm	96.1 mm	110.2 mm		39.6 mm rechts	13.7 mm posterior	63.8 mm superior
Werkzeuge > Linien > Verlängerung Senkrechte auf tibia vk (varus valgus)	13.3 mm	13.7 mm	46.2 mm	50 mm	13.3 mm rechts	13.7 mm anterior	46.2 mm superior	50 mm
Werkzeuge > Linien > Verlängerung der Senkrechten auf Kondylenachse	4.2 mm	32.2 mm	38 mm	50 mm	4.2 mm rechts	32.2 mm posterior	38 mm superior	50 mm
Werkzeuge > Linien > transkondyläre Achse	12.4 mm	3 mm	4 mm	13.4 mm	12.4 mm links	3 mm anterior	4 mm superior	13.4 mm
Werkzeuge > Linien > Tibiaachse	5.7 mm	7 mm	23.1 mm	24.8 mm	5.7 mm rechts	7 mm anterior	23.1 mm superior	24.8 mm
Werkzeuge > Linien > Talusachse proj. auf Ebene Tibia axial	6.7 mm	2.7 mm	0.8 mm	7.3 mm	6.7 mm rechts	2.7 mm posterior	0.8 mm inferior	7.3 mm
Werkzeuge > Linien > Senkrechte auf Kondylenachse	1.4 mm	10.7 mm	12.6 mm	16.6 mm	1.4 mm links	10.7 mm anterior	12.6 mm inferior	16.6 mm
Werkzeuge > Linien > Senkrechte auf dist. Tibiavorderkante in Ebene tibia coronar (varus valgus)	5.2 mm	5.4 mm	18.2 mm	19.7 mm	5.2 mm links	5.4 mm posterior	18.2 mm inferior	19.7 mm
Werkzeuge > Linien > Senkrecht auf prox. Tibiahinterkante in Ebene tibia coronar (varus valgus)	16.4 mm	17.9 mm	59.6 mm	64.3 mm	16.4 mm rechts	17.9 mm anterior	59.6 mm superior	64.3 mm
Werkzeuge > Linien > prox. Tibiahinterkante proj. auf Ebene Tibia axial	9.4 mm	2.5 mm	1.6 mm	9.9 mm	9.4 mm links	2.5 mm anterior	1.6 mm superior	9.9 mm
Werkzeuge > Linien > prox. Tibiahinterkante proj auf Ebene tibia coronar (varus valgus)	10.8 mm	2.9 mm	2.1 mm	11.4 mm	10.8 mm links	2.9 mm anterior	2.1 mm superior	11.4 mm
Werkzeuge > Linien > prox. Tibiahinterkante proj auf Ebene tibia coronar	9.3 mm	2.6 mm	2 mm	9.9 mm	9.3 mm links	2.6 mm anterior	2 mm superior	9.9 mm
Werkzeuge > Linien > prox. Tibiahinterkante (varus valgus)	11.4 mm	0 mm	3.1 mm	11.8 mm	11.4 mm links	0 mm	3.1 mm superior	11.8 mm
Werkzeuge > Linien > prox. Tibiahinterkante	9.3 mm	2.6 mm	2 mm	9.9 mm	9.3 mm links	2.6 mm anterior	2 mm superior	9.9 mm
Werkzeuge > Linien > prox. femorale Längsachse	0.6 mm	4.1 mm	4.9 mm	6.4 mm	0.6 mm links	4.1 mm posterior	4.9 mm superior	6.4 mm
Werkzeuge > Linien > Neue Linie 31	12.2 mm	4.5 mm	2 mm	13.1 mm	12.2 mm links	4.5 mm anterior	2 mm superior	13.1 mm
Werkzeuge > Linien > Lot von Femurkopfmittelpunk	3.7 mm	0.5 mm	7 mm	7.9 mm	3.7 mm rechts	0.5 mm posterior	7 mm inferior	7.9 mm
Werkzeuge > Linien > Kopfzentrum - Femur Hals Basis (manuell) Linie	7.6 mm	1.1 mm	12.7 mm	14.9 mm	7.6 mm rechts	1.1 mm posterior	12.7 mm inferior	14.9 mm
Werkzeuge > Linien > Kopfzentrum - Femur Hals Basis (durch Ebene) Linie	3.7 mm	0.5 mm	7 mm	7.9 mm	3.7 mm rechts	0.5 mm posterior	7 mm inferior	7.9 mm
Werkzeuge > Linien > Kondyle_Femur Hals Basis Prox	12.2 mm	4.5 mm	2 mm	13.1 mm	12.2 mm links	4.5 mm anterior	2 mm superior	13.1 mm
Werkzeuge > Linien > Kondyle_AxPro_Kopfzentrum	12.2 mm	4.5 mm	2 mm	13.1 mm	12.2 mm links	4.5 mm anterior	2 mm superior	13.1 mm
Werkzeuge > Linien > Kondylenachse proj. auf Ebene Femur coronar	12.4 mm	3 mm	4 mm	13.4 mm	12.4 mm rechts	3 mm posterior	4 mm inferior	13.4 mm
Werkzeuge > Linien > Kondylenachse	12.4 mm	3 mm	4 mm	13.4 mm	12.4 mm rechts	3 mm posterior	4 mm inferior	13.4 mm
Werkzeuge > Linien > Kondyle proj. auf Ebene Tibia axial	12.8 mm	2.6 mm	2.4 mm	13.2 mm	12.8 mm rechts	2.6 mm posterior	2.4 mm inferior	13.2 mm
Werkzeuge > Linien > Femurachse proj. auf Ebene Femur coronar
Werkzeuge > Linien > Femurachse Kopfzentrum	3.8 mm	26.5 mm	35.9 mm	44.8 mm	3.8 mm links	26.5 mm posterior	35.9 mm superior	44.8 mm
Werkzeuge > Linien > Femurachse	3.8 mm	26.5 mm	35.9 mm	44.8 mm	3.8 mm links	26.5 mm posterior	35.9 mm superior	44.8 mm
Werkzeuge > Linien > dist. Tibiavorderkante proj. auf Ebene tibia coronar (varus valgus)	6.4 mm	1.8 mm	1.3 mm	6.8 mm	6.4 mm links	1.8 mm anterior	1.3 mm superior	6.8 mm
Werkzeuge > Linien > dist. Tibiavorderkante proj. auf Ebene tibia coronar	9 mm	2.3 mm	1.4 mm	9.4 mm	9 mm links	2.3 mm anterior	1.4 mm superior	9.4 mm
Werkzeuge > Linien > dist. Tibiavorderkante proj. auf Ebene Tibia axial	8.9 mm	2.7 mm	1.4 mm	9.4 mm	8.9 mm links	2.7 mm anterior	1.4 mm superior	9.4 mm
Werkzeuge > Linien > dist. Tibiavorderkante (varus valgus)	6.4 mm	1.8 mm	1.3 mm	6.8 mm	6.4 mm links	1.8 mm anterior	1.3 mm superior	6.8 mm
Werkzeuge > Linien > dist. Tibiavorderkante	8.9 mm	2.7 mm	1.3 mm	9.4 mm	8.9 mm links	2.7 mm anterior	1.3 mm superior	9.4 mm
Werkzeuge > Linien > AxPro_Kondyle	12.2 mm	4.5 mm	2 mm	13.1 mm	12.2 mm links	4.5 mm anterior	2 mm superior	13.1 mm
Werkzeuge > Winkel > Winkel Schenkelhalsachse Femurachse (mittels Ebene manuell)	157.4 °	139.6 °	92.4 °	135 °	157.4 °	139.6 °	92.4 °	135 °
Werkzeuge > Winkel > Winkel Schenkelhalsachse Femurachse (Femur Hals Basis manuell definiert)	155.1 °	138.8 °	90.7 °	133.4 °	155.1 °	138.8 °	90.7 °	133.4 °
Werkzeuge > Winkel > varus valgus Tibia proj.	0.7 °	0.1 °	1.6 °	0.7 °	0.7 °	0.1 °	1.6 °	0.7 °
Werkzeuge > Winkel > varus valgus Femur proj.	12.5 °	3.8 °	15.7 °	10.5 °	12.5 °	3.8 °	15.7 °	10.5 °
Werkzeuge > Winkel > Torsionswinkel proj. auf Ebene Tibia axial	0.8 °	6.2 °	2.5 °	2.6 °	0.8 °	6.2 °	2.5 °	2.6 °
Werkzeuge > Winkel > Tibiotalare Torsion (TTT) proj.	1.6 °	9.3 °	4.8 °	5.1 °	1.6 °	9.3 °	4.8 °	5.1 °
Werkzeuge > Winkel > FTR (femorotibial Rotation) proj.	1 °	10.3 °	3.3 °	3.5 °	1 °	10.3 °	3.3 °	3.5 °
Werkzeuge > Winkel > Antetorsionswinkel korrigiert	28.9 °	8.9 °	30.3 °	33.7 °	28.9 °	8.9 °	30.3 °	33.7 °
Werkzeuge > Winkel > Antetorsionswinkel (über Ebene manuell bestimmt) proj	38.6 °	35.2 °	42.7 °	49.1 °	38.6 °	35.2 °	42.7 °	49.1 °
Werkzeuge > Winkel > Antetorsionswinkel (Femur Hals Basis manuell) proj	24.9 °	8.4 °	26.7 °	30.1 °	24.9 °	8.4 °	26.7 °	30.1 °
Werkzeuge > Ebenen > Tibia coronar
Werkzeuge > Ebenen > Tibia axial
Werkzeuge > Ebenen > Femur coronar
Werkzeuge > Ebenen > Femur axial
Werkzeuge > Ebenen > Ebene manuell
Werkzeuge > Polylinien > Punkte auf Kopf
Werkzeuge > Koordinatensysteme > ks tibia prox.
Werkzeuge > Koordinatensysteme > ks femur
Werkzeuge > Koordinatensysteme > ks
Werkzeuge > Koordinatensysteme > Kopie ks femur
Werkzeuge > Variablen > Kopfachsen_tmp	-100
Werkzeuge > Variablen > 300	300
Werkzeuge > Variablen > 50	50
Werkzeuge > Variablen > -50	-50
