# Supplementary material for: 3D Slicer open-source software plug-in for vector-based angle calculation of canine hind limb alignment in computed tomographic images
Source: PLoS One. 2024 Mar 29;19(3):e0283823. doi: 10.1371/journal.pone.0283823 (PMC10980227; doi:10.1371/journal.pone.0283823)
Supplement: S2 Data — (ZIP) [file pone.0283823.s002.zip › 31.csv]

Werkzeuge Name	Datensatzkoordinatensystem X	Datensatzkoordinatensystem Y	Datensatzkoordinatensystem Z	Datensatzkoordinatensystem 3D	Patientenkoordinatensystem X	Patientenkoordinatensystem Y	Patientenkoordinatensystem Z	Patientenkoordinatensystem 3D	Extra Wert X	Extra Wert Y	Extra Wert Z	Extra Wert 3D	Extra Wert Beschreibung
Werkzeuge > Punkte > tmp zur Definition der Senkrechten auf tibia vk und hk	34.2 mm	39.5 mm	159.4 mm		8.8 mm links	3.5 mm anterior	34.6 mm inferior
Werkzeuge > Punkte > tmp proj. auf Ebene tibia coronar	34.2 mm	39.5 mm	159.4 mm		8.8 mm links	3.5 mm anterior	34.6 mm inferior
Werkzeuge > Punkte > TMP B	31.6 mm	30.8 mm	67.7 mm		11.4 mm links	12.2 mm anterior	57.1 mm superior
Werkzeuge > Punkte > tmp A	29 mm	32.3 mm	68.9 mm		14 mm links	10.7 mm anterior	55.9 mm superior
Werkzeuge > Punkte > TMP6	34.9 mm	30.2 mm	66.8 mm		8.1 mm links	12.8 mm anterior	58 mm superior
Werkzeuge > Punkte > TMP5	18.7 mm	53.6 mm	26.1 mm		24.3 mm links	10.6 mm posterior	98.7 mm superior
Werkzeuge > Punkte > Tibiaachse proximal	33.2 mm	30.5 mm	142.8 mm		9.8 mm links	12.5 mm anterior	18 mm inferior
Werkzeuge > Punkte > Tibiaachse distal	35.2 mm	48.5 mm	175.9 mm		7.8 mm links	5.5 mm posterior	51.1 mm inferior
Werkzeuge > Punkte > Talus medial proj. auf Ebene Tibia axial	37.6 mm	45.7 mm	177.3 mm		5.4 mm links	2.7 mm posterior	52.5 mm inferior
Werkzeuge > Punkte > Talus medial	38 mm	49.6 mm	184.4 mm		5 mm links	6.6 mm posterior	59.6 mm inferior
Werkzeuge > Punkte > Talus lateral proj. auf Ebene Tibia axial	32.1 mm	45.7 mm	177.6 mm		10.9 mm links	2.7 mm posterior	52.8 mm inferior
Werkzeuge > Punkte > Talus lateral	32.6 mm	49.7 mm	185 mm		10.4 mm links	6.7 mm posterior	60.2 mm inferior
Werkzeuge > Punkte > prox. Tibiahinterkante medial proj. auf Ebene tibia coronar (varus valgus)	31.3 mm	18.5 mm	120.9 mm		11.7 mm links	24.5 mm anterior	3.9 mm superior
Werkzeuge > Punkte > prox. Tibiahinterkante medial proj. auf Ebene tibia coronar	29.8 mm	20.1 mm	123.9 mm		13.2 mm links	22.9 mm anterior	0.9 mm superior
Werkzeuge > Punkte > prox. Tibiahinterkante medial proj. auf Ebene Tibia axial	32.7 mm	52.8 mm	173.8 mm		10.3 mm links	9.8 mm posterior	49 mm inferior
Werkzeuge > Punkte > prox. Tibiahinterkante medial (varus valgus)	31.2 mm	20 mm	120.1 mm		11.8 mm links	23 mm anterior	4.7 mm superior
Werkzeuge > Punkte > prox. Tibiahinterkante medial	29.6 mm	24.4 mm	121.6 mm		13.4 mm links	18.6 mm anterior	3.2 mm superior
Werkzeuge > Punkte > prox. Tibiahinterkante lateral proj. auf Ebene tibia coronar (varus valgus)	22.8 mm	19.1 mm	123 mm		20.2 mm links	23.9 mm anterior	1.8 mm superior
Werkzeuge > Punkte > prox. Tibiahinterkante lateral proj. auf Ebene tibia coronar	23.8 mm	20.8 mm	126 mm		19.2 mm links	22.2 mm anterior	1.2 mm inferior
Werkzeuge > Punkte > prox. Tibiahinterkante lateral proj. auf Ebene Tibia axial	26.5 mm	52.6 mm	174.2 mm		16.5 mm links	9.6 mm posterior	49.4 mm inferior
Werkzeuge > Punkte > prox. Tibiahinterkante lateral (varus valgus)	22.7 mm	20.3 mm	122.3 mm		20.3 mm links	22.7 mm anterior	2.5 mm superior
Werkzeuge > Punkte > prox. Tibiahinterkante lateral	23.5 mm	25.1 mm	123.7 mm		19.5 mm links	17.9 mm anterior	1.1 mm superior
Werkzeuge > Punkte > Kondyle medial proj. auf Ebene Tibia axial	34.8 mm	54 mm	173 mm		8.2 mm links	11 mm posterior	48.2 mm inferior
Werkzeuge > Punkte > Kondyle medial proj. auf Ebene Femur coronar	30.6 mm	10.5 mm	108 mm		12.4 mm links	32.5 mm anterior	16.8 mm superior
Werkzeuge > Punkte > Kondyle medial	31.3 mm	22.1 mm	114.4 mm		11.7 mm links	20.9 mm anterior	10.4 mm superior
Werkzeuge > Punkte > Kondyle lateral proj auf Ebene Tibia axial	25 mm	53.2 mm	174 mm		18 mm links	10.2 mm posterior	49.2 mm inferior
Werkzeuge > Punkte > Kondyle lateral proj auf Ebene Femur coronar	20.9 mm	10.1 mm	109.7 mm		22.1 mm links	32.9 mm anterior	15.1 mm superior
Werkzeuge > Punkte > Kondyle lateral	21.6 mm	21.7 mm	116.1 mm		21.4 mm links	21.3 mm anterior	8.7 mm superior
Werkzeuge > Punkte > Femurkopfmittelpunkt	23.1 mm	37.5 mm	54.9 mm		19.9 mm links	5.5 mm anterior	69.9 mm superior
Werkzeuge > Punkte > Femurachsenpunkt proximal	19.3 mm	32 mm	70.2 mm		23.7 mm links	11 mm anterior	54.6 mm superior
Werkzeuge > Punkte > Femurachsenpunkt distal	23.7 mm	15.8 mm	99 mm		19.3 mm links	27.2 mm anterior	25.8 mm superior
Werkzeuge > Punkte > Femur prox. proj. auf Ebene Femur coronar	19.3 mm	32 mm	70.2 mm		23.7 mm links	11 mm anterior	54.6 mm superior
Werkzeuge > Punkte > Femur Hals Basis proj. auf Ebene Femur coronar	20.4 mm	37.4 mm	60.3 mm		22.6 mm links	5.6 mm anterior	64.5 mm superior
Werkzeuge > Punkte > Femur Hals Basis manuell Pro	19.3 mm	32.1 mm	70.3 mm		23.7 mm links	10.9 mm anterior	54.5 mm superior
Werkzeuge > Punkte > Femur Hals Basis manuell	18.7 mm	34 mm	66.9 mm		24.3 mm links	9 mm anterior	57.9 mm superior
Werkzeuge > Punkte > Femur Hals Basis (ermittelt durch Proj. auf Ebene manuell)	20.3 mm	36 mm	59.5 mm		22.7 mm links	7 mm anterior	65.3 mm superior
Werkzeuge > Punkte > Femur Hals Basis (Ebene) proj. auf Ebene Femur axial	21.8 mm	30.6 mm	69.1 mm		21.2 mm links	12.4 mm anterior	55.7 mm superior
Werkzeuge > Punkte > Endpunkt Verlängerung der Senkrechten auf Kondylenachse	15 mm	40 mm	56.1 mm		28 mm links	3 mm anterior	68.7 mm superior
Werkzeuge > Punkte > Endpunkt Senkrechte auf Kondylenachse	25.7 mm	10.3 mm	108.8 mm		17.3 mm links	32.7 mm anterior	16 mm superior
Werkzeuge > Punkte > Ende der Verlängerung Senkrechte auf tibia vk (varus valgus)	29.2 mm	15.6 mm	115.7 mm		13.8 mm links	27.4 mm anterior	9.1 mm superior
Werkzeuge > Punkte > Ende der Senkrechte auf tibia hk (varus valgus)	24 mm	19 mm	122.7 mm		19 mm links	24 mm anterior	2.1 mm superior
Werkzeuge > Punkte > dist. Tibiavorderkante medial proj. auf Ebene tibia coronar (varus valgus)	38.2 mm	51.2 mm	180.5 mm		4.8 mm links	8.2 mm posterior	55.7 mm inferior
Werkzeuge > Punkte > dist. Tibiavorderkante medial proj. auf Ebene tibia coronar	38.7 mm	51.2 mm	180.5 mm		4.3 mm links	8.2 mm posterior	55.7 mm inferior
Werkzeuge > Punkte > dist. Tibiavorderkante medial proj. auf Ebene Tibia axial	38.6 mm	45.3 mm	177.5 mm		4.4 mm links	2.3 mm posterior	52.7 mm inferior
Werkzeuge > Punkte > dist. Tibiavorderkante medial (varus valgus)	38.2 mm	51.4 mm	180.4 mm		4.8 mm links	8.4 mm posterior	55.6 mm inferior
Werkzeuge > Punkte > dist. Tibiavorderkante medial	38.9 mm	47.9 mm	182.2 mm		4.1 mm links	4.9 mm posterior	57.4 mm inferior
Werkzeuge > Punkte > dist. Tibiavorderkante lateral proj. auf Ebene tibia coronar (varus valgus)	32.2 mm	51.2 mm	181.2 mm		10.8 mm links	8.2 mm posterior	56.4 mm inferior
Werkzeuge > Punkte > dist. Tibiavorderkante lateral proj. auf Ebene tibia coronar	32.7 mm	51.3 mm	181.3 mm		10.3 mm links	8.3 mm posterior	56.5 mm inferior
Werkzeuge > Punkte > dist. Tibiavorderkante lateral proj. auf Ebene Tibia axial	32.6 mm	45.2 mm	177.9 mm		10.4 mm links	2.2 mm posterior	53.1 mm inferior
Werkzeuge > Punkte > dist. Tibiavorderkante lateral (varus valgus)	32.3 mm	50.1 mm	181.8 mm		10.7 mm links	7.1 mm posterior	57 mm inferior
Werkzeuge > Punkte > dist. Tibiavorderkante lateral	32.9 mm	48 mm	183 mm		10.1 mm links	5 mm posterior	58.2 mm inferior
Werkzeuge > Punkte > AxPro_Kopfszentrum	25.2 mm	30 mm	68.2 mm		17.8 mm links	13 mm anterior	56.6 mm superior
Werkzeuge > Punkte > AxPro_Kondyle medial	25.3 mm	43.7 mm	75.8 mm		17.7 mm links	0.7 mm posterior	49 mm superior
Werkzeuge > Punkte > AxPro_Kondyle lateral	15.6 mm	43.5 mm	77.2 mm		27.4 mm links	0.5 mm posterior	47.6 mm superior
Werkzeuge > Linien > Verlängerung Senkrechte auf tibia vk (varus valgus)	5.1 mm	23.9 mm	43.6 mm	50 mm	5.1 mm links	23.9 mm anterior	43.6 mm superior	50 mm
Werkzeuge > Linien > Verlängerung der Senkrechten auf Kondylenachse	8.7 mm	24.2 mm	42.9 mm	50 mm	8.7 mm links	24.2 mm posterior	42.9 mm superior	50 mm
Werkzeuge > Linien > transkondyläre Achse	9.7 mm	0.4 mm	1.7 mm	9.9 mm	9.7 mm rechts	0.4 mm posterior	1.7 mm superior	9.9 mm
Werkzeuge > Linien > Tibiaachse	2 mm	18 mm	33.1 mm	37.8 mm	2 mm links	18 mm anterior	33.1 mm superior	37.8 mm
Werkzeuge > Linien > Talusachse proj. auf Ebene Tibia axial	5.5 mm	0 mm	0.3 mm	5.5 mm	5.5 mm links	0 mm anterior	0.3 mm inferior	5.5 mm
Werkzeuge > Linien > Senkrechte auf Kondylenachse	2 mm	5.5 mm	9.8 mm	11.5 mm	2 mm rechts	5.5 mm anterior	9.8 mm inferior	11.5 mm
Werkzeuge > Linien > Senkrechte auf dist. Tibiavorderkante in Ebene tibia coronar (varus valgus)	2.5 mm	11.7 mm	21.3 mm	24.5 mm	2.5 mm rechts	11.7 mm posterior	21.3 mm inferior	24.5 mm
Werkzeuge > Linien > Senkrecht auf prox. Tibiahinterkante in Ebene tibia coronar (varus valgus)	10.2 mm	20.5 mm	36.7 mm	43.2 mm	10.2 mm links	20.5 mm anterior	36.7 mm superior	43.2 mm
Werkzeuge > Linien > prox. Tibiahinterkante proj. auf Ebene Tibia axial	6.2 mm	0.1 mm	0.4 mm	6.2 mm	6.2 mm rechts	0.1 mm posterior	0.4 mm superior	6.2 mm
Werkzeuge > Linien > prox. Tibiahinterkante proj auf Ebene tibia coronar (varus valgus)	8.5 mm	0.6 mm	2 mm	8.8 mm	8.5 mm rechts	0.6 mm anterior	2 mm superior	8.8 mm
Werkzeuge > Linien > prox. Tibiahinterkante proj auf Ebene tibia coronar	6.1 mm	0.8 mm	2.1 mm	6.4 mm	6.1 mm rechts	0.8 mm anterior	2.1 mm superior	6.4 mm
Werkzeuge > Linien > prox. Tibiahinterkante (varus valgus)	8.5 mm	0.2 mm	2.2 mm	8.8 mm	8.5 mm rechts	0.2 mm anterior	2.2 mm superior	8.8 mm
Werkzeuge > Linien > prox. Tibiahinterkante	6.1 mm	0.8 mm	2.1 mm	6.4 mm	6.1 mm rechts	0.8 mm anterior	2.1 mm superior	6.4 mm
Werkzeuge > Linien > prox. femorale Längsachse	0.6 mm	2.1 mm	3.3 mm	3.9 mm	0.6 mm links	2.1 mm posterior	3.3 mm superior	3.9 mm
Werkzeuge > Linien > Neue Linie 31	9.8 mm	0.2 mm	1.4 mm	9.9 mm	9.8 mm rechts	0.2 mm posterior	1.4 mm superior	9.9 mm
Werkzeuge > Linien > Lot von Femurkopfmittelpunk	2.8 mm	1.5 mm	4.6 mm	5.6 mm	2.8 mm links	1.5 mm anterior	4.6 mm inferior	5.6 mm
Werkzeuge > Linien > Kopfzentrum - Femur Hals Basis (manuell) Linie	4.4 mm	3.5 mm	12 mm	13.2 mm	4.4 mm links	3.5 mm anterior	12 mm inferior	13.2 mm
Werkzeuge > Linien > Kopfzentrum - Femur Hals Basis (durch Ebene) Linie	2.8 mm	1.5 mm	4.6 mm	5.6 mm	2.8 mm links	1.5 mm anterior	4.6 mm inferior	5.6 mm
Werkzeuge > Linien > Kondyle_Femur Hals Basis Prox	9.8 mm	0.2 mm	1.4 mm	9.9 mm	9.8 mm rechts	0.2 mm posterior	1.4 mm superior	9.9 mm
Werkzeuge > Linien > Kondyle_AxPro_Kopfzentrum	9.8 mm	0.2 mm	1.4 mm	9.9 mm	9.8 mm rechts	0.2 mm posterior	1.4 mm superior	9.9 mm
Werkzeuge > Linien > Kondylenachse proj. auf Ebene Femur coronar	9.7 mm	0.4 mm	1.7 mm	9.9 mm	9.7 mm links	0.4 mm anterior	1.7 mm inferior	9.9 mm
Werkzeuge > Linien > Kondylenachse	9.7 mm	0.4 mm	1.7 mm	9.9 mm	9.7 mm links	0.4 mm anterior	1.7 mm inferior	9.9 mm
Werkzeuge > Linien > Kondyle proj. auf Ebene Tibia axial	9.7 mm	0.8 mm	1 mm	9.8 mm	9.7 mm links	0.8 mm anterior	1 mm inferior	9.8 mm
Werkzeuge > Linien > Femurachse proj. auf Ebene Femur coronar
Werkzeuge > Linien > Femurachse Kopfzentrum	4.5 mm	16.1 mm	28.8 mm	33.3 mm	4.5 mm links	16.1 mm posterior	28.8 mm superior	33.3 mm
Werkzeuge > Linien > Femurachse	4.5 mm	16.1 mm	28.8 mm	33.3 mm	4.5 mm links	16.1 mm posterior	28.8 mm superior	33.3 mm
Werkzeuge > Linien > dist. Tibiavorderkante proj. auf Ebene tibia coronar (varus valgus)	6 mm	0 mm	0.7 mm	6 mm	6 mm rechts	0 mm anterior	0.7 mm superior	6 mm
Werkzeuge > Linien > dist. Tibiavorderkante proj. auf Ebene tibia coronar	6 mm	0.1 mm	0.8 mm	6 mm	6 mm rechts	0.1 mm anterior	0.8 mm superior	6 mm
Werkzeuge > Linien > dist. Tibiavorderkante proj. auf Ebene Tibia axial	6 mm	0.2 mm	0.4 mm	6 mm	6 mm rechts	0.2 mm posterior	0.4 mm superior	6 mm
Werkzeuge > Linien > dist. Tibiavorderkante (varus valgus)	5.9 mm	1.3 mm	1.4 mm	6.2 mm	5.9 mm rechts	1.3 mm posterior	1.4 mm superior	6.2 mm
Werkzeuge > Linien > dist. Tibiavorderkante	6 mm	0 mm	0.8 mm	6 mm	6 mm rechts	0 mm anterior	0.8 mm superior	6 mm
Werkzeuge > Linien > AxPro_Kondyle	9.8 mm	0.2 mm	1.4 mm	9.9 mm	9.8 mm rechts	0.2 mm posterior	1.4 mm superior	9.9 mm
Werkzeuge > Winkel > Winkel Schenkelhalsachse Femurachse (mittels Ebene manuell)	141 °	166.7 °	99.1 °	140.8 °	141 °	166.7 °	99.1 °	140.8 °
Werkzeuge > Winkel > Winkel Schenkelhalsachse Femurachse (Femur Hals Basis manuell definiert)	151 °	167.2 °	113.5 °	150 °	151 °	167.2 °	113.5 °	150 °
Werkzeuge > Winkel > varus valgus Tibia proj.	9 °	0.4 °	14.6 °	7.9 °	9 °	0.4 °	14.6 °	7.9 °
Werkzeuge > Winkel > varus valgus Femur proj.	2.7 °	0.1 °	4.4 °	2.3 °	2.7 °	0.1 °	4.4 °	2.3 °
Werkzeuge > Winkel > Torsionswinkel proj. auf Ebene Tibia axial	0.1 °	2.7 °	0.3 °	0.3 °	0.1 °	2.7 °	0.3 °	0.3 °
Werkzeuge > Winkel > Tibiotalare Torsion (TTT) proj.	0.8 °	18.3 °	1.4 °	1.6 °	0.8 °	18.3 °	1.4 °	1.6 °
Werkzeuge > Winkel > FTR (femorotibial Rotation) proj.	1.9 °	21.7 °	3.5 °	3.9 °	1.9 °	21.7 °	3.5 °	3.9 °
Werkzeuge > Winkel > Antetorsionswinkel korrigiert	5.9 °	42.5 °	10.8 °	12.1 °	5.9 °	42.5 °	10.8 °	12.1 °
Werkzeuge > Winkel > Antetorsionswinkel (über Ebene manuell bestimmt) proj	12.7 °	118.6 °	22.9 °	25.9 °	12.7 °	118.6 °	22.9 °	25.9 °
Werkzeuge > Winkel > Antetorsionswinkel (Femur Hals Basis manuell) proj	11.2 °	53.2 °	20.4 °	22.3 °	11.2 °	53.2 °	20.4 °	22.3 °
Werkzeuge > Ebenen > Tibia coronar
Werkzeuge > Ebenen > Tibia axial
Werkzeuge > Ebenen > Femur coronar
Werkzeuge > Ebenen > Femur axial
Werkzeuge > Ebenen > Ebene manuell
Werkzeuge > Polylinien > Punkte auf Kopf
Werkzeuge > Koordinatensysteme > ks tibia prox.
Werkzeuge > Koordinatensysteme > ks femur
Werkzeuge > Koordinatensysteme > ks
Werkzeuge > Koordinatensysteme > Kopie ks femur
Werkzeuge > Variablen > Kopfachsen_tmp	-100
Werkzeuge > Variablen > 300	300
Werkzeuge > Variablen > 50	50
Werkzeuge > Variablen > -50	-50
