# Supplementary material for: 3D Slicer open-source software plug-in for vector-based angle calculation of canine hind limb alignment in computed tomographic images
Source: PLoS One. 2024 Mar 29;19(3):e0283823. doi: 10.1371/journal.pone.0283823 (PMC10980227; doi:10.1371/journal.pone.0283823)
Supplement: S2 Data — (ZIP) [file pone.0283823.s002.zip › 32.csv]

Werkzeuge Name	Datensatzkoordinatensystem X	Datensatzkoordinatensystem Y	Datensatzkoordinatensystem Z	Datensatzkoordinatensystem 3D	Patientenkoordinatensystem X	Patientenkoordinatensystem Y	Patientenkoordinatensystem Z	Patientenkoordinatensystem 3D	Extra Wert X	Extra Wert Y	Extra Wert Z	Extra Wert 3D	Extra Wert Beschreibung
Werkzeuge > Punkte > tmp zur Definition der Senkrechten auf tibia vk und hk	45.8 mm	28.7 mm	156.5 mm		4.4 mm rechts	85.2 mm anterior	36.9 mm inferior
Werkzeuge > Punkte > tmp proj. auf Ebene tibia coronar	45.8 mm	28.7 mm	156.5 mm		4.4 mm rechts	85.2 mm anterior	36.9 mm inferior
Werkzeuge > Punkte > TMP B	46.9 mm	65.7 mm	68.9 mm		15.5 mm rechts	0 mm anterior	3.9 mm superior
Werkzeuge > Punkte > tmp A	44.2 mm	68.7 mm	72.2 mm		11.6 mm rechts	0 mm anterior	0.6 mm superior
Werkzeuge > Punkte > TMP6	49.8 mm	64.3 mm	67.4 mm		19 mm rechts	0 mm anterior	4.9 mm superior
Werkzeuge > Punkte > TMP5	41.7 mm	106 mm	36.2 mm		7.9 mm rechts	51.6 mm posterior	4.9 mm superior
Werkzeuge > Punkte > Tibiaachse proximal	45.2 mm	28.6 mm	139 mm		7.6 mm rechts	73.9 mm anterior	24 mm inferior
Werkzeuge > Punkte > Tibiaachse distal	46.5 mm	28.7 mm	174 mm		1.1 mm rechts	96.5 mm anterior	49.9 mm inferior
Werkzeuge > Punkte > Talus medial proj. auf Ebene Tibia axial	50.6 mm	24.2 mm	173.9 mm		6.1 mm rechts	99.7 mm anterior	48.4 mm inferior
Werkzeuge > Punkte > Talus medial	51.2 mm	24.3 mm	190.5 mm		3 mm rechts	110.5 mm anterior	60.7 mm inferior
Werkzeuge > Punkte > Talus lateral proj. auf Ebene Tibia axial	44.5 mm	23 mm	174.1 mm		0.6 mm rechts	101 mm anterior	45.9 mm inferior
Werkzeuge > Punkte > Talus lateral	45.1 mm	23.1 mm	190.7 mm		2.5 mm links	111.7 mm anterior	58.2 mm inferior
Werkzeuge > Punkte > prox. Tibiahinterkante medial proj. auf Ebene tibia coronar (varus valgus)	46.3 mm	29.4 mm	120.4 mm		12.6 mm rechts	61.1 mm anterior	11.4 mm inferior
Werkzeuge > Punkte > prox. Tibiahinterkante medial proj. auf Ebene tibia coronar	46.5 mm	29.4 mm	125.5 mm		11.7 mm rechts	64.4 mm anterior	15.1 mm inferior
Werkzeuge > Punkte > prox. Tibiahinterkante medial proj. auf Ebene Tibia axial	43.7 mm	39.4 mm	174.1 mm		4.1 mm links	88.6 mm anterior	55.5 mm inferior
Werkzeuge > Punkte > prox. Tibiahinterkante medial (varus valgus)	42.3 mm	37.9 mm	120.5 mm		6.7 mm rechts	54.9 mm anterior	15.3 mm inferior
Werkzeuge > Punkte > prox. Tibiahinterkante medial	41.9 mm	39.2 mm	125.6 mm		4.9 mm rechts	57.3 mm anterior	19.6 mm inferior
Werkzeuge > Punkte > prox. Tibiahinterkante lateral proj. auf Ebene tibia coronar (varus valgus)	38.6 mm	25.7 mm	122.3 mm		5.8 mm rechts	65.5 mm anterior	8 mm inferior
Werkzeuge > Punkte > prox. Tibiahinterkante lateral proj. auf Ebene tibia coronar	38.2 mm	25.4 mm	125.9 mm		4.7 mm rechts	68 mm anterior	10.3 mm inferior
Werkzeuge > Punkte > prox. Tibiahinterkante lateral proj. auf Ebene Tibia axial	35.4 mm	35.4 mm	174.4 mm		11.1 mm links	92.2 mm anterior	50.6 mm inferior
Werkzeuge > Punkte > prox. Tibiahinterkante lateral (varus valgus)	34.2 mm	35 mm	122.4 mm		0.6 mm links	58.7 mm anterior	12.2 mm inferior
Werkzeuge > Punkte > prox. Tibiahinterkante lateral	33.6 mm	35.2 mm	126 mm		2.1 mm links	60.9 mm anterior	14.8 mm inferior
Werkzeuge > Punkte > Kondyle medial proj. auf Ebene Tibia axial	43.8 mm	42.3 mm	174 mm		4.8 mm links	86.4 mm anterior	57.3 mm inferior
Werkzeuge > Punkte > Kondyle medial proj. auf Ebene Femur coronar	36.7 mm	32.8 mm	106.3 mm		5.8 mm rechts	49.7 mm anterior	0 mm inferior
Werkzeuge > Punkte > Kondyle medial	41.7 mm	42.1 mm	117.4 mm		5.8 mm rechts	49.7 mm anterior	15.3 mm inferior
Werkzeuge > Punkte > Kondyle lateral proj auf Ebene Tibia axial	33.1 mm	43.2 mm	174.4 mm		15.2 mm links	86.4 mm anterior	54.6 mm inferior
Werkzeuge > Punkte > Kondyle lateral proj auf Ebene Femur coronar	26.1 mm	33.7 mm	110.3 mm		5.3 mm links	52.2 mm anterior	0 mm inferior
Werkzeuge > Punkte > Kondyle lateral	31.1 mm	43 mm	121.4 mm		5.3 mm links	52.2 mm anterior	15.3 mm inferior
Werkzeuge > Punkte > Femurkopfmittelpunkt	40 mm	77.3 mm	61 mm		7.9 mm rechts	13.6 mm posterior	4.9 mm superior
Werkzeuge > Punkte > Femurachsenpunkt proximal	33.5 mm	71.9 mm	75.1 mm		0 mm	0 mm	0 mm
Werkzeuge > Punkte > Femurachsenpunkt distal	31.8 mm	43.1 mm	99.9 mm		0 mm links	38 mm anterior	0 mm
Werkzeuge > Punkte > Femur prox. proj. auf Ebene Femur coronar	33.5 mm	71.9 mm	75.1 mm		0 mm	0 mm	0 mm
Werkzeuge > Punkte > Femur Hals Basis proj. auf Ebene Femur coronar	38.2 mm	79.3 mm	66.8 mm		4.5 mm rechts	11.2 mm posterior	0 mm inferior
Werkzeuge > Punkte > Femur Hals Basis manuell Pro	33.7 mm	71.4 mm	74.6 mm		0.5 mm rechts	0 mm posterior	0.6 mm superior
Werkzeuge > Punkte > Femur Hals Basis manuell	34.1 mm	76.6 mm	70.2 mm		0.5 mm rechts	6.8 mm posterior	0.6 mm superior
Werkzeuge > Punkte > Femur Hals Basis (ermittelt durch Proj. auf Ebene manuell)	36.9 mm	76.9 mm	64 mm		4.5 mm rechts	11.2 mm posterior	3.9 mm superior
Werkzeuge > Punkte > Femur Hals Basis (Ebene) proj. auf Ebene Femur axial	36.4 mm	68.4 mm	71.3 mm		4.5 mm rechts	0 mm anterior	3.9 mm superior
Werkzeuge > Punkte > Endpunkt Verlängerung der Senkrechten auf Kondylenachse	23.9 mm	82.7 mm	70.4 mm		10.6 mm links	10.9 mm posterior	0 mm superior
Werkzeuge > Punkte > Endpunkt Senkrechte auf Kondylenachse	33.8 mm	33 mm	107.4 mm		2.7 mm rechts	50.4 mm anterior	0 mm inferior
Werkzeuge > Punkte > Ende der Verlängerung Senkrechte auf tibia vk (varus valgus)	45.8 mm	29.3 mm	106.5 mm		15.2 mm rechts	52.1 mm anterior	1 mm inferior
Werkzeuge > Punkte > Ende der Senkrechte auf tibia hk (varus valgus)	38.9 mm	25.8 mm	122.2 mm		6.1 mm rechts	65.3 mm anterior	8.1 mm inferior
Werkzeuge > Punkte > dist. Tibiavorderkante medial proj. auf Ebene tibia coronar (varus valgus)	49.1 mm	29.8 mm	186 mm		0.7 mm rechts	103.4 mm anterior	60.1 mm inferior
Werkzeuge > Punkte > dist. Tibiavorderkante medial proj. auf Ebene tibia coronar	50.1 mm	30.3 mm	186.8 mm		1.3 mm rechts	103.5 mm anterior	61.3 mm inferior
Werkzeuge > Punkte > dist. Tibiavorderkante medial proj. auf Ebene Tibia axial	52.2 mm	24.7 mm	173.8 mm		7.6 mm rechts	99.2 mm anterior	49.2 mm inferior
Werkzeuge > Punkte > dist. Tibiavorderkante medial (varus valgus)	49.9 mm	28.1 mm	186 mm		1.9 mm rechts	104.7 mm anterior	59.3 mm inferior
Werkzeuge > Punkte > dist. Tibiavorderkante medial	52.7 mm	24.8 mm	186.7 mm		5.2 mm rechts	107.5 mm anterior	58.8 mm inferior
Werkzeuge > Punkte > dist. Tibiavorderkante lateral proj. auf Ebene tibia coronar (varus valgus)	44.9 mm	27.8 mm	186 mm		2.8 mm links	105.1 mm anterior	57.5 mm inferior
Werkzeuge > Punkte > dist. Tibiavorderkante lateral proj. auf Ebene tibia coronar	43.1 mm	26.9 mm	187.3 mm		4.6 mm links	106.7 mm anterior	57.4 mm inferior
Werkzeuge > Punkte > dist. Tibiavorderkante lateral proj. auf Ebene Tibia axial	44.4 mm	23 mm	174.1 mm		0.6 mm rechts	101 mm anterior	45.8 mm inferior
Werkzeuge > Punkte > dist. Tibiavorderkante lateral (varus valgus)	44.9 mm	27.8 mm	186 mm		2.8 mm links	105.1 mm anterior	57.5 mm inferior
Werkzeuge > Punkte > dist. Tibiavorderkante lateral	44.9 mm	23 mm	187.3 mm		1.9 mm links	109.6 mm anterior	55.6 mm inferior
Werkzeuge > Punkte > AxPro_Kopfszentrum	39.3 mm	67 mm	69.9 mm		7.9 mm rechts	0 mm anterior	4.9 mm superior
Werkzeuge > Punkte > AxPro_Kondyle medial	43.9 mm	79.7 mm	85 mm		5.8 mm rechts	0 mm posterior	15.3 mm inferior
Werkzeuge > Punkte > AxPro_Kondyle lateral	33.5 mm	82.5 mm	87.4 mm		5.3 mm links	0 mm posterior	15.3 mm inferior
Werkzeuge > Linien > Verlängerung Senkrechte auf tibia vk (varus valgus)	0 mm	0.7 mm	50 mm	50 mm	10.8 mm rechts	33.1 mm posterior	35.9 mm superior	50 mm
Werkzeuge > Linien > Verlängerung der Senkrechten auf Kondylenachse	7.9 mm	39.6 mm	29.5 mm	50 mm	10.6 mm links	48.9 mm posterior	0 mm	50 mm
Werkzeuge > Linien > transkondyläre Achse	10.5 mm	0.9 mm	4 mm	11.3 mm	11.1 mm rechts	2.4 mm posterior	0 mm	11.3 mm
Werkzeuge > Linien > Tibiaachse	1.3 mm	0.2 mm	35 mm	35 mm	6.5 mm rechts	22.6 mm posterior	25.9 mm superior	35 mm
Werkzeuge > Linien > Talusachse proj. auf Ebene Tibia axial	6.1 mm	1.2 mm	0.2 mm	6.2 mm	5.5 mm links	1.3 mm anterior	2.5 mm superior	6.2 mm
Werkzeuge > Linien > Senkrechte auf Kondylenachse	2 mm	10.1 mm	7.5 mm	12.7 mm	2.7 mm rechts	12.4 mm anterior	0 mm	12.7 mm
Werkzeuge > Linien > Senkrechte auf dist. Tibiavorderkante in Ebene tibia coronar (varus valgus)	0 mm	0.4 mm	29.5 mm	29.5 mm	6.4 mm links	19.5 mm anterior	21.2 mm inferior	29.5 mm
Werkzeuge > Linien > Senkrecht auf prox. Tibiahinterkante in Ebene tibia coronar (varus valgus)	6.9 mm	2.8 mm	34.3 mm	35.1 mm	1.7 mm rechts	19.9 mm posterior	28.8 mm superior	35.1 mm
Werkzeuge > Linien > prox. Tibiahinterkante proj. auf Ebene Tibia axial	8.4 mm	4 mm	0.3 mm	9.3 mm	7 mm rechts	3.6 mm posterior	4.9 mm inferior	9.3 mm
Werkzeuge > Linien > prox. Tibiahinterkante proj auf Ebene tibia coronar (varus valgus)	7.7 mm	3.7 mm	1.9 mm	8.7 mm	6.8 mm rechts	4.3 mm posterior	3.4 mm inferior	8.7 mm
Werkzeuge > Linien > prox. Tibiahinterkante proj auf Ebene tibia coronar	8.3 mm	4 mm	0.4 mm	9.3 mm	7 mm rechts	3.7 mm posterior	4.8 mm inferior	9.3 mm
Werkzeuge > Linien > prox. Tibiahinterkante (varus valgus)	8.1 mm	2.9 mm	1.9 mm	8.8 mm	7.3 mm rechts	3.8 mm posterior	3 mm inferior	8.8 mm
Werkzeuge > Linien > prox. Tibiahinterkante	8.3 mm	4 mm	0.4 mm	9.3 mm	7 mm rechts	3.7 mm posterior	4.8 mm inferior	9.3 mm
Werkzeuge > Linien > prox. femorale Längsachse	0.6 mm	4.7 mm	5 mm	6.9 mm	0.5 mm rechts	6.8 mm posterior	0.6 mm superior	6.9 mm
Werkzeuge > Linien > Neue Linie 31	10.4 mm	2.7 mm	2.4 mm	11.1 mm	11.1 mm rechts	0 mm	0 mm	11.1 mm
Werkzeuge > Linien > Kopfzentrum - Femur Hals Basis (manuell) Linie	5.9 mm	0.7 mm	9.2 mm	10.9 mm	7.4 mm links	6.7 mm anterior	4.3 mm inferior	10.9 mm
Werkzeuge > Linien > Kopfzentrum - Femur Hals Basis (durch Ebene) Linie	3 mm	0.4 mm	3 mm	4.3 mm	3.4 mm links	2.4 mm anterior	1 mm inferior	4.3 mm
Werkzeuge > Linien > Kondyle_Femur Hals Basis Prox	10.4 mm	2.7 mm	2.4 mm	11.1 mm	11.1 mm rechts	0 mm	0 mm	11.1 mm
Werkzeuge > Linien > Kondyle_AxPro_Kopfzentrum	10.4 mm	2.7 mm	2.4 mm	11.1 mm	11.1 mm rechts	0 mm	0 mm	11.1 mm
Werkzeuge > Linien > Kondylenachse proj. auf Ebene Femur coronar	10.5 mm	0.9 mm	4 mm	11.3 mm	11.1 mm links	2.4 mm anterior	0 mm	11.3 mm
Werkzeuge > Linien > Kondylenachse	10.5 mm	0.9 mm	4 mm	11.3 mm	11.1 mm links	2.4 mm anterior	0 mm	11.3 mm
Werkzeuge > Linien > Kondyle proj. auf Ebene Tibia axial	10.7 mm	0.9 mm	0.4 mm	10.7 mm	10.4 mm links	0.1 mm anterior	2.7 mm superior	10.7 mm
Werkzeuge > Linien > Femurachse proj. auf Ebene Femur coronar
Werkzeuge > Linien > Femurachse Kopfzentrum	1.7 mm	28.7 mm	24.8 mm	38 mm	0 mm	38 mm posterior	0 mm	38 mm
Werkzeuge > Linien > Femurachse	1.7 mm	28.7 mm	24.8 mm	38 mm	0 mm	38 mm posterior	0 mm	38 mm
Werkzeuge > Linien > dist. Tibiavorderkante proj. auf Ebene tibia coronar (varus valgus)	4.2 mm	2 mm	0 mm	4.6 mm	3.4 mm rechts	1.7 mm posterior	2.6 mm inferior	4.6 mm
Werkzeuge > Linien > dist. Tibiavorderkante proj. auf Ebene tibia coronar	7 mm	3.3 mm	0.5 mm	7.8 mm	5.9 mm rechts	3.2 mm posterior	3.9 mm inferior	7.8 mm
Werkzeuge > Linien > dist. Tibiavorderkante proj. auf Ebene Tibia axial	7.8 mm	1.7 mm	0.3 mm	8 mm	7 mm rechts	1.8 mm posterior	3.4 mm inferior	8 mm
Werkzeuge > Linien > dist. Tibiavorderkante (varus valgus)	5 mm	0.3 mm	0 mm	5 mm	4.6 mm rechts	0.5 mm posterior	1.8 mm inferior	5 mm
Werkzeuge > Linien > dist. Tibiavorderkante	7.8 mm	1.7 mm	0.6 mm	8 mm	7.1 mm rechts	2 mm posterior	3.2 mm inferior	8 mm
Werkzeuge > Linien > AxPro_Kondyle	10.4 mm	2.7 mm	2.4 mm	11.1 mm	11.1 mm rechts	0 mm	0 mm	11.1 mm
Werkzeuge > Winkel > Winkel Schenkelhalsachse Femurachse (mittels Ebene manuell)	143 °	133.7 °	94.3 °	123.5 °	98 °	149.8 °	125.2 °	123.5 °
Werkzeuge > Winkel > Winkel Schenkelhalsachse Femurachse (Femur Hals Basis manuell definiert)	151.5 °	134.8 °	99.5 °	128.2 °	90.7 °	147 °	132.4 °	128.2 °
Werkzeuge > Winkel > varus valgus Tibia proj.	11.3 °	5.5 °	108.7 °	12.5 °	13.3 °	8.1 °	13.1 °	12.5 °
Werkzeuge > Winkel > varus valgus Femur proj.	18.8 °	4 °	14.6 °	12.3 °	180 °	0 °	12.3 °	12.3 °
Werkzeuge > Winkel > Torsionswinkel proj. auf Ebene Tibia axial	0.1 °	5.1 °	13 °	13 °	9.3 °	7.6 °	12.5 °	13 °
Werkzeuge > Winkel > Tibiotalare Torsion (TTT) proj.	180 °	178.7 °	178.5 °	178.5 °	179 °	178.8 °	178.7 °	178.5 °
Werkzeuge > Winkel > FTR (femorotibial Rotation) proj.	0.1 °	151 °	30.1 °	30.1 °	20.6 °	34.7 °	26.9 °	30.1 °
Werkzeuge > Winkel > Antetorsionswinkel korrigiert	13.5 °	3.7 °	11.6 °	15.9 °	15.9 °	90 °	0 °	15.9 °
Werkzeuge > Winkel > Antetorsionswinkel (über Ebene manuell bestimmt) proj	33 °	153.5 °	28.2 °	41.1 °	41.1 °	180 °	0 °	41.1 °
Werkzeuge > Winkel > Antetorsionswinkel (Femur Hals Basis manuell) proj	27.3 °	5.2 °	23.8 °	30.1 °	30.1 °	90 °	0 °	30.1 °
Werkzeuge > Ebenen > Tibia coronar
Werkzeuge > Ebenen > Tibia axial
Werkzeuge > Ebenen > Femur coronar
Werkzeuge > Ebenen > Femur axial
Werkzeuge > Ebenen > Ebene manuell
Werkzeuge > Polylinien > Punkte auf Kopf
Werkzeuge > Koordinatensysteme > ks tibia prox.
Werkzeuge > Koordinatensysteme > ks femur
Werkzeuge > Koordinatensysteme > ks
Werkzeuge > Koordinatensysteme > Kopie ks femur
Werkzeuge > Variablen > Kopfachsen_tmp	-100
Werkzeuge > Variablen > 300	300
Werkzeuge > Variablen > 50	50
Werkzeuge > Variablen > -50	-50
