# Supplementary material for: 3D Slicer open-source software plug-in for vector-based angle calculation of canine hind limb alignment in computed tomographic images
Source: PLoS One. 2024 Mar 29;19(3):e0283823. doi: 10.1371/journal.pone.0283823 (PMC10980227; doi:10.1371/journal.pone.0283823)
Supplement: S2 Data — (ZIP) [file pone.0283823.s002.zip › 33.csv]

Werkzeuge Name	Datensatzkoordinatensystem X	Datensatzkoordinatensystem Y	Datensatzkoordinatensystem Z	Datensatzkoordinatensystem 3D	Patientenkoordinatensystem X	Patientenkoordinatensystem Y	Patientenkoordinatensystem Z	Patientenkoordinatensystem 3D	Extra Wert X	Extra Wert Y	Extra Wert Z	Extra Wert 3D	Extra Wert Beschreibung
Werkzeuge > Punkte > tmp zur Definition der Senkrechten auf tibia vk und hk	91.2 mm	29.8 mm	170.5 mm		13.5 mm links	92.6 mm anterior	37.8 mm inferior
Werkzeuge > Punkte > tmp proj. auf Ebene tibia coronar	91.2 mm	29.8 mm	170.5 mm		13.5 mm links	92.6 mm anterior	37.8 mm inferior
Werkzeuge > Punkte > TMP B	79 mm	59.8 mm	74.3 mm		14 mm links	0 mm posterior	4 mm superior
Werkzeuge > Punkte > tmp A	82.3 mm	62.9 mm	76.2 mm		10.4 mm links	0 mm anterior	0.7 mm superior
Werkzeuge > Punkte > TMP6	76 mm	57.9 mm	73.2 mm		17.1 mm links	0 mm anterior	6 mm superior
Werkzeuge > Punkte > TMP5	78.5 mm	93 mm	35.1 mm		6.3 mm links	50.7 mm posterior	6 mm superior
Werkzeuge > Punkte > Tibiaachse proximal	92.8 mm	29.6 mm	155 mm		10.9 mm links	81.5 mm anterior	27.1 mm inferior
Werkzeuge > Punkte > Tibiaachse distal	89.6 mm	29.9 mm	186 mm		16.1 mm links	103.6 mm anterior	48.4 mm inferior
Werkzeuge > Punkte > Talus medial proj. auf Ebene Tibia axial	88.9 mm	25.6 mm	186 mm		17.5 mm links	106.3 mm anterior	45.3 mm inferior
Werkzeuge > Punkte > Talus medial	87.7 mm	25.7 mm	197.9 mm		19.5 mm links	114.8 mm anterior	53.5 mm inferior
Werkzeuge > Punkte > Talus lateral proj. auf Ebene Tibia axial	94.8 mm	27.1 mm	186.6 mm		11.6 mm links	106.8 mm anterior	46.3 mm inferior
Werkzeuge > Punkte > Talus lateral	93.5 mm	27.2 mm	198.5 mm		13.6 mm links	115.3 mm anterior	54.6 mm inferior
Werkzeuge > Punkte > prox. Tibiahinterkante medial proj. auf Ebene tibia coronar (varus valgus)	93 mm	29.3 mm	126.4 mm		8.8 mm links	60.7 mm anterior	7.5 mm inferior
Werkzeuge > Punkte > prox. Tibiahinterkante medial proj. auf Ebene tibia coronar	94.6 mm	29.4 mm	130.9 mm		7.5 mm links	64.2 mm anterior	10.6 mm inferior
Werkzeuge > Punkte > prox. Tibiahinterkante medial proj. auf Ebene Tibia axial	88.4 mm	40.1 mm	185.8 mm		15.6 mm links	96.6 mm anterior	55.9 mm inferior
Werkzeuge > Punkte > prox. Tibiahinterkante medial (varus valgus)	92.6 mm	37.7 mm	126.2 mm		7.8 mm links	55 mm anterior	13.7 mm inferior
Werkzeuge > Punkte > prox. Tibiahinterkante medial	94.1 mm	39.6 mm	130.7 mm		6.3 mm links	57.3 mm anterior	18 mm inferior
Werkzeuge > Punkte > prox. Tibiahinterkante lateral proj. auf Ebene tibia coronar (varus valgus)	102.7 mm	29.8 mm	127.4 mm		0.8 mm rechts	62.7 mm anterior	7.9 mm inferior
Werkzeuge > Punkte > prox. Tibiahinterkante lateral proj. auf Ebene tibia coronar	103.8 mm	29.9 mm	131.7 mm		1.6 mm rechts	66 mm anterior	10.8 mm inferior
Werkzeuge > Punkte > prox. Tibiahinterkante lateral proj. auf Ebene Tibia axial	97.6 mm	40.6 mm	186.7 mm		6.6 mm links	98.4 mm anterior	56.2 mm inferior
Werkzeuge > Punkte > prox. Tibiahinterkante lateral (varus valgus)	102.3 mm	37.8 mm	127.3 mm		1.7 mm rechts	57.3 mm anterior	13.7 mm inferior
Werkzeuge > Punkte > prox. Tibiahinterkante lateral	103.3 mm	40.1 mm	131.6 mm		2.7 mm rechts	59.1 mm anterior	18.3 mm inferior
Werkzeuge > Punkte > Kondyle medial proj. auf Ebene Tibia axial	86.6 mm	42.2 mm	185.6 mm		17.1 mm links	94.7 mm anterior	57.4 mm inferior
Werkzeuge > Punkte > Kondyle medial proj. auf Ebene Femur coronar	94.1 mm	30.6 mm	113.9 mm		6.7 mm links	50.8 mm anterior	0 mm
Werkzeuge > Punkte > Kondyle medial	92.9 mm	41.7 mm	124 mm		6.7 mm links	50.8 mm anterior	15.1 mm inferior
Werkzeuge > Punkte > Kondyle lateral proj auf Ebene Tibia axial	97.4 mm	43.1 mm	186.7 mm		6.4 mm links	96.7 mm anterior	58 mm inferior
Werkzeuge > Punkte > Kondyle lateral proj auf Ebene Femur coronar	104.9 mm	31.4 mm	114.2 mm		4.1 mm rechts	52.3 mm anterior	0 mm
Werkzeuge > Punkte > Kondyle lateral	103.8 mm	42.5 mm	124.4 mm		4.1 mm rechts	52.3 mm anterior	15.1 mm inferior
Werkzeuge > Punkte > Femurkopfmittelpunkt	84.2 mm	69.8 mm	61.1 mm		6.3 mm links	15.4 mm posterior	6 mm superior
Werkzeuge > Punkte > Femurachsenpunkt proximal	92.4 mm	65.1 mm	76 mm		0 mm	0 mm	0 mm
Werkzeuge > Punkte > Femurachsenpunkt distal	98.1 mm	41.9 mm	102 mm		0 mm links	35.3 mm anterior	0 mm
Werkzeuge > Punkte > Femur prox. proj. auf Ebene Femur coronar	92.4 mm	65.1 mm	76 mm		0 mm	0 mm	0 mm
Werkzeuge > Punkte > Femur Hals Basis proj. auf Ebene Femur coronar	87.3 mm	72.7 mm	67.1 mm		3.2 mm links	12.4 mm posterior	0 mm
Werkzeuge > Punkte > Femur Hals Basis manuell Pro	92.9 mm	64.6 mm	75.5 mm		0.4 mm rechts	0 mm anterior	0.7 mm superior
Werkzeuge > Punkte > Femur Hals Basis manuell	91.8 mm	69.1 mm	70.4 mm		0.4 mm rechts	6.9 mm posterior	0.7 mm superior
Werkzeuge > Punkte > Femur Hals Basis (ermittelt durch Proj. auf Ebene manuell)	87.6 mm	69.8 mm	64.4 mm		3.2 mm links	12.4 mm posterior	4 mm superior
Werkzeuge > Punkte > Femur Hals Basis (Ebene) proj. auf Ebene Femur axial	89.6 mm	61.6 mm	73.5 mm		3.2 mm links	0 mm posterior	4 mm superior
Werkzeuge > Punkte > Endpunkt Verlängerung der Senkrechten auf Kondylenachse	96.7 mm	75.6 mm	65 mm		6.6 mm rechts	14.3 mm posterior	0 mm
Werkzeuge > Punkte > Endpunkt Senkrechte auf Kondylenachse	98.6 mm	30.9 mm	114 mm		2.2 mm links	51.4 mm anterior	0 mm
Werkzeuge > Punkte > Ende der Verlängerung Senkrechte auf tibia vk (varus valgus)	87.1 mm	28.9 mm	120.7 mm		14.3 mm links	55.8 mm anterior	3.9 mm inferior
Werkzeuge > Punkte > Ende der Senkrechte auf tibia hk (varus valgus)	96.1 mm	29.4 mm	126.7 mm		5.7 mm links	61.4 mm anterior	7.6 mm inferior
Werkzeuge > Punkte > dist. Tibiavorderkante medial proj. auf Ebene tibia coronar (varus valgus)	86.6 mm	29.9 mm	193.8 mm		19.7 mm links	108.9 mm anterior	53.9 mm inferior
Werkzeuge > Punkte > dist. Tibiavorderkante medial proj. auf Ebene tibia coronar	86 mm	29.8 mm	193.8 mm		20.2 mm links	108.8 mm anterior	53.9 mm inferior
Werkzeuge > Punkte > dist. Tibiavorderkante medial proj. auf Ebene Tibia axial	87.1 mm	25.1 mm	185.8 mm		19.4 mm links	106.2 mm anterior	44.9 mm inferior
Werkzeuge > Punkte > dist. Tibiavorderkante medial (varus valgus)	86.5 mm	30.2 mm	193.8 mm		19.7 mm links	108.7 mm anterior	54.1 mm inferior
Werkzeuge > Punkte > dist. Tibiavorderkante medial	86.2 mm	25.2 mm	193.9 mm		20.8 mm links	112 mm anterior	50.5 mm inferior
Werkzeuge > Punkte > dist. Tibiavorderkante lateral proj. auf Ebene tibia coronar (varus valgus)	92.2 mm	30.2 mm	193.3 mm		14 mm links	109.3 mm anterior	53.3 mm inferior
Werkzeuge > Punkte > dist. Tibiavorderkante lateral proj. auf Ebene tibia coronar	93.3 mm	30.2 mm	194.6 mm		13 mm links	110.3 mm anterior	54.2 mm inferior
Werkzeuge > Punkte > dist. Tibiavorderkante lateral proj. auf Ebene Tibia axial	94.4 mm	26.3 mm	186.5 mm		12.1 mm links	107.1 mm anterior	45.8 mm inferior
Werkzeuge > Punkte > dist. Tibiavorderkante lateral (varus valgus)	92.2 mm	31.1 mm	193.3 mm		13.9 mm links	108.7 mm anterior	54 mm inferior
Werkzeuge > Punkte > dist. Tibiavorderkante lateral	93.5 mm	26.4 mm	194.6 mm		13.5 mm links	112.9 mm anterior	51.4 mm inferior
Werkzeuge > Punkte > AxPro_Kopfszentrum	86.7 mm	59.7 mm	72.4 mm		6.3 mm links	0 mm anterior	6 mm superior
Werkzeuge > Punkte > AxPro_Kondyle medial	84.7 mm	75.1 mm	86.6 mm		6.7 mm links	0 mm posterior	15.1 mm inferior
Werkzeuge > Punkte > AxPro_Kondyle lateral	95.4 mm	76.9 mm	85.9 mm		4.1 mm rechts	0 mm posterior	15.1 mm inferior
Werkzeuge > Linien > Verlängerung Senkrechte auf tibia vk (varus valgus)	4.1 mm	0.9 mm	49.8 mm	50 mm	0.8 mm links	36.7 mm posterior	33.9 mm superior	50 mm
Werkzeuge > Linien > Verlängerung der Senkrechten auf Kondylenachse	1.5 mm	33.7 mm	36.9 mm	50 mm	6.6 mm rechts	49.6 mm posterior	0 mm	50 mm
Werkzeuge > Linien > transkondyläre Achse	10.9 mm	0.8 mm	0.3 mm	10.9 mm	10.8 mm links	1.5 mm posterior	0 mm	10.9 mm
Werkzeuge > Linien > Tibiaachse	3.2 mm	0.3 mm	31 mm	31.2 mm	5.2 mm rechts	22.1 mm posterior	21.3 mm superior	31.2 mm
Werkzeuge > Linien > Talusachse proj. auf Ebene Tibia axial	5.8 mm	1.4 mm	0.6 mm	6 mm	5.9 mm rechts	0.4 mm anterior	1 mm inferior	6 mm
Werkzeuge > Linien > Senkrechte auf Kondylenachse	0.5 mm	11 mm	12 mm	16.3 mm	2.2 mm links	16.1 mm anterior	0 mm	16.3 mm
Werkzeuge > Linien > Senkrechte auf dist. Tibiavorderkante in Ebene tibia coronar (varus valgus)	1.9 mm	0.4 mm	22.7 mm	22.8 mm	0.4 mm rechts	16.8 mm anterior	15.5 mm inferior	22.8 mm
Werkzeuge > Linien > Senkrecht auf prox. Tibiahinterkante in Ebene tibia coronar (varus valgus)	4.9 mm	0.4 mm	43.8 mm	44.1 mm	7.8 mm rechts	31.2 mm posterior	30.1 mm superior	44.1 mm
Werkzeuge > Linien > prox. Tibiahinterkante proj. auf Ebene Tibia axial	9.1 mm	0.5 mm	0.9 mm	9.2 mm	9 mm links	1.8 mm posterior	0.3 mm superior	9.2 mm
Werkzeuge > Linien > prox. Tibiahinterkante proj auf Ebene tibia coronar (varus valgus)	9.7 mm	0.5 mm	1.1 mm	9.8 mm	9.6 mm links	2 mm posterior	0.4 mm superior	9.8 mm
Werkzeuge > Linien > prox. Tibiahinterkante proj auf Ebene tibia coronar	9.2 mm	0.5 mm	0.9 mm	9.2 mm	9 mm links	1.8 mm posterior	0.2 mm superior	9.2 mm
Werkzeuge > Linien > prox. Tibiahinterkante (varus valgus)	9.7 mm	0 mm	1.1 mm	9.8 mm	9.5 mm links	2.4 mm posterior	0 mm superior	9.8 mm
Werkzeuge > Linien > prox. Tibiahinterkante	9.2 mm	0.5 mm	0.9 mm	9.2 mm	9 mm links	1.8 mm posterior	0.2 mm superior	9.2 mm
Werkzeuge > Linien > prox. femorale Längsachse	0.6 mm	4 mm	5.6 mm	6.9 mm	0.4 mm rechts	6.9 mm posterior	0.7 mm superior	6.9 mm
Werkzeuge > Linien > Neue Linie 31	10.6 mm	1.8 mm	0.7 mm	10.8 mm	10.8 mm links	0 mm	0 mm	10.8 mm
Werkzeuge > Linien > Kopfzentrum - Femur Hals Basis (manuell) Linie	7.6 mm	0.7 mm	9.4 mm	12.1 mm	6.7 mm rechts	8.6 mm anterior	5.2 mm inferior	12.1 mm
Werkzeuge > Linien > Kopfzentrum - Femur Hals Basis (durch Ebene) Linie	3.4 mm	0 mm	3.3 mm	4.8 mm	3.1 mm rechts	3 mm anterior	2 mm inferior	4.8 mm
Werkzeuge > Linien > Kondyle_Femur Hals Basis Prox	10.6 mm	1.8 mm	0.7 mm	10.8 mm	10.8 mm links	0 mm	0 mm	10.8 mm
Werkzeuge > Linien > Kondyle_AxPro_Kopfzentrum	10.6 mm	1.8 mm	0.7 mm	10.8 mm	10.8 mm links	0 mm	0 mm	10.8 mm
Werkzeuge > Linien > Kondylenachse proj. auf Ebene Femur coronar	10.9 mm	0.8 mm	0.3 mm	10.9 mm	10.8 mm rechts	1.5 mm anterior	0 mm	10.9 mm
Werkzeuge > Linien > Kondylenachse	10.9 mm	0.8 mm	0.3 mm	10.9 mm	10.8 mm rechts	1.5 mm anterior	0 mm	10.9 mm
Werkzeuge > Linien > Kondyle proj. auf Ebene Tibia axial	10.8 mm	0.8 mm	1.1 mm	10.9 mm	10.7 mm rechts	2 mm anterior	0.5 mm inferior	10.9 mm
Werkzeuge > Linien > Femurachse proj. auf Ebene Femur coronar
Werkzeuge > Linien > Femurachse Kopfzentrum	5.7 mm	23.2 mm	26 mm	35.3 mm	0 mm	35.3 mm posterior	0 mm	35.3 mm
Werkzeuge > Linien > Femurachse	5.7 mm	23.2 mm	26 mm	35.3 mm	0 mm	35.3 mm posterior	0 mm	35.3 mm
Werkzeuge > Linien > dist. Tibiavorderkante proj. auf Ebene tibia coronar (varus valgus)	5.7 mm	0.3 mm	0.5 mm	5.7 mm	5.7 mm links	0.4 mm posterior	0.5 mm inferior	5.7 mm
Werkzeuge > Linien > dist. Tibiavorderkante proj. auf Ebene tibia coronar	7.3 mm	0.4 mm	0.8 mm	7.4 mm	7.2 mm links	1.5 mm posterior	0.3 mm superior	7.4 mm
Werkzeuge > Linien > dist. Tibiavorderkante proj. auf Ebene Tibia axial	7.3 mm	1.3 mm	0.7 mm	7.4 mm	7.3 mm links	0.9 mm posterior	0.9 mm superior	7.4 mm
Werkzeuge > Linien > dist. Tibiavorderkante (varus valgus)	5.7 mm	0.9 mm	0.5 mm	5.8 mm	5.8 mm links	0 mm anterior	0.1 mm inferior	5.8 mm
Werkzeuge > Linien > dist. Tibiavorderkante	7.3 mm	1.3 mm	0.8 mm	7.4 mm	7.3 mm links	0.9 mm posterior	0.9 mm superior	7.4 mm
Werkzeuge > Linien > AxPro_Kondyle	10.6 mm	1.8 mm	0.7 mm	10.8 mm	10.8 mm links	0 mm	0 mm	10.8 mm
Werkzeuge > Winkel > Winkel Schenkelhalsachse Femurachse (mittels Ebene manuell)	149.4 °	136.3 °	100 °	129.2 °	95.7 °	143.9 °	135.3 °	129.2 °
Werkzeuge > Winkel > Winkel Schenkelhalsachse Femurachse (Femur Hals Basis manuell definiert)	154.4 °	141.3 °	106.9 °	135 °	92.8 °	147.3 °	142.5 °	135 °
Werkzeuge > Winkel > varus valgus Tibia proj.	11.1 °	0.6 °	163.4 °	11.1 °	15.8 °	1.3 °	15.2 °	11.1 °
Werkzeuge > Winkel > varus valgus Femur proj.	10.1 °	0.6 °	11.3 °	7.6 °	0 °	0 °	7.6 °	7.6 °
Werkzeuge > Winkel > Torsionswinkel proj. auf Ebene Tibia axial	0.1 °	31.6 °	6.7 °	6.6 °	4.8 °	34.7 °	4.6 °	6.6 °
Werkzeuge > Winkel > Tibiotalare Torsion (TTT) proj.	0 °	8 °	3.9 °	3.9 °	2.8 °	22 °	2.7 °	3.9 °
Werkzeuge > Winkel > FTR (femorotibial Rotation) proj.	0 °	9.2 °	1.3 °	1.3 °	1 °	5.7 °	0.9 °	1.3 °
Werkzeuge > Winkel > Antetorsionswinkel korrigiert	24.8 °	52.2 °	24.4 °	32.2 °	32.2 °	180 °	0 °	32.2 °
Werkzeuge > Winkel > Antetorsionswinkel (über Ebene manuell bestimmt) proj	41.1 °	144 °	43.4 °	56.8 °	56.8 °	180 °	0 °	56.8 °
Werkzeuge > Winkel > Antetorsionswinkel (Femur Hals Basis manuell) proj	30.2 °	54.4 °	29 °	37.9 °	37.9 °	172.9 °	0 °	37.9 °
Werkzeuge > Ebenen > Tibia coronar
Werkzeuge > Ebenen > Tibia axial
Werkzeuge > Ebenen > Femur coronar
Werkzeuge > Ebenen > Femur axial
Werkzeuge > Ebenen > Ebene manuell
Werkzeuge > Polylinien > Punkte auf Kopf
Werkzeuge > Koordinatensysteme > ks tibia prox.
Werkzeuge > Koordinatensysteme > ks femur
Werkzeuge > Koordinatensysteme > ks
Werkzeuge > Koordinatensysteme > Kopie ks femur
Werkzeuge > Variablen > Kopfachsen_tmp	-100
Werkzeuge > Variablen > 300	300
Werkzeuge > Variablen > 50	50
Werkzeuge > Variablen > -50	-50
