# Supplementary material for: 3D Slicer open-source software plug-in for vector-based angle calculation of canine hind limb alignment in computed tomographic images
Source: PLoS One. 2024 Mar 29;19(3):e0283823. doi: 10.1371/journal.pone.0283823 (PMC10980227; doi:10.1371/journal.pone.0283823)
Supplement: S2 Data — (ZIP) [file pone.0283823.s002.zip › 34.csv]

Werkzeuge Name	Datensatzkoordinatensystem X	Datensatzkoordinatensystem Y	Datensatzkoordinatensystem Z	Datensatzkoordinatensystem 3D	Patientenkoordinatensystem X	Patientenkoordinatensystem Y	Patientenkoordinatensystem Z	Patientenkoordinatensystem 3D	Extra Wert X	Extra Wert Y	Extra Wert Z	Extra Wert 3D	Extra Wert Beschreibung
Werkzeuge > Punkte > tmp zur Definition der Senkrechten auf tibia vk und hk	45.1 mm	58.7 mm	152.8 mm		10.4 mm links	3.2 mm posterior	7.6 mm inferior
Werkzeuge > Punkte > tmp proj. auf Ebene tibia coronar	45.1 mm	58.7 mm	152.8 mm		10.4 mm links	3.2 mm posterior	7.6 mm inferior
Werkzeuge > Punkte > TMP B
Werkzeuge > Punkte > tmp A	38.7 mm	63.8 mm	36.6 mm		16.8 mm links	8.3 mm posterior	108.6 mm superior
Werkzeuge > Punkte > TMP6	46.8 mm	64 mm	34.8 mm		8.7 mm links	8.5 mm posterior	110.4 mm superior
Werkzeuge > Punkte > TMP5	27.7 mm	69.7 mm	-0.7 mm		27.8 mm links	14.2 mm posterior	145.9 mm superior
Werkzeuge > Punkte > Tibiaachse proximal	45.8 mm	56.1 mm	135 mm		9.7 mm links	0.6 mm posterior	10.2 mm superior
Werkzeuge > Punkte > Tibiaachse distal	44.4 mm	61.3 mm	170.6 mm		11.1 mm links	5.8 mm posterior	25.4 mm inferior
Werkzeuge > Punkte > Talus medial proj. auf Ebene Tibia axial	50.9 mm	61.3 mm	170.8 mm		4.6 mm links	5.8 mm posterior	25.6 mm inferior
Werkzeuge > Punkte > Talus medial	49.9 mm	65.2 mm	196.7 mm		5.6 mm links	9.7 mm posterior	51.5 mm inferior
Werkzeuge > Punkte > Talus lateral proj. auf Ebene Tibia axial	47.5 mm	57.2 mm	171.3 mm		8 mm links	1.7 mm posterior	26.1 mm inferior
Werkzeuge > Punkte > Talus lateral	46.5 mm	61.3 mm	198.5 mm		9 mm links	5.8 mm posterior	53.3 mm inferior
Werkzeuge > Punkte > prox. Tibiahinterkante medial proj. auf Ebene tibia coronar (varus valgus)	47.3 mm	52.1 mm	104.6 mm		8.2 mm links	3.4 mm anterior	40.6 mm superior
Werkzeuge > Punkte > prox. Tibiahinterkante medial proj. auf Ebene tibia coronar	46.4 mm	51.8 mm	110.3 mm		9.1 mm links	3.7 mm anterior	34.9 mm superior
Werkzeuge > Punkte > prox. Tibiahinterkante medial proj. auf Ebene Tibia axial	36.1 mm	65.6 mm	169.6 mm		19.4 mm links	10.1 mm posterior	24.4 mm inferior
Werkzeuge > Punkte > prox. Tibiahinterkante medial (varus valgus)	43.7 mm	54.3 mm	104.1 mm		11.8 mm links	1.2 mm anterior	41.1 mm superior
Werkzeuge > Punkte > prox. Tibiahinterkante medial	38.4 mm	56.7 mm	109.2 mm		17.1 mm links	1.2 mm posterior	36 mm superior
Werkzeuge > Punkte > prox. Tibiahinterkante lateral proj. auf Ebene tibia coronar (varus valgus)	42.8 mm	45.5 mm	107.8 mm		12.7 mm links	10 mm anterior	37.4 mm superior
Werkzeuge > Punkte > prox. Tibiahinterkante lateral proj. auf Ebene tibia coronar	42.1 mm	45.2 mm	111.9 mm		13.4 mm links	10.3 mm anterior	33.3 mm superior
Werkzeuge > Punkte > prox. Tibiahinterkante lateral proj. auf Ebene Tibia axial	31.9 mm	58.9 mm	170.4 mm		23.6 mm links	3.4 mm posterior	25.2 mm inferior
Werkzeuge > Punkte > prox. Tibiahinterkante lateral (varus valgus)	36.5 mm	49.4 mm	106.9 mm		19 mm links	6.1 mm anterior	38.3 mm superior
Werkzeuge > Punkte > prox. Tibiahinterkante lateral	34.2 mm	50.1 mm	110.9 mm		21.3 mm links	5.4 mm anterior	34.3 mm superior
Werkzeuge > Punkte > Kondyle medial proj. auf Ebene Tibia axial	39 mm	66.8 mm	169.5 mm		16.5 mm links	11.3 mm posterior	24.3 mm inferior
Werkzeuge > Punkte > Kondyle medial proj. auf Ebene Femur coronar	48 mm	43.9 mm	94.2 mm		7.5 mm links	11.6 mm anterior	51 mm superior
Werkzeuge > Punkte > Kondyle medial	41.7 mm	56.4 mm	99.6 mm		13.8 mm links	0.9 mm posterior	45.6 mm superior
Werkzeuge > Punkte > Kondyle lateral proj auf Ebene Tibia axial	27.6 mm	61.1 mm	170 mm		27.9 mm links	5.6 mm posterior	24.8 mm inferior
Werkzeuge > Punkte > Kondyle lateral proj auf Ebene Femur coronar	36.7 mm	38.1 mm	94.2 mm		18.8 mm links	17.4 mm anterior	51 mm superior
Werkzeuge > Punkte > Kondyle lateral	30.3 mm	50.6 mm	99.6 mm		25.2 mm links	4.9 mm anterior	45.6 mm superior
Werkzeuge > Punkte > Femurkopfmittelpunkt	32.3 mm	62.9 mm	20.3 mm		23.2 mm links	7.4 mm posterior	124.9 mm superior
Werkzeuge > Punkte > Femurachsenpunkt proximal	27.6 mm	58.3 mm	37.2 mm		27.9 mm links	2.8 mm posterior	108 mm superior
Werkzeuge > Punkte > Femurachsenpunkt distal	32.2 mm	51.5 mm	58.2 mm		23.3 mm links	4 mm anterior	87 mm superior
Werkzeuge > Punkte > Femur prox. proj. auf Ebene Femur coronar	27.6 mm	58.3 mm	37.2 mm		27.9 mm links	2.8 mm posterior	108 mm superior
Werkzeuge > Punkte > Femur Hals Basis proj. auf Ebene Femur coronar
Werkzeuge > Punkte > Femur Hals Basis manuell Pro	27.4 mm	57.8 mm	37.1 mm		28.1 mm links	2.3 mm posterior	108.1 mm superior
Werkzeuge > Punkte > Femur Hals Basis manuell	25.6 mm	60.5 mm	28.8 mm		29.9 mm links	5 mm posterior	116.4 mm superior
Werkzeuge > Punkte > Femur Hals Basis (ermittelt durch Proj. auf Ebene manuell)
Werkzeuge > Punkte > Femur Hals Basis (Ebene) proj. auf Ebene Femur axial
Werkzeuge > Punkte > Endpunkt Verlängerung der Senkrechten auf Kondylenachse	24 mm	67.6 mm	11.6 mm		31.5 mm links	12.1 mm posterior	133.6 mm superior
Werkzeuge > Punkte > Endpunkt Senkrechte auf Kondylenachse	38.5 mm	39.1 mm	94.2 mm		17 mm links	16.4 mm anterior	51 mm superior
Werkzeuge > Punkte > Ende der Verlängerung Senkrechte auf tibia vk (varus valgus)	43.5 mm	46 mm	104.5 mm		12 mm links	9.5 mm anterior	40.7 mm superior
Werkzeuge > Punkte > Ende der Senkrechte auf tibia hk (varus valgus)	40 mm	41.4 mm	109.8 mm		15.5 mm links	14.1 mm anterior	35.4 mm superior
Werkzeuge > Punkte > dist. Tibiavorderkante medial proj. auf Ebene tibia coronar (varus valgus)	44.1 mm	65.3 mm	192.2 mm		11.4 mm links	9.8 mm posterior	47 mm inferior
Werkzeuge > Punkte > dist. Tibiavorderkante medial proj. auf Ebene tibia coronar	45.7 mm	67.9 mm	192.3 mm		9.8 mm links	12.4 mm posterior	47.1 mm inferior
Werkzeuge > Punkte > dist. Tibiavorderkante medial proj. auf Ebene Tibia axial	50.7 mm	62 mm	170.7 mm		4.8 mm links	6.5 mm posterior	25.5 mm inferior
Werkzeuge > Punkte > dist. Tibiavorderkante medial (varus valgus)	43.1 mm	65.9 mm	192.1 mm		12.4 mm links	10.4 mm posterior	46.9 mm inferior
Werkzeuge > Punkte > dist. Tibiavorderkante medial	49.8 mm	65.3 mm	192.8 mm		5.7 mm links	9.8 mm posterior	47.6 mm inferior
Werkzeuge > Punkte > dist. Tibiavorderkante lateral proj. auf Ebene tibia coronar (varus valgus)	42.9 mm	63.5 mm	192.7 mm		12.6 mm links	8 mm posterior	47.5 mm inferior
Werkzeuge > Punkte > dist. Tibiavorderkante lateral proj. auf Ebene tibia coronar	42.4 mm	62.4 mm	191.6 mm		13.1 mm links	6.9 mm posterior	46.4 mm inferior
Werkzeuge > Punkte > dist. Tibiavorderkante lateral proj. auf Ebene Tibia axial	46.6 mm	57.2 mm	171.3 mm		8.9 mm links	1.7 mm posterior	26.1 mm inferior
Werkzeuge > Punkte > dist. Tibiavorderkante lateral (varus valgus)	45.2 mm	62.1 mm	193 mm		10.3 mm links	6.6 mm posterior	47.8 mm inferior
Werkzeuge > Punkte > dist. Tibiavorderkante lateral	45.8 mm	60.3 mm	192.1 mm		9.7 mm links	4.8 mm posterior	46.9 mm inferior
Werkzeuge > Punkte > AxPro_Kopfszentrum	35.6 mm	58 mm	35.4 mm		19.9 mm links	2.5 mm posterior	109.8 mm superior
Werkzeuge > Punkte > AxPro_Kondyle medial	29.1 mm	75 mm	42.3 mm		26.4 mm links	19.5 mm posterior	102.9 mm superior
Werkzeuge > Punkte > AxPro_Kondyle lateral	17.8 mm	69 mm	42.8 mm		37.7 mm links	13.5 mm posterior	102.4 mm superior
Werkzeuge > Linien > Verlängerung Senkrechte auf tibia vk (varus valgus)	1.6 mm	12.7 mm	48.3 mm	50 mm	1.6 mm links	12.7 mm anterior	48.3 mm superior	50 mm
Werkzeuge > Linien > Verlängerung der Senkrechten auf Kondylenachse	8.2 mm	16.1 mm	46.6 mm	50 mm	8.2 mm links	16.1 mm posterior	46.6 mm superior	50 mm
Werkzeuge > Linien > transkondyläre Achse	11.4 mm	5.8 mm	0 mm	12.8 mm	11.4 mm rechts	5.8 mm posterior	0 mm	12.8 mm
Werkzeuge > Linien > Tibiaachse	1.4 mm	5.3 mm	35.5 mm	35.9 mm	1.4 mm rechts	5.3 mm anterior	35.5 mm superior	35.9 mm
Werkzeuge > Linien > Talusachse proj. auf Ebene Tibia axial	3.4 mm	4.1 mm	0.5 mm	5.3 mm	3.4 mm links	4.1 mm anterior	0.5 mm inferior	5.3 mm
Werkzeuge > Linien > Senkrechte auf Kondylenachse	6.3 mm	12.4 mm	36 mm	38.6 mm	6.3 mm rechts	12.4 mm anterior	36 mm inferior	38.6 mm
Werkzeuge > Linien > Senkrechte auf dist. Tibiavorderkante in Ebene tibia coronar (varus valgus)	1.3 mm	10.1 mm	38.4 mm	39.8 mm	1.3 mm rechts	10.1 mm posterior	38.4 mm inferior	39.8 mm
Werkzeuge > Linien > Senkrecht auf prox. Tibiahinterkante in Ebene tibia coronar (varus valgus)	5.1 mm	17.3 mm	43 mm	46.7 mm	5.1 mm links	17.3 mm anterior	43 mm superior	46.7 mm
Werkzeuge > Linien > prox. Tibiahinterkante proj. auf Ebene Tibia axial	4.2 mm	6.7 mm	0.8 mm	8 mm	4.2 mm rechts	6.7 mm posterior	0.8 mm superior	8 mm
Werkzeuge > Linien > prox. Tibiahinterkante proj auf Ebene tibia coronar (varus valgus)	4.4 mm	6.5 mm	3.2 mm	8.5 mm	4.4 mm rechts	6.5 mm posterior	3.2 mm superior	8.5 mm
Werkzeuge > Linien > prox. Tibiahinterkante proj auf Ebene tibia coronar	4.3 mm	6.6 mm	1.6 mm	8 mm	4.3 mm rechts	6.6 mm posterior	1.6 mm superior	8 mm
Werkzeuge > Linien > prox. Tibiahinterkante (varus valgus)	7.1 mm	4.9 mm	2.8 mm	9.1 mm	7.1 mm rechts	4.9 mm posterior	2.8 mm superior	9.1 mm
Werkzeuge > Linien > prox. Tibiahinterkante	4.3 mm	6.6 mm	1.6 mm	8 mm	4.3 mm rechts	6.6 mm posterior	1.6 mm superior	8 mm
Werkzeuge > Linien > prox. femorale Längsachse	2 mm	2.2 mm	8.4 mm	8.9 mm	2 mm links	2.2 mm posterior	8.4 mm superior	8.9 mm
Werkzeuge > Linien > Neue Linie 31
Werkzeuge > Linien > Lot von Femurkopfmittelpunk
Werkzeuge > Linien > Kopfzentrum - Femur Hals Basis (manuell) Linie	6.7 mm	2.4 mm	8.5 mm	11 mm	6.7 mm links	2.4 mm anterior	8.5 mm inferior	11 mm
Werkzeuge > Linien > Kopfzentrum - Femur Hals Basis (durch Ebene) Linie
Werkzeuge > Linien > Kondyle_Femur Hals Basis Prox	11.3 mm	6 mm	0.5 mm	12.8 mm	11.3 mm rechts	6 mm posterior	0.5 mm superior	12.8 mm
Werkzeuge > Linien > Kondyle_AxPro_Kopfzentrum	11.3 mm	6 mm	0.5 mm	12.8 mm	11.3 mm rechts	6 mm posterior	0.5 mm superior	12.8 mm
Werkzeuge > Linien > Kondylenachse proj. auf Ebene Femur coronar	11.4 mm	5.8 mm	0 mm	12.8 mm	11.4 mm links	5.8 mm anterior	0 mm	12.8 mm
Werkzeuge > Linien > Kondylenachse	11.4 mm	5.8 mm	0 mm	12.8 mm	11.4 mm links	5.8 mm anterior	0 mm	12.8 mm
Werkzeuge > Linien > Kondyle proj. auf Ebene Tibia axial	11.4 mm	5.7 mm	0.4 mm	12.8 mm	11.4 mm links	5.7 mm anterior	0.4 mm inferior	12.8 mm
Werkzeuge > Linien > Femurachse proj. auf Ebene Femur coronar
Werkzeuge > Linien > Femurachse Kopfzentrum	4.6 mm	6.8 mm	21 mm	22.5 mm	4.6 mm links	6.8 mm posterior	21 mm superior	22.5 mm
Werkzeuge > Linien > Femurachse	4.6 mm	6.8 mm	21 mm	22.5 mm	4.6 mm links	6.8 mm posterior	21 mm superior	22.5 mm
Werkzeuge > Linien > dist. Tibiavorderkante proj. auf Ebene tibia coronar (varus valgus)	1.2 mm	1.8 mm	0.5 mm	2.3 mm	1.2 mm rechts	1.8 mm posterior	0.5 mm superior	2.3 mm
Werkzeuge > Linien > dist. Tibiavorderkante proj. auf Ebene tibia coronar	3.3 mm	5.5 mm	0.7 mm	6.4 mm	3.3 mm rechts	5.5 mm posterior	0.7 mm inferior	6.4 mm
Werkzeuge > Linien > dist. Tibiavorderkante proj. auf Ebene Tibia axial	4.1 mm	4.8 mm	0.6 mm	6.3 mm	4.1 mm rechts	4.8 mm posterior	0.6 mm superior	6.3 mm
Werkzeuge > Linien > dist. Tibiavorderkante (varus valgus)	2.1 mm	3.9 mm	0.9 mm	4.5 mm	2.1 mm links	3.9 mm posterior	0.9 mm superior	4.5 mm
Werkzeuge > Linien > dist. Tibiavorderkante	4 mm	5 mm	0.7 mm	6.5 mm	4 mm rechts	5 mm posterior	0.7 mm inferior	6.5 mm
Werkzeuge > Linien > AxPro_Kondyle	11.3 mm	6 mm	0.5 mm	12.8 mm	11.3 mm rechts	6 mm posterior	0.5 mm superior	12.8 mm
Werkzeuge > Winkel > Winkel Schenkelhalsachse Femurachse (mittels Ebene manuell)
Werkzeuge > Winkel > Winkel Schenkelhalsachse Femurachse (Femur Hals Basis manuell definiert)	129.7 °	176.7 °	73.2 °	131.1 °	129.7 °	176.7 °	73.2 °	131.1 °
Werkzeuge > Winkel > varus valgus Tibia proj.	4.9 °	7.2 °	9.3 °	8.4 °	4.9 °	7.2 °	9.3 °	8.4 °
Werkzeuge > Winkel > varus valgus Femur proj.	2.4 °	1.1 °	7.1 °	2.6 °	2.4 °	1.1 °	7.1 °	2.6 °
Werkzeuge > Winkel > Torsionswinkel proj. auf Ebene Tibia axial	3.3 °	0.5 °	7.8 °	7.8 °	3.3 °	0.5 °	7.8 °	7.8 °
Werkzeuge > Winkel > Tibiotalare Torsion (TTT) proj.	0.1 °	0 °	0.2 °	0.2 °	0.1 °	0 °	0.2 °	0.2 °
Werkzeuge > Winkel > FTR (femorotibial Rotation) proj.	171 °	177.1 °	149 °	148.8 °	171 °	177.1 °	149 °	148.8 °
Werkzeuge > Winkel > Antetorsionswinkel korrigiert
Werkzeuge > Winkel > Antetorsionswinkel (über Ebene manuell bestimmt) proj
Werkzeuge > Winkel > Antetorsionswinkel (Femur Hals Basis manuell) proj	9.2 °	78.1 °	26.5 °	27.9 °	9.2 °	78.1 °	26.5 °	27.9 °
Werkzeuge > Ebenen > Tibia coronar
Werkzeuge > Ebenen > Tibia axial
Werkzeuge > Ebenen > Femur coronar
Werkzeuge > Ebenen > Femur axial
Werkzeuge > Ebenen > Ebene manuell
Werkzeuge > Polylinien > Punkte auf Kopf
Werkzeuge > Koordinatensysteme > ks tibia prox.
Werkzeuge > Koordinatensysteme > ks femur
Werkzeuge > Koordinatensysteme > ks
Werkzeuge > Koordinatensysteme > Kopie ks femur
Werkzeuge > Variablen > Kopfachsen_tmp	-100
Werkzeuge > Variablen > 300	300
Werkzeuge > Variablen > 50	50
Werkzeuge > Variablen > -50	-50
