# Supplementary material for: 3D Slicer open-source software plug-in for vector-based angle calculation of canine hind limb alignment in computed tomographic images
Source: PLoS One. 2024 Mar 29;19(3):e0283823. doi: 10.1371/journal.pone.0283823 (PMC10980227; doi:10.1371/journal.pone.0283823)
Supplement: S2 Data — (ZIP) [file pone.0283823.s002.zip › 35.csv]

Werkzeuge Name	Datensatzkoordinatensystem X	Datensatzkoordinatensystem Y	Datensatzkoordinatensystem Z	Datensatzkoordinatensystem 3D	Patientenkoordinatensystem X	Patientenkoordinatensystem Y	Patientenkoordinatensystem Z	Patientenkoordinatensystem 3D	Extra Wert X	Extra Wert Y	Extra Wert Z	Extra Wert 3D	Extra Wert Beschreibung
Werkzeuge > Punkte > tmp zur Definition der Senkrechten auf tibia vk und hk	72.4 mm	56.5 mm	162.5 mm		9.7 mm links	120.4 mm anterior	34.5 mm inferior
Werkzeuge > Punkte > tmp proj. auf Ebene tibia coronar	72.4 mm	56.5 mm	162.5 mm		9.7 mm links	120.4 mm anterior	34.5 mm inferior
Werkzeuge > Punkte > TMP B
Werkzeuge > Punkte > tmp A	74 mm	61.8 mm	37 mm		10.6 mm links	0 mm	1.2 mm superior
Werkzeuge > Punkte > TMP6	67.8 mm	58 mm	36.3 mm		17.8 mm links	0 mm posterior	2.8 mm superior
Werkzeuge > Punkte > TMP5	74.1 mm	76.8 mm	-9.8 mm		7.1 mm links	49.1 mm posterior	2.8 mm superior
Werkzeuge > Punkte > Tibiaachse proximal	74.3 mm	54.9 mm	143.6 mm		9 mm links	103.1 mm anterior	26.2 mm inferior
Werkzeuge > Punkte > Tibiaachse distal	70.2 mm	58.3 mm	181.7 mm		10.3 mm links	137.8 mm anterior	42.7 mm inferior
Werkzeuge > Punkte > Talus medial proj. auf Ebene Tibia axial	67.2 mm	53.8 mm	181.6 mm		14.8 mm links	138.9 mm anterior	39.9 mm inferior
Werkzeuge > Punkte > Talus medial	65.3 mm	55.4 mm	199.2 mm		15.4 mm links	155 mm anterior	47.5 mm inferior
Werkzeuge > Punkte > Talus lateral proj. auf Ebene Tibia axial	73.2 mm	54.9 mm	182.2 mm		8.8 mm links	139.6 mm anterior	39 mm inferior
Werkzeuge > Punkte > Talus lateral	71.2 mm	56.5 mm	200.4 mm		9.4 mm links	156.2 mm anterior	46.9 mm inferior
Werkzeuge > Punkte > prox. Tibiahinterkante medial proj. auf Ebene tibia coronar (varus valgus)	78.1 mm	51.5 mm	107.1 mm		7.9 mm links	69.9 mm anterior	10.5 mm inferior
Werkzeuge > Punkte > prox. Tibiahinterkante medial proj. auf Ebene tibia coronar	79.8 mm	52.2 mm	112.7 mm		5.8 mm links	75.1 mm anterior	12.4 mm inferior
Werkzeuge > Punkte > prox. Tibiahinterkante medial proj. auf Ebene Tibia axial	71.6 mm	67.1 mm	180.9 mm		6.1 mm links	134.5 mm anterior	50 mm inferior
Werkzeuge > Punkte > prox. Tibiahinterkante medial (varus valgus)	77.6 mm	55.7 mm	106.7 mm		6.8 mm links	68.1 mm anterior	14.3 mm inferior
Werkzeuge > Punkte > prox. Tibiahinterkante medial	79 mm	60.9 mm	111.9 mm		3.7 mm links	71.6 mm anterior	20.1 mm inferior
Werkzeuge > Punkte > prox. Tibiahinterkante lateral proj. auf Ebene tibia coronar (varus valgus)	87.1 mm	52.6 mm	109.3 mm		1 mm rechts	72.3 mm anterior	9.2 mm inferior
Werkzeuge > Punkte > prox. Tibiahinterkante lateral proj. auf Ebene tibia coronar	88.4 mm	53.2 mm	113.6 mm		2.6 mm rechts	76.3 mm anterior	10.6 mm inferior
Werkzeuge > Punkte > prox. Tibiahinterkante lateral proj. auf Ebene Tibia axial	80.2 mm	68 mm	181.7 mm		2.2 mm rechts	135.6 mm anterior	48.2 mm inferior
Werkzeuge > Punkte > prox. Tibiahinterkante lateral (varus valgus)	86.7 mm	58.5 mm	108.6 mm		2.4 mm rechts	70 mm anterior	14.3 mm inferior
Werkzeuge > Punkte > prox. Tibiahinterkante lateral	87.5 mm	61.8 mm	112.7 mm		4.7 mm rechts	72.7 mm anterior	18.3 mm inferior
Werkzeuge > Punkte > Kondyle medial proj. auf Ebene Tibia axial	68.9 mm	67.9 mm	180.5 mm		8.4 mm links	133.7 mm anterior	51.5 mm inferior
Werkzeuge > Punkte > Kondyle medial proj. auf Ebene Femur coronar	83.1 mm	45.6 mm	95.8 mm		5.6 mm links	61.4 mm anterior	0 mm
Werkzeuge > Punkte > Kondyle medial	77.4 mm	60.7 mm	101.2 mm		5.6 mm links	61.4 mm anterior	17.1 mm inferior
Werkzeuge > Punkte > Kondyle lateral proj auf Ebene Tibia axial	79.2 mm	70.9 mm	181.4 mm		2.3 mm rechts	134.3 mm anterior	51 mm inferior
Werkzeuge > Punkte > Kondyle lateral proj auf Ebene Femur coronar	93.2 mm	48.7 mm	97.7 mm		5 mm rechts	63.1 mm anterior	0 mm
Werkzeuge > Punkte > Kondyle lateral	87.5 mm	63.8 mm	103.2 mm		5 mm rechts	63.1 mm anterior	17.1 mm inferior
Werkzeuge > Punkte > Femurkopfmittelpunkt	76.7 mm	66.4 mm	22 mm		7.1 mm links	15.5 mm posterior	2.8 mm superior
Werkzeuge > Punkte > Femurachsenpunkt proximal	83.6 mm	66.5 mm	37.8 mm		0 mm	0 mm	0 mm
Werkzeuge > Punkte > Femurachsenpunkt distal	86.2 mm	56.1 mm	69.6 mm		0 mm rechts	33.6 mm anterior	0 mm superior
Werkzeuge > Punkte > Femur prox. proj. auf Ebene Femur coronar	83.6 mm	66.5 mm	37.8 mm		0 mm	0 mm posterior	0 mm superior
Werkzeuge > Punkte > Femur Hals Basis proj. auf Ebene Femur coronar
Werkzeuge > Punkte > Femur Hals Basis manuell Pro	84 mm	65.4 mm	37.4 mm		0 mm rechts	0 mm posterior	1.2 mm superior
Werkzeuge > Punkte > Femur Hals Basis manuell	83.3 mm	68.5 mm	28.2 mm		0 mm rechts	9.7 mm posterior	1.2 mm superior
Werkzeuge > Punkte > Femur Hals Basis (ermittelt durch Proj. auf Ebene manuell)
Werkzeuge > Punkte > Femur Hals Basis (Ebene) proj. auf Ebene Femur axial
Werkzeuge > Punkte > Endpunkt Verl�ngerung der Senkrechten auf Kondylenachse	89.7 mm	74.1 mm	23.1 mm		7.8 mm rechts	15.8 mm posterior	0 mm
Werkzeuge > Punkte > Endpunkt Senkrechte auf Kondylenachse	84.2 mm	45.9 mm	96 mm		4.4 mm links	61.6 mm anterior	0 mm
Werkzeuge > Punkte > Ende der Verl�ngerung Senkrechte auf tibia vk (varus valgus)	104.3 mm	55.8 mm	124.1 mm		18.8 mm rechts	86.7 mm anterior	11 mm inferior
Werkzeuge > Punkte > Ende der Senkrechte auf tibia hk (varus valgus)	86.4 mm	52.5 mm	109.1 mm		0.3 mm rechts	72.2 mm anterior	9.3 mm inferior
Werkzeuge > Punkte > dist. Tibiavorderkante medial proj. auf Ebene tibia coronar (varus valgus)	68.2 mm	59.4 mm	195.4 mm		11.5 mm links	150.3 mm anterior	48.9 mm inferior
Werkzeuge > Punkte > dist. Tibiavorderkante medial proj. auf Ebene tibia coronar	63.9 mm	58.9 mm	194.7 mm		15.7 mm links	149.5 mm anterior	49.6 mm inferior
Werkzeuge > Punkte > dist. Tibiavorderkante medial proj. auf Ebene Tibia axial	65.8 mm	53.8 mm	181.5 mm		16.1 mm links	138.7 mm anterior	40.3 mm inferior
Werkzeuge > Punkte > dist. Tibiavorderkante medial (varus valgus)	67.9 mm	61.1 mm	195.3 mm		11.1 mm links	149.6 mm anterior	50.5 mm inferior
Werkzeuge > Punkte > dist. Tibiavorderkante medial	64.3 mm	55 mm	195.1 mm		16.6 mm links	151.1 mm anterior	46.2 mm inferior
Werkzeuge > Punkte > dist. Tibiavorderkante lateral proj. auf Ebene tibia coronar (varus valgus)	69.1 mm	59.5 mm	196.1 mm		10.6 mm links	151 mm anterior	48.9 mm inferior
Werkzeuge > Punkte > dist. Tibiavorderkante lateral proj. auf Ebene tibia coronar	69.7 mm	59.8 mm	197.9 mm		9.8 mm links	152.7 mm anterior	49.5 mm inferior
Werkzeuge > Punkte > dist. Tibiavorderkante lateral proj. auf Ebene Tibia axial	71.8 mm	54.6 mm	182 mm		10.2 mm links	139.5 mm anterior	39.2 mm inferior
Werkzeuge > Punkte > dist. Tibiavorderkante lateral (varus valgus)	69.3 mm	57.5 mm	196.4 mm		11.1 mm links	151.8 mm anterior	47.2 mm inferior
Werkzeuge > Punkte > dist. Tibiavorderkante lateral	70.1 mm	56 mm	198.2 mm		10.7 mm links	154.2 mm anterior	46.2 mm inferior
Werkzeuge > Punkte > AxPro_Kopfszentrum	77.8 mm	61.6 mm	36.7 mm		7.1 mm links	0 mm posterior	2.8 mm superior
Werkzeuge > Punkte > AxPro_Kondyle medial	72.7 mm	79.8 mm	43 mm		5.6 mm links	0 mm anterior	17.1 mm inferior
Werkzeuge > Punkte > AxPro_Kondyle lateral	82.7 mm	83.4 mm	43.4 mm		5 mm rechts	0 mm anterior	17.1 mm inferior
Werkzeuge > Linien > Verl�ngerung Senkrechte auf tibia vk (varus valgus)	31.9 mm	0.7 mm	38.5 mm	50 mm	28.5 mm rechts	33.8 mm posterior	23.5 mm superior	50 mm
Werkzeuge > Linien > Verl�ngerung der Senkrechten auf Kondylenachse	3.5 mm	18 mm	46.5 mm	50 mm	7.8 mm rechts	49.4 mm posterior	0 mm	50 mm
Werkzeuge > Linien > transkondyl�re Achse	10.2 mm	3.1 mm	2 mm	10.8 mm	10.7 mm links	1.7 mm posterior	0 mm	10.8 mm
Werkzeuge > Linien > Tibiaachse	4.1 mm	3.4 mm	38 mm	38.4 mm	1.3 mm rechts	34.7 mm posterior	16.5 mm superior	38.4 mm
Werkzeuge > Linien > Talusachse proj. auf Ebene Tibia axial	6 mm	1.1 mm	0.5 mm	6.1 mm	6 mm rechts	0.6 mm anterior	0.9 mm superior	6.1 mm
Werkzeuge > Linien > Senkrechte auf Kondylenachse	2 mm	10.2 mm	26.4 mm	28.4 mm	4.4 mm links	28 mm anterior	0 mm	28.4 mm
Werkzeuge > Linien > Senkrechte auf dist. Tibiavorderkante in Ebene tibia coronar (varus valgus)	17.9 mm	0.4 mm	21.5 mm	28 mm	15.9 mm links	18.9 mm anterior	13.1 mm inferior	28 mm
Werkzeuge > Linien > Senkrecht auf prox. Tibiahinterkante in Ebene tibia coronar (varus valgus)	14 mm	4 mm	53.4 mm	55.3 mm	10 mm rechts	48.3 mm posterior	25.2 mm superior	55.3 mm
Werkzeuge > Linien > prox. Tibiahinterkante proj. auf Ebene Tibia axial	8.5 mm	0.9 mm	0.8 mm	8.6 mm	8.4 mm links	1.2 mm posterior	1.7 mm inferior	8.6 mm
Werkzeuge > Linien > prox. Tibiahinterkante proj auf Ebene tibia coronar (varus valgus)	8.9 mm	1.1 mm	2.3 mm	9.3 mm	8.9 mm links	2.5 mm posterior	1.3 mm inferior	9.3 mm
Werkzeuge > Linien > prox. Tibiahinterkante proj auf Ebene tibia coronar	8.5 mm	0.9 mm	0.9 mm	8.6 mm	8.4 mm links	1.2 mm posterior	1.7 mm inferior	8.6 mm
Werkzeuge > Linien > prox. Tibiahinterkante (varus valgus)	8.8 mm	2.5 mm	2.1 mm	9.4 mm	9.2 mm links	1.9 mm posterior	0 mm	9.4 mm
Werkzeuge > Linien > prox. Tibiahinterkante	8.5 mm	0.9 mm	0.9 mm	8.6 mm	8.4 mm links	1.2 mm posterior	1.7 mm inferior	8.6 mm
Werkzeuge > Linien > prox. femorale L�ngsachse	0.3 mm	1.9 mm	9.6 mm	9.8 mm	0 mm rechts	9.7 mm posterior	1.2 mm superior	9.8 mm
Werkzeuge > Linien > Neue Linie 31
Werkzeuge > Linien > Lot von Femurkopfmittelpunk
Werkzeuge > Linien > Kopfzentrum - Femur Hals Basis (manuell) Linie	6.6 mm	2.1 mm	6.2 mm	9.3 mm	7.2 mm rechts	5.8 mm anterior	1.6 mm inferior	9.3 mm
Werkzeuge > Linien > Kopfzentrum - Femur Hals Basis (durch Ebene) Linie
Werkzeuge > Linien > Kondyle_Femur Hals Basis Prox	10 mm	3.6 mm	0.4 mm	10.7 mm	10.7 mm links	0 mm	0 mm	10.7 mm
Werkzeuge > Linien > Kondyle_AxPro_Kopfzentrum	10 mm	3.6 mm	0.4 mm	10.7 mm	10.7 mm links	0 mm	0 mm	10.7 mm
Werkzeuge > Linien > Kondylenachse proj. auf Ebene Femur coronar	10.2 mm	3.1 mm	2 mm	10.8 mm	10.7 mm rechts	1.7 mm anterior	0 mm	10.8 mm
Werkzeuge > Linien > Kondylenachse	10.2 mm	3.1 mm	2 mm	10.8 mm	10.7 mm rechts	1.7 mm anterior	0 mm	10.8 mm
Werkzeuge > Linien > Kondyle proj. auf Ebene Tibia axial	10.3 mm	3 mm	0.8 mm	10.7 mm	10.7 mm rechts	0.6 mm anterior	0.5 mm superior	10.7 mm
Werkzeuge > Linien > Femurachse proj. auf Ebene Femur coronar
Werkzeuge > Linien > Femurachse Kopfzentrum	2.6 mm	10.4 mm	31.8 mm	33.6 mm	0 mm	33.6 mm posterior	0 mm	33.6 mm
Werkzeuge > Linien > Femurachse	2.6 mm	10.4 mm	31.8 mm	33.6 mm	0 mm	33.6 mm posterior	0 mm	33.6 mm
Werkzeuge > Linien > dist. Tibiavorderkante proj. auf Ebene tibia coronar (varus valgus)	0.9 mm	0.2 mm	0.7 mm	1.1 mm	0.9 mm links	0.7 mm posterior	0.1 mm superior	1.1 mm
Werkzeuge > Linien > dist. Tibiavorderkante proj. auf Ebene tibia coronar	5.8 mm	0.9 mm	3.2 mm	6.6 mm	5.8 mm links	3.2 mm posterior	0.1 mm inferior	6.6 mm
Werkzeuge > Linien > dist. Tibiavorderkante proj. auf Ebene Tibia axial	6 mm	0.8 mm	0.6 mm	6.1 mm	6 mm links	0.8 mm posterior	1.1 mm inferior	6.1 mm
Werkzeuge > Linien > dist. Tibiavorderkante (varus valgus)	1.2 mm	3.5 mm	1.1 mm	3.9 mm	0 mm	2.2 mm posterior	3.2 mm inferior	3.9 mm
Werkzeuge > Linien > dist. Tibiavorderkante	5.8 mm	1 mm	3.1 mm	6.6 mm	5.9 mm links	3.1 mm posterior	0 mm	6.6 mm
Werkzeuge > Linien > AxPro_Kondyle	10 mm	3.6 mm	0.4 mm	10.7 mm	10.7 mm links	0 mm	0 mm	10.7 mm
Werkzeuge > Winkel > Winkel Schenkelhalsachse Femurachse (mittels Ebene manuell)
Werkzeuge > Winkel > Winkel Schenkelhalsachse Femurachse (Femur Hals Basis manuell definiert)	139.5 �	141 �	81.4 �	128.2 �	94.6 �	160.1 �	129.2 �	128.2 �
Werkzeuge > Winkel > varus valgus Tibia proj.	25 �	3.2 �	14.6 �	25.2 �	28.9 �	7.3 �	28.4 �	25.2 �
Werkzeuge > Winkel > varus valgus Femur proj.	9 �	3 �	25.1 �	9 �	166 �	0 �	9 �	9 �
Werkzeuge > Winkel > Torsionswinkel proj. auf Ebene Tibia axial	0.1 �	6 �	1.3 �	1.3 �	1.2 �	0.9 �	0.6 �	1.3 �
Werkzeuge > Winkel > Tibiotalare Torsion (TTT) proj.	179.8 �	170.9 �	177.3 �	177.3 �	177.5 �	177.5 �	178.8 �	177.3 �
Werkzeuge > Winkel > FTR (femorotibial Rotation) proj.	0.9 �	26.3 �	10 �	10 �	9.1 �	19.3 �	4.4 �	10 �
Werkzeuge > Winkel > Antetorsionswinkel korrigiert
Werkzeuge > Winkel > Antetorsionswinkel (�ber Ebene manuell bestimmt) proj
Werkzeuge > Winkel > Antetorsionswinkel (Femur Hals Basis manuell) proj	4.9 �	5.3 �	12 �	12.7 �	12.7 �	90 �	0 �	12.7 �
Werkzeuge > Ebenen > Tibia coronar
Werkzeuge > Ebenen > Tibia axial
Werkzeuge > Ebenen > Femur coronar
Werkzeuge > Ebenen > Femur axial
Werkzeuge > Ebenen > Ebene manuell
Werkzeuge > Polylinien > Punkte auf Kopf
Werkzeuge > Koordinatensysteme > ks tibia prox.
Werkzeuge > Koordinatensysteme > ks femur
Werkzeuge > Koordinatensysteme > ks
Werkzeuge > Koordinatensysteme > Kopie ks femur
Werkzeuge > Variablen > Kopfachsen_tmp	-100
Werkzeuge > Variablen > 300	300
Werkzeuge > Variablen > 50	50
Werkzeuge > Variablen > -50	-50
