# Supplementary material for: 3D Slicer open-source software plug-in for vector-based angle calculation of canine hind limb alignment in computed tomographic images
Source: PLoS One. 2024 Mar 29;19(3):e0283823. doi: 10.1371/journal.pone.0283823 (PMC10980227; doi:10.1371/journal.pone.0283823)
Supplement: S2 Data — (ZIP) [file pone.0283823.s002.zip › 36.csv]

Werkzeuge Name	Datensatzkoordinatensystem X	Datensatzkoordinatensystem Y	Datensatzkoordinatensystem Z	Datensatzkoordinatensystem 3D	Patientenkoordinatensystem X	Patientenkoordinatensystem Y	Patientenkoordinatensystem Z	Patientenkoordinatensystem 3D	Extra Wert X	Extra Wert Y	Extra Wert Z	Extra Wert 3D	Extra Wert Beschreibung
Ansichten > Ergebnisse varus valgus Tibia > varus valgus Tibia proj.	3.6 °	0.4 °	13.7 °	3.5 °	3.8 °	0.7 °	8 °	3.5 °
Ansichten > Ergebnisse varus valgus Femur > varus valgus Femur proj.	12.5 °	0.4 °	10.3 °	8 °	0 °	0 °	8 °	8 °
Ansichten > Ergebnisse Torsionswinkel Tibia > Torsionswinkel proj. auf Ebene Tibia axial	1.8 °	176.4 °	7.7 °	7.9 °	3.6 °	8.2 °	7.1 °	7.9 °
Ansichten > Ergebnisse FTR (femorotibiale Rotation) proj. > FTR (femorotibial Rotation) proj.	0.9 °	1.3 °	3.8 °	3.9 °	1.8 °	1.8 °	3.5 °	3.9 °
Ansichten > Ergebnisse AT-Winkel proj. > Winkel Schenkelhalsachse Femurachse (mittels Ebene manuell)	130.8 °	153.9 °	112.1 °	126.5 °	92.7 °	159.1 °	127.6 °	126.5 °
Ansichten > Ergebnisse AT-Winkel proj. > Winkel Schenkelhalsachse Femurachse (Femur Hals Basis manuell definiert)	142.6 °	161.6 °	128.4 °	141.2 °	90.5 °	164.5 °	143 °	141.2 °
Ansichten > Ergebnisse AT-Winkel proj. > Antetorsionswinkel (über Ebene manuell bestimmt) proj	26 °	153.5 °	21.6 °	33.3 °	33.3 °	180 °	0 °	33.3 °
Ansichten > Ergebnisse AT-Winkel proj. > Antetorsionswinkel (Femur Hals Basis manuell) proj	16.5 °	45.9 °	13.4 °	20.6 °	20.6 °	90 °	0 °	20.6 °
Ansichten > Ergebnis Tibiotalare Torsion (TTT) > Tibiotalare Torsion (TTT) proj.	0.2 °	0.9 °	0.8 °	0.8 °	0.3 °	3.7 °	0.7 °	0.8 °
Ansichten > Eingaben varus valgus Tibia > Tibiaachse proximal	50.3 mm	71.5 mm	199.8 mm		7 mm rechts	118.1 mm anterior	61.1 mm inferior
Ansichten > Eingaben varus valgus Tibia > Tibiaachse distal	50.4 mm	83 mm	248.4 mm		6.4 mm rechts	140.3 mm anterior	105.8 mm inferior
Ansichten > Eingaben varus valgus Tibia > prox. Tibiahinterkante medial (varus valgus)	51.8 mm	68 mm	152 mm		8.5 mm rechts	90.2 mm anterior	22.1 mm inferior
Ansichten > Eingaben varus valgus Tibia > prox. Tibiahinterkante medial	49.8 mm	74 mm	156.3 mm		5.9 mm rechts	88.5 mm anterior	29.2 mm inferior
Ansichten > Eingaben varus valgus Tibia > prox. Tibiahinterkante lateral (varus valgus)	38.1 mm	68.6 mm	153 mm		5.3 mm links	91.4 mm anterior	22.6 mm inferior
Ansichten > Eingaben varus valgus Tibia > prox. Tibiahinterkante lateral	37.5 mm	73.2 mm	158.5 mm		6.2 mm links	91.4 mm anterior	29.7 mm inferior
Ansichten > Eingaben varus valgus Tibia > dist. Tibiavorderkante medial (varus valgus)	54.3 mm	85.7 mm	259.2 mm		10.2 mm rechts	144.8 mm anterior	116.1 mm inferior
Ansichten > Eingaben varus valgus Tibia > dist. Tibiavorderkante medial	55.5 mm	78.1 mm	259.3 mm		12 mm rechts	150.6 mm anterior	111.4 mm inferior
Ansichten > Eingaben varus valgus Tibia > dist. Tibiavorderkante lateral (varus valgus)	46.2 mm	86.6 mm	259.2 mm		2.1 mm rechts	144.7 mm anterior	116.3 mm inferior
Ansichten > Eingaben varus valgus Tibia > dist. Tibiavorderkante lateral	44.9 mm	78.9 mm	261.3 mm		1.4 mm rechts	152 mm anterior	112.9 mm inferior
Ansichten > Eingaben varus valgus Femur > Kondyle medial	52.5 mm	72.9 mm	147.6 mm		8.7 mm rechts	83.6 mm anterior	21.9 mm inferior
Ansichten > Eingaben varus valgus Femur > Kondyle lateral	38.5 mm	72.6 mm	148.8 mm		5.2 mm links	85.6 mm anterior	21.9 mm inferior
Ansichten > Eingaben varus valgus Femur > Femurachsenpunkt proximal	48.7 mm	123.9 mm	77.4 mm		0 mm	0 mm	0 mm
Ansichten > Eingaben varus valgus Femur > Femurachsenpunkt distal	43.9 mm	71.5 mm	120.9 mm		0 mm	68.3 mm anterior	0 mm
Ansichten > Eingaben Tibiotalare Torsion (TTT) > Tibiaachse proximal	50.3 mm	71.5 mm	199.8 mm		7 mm rechts	118.1 mm anterior	61.1 mm inferior
Ansichten > Eingaben Tibiotalare Torsion (TTT) > Tibiaachse distal	50.4 mm	83 mm	248.4 mm		6.4 mm rechts	140.3 mm anterior	105.8 mm inferior
Ansichten > Eingaben Tibiotalare Torsion (TTT) > Talus medial	53.4 mm	79.8 mm	265.4 mm		9.9 mm rechts	153.4 mm anterior	117 mm inferior
Ansichten > Eingaben Tibiotalare Torsion (TTT) > Talus lateral	44.7 mm	80.3 mm	266.1 mm		1.1 mm rechts	154 mm anterior	117.5 mm inferior
Ansichten > Eingaben Tibiotalare Torsion (TTT) > dist. Tibiavorderkante medial	55.5 mm	78.1 mm	259.3 mm		12 mm rechts	150.6 mm anterior	111.4 mm inferior
Ansichten > Eingaben Tibiotalare Torsion (TTT) > dist. Tibiavorderkante lateral	44.9 mm	78.9 mm	261.3 mm		1.4 mm rechts	152 mm anterior	112.9 mm inferior
Ansichten > Eingaben Tibia Torsionswinkel > Tibiaachse proximal	50.3 mm	71.5 mm	199.8 mm		7 mm rechts	118.1 mm anterior	61.1 mm inferior
Ansichten > Eingaben Tibia Torsionswinkel > Tibiaachse distal	50.4 mm	83 mm	248.4 mm		6.4 mm rechts	140.3 mm anterior	105.8 mm inferior
Ansichten > Eingaben Tibia Torsionswinkel > prox. Tibiahinterkante medial	49.8 mm	74 mm	156.3 mm		5.9 mm rechts	88.5 mm anterior	29.2 mm inferior
Ansichten > Eingaben Tibia Torsionswinkel > prox. Tibiahinterkante lateral	37.5 mm	73.2 mm	158.5 mm		6.2 mm links	91.4 mm anterior	29.7 mm inferior
Ansichten > Eingaben Tibia Torsionswinkel > dist. Tibiavorderkante medial	55.5 mm	78.1 mm	259.3 mm		12 mm rechts	150.6 mm anterior	111.4 mm inferior
Ansichten > Eingaben Tibia Torsionswinkel > dist. Tibiavorderkante lateral	44.9 mm	78.9 mm	261.3 mm		1.4 mm rechts	152 mm anterior	112.9 mm inferior
Ansichten > Eingaben FTR (femorotibiale Rotation) proj. > Tibiaachse proximal	50.3 mm	71.5 mm	199.8 mm		7 mm rechts	118.1 mm anterior	61.1 mm inferior
Ansichten > Eingaben FTR (femorotibiale Rotation) proj. > Tibiaachse distal	50.4 mm	83 mm	248.4 mm		6.4 mm rechts	140.3 mm anterior	105.8 mm inferior
Ansichten > Eingaben FTR (femorotibiale Rotation) proj. > prox. Tibiahinterkante medial	49.8 mm	74 mm	156.3 mm		5.9 mm rechts	88.5 mm anterior	29.2 mm inferior
Ansichten > Eingaben FTR (femorotibiale Rotation) proj. > prox. Tibiahinterkante lateral	37.5 mm	73.2 mm	158.5 mm		6.2 mm links	91.4 mm anterior	29.7 mm inferior
Ansichten > Eingaben FTR (femorotibiale Rotation) proj. > Kondyle medial	52.5 mm	72.9 mm	147.6 mm		8.7 mm rechts	83.6 mm anterior	21.9 mm inferior
Ansichten > Eingaben FTR (femorotibiale Rotation) proj. > Kondyle lateral	38.5 mm	72.6 mm	148.8 mm		5.2 mm links	85.6 mm anterior	21.9 mm inferior
Ansichten > Eingaben AT Winkel proj. > Kondyle medial	52.5 mm	72.9 mm	147.6 mm		8.7 mm rechts	83.6 mm anterior	21.9 mm inferior
Ansichten > Eingaben AT Winkel proj. > Kondyle lateral	38.5 mm	72.6 mm	148.8 mm		5.2 mm links	85.6 mm anterior	21.9 mm inferior
Ansichten > Eingaben AT Winkel proj. > Femurkopfmittelpunkt	60.6 mm	132.9 mm	64.2 mm		11.1 mm rechts	16.1 mm posterior	3.9 mm superior
Ansichten > Eingaben AT Winkel proj. > Femurachsenpunkt proximal	48.7 mm	123.9 mm	77.4 mm		0 mm	0 mm	0 mm
Ansichten > Eingaben AT Winkel proj. > Femurachsenpunkt distal	43.9 mm	71.5 mm	120.9 mm		0 mm	68.3 mm anterior	0 mm
Ansichten > Eingaben AT Winkel proj. > Femur Hals Basis manuell	48.7 mm	125.2 mm	76.7 mm		0.1 mm links	1.4 mm posterior	0.3 mm inferior
Ansichten > Eingaben AT Winkel proj. > Femur Hals Basis (ermittelt durch Proj. auf Ebene manuell)	55.1 mm	131.1 mm	67.8 mm		5.7 mm rechts	12 mm posterior	2.6 mm superior
Ansichten > Eingaben AT Winkel proj. > Ebene manuell
Ansichten > Eingaben AT Winkel proj. > Punkte auf Kopf
Ansichten > Ansicht Werkzeuge varus valgus Tibia > tmp zur Definition der Senkrechten auf tibia vk und hk	50.3 mm	77.3 mm	224.1 mm		6.7 mm rechts	129.2 mm anterior	83.5 mm inferior
Ansichten > Ansicht Werkzeuge varus valgus Tibia > tmp proj. auf Ebene tibia coronar	50.3 mm	77.3 mm	224.1 mm		6.7 mm rechts	129.2 mm anterior	83.5 mm inferior
Ansichten > Ansicht Werkzeuge varus valgus Tibia > Tibiaachse proximal	50.3 mm	71.5 mm	199.8 mm		7 mm rechts	118.1 mm anterior	61.1 mm inferior
Ansichten > Ansicht Werkzeuge varus valgus Tibia > Tibiaachse distal	50.4 mm	83 mm	248.4 mm		6.4 mm rechts	140.3 mm anterior	105.8 mm inferior
Ansichten > Ansicht Werkzeuge varus valgus Tibia > prox. Tibiahinterkante medial proj. auf Ebene tibia coronar (varus valgus)	52.6 mm	60.9 mm	153.7 mm		9.9 mm rechts	96.7 mm anterior	18.9 mm inferior
Ansichten > Ansicht Werkzeuge varus valgus Tibia > prox. Tibiahinterkante medial (varus valgus)	51.8 mm	68 mm	152 mm		8.5 mm rechts	90.2 mm anterior	22.1 mm inferior
Ansichten > Ansicht Werkzeuge varus valgus Tibia > prox. Tibiahinterkante lateral proj. auf Ebene tibia coronar (varus valgus)	39.1 mm	59.7 mm	155.1 mm		3.5 mm links	99.5 mm anterior	18.6 mm inferior
Ansichten > Ansicht Werkzeuge varus valgus Tibia > prox. Tibiahinterkante lateral (varus valgus)	38.1 mm	68.6 mm	153 mm		5.3 mm links	91.4 mm anterior	22.6 mm inferior
Ansichten > Ansicht Werkzeuge varus valgus Tibia > Ende der Verlängerung Senkrechte auf tibia vk (varus valgus)	49.1 mm	65.6 mm	175.5 mm		6.1 mm rechts	107.2 mm anterior	38.6 mm inferior
Ansichten > Ansicht Werkzeuge varus valgus Tibia > Ende der Senkrechte auf tibia hk (varus valgus)	44.1 mm	60.2 mm	154.6 mm		1.5 mm rechts	98.4 mm anterior	18.7 mm inferior
Ansichten > Ansicht Werkzeuge varus valgus Tibia > dist. Tibiavorderkante medial proj. auf Ebene tibia coronar (varus valgus)	54.3 mm	86 mm	259.1 mm		10.2 mm rechts	144.5 mm anterior	116.2 mm inferior
Ansichten > Ansicht Werkzeuge varus valgus Tibia > dist. Tibiavorderkante medial (varus valgus)	54.3 mm	85.7 mm	259.2 mm		10.2 mm rechts	144.8 mm anterior	116.1 mm inferior
Ansichten > Ansicht Werkzeuge varus valgus Tibia > dist. Tibiavorderkante lateral proj. auf Ebene tibia coronar (varus valgus)	46.4 mm	85.2 mm	259.5 mm		2.4 mm rechts	145.9 mm anterior	115.6 mm inferior
Ansichten > Ansicht Werkzeuge varus valgus Tibia > dist. Tibiavorderkante lateral (varus valgus)	46.2 mm	86.6 mm	259.2 mm		2.1 mm rechts	144.7 mm anterior	116.3 mm inferior
Ansichten > Ansicht Werkzeuge varus valgus Tibia > Verlängerung Senkrechte auf tibia vk (varus valgus)	1.2 mm	11.6 mm	48.6 mm	50 mm	0.6 mm links	22 mm posterior	44.9 mm superior	50 mm
Ansichten > Ansicht Werkzeuge varus valgus Tibia > Tibiaachse	0.1 mm	11.5 mm	48.6 mm	49.9 mm	0.6 mm rechts	22.1 mm posterior	44.8 mm superior	49.9 mm
Ansichten > Ansicht Werkzeuge varus valgus Tibia > Senkrechte auf dist. Tibiavorderkante in Ebene tibia coronar (varus valgus)	0.9 mm	8.4 mm	35.2 mm	36.2 mm	0.4 mm rechts	15.9 mm anterior	32.5 mm inferior	36.2 mm
Ansichten > Ansicht Werkzeuge varus valgus Tibia > Senkrecht auf prox. Tibiahinterkante in Ebene tibia coronar (varus valgus)	6.2 mm	17.1 mm	69.5 mm	71.9 mm	5.2 mm links	30.7 mm posterior	64.7 mm superior	71.9 mm
Ansichten > Ansicht Werkzeuge varus valgus Tibia > prox. Tibiahinterkante proj auf Ebene tibia coronar (varus valgus)	13.5 mm	1.2 mm	1.5 mm	13.7 mm	13.4 mm rechts	2.8 mm posterior	0.3 mm inferior	13.7 mm
Ansichten > Ansicht Werkzeuge varus valgus Tibia > prox. Tibiahinterkante (varus valgus)	13.7 mm	0.6 mm	1.1 mm	13.8 mm	13.7 mm rechts	1.2 mm posterior	0.5 mm superior	13.8 mm
Ansichten > Ansicht Werkzeuge varus valgus Tibia > dist. Tibiavorderkante proj. auf Ebene tibia coronar (varus valgus)	7.9 mm	0.8 mm	0.4 mm	7.9 mm	7.8 mm rechts	1.4 mm posterior	0.6 mm inferior	7.9 mm
Ansichten > Ansicht Werkzeuge varus valgus Tibia > dist. Tibiavorderkante (varus valgus)	8.1 mm	0.9 mm	0 mm	8.1 mm	8.1 mm rechts	0.1 mm anterior	0.2 mm superior	8.1 mm
Ansichten > Ansicht Werkzeuge varus valgus Tibia > varus valgus Tibia proj.	3.6 °	0.4 °	13.7 °	3.5 °	3.8 °	0.7 °	8 °	3.5 °
Ansichten > Ansicht Werkzeuge varus valgus Tibia > Tibia coronar
Ansichten > Ansicht Werkzeuge varus valgus Tibia > ks tibia prox.
Ansichten > Ansicht Werkzeuge varus valgus Femur > Kondyle medial proj. auf Ebene Femur coronar	51.4 mm	59 mm	130.8 mm		8.7 mm rechts	83.6 mm anterior	0 mm
Ansichten > Ansicht Werkzeuge varus valgus Femur > Kondyle medial	52.5 mm	72.9 mm	147.6 mm		8.7 mm rechts	83.6 mm anterior	21.9 mm inferior
Ansichten > Ansicht Werkzeuge varus valgus Femur > Kondyle lateral proj auf Ebene Femur coronar	37.5 mm	58.7 mm	131.9 mm		5.2 mm links	85.6 mm anterior	0 mm inferior
Ansichten > Ansicht Werkzeuge varus valgus Femur > Kondyle lateral	38.5 mm	72.6 mm	148.8 mm		5.2 mm links	85.6 mm anterior	21.9 mm inferior
Ansichten > Ansicht Werkzeuge varus valgus Femur > Femurachsenpunkt proximal	48.7 mm	123.9 mm	77.4 mm		0 mm	0 mm	0 mm
Ansichten > Ansicht Werkzeuge varus valgus Femur > Femurachsenpunkt distal	43.9 mm	71.5 mm	120.9 mm		0 mm	68.3 mm anterior	0 mm
Ansichten > Ansicht Werkzeuge varus valgus Femur > Femur prox. proj. auf Ebene Femur coronar	48.7 mm	123.9 mm	77.4 mm		0 mm	0 mm	0 mm
Ansichten > Ansicht Werkzeuge varus valgus Femur > Endpunkt Verlängerung der Senkrechten auf Kondylenachse	40.4 mm	110.1 mm	89.3 mm		7 mm links	18.8 mm anterior	0 mm superior
Ansichten > Ansicht Werkzeuge varus valgus Femur > Endpunkt Senkrechte auf Kondylenachse	45 mm	58.9 mm	131.3 mm		2.3 mm rechts	84.5 mm anterior	0 mm inferior
Ansichten > Ansicht Werkzeuge varus valgus Femur > Verlängerung der Senkrechten auf Kondylenachse	3.4 mm	38.6 mm	31.6 mm	50 mm	7 mm links	49.5 mm posterior	0 mm	50 mm
Ansichten > Ansicht Werkzeuge varus valgus Femur > Senkrechte auf Kondylenachse	1.1 mm	12.7 mm	10.4 mm	16.4 mm	2.3 mm rechts	16.2 mm anterior	0 mm	16.4 mm
Ansichten > Ansicht Werkzeuge varus valgus Femur > Kondylenachse proj. auf Ebene Femur coronar	14 mm	0.3 mm	1.1 mm	14 mm	13.9 mm links	1.9 mm anterior	0 mm	14 mm
Ansichten > Ansicht Werkzeuge varus valgus Femur > Kondylenachse	14 mm	0.3 mm	1.1 mm	14 mm	13.9 mm links	1.9 mm anterior	0 mm	14 mm
Ansichten > Ansicht Werkzeuge varus valgus Femur > Femurachse proj. auf Ebene Femur coronar
Ansichten > Ansicht Werkzeuge varus valgus Femur > Femurachse	4.8 mm	52.4 mm	43.5 mm	68.3 mm	0 mm	68.3 mm posterior	0 mm	68.3 mm
Ansichten > Ansicht Werkzeuge varus valgus Femur > varus valgus Femur proj.	12.5 °	0.4 °	10.3 °	8 °	0 °	0 °	8 °	8 °
Ansichten > Ansicht Werkzeuge varus valgus Femur > Femur coronar
Ansichten > Ansicht Werkzeuge varus valgus Femur > ks femur
Ansichten > Ansicht Werkzeuge Torsionswinkel Tibia > Tibiaachse proximal	50.3 mm	71.5 mm	199.8 mm		7 mm rechts	118.1 mm anterior	61.1 mm inferior
Ansichten > Ansicht Werkzeuge Torsionswinkel Tibia > Tibiaachse distal	50.4 mm	83 mm	248.4 mm		6.4 mm rechts	140.3 mm anterior	105.8 mm inferior
Ansichten > Ansicht Werkzeuge Torsionswinkel Tibia > prox. Tibiahinterkante medial proj. auf Ebene Tibia axial	49.9 mm	95.1 mm	245.5 mm		4.9 mm rechts	129.2 mm anterior	111.3 mm inferior
Ansichten > Ansicht Werkzeuge Torsionswinkel Tibia > prox. Tibiahinterkante medial	49.8 mm	74 mm	156.3 mm		5.9 mm rechts	88.5 mm anterior	29.2 mm inferior
Ansichten > Ansicht Werkzeuge Torsionswinkel Tibia > prox. Tibiahinterkante lateral proj. auf Ebene Tibia axial	37.7 mm	93.9 mm	245.9 mm		7.2 mm links	131.2 mm anterior	110.2 mm inferior
Ansichten > Ansicht Werkzeuge Torsionswinkel Tibia > prox. Tibiahinterkante lateral	37.5 mm	73.2 mm	158.5 mm		6.2 mm links	91.4 mm anterior	29.7 mm inferior
Ansichten > Ansicht Werkzeuge Torsionswinkel Tibia > dist. Tibiavorderkante medial proj. auf Ebene Tibia axial	55.5 mm	75.9 mm	250.1 mm		12.1 mm rechts	146.4 mm anterior	102.9 mm inferior
Ansichten > Ansicht Werkzeuge Torsionswinkel Tibia > dist. Tibiavorderkante medial	55.5 mm	78.1 mm	259.3 mm		12 mm rechts	150.6 mm anterior	111.4 mm inferior
Ansichten > Ansicht Werkzeuge Torsionswinkel Tibia > dist. Tibiavorderkante lateral proj. auf Ebene Tibia axial	44.8 mm	76.2 mm	250 mm		1.5 mm rechts	146.9 mm anterior	102.5 mm inferior
Ansichten > Ansicht Werkzeuge Torsionswinkel Tibia > dist. Tibiavorderkante lateral	44.9 mm	78.9 mm	261.3 mm		1.4 mm rechts	152 mm anterior	112.9 mm inferior
Ansichten > Ansicht Werkzeuge Torsionswinkel Tibia > prox. Tibiahinterkante proj. auf Ebene Tibia axial	12.2 mm	1.3 mm	0.3 mm	12.3 mm	12.1 mm rechts	2.1 mm posterior	1.2 mm inferior	12.3 mm
Ansichten > Ansicht Werkzeuge Torsionswinkel Tibia > prox. Tibiahinterkante	12.2 mm	0.8 mm	2.2 mm	12.4 mm	12.1 mm rechts	2.9 mm posterior	0.6 mm superior	12.4 mm
Ansichten > Ansicht Werkzeuge Torsionswinkel Tibia > dist. Tibiavorderkante proj. auf Ebene Tibia axial	10.6 mm	0.3 mm	0.1 mm	10.6 mm	10.6 mm rechts	0.5 mm posterior	0.4 mm inferior	10.6 mm
Ansichten > Ansicht Werkzeuge Torsionswinkel Tibia > dist. Tibiavorderkante	10.6 mm	0.8 mm	2 mm	10.8 mm	10.6 mm rechts	1.4 mm posterior	1.6 mm superior	10.8 mm
Ansichten > Ansicht Werkzeuge Torsionswinkel Tibia > Torsionswinkel proj. auf Ebene Tibia axial	1.8 °	176.4 °	7.7 °	7.9 °	3.6 °	8.2 °	7.1 °	7.9 °
Ansichten > Ansicht Werkzeuge Torsionswinkel Tibia > Tibia axial
Ansichten > Ansicht Werkzeuge Torsionswinkel Tibia > ks tibia prox.
Ansichten > Ansicht Werkzeuge Tibiotalare Torsion (TTT) > Tibiaachse proximal	50.3 mm	71.5 mm	199.8 mm		7 mm rechts	118.1 mm anterior	61.1 mm inferior
Ansichten > Ansicht Werkzeuge Tibiotalare Torsion (TTT) > Tibiaachse distal	50.4 mm	83 mm	248.4 mm		6.4 mm rechts	140.3 mm anterior	105.8 mm inferior
Ansichten > Ansicht Werkzeuge Tibiotalare Torsion (TTT) > Talus medial proj. auf Ebene Tibia axial	53.4 mm	76.1 mm	250 mm		10 mm rechts	146.4 mm anterior	102.9 mm inferior
Ansichten > Ansicht Werkzeuge Tibiotalare Torsion (TTT) > Talus medial	53.4 mm	79.8 mm	265.4 mm		9.9 mm rechts	153.4 mm anterior	117 mm inferior
Ansichten > Ansicht Werkzeuge Tibiotalare Torsion (TTT) > Talus lateral proj. auf Ebene Tibia axial	44.6 mm	76.5 mm	250 mm		1.3 mm rechts	146.7 mm anterior	102.6 mm inferior
Ansichten > Ansicht Werkzeuge Tibiotalare Torsion (TTT) > Talus lateral	44.7 mm	80.3 mm	266.1 mm		1.1 mm rechts	154 mm anterior	117.5 mm inferior
Ansichten > Ansicht Werkzeuge Tibiotalare Torsion (TTT) > dist. Tibiavorderkante medial proj. auf Ebene Tibia axial	55.5 mm	75.9 mm	250.1 mm		12.1 mm rechts	146.4 mm anterior	102.9 mm inferior
Ansichten > Ansicht Werkzeuge Tibiotalare Torsion (TTT) > dist. Tibiavorderkante medial	55.5 mm	78.1 mm	259.3 mm		12 mm rechts	150.6 mm anterior	111.4 mm inferior
Ansichten > Ansicht Werkzeuge Tibiotalare Torsion (TTT) > dist. Tibiavorderkante lateral proj. auf Ebene Tibia axial	44.8 mm	76.2 mm	250 mm		1.5 mm rechts	146.9 mm anterior	102.5 mm inferior
Ansichten > Ansicht Werkzeuge Tibiotalare Torsion (TTT) > dist. Tibiavorderkante lateral	44.9 mm	78.9 mm	261.3 mm		1.4 mm rechts	152 mm anterior	112.9 mm inferior
Ansichten > Ansicht Werkzeuge Tibiotalare Torsion (TTT) > Talusachse proj. auf Ebene Tibia axial	8.7 mm	0.4 mm	0.1 mm	8.7 mm	8.7 mm links	0.3 mm anterior	0.2 mm superior	8.7 mm
Ansichten > Ansicht Werkzeuge Tibiotalare Torsion (TTT) > dist. Tibiavorderkante proj. auf Ebene Tibia axial	10.6 mm	0.3 mm	0.1 mm	10.6 mm	10.6 mm rechts	0.5 mm posterior	0.4 mm inferior	10.6 mm
Ansichten > Ansicht Werkzeuge Tibiotalare Torsion (TTT) > Tibiotalare Torsion (TTT) proj.	0.2 °	0.9 °	0.8 °	0.8 °	0.3 °	3.7 °	0.7 °	0.8 °
Ansichten > Ansicht Werkzeuge Tibiotalare Torsion (TTT) > Tibia axial
Ansichten > Ansicht Werkzeuge Tibiotalare Torsion (TTT) > ks tibia prox.
Ansichten > Ansicht Werkzeuge FTR > prox. Tibiahinterkante medial proj. auf Ebene Tibia axial	49.9 mm	95.1 mm	245.5 mm		4.9 mm rechts	129.2 mm anterior	111.3 mm inferior
Ansichten > Ansicht Werkzeuge FTR > prox. Tibiahinterkante medial	49.8 mm	74 mm	156.3 mm		5.9 mm rechts	88.5 mm anterior	29.2 mm inferior
Ansichten > Ansicht Werkzeuge FTR > prox. Tibiahinterkante lateral proj. auf Ebene Tibia axial	37.7 mm	93.9 mm	245.9 mm		7.2 mm links	131.2 mm anterior	110.2 mm inferior
Ansichten > Ansicht Werkzeuge FTR > prox. Tibiahinterkante lateral	37.5 mm	73.2 mm	158.5 mm		6.2 mm links	91.4 mm anterior	29.7 mm inferior
Ansichten > Ansicht Werkzeuge FTR > Kondyle medial proj. auf Ebene Tibia axial	52.6 mm	96 mm	245.3 mm		7.6 mm rechts	128.1 mm anterior	111.8 mm inferior
Ansichten > Ansicht Werkzeuge FTR > Kondyle medial	52.5 mm	72.9 mm	147.6 mm		8.7 mm rechts	83.6 mm anterior	21.9 mm inferior
Ansichten > Ansicht Werkzeuge FTR > Kondyle lateral proj auf Ebene Tibia axial	38.7 mm	95.5 mm	245.5 mm		6.3 mm links	129.6 mm anterior	110.9 mm inferior
Ansichten > Ansicht Werkzeuge FTR > Kondyle lateral	38.5 mm	72.6 mm	148.8 mm		5.2 mm links	85.6 mm anterior	21.9 mm inferior
Ansichten > Ansicht Werkzeuge FTR > prox. Tibiahinterkante proj. auf Ebene Tibia axial	12.2 mm	1.3 mm	0.3 mm	12.3 mm	12.1 mm rechts	2.1 mm posterior	1.2 mm inferior	12.3 mm
Ansichten > Ansicht Werkzeuge FTR > prox. Tibiahinterkante	12.2 mm	0.8 mm	2.2 mm	12.4 mm	12.1 mm rechts	2.9 mm posterior	0.6 mm superior	12.4 mm
Ansichten > Ansicht Werkzeuge FTR > Kondylenachse	14 mm	0.3 mm	1.1 mm	14 mm	13.9 mm links	1.9 mm anterior	0 mm	14 mm
Ansichten > Ansicht Werkzeuge FTR > Kondyle proj. auf Ebene Tibia axial	14 mm	0.5 mm	0.1 mm	14 mm	13.9 mm links	1.5 mm anterior	0.9 mm superior	14 mm
Ansichten > Ansicht Werkzeuge FTR > FTR (femorotibial Rotation) proj.	0.9 °	1.3 °	3.8 °	3.9 °	1.8 °	1.8 °	3.5 °	3.9 °
Ansichten > Ansicht Werkzeuge FTR > Tibia axial
Ansichten > Ansicht Werkzeuge FTR > ks tibia prox.
Ansichten > Ansicht Werkzeuge AT-Winkel (best. mittels Ebene) > TMP B	68 mm	120.6 mm	75.6 mm		19.5 mm rechts	0 mm posterior	2.6 mm superior
Ansichten > Ansicht Werkzeuge AT-Winkel (best. mittels Ebene) > Neue Linie 31	13.8 mm	1.2 mm	0.1 mm	13.9 mm	13.9 mm rechts	0 mm	0 mm	13.9 mm
Ansichten > Ansicht Werkzeuge AT-Winkel (best. mittels Ebene) > Antetorsionswinkel korrigiert	11.1 °	42.1 °	9.1 °	14.1 °	14.1 °	90 °	0 °	14.1 °
Ansichten > Ansicht Werkzeuge AT-Winkel (best. mittels Ebene) > tmp A	62.4 mm	122.9 mm	77.7 mm		13.8 mm rechts	0 mm posterior	0.3 mm inferior
Ansichten > Ansicht Werkzeuge AT-Winkel (best. mittels Ebene) > TMP6	73.3 mm	119.3 mm	74.6 mm		24.9 mm rechts	0 mm posterior	3.9 mm superior
Ansichten > Ansicht Werkzeuge AT-Winkel (best. mittels Ebene) > TMP5	65.5 mm	185.3 mm	20.7 mm		11.1 mm rechts	84.4 mm posterior	3.9 mm superior
Ansichten > Ansicht Werkzeuge AT-Winkel (best. mittels Ebene) > Kondyle medial	52.5 mm	72.9 mm	147.6 mm		8.7 mm rechts	83.6 mm anterior	21.9 mm inferior
Ansichten > Ansicht Werkzeuge AT-Winkel (best. mittels Ebene) > Kondyle lateral	38.5 mm	72.6 mm	148.8 mm		5.2 mm links	85.6 mm anterior	21.9 mm inferior
Ansichten > Ansicht Werkzeuge AT-Winkel (best. mittels Ebene) > Femurkopfmittelpunkt	60.6 mm	132.9 mm	64.2 mm		11.1 mm rechts	16.1 mm posterior	3.9 mm superior
Ansichten > Ansicht Werkzeuge AT-Winkel (best. mittels Ebene) > Femurachsenpunkt proximal	48.7 mm	123.9 mm	77.4 mm		0 mm	0 mm	0 mm
Ansichten > Ansicht Werkzeuge AT-Winkel (best. mittels Ebene) > Femurachsenpunkt distal	43.9 mm	71.5 mm	120.9 mm		0 mm	68.3 mm anterior	0 mm
Ansichten > Ansicht Werkzeuge AT-Winkel (best. mittels Ebene) > Femur Hals Basis manuell Pro	48.6 mm	124.1 mm	77.6 mm		0.1 mm links	0 mm posterior	0.3 mm inferior
Ansichten > Ansicht Werkzeuge AT-Winkel (best. mittels Ebene) > Femur Hals Basis manuell	48.7 mm	125.2 mm	76.7 mm		0.1 mm links	1.4 mm posterior	0.3 mm inferior
Ansichten > Ansicht Werkzeuge AT-Winkel (best. mittels Ebene) > Femur Hals Basis (ermittelt durch Proj. auf Ebene manuell)	55.1 mm	131.1 mm	67.8 mm		5.7 mm rechts	12 mm posterior	2.6 mm superior
Ansichten > Ansicht Werkzeuge AT-Winkel (best. mittels Ebene) > Femur Hals Basis (Ebene) proj. auf Ebene Femur axial	54.2 mm	121.8 mm	75.5 mm		5.7 mm rechts	0 mm anterior	2.6 mm superior
Ansichten > Ansicht Werkzeuge AT-Winkel (best. mittels Ebene) > AxPro_Kopfszentrum	59.5 mm	120.5 mm	74.5 mm		11.1 mm rechts	0 mm	3.9 mm superior
Ansichten > Ansicht Werkzeuge AT-Winkel (best. mittels Ebene) > AxPro_Kondyle medial	58.4 mm	137.1 mm	94.3 mm		8.7 mm rechts	0 mm posterior	21.9 mm inferior
Ansichten > Ansicht Werkzeuge AT-Winkel (best. mittels Ebene) > AxPro_Kondyle lateral	44.6 mm	138.3 mm	94.2 mm		5.2 mm links	0 mm anterior	21.9 mm inferior
Ansichten > Ansicht Werkzeuge AT-Winkel (best. mittels Ebene) > Kopfzentrum - Femur Hals Basis (manuell) Linie	11.9 mm	7.7 mm	12.6 mm	19 mm	11.1 mm links	14.8 mm anterior	4.2 mm inferior	19 mm
Ansichten > Ansicht Werkzeuge AT-Winkel (best. mittels Ebene) > Kopfzentrum - Femur Hals Basis (durch Ebene) Linie	5.6 mm	1.8 mm	3.6 mm	6.9 mm	5.4 mm links	4.1 mm anterior	1.3 mm inferior	6.9 mm
Ansichten > Ansicht Werkzeuge AT-Winkel (best. mittels Ebene) > Kondyle_Femur Hals Basis Prox	13.8 mm	1.2 mm	0.1 mm	13.9 mm	13.9 mm rechts	0 mm	0 mm	13.9 mm
Ansichten > Ansicht Werkzeuge AT-Winkel (best. mittels Ebene) > Kondyle_AxPro_Kopfzentrum	13.8 mm	1.2 mm	0.1 mm	13.9 mm	13.9 mm rechts	0 mm	0 mm	13.9 mm
Ansichten > Ansicht Werkzeuge AT-Winkel (best. mittels Ebene) > Femurachse Kopfzentrum	4.8 mm	52.4 mm	43.5 mm	68.3 mm	0 mm	68.3 mm posterior	0 mm	68.3 mm
Ansichten > Ansicht Werkzeuge AT-Winkel (best. mittels Ebene) > Femurachse	4.8 mm	52.4 mm	43.5 mm	68.3 mm	0 mm	68.3 mm posterior	0 mm	68.3 mm
Ansichten > Ansicht Werkzeuge AT-Winkel (best. mittels Ebene) > AxPro_Kondyle	13.8 mm	1.2 mm	0.1 mm	13.9 mm	13.9 mm rechts	0 mm	0 mm	13.9 mm
Ansichten > Ansicht Werkzeuge AT-Winkel (best. mittels Ebene) > Winkel Schenkelhalsachse Femurachse (mittels Ebene manuell)	130.8 °	153.9 °	112.1 °	126.5 °	92.7 °	159.1 °	127.6 °	126.5 °
Ansichten > Ansicht Werkzeuge AT-Winkel (best. mittels Ebene) > Winkel Schenkelhalsachse Femurachse (Femur Hals Basis manuell definiert)	142.6 °	161.6 °	128.4 °	141.2 °	90.5 °	164.5 °	143 °	141.2 °
Ansichten > Ansicht Werkzeuge AT-Winkel (best. mittels Ebene) > Antetorsionswinkel (über Ebene manuell bestimmt) proj	26 °	153.5 °	21.6 °	33.3 °	33.3 °	180 °	0 °	33.3 °
Ansichten > Ansicht Werkzeuge AT-Winkel (best. mittels Ebene) > Antetorsionswinkel (Femur Hals Basis manuell) proj	16.5 °	45.9 °	13.4 °	20.6 °	20.6 °	90 °	0 °	20.6 °
Ansichten > Ansicht Werkzeuge AT-Winkel (best. mittels Ebene) > Femur axial
Ansichten > Ansicht Werkzeuge AT-Winkel (best. mittels Ebene) > Ebene manuell
Ansichten > Ansicht Werkzeuge AT-Winkel (best. mittels Ebene) > ks femur
Ansichten > Ansicht Werkzeuge AT-Winkel (best. mittels Ebene) > Kopie ks femur
Ansichten > Ansicht Werkzeuge AT-Winkel (best. mittels Ebene) > Punkte auf Kopf
Werkzeuge > Punkte > tmp zur Definition der Senkrechten auf tibia vk und hk	50.3 mm	77.3 mm	224.1 mm		6.7 mm rechts	129.2 mm anterior	83.5 mm inferior
Werkzeuge > Punkte > tmp proj. auf Ebene tibia coronar	50.3 mm	77.3 mm	224.1 mm		6.7 mm rechts	129.2 mm anterior	83.5 mm inferior
Werkzeuge > Punkte > TMP B	68 mm	120.6 mm	75.6 mm		19.5 mm rechts	0 mm posterior	2.6 mm superior
Werkzeuge > Punkte > tmp A	62.4 mm	122.9 mm	77.7 mm		13.8 mm rechts	0 mm posterior	0.3 mm inferior
Werkzeuge > Punkte > TMP6	73.3 mm	119.3 mm	74.6 mm		24.9 mm rechts	0 mm posterior	3.9 mm superior
Werkzeuge > Punkte > TMP5	65.5 mm	185.3 mm	20.7 mm		11.1 mm rechts	84.4 mm posterior	3.9 mm superior
Werkzeuge > Punkte > Tibiaachse proximal	50.3 mm	71.5 mm	199.8 mm		7 mm rechts	118.1 mm anterior	61.1 mm inferior
Werkzeuge > Punkte > Tibiaachse distal	50.4 mm	83 mm	248.4 mm		6.4 mm rechts	140.3 mm anterior	105.8 mm inferior
Werkzeuge > Punkte > Talus medial proj. auf Ebene Tibia axial	53.4 mm	76.1 mm	250 mm		10 mm rechts	146.4 mm anterior	102.9 mm inferior
Werkzeuge > Punkte > Talus medial	53.4 mm	79.8 mm	265.4 mm		9.9 mm rechts	153.4 mm anterior	117 mm inferior
Werkzeuge > Punkte > Talus lateral proj. auf Ebene Tibia axial	44.6 mm	76.5 mm	250 mm		1.3 mm rechts	146.7 mm anterior	102.6 mm inferior
Werkzeuge > Punkte > Talus lateral	44.7 mm	80.3 mm	266.1 mm		1.1 mm rechts	154 mm anterior	117.5 mm inferior
Werkzeuge > Punkte > prox. Tibiahinterkante medial proj. auf Ebene tibia coronar (varus valgus)	52.6 mm	60.9 mm	153.7 mm		9.9 mm rechts	96.7 mm anterior	18.9 mm inferior
Werkzeuge > Punkte > prox. Tibiahinterkante medial proj. auf Ebene tibia coronar	51.1 mm	62 mm	159.2 mm		8.3 mm rechts	99.4 mm anterior	23.8 mm inferior
Werkzeuge > Punkte > prox. Tibiahinterkante medial proj. auf Ebene Tibia axial	49.9 mm	95.1 mm	245.5 mm		4.9 mm rechts	129.2 mm anterior	111.3 mm inferior
Werkzeuge > Punkte > prox. Tibiahinterkante medial (varus valgus)	51.8 mm	68 mm	152 mm		8.5 mm rechts	90.2 mm anterior	22.1 mm inferior
Werkzeuge > Punkte > prox. Tibiahinterkante medial	49.8 mm	74 mm	156.3 mm		5.9 mm rechts	88.5 mm anterior	29.2 mm inferior
Werkzeuge > Punkte > prox. Tibiahinterkante lateral proj. auf Ebene tibia coronar (varus valgus)	39.1 mm	59.7 mm	155.1 mm		3.5 mm links	99.5 mm anterior	18.6 mm inferior
Werkzeuge > Punkte > prox. Tibiahinterkante lateral proj. auf Ebene tibia coronar	38.9 mm	61.2 mm	161.4 mm		3.8 mm links	102.4 mm anterior	24.3 mm inferior
Werkzeuge > Punkte > prox. Tibiahinterkante lateral proj. auf Ebene Tibia axial	37.7 mm	93.9 mm	245.9 mm		7.2 mm links	131.2 mm anterior	110.2 mm inferior
Werkzeuge > Punkte > prox. Tibiahinterkante lateral (varus valgus)	38.1 mm	68.6 mm	153 mm		5.3 mm links	91.4 mm anterior	22.6 mm inferior
Werkzeuge > Punkte > prox. Tibiahinterkante lateral	37.5 mm	73.2 mm	158.5 mm		6.2 mm links	91.4 mm anterior	29.7 mm inferior
Werkzeuge > Punkte > Kondyle medial proj. auf Ebene Tibia axial	52.6 mm	96 mm	245.3 mm		7.6 mm rechts	128.1 mm anterior	111.8 mm inferior
Werkzeuge > Punkte > Kondyle medial proj. auf Ebene Femur coronar	51.4 mm	59 mm	130.8 mm		8.7 mm rechts	83.6 mm anterior	0 mm
Werkzeuge > Punkte > Kondyle medial	52.5 mm	72.9 mm	147.6 mm		8.7 mm rechts	83.6 mm anterior	21.9 mm inferior
Werkzeuge > Punkte > Kondyle lateral proj auf Ebene Tibia axial	38.7 mm	95.5 mm	245.5 mm		6.3 mm links	129.6 mm anterior	110.9 mm inferior
Werkzeuge > Punkte > Kondyle lateral proj auf Ebene Femur coronar	37.5 mm	58.7 mm	131.9 mm		5.2 mm links	85.6 mm anterior	0 mm inferior
Werkzeuge > Punkte > Kondyle lateral	38.5 mm	72.6 mm	148.8 mm		5.2 mm links	85.6 mm anterior	21.9 mm inferior
Werkzeuge > Punkte > Femurkopfmittelpunkt	60.6 mm	132.9 mm	64.2 mm		11.1 mm rechts	16.1 mm posterior	3.9 mm superior
Werkzeuge > Punkte > Femurachsenpunkt proximal	48.7 mm	123.9 mm	77.4 mm		0 mm	0 mm	0 mm
Werkzeuge > Punkte > Femurachsenpunkt distal	43.9 mm	71.5 mm	120.9 mm		0 mm	68.3 mm anterior	0 mm
Werkzeuge > Punkte > Femur prox. proj. auf Ebene Femur coronar	48.7 mm	123.9 mm	77.4 mm		0 mm	0 mm	0 mm
Werkzeuge > Punkte > Femur Hals Basis proj. auf Ebene Femur coronar	55.2 mm	132.7 mm	69.8 mm		5.7 mm rechts	12 mm posterior	0 mm
Werkzeuge > Punkte > Femur Hals Basis manuell Pro	48.6 mm	124.1 mm	77.6 mm		0.1 mm links	0 mm posterior	0.3 mm inferior
Werkzeuge > Punkte > Femur Hals Basis manuell	48.7 mm	125.2 mm	76.7 mm		0.1 mm links	1.4 mm posterior	0.3 mm inferior
Werkzeuge > Punkte > Femur Hals Basis (ermittelt durch Proj. auf Ebene manuell)	55.1 mm	131.1 mm	67.8 mm		5.7 mm rechts	12 mm posterior	2.6 mm superior
Werkzeuge > Punkte > Femur Hals Basis (Ebene) proj. auf Ebene Femur axial	54.2 mm	121.8 mm	75.5 mm		5.7 mm rechts	0 mm anterior	2.6 mm superior
Werkzeuge > Punkte > Endpunkt Verlängerung der Senkrechten auf Kondylenachse	40.4 mm	110.1 mm	89.3 mm		7 mm links	18.8 mm anterior	0 mm superior
Werkzeuge > Punkte > Endpunkt Senkrechte auf Kondylenachse	45 mm	58.9 mm	131.3 mm		2.3 mm rechts	84.5 mm anterior	0 mm inferior
Werkzeuge > Punkte > Ende der Verlängerung Senkrechte auf tibia vk (varus valgus)	49.1 mm	65.6 mm	175.5 mm		6.1 mm rechts	107.2 mm anterior	38.6 mm inferior
Werkzeuge > Punkte > Ende der Senkrechte auf tibia hk (varus valgus)	44.1 mm	60.2 mm	154.6 mm		1.5 mm rechts	98.4 mm anterior	18.7 mm inferior
Werkzeuge > Punkte > dist. Tibiavorderkante medial proj. auf Ebene tibia coronar (varus valgus)	54.3 mm	86 mm	259.1 mm		10.2 mm rechts	144.5 mm anterior	116.2 mm inferior
Werkzeuge > Punkte > dist. Tibiavorderkante medial proj. auf Ebene tibia coronar	54.6 mm	85.6 mm	257.5 mm		10.5 mm rechts	143.7 mm anterior	114.7 mm inferior
Werkzeuge > Punkte > dist. Tibiavorderkante medial proj. auf Ebene Tibia axial	55.5 mm	75.9 mm	250.1 mm		12.1 mm rechts	146.4 mm anterior	102.9 mm inferior
Werkzeuge > Punkte > dist. Tibiavorderkante medial (varus valgus)	54.3 mm	85.7 mm	259.2 mm		10.2 mm rechts	144.8 mm anterior	116.1 mm inferior
Werkzeuge > Punkte > dist. Tibiavorderkante medial	55.5 mm	78.1 mm	259.3 mm		12 mm rechts	150.6 mm anterior	111.4 mm inferior
Werkzeuge > Punkte > dist. Tibiavorderkante lateral proj. auf Ebene tibia coronar (varus valgus)	46.4 mm	85.2 mm	259.5 mm		2.4 mm rechts	145.9 mm anterior	115.6 mm inferior
Werkzeuge > Punkte > dist. Tibiavorderkante lateral proj. auf Ebene tibia coronar	44.2 mm	85 mm	259.9 mm		0.2 mm rechts	146.4 mm anterior	115.7 mm inferior
Werkzeuge > Punkte > dist. Tibiavorderkante lateral proj. auf Ebene Tibia axial	44.8 mm	76.2 mm	250 mm		1.5 mm rechts	146.9 mm anterior	102.5 mm inferior
Werkzeuge > Punkte > dist. Tibiavorderkante lateral (varus valgus)	46.2 mm	86.6 mm	259.2 mm		2.1 mm rechts	144.7 mm anterior	116.3 mm inferior
Werkzeuge > Punkte > dist. Tibiavorderkante lateral	44.9 mm	78.9 mm	261.3 mm		1.4 mm rechts	152 mm anterior	112.9 mm inferior
Werkzeuge > Punkte > AxPro_Kopfszentrum	59.5 mm	120.5 mm	74.5 mm		11.1 mm rechts	0 mm	3.9 mm superior
Werkzeuge > Punkte > AxPro_Kondyle medial	58.4 mm	137.1 mm	94.3 mm		8.7 mm rechts	0 mm posterior	21.9 mm inferior
Werkzeuge > Punkte > AxPro_Kondyle lateral	44.6 mm	138.3 mm	94.2 mm		5.2 mm links	0 mm anterior	21.9 mm inferior
Werkzeuge > Linien > Verlängerung Senkrechte auf tibia vk (varus valgus)	1.2 mm	11.6 mm	48.6 mm	50 mm	0.6 mm links	22 mm posterior	44.9 mm superior	50 mm
Werkzeuge > Linien > Verlängerung der Senkrechten auf Kondylenachse	3.4 mm	38.6 mm	31.6 mm	50 mm	7 mm links	49.5 mm posterior	0 mm	50 mm
Werkzeuge > Linien > transkondyläre Achse	14 mm	0.3 mm	1.1 mm	14 mm	13.9 mm rechts	1.9 mm posterior	0 mm	14 mm
Werkzeuge > Linien > Tibiaachse	0.1 mm	11.5 mm	48.6 mm	49.9 mm	0.6 mm rechts	22.1 mm posterior	44.8 mm superior	49.9 mm
Werkzeuge > Linien > Talusachse proj. auf Ebene Tibia axial	8.7 mm	0.4 mm	0.1 mm	8.7 mm	8.7 mm links	0.3 mm anterior	0.2 mm superior	8.7 mm
Werkzeuge > Linien > Senkrechte auf Kondylenachse	1.1 mm	12.7 mm	10.4 mm	16.4 mm	2.3 mm rechts	16.2 mm anterior	0 mm	16.4 mm
Werkzeuge > Linien > Senkrechte auf dist. Tibiavorderkante in Ebene tibia coronar (varus valgus)	0.9 mm	8.4 mm	35.2 mm	36.2 mm	0.4 mm rechts	15.9 mm anterior	32.5 mm inferior	36.2 mm
Werkzeuge > Linien > Senkrecht auf prox. Tibiahinterkante in Ebene tibia coronar (varus valgus)	6.2 mm	17.1 mm	69.5 mm	71.9 mm	5.2 mm links	30.7 mm posterior	64.7 mm superior	71.9 mm
Werkzeuge > Linien > prox. Tibiahinterkante proj. auf Ebene Tibia axial	12.2 mm	1.3 mm	0.3 mm	12.3 mm	12.1 mm rechts	2.1 mm posterior	1.2 mm inferior	12.3 mm
Werkzeuge > Linien > prox. Tibiahinterkante proj auf Ebene tibia coronar (varus valgus)	13.5 mm	1.2 mm	1.5 mm	13.7 mm	13.4 mm rechts	2.8 mm posterior	0.3 mm inferior	13.7 mm
Werkzeuge > Linien > prox. Tibiahinterkante proj auf Ebene tibia coronar	12.2 mm	0.8 mm	2.2 mm	12.4 mm	12.1 mm rechts	2.9 mm posterior	0.6 mm superior	12.4 mm
Werkzeuge > Linien > prox. Tibiahinterkante (varus valgus)	13.7 mm	0.6 mm	1.1 mm	13.8 mm	13.7 mm rechts	1.2 mm posterior	0.5 mm superior	13.8 mm
Werkzeuge > Linien > prox. Tibiahinterkante	12.2 mm	0.8 mm	2.2 mm	12.4 mm	12.1 mm rechts	2.9 mm posterior	0.6 mm superior	12.4 mm
Werkzeuge > Linien > prox. femorale Längsachse	0 mm	1.2 mm	0.7 mm	1.4 mm	0.1 mm links	1.4 mm posterior	0.3 mm inferior	1.4 mm
Werkzeuge > Linien > Neue Linie 31	13.8 mm	1.2 mm	0.1 mm	13.9 mm	13.9 mm rechts	0 mm	0 mm	13.9 mm
Werkzeuge > Linien > Kopfzentrum - Femur Hals Basis (manuell) Linie	11.9 mm	7.7 mm	12.6 mm	19 mm	11.1 mm links	14.8 mm anterior	4.2 mm inferior	19 mm
Werkzeuge > Linien > Kopfzentrum - Femur Hals Basis (durch Ebene) Linie	5.6 mm	1.8 mm	3.6 mm	6.9 mm	5.4 mm links	4.1 mm anterior	1.3 mm inferior	6.9 mm
Werkzeuge > Linien > Kondyle_Femur Hals Basis Prox	13.8 mm	1.2 mm	0.1 mm	13.9 mm	13.9 mm rechts	0 mm	0 mm	13.9 mm
Werkzeuge > Linien > Kondyle_AxPro_Kopfzentrum	13.8 mm	1.2 mm	0.1 mm	13.9 mm	13.9 mm rechts	0 mm	0 mm	13.9 mm
Werkzeuge > Linien > Kondylenachse proj. auf Ebene Femur coronar	14 mm	0.3 mm	1.1 mm	14 mm	13.9 mm links	1.9 mm anterior	0 mm	14 mm
Werkzeuge > Linien > Kondylenachse	14 mm	0.3 mm	1.1 mm	14 mm	13.9 mm links	1.9 mm anterior	0 mm	14 mm
Werkzeuge > Linien > Kondyle proj. auf Ebene Tibia axial	14 mm	0.5 mm	0.1 mm	14 mm	13.9 mm links	1.5 mm anterior	0.9 mm superior	14 mm
Werkzeuge > Linien > Femurachse proj. auf Ebene Femur coronar
Werkzeuge > Linien > Femurachse Kopfzentrum	4.8 mm	52.4 mm	43.5 mm	68.3 mm	0 mm	68.3 mm posterior	0 mm	68.3 mm
Werkzeuge > Linien > Femurachse	4.8 mm	52.4 mm	43.5 mm	68.3 mm	0 mm	68.3 mm posterior	0 mm	68.3 mm
Werkzeuge > Linien > dist. Tibiavorderkante proj. auf Ebene tibia coronar (varus valgus)	7.9 mm	0.8 mm	0.4 mm	7.9 mm	7.8 mm rechts	1.4 mm posterior	0.6 mm inferior	7.9 mm
Werkzeuge > Linien > dist. Tibiavorderkante proj. auf Ebene tibia coronar	10.5 mm	0.6 mm	2.4 mm	10.7 mm	10.3 mm rechts	2.7 mm posterior	0.9 mm superior	10.7 mm
Werkzeuge > Linien > dist. Tibiavorderkante proj. auf Ebene Tibia axial	10.6 mm	0.3 mm	0.1 mm	10.6 mm	10.6 mm rechts	0.5 mm posterior	0.4 mm inferior	10.6 mm
Werkzeuge > Linien > dist. Tibiavorderkante (varus valgus)	8.1 mm	0.9 mm	0 mm	8.1 mm	8.1 mm rechts	0.1 mm anterior	0.2 mm superior	8.1 mm
Werkzeuge > Linien > dist. Tibiavorderkante	10.6 mm	0.8 mm	2 mm	10.8 mm	10.6 mm rechts	1.4 mm posterior	1.6 mm superior	10.8 mm
Werkzeuge > Linien > AxPro_Kondyle	13.8 mm	1.2 mm	0.1 mm	13.9 mm	13.9 mm rechts	0 mm	0 mm	13.9 mm
Werkzeuge > Winkel > Winkel Schenkelhalsachse Femurachse (mittels Ebene manuell)	130.8 °	153.9 °	112.1 °	126.5 °	92.7 °	159.1 °	127.6 °	126.5 °
Werkzeuge > Winkel > Winkel Schenkelhalsachse Femurachse (Femur Hals Basis manuell definiert)	142.6 °	161.6 °	128.4 °	141.2 °	90.5 °	164.5 °	143 °	141.2 °
Werkzeuge > Winkel > varus valgus Tibia proj.	3.6 °	0.4 °	13.7 °	3.5 °	3.8 °	0.7 °	8 °	3.5 °
Werkzeuge > Winkel > varus valgus Femur proj.	12.5 °	0.4 °	10.3 °	8 °	0 °	0 °	8 °	8 °
Werkzeuge > Winkel > Torsionswinkel proj. auf Ebene Tibia axial	1.8 °	176.4 °	7.7 °	7.9 °	3.6 °	8.2 °	7.1 °	7.9 °
Werkzeuge > Winkel > Tibiotalare Torsion (TTT) proj.	0.2 °	0.9 °	0.8 °	0.8 °	0.3 °	3.7 °	0.7 °	0.8 °
Werkzeuge > Winkel > FTR (femorotibial Rotation) proj.	0.9 °	1.3 °	3.8 °	3.9 °	1.8 °	1.8 °	3.5 °	3.9 °
Werkzeuge > Winkel > Antetorsionswinkel korrigiert	11.1 °	42.1 °	9.1 °	14.1 °	14.1 °	90 °	0 °	14.1 °
Werkzeuge > Winkel > Antetorsionswinkel (über Ebene manuell bestimmt) proj	26 °	153.5 °	21.6 °	33.3 °	33.3 °	180 °	0 °	33.3 °
Werkzeuge > Winkel > Antetorsionswinkel (Femur Hals Basis manuell) proj	16.5 °	45.9 °	13.4 °	20.6 °	20.6 °	90 °	0 °	20.6 °
Werkzeuge > Ebenen > Tibia coronar
Werkzeuge > Ebenen > Tibia axial
Werkzeuge > Ebenen > Femur coronar
Werkzeuge > Ebenen > Femur axial
Werkzeuge > Ebenen > Ebene manuell
Werkzeuge > Polylinien > Punkte auf Kopf
Werkzeuge > Koordinatensysteme > ks tibia prox.
Werkzeuge > Koordinatensysteme > ks femur
Werkzeuge > Koordinatensysteme > ks
Werkzeuge > Koordinatensysteme > Kopie ks femur
Werkzeuge > Variablen > Kopfachsen_tmp	-100
Werkzeuge > Variablen > 300	300
Werkzeuge > Variablen > 50	50
Werkzeuge > Variablen > -50	-50
