# Supplementary material for: 3D Slicer open-source software plug-in for vector-based angle calculation of canine hind limb alignment in computed tomographic images
Source: PLoS One. 2024 Mar 29;19(3):e0283823. doi: 10.1371/journal.pone.0283823 (PMC10980227; doi:10.1371/journal.pone.0283823)
Supplement: S2 Data — (ZIP) [file pone.0283823.s002.zip › 37.csv]

Werkzeuge Name	Datensatzkoordinatensystem X	Datensatzkoordinatensystem Y	Datensatzkoordinatensystem Z	Datensatzkoordinatensystem 3D	Patientenkoordinatensystem X	Patientenkoordinatensystem Y	Patientenkoordinatensystem Z	Patientenkoordinatensystem 3D	Extra Wert X	Extra Wert Y	Extra Wert Z	Extra Wert 3D	Extra Wert Beschreibung
Ansichten > Ergebnisse varus valgus Tibia > varus valgus Tibia proj.	10 °	2.6 °	27 °	9.8 °	10.1 °	2.7 °	23.9 °	9.8 °
Ansichten > Ergebnisse varus valgus Femur > varus valgus Femur proj.	19 °	0.3 °	16.6 °	12.7 °	0 °	0 °	12.7 °	12.7 °
Ansichten > Ergebnisse Torsionswinkel Tibia > Torsionswinkel proj. auf Ebene Tibia axial	3.9 °	1.3 °	12.8 °	13.3 °	5.7 °	16.2 °	12.2 °	13.3 °
Ansichten > Ergebnisse FTR (femorotibiale Rotation) proj. > FTR (femorotibial Rotation) proj.	178.6 °	179.9 °	175.6 °	175.4 °	178 °	178.5 °	175.8 °	175.4 °
Ansichten > Ergebnisse AT-Winkel proj. > Winkel Schenkelhalsachse Femurachse (mittels Ebene manuell)	125.3 °	157 °	109.3 °	124.4 °	92.5 °	159 °	125.4 °	124.4 °
Ansichten > Ergebnisse AT-Winkel proj. > Winkel Schenkelhalsachse Femurachse (Femur Hals Basis manuell definiert)	139.5 °	166.3 °	129.8 °	142.6 °	93.8 °	167.4 °	143.9 °	142.6 °
Ansichten > Ergebnisse AT-Winkel proj. > Antetorsionswinkel (über Ebene manuell bestimmt) proj	25.5 °	176 °	22.5 °	33.5 °	33.5 °	180 °	0 °	33.5 °
Ansichten > Ergebnisse AT-Winkel proj. > Antetorsionswinkel (Femur Hals Basis manuell) proj	15.4 °	20.5 °	13.6 °	20.1 °	20.1 °	90 °	0 °	20.1 °
Ansichten > Ergebnis Tibiotalare Torsion (TTT) > Tibiotalare Torsion (TTT) proj.	0.3 °	0.5 °	1 °	1 °	0.4 °	4.9 °	0.9 °	1 °
Ansichten > Eingaben varus valgus Tibia > Tibiaachse proximal	128.2 mm	73.3 mm	201 mm		7.4 mm links	107.3 mm anterior	62.8 mm inferior
Ansichten > Eingaben varus valgus Tibia > Tibiaachse distal	128.2 mm	85 mm	240 mm		6.6 mm links	124.3 mm anterior	99.8 mm inferior
Ansichten > Eingaben varus valgus Tibia > prox. Tibiahinterkante medial (varus valgus)	127 mm	66.7 mm	152.6 mm		9.3 mm links	80.3 mm anterior	22.1 mm inferior
Ansichten > Eingaben varus valgus Tibia > prox. Tibiahinterkante medial	127.1 mm	74.3 mm	155.9 mm		9 mm links	76.8 mm anterior	29.6 mm inferior
Ansichten > Eingaben varus valgus Tibia > prox. Tibiahinterkante lateral (varus valgus)	141.2 mm	67.3 mm	154.9 mm		4.9 mm rechts	81.5 mm anterior	23.8 mm inferior
Ansichten > Eingaben varus valgus Tibia > prox. Tibiahinterkante lateral	143.6 mm	70.4 mm	158.4 mm		7.4 mm rechts	81.5 mm anterior	28.5 mm inferior
Ansichten > Eingaben varus valgus Tibia > dist. Tibiavorderkante medial (varus valgus)	122.9 mm	91.4 mm	259 mm		11.5 mm links	131.9 mm anterior	118.5 mm inferior
Ansichten > Eingaben varus valgus Tibia > dist. Tibiavorderkante medial	121.3 mm	83.6 mm	259.8 mm		13.3 mm links	138.3 mm anterior	113.9 mm inferior
Ansichten > Eingaben varus valgus Tibia > dist. Tibiavorderkante lateral (varus valgus)	131.2 mm	90.8 mm	259.2 mm		3.2 mm links	132.5 mm anterior	118 mm inferior
Ansichten > Eingaben varus valgus Tibia > dist. Tibiavorderkante lateral	132.3 mm	83.4 mm	260.4 mm		2.2 mm links	138.9 mm anterior	114 mm inferior
Ansichten > Eingaben varus valgus Femur > Kondyle medial	128.1 mm	71.1 mm	148.4 mm		8.2 mm links	74.2 mm anterior	21.8 mm inferior
Ansichten > Eingaben varus valgus Femur > Kondyle lateral	142 mm	69.1 mm	150.6 mm		5.7 mm rechts	77.3 mm anterior	21.8 mm inferior
Ansichten > Eingaben varus valgus Femur > Femurachsenpunkt proximal	136.1 mm	112.7 mm	83.1 mm		0 mm	0 mm	0 mm
Ansichten > Eingaben varus valgus Femur > Femurachsenpunkt distal	136.6 mm	70.3 mm	120.4 mm		0 mm	56.5 mm anterior	0 mm
Ansichten > Eingaben Tibiotalare Torsion (TTT) > Tibiaachse proximal	128.2 mm	73.3 mm	201 mm		7.4 mm links	107.3 mm anterior	62.8 mm inferior
Ansichten > Eingaben Tibiotalare Torsion (TTT) > Tibiaachse distal	128.2 mm	85 mm	240 mm		6.6 mm links	124.3 mm anterior	99.8 mm inferior
Ansichten > Eingaben Tibiotalare Torsion (TTT) > Talus medial	123.3 mm	85.1 mm	265.5 mm		11.1 mm links	140.9 mm anterior	119.1 mm inferior
Ansichten > Eingaben Tibiotalare Torsion (TTT) > Talus lateral	132 mm	84.8 mm	266.1 mm		2.4 mm links	141.6 mm anterior	119.2 mm inferior
Ansichten > Eingaben Tibiotalare Torsion (TTT) > dist. Tibiavorderkante medial	121.3 mm	83.6 mm	259.8 mm		13.3 mm links	138.3 mm anterior	113.9 mm inferior
Ansichten > Eingaben Tibiotalare Torsion (TTT) > dist. Tibiavorderkante lateral	132.3 mm	83.4 mm	260.4 mm		2.2 mm links	138.9 mm anterior	114 mm inferior
Ansichten > Eingaben Tibia Torsionswinkel > Tibiaachse proximal	128.2 mm	73.3 mm	201 mm		7.4 mm links	107.3 mm anterior	62.8 mm inferior
Ansichten > Eingaben Tibia Torsionswinkel > Tibiaachse distal	128.2 mm	85 mm	240 mm		6.6 mm links	124.3 mm anterior	99.8 mm inferior
Ansichten > Eingaben Tibia Torsionswinkel > prox. Tibiahinterkante medial	127.1 mm	74.3 mm	155.9 mm		9 mm links	76.8 mm anterior	29.6 mm inferior
Ansichten > Eingaben Tibia Torsionswinkel > prox. Tibiahinterkante lateral	143.6 mm	70.4 mm	158.4 mm		7.4 mm rechts	81.5 mm anterior	28.5 mm inferior
Ansichten > Eingaben Tibia Torsionswinkel > dist. Tibiavorderkante medial	121.3 mm	83.6 mm	259.8 mm		13.3 mm links	138.3 mm anterior	113.9 mm inferior
Ansichten > Eingaben Tibia Torsionswinkel > dist. Tibiavorderkante lateral	132.3 mm	83.4 mm	260.4 mm		2.2 mm links	138.9 mm anterior	114 mm inferior
Ansichten > Eingaben FTR (femorotibiale Rotation) proj. > Tibiaachse proximal	128.2 mm	73.3 mm	201 mm		7.4 mm links	107.3 mm anterior	62.8 mm inferior
Ansichten > Eingaben FTR (femorotibiale Rotation) proj. > Tibiaachse distal	128.2 mm	85 mm	240 mm		6.6 mm links	124.3 mm anterior	99.8 mm inferior
Ansichten > Eingaben FTR (femorotibiale Rotation) proj. > prox. Tibiahinterkante medial	127.1 mm	74.3 mm	155.9 mm		9 mm links	76.8 mm anterior	29.6 mm inferior
Ansichten > Eingaben FTR (femorotibiale Rotation) proj. > prox. Tibiahinterkante lateral	143.6 mm	70.4 mm	158.4 mm		7.4 mm rechts	81.5 mm anterior	28.5 mm inferior
Ansichten > Eingaben FTR (femorotibiale Rotation) proj. > Kondyle medial	128.1 mm	71.1 mm	148.4 mm		8.2 mm links	74.2 mm anterior	21.8 mm inferior
Ansichten > Eingaben FTR (femorotibiale Rotation) proj. > Kondyle lateral	142 mm	69.1 mm	150.6 mm		5.7 mm rechts	77.3 mm anterior	21.8 mm inferior
Ansichten > Eingaben AT Winkel proj. > Kondyle medial	128.1 mm	71.1 mm	148.4 mm		8.2 mm links	74.2 mm anterior	21.8 mm inferior
Ansichten > Eingaben AT Winkel proj. > Kondyle lateral	142 mm	69.1 mm	150.6 mm		5.7 mm rechts	77.3 mm anterior	21.8 mm inferior
Ansichten > Eingaben AT Winkel proj. > Femurkopfmittelpunkt	126 mm	131.7 mm	63.2 mm		9.9 mm links	27.5 mm posterior	2.2 mm superior
Ansichten > Eingaben AT Winkel proj. > Femurachsenpunkt proximal	136.1 mm	112.7 mm	83.1 mm		0 mm	0 mm	0 mm
Ansichten > Eingaben AT Winkel proj. > Femurachsenpunkt distal	136.6 mm	70.3 mm	120.4 mm		0 mm	56.5 mm anterior	0 mm
Ansichten > Eingaben AT Winkel proj. > Femur Hals Basis manuell	137 mm	123.1 mm	76.4 mm		1.1 mm rechts	12.2 mm posterior	1.8 mm inferior
Ansichten > Eingaben AT Winkel proj. > Femur Hals Basis (ermittelt durch Proj. auf Ebene manuell)	131.2 mm	130.1 mm	67 mm		4.6 mm links	23.7 mm posterior	0.5 mm superior
Ansichten > Eingaben AT Winkel proj. > Ebene manuell
Ansichten > Eingaben AT Winkel proj. > Punkte auf Kopf
Ansichten > Ansicht Werkzeuge varus valgus Tibia > tmp zur Definition der Senkrechten auf tibia vk und hk	128.2 mm	79.1 mm	220.5 mm		7 mm links	115.8 mm anterior	81.3 mm inferior
Ansichten > Ansicht Werkzeuge varus valgus Tibia > tmp proj. auf Ebene tibia coronar	128.2 mm	79.1 mm	220.5 mm		7 mm links	115.8 mm anterior	81.3 mm inferior
Ansichten > Ansicht Werkzeuge varus valgus Tibia > Tibiaachse proximal	128.2 mm	73.3 mm	201 mm		7.4 mm links	107.3 mm anterior	62.8 mm inferior
Ansichten > Ansicht Werkzeuge varus valgus Tibia > Tibiaachse distal	128.2 mm	85 mm	240 mm		6.6 mm links	124.3 mm anterior	99.8 mm inferior
Ansichten > Ansicht Werkzeuge varus valgus Tibia > prox. Tibiahinterkante medial proj. auf Ebene tibia coronar (varus valgus)	125.2 mm	60.3 mm	154.5 mm		11.3 mm links	86.4 mm anterior	19.4 mm inferior
Ansichten > Ansicht Werkzeuge varus valgus Tibia > prox. Tibiahinterkante medial (varus valgus)	127 mm	66.7 mm	152.6 mm		9.3 mm links	80.3 mm anterior	22.1 mm inferior
Ansichten > Ansicht Werkzeuge varus valgus Tibia > prox. Tibiahinterkante lateral proj. auf Ebene tibia coronar (varus valgus)	138.5 mm	57.5 mm	157.8 mm		2 mm rechts	90.7 mm anterior	19.7 mm inferior
Ansichten > Ansicht Werkzeuge varus valgus Tibia > prox. Tibiahinterkante lateral (varus valgus)	141.2 mm	67.3 mm	154.9 mm		4.9 mm rechts	81.5 mm anterior	23.8 mm inferior
Ansichten > Ansicht Werkzeuge varus valgus Tibia > Ende der Verlängerung Senkrechte auf tibia vk (varus valgus)	128.1 mm	64.9 mm	172.6 mm		8 mm links	94.9 mm anterior	35.9 mm inferior
Ansichten > Ansicht Werkzeuge varus valgus Tibia > Ende der Senkrechte auf tibia hk (varus valgus)	139.1 mm	57.4 mm	157.9 mm		2.6 mm rechts	90.9 mm anterior	19.7 mm inferior
Ansichten > Ansicht Werkzeuge varus valgus Tibia > dist. Tibiavorderkante medial proj. auf Ebene tibia coronar (varus valgus)	123.1 mm	92 mm	258.9 mm		11.3 mm links	131.4 mm anterior	118.7 mm inferior
Ansichten > Ansicht Werkzeuge varus valgus Tibia > dist. Tibiavorderkante medial (varus valgus)	122.9 mm	91.4 mm	259 mm		11.5 mm links	131.9 mm anterior	118.5 mm inferior
Ansichten > Ansicht Werkzeuge varus valgus Tibia > dist. Tibiavorderkante lateral proj. auf Ebene tibia coronar (varus valgus)	131 mm	90 mm	259.5 mm		3.5 mm links	133.3 mm anterior	117.7 mm inferior
Ansichten > Ansicht Werkzeuge varus valgus Tibia > dist. Tibiavorderkante lateral (varus valgus)	131.2 mm	90.8 mm	259.2 mm		3.2 mm links	132.5 mm anterior	118 mm inferior
Ansichten > Ansicht Werkzeuge varus valgus Tibia > Verlängerung Senkrechte auf tibia vk (varus valgus)	0.1 mm	14.3 mm	47.9 mm	50 mm	1 mm links	20.9 mm posterior	45.4 mm superior	50 mm
Ansichten > Ansicht Werkzeuge varus valgus Tibia > Tibiaachse	0 mm	11.6 mm	39 mm	40.7 mm	0.7 mm links	17 mm posterior	37 mm superior	40.7 mm
Ansichten > Ansicht Werkzeuge varus valgus Tibia > Senkrechte auf dist. Tibiavorderkante in Ebene tibia coronar (varus valgus)	0.1 mm	11.5 mm	38.8 mm	40.4 mm	0.8 mm rechts	16.9 mm anterior	36.7 mm inferior	40.4 mm
Ansichten > Ansicht Werkzeuge varus valgus Tibia > Senkrecht auf prox. Tibiahinterkante in Ebene tibia coronar (varus valgus)	10.9 mm	21.7 mm	62.6 mm	67.1 mm	9.6 mm rechts	24.8 mm posterior	61.6 mm superior	67.1 mm
Ansichten > Ansicht Werkzeuge varus valgus Tibia > prox. Tibiahinterkante proj auf Ebene tibia coronar (varus valgus)	13.3 mm	2.7 mm	3.3 mm	13.9 mm	13.2 mm links	4.4 mm posterior	0.3 mm superior	13.9 mm
Ansichten > Ansicht Werkzeuge varus valgus Tibia > prox. Tibiahinterkante (varus valgus)	14.2 mm	0.6 mm	2.3 mm	14.4 mm	14.2 mm links	1.2 mm posterior	1.7 mm superior	14.4 mm
Ansichten > Ansicht Werkzeuge varus valgus Tibia > dist. Tibiavorderkante proj. auf Ebene tibia coronar (varus valgus)	7.9 mm	2 mm	0.6 mm	8.2 mm	7.8 mm links	2 mm posterior	1.1 mm inferior	8.2 mm
Ansichten > Ansicht Werkzeuge varus valgus Tibia > dist. Tibiavorderkante (varus valgus)	8.3 mm	0.6 mm	0.2 mm	8.3 mm	8.3 mm links	0.6 mm posterior	0.5 mm inferior	8.3 mm
Ansichten > Ansicht Werkzeuge varus valgus Tibia > varus valgus Tibia proj.	10 °	2.6 °	27 °	9.8 °	10.1 °	2.7 °	23.9 °	9.8 °
Ansichten > Ansicht Werkzeuge varus valgus Tibia > Tibia coronar
Ansichten > Ansicht Werkzeuge varus valgus Tibia > ks tibia prox.
Ansichten > Ansicht Werkzeuge varus valgus Femur > Kondyle medial proj. auf Ebene Femur coronar	128.7 mm	56.7 mm	132 mm		8.2 mm links	74.2 mm anterior	0 mm
Ansichten > Ansicht Werkzeuge varus valgus Femur > Kondyle medial	128.1 mm	71.1 mm	148.4 mm		8.2 mm links	74.2 mm anterior	21.8 mm inferior
Ansichten > Ansicht Werkzeuge varus valgus Femur > Kondyle lateral proj auf Ebene Femur coronar	142.6 mm	54.7 mm	134.2 mm		5.7 mm rechts	77.3 mm anterior	0 mm
Ansichten > Ansicht Werkzeuge varus valgus Femur > Kondyle lateral	142 mm	69.1 mm	150.6 mm		5.7 mm rechts	77.3 mm anterior	21.8 mm inferior
Ansichten > Ansicht Werkzeuge varus valgus Femur > Femurachsenpunkt proximal	136.1 mm	112.7 mm	83.1 mm		0 mm	0 mm	0 mm
Ansichten > Ansicht Werkzeuge varus valgus Femur > Femurachsenpunkt distal	136.6 mm	70.3 mm	120.4 mm		0 mm	56.5 mm anterior	0 mm
Ansichten > Ansicht Werkzeuge varus valgus Femur > Femur prox. proj. auf Ebene Femur coronar	136.1 mm	112.7 mm	83.1 mm		0 mm	0 mm	0 mm
Ansichten > Ansicht Werkzeuge varus valgus Femur > Endpunkt Verlängerung der Senkrechten auf Kondylenachse	147.1 mm	107.2 mm	88.3 mm		11 mm rechts	7.7 mm anterior	0 mm superior
Ansichten > Ansicht Werkzeuge varus valgus Femur > Endpunkt Senkrechte auf Kondylenachse	132.7 mm	56.2 mm	132.6 mm		4.2 mm links	75.1 mm anterior	0 mm
Ansichten > Ansicht Werkzeuge varus valgus Femur > Verlängerung der Senkrechten auf Kondylenachse	10.4 mm	36.9 mm	32 mm	50 mm	11 mm rechts	48.8 mm posterior	0 mm	50 mm
Ansichten > Ansicht Werkzeuge varus valgus Femur > Senkrechte auf Kondylenachse	4 mm	14.1 mm	12.2 mm	19.1 mm	4.2 mm links	18.6 mm anterior	0 mm	19.1 mm
Ansichten > Ansicht Werkzeuge varus valgus Femur > Kondylenachse proj. auf Ebene Femur coronar	13.9 mm	2 mm	2.2 mm	14.2 mm	13.9 mm rechts	3.1 mm anterior	0 mm	14.2 mm
Ansichten > Ansicht Werkzeuge varus valgus Femur > Kondylenachse	13.9 mm	2 mm	2.2 mm	14.2 mm	13.9 mm rechts	3.1 mm anterior	0 mm	14.2 mm
Ansichten > Ansicht Werkzeuge varus valgus Femur > Femurachse proj. auf Ebene Femur coronar
Ansichten > Ansicht Werkzeuge varus valgus Femur > Femurachse	0.6 mm	42.4 mm	37.3 mm	56.5 mm	0 mm	56.5 mm posterior	0 mm	56.5 mm
Ansichten > Ansicht Werkzeuge varus valgus Femur > varus valgus Femur proj.	19 °	0.3 °	16.6 °	12.7 °	0 °	0 °	12.7 °	12.7 °
Ansichten > Ansicht Werkzeuge varus valgus Femur > Femur coronar
Ansichten > Ansicht Werkzeuge varus valgus Femur > ks femur
Ansichten > Ansicht Werkzeuge Torsionswinkel Tibia > Tibiaachse proximal	128.2 mm	73.3 mm	201 mm		7.4 mm links	107.3 mm anterior	62.8 mm inferior
Ansichten > Ansicht Werkzeuge Torsionswinkel Tibia > Tibiaachse distal	128.2 mm	85 mm	240 mm		6.6 mm links	124.3 mm anterior	99.8 mm inferior
Ansichten > Ansicht Werkzeuge Torsionswinkel Tibia > prox. Tibiahinterkante medial proj. auf Ebene Tibia axial	127.1 mm	98.2 mm	236 mm		7.4 mm links	111.7 mm anterior	105.6 mm inferior
Ansichten > Ansicht Werkzeuge Torsionswinkel Tibia > prox. Tibiahinterkante medial	127.1 mm	74.3 mm	155.9 mm		9 mm links	76.8 mm anterior	29.6 mm inferior
Ansichten > Ansicht Werkzeuge Torsionswinkel Tibia > prox. Tibiahinterkante lateral proj. auf Ebene Tibia axial	143.5 mm	94 mm	237.3 mm		8.9 mm rechts	115.9 mm anterior	103.3 mm inferior
Ansichten > Ansicht Werkzeuge Torsionswinkel Tibia > prox. Tibiahinterkante lateral	143.6 mm	70.4 mm	158.4 mm		7.4 mm rechts	81.5 mm anterior	28.5 mm inferior
Ansichten > Ansicht Werkzeuge Torsionswinkel Tibia > dist. Tibiavorderkante medial proj. auf Ebene Tibia axial	121.3 mm	78.2 mm	242 mm		13.7 mm links	130.5 mm anterior	97 mm inferior
Ansichten > Ansicht Werkzeuge Torsionswinkel Tibia > dist. Tibiavorderkante medial	121.3 mm	83.6 mm	259.8 mm		13.3 mm links	138.3 mm anterior	113.9 mm inferior
Ansichten > Ansicht Werkzeuge Torsionswinkel Tibia > dist. Tibiavorderkante lateral proj. auf Ebene Tibia axial	132.4 mm	77.9 mm	242.1 mm		2.6 mm links	131 mm anterior	96.6 mm inferior
Ansichten > Ansicht Werkzeuge Torsionswinkel Tibia > dist. Tibiavorderkante lateral	132.3 mm	83.4 mm	260.4 mm		2.2 mm links	138.9 mm anterior	114 mm inferior
Ansichten > Ansicht Werkzeuge Torsionswinkel Tibia > prox. Tibiahinterkante proj. auf Ebene Tibia axial	16.4 mm	4.2 mm	1.3 mm	17 mm	16.3 mm links	4.2 mm posterior	2.2 mm inferior	17 mm
Ansichten > Ansicht Werkzeuge Torsionswinkel Tibia > prox. Tibiahinterkante	16.4 mm	3.9 mm	2.5 mm	17 mm	16.3 mm links	4.7 mm posterior	1.1 mm inferior	17 mm
Ansichten > Ansicht Werkzeuge Torsionswinkel Tibia > dist. Tibiavorderkante proj. auf Ebene Tibia axial	11.1 mm	0.3 mm	0.1 mm	11.1 mm	11.1 mm links	0.4 mm posterior	0.4 mm inferior	11.1 mm
Ansichten > Ansicht Werkzeuge Torsionswinkel Tibia > dist. Tibiavorderkante	11.1 mm	0.2 mm	0.6 mm	11.1 mm	11.1 mm links	0.7 mm posterior	0.1 mm superior	11.1 mm
Ansichten > Ansicht Werkzeuge Torsionswinkel Tibia > Torsionswinkel proj. auf Ebene Tibia axial	3.9 °	1.3 °	12.8 °	13.3 °	5.7 °	16.2 °	12.2 °	13.3 °
Ansichten > Ansicht Werkzeuge Torsionswinkel Tibia > Tibia axial
Ansichten > Ansicht Werkzeuge Torsionswinkel Tibia > ks tibia prox.
Ansichten > Ansicht Werkzeuge Tibiotalare Torsion (TTT) > Tibiaachse proximal	128.2 mm	73.3 mm	201 mm		7.4 mm links	107.3 mm anterior	62.8 mm inferior
Ansichten > Ansicht Werkzeuge Tibiotalare Torsion (TTT) > Tibiaachse distal	128.2 mm	85 mm	240 mm		6.6 mm links	124.3 mm anterior	99.8 mm inferior
Ansichten > Ansicht Werkzeuge Tibiotalare Torsion (TTT) > Talus medial proj. auf Ebene Tibia axial	123.4 mm	78.1 mm	242 mm		11.6 mm links	130.7 mm anterior	96.9 mm inferior
Ansichten > Ansicht Werkzeuge Tibiotalare Torsion (TTT) > Talus medial	123.3 mm	85.1 mm	265.5 mm		11.1 mm links	140.9 mm anterior	119.1 mm inferior
Ansichten > Ansicht Werkzeuge Tibiotalare Torsion (TTT) > Talus lateral proj. auf Ebene Tibia axial	132.1 mm	77.7 mm	242.2 mm		2.9 mm links	131.2 mm anterior	96.5 mm inferior
Ansichten > Ansicht Werkzeuge Tibiotalare Torsion (TTT) > Talus lateral	132 mm	84.8 mm	266.1 mm		2.4 mm links	141.6 mm anterior	119.2 mm inferior
Ansichten > Ansicht Werkzeuge Tibiotalare Torsion (TTT) > dist. Tibiavorderkante medial proj. auf Ebene Tibia axial	121.3 mm	78.2 mm	242 mm		13.7 mm links	130.5 mm anterior	97 mm inferior
Ansichten > Ansicht Werkzeuge Tibiotalare Torsion (TTT) > dist. Tibiavorderkante medial	121.3 mm	83.6 mm	259.8 mm		13.3 mm links	138.3 mm anterior	113.9 mm inferior
Ansichten > Ansicht Werkzeuge Tibiotalare Torsion (TTT) > dist. Tibiavorderkante lateral proj. auf Ebene Tibia axial	132.4 mm	77.9 mm	242.1 mm		2.6 mm links	131 mm anterior	96.6 mm inferior
Ansichten > Ansicht Werkzeuge Tibiotalare Torsion (TTT) > dist. Tibiavorderkante lateral	132.3 mm	83.4 mm	260.4 mm		2.2 mm links	138.9 mm anterior	114 mm inferior
Ansichten > Ansicht Werkzeuge Tibiotalare Torsion (TTT) > Talusachse proj. auf Ebene Tibia axial	8.7 mm	0.4 mm	0.1 mm	8.7 mm	8.7 mm rechts	0.5 mm anterior	0.4 mm superior	8.7 mm
Ansichten > Ansicht Werkzeuge Tibiotalare Torsion (TTT) > dist. Tibiavorderkante proj. auf Ebene Tibia axial	11.1 mm	0.3 mm	0.1 mm	11.1 mm	11.1 mm links	0.4 mm posterior	0.4 mm inferior	11.1 mm
Ansichten > Ansicht Werkzeuge Tibiotalare Torsion (TTT) > Tibiotalare Torsion (TTT) proj.	0.3 °	0.5 °	1 °	1 °	0.4 °	4.9 °	0.9 °	1 °
Ansichten > Ansicht Werkzeuge Tibiotalare Torsion (TTT) > Tibia axial
Ansichten > Ansicht Werkzeuge Tibiotalare Torsion (TTT) > ks tibia prox.
Ansichten > Ansicht Werkzeuge FTR > prox. Tibiahinterkante medial proj. auf Ebene Tibia axial	127.1 mm	98.2 mm	236 mm		7.4 mm links	111.7 mm anterior	105.6 mm inferior
Ansichten > Ansicht Werkzeuge FTR > prox. Tibiahinterkante medial	127.1 mm	74.3 mm	155.9 mm		9 mm links	76.8 mm anterior	29.6 mm inferior
Ansichten > Ansicht Werkzeuge FTR > prox. Tibiahinterkante lateral proj. auf Ebene Tibia axial	143.5 mm	94 mm	237.3 mm		8.9 mm rechts	115.9 mm anterior	103.3 mm inferior
Ansichten > Ansicht Werkzeuge FTR > prox. Tibiahinterkante lateral	143.6 mm	70.4 mm	158.4 mm		7.4 mm rechts	81.5 mm anterior	28.5 mm inferior
Ansichten > Ansicht Werkzeuge FTR > Kondyle medial proj. auf Ebene Tibia axial	128 mm	97.4 mm	236.3 mm		6.5 mm links	112.5 mm anterior	105.2 mm inferior
Ansichten > Ansicht Werkzeuge FTR > Kondyle medial	128.1 mm	71.1 mm	148.4 mm		8.2 mm links	74.2 mm anterior	21.8 mm inferior
Ansichten > Ansicht Werkzeuge FTR > Kondyle lateral proj auf Ebene Tibia axial	142 mm	94.9 mm	237 mm		7.4 mm rechts	115 mm anterior	103.8 mm inferior
Ansichten > Ansicht Werkzeuge FTR > Kondyle lateral	142 mm	69.1 mm	150.6 mm		5.7 mm rechts	77.3 mm anterior	21.8 mm inferior
Ansichten > Ansicht Werkzeuge FTR > prox. Tibiahinterkante proj. auf Ebene Tibia axial	16.4 mm	4.2 mm	1.3 mm	17 mm	16.3 mm links	4.2 mm posterior	2.2 mm inferior	17 mm
Ansichten > Ansicht Werkzeuge FTR > prox. Tibiahinterkante	16.4 mm	3.9 mm	2.5 mm	17 mm	16.3 mm links	4.7 mm posterior	1.1 mm inferior	17 mm
Ansichten > Ansicht Werkzeuge FTR > Kondylenachse	13.9 mm	2 mm	2.2 mm	14.2 mm	13.9 mm rechts	3.1 mm anterior	0 mm	14.2 mm
Ansichten > Ansicht Werkzeuge FTR > Kondyle proj. auf Ebene Tibia axial	13.9 mm	2.4 mm	0.7 mm	14.1 mm	13.9 mm rechts	2.5 mm anterior	1.4 mm superior	14.1 mm
Ansichten > Ansicht Werkzeuge FTR > FTR (femorotibial Rotation) proj.	178.6 °	179.9 °	175.6 °	175.4 °	178 °	178.5 °	175.8 °	175.4 °
Ansichten > Ansicht Werkzeuge FTR > Tibia axial
Ansichten > Ansicht Werkzeuge FTR > ks tibia prox.
Ansichten > Ansicht Werkzeuge AT-Winkel (best. mittels Ebene) > tmp A	123.2 mm	113.6 mm	84.3 mm		12.8 mm links	0 mm anterior	1.8 mm inferior
Ansichten > Ansicht Werkzeuge AT-Winkel (best. mittels Ebene) > TMP6	112.4 mm	110.7 mm	81.2 mm		23.7 mm links	0 mm anterior	2.2 mm superior
Ansichten > Ansicht Werkzeuge AT-Winkel (best. mittels Ebene) > TMP5	125.4 mm	174.1 mm	26 mm		9.9 mm links	84 mm posterior	2.2 mm superior
Ansichten > Ansicht Werkzeuge AT-Winkel (best. mittels Ebene) > Kondyle medial	128.1 mm	71.1 mm	148.4 mm		8.2 mm links	74.2 mm anterior	21.8 mm inferior
Ansichten > Ansicht Werkzeuge AT-Winkel (best. mittels Ebene) > Kondyle lateral	142 mm	69.1 mm	150.6 mm		5.7 mm rechts	77.3 mm anterior	21.8 mm inferior
Ansichten > Ansicht Werkzeuge AT-Winkel (best. mittels Ebene) > Femurkopfmittelpunkt	126 mm	131.7 mm	63.2 mm		9.9 mm links	27.5 mm posterior	2.2 mm superior
Ansichten > Ansicht Werkzeuge AT-Winkel (best. mittels Ebene) > Femurachsenpunkt proximal	136.1 mm	112.7 mm	83.1 mm		0 mm	0 mm	0 mm
Ansichten > Ansicht Werkzeuge AT-Winkel (best. mittels Ebene) > Femurachsenpunkt distal	136.6 mm	70.3 mm	120.4 mm		0 mm	56.5 mm anterior	0 mm
Ansichten > Ansicht Werkzeuge AT-Winkel (best. mittels Ebene) > Femur Hals Basis manuell Pro	137.1 mm	113.9 mm	84.5 mm		1.1 mm rechts	0 mm anterior	1.8 mm inferior
Ansichten > Ansicht Werkzeuge AT-Winkel (best. mittels Ebene) > Femur Hals Basis manuell	137 mm	123.1 mm	76.4 mm		1.1 mm rechts	12.2 mm posterior	1.8 mm inferior
Ansichten > Ansicht Werkzeuge AT-Winkel (best. mittels Ebene) > Femur Hals Basis (ermittelt durch Proj. auf Ebene manuell)	131.2 mm	130.1 mm	67 mm		4.6 mm links	23.7 mm posterior	0.5 mm superior
Ansichten > Ansicht Werkzeuge AT-Winkel (best. mittels Ebene) > Femur Hals Basis (Ebene) proj. auf Ebene Femur axial	131.5 mm	112.2 mm	82.7 mm		4.6 mm links	0 mm anterior	0.5 mm superior
Ansichten > Ansicht Werkzeuge AT-Winkel (best. mittels Ebene) > AxPro_Kopfszentrum	126.3 mm	111 mm	81.4 mm		9.9 mm links	0 mm anterior	2.2 mm superior
Ansichten > Ansicht Werkzeuge AT-Winkel (best. mittels Ebene) > AxPro_Kondyle medial	127.3 mm	126.9 mm	99.4 mm		8.2 mm links	0 mm anterior	21.8 mm inferior
Ansichten > Ansicht Werkzeuge AT-Winkel (best. mittels Ebene) > AxPro_Kondyle lateral	141.2 mm	127.2 mm	99.6 mm		5.7 mm rechts	0 mm anterior	21.8 mm inferior
Ansichten > Ansicht Werkzeuge AT-Winkel (best. mittels Ebene) > Kopfzentrum - Femur Hals Basis (manuell) Linie	11 mm	8.6 mm	13.2 mm	19.2 mm	11 mm rechts	15.3 mm anterior	4 mm inferior	19.2 mm
Ansichten > Ansicht Werkzeuge AT-Winkel (best. mittels Ebene) > Kopfzentrum - Femur Hals Basis (durch Ebene) Linie	5.2 mm	1.6 mm	3.8 mm	6.7 mm	5.2 mm rechts	3.8 mm anterior	1.7 mm inferior	6.7 mm
Ansichten > Ansicht Werkzeuge AT-Winkel (best. mittels Ebene) > Kondyle_Femur Hals Basis Prox	13.9 mm	0.3 mm	0.2 mm	13.9 mm	13.9 mm links	0 mm	0 mm	13.9 mm
Ansichten > Ansicht Werkzeuge AT-Winkel (best. mittels Ebene) > Kondyle_AxPro_Kopfzentrum	13.9 mm	0.3 mm	0.2 mm	13.9 mm	13.9 mm links	0 mm	0 mm	13.9 mm
Ansichten > Ansicht Werkzeuge AT-Winkel (best. mittels Ebene) > Femurachse Kopfzentrum	0.6 mm	42.4 mm	37.3 mm	56.5 mm	0 mm	56.5 mm posterior	0 mm	56.5 mm
Ansichten > Ansicht Werkzeuge AT-Winkel (best. mittels Ebene) > Femurachse	0.6 mm	42.4 mm	37.3 mm	56.5 mm	0 mm	56.5 mm posterior	0 mm	56.5 mm
Ansichten > Ansicht Werkzeuge AT-Winkel (best. mittels Ebene) > AxPro_Kondyle	13.9 mm	0.3 mm	0.2 mm	13.9 mm	13.9 mm links	0 mm	0 mm	13.9 mm
Ansichten > Ansicht Werkzeuge AT-Winkel (best. mittels Ebene) > Winkel Schenkelhalsachse Femurachse (mittels Ebene manuell)	125.3 °	157 °	109.3 °	124.4 °	92.5 °	159 °	125.4 °	124.4 °
Ansichten > Ansicht Werkzeuge AT-Winkel (best. mittels Ebene) > Winkel Schenkelhalsachse Femurachse (Femur Hals Basis manuell definiert)	139.5 °	166.3 °	129.8 °	142.6 °	93.8 °	167.4 °	143.9 °	142.6 °
Ansichten > Ansicht Werkzeuge AT-Winkel (best. mittels Ebene) > Antetorsionswinkel (über Ebene manuell bestimmt) proj	25.5 °	176 °	22.5 °	33.5 °	33.5 °	180 °	0 °	33.5 °
Ansichten > Ansicht Werkzeuge AT-Winkel (best. mittels Ebene) > Antetorsionswinkel (Femur Hals Basis manuell) proj	15.4 °	20.5 °	13.6 °	20.1 °	20.1 °	90 °	0 °	20.1 °
Ansichten > Ansicht Werkzeuge AT-Winkel (best. mittels Ebene) > Femur axial
Ansichten > Ansicht Werkzeuge AT-Winkel (best. mittels Ebene) > Ebene manuell
Ansichten > Ansicht Werkzeuge AT-Winkel (best. mittels Ebene) > ks femur
Ansichten > Ansicht Werkzeuge AT-Winkel (best. mittels Ebene) > Kopie ks femur
Ansichten > Ansicht Werkzeuge AT-Winkel (best. mittels Ebene) > Punkte auf Kopf
Ansichten > Ansicht Werkzeuge AT-Winkel (best. mittels Ebene) > TMP B	117.6 mm	111.9 mm	82.5 mm		18.5 mm links	0 mm	0.5 mm superior
Ansichten > Ansicht Werkzeuge AT-Winkel (best. mittels Ebene) > Neue Linie 31	13.9 mm	0.3 mm	0.2 mm	13.9 mm	13.9 mm links	0 mm	0 mm	13.9 mm
Ansichten > Ansicht Werkzeuge AT-Winkel (best. mittels Ebene) > Antetorsionswinkel korrigiert	13.4 °	20.3 °	11.8 °	17.5 °	17.5 °	90 °	0 °	17.5 °
Werkzeuge > Punkte > tmp zur Definition der Senkrechten auf tibia vk und hk	128.2 mm	79.1 mm	220.5 mm		7 mm links	115.8 mm anterior	81.3 mm inferior
Werkzeuge > Punkte > tmp proj. auf Ebene tibia coronar	128.2 mm	79.1 mm	220.5 mm		7 mm links	115.8 mm anterior	81.3 mm inferior
Werkzeuge > Punkte > TMP B	117.6 mm	111.9 mm	82.5 mm		18.5 mm links	0 mm	0.5 mm superior
Werkzeuge > Punkte > tmp A	123.2 mm	113.6 mm	84.3 mm		12.8 mm links	0 mm anterior	1.8 mm inferior
Werkzeuge > Punkte > TMP6	112.4 mm	110.7 mm	81.2 mm		23.7 mm links	0 mm anterior	2.2 mm superior
Werkzeuge > Punkte > TMP5	125.4 mm	174.1 mm	26 mm		9.9 mm links	84 mm posterior	2.2 mm superior
Werkzeuge > Punkte > Tibiaachse proximal	128.2 mm	73.3 mm	201 mm		7.4 mm links	107.3 mm anterior	62.8 mm inferior
Werkzeuge > Punkte > Tibiaachse distal	128.2 mm	85 mm	240 mm		6.6 mm links	124.3 mm anterior	99.8 mm inferior
Werkzeuge > Punkte > Talus medial proj. auf Ebene Tibia axial	123.4 mm	78.1 mm	242 mm		11.6 mm links	130.7 mm anterior	96.9 mm inferior
Werkzeuge > Punkte > Talus medial	123.3 mm	85.1 mm	265.5 mm		11.1 mm links	140.9 mm anterior	119.1 mm inferior
Werkzeuge > Punkte > Talus lateral proj. auf Ebene Tibia axial	132.1 mm	77.7 mm	242.2 mm		2.9 mm links	131.2 mm anterior	96.5 mm inferior
Werkzeuge > Punkte > Talus lateral	132 mm	84.8 mm	266.1 mm		2.4 mm links	141.6 mm anterior	119.2 mm inferior
Werkzeuge > Punkte > prox. Tibiahinterkante medial proj. auf Ebene tibia coronar (varus valgus)	125.2 mm	60.3 mm	154.5 mm		11.3 mm links	86.4 mm anterior	19.4 mm inferior
Werkzeuge > Punkte > prox. Tibiahinterkante medial proj. auf Ebene tibia coronar	123.8 mm	62.2 mm	159.5 mm		12.6 mm links	88.2 mm anterior	24.4 mm inferior
Werkzeuge > Punkte > prox. Tibiahinterkante medial proj. auf Ebene Tibia axial	127.1 mm	98.2 mm	236 mm		7.4 mm links	111.7 mm anterior	105.6 mm inferior
Werkzeuge > Punkte > prox. Tibiahinterkante medial (varus valgus)	127 mm	66.7 mm	152.6 mm		9.3 mm links	80.3 mm anterior	22.1 mm inferior
Werkzeuge > Punkte > prox. Tibiahinterkante medial	127.1 mm	74.3 mm	155.9 mm		9 mm links	76.8 mm anterior	29.6 mm inferior
Werkzeuge > Punkte > prox. Tibiahinterkante lateral proj. auf Ebene tibia coronar (varus valgus)	138.5 mm	57.5 mm	157.8 mm		2 mm rechts	90.7 mm anterior	19.7 mm inferior
Werkzeuge > Punkte > prox. Tibiahinterkante lateral proj. auf Ebene tibia coronar	140.2 mm	58.3 mm	162 mm		3.8 mm rechts	92.9 mm anterior	23.3 mm inferior
Werkzeuge > Punkte > prox. Tibiahinterkante lateral proj. auf Ebene Tibia axial	143.5 mm	94 mm	237.3 mm		8.9 mm rechts	115.9 mm anterior	103.3 mm inferior
Werkzeuge > Punkte > prox. Tibiahinterkante lateral (varus valgus)	141.2 mm	67.3 mm	154.9 mm		4.9 mm rechts	81.5 mm anterior	23.8 mm inferior
Werkzeuge > Punkte > prox. Tibiahinterkante lateral	143.6 mm	70.4 mm	158.4 mm		7.4 mm rechts	81.5 mm anterior	28.5 mm inferior
Werkzeuge > Punkte > Kondyle medial proj. auf Ebene Tibia axial	128 mm	97.4 mm	236.3 mm		6.5 mm links	112.5 mm anterior	105.2 mm inferior
Werkzeuge > Punkte > Kondyle medial proj. auf Ebene Femur coronar	128.7 mm	56.7 mm	132 mm		8.2 mm links	74.2 mm anterior	0 mm
Werkzeuge > Punkte > Kondyle medial	128.1 mm	71.1 mm	148.4 mm		8.2 mm links	74.2 mm anterior	21.8 mm inferior
Werkzeuge > Punkte > Kondyle lateral proj auf Ebene Tibia axial	142 mm	94.9 mm	237 mm		7.4 mm rechts	115 mm anterior	103.8 mm inferior
Werkzeuge > Punkte > Kondyle lateral proj auf Ebene Femur coronar	142.6 mm	54.7 mm	134.2 mm		5.7 mm rechts	77.3 mm anterior	0 mm
Werkzeuge > Punkte > Kondyle lateral	142 mm	69.1 mm	150.6 mm		5.7 mm rechts	77.3 mm anterior	21.8 mm inferior
Werkzeuge > Punkte > Femurkopfmittelpunkt	126 mm	131.7 mm	63.2 mm		9.9 mm links	27.5 mm posterior	2.2 mm superior
Werkzeuge > Punkte > Femurachsenpunkt proximal	136.1 mm	112.7 mm	83.1 mm		0 mm	0 mm	0 mm
Werkzeuge > Punkte > Femurachsenpunkt distal	136.6 mm	70.3 mm	120.4 mm		0 mm	56.5 mm anterior	0 mm
Werkzeuge > Punkte > Femur prox. proj. auf Ebene Femur coronar	136.1 mm	112.7 mm	83.1 mm		0 mm	0 mm	0 mm
Werkzeuge > Punkte > Femur Hals Basis proj. auf Ebene Femur coronar	131.2 mm	130.4 mm	67.4 mm		4.6 mm links	23.7 mm posterior	0 mm
Werkzeuge > Punkte > Femur Hals Basis manuell Pro	137.1 mm	113.9 mm	84.5 mm		1.1 mm rechts	0 mm anterior	1.8 mm inferior
Werkzeuge > Punkte > Femur Hals Basis manuell	137 mm	123.1 mm	76.4 mm		1.1 mm rechts	12.2 mm posterior	1.8 mm inferior
Werkzeuge > Punkte > Femur Hals Basis (ermittelt durch Proj. auf Ebene manuell)	131.2 mm	130.1 mm	67 mm		4.6 mm links	23.7 mm posterior	0.5 mm superior
Werkzeuge > Punkte > Femur Hals Basis (Ebene) proj. auf Ebene Femur axial	131.5 mm	112.2 mm	82.7 mm		4.6 mm links	0 mm anterior	0.5 mm superior
Werkzeuge > Punkte > Endpunkt Verlängerung der Senkrechten auf Kondylenachse	147.1 mm	107.2 mm	88.3 mm		11 mm rechts	7.7 mm anterior	0 mm superior
Werkzeuge > Punkte > Endpunkt Senkrechte auf Kondylenachse	132.7 mm	56.2 mm	132.6 mm		4.2 mm links	75.1 mm anterior	0 mm
Werkzeuge > Punkte > Ende der Verlängerung Senkrechte auf tibia vk (varus valgus)	128.1 mm	64.9 mm	172.6 mm		8 mm links	94.9 mm anterior	35.9 mm inferior
Werkzeuge > Punkte > Ende der Senkrechte auf tibia hk (varus valgus)	139.1 mm	57.4 mm	157.9 mm		2.6 mm rechts	90.9 mm anterior	19.7 mm inferior
Werkzeuge > Punkte > dist. Tibiavorderkante medial proj. auf Ebene tibia coronar (varus valgus)	123.1 mm	92 mm	258.9 mm		11.3 mm links	131.4 mm anterior	118.7 mm inferior
Werkzeuge > Punkte > dist. Tibiavorderkante medial proj. auf Ebene tibia coronar	123.5 mm	91.5 mm	257.4 mm		11 mm links	130.8 mm anterior	117.3 mm inferior
Werkzeuge > Punkte > dist. Tibiavorderkante medial proj. auf Ebene Tibia axial	121.3 mm	78.2 mm	242 mm		13.7 mm links	130.5 mm anterior	97 mm inferior
Werkzeuge > Punkte > dist. Tibiavorderkante medial (varus valgus)	122.9 mm	91.4 mm	259 mm		11.5 mm links	131.9 mm anterior	118.5 mm inferior
Werkzeuge > Punkte > dist. Tibiavorderkante medial	121.3 mm	83.6 mm	259.8 mm		13.3 mm links	138.3 mm anterior	113.9 mm inferior
Werkzeuge > Punkte > dist. Tibiavorderkante lateral proj. auf Ebene tibia coronar (varus valgus)	131 mm	90 mm	259.5 mm		3.5 mm links	133.3 mm anterior	117.7 mm inferior
Werkzeuge > Punkte > dist. Tibiavorderkante lateral proj. auf Ebene tibia coronar	133.9 mm	88.9 mm	258.8 mm		0.6 mm links	133.7 mm anterior	116.4 mm inferior
Werkzeuge > Punkte > dist. Tibiavorderkante lateral proj. auf Ebene Tibia axial	132.4 mm	77.9 mm	242.1 mm		2.6 mm links	131 mm anterior	96.6 mm inferior
Werkzeuge > Punkte > dist. Tibiavorderkante lateral (varus valgus)	131.2 mm	90.8 mm	259.2 mm		3.2 mm links	132.5 mm anterior	118 mm inferior
Werkzeuge > Punkte > dist. Tibiavorderkante lateral	132.3 mm	83.4 mm	260.4 mm		2.2 mm links	138.9 mm anterior	114 mm inferior
Werkzeuge > Punkte > AxPro_Kopfszentrum	126.3 mm	111 mm	81.4 mm		9.9 mm links	0 mm anterior	2.2 mm superior
Werkzeuge > Punkte > AxPro_Kondyle medial	127.3 mm	126.9 mm	99.4 mm		8.2 mm links	0 mm anterior	21.8 mm inferior
Werkzeuge > Punkte > AxPro_Kondyle lateral	141.2 mm	127.2 mm	99.6 mm		5.7 mm rechts	0 mm anterior	21.8 mm inferior
Werkzeuge > Linien > Verlängerung Senkrechte auf tibia vk (varus valgus)	0.1 mm	14.3 mm	47.9 mm	50 mm	1 mm links	20.9 mm posterior	45.4 mm superior	50 mm
Werkzeuge > Linien > Verlängerung der Senkrechten auf Kondylenachse	10.4 mm	36.9 mm	32 mm	50 mm	11 mm rechts	48.8 mm posterior	0 mm	50 mm
Werkzeuge > Linien > transkondyläre Achse	13.9 mm	2 mm	2.2 mm	14.2 mm	13.9 mm links	3.1 mm posterior	0 mm	14.2 mm
Werkzeuge > Linien > Tibiaachse	0 mm	11.6 mm	39 mm	40.7 mm	0.7 mm links	17 mm posterior	37 mm superior	40.7 mm
Werkzeuge > Linien > Talusachse proj. auf Ebene Tibia axial	8.7 mm	0.4 mm	0.1 mm	8.7 mm	8.7 mm rechts	0.5 mm anterior	0.4 mm superior	8.7 mm
Werkzeuge > Linien > Senkrechte auf Kondylenachse	4 mm	14.1 mm	12.2 mm	19.1 mm	4.2 mm links	18.6 mm anterior	0 mm	19.1 mm
Werkzeuge > Linien > Senkrechte auf dist. Tibiavorderkante in Ebene tibia coronar (varus valgus)	0.1 mm	11.5 mm	38.8 mm	40.4 mm	0.8 mm rechts	16.9 mm anterior	36.7 mm inferior	40.4 mm
Werkzeuge > Linien > Senkrecht auf prox. Tibiahinterkante in Ebene tibia coronar (varus valgus)	10.9 mm	21.7 mm	62.6 mm	67.1 mm	9.6 mm rechts	24.8 mm posterior	61.6 mm superior	67.1 mm
Werkzeuge > Linien > prox. Tibiahinterkante proj. auf Ebene Tibia axial	16.4 mm	4.2 mm	1.3 mm	17 mm	16.3 mm links	4.2 mm posterior	2.2 mm inferior	17 mm
Werkzeuge > Linien > prox. Tibiahinterkante proj auf Ebene tibia coronar (varus valgus)	13.3 mm	2.7 mm	3.3 mm	13.9 mm	13.2 mm links	4.4 mm posterior	0.3 mm superior	13.9 mm
Werkzeuge > Linien > prox. Tibiahinterkante proj auf Ebene tibia coronar	16.4 mm	3.9 mm	2.5 mm	17 mm	16.3 mm links	4.7 mm posterior	1.1 mm inferior	17 mm
Werkzeuge > Linien > prox. Tibiahinterkante (varus valgus)	14.2 mm	0.6 mm	2.3 mm	14.4 mm	14.2 mm links	1.2 mm posterior	1.7 mm superior	14.4 mm
Werkzeuge > Linien > prox. Tibiahinterkante	16.4 mm	3.9 mm	2.5 mm	17 mm	16.3 mm links	4.7 mm posterior	1.1 mm inferior	17 mm
Werkzeuge > Linien > prox. femorale Längsachse	0.9 mm	10.4 mm	6.7 mm	12.4 mm	1.1 mm rechts	12.2 mm posterior	1.8 mm inferior	12.4 mm
Werkzeuge > Linien > Neue Linie 31	13.9 mm	0.3 mm	0.2 mm	13.9 mm	13.9 mm links	0 mm	0 mm	13.9 mm
Werkzeuge > Linien > Kopfzentrum - Femur Hals Basis (manuell) Linie	11 mm	8.6 mm	13.2 mm	19.2 mm	11 mm rechts	15.3 mm anterior	4 mm inferior	19.2 mm
Werkzeuge > Linien > Kopfzentrum - Femur Hals Basis (durch Ebene) Linie	5.2 mm	1.6 mm	3.8 mm	6.7 mm	5.2 mm rechts	3.8 mm anterior	1.7 mm inferior	6.7 mm
Werkzeuge > Linien > Kondyle_Femur Hals Basis Prox	13.9 mm	0.3 mm	0.2 mm	13.9 mm	13.9 mm links	0 mm	0 mm	13.9 mm
Werkzeuge > Linien > Kondyle_AxPro_Kopfzentrum	13.9 mm	0.3 mm	0.2 mm	13.9 mm	13.9 mm links	0 mm	0 mm	13.9 mm
Werkzeuge > Linien > Kondylenachse proj. auf Ebene Femur coronar	13.9 mm	2 mm	2.2 mm	14.2 mm	13.9 mm rechts	3.1 mm anterior	0 mm	14.2 mm
Werkzeuge > Linien > Kondylenachse	13.9 mm	2 mm	2.2 mm	14.2 mm	13.9 mm rechts	3.1 mm anterior	0 mm	14.2 mm
Werkzeuge > Linien > Kondyle proj. auf Ebene Tibia axial	13.9 mm	2.4 mm	0.7 mm	14.1 mm	13.9 mm rechts	2.5 mm anterior	1.4 mm superior	14.1 mm
Werkzeuge > Linien > Femurachse proj. auf Ebene Femur coronar
Werkzeuge > Linien > Femurachse Kopfzentrum	0.6 mm	42.4 mm	37.3 mm	56.5 mm	0 mm	56.5 mm posterior	0 mm	56.5 mm
Werkzeuge > Linien > Femurachse	0.6 mm	42.4 mm	37.3 mm	56.5 mm	0 mm	56.5 mm posterior	0 mm	56.5 mm
Werkzeuge > Linien > dist. Tibiavorderkante proj. auf Ebene tibia coronar (varus valgus)	7.9 mm	2 mm	0.6 mm	8.2 mm	7.8 mm links	2 mm posterior	1.1 mm inferior	8.2 mm
Werkzeuge > Linien > dist. Tibiavorderkante proj. auf Ebene tibia coronar	10.4 mm	2.5 mm	1.3 mm	10.8 mm	10.4 mm links	2.9 mm posterior	0.9 mm inferior	10.8 mm
Werkzeuge > Linien > dist. Tibiavorderkante proj. auf Ebene Tibia axial	11.1 mm	0.3 mm	0.1 mm	11.1 mm	11.1 mm links	0.4 mm posterior	0.4 mm inferior	11.1 mm
Werkzeuge > Linien > dist. Tibiavorderkante (varus valgus)	8.3 mm	0.6 mm	0.2 mm	8.3 mm	8.3 mm links	0.6 mm posterior	0.5 mm inferior	8.3 mm
Werkzeuge > Linien > dist. Tibiavorderkante	11.1 mm	0.2 mm	0.6 mm	11.1 mm	11.1 mm links	0.7 mm posterior	0.1 mm superior	11.1 mm
Werkzeuge > Linien > AxPro_Kondyle	13.9 mm	0.3 mm	0.2 mm	13.9 mm	13.9 mm links	0 mm	0 mm	13.9 mm
Werkzeuge > Winkel > Winkel Schenkelhalsachse Femurachse (mittels Ebene manuell)	125.3 °	157 °	109.3 °	124.4 °	92.5 °	159 °	125.4 °	124.4 °
Werkzeuge > Winkel > Winkel Schenkelhalsachse Femurachse (Femur Hals Basis manuell definiert)	139.5 °	166.3 °	129.8 °	142.6 °	93.8 °	167.4 °	143.9 °	142.6 °
Werkzeuge > Winkel > varus valgus Tibia proj.	10 °	2.6 °	27 °	9.8 °	10.1 °	2.7 °	23.9 °	9.8 °
Werkzeuge > Winkel > varus valgus Femur proj.	19 °	0.3 °	16.6 °	12.7 °	0 °	0 °	12.7 °	12.7 °
Werkzeuge > Winkel > Torsionswinkel proj. auf Ebene Tibia axial	3.9 °	1.3 °	12.8 °	13.3 °	5.7 °	16.2 °	12.2 °	13.3 °
Werkzeuge > Winkel > Tibiotalare Torsion (TTT) proj.	0.3 °	0.5 °	1 °	1 °	0.4 °	4.9 °	0.9 °	1 °
Werkzeuge > Winkel > FTR (femorotibial Rotation) proj.	178.6 °	179.9 °	175.6 °	175.4 °	178 °	178.5 °	175.8 °	175.4 °
Werkzeuge > Winkel > Antetorsionswinkel korrigiert	13.4 °	20.3 °	11.8 °	17.5 °	17.5 °	90 °	0 °	17.5 °
Werkzeuge > Winkel > Antetorsionswinkel (über Ebene manuell bestimmt) proj	25.5 °	176 °	22.5 °	33.5 °	33.5 °	180 °	0 °	33.5 °
Werkzeuge > Winkel > Antetorsionswinkel (Femur Hals Basis manuell) proj	15.4 °	20.5 °	13.6 °	20.1 °	20.1 °	90 °	0 °	20.1 °
Werkzeuge > Ebenen > Tibia coronar
Werkzeuge > Ebenen > Tibia axial
Werkzeuge > Ebenen > Femur coronar
Werkzeuge > Ebenen > Femur axial
Werkzeuge > Ebenen > Ebene manuell
Werkzeuge > Polylinien > Punkte auf Kopf
Werkzeuge > Koordinatensysteme > ks tibia prox.
Werkzeuge > Koordinatensysteme > ks femur
Werkzeuge > Koordinatensysteme > ks
Werkzeuge > Koordinatensysteme > Kopie ks femur
Werkzeuge > Variablen > Kopfachsen_tmp	-100
Werkzeuge > Variablen > 300	300
Werkzeuge > Variablen > 50	50
Werkzeuge > Variablen > -50	-50
