# Supplementary material for: 3D Slicer open-source software plug-in for vector-based angle calculation of canine hind limb alignment in computed tomographic images
Source: PLoS One. 2024 Mar 29;19(3):e0283823. doi: 10.1371/journal.pone.0283823 (PMC10980227; doi:10.1371/journal.pone.0283823)
Supplement: S2 Data — (ZIP) [file pone.0283823.s002.zip › 38.csv]

Werkzeuge Name	Datensatzkoordinatensystem X	Datensatzkoordinatensystem Y	Datensatzkoordinatensystem Z	Datensatzkoordinatensystem 3D	Patientenkoordinatensystem X	Patientenkoordinatensystem Y	Patientenkoordinatensystem Z	Patientenkoordinatensystem 3D	Extra Wert X	Extra Wert Y	Extra Wert Z	Extra Wert 3D	Extra Wert Beschreibung
Werkzeuge > Punkte > tmp zur Definition der Senkrechten auf tibia vk und hk	81.3 mm	49.5 mm	182.7 mm		0 mm	20.7 mm anterior	0 mm inferior
Werkzeuge > Punkte > tmp proj. auf Ebene tibia coronar	81.3 mm	49.5 mm	182.7 mm		0 mm	20.7 mm anterior	0 mm inferior
Werkzeuge > Punkte > TMP B
Werkzeuge > Punkte > tmp A	90.6 mm	61.8 mm	75.2 mm		10.1 mm links	123.2 mm anterior	34.6 mm superior
Werkzeuge > Punkte > TMP6	82.9 mm	61.2 mm	71.7 mm		15.2 mm links	127.4 mm anterior	29.2 mm superior
Werkzeuge > Punkte > TMP5	107.9 mm	79.7 mm	34.3 mm		14.3 mm links	158.6 mm anterior	66.5 mm superior
Werkzeuge > Punkte > Tibiaachse proximal	79.5 mm	45.9 mm	162.4 mm		0 mm links	41.4 mm anterior	0 mm
Werkzeuge > Punkte > Tibiaachse distal	83.1 mm	53.2 mm	203 mm		0 mm	0 mm	0 mm
Werkzeuge > Punkte > Talus medial proj. auf Ebene Tibia axial	77.7 mm	53.1 mm	203.5 mm		3.6 mm links	0 mm	4.1 mm inferior
Werkzeuge > Punkte > Talus medial	79 mm	55.8 mm	218.3 mm		3.6 mm links	15.1 mm posterior	4.1 mm inferior
Werkzeuge > Punkte > Talus lateral proj. auf Ebene Tibia axial	81.9 mm	49.2 mm	203.8 mm		2.1 mm rechts	0 mm	3.7 mm inferior
Werkzeuge > Punkte > Talus lateral	83.3 mm	51.9 mm	219.2 mm		2.1 mm rechts	15.7 mm posterior	3.7 mm inferior
Werkzeuge > Punkte > prox. Tibiahinterkante medial proj. auf Ebene tibia coronar (varus valgus)	77.3 mm	39.9 mm	132.2 mm		0.8 mm rechts	72.3 mm anterior	0 mm
Werkzeuge > Punkte > prox. Tibiahinterkante medial proj. auf Ebene tibia coronar	78 mm	40.4 mm	136.4 mm		1.1 mm rechts	68 mm anterior	0 mm
Werkzeuge > Punkte > prox. Tibiahinterkante medial proj. auf Ebene Tibia axial	90.5 mm	58.3 mm	201.4 mm		1.1 mm rechts	0 mm posterior	9.1 mm superior
Werkzeuge > Punkte > prox. Tibiahinterkante medial (varus valgus)	81.7 mm	43.9 mm	131.1 mm		0.8 mm rechts	72.3 mm anterior	6 mm superior
Werkzeuge > Punkte > prox. Tibiahinterkante medial	84.6 mm	46.4 mm	134.7 mm		1.1 mm rechts	68 mm anterior	9.1 mm superior
Werkzeuge > Punkte > prox. Tibiahinterkante lateral proj. auf Ebene tibia coronar (varus valgus)	83.9 mm	33.3 mm	134.1 mm		10.2 mm rechts	71 mm anterior	0 mm
Werkzeuge > Punkte > prox. Tibiahinterkante lateral proj. auf Ebene tibia coronar	84.7 mm	33.1 mm	136.9 mm		11.1 mm rechts	68.2 mm anterior	0 mm inferior
Werkzeuge > Punkte > prox. Tibiahinterkante lateral proj. auf Ebene Tibia axial	97.3 mm	51.1 mm	202.1 mm		11.1 mm rechts	0 mm posterior	9.1 mm superior
Werkzeuge > Punkte > prox. Tibiahinterkante lateral (varus valgus)	88.2 mm	37.3 mm	133 mm		10.2 mm rechts	71 mm anterior	6 mm superior
Werkzeuge > Punkte > prox. Tibiahinterkante lateral	91.3 mm	39.1 mm	135.2 mm		11.1 mm rechts	68.2 mm anterior	9.1 mm superior
Werkzeuge > Punkte > Kondyle medial proj. auf Ebene Tibia axial	89.8 mm	58.9 mm	201.4 mm		0.2 mm rechts	0 mm posterior	8.9 mm superior
Werkzeuge > Punkte > Kondyle medial proj. auf Ebene Femur coronar	77.6 mm	33.5 mm	118.1 mm		4.6 mm rechts	87.2 mm anterior	1.5 mm inferior
Werkzeuge > Punkte > Kondyle medial	83.3 mm	45.8 mm	128 mm		0.2 mm rechts	74.8 mm anterior	8.9 mm superior
Werkzeuge > Punkte > Kondyle lateral proj auf Ebene Tibia axial	99.2 mm	53.7 mm	201.5 mm		10.5 mm rechts	0 mm posterior	12.3 mm superior
Werkzeuge > Punkte > Kondyle lateral proj auf Ebene Femur coronar	87 mm	28.4 mm	119 mm		14.9 mm rechts	86.4 mm anterior	1.8 mm superior
Werkzeuge > Punkte > Kondyle lateral	92.7 mm	40.7 mm	128.9 mm		10.5 mm rechts	74.1 mm anterior	12.3 mm superior
Werkzeuge > Punkte > Femurkopfmittelpunkt	98.1 mm	64.9 mm	58.5 mm		8.4 mm links	138.4 mm anterior	45.1 mm superior
Werkzeuge > Punkte > Femurachsenpunkt proximal	99.9 mm	57 mm	76 mm		0.3 mm links	122.4 mm anterior	38 mm superior
Werkzeuge > Punkte > Femurachsenpunkt distal	90.1 mm	42.2 mm	100.1 mm		5.6 mm rechts	102.2 mm anterior	16.6 mm superior
Werkzeuge > Punkte > Femur prox. proj. auf Ebene Femur coronar	99.9 mm	57 mm	76 mm		0.3 mm links	122.4 mm anterior	38 mm superior
Werkzeuge > Punkte > Femur Hals Basis proj. auf Ebene Femur coronar
Werkzeuge > Punkte > Femur Hals Basis manuell Pro	100.1 mm	56.8 mm	75.9 mm		0 mm rechts	122.5 mm anterior	38 mm superior
Werkzeuge > Punkte > Femur Hals Basis manuell	103.7 mm	62.2 mm	67.2 mm		2.1 mm links	129.8 mm anterior	45.8 mm superior
Werkzeuge > Punkte > Femur Hals Basis (ermittelt durch Proj. auf Ebene manuell)
Werkzeuge > Punkte > Femur Hals Basis (Ebene) proj. auf Ebene Femur axial
Werkzeuge > Punkte > Endpunkt Verlängerung der Senkrechten auf Kondylenachse	106.9 mm	66.7 mm	59.9 mm		3.7 mm links	135.9 mm anterior	52.4 mm superior
Werkzeuge > Punkte > Endpunkt Senkrechte auf Kondylenachse	82.4 mm	30.9 mm	118.5 mm		9.8 mm rechts	86.8 mm anterior	0.2 mm superior
Werkzeuge > Punkte > Ende der Verlängerung Senkrechte auf tibia vk (varus valgus)	77 mm	40.8 mm	133.7 mm		0 mm links	70.7 mm anterior	0 mm superior
Werkzeuge > Punkte > Ende der Senkrechte auf tibia hk (varus valgus)	81.6 mm	35.6 mm	133.5 mm		6.9 mm rechts	71.4 mm anterior	0 mm
Werkzeuge > Punkte > dist. Tibiavorderkante medial proj. auf Ebene tibia coronar (varus valgus)	80.9 mm	58.3 mm	213.1 mm		4.5 mm links	10.6 mm posterior	0 mm inferior
Werkzeuge > Punkte > dist. Tibiavorderkante medial proj. auf Ebene tibia coronar	80.8 mm	58.4 mm	213.1 mm		4.7 mm links	10.6 mm posterior	0 mm
Werkzeuge > Punkte > dist. Tibiavorderkante medial proj. auf Ebene Tibia axial	76.8 mm	53.7 mm	203.5 mm		4.7 mm links	0 mm	4.3 mm inferior
Werkzeuge > Punkte > dist. Tibiavorderkante medial (varus valgus)	80.2 mm	57.6 mm	213.3 mm		4.5 mm links	10.6 mm posterior	1 mm inferior
Werkzeuge > Punkte > dist. Tibiavorderkante medial	77.7 mm	55.6 mm	213.9 mm		4.7 mm links	10.6 mm posterior	4.3 mm inferior
Werkzeuge > Punkte > dist. Tibiavorderkante lateral proj. auf Ebene tibia coronar (varus valgus)	85.2 mm	53.8 mm	213.5 mm		1.7 mm rechts	10.6 mm posterior	0 mm
Werkzeuge > Punkte > dist. Tibiavorderkante lateral proj. auf Ebene tibia coronar	84.8 mm	54.3 mm	214 mm		1.1 mm rechts	11.2 mm posterior	0 mm
Werkzeuge > Punkte > dist. Tibiavorderkante lateral proj. auf Ebene Tibia axial	80.9 mm	49.7 mm	203.8 mm		1.1 mm rechts	0 mm anterior	4 mm inferior
Werkzeuge > Punkte > dist. Tibiavorderkante lateral (varus valgus)	84.5 mm	53.1 mm	213.7 mm		1.7 mm rechts	10.6 mm posterior	1 mm inferior
Werkzeuge > Punkte > dist. Tibiavorderkante lateral	81.9 mm	51.6 mm	214.8 mm		1.1 mm rechts	11.2 mm posterior	4 mm inferior
Werkzeuge > Punkte > AxPro_Kopfszentrum	92.5 mm	56.2 mm	72.5 mm		5 mm links	126.7 mm anterior	32.7 mm superior
Werkzeuge > Punkte > AxPro_Kondyle medial	100.5 mm	72 mm	85.4 mm		10.1 mm links	110.5 mm anterior	46.6 mm superior
Werkzeuge > Punkte > AxPro_Kondyle lateral	110 mm	67 mm	86.2 mm		0.1 mm rechts	109.8 mm anterior	50.1 mm superior
Werkzeuge > Linien > Verlängerung Senkrechte auf tibia vk (varus valgus)	4.4 mm	8.8 mm	49 mm	50 mm	0 mm links	50 mm anterior	0 mm	50 mm
Werkzeuge > Linien > Verlängerung der Senkrechten auf Kondylenachse	16.8 mm	24.6 mm	40.2 mm	50 mm	9.3 mm links	33.6 mm anterior	35.8 mm superior	50 mm
Werkzeuge > Linien > transkondyläre Achse	9.5 mm	5.1 mm	0.9 mm	10.8 mm	10.2 mm links	0.8 mm anterior	3.4 mm inferior	10.8 mm
Werkzeuge > Linien > Tibiaachse	3.6 mm	7.3 mm	40.6 mm	41.4 mm	0 mm	41.4 mm anterior	0 mm	41.4 mm
Werkzeuge > Linien > Talusachse proj. auf Ebene Tibia axial	4.2 mm	3.9 mm	0.3 mm	5.8 mm	5.8 mm rechts	0 mm	0.4 mm superior	5.8 mm
Werkzeuge > Linien > Senkrechte auf Kondylenachse	7.7 mm	11.3 mm	18.4 mm	22.9 mm	4.3 mm rechts	15.4 mm posterior	16.4 mm inferior	22.9 mm
Werkzeuge > Linien > Senkrechte auf dist. Tibiavorderkante in Ebene tibia coronar (varus valgus)	2.7 mm	5.5 mm	30.7 mm	31.3 mm	0 mm rechts	31.3 mm posterior	0 mm	31.3 mm
Werkzeuge > Linien > Senkrecht auf prox. Tibiahinterkante in Ebene tibia coronar (varus valgus)	0.3 mm	14 mm	49.2 mm	51.2 mm	6.9 mm rechts	50.7 mm anterior	0 mm	51.2 mm
Werkzeuge > Linien > prox. Tibiahinterkante proj. auf Ebene Tibia axial	6.8 mm	7.3 mm	0.7 mm	10 mm	10 mm links	0 mm	0 mm	10 mm
Werkzeuge > Linien > prox. Tibiahinterkante proj auf Ebene tibia coronar (varus valgus)	6.5 mm	6.6 mm	1.9 mm	9.5 mm	9.4 mm links	1.3 mm anterior	0 mm	9.5 mm
Werkzeuge > Linien > prox. Tibiahinterkante proj auf Ebene tibia coronar	6.8 mm	7.3 mm	0.5 mm	10 mm	10 mm links	0.2 mm posterior	0 mm	10 mm
Werkzeuge > Linien > prox. Tibiahinterkante (varus valgus)	6.5 mm	6.6 mm	1.9 mm	9.5 mm	9.4 mm links	1.3 mm anterior	0 mm	9.5 mm
Werkzeuge > Linien > prox. Tibiahinterkante	6.8 mm	7.3 mm	0.5 mm	10 mm	10 mm links	0.2 mm posterior	0 mm	10 mm
Werkzeuge > Linien > prox. femorale Längsachse	3.8 mm	5.2 mm	8.8 mm	10.9 mm	1.8 mm links	7.3 mm anterior	7.8 mm superior	10.9 mm
Werkzeuge > Linien > Neue Linie 31
Werkzeuge > Linien > Lot von Femurkopfmittelpunk
Werkzeuge > Linien > Kopfzentrum - Femur Hals Basis (manuell) Linie	5.5 mm	2.6 mm	8.7 mm	10.7 mm	6.3 mm rechts	8.6 mm posterior	0.7 mm superior	10.7 mm
Werkzeuge > Linien > Kopfzentrum - Femur Hals Basis (durch Ebene) Linie
Werkzeuge > Linien > Kondyle_Femur Hals Basis Prox	9.5 mm	5 mm	0.8 mm	10.8 mm	10.2 mm links	0.7 mm anterior	3.5 mm inferior	10.8 mm
Werkzeuge > Linien > Kondyle_AxPro_Kopfzentrum	9.5 mm	5 mm	0.8 mm	10.8 mm	10.2 mm links	0.7 mm anterior	3.5 mm inferior	10.8 mm
Werkzeuge > Linien > Kondylenachse proj. auf Ebene Femur coronar	9.5 mm	5.1 mm	0.9 mm	10.8 mm	10.2 mm rechts	0.8 mm posterior	3.4 mm superior	10.8 mm
Werkzeuge > Linien > Kondylenachse	9.5 mm	5.1 mm	0.9 mm	10.8 mm	10.2 mm rechts	0.8 mm posterior	3.4 mm superior	10.8 mm
Werkzeuge > Linien > Kondyle proj. auf Ebene Tibia axial	9.4 mm	5.2 mm	0.1 mm	10.8 mm	10.2 mm rechts	0 mm	3.4 mm superior	10.8 mm
Werkzeuge > Linien > Femurachse proj. auf Ebene Femur coronar
Werkzeuge > Linien > Femurachse Kopfzentrum	9.8 mm	14.9 mm	24.1 mm	30 mm	5.9 mm links	20.2 mm anterior	21.4 mm superior	30 mm
Werkzeuge > Linien > Femurachse	9.8 mm	14.9 mm	24.1 mm	30 mm	5.9 mm links	20.2 mm anterior	21.4 mm superior	30 mm
Werkzeuge > Linien > dist. Tibiavorderkante proj. auf Ebene tibia coronar (varus valgus)	4.3 mm	4.6 mm	0.4 mm	6.2 mm	6.2 mm links	0 mm posterior	0 mm	6.2 mm
Werkzeuge > Linien > dist. Tibiavorderkante proj. auf Ebene tibia coronar	4 mm	4.1 mm	0.9 mm	5.8 mm	5.8 mm links	0.6 mm anterior	0 mm	5.8 mm
Werkzeuge > Linien > dist. Tibiavorderkante proj. auf Ebene Tibia axial	4.2 mm	4 mm	0.4 mm	5.8 mm	5.8 mm links	0 mm	0.3 mm inferior	5.8 mm
Werkzeuge > Linien > dist. Tibiavorderkante (varus valgus)	4.3 mm	4.6 mm	0.4 mm	6.2 mm	6.2 mm links	0 mm posterior	0 mm	6.2 mm
Werkzeuge > Linien > dist. Tibiavorderkante	4.2 mm	3.9 mm	0.9 mm	5.8 mm	5.8 mm links	0.6 mm anterior	0.3 mm inferior	5.8 mm
Werkzeuge > Linien > AxPro_Kondyle	9.5 mm	5 mm	0.8 mm	10.8 mm	10.2 mm links	0.7 mm anterior	3.5 mm inferior	10.8 mm
Werkzeuge > Winkel > Winkel Schenkelhalsachse Femurachse (mittels Ebene manuell)
Werkzeuge > Winkel > Winkel Schenkelhalsachse Femurachse (Femur Hals Basis manuell definiert)	125.9 °	164.5 °	81.1 °	127.7 °	98.5 °	128.7 °	160.4 °	127.7 °
Werkzeuge > Winkel > varus valgus Tibia proj.	5.4 °	5.7 °	27.7 °	7.8 °	180 °	0 °	7.8 °	7.8 °
Werkzeuge > Winkel > varus valgus Femur proj.	0.6 °	0.2 °	1 °	0.6 °	0.8 °	0.2 °	0.8 °	0.6 °
Werkzeuge > Winkel > Torsionswinkel proj. auf Ebene Tibia axial	1 °	0.5 °	2.9 °	2.9 °	2.9 °	77.2 °	0 °	2.9 °
Werkzeuge > Winkel > Tibiotalare Torsion (TTT) proj.	0.3 °	0.2 °	0.9 °	1 °	1 °	0 °	0 °	1 °
Werkzeuge > Winkel > FTR (femorotibial Rotation) proj.	174.7 °	175.6 °	162 °	161.7 °	161.7 °	0 °	180 °	161.7 °
Werkzeuge > Winkel > Antetorsionswinkel korrigiert
Werkzeuge > Winkel > Antetorsionswinkel (über Ebene manuell bestimmt) proj
Werkzeuge > Winkel > Antetorsionswinkel (Femur Hals Basis manuell) proj	19.8 °	91.2 °	32.3 °	37.1 °	28 °	26.7 °	35.9 °	37.1 °
Werkzeuge > Ebenen > Tibia coronar
Werkzeuge > Ebenen > Tibia axial
Werkzeuge > Ebenen > Femur coronar
Werkzeuge > Ebenen > Femur axial
Werkzeuge > Ebenen > Ebene manuell
Werkzeuge > Polylinien > Punkte auf Kopf
Werkzeuge > Koordinatensysteme > ks tibia prox.
Werkzeuge > Koordinatensysteme > ks femur
Werkzeuge > Koordinatensysteme > ks
Werkzeuge > Koordinatensysteme > Kopie ks femur
Werkzeuge > Variablen > Kopfachsen_tmp	-100
Werkzeuge > Variablen > 300	300
Werkzeuge > Variablen > 50	50
Werkzeuge > Variablen > -50	-50
