# Supplementary material for: 3D Slicer open-source software plug-in for vector-based angle calculation of canine hind limb alignment in computed tomographic images
Source: PLoS One. 2024 Mar 29;19(3):e0283823. doi: 10.1371/journal.pone.0283823 (PMC10980227; doi:10.1371/journal.pone.0283823)
Supplement: S2 Data — (ZIP) [file pone.0283823.s002.zip › 39.csv]

Werkzeuge Name	Datensatzkoordinatensystem X	Datensatzkoordinatensystem Y	Datensatzkoordinatensystem Z	Datensatzkoordinatensystem 3D	Patientenkoordinatensystem X	Patientenkoordinatensystem Y	Patientenkoordinatensystem Z	Patientenkoordinatensystem 3D	Extra Wert X	Extra Wert Y	Extra Wert Z	Extra Wert 3D	Extra Wert Beschreibung
Werkzeuge > Punkte > tmp zur Definition der Senkrechten auf tibia vk und hk	30.3 mm	49.5 mm	179.8 mm		35.2 mm links	16 mm anterior	23.7 mm inferior
Werkzeuge > Punkte > tmp proj. auf Ebene tibia coronar	30.3 mm	49.5 mm	179.8 mm		35.2 mm links	16 mm anterior	23.7 mm inferior
Werkzeuge > Punkte > TMP B
Werkzeuge > Punkte > tmp A	48.1 mm	57.8 mm	79 mm		17.4 mm links	7.7 mm anterior	77.1 mm superior
Werkzeuge > Punkte > TMP6	50.3 mm	49.1 mm	76.2 mm		15.2 mm links	16.4 mm anterior	79.9 mm superior
Werkzeuge > Punkte > TMP5	76.2 mm	80.9 mm	34.8 mm		10.7 mm rechts	15.4 mm posterior	121.3 mm superior
Werkzeuge > Punkte > Tibiaachse proximal	26.2 mm	47 mm	164.3 mm		39.3 mm links	18.5 mm anterior	8.2 mm inferior
Werkzeuge > Punkte > Tibiaachse distal	34.5 mm	52.1 mm	195.3 mm		31 mm links	13.4 mm anterior	39.2 mm inferior
Werkzeuge > Punkte > Talus medial proj. auf Ebene Tibia axial	33.2 mm	46.3 mm	196.6 mm		32.3 mm links	19.2 mm anterior	40.5 mm inferior
Werkzeuge > Punkte > Talus medial	38.3 mm	49.3 mm	215.3 mm		27.2 mm links	16.2 mm anterior	59.2 mm inferior
Werkzeuge > Punkte > Talus lateral proj. auf Ebene Tibia axial	31.1 mm	51.5 mm	196.3 mm		34.4 mm links	14 mm anterior	40.2 mm inferior
Werkzeuge > Punkte > Talus lateral	36.1 mm	54.6 mm	215.2 mm		29.4 mm links	10.9 mm anterior	59.1 mm inferior
Werkzeuge > Punkte > prox. Tibiahinterkante medial proj. auf Ebene tibia coronar (varus valgus)	17 mm	42.8 mm	132.9 mm		48.5 mm links	22.7 mm anterior	23.2 mm superior
Werkzeuge > Punkte > prox. Tibiahinterkante medial proj. auf Ebene tibia coronar	17.4 mm	44.2 mm	136.8 mm		48.1 mm links	21.3 mm anterior	19.3 mm superior
Werkzeuge > Punkte > prox. Tibiahinterkante medial proj. auf Ebene Tibia axial	40.2 mm	59.6 mm	192.5 mm		25.3 mm links	5.9 mm anterior	36.4 mm inferior
Werkzeuge > Punkte > prox. Tibiahinterkante medial (varus valgus)	22.1 mm	47 mm	130.9 mm		43.4 mm links	18.5 mm anterior	25.2 mm superior
Werkzeuge > Punkte > prox. Tibiahinterkante medial	24.5 mm	50.1 mm	134 mm		41 mm links	15.4 mm anterior	22.1 mm superior
Werkzeuge > Punkte > prox. Tibiahinterkante lateral proj. auf Ebene tibia coronar (varus valgus)	11.6 mm	50.2 mm	134.6 mm		53.9 mm links	15.3 mm anterior	21.5 mm superior
Werkzeuge > Punkte > prox. Tibiahinterkante lateral proj. auf Ebene tibia coronar	11.5 mm	51.8 mm	137.6 mm		54 mm links	13.7 mm anterior	18.5 mm superior
Werkzeuge > Punkte > prox. Tibiahinterkante lateral proj. auf Ebene Tibia axial	34.2 mm	67.2 mm	192.9 mm		31.3 mm links	1.7 mm posterior	36.8 mm inferior
Werkzeuge > Punkte > prox. Tibiahinterkante lateral (varus valgus)	16.8 mm	54.5 mm	132.5 mm		48.7 mm links	11 mm anterior	23.6 mm superior
Werkzeuge > Punkte > prox. Tibiahinterkante lateral	18.6 mm	57.6 mm	134.7 mm		46.9 mm links	7.9 mm anterior	21.4 mm superior
Werkzeuge > Punkte > Kondyle medial proj. auf Ebene Tibia axial	41.6 mm	58.5 mm	192.4 mm		23.9 mm links	7 mm anterior	36.3 mm inferior
Werkzeuge > Punkte > Kondyle medial proj. auf Ebene Femur coronar	15.1 mm	41.9 mm	117.3 mm		50.4 mm links	23.6 mm anterior	38.8 mm superior
Werkzeuge > Punkte > Kondyle medial	24.2 mm	47.9 mm	127.7 mm		41.3 mm links	17.6 mm anterior	28.4 mm superior
Werkzeuge > Punkte > Kondyle lateral proj auf Ebene Tibia axial	35.1 mm	68.2 mm	192.5 mm		30.4 mm links	2.7 mm posterior	36.4 mm inferior
Werkzeuge > Punkte > Kondyle lateral proj auf Ebene Femur coronar	8.6 mm	51.6 mm	117.4 mm		56.9 mm links	13.9 mm anterior	38.7 mm superior
Werkzeuge > Punkte > Kondyle lateral	17.7 mm	57.7 mm	127.8 mm		47.8 mm links	7.8 mm anterior	28.3 mm superior
Werkzeuge > Punkte > Femurkopfmittelpunkt	53.8 mm	65.7 mm	63.5 mm		11.7 mm links	0.2 mm posterior	92.6 mm superior
Werkzeuge > Punkte > Femurachsenpunkt proximal	41.7 mm	67.3 mm	79.1 mm		23.8 mm links	1.8 mm posterior	77 mm superior
Werkzeuge > Punkte > Femurachsenpunkt distal	19.2 mm	52.1 mm	107.8 mm		46.3 mm links	13.4 mm anterior	48.3 mm superior
Werkzeuge > Punkte > Femur prox. proj. auf Ebene Femur coronar	41.7 mm	67.3 mm	79.1 mm		23.8 mm links	1.8 mm posterior	77 mm superior
Werkzeuge > Punkte > Femur Hals Basis proj. auf Ebene Femur coronar
Werkzeuge > Punkte > Femur Hals Basis manuell Pro	41.6 mm	67.5 mm	79.1 mm		23.9 mm links	2 mm posterior	77 mm superior
Werkzeuge > Punkte > Femur Hals Basis manuell	47.9 mm	71.8 mm	70.9 mm		17.6 mm links	6.3 mm posterior	85.2 mm superior
Werkzeuge > Punkte > Femur Hals Basis (ermittelt durch Proj. auf Ebene manuell)
Werkzeuge > Punkte > Femur Hals Basis (Ebene) proj. auf Ebene Femur axial
Werkzeuge > Punkte > Endpunkt Verlängerung der Senkrechten auf Kondylenachse	47.6 mm	71.4 mm	71.5 mm		17.9 mm links	5.9 mm posterior	84.6 mm superior
Werkzeuge > Punkte > Endpunkt Senkrechte auf Kondylenachse	11.7 mm	46.9 mm	117.4 mm		53.8 mm links	18.6 mm anterior	38.7 mm superior
Werkzeuge > Punkte > Ende der Verlängerung Senkrechte auf tibia vk (varus valgus)	17.9 mm	41.2 mm	132.1 mm		47.6 mm links	24.3 mm anterior	24 mm superior
Werkzeuge > Punkte > Ende der Senkrechte auf tibia hk (varus valgus)	13.6 mm	47.5 mm	134 mm		51.9 mm links	18 mm anterior	22.1 mm superior
Werkzeuge > Punkte > dist. Tibiavorderkante medial proj. auf Ebene tibia coronar (varus valgus)	41.4 mm	50.4 mm	209 mm		24.1 mm links	15.1 mm anterior	52.9 mm inferior
Werkzeuge > Punkte > dist. Tibiavorderkante medial proj. auf Ebene tibia coronar	41.1 mm	51.1 mm	209.8 mm		24.4 mm links	14.4 mm anterior	53.7 mm inferior
Werkzeuge > Punkte > dist. Tibiavorderkante medial proj. auf Ebene Tibia axial	33.3 mm	45.5 mm	196.7 mm		32.2 mm links	20 mm anterior	40.6 mm inferior
Werkzeuge > Punkte > dist. Tibiavorderkante medial (varus valgus)	41.1 mm	50.2 mm	209.2 mm		24.4 mm links	15.3 mm anterior	53.1 mm inferior
Werkzeuge > Punkte > dist. Tibiavorderkante medial	37.2 mm	47.9 mm	211.3 mm		28.3 mm links	17.6 mm anterior	55.2 mm inferior
Werkzeuge > Punkte > dist. Tibiavorderkante lateral proj. auf Ebene tibia coronar (varus valgus)	38.2 mm	54.3 mm	209.2 mm		27.3 mm links	11.2 mm anterior	53.1 mm inferior
Werkzeuge > Punkte > dist. Tibiavorderkante lateral proj. auf Ebene tibia coronar	36.9 mm	56.4 mm	210.2 mm		28.6 mm links	9.1 mm anterior	54.1 mm inferior
Werkzeuge > Punkte > dist. Tibiavorderkante lateral proj. auf Ebene Tibia axial	30.6 mm	52.1 mm	196.4 mm		34.9 mm links	13.4 mm anterior	40.3 mm inferior
Werkzeuge > Punkte > dist. Tibiavorderkante lateral (varus valgus)	37.8 mm	54 mm	209.3 mm		27.7 mm links	11.5 mm anterior	53.2 mm inferior
Werkzeuge > Punkte > dist. Tibiavorderkante lateral	34.5 mm	54.5 mm	211.2 mm		31 mm links	11 mm anterior	55.1 mm inferior
Werkzeuge > Punkte > AxPro_Kopfszentrum	43.8 mm	58.9 mm	76.3 mm		21.7 mm links	6.6 mm anterior	79.8 mm superior
Werkzeuge > Punkte > AxPro_Kondyle medial	54.2 mm	68.3 mm	89.4 mm		11.3 mm links	2.8 mm posterior	66.7 mm superior
Werkzeuge > Punkte > AxPro_Kondyle lateral	47.7 mm	78.1 mm	89.5 mm		17.8 mm links	12.6 mm posterior	66.6 mm superior
Werkzeuge > Linien > Verlängerung Senkrechte auf tibia vk (varus valgus)	12.4 mm	8.3 mm	47.7 mm	50 mm	12.4 mm links	8.3 mm anterior	47.7 mm superior	50 mm
Werkzeuge > Linien > Verlängerung der Senkrechten auf Kondylenachse	28.4 mm	19.3 mm	36.3 mm	50 mm	28.4 mm rechts	19.3 mm posterior	36.3 mm superior	50 mm
Werkzeuge > Linien > transkondyläre Achse	6.5 mm	9.7 mm	0.1 mm	11.7 mm	6.5 mm rechts	9.7 mm anterior	0.1 mm superior	11.7 mm
Werkzeuge > Linien > Tibiaachse	8.3 mm	5.1 mm	31 mm	32.5 mm	8.3 mm links	5.1 mm anterior	31 mm superior	32.5 mm
Werkzeuge > Linien > Talusachse proj. auf Ebene Tibia axial	2.2 mm	5.3 mm	0.3 mm	5.7 mm	2.2 mm links	5.3 mm posterior	0.3 mm superior	5.7 mm
Werkzeuge > Linien > Senkrechte auf Kondylenachse	7.5 mm	5.1 mm	9.6 mm	13.2 mm	7.5 mm links	5.1 mm anterior	9.6 mm inferior	13.2 mm
Werkzeuge > Linien > Senkrechte auf dist. Tibiavorderkante in Ebene tibia coronar (varus valgus)	7.6 mm	5.1 mm	29.4 mm	30.8 mm	7.6 mm rechts	5.1 mm posterior	29.4 mm inferior	30.8 mm
Werkzeuge > Linien > Senkrecht auf prox. Tibiahinterkante in Ebene tibia coronar (varus valgus)	16.8 mm	2 mm	45.8 mm	48.8 mm	16.8 mm links	2 mm anterior	45.8 mm superior	48.8 mm
Werkzeuge > Linien > prox. Tibiahinterkante proj. auf Ebene Tibia axial	6 mm	7.5 mm	0.4 mm	9.7 mm	6 mm rechts	7.5 mm anterior	0.4 mm superior	9.7 mm
Werkzeuge > Linien > prox. Tibiahinterkante proj auf Ebene tibia coronar (varus valgus)	5.4 mm	7.4 mm	1.7 mm	9.3 mm	5.4 mm rechts	7.4 mm anterior	1.7 mm superior	9.3 mm
Werkzeuge > Linien > prox. Tibiahinterkante proj auf Ebene tibia coronar	5.9 mm	7.6 mm	0.8 mm	9.7 mm	5.9 mm rechts	7.6 mm anterior	0.8 mm superior	9.7 mm
Werkzeuge > Linien > prox. Tibiahinterkante (varus valgus)	5.3 mm	7.5 mm	1.6 mm	9.3 mm	5.3 mm rechts	7.5 mm anterior	1.6 mm superior	9.3 mm
Werkzeuge > Linien > prox. Tibiahinterkante	5.9 mm	7.6 mm	0.8 mm	9.7 mm	5.9 mm rechts	7.6 mm anterior	0.8 mm superior	9.7 mm
Werkzeuge > Linien > prox. femorale Längsachse	6.3 mm	4.5 mm	8.2 mm	11.2 mm	6.3 mm rechts	4.5 mm posterior	8.2 mm superior	11.2 mm
Werkzeuge > Linien > Neue Linie 31
Werkzeuge > Linien > Lot von Femurkopfmittelpunk
Werkzeuge > Linien > Kopfzentrum - Femur Hals Basis (manuell) Linie	5.8 mm	6.2 mm	7.4 mm	11.3 mm	5.8 mm links	6.2 mm posterior	7.4 mm inferior	11.3 mm
Werkzeuge > Linien > Kopfzentrum - Femur Hals Basis (durch Ebene) Linie
Werkzeuge > Linien > Kondyle_Femur Hals Basis Prox	6.5 mm	9.7 mm	0.1 mm	11.7 mm	6.5 mm rechts	9.7 mm anterior	0.1 mm superior	11.7 mm
Werkzeuge > Linien > Kondyle_AxPro_Kopfzentrum	6.5 mm	9.7 mm	0.1 mm	11.7 mm	6.5 mm rechts	9.7 mm anterior	0.1 mm superior	11.7 mm
Werkzeuge > Linien > Kondylenachse proj. auf Ebene Femur coronar	6.5 mm	9.7 mm	0.1 mm	11.7 mm	6.5 mm links	9.7 mm posterior	0.1 mm inferior	11.7 mm
Werkzeuge > Linien > Kondylenachse	6.5 mm	9.7 mm	0.1 mm	11.7 mm	6.5 mm links	9.7 mm posterior	0.1 mm inferior	11.7 mm
Werkzeuge > Linien > Kondyle proj. auf Ebene Tibia axial	6.5 mm	9.7 mm	0.1 mm	11.7 mm	6.5 mm links	9.7 mm posterior	0.1 mm inferior	11.7 mm
Werkzeuge > Linien > Femurachse proj. auf Ebene Femur coronar
Werkzeuge > Linien > Femurachse Kopfzentrum	22.4 mm	15.3 mm	28.7 mm	39.5 mm	22.4 mm rechts	15.3 mm posterior	28.7 mm superior	39.5 mm
Werkzeuge > Linien > Femurachse	22.4 mm	15.3 mm	28.7 mm	39.5 mm	22.4 mm rechts	15.3 mm posterior	28.7 mm superior	39.5 mm
Werkzeuge > Linien > dist. Tibiavorderkante proj. auf Ebene tibia coronar (varus valgus)	3.2 mm	3.9 mm	0.1 mm	5 mm	3.2 mm rechts	3.9 mm anterior	0.1 mm superior	5 mm
Werkzeuge > Linien > dist. Tibiavorderkante proj. auf Ebene tibia coronar	4.2 mm	5.3 mm	0.4 mm	6.8 mm	4.2 mm rechts	5.3 mm anterior	0.4 mm superior	6.8 mm
Werkzeuge > Linien > dist. Tibiavorderkante proj. auf Ebene Tibia axial	2.7 mm	6.6 mm	0.3 mm	7.1 mm	2.7 mm rechts	6.6 mm anterior	0.3 mm inferior	7.1 mm
Werkzeuge > Linien > dist. Tibiavorderkante (varus valgus)	3.2 mm	3.9 mm	0.2 mm	5 mm	3.2 mm rechts	3.9 mm anterior	0.2 mm superior	5 mm
Werkzeuge > Linien > dist. Tibiavorderkante	2.7 mm	6.6 mm	0.2 mm	7.1 mm	2.7 mm rechts	6.6 mm anterior	0.2 mm inferior	7.1 mm
Werkzeuge > Linien > AxPro_Kondyle	6.5 mm	9.7 mm	0.1 mm	11.7 mm	6.5 mm rechts	9.7 mm anterior	0.1 mm superior	11.7 mm
Werkzeuge > Winkel > Winkel Schenkelhalsachse Femurachse (mittels Ebene manuell)
Werkzeuge > Winkel > Winkel Schenkelhalsachse Femurachse (Femur Hals Basis manuell definiert)	179.9 °	112.2 °	98.8 °	124 °	179.9 °	112.2 °	98.8 °	124 °
Werkzeuge > Winkel > varus valgus Tibia proj.	5.6 °	7.3 °	26.9 °	9.1 °	5.6 °	7.3 °	26.9 °	9.1 °
Werkzeuge > Winkel > varus valgus Femur proj.	0 °	0 °	0 °	0 °	0 °	0 °	0 °	0 °
Werkzeuge > Winkel > Torsionswinkel proj. auf Ebene Tibia axial	10.6 °	5.9 °	16 °	16.8 °	10.6 °	5.9 °	16 °	16.8 °
Werkzeuge > Winkel > Tibiotalare Torsion (TTT) proj.	0.1 °	0 °	0.1 °	0.1 °	0.1 °	0 °	0.1 °	0.1 °
Werkzeuge > Winkel > FTR (femorotibial Rotation) proj.	2.4 °	2.1 °	5.1 °	5.3 °	2.4 °	2.1 °	5.1 °	5.3 °
Werkzeuge > Winkel > Antetorsionswinkel korrigiert
Werkzeuge > Winkel > Antetorsionswinkel (über Ebene manuell bestimmt) proj
Werkzeuge > Winkel > Antetorsionswinkel (Femur Hals Basis manuell) proj	50.8 °	17.7 °	19.2 °	25.5 °	50.8 °	17.7 °	19.2 °	25.5 °
Werkzeuge > Ebenen > Tibia coronar
Werkzeuge > Ebenen > Tibia axial
Werkzeuge > Ebenen > Femur coronar
Werkzeuge > Ebenen > Femur axial
Werkzeuge > Ebenen > Ebene manuell
Werkzeuge > Polylinien > Punkte auf Kopf
Werkzeuge > Koordinatensysteme > ks tibia prox.
Werkzeuge > Koordinatensysteme > ks femur
Werkzeuge > Koordinatensysteme > ks
Werkzeuge > Koordinatensysteme > Kopie ks femur
Werkzeuge > Variablen > Kopfachsen_tmp	-100
Werkzeuge > Variablen > 300	300
Werkzeuge > Variablen > 50	50
Werkzeuge > Variablen > -50	-50
