# Supplementary material for: 3D Slicer open-source software plug-in for vector-based angle calculation of canine hind limb alignment in computed tomographic images
Source: PLoS One. 2024 Mar 29;19(3):e0283823. doi: 10.1371/journal.pone.0283823 (PMC10980227; doi:10.1371/journal.pone.0283823)
Supplement: S2 Data — (ZIP) [file pone.0283823.s002.zip › 4.csv]

Werkzeuge Name	Datensatzkoordinatensystem X	Datensatzkoordinatensystem Y	Datensatzkoordinatensystem Z	Datensatzkoordinatensystem 3D	Patientenkoordinatensystem X	Patientenkoordinatensystem Y	Patientenkoordinatensystem Z	Patientenkoordinatensystem 3D	Extra Wert X	Extra Wert Y	Extra Wert Z	Extra Wert 3D	Extra Wert Beschreibung
Ansichten > Ergebnisse varus valgus Tibia > varus valgus Tibia proj.	10.5 °	5.2 °	45.9 °	11.5 °	13.5 °	2.1 °	20 °	11.5 °
Ansichten > Ergebnisse varus valgus Femur > varus valgus Femur proj.	5.7 °	1.1 °	6.9 °	4.8 °	0 °	0 °	4.8 °	4.8 °
Ansichten > Ergebnisse Torsionswinkel Tibia > Torsionswinkel proj. auf Ebene Tibia axial	1.2 °	2.6 °	5.6 °	5.7 °	3.3 °	8.3 °	4.7 °	5.7 °
Ansichten > Ergebnisse FTR (femorotibiale Rotation) proj. > FTR (femorotibial Rotation) proj.	1.4 °	3.2 °	6.4 °	6.5 °	3.8 °	11.4 °	5.4 °	6.5 °
Ansichten > Ergebnisse AT-Winkel proj. > Winkel Schenkelhalsachse Femurachse (mittels Ebene manuell)	105.1 °	153.8 °	82.1 °	106.6 °	93.8 °	124.1 °	108.2 °	106.6 °
Ansichten > Ergebnisse AT-Winkel proj. > Winkel Schenkelhalsachse Femurachse (Femur Hals Basis manuell definiert)	134.1 °	166.5 °	116.3 °	139 °	90.4 °	155.9 °	143.3 °	139 °
Ansichten > Ergebnisse AT-Winkel proj. > Antetorsionswinkel (über Ebene manuell bestimmt) proj	40.9 °	120.5 °	39.6 °	52.8 °	52.8 °	180 °	0 °	52.8 °
Ansichten > Ergebnisse AT-Winkel proj. > Antetorsionswinkel (Femur Hals Basis manuell) proj	21.1 °	107.6 °	23.7 °	31.2 °	31.2 °	90 °	0 °	31.2 °
Ansichten > Ergebnis Tibiotalare Torsion (TTT) > Tibiotalare Torsion (TTT) proj.	0.1 °	0.4 °	0.6 °	0.6 °	0.3 °	2.1 °	0.5 °	0.6 °
Ansichten > Eingaben varus valgus Tibia > Tibiaachse proximal	38.6 mm	45.5 mm	152.4 mm		4.9 mm rechts	75.7 mm anterior	43.8 mm inferior
Ansichten > Eingaben varus valgus Tibia > Tibiaachse distal	35.9 mm	51.5 mm	185.4 mm		4.1 mm rechts	95.1 mm anterior	71.3 mm inferior
Ansichten > Eingaben varus valgus Tibia > prox. Tibiahinterkante medial (varus valgus)	41.9 mm	39.7 mm	118.6 mm		6.3 mm rechts	55.7 mm anterior	15.8 mm inferior
Ansichten > Eingaben varus valgus Tibia > prox. Tibiahinterkante medial	39.2 mm	44.4 mm	121 mm		5.1 mm rechts	53.8 mm anterior	21.3 mm inferior
Ansichten > Eingaben varus valgus Tibia > prox. Tibiahinterkante lateral (varus valgus)	31.9 mm	37.5 mm	120.1 mm		3.9 mm links	56.2 mm anterior	17.5 mm inferior
Ansichten > Eingaben varus valgus Tibia > prox. Tibiahinterkante lateral	30.8 mm	40.6 mm	123.4 mm		4.1 mm links	56.4 mm anterior	22 mm inferior
Ansichten > Eingaben varus valgus Tibia > dist. Tibiavorderkante medial (varus valgus)	37.6 mm	55.3 mm	194.4 mm		6.9 mm rechts	99.4 mm anterior	79.8 mm inferior
Ansichten > Eingaben varus valgus Tibia > dist. Tibiavorderkante medial	40.7 mm	51.2 mm	195.8 mm		8.6 mm rechts	103.8 mm anterior	77.2 mm inferior
Ansichten > Eingaben varus valgus Tibia > dist. Tibiavorderkante lateral (varus valgus)	32.6 mm	52.8 mm	194.4 mm		1.4 mm rechts	100.1 mm anterior	79.1 mm inferior
Ansichten > Eingaben varus valgus Tibia > dist. Tibiavorderkante lateral	33.2 mm	48.3 mm	196 mm		0.7 mm rechts	104.3 mm anterior	76.9 mm inferior
Ansichten > Eingaben varus valgus Femur > Kondyle medial	40.8 mm	42.3 mm	116.4 mm		6 mm rechts	52.1 mm anterior	16.3 mm inferior
Ansichten > Eingaben varus valgus Femur > Kondyle lateral	30.7 mm	38.6 mm	117 mm		4.8 mm links	53.1 mm anterior	16.3 mm inferior
Ansichten > Eingaben varus valgus Femur > Femurachsenpunkt proximal	28.1 mm	63.7 mm	67.4 mm		0 mm	0 mm	0 mm
Ansichten > Eingaben varus valgus Femur > Femurachsenpunkt distal	35.5 mm	39.3 mm	94.1 mm		0 mm	36.9 mm anterior	0 mm
Ansichten > Eingaben Tibiotalare Torsion (TTT) > Tibiaachse proximal	38.6 mm	45.5 mm	152.4 mm		4.9 mm rechts	75.7 mm anterior	43.8 mm inferior
Ansichten > Eingaben Tibiotalare Torsion (TTT) > Tibiaachse distal	35.9 mm	51.5 mm	185.4 mm		4.1 mm rechts	95.1 mm anterior	71.3 mm inferior
Ansichten > Eingaben Tibiotalare Torsion (TTT) > Talus medial	38.8 mm	51.4 mm	199.9 mm		7 mm rechts	106.3 mm anterior	80.6 mm inferior
Ansichten > Eingaben Tibiotalare Torsion (TTT) > Talus lateral	33.1 mm	49.2 mm	199.8 mm		0.8 mm rechts	106.5 mm anterior	80.2 mm inferior
Ansichten > Eingaben Tibiotalare Torsion (TTT) > dist. Tibiavorderkante medial	40.7 mm	51.2 mm	195.8 mm		8.6 mm rechts	103.8 mm anterior	77.2 mm inferior
Ansichten > Eingaben Tibiotalare Torsion (TTT) > dist. Tibiavorderkante lateral	33.2 mm	48.3 mm	196 mm		0.7 mm rechts	104.3 mm anterior	76.9 mm inferior
Ansichten > Eingaben Tibia Torsionswinkel > Tibiaachse proximal	38.6 mm	45.5 mm	152.4 mm		4.9 mm rechts	75.7 mm anterior	43.8 mm inferior
Ansichten > Eingaben Tibia Torsionswinkel > Tibiaachse distal	35.9 mm	51.5 mm	185.4 mm		4.1 mm rechts	95.1 mm anterior	71.3 mm inferior
Ansichten > Eingaben Tibia Torsionswinkel > prox. Tibiahinterkante medial	39.2 mm	44.4 mm	121 mm		5.1 mm rechts	53.8 mm anterior	21.3 mm inferior
Ansichten > Eingaben Tibia Torsionswinkel > prox. Tibiahinterkante lateral	30.8 mm	40.6 mm	123.4 mm		4.1 mm links	56.4 mm anterior	22 mm inferior
Ansichten > Eingaben Tibia Torsionswinkel > dist. Tibiavorderkante medial	40.7 mm	51.2 mm	195.8 mm		8.6 mm rechts	103.8 mm anterior	77.2 mm inferior
Ansichten > Eingaben Tibia Torsionswinkel > dist. Tibiavorderkante lateral	33.2 mm	48.3 mm	196 mm		0.7 mm rechts	104.3 mm anterior	76.9 mm inferior
Ansichten > Eingaben FTR (femorotibiale Rotation) proj. > Tibiaachse proximal	38.6 mm	45.5 mm	152.4 mm		4.9 mm rechts	75.7 mm anterior	43.8 mm inferior
Ansichten > Eingaben FTR (femorotibiale Rotation) proj. > Tibiaachse distal	35.9 mm	51.5 mm	185.4 mm		4.1 mm rechts	95.1 mm anterior	71.3 mm inferior
Ansichten > Eingaben FTR (femorotibiale Rotation) proj. > prox. Tibiahinterkante medial	39.2 mm	44.4 mm	121 mm		5.1 mm rechts	53.8 mm anterior	21.3 mm inferior
Ansichten > Eingaben FTR (femorotibiale Rotation) proj. > prox. Tibiahinterkante lateral	30.8 mm	40.6 mm	123.4 mm		4.1 mm links	56.4 mm anterior	22 mm inferior
Ansichten > Eingaben FTR (femorotibiale Rotation) proj. > Kondyle medial	40.8 mm	42.3 mm	116.4 mm		6 mm rechts	52.1 mm anterior	16.3 mm inferior
Ansichten > Eingaben FTR (femorotibiale Rotation) proj. > Kondyle lateral	30.7 mm	38.6 mm	117 mm		4.8 mm links	53.1 mm anterior	16.3 mm inferior
Ansichten > Eingaben AT Winkel proj. > Kondyle medial	40.8 mm	42.3 mm	116.4 mm		6 mm rechts	52.1 mm anterior	16.3 mm inferior
Ansichten > Eingaben AT Winkel proj. > Kondyle lateral	30.7 mm	38.6 mm	117 mm		4.8 mm links	53.1 mm anterior	16.3 mm inferior
Ansichten > Eingaben AT Winkel proj. > Femurkopfmittelpunkt	32.9 mm	75.5 mm	50.1 mm		8 mm rechts	19.3 mm posterior	4.7 mm superior
Ansichten > Eingaben AT Winkel proj. > Femurachsenpunkt proximal	28.1 mm	63.7 mm	67.4 mm		0 mm	0 mm	0 mm
Ansichten > Eingaben AT Winkel proj. > Femurachsenpunkt distal	35.5 mm	39.3 mm	94.1 mm		0 mm	36.9 mm anterior	0 mm
Ansichten > Eingaben AT Winkel proj. > Femur Hals Basis manuell	26.6 mm	69.6 mm	61 mm		0.2 mm rechts	8.8 mm posterior	0 mm inferior
Ansichten > Eingaben AT Winkel proj. > Femur Hals Basis (ermittelt durch Proj. auf Ebene manuell)	30 mm	74.8 mm	51.7 mm		5 mm rechts	18.3 mm posterior	3.4 mm superior
Ansichten > Eingaben AT Winkel proj. > Ebene manuell
Ansichten > Eingaben AT Winkel proj. > Punkte auf Kopf
Ansichten > Ansicht Werkzeuge varus valgus Tibia > tmp zur Definition der Senkrechten auf tibia vk und hk	37.2 mm	48.5 mm	168.9 mm		4.5 mm rechts	85.4 mm anterior	57.6 mm inferior
Ansichten > Ansicht Werkzeuge varus valgus Tibia > tmp proj. auf Ebene tibia coronar	37.2 mm	48.5 mm	168.9 mm		4.5 mm rechts	85.4 mm anterior	57.6 mm inferior
Ansichten > Ansicht Werkzeuge varus valgus Tibia > Tibiaachse proximal	38.6 mm	45.5 mm	152.4 mm		4.9 mm rechts	75.7 mm anterior	43.8 mm inferior
Ansichten > Ansicht Werkzeuge varus valgus Tibia > Tibiaachse distal	35.9 mm	51.5 mm	185.4 mm		4.1 mm rechts	95.1 mm anterior	71.3 mm inferior
Ansichten > Ansicht Werkzeuge varus valgus Tibia > prox. Tibiahinterkante medial proj. auf Ebene tibia coronar (varus valgus)	41.9 mm	39.7 mm	118.6 mm		6.3 mm rechts	55.7 mm anterior	15.8 mm inferior
Ansichten > Ansicht Werkzeuge varus valgus Tibia > prox. Tibiahinterkante medial (varus valgus)	41.9 mm	39.7 mm	118.6 mm		6.3 mm rechts	55.7 mm anterior	15.8 mm inferior
Ansichten > Ansicht Werkzeuge varus valgus Tibia > prox. Tibiahinterkante lateral proj. auf Ebene tibia coronar (varus valgus)	32.9 mm	35.5 mm	120.6 mm		3.5 mm links	58.1 mm anterior	16.2 mm inferior
Ansichten > Ansicht Werkzeuge varus valgus Tibia > prox. Tibiahinterkante lateral (varus valgus)	31.9 mm	37.5 mm	120.1 mm		3.9 mm links	56.2 mm anterior	17.5 mm inferior
Ansichten > Ansicht Werkzeuge varus valgus Tibia > Ende der Verlängerung Senkrechte auf tibia vk (varus valgus)	41.6 mm	39.9 mm	119.8 mm		6.1 mm rechts	56.4 mm anterior	16.8 mm inferior
Ansichten > Ansicht Werkzeuge varus valgus Tibia > Ende der Senkrechte auf tibia hk (varus valgus)	32.7 mm	35.4 mm	120.7 mm		3.8 mm links	58.2 mm anterior	16.2 mm inferior
Ansichten > Ansicht Werkzeuge varus valgus Tibia > dist. Tibiavorderkante medial proj. auf Ebene tibia coronar (varus valgus)	38 mm	54.6 mm	194.6 mm		7.1 mm rechts	100.1 mm anterior	79.3 mm inferior
Ansichten > Ansicht Werkzeuge varus valgus Tibia > dist. Tibiavorderkante medial (varus valgus)	37.6 mm	55.3 mm	194.4 mm		6.9 mm rechts	99.4 mm anterior	79.8 mm inferior
Ansichten > Ansicht Werkzeuge varus valgus Tibia > dist. Tibiavorderkante lateral proj. auf Ebene tibia coronar (varus valgus)	33 mm	52 mm	194.6 mm		1.6 mm rechts	100.8 mm anterior	78.6 mm inferior
Ansichten > Ansicht Werkzeuge varus valgus Tibia > dist. Tibiavorderkante lateral (varus valgus)	32.6 mm	52.8 mm	194.4 mm		1.4 mm rechts	100.1 mm anterior	79.1 mm inferior
Ansichten > Ansicht Werkzeuge varus valgus Tibia > Verlängerung Senkrechte auf tibia vk (varus valgus)	4.4 mm	8.7 mm	49.1 mm	50 mm	1.5 mm rechts	29 mm posterior	40.7 mm superior	50 mm
Ansichten > Ansicht Werkzeuge varus valgus Tibia > Tibiaachse	2.7 mm	5.9 mm	33 mm	33.6 mm	0.8 mm rechts	19.5 mm posterior	27.4 mm superior	33.6 mm
Ansichten > Ansicht Werkzeuge varus valgus Tibia > Senkrechte auf dist. Tibiavorderkante in Ebene tibia coronar (varus valgus)	2.3 mm	4.5 mm	25.7 mm	26.2 mm	0.8 mm links	15.2 mm anterior	21.3 mm inferior	26.2 mm
Ansichten > Ansicht Werkzeuge varus valgus Tibia > Senkrecht auf prox. Tibiahinterkante in Ebene tibia coronar (varus valgus)	4.6 mm	13.1 mm	48.2 mm	50.2 mm	8.3 mm links	27.2 mm posterior	41.4 mm superior	50.2 mm
Ansichten > Ansicht Werkzeuge varus valgus Tibia > prox. Tibiahinterkante proj auf Ebene tibia coronar (varus valgus)	8.9 mm	4.2 mm	2 mm	10.1 mm	9.7 mm rechts	2.4 mm posterior	0.4 mm superior	10.1 mm
Ansichten > Ansicht Werkzeuge varus valgus Tibia > prox. Tibiahinterkante (varus valgus)	10 mm	2.1 mm	1.5 mm	10.3 mm	10.2 mm rechts	0.5 mm posterior	1.7 mm superior	10.3 mm
Ansichten > Ansicht Werkzeuge varus valgus Tibia > dist. Tibiavorderkante proj. auf Ebene tibia coronar (varus valgus)	4.9 mm	2.6 mm	0 mm	5.6 mm	5.5 mm rechts	0.7 mm posterior	0.7 mm inferior	5.6 mm
Ansichten > Ansicht Werkzeuge varus valgus Tibia > dist. Tibiavorderkante (varus valgus)	5 mm	2.5 mm	0 mm	5.6 mm	5.5 mm rechts	0.7 mm posterior	0.7 mm inferior	5.6 mm
Ansichten > Ansicht Werkzeuge varus valgus Tibia > varus valgus Tibia proj.	10.5 °	5.2 °	45.9 °	11.5 °	13.5 °	2.1 °	20 °	11.5 °
Ansichten > Ansicht Werkzeuge varus valgus Tibia > Tibia coronar
Ansichten > Ansicht Werkzeuge varus valgus Tibia > ks tibia prox.
Ansichten > Ansicht Werkzeuge varus valgus Femur > Kondyle medial proj. auf Ebene Femur coronar	44.2 mm	31 mm	105.2 mm		6 mm rechts	52.1 mm anterior	0 mm
Ansichten > Ansicht Werkzeuge varus valgus Femur > Kondyle medial	40.8 mm	42.3 mm	116.4 mm		6 mm rechts	52.1 mm anterior	16.3 mm inferior
Ansichten > Ansicht Werkzeuge varus valgus Femur > Kondyle lateral proj auf Ebene Femur coronar	34.1 mm	27.3 mm	105.8 mm		4.8 mm links	53.1 mm anterior	0 mm
Ansichten > Ansicht Werkzeuge varus valgus Femur > Kondyle lateral	30.7 mm	38.6 mm	117 mm		4.8 mm links	53.1 mm anterior	16.3 mm inferior
Ansichten > Ansicht Werkzeuge varus valgus Femur > Femurachsenpunkt proximal	28.1 mm	63.7 mm	67.4 mm		0 mm	0 mm	0 mm
Ansichten > Ansicht Werkzeuge varus valgus Femur > Femurachsenpunkt distal	35.5 mm	39.3 mm	94.1 mm		0 mm	36.9 mm anterior	0 mm
Ansichten > Ansicht Werkzeuge varus valgus Femur > Femur prox. proj. auf Ebene Femur coronar	28.1 mm	63.7 mm	67.4 mm		0 mm	0 mm posterior	0 mm
Ansichten > Ansicht Werkzeuge varus valgus Femur > Endpunkt Verlängerung der Senkrechten auf Kondylenachse	21.6 mm	70.9 mm	58 mm		4.2 mm links	12.9 mm posterior	0 mm inferior
Ansichten > Ansicht Werkzeuge varus valgus Femur > Endpunkt Senkrechte auf Kondylenachse	39.9 mm	29.4 mm	105.4 mm		1.3 mm rechts	52.5 mm anterior	0 mm superior
Ansichten > Ansicht Werkzeuge varus valgus Femur > Verlängerung der Senkrechten auf Kondylenachse	13.9 mm	31.7 mm	36.1 mm	50 mm	4.2 mm links	49.8 mm posterior	0 mm	50 mm
Ansichten > Ansicht Werkzeuge varus valgus Femur > Senkrechte auf Kondylenachse	4.4 mm	9.9 mm	11.3 mm	15.6 mm	1.3 mm rechts	15.6 mm anterior	0 mm	15.6 mm
Ansichten > Ansicht Werkzeuge varus valgus Femur > Kondylenachse proj. auf Ebene Femur coronar	10.1 mm	3.7 mm	0.6 mm	10.8 mm	10.8 mm links	0.9 mm anterior	0 mm	10.8 mm
Ansichten > Ansicht Werkzeuge varus valgus Femur > Kondylenachse	10.1 mm	3.7 mm	0.6 mm	10.8 mm	10.8 mm links	0.9 mm anterior	0 mm	10.8 mm
Ansichten > Ansicht Werkzeuge varus valgus Femur > Femurachse proj. auf Ebene Femur coronar
Ansichten > Ansicht Werkzeuge varus valgus Femur > Femurachse	7.4 mm	24.4 mm	26.8 mm	36.9 mm	0 mm	36.9 mm posterior	0 mm	36.9 mm
Ansichten > Ansicht Werkzeuge varus valgus Femur > varus valgus Femur proj.	5.7 °	1.1 °	6.9 °	4.8 °	0 °	0 °	4.8 °	4.8 °
Ansichten > Ansicht Werkzeuge varus valgus Femur > Femur coronar
Ansichten > Ansicht Werkzeuge varus valgus Femur > ks femur
Ansichten > Ansicht Werkzeuge Torsionswinkel Tibia > Tibiaachse proximal	38.6 mm	45.5 mm	152.4 mm		4.9 mm rechts	75.7 mm anterior	43.8 mm inferior
Ansichten > Ansicht Werkzeuge Torsionswinkel Tibia > Tibiaachse distal	35.9 mm	51.5 mm	185.4 mm		4.1 mm rechts	95.1 mm anterior	71.3 mm inferior
Ansichten > Ansicht Werkzeuge Torsionswinkel Tibia > prox. Tibiahinterkante medial proj. auf Ebene Tibia axial	34.1 mm	55.9 mm	184.5 mm		3.7 mm rechts	91.2 mm anterior	74 mm inferior
Ansichten > Ansicht Werkzeuge Torsionswinkel Tibia > prox. Tibiahinterkante medial	39.2 mm	44.4 mm	121 mm		5.1 mm rechts	53.8 mm anterior	21.3 mm inferior
Ansichten > Ansicht Werkzeuge Torsionswinkel Tibia > prox. Tibiahinterkante lateral proj. auf Ebene Tibia axial	25.8 mm	51.6 mm	184.6 mm		5.5 mm links	92.4 mm anterior	72.9 mm inferior
Ansichten > Ansicht Werkzeuge Torsionswinkel Tibia > prox. Tibiahinterkante lateral	30.8 mm	40.6 mm	123.4 mm		4.1 mm links	56.4 mm anterior	22 mm inferior
Ansichten > Ansicht Werkzeuge Torsionswinkel Tibia > dist. Tibiavorderkante medial proj. auf Ebene Tibia axial	41.4 mm	49.5 mm	186.2 mm		8.8 mm rechts	98.1 mm anterior	69.3 mm inferior
Ansichten > Ansicht Werkzeuge Torsionswinkel Tibia > dist. Tibiavorderkante medial	40.7 mm	51.2 mm	195.8 mm		8.6 mm rechts	103.8 mm anterior	77.2 mm inferior
Ansichten > Ansicht Werkzeuge Torsionswinkel Tibia > dist. Tibiavorderkante lateral proj. auf Ebene Tibia axial	34 mm	46.5 mm	186.1 mm		0.9 mm rechts	98.6 mm anterior	68.7 mm inferior
Ansichten > Ansicht Werkzeuge Torsionswinkel Tibia > dist. Tibiavorderkante lateral	33.2 mm	48.3 mm	196 mm		0.7 mm rechts	104.3 mm anterior	76.9 mm inferior
Ansichten > Ansicht Werkzeuge Torsionswinkel Tibia > prox. Tibiahinterkante proj. auf Ebene Tibia axial	8.3 mm	4.3 mm	0.1 mm	9.3 mm	9.2 mm rechts	1.3 mm posterior	1.2 mm inferior	9.3 mm
Ansichten > Ansicht Werkzeuge Torsionswinkel Tibia > prox. Tibiahinterkante	8.5 mm	3.9 mm	2.4 mm	9.6 mm	9.2 mm rechts	2.6 mm posterior	0.8 mm superior	9.6 mm
Ansichten > Ansicht Werkzeuge Torsionswinkel Tibia > dist. Tibiavorderkante proj. auf Ebene Tibia axial	7.4 mm	3 mm	0.1 mm	8 mm	8 mm rechts	0.4 mm posterior	0.5 mm inferior	8 mm
Ansichten > Ansicht Werkzeuge Torsionswinkel Tibia > dist. Tibiavorderkante	7.4 mm	2.9 mm	0.2 mm	8 mm	8 mm rechts	0.6 mm posterior	0.3 mm inferior	8 mm
Ansichten > Ansicht Werkzeuge Torsionswinkel Tibia > Torsionswinkel proj. auf Ebene Tibia axial	1.2 °	2.6 °	5.6 °	5.7 °	3.3 °	8.3 °	4.7 °	5.7 °
Ansichten > Ansicht Werkzeuge Torsionswinkel Tibia > Tibia axial
Ansichten > Ansicht Werkzeuge Torsionswinkel Tibia > ks tibia prox.
Ansichten > Ansicht Werkzeuge Tibiotalare Torsion (TTT) > Tibiaachse proximal	38.6 mm	45.5 mm	152.4 mm		4.9 mm rechts	75.7 mm anterior	43.8 mm inferior
Ansichten > Ansicht Werkzeuge Tibiotalare Torsion (TTT) > Tibiaachse distal	35.9 mm	51.5 mm	185.4 mm		4.1 mm rechts	95.1 mm anterior	71.3 mm inferior
Ansichten > Ansicht Werkzeuge Tibiotalare Torsion (TTT) > Talus medial proj. auf Ebene Tibia axial	40 mm	48.9 mm	186.2 mm		7.3 mm rechts	98.2 mm anterior	69.2 mm inferior
Ansichten > Ansicht Werkzeuge Tibiotalare Torsion (TTT) > Talus medial	38.8 mm	51.4 mm	199.9 mm		7 mm rechts	106.3 mm anterior	80.6 mm inferior
Ansichten > Ansicht Werkzeuge Tibiotalare Torsion (TTT) > Talus lateral proj. auf Ebene Tibia axial	34.2 mm	46.7 mm	186.1 mm		1.1 mm rechts	98.5 mm anterior	68.8 mm inferior
Ansichten > Ansicht Werkzeuge Tibiotalare Torsion (TTT) > Talus lateral	33.1 mm	49.2 mm	199.8 mm		0.8 mm rechts	106.5 mm anterior	80.2 mm inferior
Ansichten > Ansicht Werkzeuge Tibiotalare Torsion (TTT) > dist. Tibiavorderkante medial proj. auf Ebene Tibia axial	41.4 mm	49.5 mm	186.2 mm		8.8 mm rechts	98.1 mm anterior	69.3 mm inferior
Ansichten > Ansicht Werkzeuge Tibiotalare Torsion (TTT) > dist. Tibiavorderkante medial	40.7 mm	51.2 mm	195.8 mm		8.6 mm rechts	103.8 mm anterior	77.2 mm inferior
Ansichten > Ansicht Werkzeuge Tibiotalare Torsion (TTT) > dist. Tibiavorderkante lateral proj. auf Ebene Tibia axial	34 mm	46.5 mm	186.1 mm		0.9 mm rechts	98.6 mm anterior	68.7 mm inferior
Ansichten > Ansicht Werkzeuge Tibiotalare Torsion (TTT) > dist. Tibiavorderkante lateral	33.2 mm	48.3 mm	196 mm		0.7 mm rechts	104.3 mm anterior	76.9 mm inferior
Ansichten > Ansicht Werkzeuge Tibiotalare Torsion (TTT) > Talusachse proj. auf Ebene Tibia axial	5.8 mm	2.2 mm	0.1 mm	6.2 mm	6.2 mm links	0.3 mm anterior	0.4 mm superior	6.2 mm
Ansichten > Ansicht Werkzeuge Tibiotalare Torsion (TTT) > dist. Tibiavorderkante proj. auf Ebene Tibia axial	7.4 mm	3 mm	0.1 mm	8 mm	8 mm rechts	0.4 mm posterior	0.5 mm inferior	8 mm
Ansichten > Ansicht Werkzeuge Tibiotalare Torsion (TTT) > Tibiotalare Torsion (TTT) proj.	0.1 °	0.4 °	0.6 °	0.6 °	0.3 °	2.1 °	0.5 °	0.6 °
Ansichten > Ansicht Werkzeuge Tibiotalare Torsion (TTT) > Tibia axial
Ansichten > Ansicht Werkzeuge Tibiotalare Torsion (TTT) > ks tibia prox.
Ansichten > Ansicht Werkzeuge FTR > prox. Tibiahinterkante medial proj. auf Ebene Tibia axial	34.1 mm	55.9 mm	184.5 mm		3.7 mm rechts	91.2 mm anterior	74 mm inferior
Ansichten > Ansicht Werkzeuge FTR > prox. Tibiahinterkante medial	39.2 mm	44.4 mm	121 mm		5.1 mm rechts	53.8 mm anterior	21.3 mm inferior
Ansichten > Ansicht Werkzeuge FTR > prox. Tibiahinterkante lateral proj. auf Ebene Tibia axial	25.8 mm	51.6 mm	184.6 mm		5.5 mm links	92.4 mm anterior	72.9 mm inferior
Ansichten > Ansicht Werkzeuge FTR > prox. Tibiahinterkante lateral	30.8 mm	40.6 mm	123.4 mm		4.1 mm links	56.4 mm anterior	22 mm inferior
Ansichten > Ansicht Werkzeuge FTR > Kondyle medial proj. auf Ebene Tibia axial	35.2 mm	54.6 mm	184.8 mm		4.4 mm rechts	92.5 mm anterior	73.2 mm inferior
Ansichten > Ansicht Werkzeuge FTR > Kondyle medial	40.8 mm	42.3 mm	116.4 mm		6 mm rechts	52.1 mm anterior	16.3 mm inferior
Ansichten > Ansicht Werkzeuge FTR > Kondyle lateral proj auf Ebene Tibia axial	25.1 mm	50.8 mm	184.7 mm		6.4 mm links	92.9 mm anterior	72.5 mm inferior
Ansichten > Ansicht Werkzeuge FTR > Kondyle lateral	30.7 mm	38.6 mm	117 mm		4.8 mm links	53.1 mm anterior	16.3 mm inferior
Ansichten > Ansicht Werkzeuge FTR > prox. Tibiahinterkante proj. auf Ebene Tibia axial	8.3 mm	4.3 mm	0.1 mm	9.3 mm	9.2 mm rechts	1.3 mm posterior	1.2 mm inferior	9.3 mm
Ansichten > Ansicht Werkzeuge FTR > prox. Tibiahinterkante	8.5 mm	3.9 mm	2.4 mm	9.6 mm	9.2 mm rechts	2.6 mm posterior	0.8 mm superior	9.6 mm
Ansichten > Ansicht Werkzeuge FTR > Kondylenachse	10.1 mm	3.7 mm	0.6 mm	10.8 mm	10.8 mm links	0.9 mm anterior	0 mm	10.8 mm
Ansichten > Ansicht Werkzeuge FTR > Kondyle proj. auf Ebene Tibia axial	10.1 mm	3.9 mm	0.1 mm	10.8 mm	10.7 mm links	0.5 mm anterior	0.6 mm superior	10.8 mm
Ansichten > Ansicht Werkzeuge FTR > FTR (femorotibial Rotation) proj.	1.4 °	3.2 °	6.4 °	6.5 °	3.8 °	11.4 °	5.4 °	6.5 °
Ansichten > Ansicht Werkzeuge FTR > Tibia axial
Ansichten > Ansicht Werkzeuge FTR > ks tibia prox.
Ansichten > Ansicht Werkzeuge AT-Winkel (best. mittels Ebene) > TMP B	43.9 mm	65.9 mm	65 mm		15.7 mm rechts	0 mm posterior	3.4 mm superior
Ansichten > Ansicht Werkzeuge AT-Winkel (best. mittels Ebene) > Neue Linie 31	10.3 mm	3.1 mm	0 mm	10.8 mm	10.8 mm rechts	0 mm	0 mm	10.8 mm
Ansichten > Ansicht Werkzeuge AT-Winkel (best. mittels Ebene) > Antetorsionswinkel korrigiert	15.6 °	90.9 °	17.1 °	23 °	23 °	172.9 °	0 °	23 °
Ansichten > Ansicht Werkzeuge AT-Winkel (best. mittels Ebene) > tmp A	38.6 mm	66.9 mm	67.4 mm		11 mm rechts	0 mm posterior	0 mm inferior
Ansichten > Ansicht Werkzeuge AT-Winkel (best. mittels Ebene) > TMP6	47.1 mm	65.9 mm	64.2 mm		18.8 mm rechts	0 mm posterior	4.7 mm superior
Ansichten > Ansicht Werkzeuge AT-Winkel (best. mittels Ebene) > TMP5	25.6 mm	99.8 mm	23.4 mm		8 mm rechts	56.3 mm posterior	4.7 mm superior
Ansichten > Ansicht Werkzeuge AT-Winkel (best. mittels Ebene) > Kondyle medial	40.8 mm	42.3 mm	116.4 mm		6 mm rechts	52.1 mm anterior	16.3 mm inferior
Ansichten > Ansicht Werkzeuge AT-Winkel (best. mittels Ebene) > Kondyle lateral	30.7 mm	38.6 mm	117 mm		4.8 mm links	53.1 mm anterior	16.3 mm inferior
Ansichten > Ansicht Werkzeuge AT-Winkel (best. mittels Ebene) > Femurkopfmittelpunkt	32.9 mm	75.5 mm	50.1 mm		8 mm rechts	19.3 mm posterior	4.7 mm superior
Ansichten > Ansicht Werkzeuge AT-Winkel (best. mittels Ebene) > Femurachsenpunkt proximal	28.1 mm	63.7 mm	67.4 mm		0 mm	0 mm	0 mm
Ansichten > Ansicht Werkzeuge AT-Winkel (best. mittels Ebene) > Femurachsenpunkt distal	35.5 mm	39.3 mm	94.1 mm		0 mm	36.9 mm anterior	0 mm
Ansichten > Ansicht Werkzeuge AT-Winkel (best. mittels Ebene) > Femur Hals Basis manuell Pro	28.4 mm	63.7 mm	67.4 mm		0.2 mm rechts	0 mm posterior	0 mm inferior
Ansichten > Ansicht Werkzeuge AT-Winkel (best. mittels Ebene) > Femur Hals Basis manuell	26.6 mm	69.6 mm	61 mm		0.2 mm rechts	8.8 mm posterior	0 mm inferior
Ansichten > Ansicht Werkzeuge AT-Winkel (best. mittels Ebene) > Femur Hals Basis (ermittelt durch Proj. auf Ebene manuell)	30 mm	74.8 mm	51.7 mm		5 mm rechts	18.3 mm posterior	3.4 mm superior
Ansichten > Ansicht Werkzeuge AT-Winkel (best. mittels Ebene) > Femur Hals Basis (Ebene) proj. auf Ebene Femur axial	33.6 mm	62.7 mm	65 mm		5 mm rechts	0 mm posterior	3.4 mm superior
Ansichten > Ansicht Werkzeuge AT-Winkel (best. mittels Ebene) > AxPro_Kopfszentrum	36.8 mm	62.7 mm	64.1 mm		8 mm rechts	0 mm posterior	4.7 mm superior
Ansichten > Ansicht Werkzeuge AT-Winkel (best. mittels Ebene) > AxPro_Kondyle medial	30.4 mm	76.7 mm	78.6 mm		6 mm rechts	0 mm anterior	16.3 mm inferior
Ansichten > Ansicht Werkzeuge AT-Winkel (best. mittels Ebene) > AxPro_Kondyle lateral	20.1 mm	73.6 mm	78.6 mm		4.8 mm links	0 mm anterior	16.3 mm inferior
Ansichten > Ansicht Werkzeuge AT-Winkel (best. mittels Ebene) > Kopfzentrum - Femur Hals Basis (manuell) Linie	6.4 mm	5.9 mm	10.8 mm	13.9 mm	7.8 mm links	10.5 mm anterior	4.7 mm inferior	13.9 mm
Ansichten > Ansicht Werkzeuge AT-Winkel (best. mittels Ebene) > Kopfzentrum - Femur Hals Basis (durch Ebene) Linie	3 mm	0.6 mm	1.6 mm	3.4 mm	3 mm links	1 mm anterior	1.3 mm inferior	3.4 mm
Ansichten > Ansicht Werkzeuge AT-Winkel (best. mittels Ebene) > Kondyle_Femur Hals Basis Prox	10.3 mm	3.1 mm	0 mm	10.8 mm	10.8 mm rechts	0 mm	0 mm	10.8 mm
Ansichten > Ansicht Werkzeuge AT-Winkel (best. mittels Ebene) > Kondyle_AxPro_Kopfzentrum	10.3 mm	3.1 mm	0 mm	10.8 mm	10.8 mm rechts	0 mm	0 mm	10.8 mm
Ansichten > Ansicht Werkzeuge AT-Winkel (best. mittels Ebene) > Femurachse Kopfzentrum	7.4 mm	24.4 mm	26.8 mm	36.9 mm	0 mm	36.9 mm posterior	0 mm	36.9 mm
Ansichten > Ansicht Werkzeuge AT-Winkel (best. mittels Ebene) > Femurachse	7.4 mm	24.4 mm	26.8 mm	36.9 mm	0 mm	36.9 mm posterior	0 mm	36.9 mm
Ansichten > Ansicht Werkzeuge AT-Winkel (best. mittels Ebene) > AxPro_Kondyle	10.3 mm	3.1 mm	0 mm	10.8 mm	10.8 mm rechts	0 mm	0 mm	10.8 mm
Ansichten > Ansicht Werkzeuge AT-Winkel (best. mittels Ebene) > Winkel Schenkelhalsachse Femurachse (mittels Ebene manuell)	105.1 °	153.8 °	82.1 °	106.6 °	93.8 °	124.1 °	108.2 °	106.6 °
Ansichten > Ansicht Werkzeuge AT-Winkel (best. mittels Ebene) > Winkel Schenkelhalsachse Femurachse (Femur Hals Basis manuell definiert)	134.1 °	166.5 °	116.3 °	139 °	90.4 °	155.9 °	143.3 °	139 °
Ansichten > Ansicht Werkzeuge AT-Winkel (best. mittels Ebene) > Antetorsionswinkel (über Ebene manuell bestimmt) proj	40.9 °	120.5 °	39.6 °	52.8 °	52.8 °	180 °	0 °	52.8 °
Ansichten > Ansicht Werkzeuge AT-Winkel (best. mittels Ebene) > Antetorsionswinkel (Femur Hals Basis manuell) proj	21.1 °	107.6 °	23.7 °	31.2 °	31.2 °	90 °	0 °	31.2 °
Ansichten > Ansicht Werkzeuge AT-Winkel (best. mittels Ebene) > Femur axial
Ansichten > Ansicht Werkzeuge AT-Winkel (best. mittels Ebene) > Ebene manuell
Ansichten > Ansicht Werkzeuge AT-Winkel (best. mittels Ebene) > ks femur
Ansichten > Ansicht Werkzeuge AT-Winkel (best. mittels Ebene) > Kopie ks femur
Ansichten > Ansicht Werkzeuge AT-Winkel (best. mittels Ebene) > Punkte auf Kopf
Werkzeuge > Punkte > tmp zur Definition der Senkrechten auf tibia vk und hk	37.2 mm	48.5 mm	168.9 mm		4.5 mm rechts	85.4 mm anterior	57.6 mm inferior
Werkzeuge > Punkte > tmp proj. auf Ebene tibia coronar	37.2 mm	48.5 mm	168.9 mm		4.5 mm rechts	85.4 mm anterior	57.6 mm inferior
Werkzeuge > Punkte > TMP B	43.9 mm	65.9 mm	65 mm		15.7 mm rechts	0 mm posterior	3.4 mm superior
Werkzeuge > Punkte > tmp A	38.6 mm	66.9 mm	67.4 mm		11 mm rechts	0 mm posterior	0 mm inferior
Werkzeuge > Punkte > TMP6	47.1 mm	65.9 mm	64.2 mm		18.8 mm rechts	0 mm posterior	4.7 mm superior
Werkzeuge > Punkte > TMP5	25.6 mm	99.8 mm	23.4 mm		8 mm rechts	56.3 mm posterior	4.7 mm superior
Werkzeuge > Punkte > Tibiaachse proximal	38.6 mm	45.5 mm	152.4 mm		4.9 mm rechts	75.7 mm anterior	43.8 mm inferior
Werkzeuge > Punkte > Tibiaachse distal	35.9 mm	51.5 mm	185.4 mm		4.1 mm rechts	95.1 mm anterior	71.3 mm inferior
Werkzeuge > Punkte > Talus medial proj. auf Ebene Tibia axial	40 mm	48.9 mm	186.2 mm		7.3 mm rechts	98.2 mm anterior	69.2 mm inferior
Werkzeuge > Punkte > Talus medial	38.8 mm	51.4 mm	199.9 mm		7 mm rechts	106.3 mm anterior	80.6 mm inferior
Werkzeuge > Punkte > Talus lateral proj. auf Ebene Tibia axial	34.2 mm	46.7 mm	186.1 mm		1.1 mm rechts	98.5 mm anterior	68.8 mm inferior
Werkzeuge > Punkte > Talus lateral	33.1 mm	49.2 mm	199.8 mm		0.8 mm rechts	106.5 mm anterior	80.2 mm inferior
Werkzeuge > Punkte > prox. Tibiahinterkante medial proj. auf Ebene tibia coronar (varus valgus)	41.9 mm	39.7 mm	118.6 mm		6.3 mm rechts	55.7 mm anterior	15.8 mm inferior
Werkzeuge > Punkte > prox. Tibiahinterkante medial proj. auf Ebene tibia coronar	41.4 mm	40.2 mm	121.9 mm		6 mm rechts	57.6 mm anterior	18.6 mm inferior
Werkzeuge > Punkte > prox. Tibiahinterkante medial proj. auf Ebene Tibia axial	34.1 mm	55.9 mm	184.5 mm		3.7 mm rechts	91.2 mm anterior	74 mm inferior
Werkzeuge > Punkte > prox. Tibiahinterkante medial (varus valgus)	41.9 mm	39.7 mm	118.6 mm		6.3 mm rechts	55.7 mm anterior	15.8 mm inferior
Werkzeuge > Punkte > prox. Tibiahinterkante medial	39.2 mm	44.4 mm	121 mm		5.1 mm rechts	53.8 mm anterior	21.3 mm inferior
Werkzeuge > Punkte > prox. Tibiahinterkante lateral proj. auf Ebene tibia coronar (varus valgus)	32.9 mm	35.5 mm	120.6 mm		3.5 mm links	58.1 mm anterior	16.2 mm inferior
Werkzeuge > Punkte > prox. Tibiahinterkante lateral proj. auf Ebene tibia coronar	33 mm	36.4 mm	124.3 mm		3.2 mm links	60.3 mm anterior	19.3 mm inferior
Werkzeuge > Punkte > prox. Tibiahinterkante lateral proj. auf Ebene Tibia axial	25.8 mm	51.6 mm	184.6 mm		5.5 mm links	92.4 mm anterior	72.9 mm inferior
Werkzeuge > Punkte > prox. Tibiahinterkante lateral (varus valgus)	31.9 mm	37.5 mm	120.1 mm		3.9 mm links	56.2 mm anterior	17.5 mm inferior
Werkzeuge > Punkte > prox. Tibiahinterkante lateral	30.8 mm	40.6 mm	123.4 mm		4.1 mm links	56.4 mm anterior	22 mm inferior
Werkzeuge > Punkte > Kondyle medial proj. auf Ebene Tibia axial	35.2 mm	54.6 mm	184.8 mm		4.4 mm rechts	92.5 mm anterior	73.2 mm inferior
Werkzeuge > Punkte > Kondyle medial proj. auf Ebene Femur coronar	44.2 mm	31 mm	105.2 mm		6 mm rechts	52.1 mm anterior	0 mm
Werkzeuge > Punkte > Kondyle medial	40.8 mm	42.3 mm	116.4 mm		6 mm rechts	52.1 mm anterior	16.3 mm inferior
Werkzeuge > Punkte > Kondyle lateral proj auf Ebene Tibia axial	25.1 mm	50.8 mm	184.7 mm		6.4 mm links	92.9 mm anterior	72.5 mm inferior
Werkzeuge > Punkte > Kondyle lateral proj auf Ebene Femur coronar	34.1 mm	27.3 mm	105.8 mm		4.8 mm links	53.1 mm anterior	0 mm
Werkzeuge > Punkte > Kondyle lateral	30.7 mm	38.6 mm	117 mm		4.8 mm links	53.1 mm anterior	16.3 mm inferior
Werkzeuge > Punkte > Femurkopfmittelpunkt	32.9 mm	75.5 mm	50.1 mm		8 mm rechts	19.3 mm posterior	4.7 mm superior
Werkzeuge > Punkte > Femurachsenpunkt proximal	28.1 mm	63.7 mm	67.4 mm		0 mm	0 mm	0 mm
Werkzeuge > Punkte > Femurachsenpunkt distal	35.5 mm	39.3 mm	94.1 mm		0 mm	36.9 mm anterior	0 mm
Werkzeuge > Punkte > Femur prox. proj. auf Ebene Femur coronar	28.1 mm	63.7 mm	67.4 mm		0 mm	0 mm posterior	0 mm
Werkzeuge > Punkte > Femur Hals Basis proj. auf Ebene Femur coronar	29.3 mm	77.2 mm	54.1 mm		5 mm rechts	18.3 mm posterior	0 mm
Werkzeuge > Punkte > Femur Hals Basis manuell Pro	28.4 mm	63.7 mm	67.4 mm		0.2 mm rechts	0 mm posterior	0 mm inferior
Werkzeuge > Punkte > Femur Hals Basis manuell	26.6 mm	69.6 mm	61 mm		0.2 mm rechts	8.8 mm posterior	0 mm inferior
Werkzeuge > Punkte > Femur Hals Basis (ermittelt durch Proj. auf Ebene manuell)	30 mm	74.8 mm	51.7 mm		5 mm rechts	18.3 mm posterior	3.4 mm superior
Werkzeuge > Punkte > Femur Hals Basis (Ebene) proj. auf Ebene Femur axial	33.6 mm	62.7 mm	65 mm		5 mm rechts	0 mm posterior	3.4 mm superior
Werkzeuge > Punkte > Endpunkt Verlängerung der Senkrechten auf Kondylenachse	21.6 mm	70.9 mm	58 mm		4.2 mm links	12.9 mm posterior	0 mm inferior
Werkzeuge > Punkte > Endpunkt Senkrechte auf Kondylenachse	39.9 mm	29.4 mm	105.4 mm		1.3 mm rechts	52.5 mm anterior	0 mm superior
Werkzeuge > Punkte > Ende der Verlängerung Senkrechte auf tibia vk (varus valgus)	41.6 mm	39.9 mm	119.8 mm		6.1 mm rechts	56.4 mm anterior	16.8 mm inferior
Werkzeuge > Punkte > Ende der Senkrechte auf tibia hk (varus valgus)	32.7 mm	35.4 mm	120.7 mm		3.8 mm links	58.2 mm anterior	16.2 mm inferior
Werkzeuge > Punkte > dist. Tibiavorderkante medial proj. auf Ebene tibia coronar (varus valgus)	38 mm	54.6 mm	194.6 mm		7.1 mm rechts	100.1 mm anterior	79.3 mm inferior
Werkzeuge > Punkte > dist. Tibiavorderkante medial proj. auf Ebene tibia coronar	38.6 mm	55.1 mm	194.9 mm		7.8 mm rechts	100.2 mm anterior	79.7 mm inferior
Werkzeuge > Punkte > dist. Tibiavorderkante medial proj. auf Ebene Tibia axial	41.4 mm	49.5 mm	186.2 mm		8.8 mm rechts	98.1 mm anterior	69.3 mm inferior
Werkzeuge > Punkte > dist. Tibiavorderkante medial (varus valgus)	37.6 mm	55.3 mm	194.4 mm		6.9 mm rechts	99.4 mm anterior	79.8 mm inferior
Werkzeuge > Punkte > dist. Tibiavorderkante medial	40.7 mm	51.2 mm	195.8 mm		8.6 mm rechts	103.8 mm anterior	77.2 mm inferior
Werkzeuge > Punkte > dist. Tibiavorderkante lateral proj. auf Ebene tibia coronar (varus valgus)	33 mm	52 mm	194.6 mm		1.6 mm rechts	100.8 mm anterior	78.6 mm inferior
Werkzeuge > Punkte > dist. Tibiavorderkante lateral proj. auf Ebene tibia coronar	31.6 mm	51.4 mm	195.3 mm		0 mm rechts	101.4 mm anterior	78.9 mm inferior
Werkzeuge > Punkte > dist. Tibiavorderkante lateral proj. auf Ebene Tibia axial	34 mm	46.5 mm	186.1 mm		0.9 mm rechts	98.6 mm anterior	68.7 mm inferior
Werkzeuge > Punkte > dist. Tibiavorderkante lateral (varus valgus)	32.6 mm	52.8 mm	194.4 mm		1.4 mm rechts	100.1 mm anterior	79.1 mm inferior
Werkzeuge > Punkte > dist. Tibiavorderkante lateral	33.2 mm	48.3 mm	196 mm		0.7 mm rechts	104.3 mm anterior	76.9 mm inferior
Werkzeuge > Punkte > AxPro_Kopfszentrum	36.8 mm	62.7 mm	64.1 mm		8 mm rechts	0 mm posterior	4.7 mm superior
Werkzeuge > Punkte > AxPro_Kondyle medial	30.4 mm	76.7 mm	78.6 mm		6 mm rechts	0 mm anterior	16.3 mm inferior
Werkzeuge > Punkte > AxPro_Kondyle lateral	20.1 mm	73.6 mm	78.6 mm		4.8 mm links	0 mm anterior	16.3 mm inferior
Werkzeuge > Linien > Verlängerung Senkrechte auf tibia vk (varus valgus)	4.4 mm	8.7 mm	49.1 mm	50 mm	1.5 mm rechts	29 mm posterior	40.7 mm superior	50 mm
Werkzeuge > Linien > Verlängerung der Senkrechten auf Kondylenachse	13.9 mm	31.7 mm	36.1 mm	50 mm	4.2 mm links	49.8 mm posterior	0 mm	50 mm
Werkzeuge > Linien > transkondyläre Achse	10.1 mm	3.7 mm	0.6 mm	10.8 mm	10.8 mm rechts	0.9 mm posterior	0 mm	10.8 mm
Werkzeuge > Linien > Tibiaachse	2.7 mm	5.9 mm	33 mm	33.6 mm	0.8 mm rechts	19.5 mm posterior	27.4 mm superior	33.6 mm
Werkzeuge > Linien > Talusachse proj. auf Ebene Tibia axial	5.8 mm	2.2 mm	0.1 mm	6.2 mm	6.2 mm links	0.3 mm anterior	0.4 mm superior	6.2 mm
Werkzeuge > Linien > Senkrechte auf Kondylenachse	4.4 mm	9.9 mm	11.3 mm	15.6 mm	1.3 mm rechts	15.6 mm anterior	0 mm	15.6 mm
Werkzeuge > Linien > Senkrechte auf dist. Tibiavorderkante in Ebene tibia coronar (varus valgus)	2.3 mm	4.5 mm	25.7 mm	26.2 mm	0.8 mm links	15.2 mm anterior	21.3 mm inferior	26.2 mm
Werkzeuge > Linien > Senkrecht auf prox. Tibiahinterkante in Ebene tibia coronar (varus valgus)	4.6 mm	13.1 mm	48.2 mm	50.2 mm	8.3 mm links	27.2 mm posterior	41.4 mm superior	50.2 mm
Werkzeuge > Linien > prox. Tibiahinterkante proj. auf Ebene Tibia axial	8.3 mm	4.3 mm	0.1 mm	9.3 mm	9.2 mm rechts	1.3 mm posterior	1.2 mm inferior	9.3 mm
Werkzeuge > Linien > prox. Tibiahinterkante proj auf Ebene tibia coronar (varus valgus)	8.9 mm	4.2 mm	2 mm	10.1 mm	9.7 mm rechts	2.4 mm posterior	0.4 mm superior	10.1 mm
Werkzeuge > Linien > prox. Tibiahinterkante proj auf Ebene tibia coronar	8.5 mm	3.9 mm	2.4 mm	9.6 mm	9.2 mm rechts	2.6 mm posterior	0.8 mm superior	9.6 mm
Werkzeuge > Linien > prox. Tibiahinterkante (varus valgus)	10 mm	2.1 mm	1.5 mm	10.3 mm	10.2 mm rechts	0.5 mm posterior	1.7 mm superior	10.3 mm
Werkzeuge > Linien > prox. Tibiahinterkante	8.5 mm	3.9 mm	2.4 mm	9.6 mm	9.2 mm rechts	2.6 mm posterior	0.8 mm superior	9.6 mm
Werkzeuge > Linien > prox. femorale Längsachse	1.5 mm	5.9 mm	6.4 mm	8.8 mm	0.2 mm rechts	8.8 mm posterior	0 mm inferior	8.8 mm
Werkzeuge > Linien > Neue Linie 31	10.3 mm	3.1 mm	0 mm	10.8 mm	10.8 mm rechts	0 mm	0 mm	10.8 mm
Werkzeuge > Linien > Kopfzentrum - Femur Hals Basis (manuell) Linie	6.4 mm	5.9 mm	10.8 mm	13.9 mm	7.8 mm links	10.5 mm anterior	4.7 mm inferior	13.9 mm
Werkzeuge > Linien > Kopfzentrum - Femur Hals Basis (durch Ebene) Linie	3 mm	0.6 mm	1.6 mm	3.4 mm	3 mm links	1 mm anterior	1.3 mm inferior	3.4 mm
Werkzeuge > Linien > Kondyle_Femur Hals Basis Prox	10.3 mm	3.1 mm	0 mm	10.8 mm	10.8 mm rechts	0 mm	0 mm	10.8 mm
Werkzeuge > Linien > Kondyle_AxPro_Kopfzentrum	10.3 mm	3.1 mm	0 mm	10.8 mm	10.8 mm rechts	0 mm	0 mm	10.8 mm
Werkzeuge > Linien > Kondylenachse proj. auf Ebene Femur coronar	10.1 mm	3.7 mm	0.6 mm	10.8 mm	10.8 mm links	0.9 mm anterior	0 mm	10.8 mm
Werkzeuge > Linien > Kondylenachse	10.1 mm	3.7 mm	0.6 mm	10.8 mm	10.8 mm links	0.9 mm anterior	0 mm	10.8 mm
Werkzeuge > Linien > Kondyle proj. auf Ebene Tibia axial	10.1 mm	3.9 mm	0.1 mm	10.8 mm	10.7 mm links	0.5 mm anterior	0.6 mm superior	10.8 mm
Werkzeuge > Linien > Femurachse proj. auf Ebene Femur coronar
Werkzeuge > Linien > Femurachse Kopfzentrum	7.4 mm	24.4 mm	26.8 mm	36.9 mm	0 mm	36.9 mm posterior	0 mm	36.9 mm
Werkzeuge > Linien > Femurachse	7.4 mm	24.4 mm	26.8 mm	36.9 mm	0 mm	36.9 mm posterior	0 mm	36.9 mm
Werkzeuge > Linien > dist. Tibiavorderkante proj. auf Ebene tibia coronar (varus valgus)	4.9 mm	2.6 mm	0 mm	5.6 mm	5.5 mm rechts	0.7 mm posterior	0.7 mm inferior	5.6 mm
Werkzeuge > Linien > dist. Tibiavorderkante proj. auf Ebene tibia coronar	7.1 mm	3.6 mm	0.3 mm	8 mm	7.8 mm rechts	1.2 mm posterior	0.8 mm inferior	8 mm
Werkzeuge > Linien > dist. Tibiavorderkante proj. auf Ebene Tibia axial	7.4 mm	3 mm	0.1 mm	8 mm	8 mm rechts	0.4 mm posterior	0.5 mm inferior	8 mm
Werkzeuge > Linien > dist. Tibiavorderkante (varus valgus)	5 mm	2.5 mm	0 mm	5.6 mm	5.5 mm rechts	0.7 mm posterior	0.7 mm inferior	5.6 mm
Werkzeuge > Linien > dist. Tibiavorderkante	7.4 mm	2.9 mm	0.2 mm	8 mm	8 mm rechts	0.6 mm posterior	0.3 mm inferior	8 mm
Werkzeuge > Linien > AxPro_Kondyle	10.3 mm	3.1 mm	0 mm	10.8 mm	10.8 mm rechts	0 mm	0 mm	10.8 mm
Werkzeuge > Winkel > Winkel Schenkelhalsachse Femurachse (mittels Ebene manuell)	105.1 °	153.8 °	82.1 °	106.6 °	93.8 °	124.1 °	108.2 °	106.6 °
Werkzeuge > Winkel > Winkel Schenkelhalsachse Femurachse (Femur Hals Basis manuell definiert)	134.1 °	166.5 °	116.3 °	139 °	90.4 °	155.9 °	143.3 °	139 °
Werkzeuge > Winkel > varus valgus Tibia proj.	10.5 °	5.2 °	45.9 °	11.5 °	13.5 °	2.1 °	20 °	11.5 °
Werkzeuge > Winkel > varus valgus Femur proj.	5.7 °	1.1 °	6.9 °	4.8 °	0 °	0 °	4.8 °	4.8 °
Werkzeuge > Winkel > Torsionswinkel proj. auf Ebene Tibia axial	1.2 °	2.6 °	5.6 °	5.7 °	3.3 °	8.3 °	4.7 °	5.7 °
Werkzeuge > Winkel > Tibiotalare Torsion (TTT) proj.	0.1 °	0.4 °	0.6 °	0.6 °	0.3 °	2.1 °	0.5 °	0.6 °
Werkzeuge > Winkel > FTR (femorotibial Rotation) proj.	1.4 °	3.2 °	6.4 °	6.5 °	3.8 °	11.4 °	5.4 °	6.5 °
Werkzeuge > Winkel > Antetorsionswinkel korrigiert	15.6 °	90.9 °	17.1 °	23 °	23 °	172.9 °	0 °	23 °
Werkzeuge > Winkel > Antetorsionswinkel (über Ebene manuell bestimmt) proj	40.9 °	120.5 °	39.6 °	52.8 °	52.8 °	180 °	0 °	52.8 °
Werkzeuge > Winkel > Antetorsionswinkel (Femur Hals Basis manuell) proj	21.1 °	107.6 °	23.7 °	31.2 °	31.2 °	90 °	0 °	31.2 °
Werkzeuge > Ebenen > Tibia coronar
Werkzeuge > Ebenen > Tibia axial
Werkzeuge > Ebenen > Femur coronar
Werkzeuge > Ebenen > Femur axial
Werkzeuge > Ebenen > Ebene manuell
Werkzeuge > Polylinien > Punkte auf Kopf
Werkzeuge > Koordinatensysteme > ks tibia prox.
Werkzeuge > Koordinatensysteme > ks femur
Werkzeuge > Koordinatensysteme > ks
Werkzeuge > Koordinatensysteme > Kopie ks femur
Werkzeuge > Variablen > Kopfachsen_tmp	-100
Werkzeuge > Variablen > 300	300
Werkzeuge > Variablen > 50	50
Werkzeuge > Variablen > -50	-50
