# Supplementary material for: 3D Slicer open-source software plug-in for vector-based angle calculation of canine hind limb alignment in computed tomographic images
Source: PLoS One. 2024 Mar 29;19(3):e0283823. doi: 10.1371/journal.pone.0283823 (PMC10980227; doi:10.1371/journal.pone.0283823)
Supplement: S2 Data — (ZIP) [file pone.0283823.s002.zip › 40.csv]

Werkzeuge Name	Datensatzkoordinatensystem X	Datensatzkoordinatensystem Y	Datensatzkoordinatensystem Z	Datensatzkoordinatensystem 3D	Patientenkoordinatensystem X	Patientenkoordinatensystem Y	Patientenkoordinatensystem Z	Patientenkoordinatensystem 3D	Extra Wert X	Extra Wert Y	Extra Wert Z	Extra Wert 3D	Extra Wert Beschreibung
Ansichten > Ergebnisse varus valgus Tibia > varus valgus Tibia proj.	0.5 °	2 °	2 °	1.5 °	0.5 °	2 °	2 °	1.5 °
Ansichten > Ergebnisse varus valgus Femur > varus valgus Femur proj.	1.2 °	5.4 °	6.9 °	4.6 °	1.2 °	5.4 °	6.9 °	4.6 °
Ansichten > Ergebnisse Torsionswinkel Tibia > Torsionswinkel proj. auf Ebene Tibia axial	18.5 °	6.5 °	6.2 °	8.7 °	18.5 °	6.5 °	6.2 °	8.7 °
Ansichten > Ergebnisse FTR (femorotibiale Rotation) proj. > FTR (femorotibial Rotation) proj.	6.6 °	2.8 °	2.6 °	3.6 °	6.6 °	2.8 °	2.6 °	3.6 °
Ansichten > Ergebnisse AT-Winkel proj. > Winkel Schenkelhalsachse Femurachse (mittels Ebene manuell)	174.5 °	145.3 °	142.8 °	153.6 °	174.5 °	145.3 °	142.8 °	153.6 °
Ansichten > Ergebnisse AT-Winkel proj. > Winkel Schenkelhalsachse Femurachse (Femur Hals Basis manuell definiert)	177.7 °	142.8 °	139 °	151.6 °	177.7 °	142.8 °	139 °	151.6 °
Ansichten > Ergebnisse AT-Winkel proj. > Antetorsionswinkel (über Ebene manuell bestimmt) proj	10.1 °	6.5 °	6.7 °	8.8 °	10.1 °	6.5 °	6.7 °	8.8 °
Ansichten > Ergebnisse AT-Winkel proj. > Antetorsionswinkel (Femur Hals Basis manuell) proj	27.7 °	6.4 °	7 °	9.4 °	27.7 °	6.4 °	7 °	9.4 °
Ansichten > Ergebnis Tibiotalare Torsion (TTT) > Tibiotalare Torsion (TTT) proj.	10.5 °	2.5 °	2.6 °	3.6 °	10.5 °	2.5 °	2.6 °	3.6 °
Ansichten > Eingaben varus valgus Tibia > Tibiaachse proximal	115.4 mm	76.6 mm	138 mm		36.1 mm rechts	2.7 mm anterior	19.5 mm inferior
Ansichten > Eingaben varus valgus Tibia > Tibiaachse distal	100.7 mm	82.9 mm	154.1 mm		21.3 mm rechts	3.6 mm posterior	35.6 mm inferior
Ansichten > Eingaben varus valgus Tibia > prox. Tibiahinterkante medial (varus valgus)	136.4 mm	66.9 mm	112.3 mm		57 mm rechts	12.5 mm anterior	6.2 mm superior
Ansichten > Eingaben varus valgus Tibia > prox. Tibiahinterkante medial	130.6 mm	70.4 mm	112.3 mm		51.3 mm rechts	8.9 mm anterior	6.2 mm superior
Ansichten > Eingaben varus valgus Tibia > prox. Tibiahinterkante lateral (varus valgus)	137.1 mm	74.3 mm	112.4 mm		57.8 mm rechts	5 mm anterior	6.1 mm superior
Ansichten > Eingaben varus valgus Tibia > prox. Tibiahinterkante lateral	132.9 mm	76.9 mm	113 mm		53.5 mm rechts	2.4 mm anterior	5.5 mm superior
Ansichten > Eingaben varus valgus Tibia > dist. Tibiavorderkante medial (varus valgus)	94.2 mm	82.7 mm	160.4 mm		14.8 mm rechts	3.3 mm posterior	41.9 mm inferior
Ansichten > Eingaben varus valgus Tibia > dist. Tibiavorderkante medial	95.9 mm	81.7 mm	162.9 mm		16.5 mm rechts	2.3 mm posterior	44.4 mm inferior
Ansichten > Eingaben varus valgus Tibia > dist. Tibiavorderkante lateral (varus valgus)	95.2 mm	87.6 mm	160.8 mm		15.8 mm rechts	8.2 mm posterior	42.3 mm inferior
Ansichten > Eingaben varus valgus Tibia > dist. Tibiavorderkante lateral	97.7 mm	88.2 mm	162.6 mm		18.4 mm rechts	8.8 mm posterior	44.1 mm inferior
Ansichten > Eingaben varus valgus Femur > Kondyle medial	131.8 mm	67.3 mm	107.4 mm		52.4 mm rechts	12.1 mm anterior	11.1 mm superior
Ansichten > Eingaben varus valgus Femur > Kondyle lateral	135.7 mm	77.9 mm	107.4 mm		56.3 mm rechts	1.5 mm anterior	11.1 mm superior
Ansichten > Eingaben varus valgus Femur > Femurachsenpunkt proximal	113.5 mm	76.6 mm	67.5 mm		34.2 mm rechts	2.8 mm anterior	51 mm superior
Ansichten > Eingaben varus valgus Femur > Femurachsenpunkt distal	132.1 mm	72.1 mm	89.1 mm		52.7 mm rechts	7.2 mm anterior	29.4 mm superior
Ansichten > Eingaben Tibiotalare Torsion (TTT) > Tibiaachse proximal	115.4 mm	76.6 mm	138 mm		36.1 mm rechts	2.7 mm anterior	19.5 mm inferior
Ansichten > Eingaben Tibiotalare Torsion (TTT) > Tibiaachse distal	100.7 mm	82.9 mm	154.1 mm		21.3 mm rechts	3.6 mm posterior	35.6 mm inferior
Ansichten > Eingaben Tibiotalare Torsion (TTT) > Talus medial	93.5 mm	83.4 mm	164 mm		14.2 mm rechts	4 mm posterior	45.5 mm inferior
Ansichten > Eingaben Tibiotalare Torsion (TTT) > Talus lateral	94.3 mm	88.7 mm	164 mm		14.9 mm rechts	9.3 mm posterior	45.5 mm inferior
Ansichten > Eingaben Tibiotalare Torsion (TTT) > dist. Tibiavorderkante medial	95.9 mm	81.7 mm	162.9 mm		16.5 mm rechts	2.3 mm posterior	44.4 mm inferior
Ansichten > Eingaben Tibiotalare Torsion (TTT) > dist. Tibiavorderkante lateral	97.7 mm	88.2 mm	162.6 mm		18.4 mm rechts	8.8 mm posterior	44.1 mm inferior
Ansichten > Eingaben Tibia Torsionswinkel > Tibiaachse proximal	115.4 mm	76.6 mm	138 mm		36.1 mm rechts	2.7 mm anterior	19.5 mm inferior
Ansichten > Eingaben Tibia Torsionswinkel > Tibiaachse distal	100.7 mm	82.9 mm	154.1 mm		21.3 mm rechts	3.6 mm posterior	35.6 mm inferior
Ansichten > Eingaben Tibia Torsionswinkel > prox. Tibiahinterkante medial	130.6 mm	70.4 mm	112.3 mm		51.3 mm rechts	8.9 mm anterior	6.2 mm superior
Ansichten > Eingaben Tibia Torsionswinkel > prox. Tibiahinterkante lateral	132.9 mm	76.9 mm	113 mm		53.5 mm rechts	2.4 mm anterior	5.5 mm superior
Ansichten > Eingaben Tibia Torsionswinkel > dist. Tibiavorderkante medial	95.9 mm	81.7 mm	162.9 mm		16.5 mm rechts	2.3 mm posterior	44.4 mm inferior
Ansichten > Eingaben Tibia Torsionswinkel > dist. Tibiavorderkante lateral	97.7 mm	88.2 mm	162.6 mm		18.4 mm rechts	8.8 mm posterior	44.1 mm inferior
Ansichten > Eingaben FTR (femorotibiale Rotation) proj. > Tibiaachse proximal	115.4 mm	76.6 mm	138 mm		36.1 mm rechts	2.7 mm anterior	19.5 mm inferior
Ansichten > Eingaben FTR (femorotibiale Rotation) proj. > Tibiaachse distal	100.7 mm	82.9 mm	154.1 mm		21.3 mm rechts	3.6 mm posterior	35.6 mm inferior
Ansichten > Eingaben FTR (femorotibiale Rotation) proj. > prox. Tibiahinterkante medial	130.6 mm	70.4 mm	112.3 mm		51.3 mm rechts	8.9 mm anterior	6.2 mm superior
Ansichten > Eingaben FTR (femorotibiale Rotation) proj. > prox. Tibiahinterkante lateral	132.9 mm	76.9 mm	113 mm		53.5 mm rechts	2.4 mm anterior	5.5 mm superior
Ansichten > Eingaben FTR (femorotibiale Rotation) proj. > Kondyle medial	131.8 mm	67.3 mm	107.4 mm		52.4 mm rechts	12.1 mm anterior	11.1 mm superior
Ansichten > Eingaben FTR (femorotibiale Rotation) proj. > Kondyle lateral	135.7 mm	77.9 mm	107.4 mm		56.3 mm rechts	1.5 mm anterior	11.1 mm superior
Ansichten > Eingaben AT Winkel proj. > Kondyle medial	131.8 mm	67.3 mm	107.4 mm		52.4 mm rechts	12.1 mm anterior	11.1 mm superior
Ansichten > Eingaben AT Winkel proj. > Kondyle lateral	135.7 mm	77.9 mm	107.4 mm		56.3 mm rechts	1.5 mm anterior	11.1 mm superior
Ansichten > Eingaben AT Winkel proj. > Femurkopfmittelpunkt	101.5 mm	72.6 mm	54 mm		22.2 mm rechts	6.8 mm anterior	64.5 mm superior
Ansichten > Eingaben AT Winkel proj. > Femurachsenpunkt proximal	113.5 mm	76.6 mm	67.5 mm		34.2 mm rechts	2.8 mm anterior	51 mm superior
Ansichten > Eingaben AT Winkel proj. > Femurachsenpunkt distal	132.1 mm	72.1 mm	89.1 mm		52.7 mm rechts	7.2 mm anterior	29.4 mm superior
Ansichten > Eingaben AT Winkel proj. > Femur Hals Basis manuell	111 mm	77.4 mm	64 mm		31.6 mm rechts	2 mm anterior	54.5 mm superior
Ansichten > Eingaben AT Winkel proj. > Femur Hals Basis (ermittelt durch Proj. auf Ebene manuell)	105.4 mm	74.1 mm	57.5 mm		26.1 mm rechts	5.2 mm anterior	61 mm superior
Ansichten > Eingaben AT Winkel proj. > Lot von Femurkopfmittelpunk	3.9 mm	1.6 mm	3.5 mm	5.5 mm	3.9 mm rechts	1.6 mm posterior	3.5 mm inferior	5.5 mm
Ansichten > Eingaben AT Winkel proj. > Ebene manuell
Ansichten > Eingaben AT Winkel proj. > Punkte auf Kopf
Ansichten > Ansicht Werkzeuge varus valgus Tibia > tmp zur Definition der Senkrechten auf tibia vk und hk	108.1 mm	79.8 mm	146 mm		28.7 mm rechts	0.4 mm posterior	27.5 mm inferior
Ansichten > Ansicht Werkzeuge varus valgus Tibia > tmp proj. auf Ebene tibia coronar	108.1 mm	79.8 mm	146 mm		28.7 mm rechts	0.4 mm posterior	27.5 mm inferior
Ansichten > Ansicht Werkzeuge varus valgus Tibia > Tibiaachse proximal	115.4 mm	76.6 mm	138 mm		36.1 mm rechts	2.7 mm anterior	19.5 mm inferior
Ansichten > Ansicht Werkzeuge varus valgus Tibia > Tibiaachse distal	100.7 mm	82.9 mm	154.1 mm		21.3 mm rechts	3.6 mm posterior	35.6 mm inferior
Ansichten > Ansicht Werkzeuge varus valgus Tibia > prox. Tibiahinterkante medial proj. auf Ebene tibia coronar (varus valgus)	137.6 mm	66.3 mm	113.6 mm		58.2 mm rechts	13 mm anterior	4.9 mm superior
Ansichten > Ansicht Werkzeuge varus valgus Tibia > prox. Tibiahinterkante medial (varus valgus)	136.4 mm	66.9 mm	112.3 mm		57 mm rechts	12.5 mm anterior	6.2 mm superior
Ansichten > Ansicht Werkzeuge varus valgus Tibia > prox. Tibiahinterkante lateral proj. auf Ebene tibia coronar (varus valgus)	139.4 mm	73.2 mm	114.9 mm		60 mm rechts	6.1 mm anterior	3.6 mm superior
Ansichten > Ansicht Werkzeuge varus valgus Tibia > prox. Tibiahinterkante lateral (varus valgus)	137.1 mm	74.3 mm	112.4 mm		57.8 mm rechts	5 mm anterior	6.1 mm superior
Ansichten > Ansicht Werkzeuge varus valgus Tibia > Ende der Verlängerung Senkrechte auf tibia vk (varus valgus)	144.2 mm	75.7 mm	111.7 mm		64.8 mm rechts	3.6 mm anterior	6.8 mm superior
Ansichten > Ansicht Werkzeuge varus valgus Tibia > Ende der Senkrechte auf tibia hk (varus valgus)	140.4 mm	77.3 mm	115.7 mm		61.1 mm rechts	2.1 mm anterior	2.8 mm superior
Ansichten > Ansicht Werkzeuge varus valgus Tibia > dist. Tibiavorderkante medial proj. auf Ebene tibia coronar (varus valgus)	94 mm	82.8 mm	160.1 mm		14.6 mm rechts	3.4 mm posterior	41.6 mm inferior
Ansichten > Ansicht Werkzeuge varus valgus Tibia > dist. Tibiavorderkante medial (varus valgus)	94.2 mm	82.7 mm	160.4 mm		14.8 mm rechts	3.3 mm posterior	41.9 mm inferior
Ansichten > Ansicht Werkzeuge varus valgus Tibia > dist. Tibiavorderkante lateral proj. auf Ebene tibia coronar (varus valgus)	95.3 mm	87.5 mm	160.9 mm		15.9 mm rechts	8.2 mm posterior	42.4 mm inferior
Ansichten > Ansicht Werkzeuge varus valgus Tibia > dist. Tibiavorderkante lateral (varus valgus)	95.2 mm	87.6 mm	160.8 mm		15.8 mm rechts	8.2 mm posterior	42.3 mm inferior
Ansichten > Ansicht Werkzeuge varus valgus Tibia > Verlängerung Senkrechte auf tibia vk (varus valgus)	36.1 mm	4 mm	34.4 mm	50 mm	36.1 mm rechts	4 mm anterior	34.4 mm superior	50 mm
Ansichten > Ansicht Werkzeuge varus valgus Tibia > Tibiaachse	14.8 mm	6.3 mm	16.1 mm	22.7 mm	14.8 mm rechts	6.3 mm anterior	16.1 mm superior	22.7 mm
Ansichten > Ansicht Werkzeuge varus valgus Tibia > Senkrechte auf dist. Tibiavorderkante in Ebene tibia coronar (varus valgus)	14.5 mm	1.6 mm	13.8 mm	20.1 mm	14.5 mm links	1.6 mm posterior	13.8 mm inferior	20.1 mm
Ansichten > Ansicht Werkzeuge varus valgus Tibia > Senkrecht auf prox. Tibiahinterkante in Ebene tibia coronar (varus valgus)	32.3 mm	2.5 mm	30.3 mm	44.4 mm	32.3 mm rechts	2.5 mm anterior	30.3 mm superior	44.4 mm
Ansichten > Ansicht Werkzeuge varus valgus Tibia > prox. Tibiahinterkante proj auf Ebene tibia coronar (varus valgus)	1.8 mm	6.9 mm	1.4 mm	7.3 mm	1.8 mm links	6.9 mm anterior	1.4 mm superior	7.3 mm
Ansichten > Ansicht Werkzeuge varus valgus Tibia > prox. Tibiahinterkante (varus valgus)	0.7 mm	7.4 mm	0.2 mm	7.5 mm	0.7 mm links	7.4 mm anterior	0.2 mm superior	7.5 mm
Ansichten > Ansicht Werkzeuge varus valgus Tibia > dist. Tibiavorderkante proj. auf Ebene tibia coronar (varus valgus)	1.3 mm	4.8 mm	0.8 mm	5 mm	1.3 mm links	4.8 mm anterior	0.8 mm superior	5 mm
Ansichten > Ansicht Werkzeuge varus valgus Tibia > dist. Tibiavorderkante (varus valgus)	1 mm	4.9 mm	0.4 mm	5 mm	1 mm links	4.9 mm anterior	0.4 mm superior	5 mm
Ansichten > Ansicht Werkzeuge varus valgus Tibia > varus valgus Tibia proj.	0.5 °	2 °	2 °	1.5 °	0.5 °	2 °	2 °	1.5 °
Ansichten > Ansicht Werkzeuge varus valgus Tibia > Tibia coronar
Ansichten > Ansicht Werkzeuge varus valgus Tibia > ks tibia prox.
Ansichten > Ansicht Werkzeuge varus valgus Femur > Kondyle medial proj. auf Ebene Femur coronar	139.6 mm	64.4 mm	100.1 mm		60.2 mm rechts	14.9 mm anterior	18.4 mm superior
Ansichten > Ansicht Werkzeuge varus valgus Femur > Kondyle medial	131.8 mm	67.3 mm	107.4 mm		52.4 mm rechts	12.1 mm anterior	11.1 mm superior
Ansichten > Ansicht Werkzeuge varus valgus Femur > Kondyle lateral proj auf Ebene Femur coronar	143.4 mm	75.1 mm	100.2 mm		64.1 mm rechts	4.3 mm anterior	18.3 mm superior
Ansichten > Ansicht Werkzeuge varus valgus Femur > Kondyle lateral	135.7 mm	77.9 mm	107.4 mm		56.3 mm rechts	1.5 mm anterior	11.1 mm superior
Ansichten > Ansicht Werkzeuge varus valgus Femur > Femurachsenpunkt proximal	113.5 mm	76.6 mm	67.5 mm		34.2 mm rechts	2.8 mm anterior	51 mm superior
Ansichten > Ansicht Werkzeuge varus valgus Femur > Femurachsenpunkt distal	132.1 mm	72.1 mm	89.1 mm		52.7 mm rechts	7.2 mm anterior	29.4 mm superior
Ansichten > Ansicht Werkzeuge varus valgus Femur > Femur prox. proj. auf Ebene Femur coronar	113.5 mm	76.6 mm	67.5 mm		34.2 mm rechts	2.8 mm anterior	51 mm superior
Ansichten > Ansicht Werkzeuge varus valgus Femur > Endpunkt Verlängerung der Senkrechten auf Kondylenachse	101.2 mm	83.7 mm	51.5 mm		21.8 mm rechts	4.3 mm posterior	67 mm superior
Ansichten > Ansicht Werkzeuge varus valgus Femur > Endpunkt Senkrechte auf Kondylenachse	141.1 mm	68.8 mm	100.1 mm		61.8 mm rechts	10.6 mm anterior	18.4 mm superior
Ansichten > Ansicht Werkzeuge varus valgus Femur > Verlängerung der Senkrechten auf Kondylenachse	30.9 mm	11.5 mm	37.6 mm	50 mm	30.9 mm links	11.5 mm posterior	37.6 mm superior	50 mm
Ansichten > Ansicht Werkzeuge varus valgus Femur > Senkrechte auf Kondylenachse	9.1 mm	3.4 mm	11 mm	14.7 mm	9.1 mm rechts	3.4 mm anterior	11 mm inferior	14.7 mm
Ansichten > Ansicht Werkzeuge varus valgus Femur > Kondylenachse proj. auf Ebene Femur coronar	3.9 mm	10.6 mm	0.1 mm	11.3 mm	3.9 mm rechts	10.6 mm posterior	0.1 mm inferior	11.3 mm
Ansichten > Ansicht Werkzeuge varus valgus Femur > Kondylenachse	3.9 mm	10.6 mm	0.1 mm	11.3 mm	3.9 mm rechts	10.6 mm posterior	0.1 mm inferior	11.3 mm
Ansichten > Ansicht Werkzeuge varus valgus Femur > Femurachse proj. auf Ebene Femur coronar
Ansichten > Ansicht Werkzeuge varus valgus Femur > Femurachse	18.5 mm	4.5 mm	21.6 mm	28.8 mm	18.5 mm links	4.5 mm posterior	21.6 mm superior	28.8 mm
Ansichten > Ansicht Werkzeuge varus valgus Femur > varus valgus Femur proj.	1.2 °	5.4 °	6.9 °	4.6 °	1.2 °	5.4 °	6.9 °	4.6 °
Ansichten > Ansicht Werkzeuge varus valgus Femur > Femur coronar
Ansichten > Ansicht Werkzeuge varus valgus Femur > ks femur
Ansichten > Ansicht Werkzeuge Torsionswinkel Tibia > Tibiaachse proximal	115.4 mm	76.6 mm	138 mm		36.1 mm rechts	2.7 mm anterior	19.5 mm inferior
Ansichten > Ansicht Werkzeuge Torsionswinkel Tibia > Tibiaachse distal	100.7 mm	82.9 mm	154.1 mm		21.3 mm rechts	3.6 mm posterior	35.6 mm inferior
Ansichten > Ansicht Werkzeuge Torsionswinkel Tibia > prox. Tibiahinterkante medial proj. auf Ebene Tibia axial	96.5 mm	85 mm	149.4 mm		17.2 mm rechts	5.7 mm posterior	30.9 mm inferior
Ansichten > Ansicht Werkzeuge Torsionswinkel Tibia > prox. Tibiahinterkante medial	130.6 mm	70.4 mm	112.3 mm		51.3 mm rechts	8.9 mm anterior	6.2 mm superior
Ansichten > Ansicht Werkzeuge Torsionswinkel Tibia > prox. Tibiahinterkante lateral proj. auf Ebene Tibia axial	99.3 mm	91.3 mm	149.5 mm		20 mm rechts	11.9 mm posterior	31 mm inferior
Ansichten > Ansicht Werkzeuge Torsionswinkel Tibia > prox. Tibiahinterkante lateral	132.9 mm	76.9 mm	113 mm		53.5 mm rechts	2.4 mm anterior	5.5 mm superior
Ansichten > Ansicht Werkzeuge Torsionswinkel Tibia > dist. Tibiavorderkante medial proj. auf Ebene Tibia axial	101.8 mm	79.2 mm	156.5 mm		22.4 mm rechts	0.2 mm anterior	38 mm inferior
Ansichten > Ansicht Werkzeuge Torsionswinkel Tibia > dist. Tibiavorderkante medial	95.9 mm	81.7 mm	162.9 mm		16.5 mm rechts	2.3 mm posterior	44.4 mm inferior
Ansichten > Ansicht Werkzeuge Torsionswinkel Tibia > dist. Tibiavorderkante lateral proj. auf Ebene Tibia axial	103.9 mm	85.5 mm	155.9 mm		24.5 mm rechts	6.2 mm posterior	37.4 mm inferior
Ansichten > Ansicht Werkzeuge Torsionswinkel Tibia > dist. Tibiavorderkante lateral	97.7 mm	88.2 mm	162.6 mm		18.4 mm rechts	8.8 mm posterior	44.1 mm inferior
Ansichten > Ansicht Werkzeuge Torsionswinkel Tibia > prox. Tibiahinterkante proj. auf Ebene Tibia axial	2.8 mm	6.2 mm	0.1 mm	6.8 mm	2.8 mm links	6.2 mm anterior	0.1 mm superior	6.8 mm
Ansichten > Ansicht Werkzeuge Torsionswinkel Tibia > prox. Tibiahinterkante	2.3 mm	6.5 mm	0.7 mm	6.9 mm	2.3 mm links	6.5 mm anterior	0.7 mm superior	6.9 mm
Ansichten > Ansicht Werkzeuge Torsionswinkel Tibia > dist. Tibiavorderkante proj. auf Ebene Tibia axial	2.1 mm	6.4 mm	0.6 mm	6.7 mm	2.1 mm links	6.4 mm anterior	0.6 mm inferior	6.7 mm
Ansichten > Ansicht Werkzeuge Torsionswinkel Tibia > dist. Tibiavorderkante	1.8 mm	6.5 mm	0.3 mm	6.8 mm	1.8 mm links	6.5 mm anterior	0.3 mm inferior	6.8 mm
Ansichten > Ansicht Werkzeuge Torsionswinkel Tibia > Torsionswinkel proj. auf Ebene Tibia axial	18.5 °	6.5 °	6.2 °	8.7 °	18.5 °	6.5 °	6.2 °	8.7 °
Ansichten > Ansicht Werkzeuge Torsionswinkel Tibia > Tibia axial
Ansichten > Ansicht Werkzeuge Torsionswinkel Tibia > ks tibia prox.
Ansichten > Ansicht Werkzeuge Tibiotalare Torsion (TTT) > Tibiaachse proximal	115.4 mm	76.6 mm	138 mm		36.1 mm rechts	2.7 mm anterior	19.5 mm inferior
Ansichten > Ansicht Werkzeuge Tibiotalare Torsion (TTT) > Tibiaachse distal	100.7 mm	82.9 mm	154.1 mm		21.3 mm rechts	3.6 mm posterior	35.6 mm inferior
Ansichten > Ansicht Werkzeuge Tibiotalare Torsion (TTT) > Talus medial proj. auf Ebene Tibia axial	101.2 mm	80.1 mm	155.6 mm		21.9 mm rechts	0.8 mm posterior	37.1 mm inferior
Ansichten > Ansicht Werkzeuge Tibiotalare Torsion (TTT) > Talus medial	93.5 mm	83.4 mm	164 mm		14.2 mm rechts	4 mm posterior	45.5 mm inferior
Ansichten > Ansicht Werkzeuge Tibiotalare Torsion (TTT) > Talus lateral proj. auf Ebene Tibia axial	102.6 mm	85.1 mm	155 mm		23.3 mm rechts	5.8 mm posterior	36.5 mm inferior
Ansichten > Ansicht Werkzeuge Tibiotalare Torsion (TTT) > Talus lateral	94.3 mm	88.7 mm	164 mm		14.9 mm rechts	9.3 mm posterior	45.5 mm inferior
Ansichten > Ansicht Werkzeuge Tibiotalare Torsion (TTT) > dist. Tibiavorderkante medial proj. auf Ebene Tibia axial	101.8 mm	79.2 mm	156.5 mm		22.4 mm rechts	0.2 mm anterior	38 mm inferior
Ansichten > Ansicht Werkzeuge Tibiotalare Torsion (TTT) > dist. Tibiavorderkante medial	95.9 mm	81.7 mm	162.9 mm		16.5 mm rechts	2.3 mm posterior	44.4 mm inferior
Ansichten > Ansicht Werkzeuge Tibiotalare Torsion (TTT) > dist. Tibiavorderkante lateral proj. auf Ebene Tibia axial	103.9 mm	85.5 mm	155.9 mm		24.5 mm rechts	6.2 mm posterior	37.4 mm inferior
Ansichten > Ansicht Werkzeuge Tibiotalare Torsion (TTT) > dist. Tibiavorderkante lateral	97.7 mm	88.2 mm	162.6 mm		18.4 mm rechts	8.8 mm posterior	44.1 mm inferior
Ansichten > Ansicht Werkzeuge Tibiotalare Torsion (TTT) > Talusachse proj. auf Ebene Tibia axial	1.4 mm	5 mm	0.7 mm	5.3 mm	1.4 mm rechts	5 mm posterior	0.7 mm superior	5.3 mm
Ansichten > Ansicht Werkzeuge Tibiotalare Torsion (TTT) > dist. Tibiavorderkante proj. auf Ebene Tibia axial	2.1 mm	6.4 mm	0.6 mm	6.7 mm	2.1 mm links	6.4 mm anterior	0.6 mm inferior	6.7 mm
Ansichten > Ansicht Werkzeuge Tibiotalare Torsion (TTT) > Tibiotalare Torsion (TTT) proj.	10.5 °	2.5 °	2.6 °	3.6 °	10.5 °	2.5 °	2.6 °	3.6 °
Ansichten > Ansicht Werkzeuge Tibiotalare Torsion (TTT) > Tibia axial
Ansichten > Ansicht Werkzeuge Tibiotalare Torsion (TTT) > ks tibia prox.
Ansichten > Ansicht Werkzeuge FTR > prox. Tibiahinterkante medial proj. auf Ebene Tibia axial	96.5 mm	85 mm	149.4 mm		17.2 mm rechts	5.7 mm posterior	30.9 mm inferior
Ansichten > Ansicht Werkzeuge FTR > prox. Tibiahinterkante medial	130.6 mm	70.4 mm	112.3 mm		51.3 mm rechts	8.9 mm anterior	6.2 mm superior
Ansichten > Ansicht Werkzeuge FTR > prox. Tibiahinterkante lateral proj. auf Ebene Tibia axial	99.3 mm	91.3 mm	149.5 mm		20 mm rechts	11.9 mm posterior	31 mm inferior
Ansichten > Ansicht Werkzeuge FTR > prox. Tibiahinterkante lateral	132.9 mm	76.9 mm	113 mm		53.5 mm rechts	2.4 mm anterior	5.5 mm superior
Ansichten > Ansicht Werkzeuge FTR > Kondyle medial proj. auf Ebene Tibia axial	94.4 mm	83.2 mm	148.1 mm		15 mm rechts	3.9 mm posterior	29.6 mm inferior
Ansichten > Ansicht Werkzeuge FTR > Kondyle medial	131.8 mm	67.3 mm	107.4 mm		52.4 mm rechts	12.1 mm anterior	11.1 mm superior
Ansichten > Ansicht Werkzeuge FTR > Kondyle lateral proj auf Ebene Tibia axial	98.5 mm	93.7 mm	147.8 mm		19.2 mm rechts	14.4 mm posterior	29.3 mm inferior
Ansichten > Ansicht Werkzeuge FTR > Kondyle lateral	135.7 mm	77.9 mm	107.4 mm		56.3 mm rechts	1.5 mm anterior	11.1 mm superior
Ansichten > Ansicht Werkzeuge FTR > prox. Tibiahinterkante proj. auf Ebene Tibia axial	2.8 mm	6.2 mm	0.1 mm	6.8 mm	2.8 mm links	6.2 mm anterior	0.1 mm superior	6.8 mm
Ansichten > Ansicht Werkzeuge FTR > prox. Tibiahinterkante	2.3 mm	6.5 mm	0.7 mm	6.9 mm	2.3 mm links	6.5 mm anterior	0.7 mm superior	6.9 mm
Ansichten > Ansicht Werkzeuge FTR > Kondylenachse	3.9 mm	10.6 mm	0.1 mm	11.3 mm	3.9 mm rechts	10.6 mm posterior	0.1 mm inferior	11.3 mm
Ansichten > Ansicht Werkzeuge FTR > Kondyle proj. auf Ebene Tibia axial	4.2 mm	10.5 mm	0.3 mm	11.3 mm	4.2 mm rechts	10.5 mm posterior	0.3 mm superior	11.3 mm
Ansichten > Ansicht Werkzeuge FTR > FTR (femorotibial Rotation) proj.	6.6 °	2.8 °	2.6 °	3.6 °	6.6 °	2.8 °	2.6 °	3.6 °
Ansichten > Ansicht Werkzeuge FTR > Tibia axial
Ansichten > Ansicht Werkzeuge FTR > ks tibia prox.
Ansichten > Ansicht Werkzeuge AT-Winkel (best. mittels Ebene) > TMP B	110.1 mm	61.5 mm	67.4 mm		30.7 mm rechts	17.9 mm anterior	51.1 mm superior
Ansichten > Ansicht Werkzeuge AT-Winkel (best. mittels Ebene) > tmp A	110.5 mm	66 mm	67.9 mm		31.2 mm rechts	13.4 mm anterior	50.6 mm superior
Ansichten > Ansicht Werkzeuge AT-Winkel (best. mittels Ebene) > TMP6	109.3 mm	59.1 mm	67.5 mm		30 mm rechts	20.2 mm anterior	51 mm superior
Ansichten > Ansicht Werkzeuge AT-Winkel (best. mittels Ebene) > TMP5	83 mm	77 mm	32.4 mm		3.6 mm rechts	2.3 mm anterior	86.1 mm superior
Ansichten > Ansicht Werkzeuge AT-Winkel (best. mittels Ebene) > Kondyle medial	131.8 mm	67.3 mm	107.4 mm		52.4 mm rechts	12.1 mm anterior	11.1 mm superior
Ansichten > Ansicht Werkzeuge AT-Winkel (best. mittels Ebene) > Kondyle lateral	135.7 mm	77.9 mm	107.4 mm		56.3 mm rechts	1.5 mm anterior	11.1 mm superior
Ansichten > Ansicht Werkzeuge AT-Winkel (best. mittels Ebene) > Femurkopfmittelpunkt	101.5 mm	72.6 mm	54 mm		22.2 mm rechts	6.8 mm anterior	64.5 mm superior
Ansichten > Ansicht Werkzeuge AT-Winkel (best. mittels Ebene) > Femurachsenpunkt proximal	113.5 mm	76.6 mm	67.5 mm		34.2 mm rechts	2.8 mm anterior	51 mm superior
Ansichten > Ansicht Werkzeuge AT-Winkel (best. mittels Ebene) > Femurachsenpunkt distal	132.1 mm	72.1 mm	89.1 mm		52.7 mm rechts	7.2 mm anterior	29.4 mm superior
Ansichten > Ansicht Werkzeuge AT-Winkel (best. mittels Ebene) > Femur Hals Basis manuell Pro	113.8 mm	76.7 mm	67.3 mm		34.5 mm rechts	2.6 mm anterior	51.2 mm superior
Ansichten > Ansicht Werkzeuge AT-Winkel (best. mittels Ebene) > Femur Hals Basis manuell	111 mm	77.4 mm	64 mm		31.6 mm rechts	2 mm anterior	54.5 mm superior
Ansichten > Ansicht Werkzeuge AT-Winkel (best. mittels Ebene) > Femur Hals Basis (ermittelt durch Proj. auf Ebene manuell)	105.4 mm	74.1 mm	57.5 mm		26.1 mm rechts	5.2 mm anterior	61 mm superior
Ansichten > Ansicht Werkzeuge AT-Winkel (best. mittels Ebene) > Femur Hals Basis (Ebene) proj. auf Ebene Femur axial	113.4 mm	72.2 mm	66.7 mm		34 mm rechts	7.1 mm anterior	51.8 mm superior
Ansichten > Ansicht Werkzeuge AT-Winkel (best. mittels Ebene) > AxPro_Kopfszentrum	112.6 mm	69.9 mm	66.9 mm		33.3 mm rechts	9.5 mm anterior	51.6 mm superior
Ansichten > Ansicht Werkzeuge AT-Winkel (best. mittels Ebene) > AxPro_Kondyle medial	104.1 mm	73.9 mm	75.1 mm		24.7 mm rechts	5.5 mm anterior	43.4 mm superior
Ansichten > Ansicht Werkzeuge AT-Winkel (best. mittels Ebene) > AxPro_Kondyle lateral	107.4 mm	84.7 mm	74.4 mm		28 mm rechts	5.3 mm posterior	44.1 mm superior
Ansichten > Ansicht Werkzeuge AT-Winkel (best. mittels Ebene) > Neue Linie 31	3.3 mm	10.8 mm	0.6 mm	11.3 mm	3.3 mm links	10.8 mm anterior	0.6 mm inferior	11.3 mm
Ansichten > Ansicht Werkzeuge AT-Winkel (best. mittels Ebene) > Kopfzentrum - Femur Hals Basis (manuell) Linie	9.5 mm	4.8 mm	10 mm	14.6 mm	9.5 mm rechts	4.8 mm posterior	10 mm inferior	14.6 mm
Ansichten > Ansicht Werkzeuge AT-Winkel (best. mittels Ebene) > Kopfzentrum - Femur Hals Basis (durch Ebene) Linie	3.9 mm	1.6 mm	3.5 mm	5.5 mm	3.9 mm rechts	1.6 mm posterior	3.5 mm inferior	5.5 mm
Ansichten > Ansicht Werkzeuge AT-Winkel (best. mittels Ebene) > Kondyle_Femur Hals Basis Prox	3.3 mm	10.8 mm	0.6 mm	11.3 mm	3.3 mm links	10.8 mm anterior	0.6 mm inferior	11.3 mm
Ansichten > Ansicht Werkzeuge AT-Winkel (best. mittels Ebene) > Kondyle_AxPro_Kopfzentrum	3.3 mm	10.8 mm	0.6 mm	11.3 mm	3.3 mm links	10.8 mm anterior	0.6 mm inferior	11.3 mm
Ansichten > Ansicht Werkzeuge AT-Winkel (best. mittels Ebene) > Femurachse Kopfzentrum	18.5 mm	4.5 mm	21.6 mm	28.8 mm	18.5 mm links	4.5 mm posterior	21.6 mm superior	28.8 mm
Ansichten > Ansicht Werkzeuge AT-Winkel (best. mittels Ebene) > Femurachse	18.5 mm	4.5 mm	21.6 mm	28.8 mm	18.5 mm links	4.5 mm posterior	21.6 mm superior	28.8 mm
Ansichten > Ansicht Werkzeuge AT-Winkel (best. mittels Ebene) > AxPro_Kondyle	3.3 mm	10.8 mm	0.6 mm	11.3 mm	3.3 mm links	10.8 mm anterior	0.6 mm inferior	11.3 mm
Ansichten > Ansicht Werkzeuge AT-Winkel (best. mittels Ebene) > Winkel Schenkelhalsachse Femurachse (mittels Ebene manuell)	174.5 °	145.3 °	142.8 °	153.6 °	174.5 °	145.3 °	142.8 °	153.6 °
Ansichten > Ansicht Werkzeuge AT-Winkel (best. mittels Ebene) > Winkel Schenkelhalsachse Femurachse (Femur Hals Basis manuell definiert)	177.7 °	142.8 °	139 °	151.6 °	177.7 °	142.8 °	139 °	151.6 °
Ansichten > Ansicht Werkzeuge AT-Winkel (best. mittels Ebene) > Antetorsionswinkel korrigiert	1.3 °	0.6 °	0.6 °	0.8 °	1.3 °	0.6 °	0.6 °	0.8 °
Ansichten > Ansicht Werkzeuge AT-Winkel (best. mittels Ebene) > Antetorsionswinkel (über Ebene manuell bestimmt) proj	10.1 °	6.5 °	6.7 °	8.8 °	10.1 °	6.5 °	6.7 °	8.8 °
Ansichten > Ansicht Werkzeuge AT-Winkel (best. mittels Ebene) > Antetorsionswinkel (Femur Hals Basis manuell) proj	27.7 °	6.4 °	7 °	9.4 °	27.7 °	6.4 °	7 °	9.4 °
Ansichten > Ansicht Werkzeuge AT-Winkel (best. mittels Ebene) > Femur axial
Ansichten > Ansicht Werkzeuge AT-Winkel (best. mittels Ebene) > Ebene manuell
Ansichten > Ansicht Werkzeuge AT-Winkel (best. mittels Ebene) > ks femur
Ansichten > Ansicht Werkzeuge AT-Winkel (best. mittels Ebene) > Kopie ks femur
Ansichten > Ansicht Werkzeuge AT-Winkel (best. mittels Ebene) > Punkte auf Kopf
Werkzeuge > Punkte > tmp zur Definition der Senkrechten auf tibia vk und hk	108.1 mm	79.8 mm	146 mm		28.7 mm rechts	0.4 mm posterior	27.5 mm inferior
Werkzeuge > Punkte > tmp proj. auf Ebene tibia coronar	108.1 mm	79.8 mm	146 mm		28.7 mm rechts	0.4 mm posterior	27.5 mm inferior
Werkzeuge > Punkte > TMP B	110.1 mm	61.5 mm	67.4 mm		30.7 mm rechts	17.9 mm anterior	51.1 mm superior
Werkzeuge > Punkte > tmp A	110.5 mm	66 mm	67.9 mm		31.2 mm rechts	13.4 mm anterior	50.6 mm superior
Werkzeuge > Punkte > TMP6	109.3 mm	59.1 mm	67.5 mm		30 mm rechts	20.2 mm anterior	51 mm superior
Werkzeuge > Punkte > TMP5	83 mm	77 mm	32.4 mm		3.6 mm rechts	2.3 mm anterior	86.1 mm superior
Werkzeuge > Punkte > Tibiaachse proximal	115.4 mm	76.6 mm	138 mm		36.1 mm rechts	2.7 mm anterior	19.5 mm inferior
Werkzeuge > Punkte > Tibiaachse distal	100.7 mm	82.9 mm	154.1 mm		21.3 mm rechts	3.6 mm posterior	35.6 mm inferior
Werkzeuge > Punkte > Talus medial proj. auf Ebene Tibia axial	101.2 mm	80.1 mm	155.6 mm		21.9 mm rechts	0.8 mm posterior	37.1 mm inferior
Werkzeuge > Punkte > Talus medial	93.5 mm	83.4 mm	164 mm		14.2 mm rechts	4 mm posterior	45.5 mm inferior
Werkzeuge > Punkte > Talus lateral proj. auf Ebene Tibia axial	102.6 mm	85.1 mm	155 mm		23.3 mm rechts	5.8 mm posterior	36.5 mm inferior
Werkzeuge > Punkte > Talus lateral	94.3 mm	88.7 mm	164 mm		14.9 mm rechts	9.3 mm posterior	45.5 mm inferior
Werkzeuge > Punkte > prox. Tibiahinterkante medial proj. auf Ebene tibia coronar (varus valgus)	137.6 mm	66.3 mm	113.6 mm		58.2 mm rechts	13 mm anterior	4.9 mm superior
Werkzeuge > Punkte > prox. Tibiahinterkante medial proj. auf Ebene tibia coronar	134.8 mm	68.4 mm	116.9 mm		55.5 mm rechts	10.9 mm anterior	1.6 mm superior
Werkzeuge > Punkte > prox. Tibiahinterkante medial proj. auf Ebene Tibia axial	96.5 mm	85 mm	149.4 mm		17.2 mm rechts	5.7 mm posterior	30.9 mm inferior
Werkzeuge > Punkte > prox. Tibiahinterkante medial (varus valgus)	136.4 mm	66.9 mm	112.3 mm		57 mm rechts	12.5 mm anterior	6.2 mm superior
Werkzeuge > Punkte > prox. Tibiahinterkante medial	130.6 mm	70.4 mm	112.3 mm		51.3 mm rechts	8.9 mm anterior	6.2 mm superior
Werkzeuge > Punkte > prox. Tibiahinterkante lateral proj. auf Ebene tibia coronar (varus valgus)	139.4 mm	73.2 mm	114.9 mm		60 mm rechts	6.1 mm anterior	3.6 mm superior
Werkzeuge > Punkte > prox. Tibiahinterkante lateral proj. auf Ebene tibia coronar	137.1 mm	74.9 mm	117.7 mm		57.8 mm rechts	4.5 mm anterior	0.8 mm superior
Werkzeuge > Punkte > prox. Tibiahinterkante lateral proj. auf Ebene Tibia axial	99.3 mm	91.3 mm	149.5 mm		20 mm rechts	11.9 mm posterior	31 mm inferior
Werkzeuge > Punkte > prox. Tibiahinterkante lateral (varus valgus)	137.1 mm	74.3 mm	112.4 mm		57.8 mm rechts	5 mm anterior	6.1 mm superior
Werkzeuge > Punkte > prox. Tibiahinterkante lateral	132.9 mm	76.9 mm	113 mm		53.5 mm rechts	2.4 mm anterior	5.5 mm superior
Werkzeuge > Punkte > Kondyle medial proj. auf Ebene Tibia axial	94.4 mm	83.2 mm	148.1 mm		15 mm rechts	3.9 mm posterior	29.6 mm inferior
Werkzeuge > Punkte > Kondyle medial proj. auf Ebene Femur coronar	139.6 mm	64.4 mm	100.1 mm		60.2 mm rechts	14.9 mm anterior	18.4 mm superior
Werkzeuge > Punkte > Kondyle medial	131.8 mm	67.3 mm	107.4 mm		52.4 mm rechts	12.1 mm anterior	11.1 mm superior
Werkzeuge > Punkte > Kondyle lateral proj auf Ebene Tibia axial	98.5 mm	93.7 mm	147.8 mm		19.2 mm rechts	14.4 mm posterior	29.3 mm inferior
Werkzeuge > Punkte > Kondyle lateral proj auf Ebene Femur coronar	143.4 mm	75.1 mm	100.2 mm		64.1 mm rechts	4.3 mm anterior	18.3 mm superior
Werkzeuge > Punkte > Kondyle lateral	135.7 mm	77.9 mm	107.4 mm		56.3 mm rechts	1.5 mm anterior	11.1 mm superior
Werkzeuge > Punkte > Femurkopfmittelpunkt	101.5 mm	72.6 mm	54 mm		22.2 mm rechts	6.8 mm anterior	64.5 mm superior
Werkzeuge > Punkte > Femurachsenpunkt proximal	113.5 mm	76.6 mm	67.5 mm		34.2 mm rechts	2.8 mm anterior	51 mm superior
Werkzeuge > Punkte > Femurachsenpunkt distal	132.1 mm	72.1 mm	89.1 mm		52.7 mm rechts	7.2 mm anterior	29.4 mm superior
Werkzeuge > Punkte > Femur prox. proj. auf Ebene Femur coronar	113.5 mm	76.6 mm	67.5 mm		34.2 mm rechts	2.8 mm anterior	51 mm superior
Werkzeuge > Punkte > Femur Hals Basis proj. auf Ebene Femur coronar	104.4 mm	74.5 mm	58.5 mm		25 mm rechts	4.8 mm anterior	60 mm superior
Werkzeuge > Punkte > Femur Hals Basis manuell Pro	113.8 mm	76.7 mm	67.3 mm		34.5 mm rechts	2.6 mm anterior	51.2 mm superior
Werkzeuge > Punkte > Femur Hals Basis manuell	111 mm	77.4 mm	64 mm		31.6 mm rechts	2 mm anterior	54.5 mm superior
Werkzeuge > Punkte > Femur Hals Basis (ermittelt durch Proj. auf Ebene manuell)	105.4 mm	74.1 mm	57.5 mm		26.1 mm rechts	5.2 mm anterior	61 mm superior
Werkzeuge > Punkte > Femur Hals Basis (Ebene) proj. auf Ebene Femur axial	113.4 mm	72.2 mm	66.7 mm		34 mm rechts	7.1 mm anterior	51.8 mm superior
Werkzeuge > Punkte > Endpunkt Verlängerung der Senkrechten auf Kondylenachse	101.2 mm	83.7 mm	51.5 mm		21.8 mm rechts	4.3 mm posterior	67 mm superior
Werkzeuge > Punkte > Endpunkt Senkrechte auf Kondylenachse	141.1 mm	68.8 mm	100.1 mm		61.8 mm rechts	10.6 mm anterior	18.4 mm superior
Werkzeuge > Punkte > Ende der Verlängerung Senkrechte auf tibia vk (varus valgus)	144.2 mm	75.7 mm	111.7 mm		64.8 mm rechts	3.6 mm anterior	6.8 mm superior
Werkzeuge > Punkte > Ende der Senkrechte auf tibia hk (varus valgus)	140.4 mm	77.3 mm	115.7 mm		61.1 mm rechts	2.1 mm anterior	2.8 mm superior
Werkzeuge > Punkte > dist. Tibiavorderkante medial proj. auf Ebene tibia coronar (varus valgus)	94 mm	82.8 mm	160.1 mm		14.6 mm rechts	3.4 mm posterior	41.6 mm inferior
Werkzeuge > Punkte > dist. Tibiavorderkante medial proj. auf Ebene tibia coronar	93.6 mm	82.8 mm	160.4 mm		14.2 mm rechts	3.4 mm posterior	41.9 mm inferior
Werkzeuge > Punkte > dist. Tibiavorderkante medial proj. auf Ebene Tibia axial	101.8 mm	79.2 mm	156.5 mm		22.4 mm rechts	0.2 mm anterior	38 mm inferior
Werkzeuge > Punkte > dist. Tibiavorderkante medial (varus valgus)	94.2 mm	82.7 mm	160.4 mm		14.8 mm rechts	3.3 mm posterior	41.9 mm inferior
Werkzeuge > Punkte > dist. Tibiavorderkante medial	95.9 mm	81.7 mm	162.9 mm		16.5 mm rechts	2.3 mm posterior	44.4 mm inferior
Werkzeuge > Punkte > dist. Tibiavorderkante lateral proj. auf Ebene tibia coronar (varus valgus)	95.3 mm	87.5 mm	160.9 mm		15.9 mm rechts	8.2 mm posterior	42.4 mm inferior
Werkzeuge > Punkte > dist. Tibiavorderkante lateral proj. auf Ebene tibia coronar	96.1 mm	89 mm	160.8 mm		16.7 mm rechts	9.6 mm posterior	42.3 mm inferior
Werkzeuge > Punkte > dist. Tibiavorderkante lateral proj. auf Ebene Tibia axial	103.9 mm	85.5 mm	155.9 mm		24.5 mm rechts	6.2 mm posterior	37.4 mm inferior
Werkzeuge > Punkte > dist. Tibiavorderkante lateral (varus valgus)	95.2 mm	87.6 mm	160.8 mm		15.8 mm rechts	8.2 mm posterior	42.3 mm inferior
Werkzeuge > Punkte > dist. Tibiavorderkante lateral	97.7 mm	88.2 mm	162.6 mm		18.4 mm rechts	8.8 mm posterior	44.1 mm inferior
Werkzeuge > Punkte > AxPro_Kopfszentrum	112.6 mm	69.9 mm	66.9 mm		33.3 mm rechts	9.5 mm anterior	51.6 mm superior
Werkzeuge > Punkte > AxPro_Kondyle medial	104.1 mm	73.9 mm	75.1 mm		24.7 mm rechts	5.5 mm anterior	43.4 mm superior
Werkzeuge > Punkte > AxPro_Kondyle lateral	107.4 mm	84.7 mm	74.4 mm		28 mm rechts	5.3 mm posterior	44.1 mm superior
Werkzeuge > Linien > Verlängerung Senkrechte auf tibia vk (varus valgus)	36.1 mm	4 mm	34.4 mm	50 mm	36.1 mm rechts	4 mm anterior	34.4 mm superior	50 mm
Werkzeuge > Linien > Verlängerung der Senkrechten auf Kondylenachse	30.9 mm	11.5 mm	37.6 mm	50 mm	30.9 mm links	11.5 mm posterior	37.6 mm superior	50 mm
Werkzeuge > Linien > transkondyläre Achse	3.9 mm	10.6 mm	0.1 mm	11.3 mm	3.9 mm links	10.6 mm anterior	0.1 mm superior	11.3 mm
Werkzeuge > Linien > Tibiaachse	14.8 mm	6.3 mm	16.1 mm	22.7 mm	14.8 mm rechts	6.3 mm anterior	16.1 mm superior	22.7 mm
Werkzeuge > Linien > Talusachse proj. auf Ebene Tibia axial	1.4 mm	5 mm	0.7 mm	5.3 mm	1.4 mm rechts	5 mm posterior	0.7 mm superior	5.3 mm
Werkzeuge > Linien > Senkrechte auf Kondylenachse	9.1 mm	3.4 mm	11 mm	14.7 mm	9.1 mm rechts	3.4 mm anterior	11 mm inferior	14.7 mm
Werkzeuge > Linien > Senkrechte auf dist. Tibiavorderkante in Ebene tibia coronar (varus valgus)	14.5 mm	1.6 mm	13.8 mm	20.1 mm	14.5 mm links	1.6 mm posterior	13.8 mm inferior	20.1 mm
Werkzeuge > Linien > Senkrecht auf prox. Tibiahinterkante in Ebene tibia coronar (varus valgus)	32.3 mm	2.5 mm	30.3 mm	44.4 mm	32.3 mm rechts	2.5 mm anterior	30.3 mm superior	44.4 mm
Werkzeuge > Linien > prox. Tibiahinterkante proj. auf Ebene Tibia axial	2.8 mm	6.2 mm	0.1 mm	6.8 mm	2.8 mm links	6.2 mm anterior	0.1 mm superior	6.8 mm
Werkzeuge > Linien > prox. Tibiahinterkante proj auf Ebene tibia coronar (varus valgus)	1.8 mm	6.9 mm	1.4 mm	7.3 mm	1.8 mm links	6.9 mm anterior	1.4 mm superior	7.3 mm
Werkzeuge > Linien > prox. Tibiahinterkante proj auf Ebene tibia coronar	2.3 mm	6.5 mm	0.7 mm	6.9 mm	2.3 mm links	6.5 mm anterior	0.7 mm superior	6.9 mm
Werkzeuge > Linien > prox. Tibiahinterkante (varus valgus)	0.7 mm	7.4 mm	0.2 mm	7.5 mm	0.7 mm links	7.4 mm anterior	0.2 mm superior	7.5 mm
Werkzeuge > Linien > prox. Tibiahinterkante	2.3 mm	6.5 mm	0.7 mm	6.9 mm	2.3 mm links	6.5 mm anterior	0.7 mm superior	6.9 mm
Werkzeuge > Linien > prox. femorale Längsachse	2.5 mm	0.8 mm	3.5 mm	4.4 mm	2.5 mm links	0.8 mm posterior	3.5 mm superior	4.4 mm
Werkzeuge > Linien > Neue Linie 31	3.3 mm	10.8 mm	0.6 mm	11.3 mm	3.3 mm links	10.8 mm anterior	0.6 mm inferior	11.3 mm
Werkzeuge > Linien > Lot von Femurkopfmittelpunk	3.9 mm	1.6 mm	3.5 mm	5.5 mm	3.9 mm rechts	1.6 mm posterior	3.5 mm inferior	5.5 mm
Werkzeuge > Linien > Kopfzentrum - Femur Hals Basis (manuell) Linie	9.5 mm	4.8 mm	10 mm	14.6 mm	9.5 mm rechts	4.8 mm posterior	10 mm inferior	14.6 mm
Werkzeuge > Linien > Kopfzentrum - Femur Hals Basis (durch Ebene) Linie	3.9 mm	1.6 mm	3.5 mm	5.5 mm	3.9 mm rechts	1.6 mm posterior	3.5 mm inferior	5.5 mm
Werkzeuge > Linien > Kondyle_Femur Hals Basis Prox	3.3 mm	10.8 mm	0.6 mm	11.3 mm	3.3 mm links	10.8 mm anterior	0.6 mm inferior	11.3 mm
Werkzeuge > Linien > Kondyle_AxPro_Kopfzentrum	3.3 mm	10.8 mm	0.6 mm	11.3 mm	3.3 mm links	10.8 mm anterior	0.6 mm inferior	11.3 mm
Werkzeuge > Linien > Kondylenachse proj. auf Ebene Femur coronar	3.9 mm	10.6 mm	0.1 mm	11.3 mm	3.9 mm rechts	10.6 mm posterior	0.1 mm inferior	11.3 mm
Werkzeuge > Linien > Kondylenachse	3.9 mm	10.6 mm	0.1 mm	11.3 mm	3.9 mm rechts	10.6 mm posterior	0.1 mm inferior	11.3 mm
Werkzeuge > Linien > Kondyle proj. auf Ebene Tibia axial	4.2 mm	10.5 mm	0.3 mm	11.3 mm	4.2 mm rechts	10.5 mm posterior	0.3 mm superior	11.3 mm
Werkzeuge > Linien > Femurachse proj. auf Ebene Femur coronar
Werkzeuge > Linien > Femurachse Kopfzentrum	18.5 mm	4.5 mm	21.6 mm	28.8 mm	18.5 mm links	4.5 mm posterior	21.6 mm superior	28.8 mm
Werkzeuge > Linien > Femurachse	18.5 mm	4.5 mm	21.6 mm	28.8 mm	18.5 mm links	4.5 mm posterior	21.6 mm superior	28.8 mm
Werkzeuge > Linien > dist. Tibiavorderkante proj. auf Ebene tibia coronar (varus valgus)	1.3 mm	4.8 mm	0.8 mm	5 mm	1.3 mm links	4.8 mm anterior	0.8 mm superior	5 mm
Werkzeuge > Linien > dist. Tibiavorderkante proj. auf Ebene tibia coronar	2.5 mm	6.2 mm	0.4 mm	6.7 mm	2.5 mm links	6.2 mm anterior	0.4 mm superior	6.7 mm
Werkzeuge > Linien > dist. Tibiavorderkante proj. auf Ebene Tibia axial	2.1 mm	6.4 mm	0.6 mm	6.7 mm	2.1 mm links	6.4 mm anterior	0.6 mm inferior	6.7 mm
Werkzeuge > Linien > dist. Tibiavorderkante (varus valgus)	1 mm	4.9 mm	0.4 mm	5 mm	1 mm links	4.9 mm anterior	0.4 mm superior	5 mm
Werkzeuge > Linien > dist. Tibiavorderkante	1.8 mm	6.5 mm	0.3 mm	6.8 mm	1.8 mm links	6.5 mm anterior	0.3 mm inferior	6.8 mm
Werkzeuge > Linien > AxPro_Kondyle	3.3 mm	10.8 mm	0.6 mm	11.3 mm	3.3 mm links	10.8 mm anterior	0.6 mm inferior	11.3 mm
Werkzeuge > Winkel > Winkel Schenkelhalsachse Femurachse (mittels Ebene manuell)	174.5 °	145.3 °	142.8 °	153.6 °	174.5 °	145.3 °	142.8 °	153.6 °
Werkzeuge > Winkel > Winkel Schenkelhalsachse Femurachse (Femur Hals Basis manuell definiert)	177.7 °	142.8 °	139 °	151.6 °	177.7 °	142.8 °	139 °	151.6 °
Werkzeuge > Winkel > varus valgus Tibia proj.	0.5 °	2 °	2 °	1.5 °	0.5 °	2 °	2 °	1.5 °
Werkzeuge > Winkel > varus valgus Femur proj.	1.2 °	5.4 °	6.9 °	4.6 °	1.2 °	5.4 °	6.9 °	4.6 °
Werkzeuge > Winkel > Torsionswinkel proj. auf Ebene Tibia axial	18.5 °	6.5 °	6.2 °	8.7 °	18.5 °	6.5 °	6.2 °	8.7 °
Werkzeuge > Winkel > Tibiotalare Torsion (TTT) proj.	10.5 °	2.5 °	2.6 °	3.6 °	10.5 °	2.5 °	2.6 °	3.6 °
Werkzeuge > Winkel > FTR (femorotibial Rotation) proj.	6.6 °	2.8 °	2.6 °	3.6 °	6.6 °	2.8 °	2.6 °	3.6 °
Werkzeuge > Winkel > Antetorsionswinkel korrigiert	1.3 °	0.6 °	0.6 °	0.8 °	1.3 °	0.6 °	0.6 °	0.8 °
Werkzeuge > Winkel > Antetorsionswinkel (über Ebene manuell bestimmt) proj	10.1 °	6.5 °	6.7 °	8.8 °	10.1 °	6.5 °	6.7 °	8.8 °
Werkzeuge > Winkel > Antetorsionswinkel (Femur Hals Basis manuell) proj	27.7 °	6.4 °	7 °	9.4 °	27.7 °	6.4 °	7 °	9.4 °
Werkzeuge > Ebenen > Tibia coronar
Werkzeuge > Ebenen > Tibia axial
Werkzeuge > Ebenen > Femur coronar
Werkzeuge > Ebenen > Femur axial
Werkzeuge > Ebenen > Ebene manuell
Werkzeuge > Polylinien > Punkte auf Kopf
Werkzeuge > Koordinatensysteme > ks tibia prox.
Werkzeuge > Koordinatensysteme > ks femur
Werkzeuge > Koordinatensysteme > ks
Werkzeuge > Koordinatensysteme > Kopie ks femur
Werkzeuge > Variablen > Kopfachsen_tmp	-100
Werkzeuge > Variablen > 300	300
Werkzeuge > Variablen > 50	50
Werkzeuge > Variablen > -50	-50
