# Supplementary material for: 3D Slicer open-source software plug-in for vector-based angle calculation of canine hind limb alignment in computed tomographic images
Source: PLoS One. 2024 Mar 29;19(3):e0283823. doi: 10.1371/journal.pone.0283823 (PMC10980227; doi:10.1371/journal.pone.0283823)
Supplement: S2 Data — (ZIP) [file pone.0283823.s002.zip › 41.csv]

Werkzeuge Name	Datensatzkoordinatensystem X	Datensatzkoordinatensystem Y	Datensatzkoordinatensystem Z	Datensatzkoordinatensystem 3D	Patientenkoordinatensystem X	Patientenkoordinatensystem Y	Patientenkoordinatensystem Z	Patientenkoordinatensystem 3D	Extra Wert X	Extra Wert Y	Extra Wert Z	Extra Wert 3D	Extra Wert Beschreibung
Ansichten > Ergebnisse varus valgus Tibia > varus valgus Tibia proj.	0.1 °	0.6 °	0.7 °	0.5 °	0.1 °	0.6 °	0.7 °	0.5 °
Ansichten > Ergebnisse varus valgus Femur > varus valgus Femur proj.	2.5 °	4.7 °	8.2 °	5.1 °	2.5 °	4.7 °	8.2 °	5.1 °
Ansichten > Ergebnisse Torsionswinkel Tibia > Torsionswinkel proj. auf Ebene Tibia axial	28 °	6.5 °	8.5 °	10.7 °	28 °	6.5 °	8.5 °	10.7 °
Ansichten > Ergebnisse FTR (femorotibiale Rotation) proj. > FTR (femorotibial Rotation) proj.	20.3 °	9.1 °	10 °	13 °	20.3 °	9.1 °	10 °	13 °
Ansichten > Ergebnisse AT-Winkel proj. > Winkel Schenkelhalsachse Femurachse (mittels Ebene manuell)	173.2 °	128.4 °	116.4 °	137.6 °	173.2 °	128.4 °	116.4 °	137.6 °
Ansichten > Ergebnisse AT-Winkel proj. > Winkel Schenkelhalsachse Femurachse (Femur Hals Basis manuell definiert)	178.8 °	143.4 °	129.2 °	149.6 °	178.8 °	143.4 °	129.2 °	149.6 °
Ansichten > Ergebnisse AT-Winkel proj. > Antetorsionswinkel (über Ebene manuell bestimmt) proj	28 °	24.6 °	24 °	29.9 °	28 °	24.6 °	24 °	29.9 °
Ansichten > Ergebnisse AT-Winkel proj. > Antetorsionswinkel (Femur Hals Basis manuell) proj	71.4 °	18.7 °	23.4 °	29.4 °	71.4 °	18.7 °	23.4 °	29.4 °
Ansichten > Ergebnis Tibiotalare Torsion (TTT) > Tibiotalare Torsion (TTT) proj.	9.1 °	1.7 °	2.4 °	2.9 °	9.1 °	1.7 °	2.4 °	2.9 °
Ansichten > Eingaben varus valgus Tibia > Tibiaachse proximal	46.7 mm	73.6 mm	142.2 mm		32.7 mm links	5.7 mm anterior	23.7 mm inferior
Ansichten > Eingaben varus valgus Tibia > Tibiaachse distal	60 mm	81.3 mm	160.7 mm		19.4 mm links	2 mm posterior	42.2 mm inferior
Ansichten > Eingaben varus valgus Tibia > prox. Tibiahinterkante medial (varus valgus)	31.5 mm	63.6 mm	115.1 mm		47.9 mm links	15.7 mm anterior	3.4 mm superior
Ansichten > Eingaben varus valgus Tibia > prox. Tibiahinterkante medial	34.9 mm	66.3 mm	115.5 mm		44.4 mm links	13.1 mm anterior	3 mm superior
Ansichten > Eingaben varus valgus Tibia > prox. Tibiahinterkante lateral (varus valgus)	31.7 mm	70.8 mm	114.1 mm		47.7 mm links	8.5 mm anterior	4.4 mm superior
Ansichten > Eingaben varus valgus Tibia > prox. Tibiahinterkante lateral	33.2 mm	70.8 mm	115.1 mm		46.1 mm links	8.5 mm anterior	3.4 mm superior
Ansichten > Eingaben varus valgus Tibia > dist. Tibiavorderkante medial (varus valgus)	65.8 mm	81.2 mm	167.3 mm		13.6 mm links	1.8 mm posterior	48.8 mm inferior
Ansichten > Eingaben varus valgus Tibia > dist. Tibiavorderkante medial	63 mm	80.4 mm	170.3 mm		16.3 mm links	1 mm posterior	51.8 mm inferior
Ansichten > Eingaben varus valgus Tibia > dist. Tibiavorderkante lateral (varus valgus)	64 mm	86.3 mm	168.1 mm		15.3 mm links	7 mm posterior	49.6 mm inferior
Ansichten > Eingaben varus valgus Tibia > dist. Tibiavorderkante lateral	62 mm	86.6 mm	169.4 mm		17.4 mm links	7.2 mm posterior	50.9 mm inferior
Ansichten > Eingaben varus valgus Femur > Kondyle medial	34.2 mm	64.3 mm	110 mm		45.1 mm links	15.1 mm anterior	8.5 mm superior
Ansichten > Eingaben varus valgus Femur > Kondyle lateral	29 mm	72.2 mm	110 mm		50.4 mm links	7.2 mm anterior	8.5 mm superior
Ansichten > Eingaben varus valgus Femur > Femurachsenpunkt proximal	47.8 mm	74.6 mm	70.5 mm		31.6 mm links	4.7 mm anterior	48 mm superior
Ansichten > Eingaben varus valgus Femur > Femurachsenpunkt distal	31.6 mm	67 mm	93.3 mm		47.8 mm links	12.3 mm anterior	25.2 mm superior
Ansichten > Eingaben Tibiotalare Torsion (TTT) > Tibiaachse proximal	46.7 mm	73.6 mm	142.2 mm		32.7 mm links	5.7 mm anterior	23.7 mm inferior
Ansichten > Eingaben Tibiotalare Torsion (TTT) > Tibiaachse distal	60 mm	81.3 mm	160.7 mm		19.4 mm links	2 mm posterior	42.2 mm inferior
Ansichten > Eingaben Tibiotalare Torsion (TTT) > Talus medial	65.4 mm	82.3 mm	171.7 mm		14 mm links	2.9 mm posterior	53.2 mm inferior
Ansichten > Eingaben Tibiotalare Torsion (TTT) > Talus lateral	64.7 mm	87.6 mm	170.7 mm		14.7 mm links	8.3 mm posterior	52.2 mm inferior
Ansichten > Eingaben Tibiotalare Torsion (TTT) > dist. Tibiavorderkante medial	63 mm	80.4 mm	170.3 mm		16.3 mm links	1 mm posterior	51.8 mm inferior
Ansichten > Eingaben Tibiotalare Torsion (TTT) > dist. Tibiavorderkante lateral	62 mm	86.6 mm	169.4 mm		17.4 mm links	7.2 mm posterior	50.9 mm inferior
Ansichten > Eingaben Tibia Torsionswinkel > Tibiaachse proximal	46.7 mm	73.6 mm	142.2 mm		32.7 mm links	5.7 mm anterior	23.7 mm inferior
Ansichten > Eingaben Tibia Torsionswinkel > Tibiaachse distal	60 mm	81.3 mm	160.7 mm		19.4 mm links	2 mm posterior	42.2 mm inferior
Ansichten > Eingaben Tibia Torsionswinkel > prox. Tibiahinterkante medial	34.9 mm	66.3 mm	115.5 mm		44.4 mm links	13.1 mm anterior	3 mm superior
Ansichten > Eingaben Tibia Torsionswinkel > prox. Tibiahinterkante lateral	33.2 mm	70.8 mm	115.1 mm		46.1 mm links	8.5 mm anterior	3.4 mm superior
Ansichten > Eingaben Tibia Torsionswinkel > dist. Tibiavorderkante medial	63 mm	80.4 mm	170.3 mm		16.3 mm links	1 mm posterior	51.8 mm inferior
Ansichten > Eingaben Tibia Torsionswinkel > dist. Tibiavorderkante lateral	62 mm	86.6 mm	169.4 mm		17.4 mm links	7.2 mm posterior	50.9 mm inferior
Ansichten > Eingaben FTR (femorotibiale Rotation) proj. > Tibiaachse proximal	46.7 mm	73.6 mm	142.2 mm		32.7 mm links	5.7 mm anterior	23.7 mm inferior
Ansichten > Eingaben FTR (femorotibiale Rotation) proj. > Tibiaachse distal	60 mm	81.3 mm	160.7 mm		19.4 mm links	2 mm posterior	42.2 mm inferior
Ansichten > Eingaben FTR (femorotibiale Rotation) proj. > prox. Tibiahinterkante medial	34.9 mm	66.3 mm	115.5 mm		44.4 mm links	13.1 mm anterior	3 mm superior
Ansichten > Eingaben FTR (femorotibiale Rotation) proj. > prox. Tibiahinterkante lateral	33.2 mm	70.8 mm	115.1 mm		46.1 mm links	8.5 mm anterior	3.4 mm superior
Ansichten > Eingaben FTR (femorotibiale Rotation) proj. > Kondyle medial	34.2 mm	64.3 mm	110 mm		45.1 mm links	15.1 mm anterior	8.5 mm superior
Ansichten > Eingaben FTR (femorotibiale Rotation) proj. > Kondyle lateral	29 mm	72.2 mm	110 mm		50.4 mm links	7.2 mm anterior	8.5 mm superior
Ansichten > Eingaben AT Winkel proj. > Kondyle medial	34.2 mm	64.3 mm	110 mm		45.1 mm links	15.1 mm anterior	8.5 mm superior
Ansichten > Eingaben AT Winkel proj. > Kondyle lateral	29 mm	72.2 mm	110 mm		50.4 mm links	7.2 mm anterior	8.5 mm superior
Ansichten > Eingaben AT Winkel proj. > Femurkopfmittelpunkt	60.3 mm	72.2 mm	52.4 mm		19.1 mm links	7.1 mm anterior	66.1 mm superior
Ansichten > Eingaben AT Winkel proj. > Femurachsenpunkt proximal	47.8 mm	74.6 mm	70.5 mm		31.6 mm links	4.7 mm anterior	48 mm superior
Ansichten > Eingaben AT Winkel proj. > Femurachsenpunkt distal	31.6 mm	67 mm	93.3 mm		47.8 mm links	12.3 mm anterior	25.2 mm superior
Ansichten > Eingaben AT Winkel proj. > Femur Hals Basis manuell	51.5 mm	76.5 mm	65.4 mm		27.9 mm links	2.9 mm anterior	53.1 mm superior
Ansichten > Eingaben AT Winkel proj. > Femur Hals Basis (ermittelt durch Proj. auf Ebene manuell)	54.2 mm	76.2 mm	58 mm		25.1 mm links	3.2 mm anterior	60.5 mm superior
Ansichten > Eingaben AT Winkel proj. > Lot von Femurkopfmittelpunk	6.1 mm	3.9 mm	5.6 mm	9.1 mm	6.1 mm links	3.9 mm posterior	5.6 mm inferior	9.1 mm
Ansichten > Eingaben AT Winkel proj. > Ebene manuell
Ansichten > Eingaben AT Winkel proj. > Punkte auf Kopf
Ansichten > Ansicht Werkzeuge varus valgus Tibia > tmp zur Definition der Senkrechten auf tibia vk und hk	53.4 mm	77.5 mm	151.5 mm		26 mm links	1.9 mm anterior	33 mm inferior
Ansichten > Ansicht Werkzeuge varus valgus Tibia > tmp proj. auf Ebene tibia coronar	53.4 mm	77.5 mm	151.5 mm		26 mm links	1.9 mm anterior	33 mm inferior
Ansichten > Ansicht Werkzeuge varus valgus Tibia > Tibiaachse proximal	46.7 mm	73.6 mm	142.2 mm		32.7 mm links	5.7 mm anterior	23.7 mm inferior
Ansichten > Ansicht Werkzeuge varus valgus Tibia > Tibiaachse distal	60 mm	81.3 mm	160.7 mm		19.4 mm links	2 mm posterior	42.2 mm inferior
Ansichten > Ansicht Werkzeuge varus valgus Tibia > prox. Tibiahinterkante medial proj. auf Ebene tibia coronar (varus valgus)	28.9 mm	62.9 mm	117.3 mm		50.4 mm links	16.5 mm anterior	1.2 mm superior
Ansichten > Ansicht Werkzeuge varus valgus Tibia > prox. Tibiahinterkante medial (varus valgus)	31.5 mm	63.6 mm	115.1 mm		47.9 mm links	15.7 mm anterior	3.4 mm superior
Ansichten > Ansicht Werkzeuge varus valgus Tibia > prox. Tibiahinterkante lateral proj. auf Ebene tibia coronar (varus valgus)	27.3 mm	69.5 mm	117.8 mm		52 mm links	9.8 mm anterior	0.7 mm superior
Ansichten > Ansicht Werkzeuge varus valgus Tibia > prox. Tibiahinterkante lateral (varus valgus)	31.7 mm	70.8 mm	114.1 mm		47.7 mm links	8.5 mm anterior	4.4 mm superior
Ansichten > Ansicht Werkzeuge varus valgus Tibia > Ende der Verlängerung Senkrechte auf tibia vk (varus valgus)	22 mm	73.3 mm	112.7 mm		57.4 mm links	6.1 mm anterior	5.8 mm superior
Ansichten > Ansicht Werkzeuge varus valgus Tibia > Ende der Senkrechte auf tibia hk (varus valgus)	26.4 mm	73.5 mm	118.1 mm		53 mm links	5.8 mm anterior	0.4 mm superior
Ansichten > Ansicht Werkzeuge varus valgus Tibia > dist. Tibiavorderkante medial proj. auf Ebene tibia coronar (varus valgus)	65.7 mm	81.2 mm	167.4 mm		13.7 mm links	1.8 mm posterior	48.9 mm inferior
Ansichten > Ansicht Werkzeuge varus valgus Tibia > dist. Tibiavorderkante medial (varus valgus)	65.8 mm	81.2 mm	167.3 mm		13.6 mm links	1.8 mm posterior	48.8 mm inferior
Ansichten > Ansicht Werkzeuge varus valgus Tibia > dist. Tibiavorderkante lateral proj. auf Ebene tibia coronar (varus valgus)	64.4 mm	86.5 mm	167.8 mm		14.9 mm links	7.1 mm posterior	49.3 mm inferior
Ansichten > Ansicht Werkzeuge varus valgus Tibia > dist. Tibiavorderkante lateral (varus valgus)	64 mm	86.3 mm	168.1 mm		15.3 mm links	7 mm posterior	49.6 mm inferior
Ansichten > Ansicht Werkzeuge varus valgus Tibia > Verlängerung Senkrechte auf tibia vk (varus valgus)	31.4 mm	4.2 mm	38.7 mm	50 mm	31.4 mm links	4.2 mm anterior	38.7 mm superior	50 mm
Ansichten > Ansicht Werkzeuge varus valgus Tibia > Tibiaachse	13.3 mm	7.7 mm	18.5 mm	24.1 mm	13.3 mm links	7.7 mm anterior	18.5 mm superior	24.1 mm
Ansichten > Ansicht Werkzeuge varus valgus Tibia > Senkrechte auf dist. Tibiavorderkante in Ebene tibia coronar (varus valgus)	12.8 mm	1.7 mm	15.8 mm	20.4 mm	12.8 mm rechts	1.7 mm posterior	15.8 mm inferior	20.4 mm
Ansichten > Ansicht Werkzeuge varus valgus Tibia > Senkrecht auf prox. Tibiahinterkante in Ebene tibia coronar (varus valgus)	27 mm	3.9 mm	33.4 mm	43.1 mm	27 mm links	3.9 mm anterior	33.4 mm superior	43.1 mm
Ansichten > Ansicht Werkzeuge varus valgus Tibia > prox. Tibiahinterkante proj auf Ebene tibia coronar (varus valgus)	1.6 mm	6.7 mm	0.5 mm	6.9 mm	1.6 mm rechts	6.7 mm anterior	0.5 mm superior	6.9 mm
Ansichten > Ansicht Werkzeuge varus valgus Tibia > prox. Tibiahinterkante (varus valgus)	0.2 mm	7.2 mm	1 mm	7.3 mm	0.2 mm links	7.2 mm anterior	1 mm inferior	7.3 mm
Ansichten > Ansicht Werkzeuge varus valgus Tibia > dist. Tibiavorderkante proj. auf Ebene tibia coronar (varus valgus)	1.2 mm	5.3 mm	0.4 mm	5.5 mm	1.2 mm rechts	5.3 mm anterior	0.4 mm superior	5.5 mm
Ansichten > Ansicht Werkzeuge varus valgus Tibia > dist. Tibiavorderkante (varus valgus)	1.7 mm	5.2 mm	0.8 mm	5.5 mm	1.7 mm rechts	5.2 mm anterior	0.8 mm superior	5.5 mm
Ansichten > Ansicht Werkzeuge varus valgus Tibia > varus valgus Tibia proj.	0.1 °	0.6 °	0.7 °	0.5 °	0.1 °	0.6 °	0.7 °	0.5 °
Ansichten > Ansicht Werkzeuge varus valgus Tibia > Tibia coronar
Ansichten > Ansicht Werkzeuge varus valgus Tibia > ks tibia prox.
Ansichten > Ansicht Werkzeuge varus valgus Femur > Kondyle medial proj. auf Ebene Femur coronar	27.2 mm	59.5 mm	103.4 mm		52.2 mm links	19.8 mm anterior	15.1 mm superior
Ansichten > Ansicht Werkzeuge varus valgus Femur > Kondyle medial	34.2 mm	64.3 mm	110 mm		45.1 mm links	15.1 mm anterior	8.5 mm superior
Ansichten > Ansicht Werkzeuge varus valgus Femur > Kondyle lateral proj auf Ebene Femur coronar	21.9 mm	67.5 mm	103.4 mm		57.5 mm links	11.9 mm anterior	15.1 mm superior
Ansichten > Ansicht Werkzeuge varus valgus Femur > Kondyle lateral	29 mm	72.2 mm	110 mm		50.4 mm links	7.2 mm anterior	8.5 mm superior
Ansichten > Ansicht Werkzeuge varus valgus Femur > Femurachsenpunkt proximal	47.8 mm	74.6 mm	70.5 mm		31.6 mm links	4.7 mm anterior	48 mm superior
Ansichten > Ansicht Werkzeuge varus valgus Femur > Femurachsenpunkt distal	31.6 mm	67 mm	93.3 mm		47.8 mm links	12.3 mm anterior	25.2 mm superior
Ansichten > Ansicht Werkzeuge varus valgus Femur > Femur prox. proj. auf Ebene Femur coronar	47.8 mm	74.6 mm	70.5 mm		31.6 mm links	4.7 mm anterior	48 mm superior
Ansichten > Ansicht Werkzeuge varus valgus Femur > Endpunkt Verlängerung der Senkrechten auf Kondylenachse	57.2 mm	83.9 mm	53.8 mm		22.1 mm links	4.5 mm posterior	64.7 mm superior
Ansichten > Ansicht Werkzeuge varus valgus Femur > Endpunkt Senkrechte auf Kondylenachse	25 mm	62.7 mm	103.4 mm		54.3 mm links	16.6 mm anterior	15.1 mm superior
Ansichten > Ansicht Werkzeuge varus valgus Femur > Verlängerung der Senkrechten auf Kondylenachse	25.6 mm	16.8 mm	39.5 mm	50 mm	25.6 mm rechts	16.8 mm posterior	39.5 mm superior	50 mm
Ansichten > Ansicht Werkzeuge varus valgus Femur > Senkrechte auf Kondylenachse	6.5 mm	4.3 mm	10.1 mm	12.8 mm	6.5 mm links	4.3 mm anterior	10.1 mm inferior	12.8 mm
Ansichten > Ansicht Werkzeuge varus valgus Femur > Kondylenachse proj. auf Ebene Femur coronar	5.3 mm	7.9 mm	0 mm	9.5 mm	5.3 mm links	7.9 mm posterior	0 mm superior	9.5 mm
Ansichten > Ansicht Werkzeuge varus valgus Femur > Kondylenachse	5.3 mm	7.9 mm	0 mm	9.5 mm	5.3 mm links	7.9 mm posterior	0 mm superior	9.5 mm
Ansichten > Ansicht Werkzeuge varus valgus Femur > Femurachse proj. auf Ebene Femur coronar
Ansichten > Ansicht Werkzeuge varus valgus Femur > Femurachse	16.2 mm	7.6 mm	22.8 mm	29 mm	16.2 mm rechts	7.6 mm posterior	22.8 mm superior	29 mm
Ansichten > Ansicht Werkzeuge varus valgus Femur > varus valgus Femur proj.	2.5 °	4.7 °	8.2 °	5.1 °	2.5 °	4.7 °	8.2 °	5.1 °
Ansichten > Ansicht Werkzeuge varus valgus Femur > Femur coronar
Ansichten > Ansicht Werkzeuge varus valgus Femur > ks femur
Ansichten > Ansicht Werkzeuge Torsionswinkel Tibia > Tibiaachse proximal	46.7 mm	73.6 mm	142.2 mm		32.7 mm links	5.7 mm anterior	23.7 mm inferior
Ansichten > Ansicht Werkzeuge Torsionswinkel Tibia > Tibiaachse distal	60 mm	81.3 mm	160.7 mm		19.4 mm links	2 mm posterior	42.2 mm inferior
Ansichten > Ansicht Werkzeuge Torsionswinkel Tibia > prox. Tibiahinterkante medial proj. auf Ebene Tibia axial	64.5 mm	83.3 mm	156.6 mm		14.8 mm links	4 mm posterior	38.1 mm inferior
Ansichten > Ansicht Werkzeuge Torsionswinkel Tibia > prox. Tibiahinterkante medial	34.9 mm	66.3 mm	115.5 mm		44.4 mm links	13.1 mm anterior	3 mm superior
Ansichten > Ansicht Werkzeuge Torsionswinkel Tibia > prox. Tibiahinterkante lateral proj. auf Ebene Tibia axial	62.7 mm	87.8 mm	156.1 mm		16.7 mm links	8.5 mm posterior	37.6 mm inferior
Ansichten > Ansicht Werkzeuge Torsionswinkel Tibia > prox. Tibiahinterkante lateral	33.2 mm	70.8 mm	115.1 mm		46.1 mm links	8.5 mm anterior	3.4 mm superior
Ansichten > Ansicht Werkzeuge Torsionswinkel Tibia > dist. Tibiavorderkante medial proj. auf Ebene Tibia axial	58.2 mm	77.6 mm	163.6 mm		21.2 mm links	1.8 mm anterior	45.1 mm inferior
Ansichten > Ansicht Werkzeuge Torsionswinkel Tibia > dist. Tibiavorderkante medial	63 mm	80.4 mm	170.3 mm		16.3 mm links	1 mm posterior	51.8 mm inferior
Ansichten > Ansicht Werkzeuge Torsionswinkel Tibia > dist. Tibiavorderkante lateral proj. auf Ebene Tibia axial	56.8 mm	83.6 mm	162.1 mm		22.6 mm links	4.2 mm posterior	43.6 mm inferior
Ansichten > Ansicht Werkzeuge Torsionswinkel Tibia > dist. Tibiavorderkante lateral	62 mm	86.6 mm	169.4 mm		17.4 mm links	7.2 mm posterior	50.9 mm inferior
Ansichten > Ansicht Werkzeuge Torsionswinkel Tibia > prox. Tibiahinterkante proj. auf Ebene Tibia axial	1.8 mm	4.5 mm	0.6 mm	4.9 mm	1.8 mm rechts	4.5 mm anterior	0.6 mm inferior	4.9 mm
Ansichten > Ansicht Werkzeuge Torsionswinkel Tibia > prox. Tibiahinterkante	1.7 mm	4.6 mm	0.4 mm	4.9 mm	1.7 mm rechts	4.6 mm anterior	0.4 mm inferior	4.9 mm
Ansichten > Ansicht Werkzeuge Torsionswinkel Tibia > dist. Tibiavorderkante proj. auf Ebene Tibia axial	1.4 mm	6 mm	1.5 mm	6.3 mm	1.4 mm rechts	6 mm anterior	1.5 mm inferior	6.3 mm
Ansichten > Ansicht Werkzeuge Torsionswinkel Tibia > dist. Tibiavorderkante	1 mm	6.2 mm	0.9 mm	6.4 mm	1 mm rechts	6.2 mm anterior	0.9 mm inferior	6.4 mm
Ansichten > Ansicht Werkzeuge Torsionswinkel Tibia > Torsionswinkel proj. auf Ebene Tibia axial	28 °	6.5 °	8.5 °	10.7 °	28 °	6.5 °	8.5 °	10.7 °
Ansichten > Ansicht Werkzeuge Torsionswinkel Tibia > Tibia axial
Ansichten > Ansicht Werkzeuge Torsionswinkel Tibia > ks tibia prox.
Ansichten > Ansicht Werkzeuge Tibiotalare Torsion (TTT) > Tibiaachse proximal	46.7 mm	73.6 mm	142.2 mm		32.7 mm links	5.7 mm anterior	23.7 mm inferior
Ansichten > Ansicht Werkzeuge Tibiotalare Torsion (TTT) > Tibiaachse distal	60 mm	81.3 mm	160.7 mm		19.4 mm links	2 mm posterior	42.2 mm inferior
Ansichten > Ansicht Werkzeuge Tibiotalare Torsion (TTT) > Talus medial proj. auf Ebene Tibia axial	58.9 mm	78.5 mm	162.7 mm		20.4 mm links	0.8 mm anterior	44.2 mm inferior
Ansichten > Ansicht Werkzeuge Tibiotalare Torsion (TTT) > Talus medial	65.4 mm	82.3 mm	171.7 mm		14 mm links	2.9 mm posterior	53.2 mm inferior
Ansichten > Ansicht Werkzeuge Tibiotalare Torsion (TTT) > Talus lateral proj. auf Ebene Tibia axial	57.9 mm	83.7 mm	161.2 mm		21.5 mm links	4.3 mm posterior	42.7 mm inferior
Ansichten > Ansicht Werkzeuge Tibiotalare Torsion (TTT) > Talus lateral	64.7 mm	87.6 mm	170.7 mm		14.7 mm links	8.3 mm posterior	52.2 mm inferior
Ansichten > Ansicht Werkzeuge Tibiotalare Torsion (TTT) > dist. Tibiavorderkante medial proj. auf Ebene Tibia axial	58.2 mm	77.6 mm	163.6 mm		21.2 mm links	1.8 mm anterior	45.1 mm inferior
Ansichten > Ansicht Werkzeuge Tibiotalare Torsion (TTT) > dist. Tibiavorderkante medial	63 mm	80.4 mm	170.3 mm		16.3 mm links	1 mm posterior	51.8 mm inferior
Ansichten > Ansicht Werkzeuge Tibiotalare Torsion (TTT) > dist. Tibiavorderkante lateral proj. auf Ebene Tibia axial	56.8 mm	83.6 mm	162.1 mm		22.6 mm links	4.2 mm posterior	43.6 mm inferior
Ansichten > Ansicht Werkzeuge Tibiotalare Torsion (TTT) > dist. Tibiavorderkante lateral	62 mm	86.6 mm	169.4 mm		17.4 mm links	7.2 mm posterior	50.9 mm inferior
Ansichten > Ansicht Werkzeuge Tibiotalare Torsion (TTT) > Talusachse proj. auf Ebene Tibia axial	1 mm	5.2 mm	1.4 mm	5.5 mm	1 mm links	5.2 mm posterior	1.4 mm superior	5.5 mm
Ansichten > Ansicht Werkzeuge Tibiotalare Torsion (TTT) > dist. Tibiavorderkante proj. auf Ebene Tibia axial	1.4 mm	6 mm	1.5 mm	6.3 mm	1.4 mm rechts	6 mm anterior	1.5 mm inferior	6.3 mm
Ansichten > Ansicht Werkzeuge Tibiotalare Torsion (TTT) > Tibiotalare Torsion (TTT) proj.	9.1 °	1.7 °	2.4 °	2.9 °	9.1 °	1.7 °	2.4 °	2.9 °
Ansichten > Ansicht Werkzeuge Tibiotalare Torsion (TTT) > Tibia axial
Ansichten > Ansicht Werkzeuge Tibiotalare Torsion (TTT) > ks tibia prox.
Ansichten > Ansicht Werkzeuge FTR > prox. Tibiahinterkante medial proj. auf Ebene Tibia axial	64.5 mm	83.3 mm	156.6 mm		14.8 mm links	4 mm posterior	38.1 mm inferior
Ansichten > Ansicht Werkzeuge FTR > prox. Tibiahinterkante medial	34.9 mm	66.3 mm	115.5 mm		44.4 mm links	13.1 mm anterior	3 mm superior
Ansichten > Ansicht Werkzeuge FTR > prox. Tibiahinterkante lateral proj. auf Ebene Tibia axial	62.7 mm	87.8 mm	156.1 mm		16.7 mm links	8.5 mm posterior	37.6 mm inferior
Ansichten > Ansicht Werkzeuge FTR > prox. Tibiahinterkante lateral	33.2 mm	70.8 mm	115.1 mm		46.1 mm links	8.5 mm anterior	3.4 mm superior
Ansichten > Ansicht Werkzeuge FTR > Kondyle medial proj. auf Ebene Tibia axial	66.7 mm	83 mm	155.2 mm		12.7 mm links	3.7 mm posterior	36.7 mm inferior
Ansichten > Ansicht Werkzeuge FTR > Kondyle medial	34.2 mm	64.3 mm	110 mm		45.1 mm links	15.1 mm anterior	8.5 mm superior
Ansichten > Ansicht Werkzeuge FTR > Kondyle lateral proj auf Ebene Tibia axial	61.7 mm	91.1 mm	155.5 mm		17.7 mm links	11.7 mm posterior	37 mm inferior
Ansichten > Ansicht Werkzeuge FTR > Kondyle lateral	29 mm	72.2 mm	110 mm		50.4 mm links	7.2 mm anterior	8.5 mm superior
Ansichten > Ansicht Werkzeuge FTR > prox. Tibiahinterkante proj. auf Ebene Tibia axial	1.8 mm	4.5 mm	0.6 mm	4.9 mm	1.8 mm rechts	4.5 mm anterior	0.6 mm inferior	4.9 mm
Ansichten > Ansicht Werkzeuge FTR > prox. Tibiahinterkante	1.7 mm	4.6 mm	0.4 mm	4.9 mm	1.7 mm rechts	4.6 mm anterior	0.4 mm inferior	4.9 mm
Ansichten > Ansicht Werkzeuge FTR > Kondylenachse	5.3 mm	7.9 mm	0 mm	9.5 mm	5.3 mm links	7.9 mm posterior	0 mm superior	9.5 mm
Ansichten > Ansicht Werkzeuge FTR > Kondyle proj. auf Ebene Tibia axial	5 mm	8.1 mm	0.3 mm	9.5 mm	5 mm links	8.1 mm posterior	0.3 mm inferior	9.5 mm
Ansichten > Ansicht Werkzeuge FTR > FTR (femorotibial Rotation) proj.	20.3 °	9.1 °	10 °	13 °	20.3 °	9.1 °	10 °	13 °
Ansichten > Ansicht Werkzeuge FTR > Tibia axial
Ansichten > Ansicht Werkzeuge FTR > ks tibia prox.
Ansichten > Ansicht Werkzeuge AT-Winkel (best. mittels Ebene) > TMP B	51.3 mm	64.4 mm	69.6 mm		28.1 mm links	15 mm anterior	48.9 mm superior
Ansichten > Ansicht Werkzeuge AT-Winkel (best. mittels Ebene) > tmp A	52.6 mm	66.6 mm	71.2 mm		26.8 mm links	12.7 mm anterior	47.3 mm superior
Ansichten > Ansicht Werkzeuge AT-Winkel (best. mittels Ebene) > TMP6	53.6 mm	58.7 mm	69.3 mm		25.8 mm links	20.7 mm anterior	49.2 mm superior
Ansichten > Ansicht Werkzeuge AT-Winkel (best. mittels Ebene) > TMP5	76.5 mm	79.8 mm	29.6 mm		2.8 mm links	0.5 mm posterior	88.9 mm superior
Ansichten > Ansicht Werkzeuge AT-Winkel (best. mittels Ebene) > Kondyle medial	34.2 mm	64.3 mm	110 mm		45.1 mm links	15.1 mm anterior	8.5 mm superior
Ansichten > Ansicht Werkzeuge AT-Winkel (best. mittels Ebene) > Kondyle lateral	29 mm	72.2 mm	110 mm		50.4 mm links	7.2 mm anterior	8.5 mm superior
Ansichten > Ansicht Werkzeuge AT-Winkel (best. mittels Ebene) > Femurkopfmittelpunkt	60.3 mm	72.2 mm	52.4 mm		19.1 mm links	7.1 mm anterior	66.1 mm superior
Ansichten > Ansicht Werkzeuge AT-Winkel (best. mittels Ebene) > Femurachsenpunkt proximal	47.8 mm	74.6 mm	70.5 mm		31.6 mm links	4.7 mm anterior	48 mm superior
Ansichten > Ansicht Werkzeuge AT-Winkel (best. mittels Ebene) > Femurachsenpunkt distal	31.6 mm	67 mm	93.3 mm		47.8 mm links	12.3 mm anterior	25.2 mm superior
Ansichten > Ansicht Werkzeuge AT-Winkel (best. mittels Ebene) > Femur Hals Basis manuell Pro	47.8 mm	74.8 mm	70.5 mm		31.6 mm links	4.6 mm anterior	48 mm superior
Ansichten > Ansicht Werkzeuge AT-Winkel (best. mittels Ebene) > Femur Hals Basis manuell	51.5 mm	76.5 mm	65.4 mm		27.9 mm links	2.9 mm anterior	53.1 mm superior
Ansichten > Ansicht Werkzeuge AT-Winkel (best. mittels Ebene) > Femur Hals Basis (ermittelt durch Proj. auf Ebene manuell)	54.2 mm	76.2 mm	58 mm		25.1 mm links	3.2 mm anterior	60.5 mm superior
Ansichten > Ansicht Werkzeuge AT-Winkel (best. mittels Ebene) > Femur Hals Basis (Ebene) proj. auf Ebene Femur axial	46.5 mm	72.5 mm	68.9 mm		32.9 mm links	6.8 mm anterior	49.6 mm superior
Ansichten > Ansicht Werkzeuge AT-Winkel (best. mittels Ebene) > AxPro_Kopfszentrum	48.8 mm	66.8 mm	68.6 mm		30.6 mm links	12.5 mm anterior	49.9 mm superior
Ansichten > Ansicht Werkzeuge AT-Winkel (best. mittels Ebene) > AxPro_Kondyle medial	57.4 mm	75.1 mm	77.5 mm		22 mm links	4.3 mm anterior	41 mm superior
Ansichten > Ansicht Werkzeuge AT-Winkel (best. mittels Ebene) > AxPro_Kondyle lateral	52.6 mm	83.3 mm	76.8 mm		26.8 mm links	3.9 mm posterior	41.7 mm superior
Ansichten > Ansicht Werkzeuge AT-Winkel (best. mittels Ebene) > Neue Linie 31	4.8 mm	8.2 mm	0.7 mm	9.5 mm	4.8 mm rechts	8.2 mm anterior	0.7 mm inferior	9.5 mm
Ansichten > Ansicht Werkzeuge AT-Winkel (best. mittels Ebene) > Kopfzentrum - Femur Hals Basis (manuell) Linie	8.8 mm	4.3 mm	13 mm	16.3 mm	8.8 mm links	4.3 mm posterior	13 mm inferior	16.3 mm
Ansichten > Ansicht Werkzeuge AT-Winkel (best. mittels Ebene) > Kopfzentrum - Femur Hals Basis (durch Ebene) Linie	6.1 mm	3.9 mm	5.6 mm	9.1 mm	6.1 mm links	3.9 mm posterior	5.6 mm inferior	9.1 mm
Ansichten > Ansicht Werkzeuge AT-Winkel (best. mittels Ebene) > Kondyle_Femur Hals Basis Prox	4.8 mm	8.2 mm	0.7 mm	9.5 mm	4.8 mm rechts	8.2 mm anterior	0.7 mm inferior	9.5 mm
Ansichten > Ansicht Werkzeuge AT-Winkel (best. mittels Ebene) > Kondyle_AxPro_Kopfzentrum	4.8 mm	8.2 mm	0.7 mm	9.5 mm	4.8 mm rechts	8.2 mm anterior	0.7 mm inferior	9.5 mm
Ansichten > Ansicht Werkzeuge AT-Winkel (best. mittels Ebene) > Femurachse Kopfzentrum	16.2 mm	7.6 mm	22.8 mm	29 mm	16.2 mm rechts	7.6 mm posterior	22.8 mm superior	29 mm
Ansichten > Ansicht Werkzeuge AT-Winkel (best. mittels Ebene) > Femurachse	16.2 mm	7.6 mm	22.8 mm	29 mm	16.2 mm rechts	7.6 mm posterior	22.8 mm superior	29 mm
Ansichten > Ansicht Werkzeuge AT-Winkel (best. mittels Ebene) > AxPro_Kondyle	4.8 mm	8.2 mm	0.7 mm	9.5 mm	4.8 mm rechts	8.2 mm anterior	0.7 mm inferior	9.5 mm
Ansichten > Ansicht Werkzeuge AT-Winkel (best. mittels Ebene) > Winkel Schenkelhalsachse Femurachse (mittels Ebene manuell)	173.2 °	128.4 °	116.4 °	137.6 °	173.2 °	128.4 °	116.4 °	137.6 °
Ansichten > Ansicht Werkzeuge AT-Winkel (best. mittels Ebene) > Winkel Schenkelhalsachse Femurachse (Femur Hals Basis manuell definiert)	178.8 °	143.4 °	129.2 °	149.6 °	178.8 °	143.4 °	129.2 °	149.6 °
Ansichten > Ansicht Werkzeuge AT-Winkel (best. mittels Ebene) > Antetorsionswinkel korrigiert	15.1 °	7.7 °	8.7 °	11 °	15.1 °	7.7 °	8.7 °	11 °
Ansichten > Ansicht Werkzeuge AT-Winkel (best. mittels Ebene) > Antetorsionswinkel (über Ebene manuell bestimmt) proj	28 °	24.6 °	24 °	29.9 °	28 °	24.6 °	24 °	29.9 °
Ansichten > Ansicht Werkzeuge AT-Winkel (best. mittels Ebene) > Antetorsionswinkel (Femur Hals Basis manuell) proj	71.4 °	18.7 °	23.4 °	29.4 °	71.4 °	18.7 °	23.4 °	29.4 °
Ansichten > Ansicht Werkzeuge AT-Winkel (best. mittels Ebene) > Femur axial
Ansichten > Ansicht Werkzeuge AT-Winkel (best. mittels Ebene) > Ebene manuell
Ansichten > Ansicht Werkzeuge AT-Winkel (best. mittels Ebene) > ks femur
Ansichten > Ansicht Werkzeuge AT-Winkel (best. mittels Ebene) > Kopie ks femur
Ansichten > Ansicht Werkzeuge AT-Winkel (best. mittels Ebene) > Punkte auf Kopf
Werkzeuge > Punkte > tmp zur Definition der Senkrechten auf tibia vk und hk	53.4 mm	77.5 mm	151.5 mm		26 mm links	1.9 mm anterior	33 mm inferior
Werkzeuge > Punkte > tmp proj. auf Ebene tibia coronar	53.4 mm	77.5 mm	151.5 mm		26 mm links	1.9 mm anterior	33 mm inferior
Werkzeuge > Punkte > TMP B	51.3 mm	64.4 mm	69.6 mm		28.1 mm links	15 mm anterior	48.9 mm superior
Werkzeuge > Punkte > tmp A	52.6 mm	66.6 mm	71.2 mm		26.8 mm links	12.7 mm anterior	47.3 mm superior
Werkzeuge > Punkte > TMP6	53.6 mm	58.7 mm	69.3 mm		25.8 mm links	20.7 mm anterior	49.2 mm superior
Werkzeuge > Punkte > TMP5	76.5 mm	79.8 mm	29.6 mm		2.8 mm links	0.5 mm posterior	88.9 mm superior
Werkzeuge > Punkte > Tibiaachse proximal	46.7 mm	73.6 mm	142.2 mm		32.7 mm links	5.7 mm anterior	23.7 mm inferior
Werkzeuge > Punkte > Tibiaachse distal	60 mm	81.3 mm	160.7 mm		19.4 mm links	2 mm posterior	42.2 mm inferior
Werkzeuge > Punkte > Talus medial proj. auf Ebene Tibia axial	58.9 mm	78.5 mm	162.7 mm		20.4 mm links	0.8 mm anterior	44.2 mm inferior
Werkzeuge > Punkte > Talus medial	65.4 mm	82.3 mm	171.7 mm		14 mm links	2.9 mm posterior	53.2 mm inferior
Werkzeuge > Punkte > Talus lateral proj. auf Ebene Tibia axial	57.9 mm	83.7 mm	161.2 mm		21.5 mm links	4.3 mm posterior	42.7 mm inferior
Werkzeuge > Punkte > Talus lateral	64.7 mm	87.6 mm	170.7 mm		14.7 mm links	8.3 mm posterior	52.2 mm inferior
Werkzeuge > Punkte > prox. Tibiahinterkante medial proj. auf Ebene tibia coronar (varus valgus)	28.9 mm	62.9 mm	117.3 mm		50.4 mm links	16.5 mm anterior	1.2 mm superior
Werkzeuge > Punkte > prox. Tibiahinterkante medial proj. auf Ebene tibia coronar	30.2 mm	64.8 mm	119.5 mm		49.2 mm links	14.5 mm anterior	1 mm inferior
Werkzeuge > Punkte > prox. Tibiahinterkante medial proj. auf Ebene Tibia axial	64.5 mm	83.3 mm	156.6 mm		14.8 mm links	4 mm posterior	38.1 mm inferior
Werkzeuge > Punkte > prox. Tibiahinterkante medial (varus valgus)	31.5 mm	63.6 mm	115.1 mm		47.9 mm links	15.7 mm anterior	3.4 mm superior
Werkzeuge > Punkte > prox. Tibiahinterkante medial	34.9 mm	66.3 mm	115.5 mm		44.4 mm links	13.1 mm anterior	3 mm superior
Werkzeuge > Punkte > prox. Tibiahinterkante lateral proj. auf Ebene tibia coronar (varus valgus)	27.3 mm	69.5 mm	117.8 mm		52 mm links	9.8 mm anterior	0.7 mm superior
Werkzeuge > Punkte > prox. Tibiahinterkante lateral proj. auf Ebene tibia coronar	28.5 mm	69.4 mm	119.1 mm		50.9 mm links	10 mm anterior	0.6 mm inferior
Werkzeuge > Punkte > prox. Tibiahinterkante lateral proj. auf Ebene Tibia axial	62.7 mm	87.8 mm	156.1 mm		16.7 mm links	8.5 mm posterior	37.6 mm inferior
Werkzeuge > Punkte > prox. Tibiahinterkante lateral (varus valgus)	31.7 mm	70.8 mm	114.1 mm		47.7 mm links	8.5 mm anterior	4.4 mm superior
Werkzeuge > Punkte > prox. Tibiahinterkante lateral	33.2 mm	70.8 mm	115.1 mm		46.1 mm links	8.5 mm anterior	3.4 mm superior
Werkzeuge > Punkte > Kondyle medial proj. auf Ebene Tibia axial	66.7 mm	83 mm	155.2 mm		12.7 mm links	3.7 mm posterior	36.7 mm inferior
Werkzeuge > Punkte > Kondyle medial proj. auf Ebene Femur coronar	27.2 mm	59.5 mm	103.4 mm		52.2 mm links	19.8 mm anterior	15.1 mm superior
Werkzeuge > Punkte > Kondyle medial	34.2 mm	64.3 mm	110 mm		45.1 mm links	15.1 mm anterior	8.5 mm superior
Werkzeuge > Punkte > Kondyle lateral proj auf Ebene Tibia axial	61.7 mm	91.1 mm	155.5 mm		17.7 mm links	11.7 mm posterior	37 mm inferior
Werkzeuge > Punkte > Kondyle lateral proj auf Ebene Femur coronar	21.9 mm	67.5 mm	103.4 mm		57.5 mm links	11.9 mm anterior	15.1 mm superior
Werkzeuge > Punkte > Kondyle lateral	29 mm	72.2 mm	110 mm		50.4 mm links	7.2 mm anterior	8.5 mm superior
Werkzeuge > Punkte > Femurkopfmittelpunkt	60.3 mm	72.2 mm	52.4 mm		19.1 mm links	7.1 mm anterior	66.1 mm superior
Werkzeuge > Punkte > Femurachsenpunkt proximal	47.8 mm	74.6 mm	70.5 mm		31.6 mm links	4.7 mm anterior	48 mm superior
Werkzeuge > Punkte > Femurachsenpunkt distal	31.6 mm	67 mm	93.3 mm		47.8 mm links	12.3 mm anterior	25.2 mm superior
Werkzeuge > Punkte > Femur prox. proj. auf Ebene Femur coronar	47.8 mm	74.6 mm	70.5 mm		31.6 mm links	4.7 mm anterior	48 mm superior
Werkzeuge > Punkte > Femur Hals Basis proj. auf Ebene Femur coronar	56 mm	77.4 mm	59.7 mm		23.3 mm links	2 mm anterior	58.8 mm superior
Werkzeuge > Punkte > Femur Hals Basis manuell Pro	47.8 mm	74.8 mm	70.5 mm		31.6 mm links	4.6 mm anterior	48 mm superior
Werkzeuge > Punkte > Femur Hals Basis manuell	51.5 mm	76.5 mm	65.4 mm		27.9 mm links	2.9 mm anterior	53.1 mm superior
Werkzeuge > Punkte > Femur Hals Basis (ermittelt durch Proj. auf Ebene manuell)	54.2 mm	76.2 mm	58 mm		25.1 mm links	3.2 mm anterior	60.5 mm superior
Werkzeuge > Punkte > Femur Hals Basis (Ebene) proj. auf Ebene Femur axial	46.5 mm	72.5 mm	68.9 mm		32.9 mm links	6.8 mm anterior	49.6 mm superior
Werkzeuge > Punkte > Endpunkt Verlängerung der Senkrechten auf Kondylenachse	57.2 mm	83.9 mm	53.8 mm		22.1 mm links	4.5 mm posterior	64.7 mm superior
Werkzeuge > Punkte > Endpunkt Senkrechte auf Kondylenachse	25 mm	62.7 mm	103.4 mm		54.3 mm links	16.6 mm anterior	15.1 mm superior
Werkzeuge > Punkte > Ende der Verlängerung Senkrechte auf tibia vk (varus valgus)	22 mm	73.3 mm	112.7 mm		57.4 mm links	6.1 mm anterior	5.8 mm superior
Werkzeuge > Punkte > Ende der Senkrechte auf tibia hk (varus valgus)	26.4 mm	73.5 mm	118.1 mm		53 mm links	5.8 mm anterior	0.4 mm superior
Werkzeuge > Punkte > dist. Tibiavorderkante medial proj. auf Ebene tibia coronar (varus valgus)	65.7 mm	81.2 mm	167.4 mm		13.7 mm links	1.8 mm posterior	48.9 mm inferior
Werkzeuge > Punkte > dist. Tibiavorderkante medial proj. auf Ebene tibia coronar	66 mm	81.3 mm	167.8 mm		13.4 mm links	1.9 mm posterior	49.3 mm inferior
Werkzeuge > Punkte > dist. Tibiavorderkante medial proj. auf Ebene Tibia axial	58.2 mm	77.6 mm	163.6 mm		21.2 mm links	1.8 mm anterior	45.1 mm inferior
Werkzeuge > Punkte > dist. Tibiavorderkante medial (varus valgus)	65.8 mm	81.2 mm	167.3 mm		13.6 mm links	1.8 mm posterior	48.8 mm inferior
Werkzeuge > Punkte > dist. Tibiavorderkante medial	63 mm	80.4 mm	170.3 mm		16.3 mm links	1 mm posterior	51.8 mm inferior
Werkzeuge > Punkte > dist. Tibiavorderkante lateral proj. auf Ebene tibia coronar (varus valgus)	64.4 mm	86.5 mm	167.8 mm		14.9 mm links	7.1 mm posterior	49.3 mm inferior
Werkzeuge > Punkte > dist. Tibiavorderkante lateral proj. auf Ebene tibia coronar	64.1 mm	87.2 mm	167.6 mm		15.3 mm links	7.8 mm posterior	49.1 mm inferior
Werkzeuge > Punkte > dist. Tibiavorderkante lateral proj. auf Ebene Tibia axial	56.8 mm	83.6 mm	162.1 mm		22.6 mm links	4.2 mm posterior	43.6 mm inferior
Werkzeuge > Punkte > dist. Tibiavorderkante lateral (varus valgus)	64 mm	86.3 mm	168.1 mm		15.3 mm links	7 mm posterior	49.6 mm inferior
Werkzeuge > Punkte > dist. Tibiavorderkante lateral	62 mm	86.6 mm	169.4 mm		17.4 mm links	7.2 mm posterior	50.9 mm inferior
Werkzeuge > Punkte > AxPro_Kopfszentrum	48.8 mm	66.8 mm	68.6 mm		30.6 mm links	12.5 mm anterior	49.9 mm superior
Werkzeuge > Punkte > AxPro_Kondyle medial	57.4 mm	75.1 mm	77.5 mm		22 mm links	4.3 mm anterior	41 mm superior
Werkzeuge > Punkte > AxPro_Kondyle lateral	52.6 mm	83.3 mm	76.8 mm		26.8 mm links	3.9 mm posterior	41.7 mm superior
Werkzeuge > Linien > Verlängerung Senkrechte auf tibia vk (varus valgus)	31.4 mm	4.2 mm	38.7 mm	50 mm	31.4 mm links	4.2 mm anterior	38.7 mm superior	50 mm
Werkzeuge > Linien > Verlängerung der Senkrechten auf Kondylenachse	25.6 mm	16.8 mm	39.5 mm	50 mm	25.6 mm rechts	16.8 mm posterior	39.5 mm superior	50 mm
Werkzeuge > Linien > transkondyläre Achse	5.3 mm	7.9 mm	0 mm	9.5 mm	5.3 mm rechts	7.9 mm anterior	0 mm inferior	9.5 mm
Werkzeuge > Linien > Tibiaachse	13.3 mm	7.7 mm	18.5 mm	24.1 mm	13.3 mm links	7.7 mm anterior	18.5 mm superior	24.1 mm
Werkzeuge > Linien > Talusachse proj. auf Ebene Tibia axial	1 mm	5.2 mm	1.4 mm	5.5 mm	1 mm links	5.2 mm posterior	1.4 mm superior	5.5 mm
Werkzeuge > Linien > Senkrechte auf Kondylenachse	6.5 mm	4.3 mm	10.1 mm	12.8 mm	6.5 mm links	4.3 mm anterior	10.1 mm inferior	12.8 mm
Werkzeuge > Linien > Senkrechte auf dist. Tibiavorderkante in Ebene tibia coronar (varus valgus)	12.8 mm	1.7 mm	15.8 mm	20.4 mm	12.8 mm rechts	1.7 mm posterior	15.8 mm inferior	20.4 mm
Werkzeuge > Linien > Senkrecht auf prox. Tibiahinterkante in Ebene tibia coronar (varus valgus)	27 mm	3.9 mm	33.4 mm	43.1 mm	27 mm links	3.9 mm anterior	33.4 mm superior	43.1 mm
Werkzeuge > Linien > prox. Tibiahinterkante proj. auf Ebene Tibia axial	1.8 mm	4.5 mm	0.6 mm	4.9 mm	1.8 mm rechts	4.5 mm anterior	0.6 mm inferior	4.9 mm
Werkzeuge > Linien > prox. Tibiahinterkante proj auf Ebene tibia coronar (varus valgus)	1.6 mm	6.7 mm	0.5 mm	6.9 mm	1.6 mm rechts	6.7 mm anterior	0.5 mm superior	6.9 mm
Werkzeuge > Linien > prox. Tibiahinterkante proj auf Ebene tibia coronar	1.7 mm	4.6 mm	0.4 mm	4.9 mm	1.7 mm rechts	4.6 mm anterior	0.4 mm inferior	4.9 mm
Werkzeuge > Linien > prox. Tibiahinterkante (varus valgus)	0.2 mm	7.2 mm	1 mm	7.3 mm	0.2 mm links	7.2 mm anterior	1 mm inferior	7.3 mm
Werkzeuge > Linien > prox. Tibiahinterkante	1.7 mm	4.6 mm	0.4 mm	4.9 mm	1.7 mm rechts	4.6 mm anterior	0.4 mm inferior	4.9 mm
Werkzeuge > Linien > prox. femorale Längsachse	3.6 mm	1.9 mm	5.1 mm	6.6 mm	3.6 mm rechts	1.9 mm posterior	5.1 mm superior	6.6 mm
Werkzeuge > Linien > Neue Linie 31	4.8 mm	8.2 mm	0.7 mm	9.5 mm	4.8 mm rechts	8.2 mm anterior	0.7 mm inferior	9.5 mm
Werkzeuge > Linien > Lot von Femurkopfmittelpunk	6.1 mm	3.9 mm	5.6 mm	9.1 mm	6.1 mm links	3.9 mm posterior	5.6 mm inferior	9.1 mm
Werkzeuge > Linien > Kopfzentrum - Femur Hals Basis (manuell) Linie	8.8 mm	4.3 mm	13 mm	16.3 mm	8.8 mm links	4.3 mm posterior	13 mm inferior	16.3 mm
Werkzeuge > Linien > Kopfzentrum - Femur Hals Basis (durch Ebene) Linie	6.1 mm	3.9 mm	5.6 mm	9.1 mm	6.1 mm links	3.9 mm posterior	5.6 mm inferior	9.1 mm
Werkzeuge > Linien > Kondyle_Femur Hals Basis Prox	4.8 mm	8.2 mm	0.7 mm	9.5 mm	4.8 mm rechts	8.2 mm anterior	0.7 mm inferior	9.5 mm
Werkzeuge > Linien > Kondyle_AxPro_Kopfzentrum	4.8 mm	8.2 mm	0.7 mm	9.5 mm	4.8 mm rechts	8.2 mm anterior	0.7 mm inferior	9.5 mm
Werkzeuge > Linien > Kondylenachse proj. auf Ebene Femur coronar	5.3 mm	7.9 mm	0 mm	9.5 mm	5.3 mm links	7.9 mm posterior	0 mm superior	9.5 mm
Werkzeuge > Linien > Kondylenachse	5.3 mm	7.9 mm	0 mm	9.5 mm	5.3 mm links	7.9 mm posterior	0 mm superior	9.5 mm
Werkzeuge > Linien > Kondyle proj. auf Ebene Tibia axial	5 mm	8.1 mm	0.3 mm	9.5 mm	5 mm links	8.1 mm posterior	0.3 mm inferior	9.5 mm
Werkzeuge > Linien > Femurachse proj. auf Ebene Femur coronar
Werkzeuge > Linien > Femurachse Kopfzentrum	16.2 mm	7.6 mm	22.8 mm	29 mm	16.2 mm rechts	7.6 mm posterior	22.8 mm superior	29 mm
Werkzeuge > Linien > Femurachse	16.2 mm	7.6 mm	22.8 mm	29 mm	16.2 mm rechts	7.6 mm posterior	22.8 mm superior	29 mm
Werkzeuge > Linien > dist. Tibiavorderkante proj. auf Ebene tibia coronar (varus valgus)	1.2 mm	5.3 mm	0.4 mm	5.5 mm	1.2 mm rechts	5.3 mm anterior	0.4 mm superior	5.5 mm
Werkzeuge > Linien > dist. Tibiavorderkante proj. auf Ebene tibia coronar	1.9 mm	6 mm	0.2 mm	6.3 mm	1.9 mm rechts	6 mm anterior	0.2 mm inferior	6.3 mm
Werkzeuge > Linien > dist. Tibiavorderkante proj. auf Ebene Tibia axial	1.4 mm	6 mm	1.5 mm	6.3 mm	1.4 mm rechts	6 mm anterior	1.5 mm inferior	6.3 mm
Werkzeuge > Linien > dist. Tibiavorderkante (varus valgus)	1.7 mm	5.2 mm	0.8 mm	5.5 mm	1.7 mm rechts	5.2 mm anterior	0.8 mm superior	5.5 mm
Werkzeuge > Linien > dist. Tibiavorderkante	1 mm	6.2 mm	0.9 mm	6.4 mm	1 mm rechts	6.2 mm anterior	0.9 mm inferior	6.4 mm
Werkzeuge > Linien > AxPro_Kondyle	4.8 mm	8.2 mm	0.7 mm	9.5 mm	4.8 mm rechts	8.2 mm anterior	0.7 mm inferior	9.5 mm
Werkzeuge > Winkel > Winkel Schenkelhalsachse Femurachse (mittels Ebene manuell)	173.2 °	128.4 °	116.4 °	137.6 °	173.2 °	128.4 °	116.4 °	137.6 °
Werkzeuge > Winkel > Winkel Schenkelhalsachse Femurachse (Femur Hals Basis manuell definiert)	178.8 °	143.4 °	129.2 °	149.6 °	178.8 °	143.4 °	129.2 °	149.6 °
Werkzeuge > Winkel > varus valgus Tibia proj.	0.1 °	0.6 °	0.7 °	0.5 °	0.1 °	0.6 °	0.7 °	0.5 °
Werkzeuge > Winkel > varus valgus Femur proj.	2.5 °	4.7 °	8.2 °	5.1 °	2.5 °	4.7 °	8.2 °	5.1 °
Werkzeuge > Winkel > Torsionswinkel proj. auf Ebene Tibia axial	28 °	6.5 °	8.5 °	10.7 °	28 °	6.5 °	8.5 °	10.7 °
Werkzeuge > Winkel > Tibiotalare Torsion (TTT) proj.	9.1 °	1.7 °	2.4 °	2.9 °	9.1 °	1.7 °	2.4 °	2.9 °
Werkzeuge > Winkel > FTR (femorotibial Rotation) proj.	20.3 °	9.1 °	10 °	13 °	20.3 °	9.1 °	10 °	13 °
Werkzeuge > Winkel > Antetorsionswinkel korrigiert	15.1 °	7.7 °	8.7 °	11 °	15.1 °	7.7 °	8.7 °	11 °
Werkzeuge > Winkel > Antetorsionswinkel (über Ebene manuell bestimmt) proj	28 °	24.6 °	24 °	29.9 °	28 °	24.6 °	24 °	29.9 °
Werkzeuge > Winkel > Antetorsionswinkel (Femur Hals Basis manuell) proj	71.4 °	18.7 °	23.4 °	29.4 °	71.4 °	18.7 °	23.4 °	29.4 °
Werkzeuge > Ebenen > Tibia coronar
Werkzeuge > Ebenen > Tibia axial
Werkzeuge > Ebenen > Femur coronar
Werkzeuge > Ebenen > Femur axial
Werkzeuge > Ebenen > Ebene manuell
Werkzeuge > Polylinien > Punkte auf Kopf
Werkzeuge > Koordinatensysteme > ks tibia prox.
Werkzeuge > Koordinatensysteme > ks femur
Werkzeuge > Koordinatensysteme > ks
Werkzeuge > Koordinatensysteme > Kopie ks femur
Werkzeuge > Variablen > Kopfachsen_tmp	-100
Werkzeuge > Variablen > 300	300
Werkzeuge > Variablen > 50	50
Werkzeuge > Variablen > -50	-50
