# Supplementary material for: 3D Slicer open-source software plug-in for vector-based angle calculation of canine hind limb alignment in computed tomographic images
Source: PLoS One. 2024 Mar 29;19(3):e0283823. doi: 10.1371/journal.pone.0283823 (PMC10980227; doi:10.1371/journal.pone.0283823)
Supplement: S2 Data — (ZIP) [file pone.0283823.s002.zip › 42.csv]

Werkzeuge Name	Datensatzkoordinatensystem X	Datensatzkoordinatensystem Y	Datensatzkoordinatensystem Z	Datensatzkoordinatensystem 3D	Patientenkoordinatensystem X	Patientenkoordinatensystem Y	Patientenkoordinatensystem Z	Patientenkoordinatensystem 3D	Extra Wert X	Extra Wert Y	Extra Wert Z	Extra Wert 3D	Extra Wert Beschreibung
Ansichten > Ergebnisse varus valgus Tibia > varus valgus Tibia proj.	10 °	1.9 °	35.6 °	10 °	10 °	1.9 °	35.6 °	10 °
Ansichten > Ergebnisse varus valgus Femur > varus valgus Femur proj.	8.7 °	1.6 °	8.5 °	6.3 °	8.7 °	1.6 °	8.5 °	6.3 °
Ansichten > Ergebnisse Torsionswinkel Tibia > Torsionswinkel proj. auf Ebene Tibia axial	1.6 °	27.2 °	6.6 °	6.8 °	1.6 °	27.2 °	6.6 °	6.8 °
Ansichten > Ergebnisse FTR (femorotibiale Rotation) proj. > FTR (femorotibial Rotation) proj.	1.1 °	16.6 °	4.7 °	4.8 °	1.1 °	16.6 °	4.7 °	4.8 °
Ansichten > Ergebnisse AT-Winkel proj. > Winkel Schenkelhalsachse Femurachse (mittels Ebene manuell)	133.2 °	144.5 °	102.9 °	123.6 °	133.2 °	144.5 °	102.9 °	123.6 °
Ansichten > Ergebnisse AT-Winkel proj. > Winkel Schenkelhalsachse Femurachse (Femur Hals Basis manuell definiert)	146.6 °	156.5 °	121.5 °	140.4 °	146.6 °	156.5 °	121.5 °	140.4 °
Ansichten > Ergebnisse AT-Winkel proj. > Antetorsionswinkel (über Ebene manuell bestimmt) proj	11.1 °	38 °	10.7 °	15 °	11.1 °	38 °	10.7 °	15 °
Ansichten > Ergebnisse AT-Winkel proj. > Antetorsionswinkel (Femur Hals Basis manuell) proj	10.3 °	8.5 °	9.7 °	13.2 °	10.3 °	8.5 °	9.7 °	13.2 °
Ansichten > Ergebnis Tibiotalare Torsion (TTT) > Tibiotalare Torsion (TTT) proj.	2.1 °	32 °	8.8 °	9.1 °	2.1 °	32 °	8.8 °	9.1 °
Ansichten > Eingaben varus valgus Tibia > Tibiaachse proximal	64.5 mm	67.4 mm	208 mm		34.5 mm links	31.6 mm anterior	18 mm inferior
Ansichten > Eingaben varus valgus Tibia > Tibiaachse distal	70.3 mm	78.5 mm	256.1 mm		28.7 mm links	20.5 mm anterior	66.1 mm inferior
Ansichten > Eingaben varus valgus Tibia > prox. Tibiahinterkante medial (varus valgus)	62.9 mm	61.9 mm	163.2 mm		36.1 mm links	37.1 mm anterior	26.8 mm superior
Ansichten > Eingaben varus valgus Tibia > prox. Tibiahinterkante medial	61.3 mm	69.3 mm	169.3 mm		37.7 mm links	29.7 mm anterior	20.7 mm superior
Ansichten > Eingaben varus valgus Tibia > prox. Tibiahinterkante lateral (varus valgus)	48 mm	61.9 mm	166.6 mm		51 mm links	37.1 mm anterior	23.4 mm superior
Ansichten > Eingaben varus valgus Tibia > prox. Tibiahinterkante lateral	49.6 mm	72.2 mm	171.4 mm		49.4 mm links	26.8 mm anterior	18.6 mm superior
Ansichten > Eingaben varus valgus Tibia > dist. Tibiavorderkante medial (varus valgus)	74.5 mm	78.4 mm	264.1 mm		24.5 mm links	20.6 mm anterior	74.1 mm inferior
Ansichten > Eingaben varus valgus Tibia > dist. Tibiavorderkante medial	76.5 mm	72.9 mm	265.1 mm		22.5 mm links	26.1 mm anterior	75.1 mm inferior
Ansichten > Eingaben varus valgus Tibia > dist. Tibiavorderkante lateral (varus valgus)	67 mm	79.3 mm	264.3 mm		32 mm links	19.7 mm anterior	74.3 mm inferior
Ansichten > Eingaben varus valgus Tibia > dist. Tibiavorderkante lateral	65.3 mm	74 mm	266.2 mm		33.7 mm links	25 mm anterior	76.2 mm inferior
Ansichten > Eingaben varus valgus Femur > Kondyle medial	63.2 mm	67.8 mm	155.5 mm		35.8 mm links	31.2 mm anterior	34.5 mm superior
Ansichten > Eingaben varus valgus Femur > Kondyle lateral	48.5 mm	70.1 mm	158.6 mm		50.5 mm links	28.9 mm anterior	31.4 mm superior
Ansichten > Eingaben varus valgus Femur > Femurachsenpunkt proximal	55.9 mm	110.4 mm	85.9 mm		43.1 mm links	11.4 mm posterior	104.1 mm superior
Ansichten > Eingaben varus valgus Femur > Femurachsenpunkt distal	50.9 mm	66.6 mm	129.4 mm		48.1 mm links	32.4 mm anterior	60.6 mm superior
Ansichten > Eingaben Tibiotalare Torsion (TTT) > Tibiaachse proximal	64.5 mm	67.4 mm	208 mm		34.5 mm links	31.6 mm anterior	18 mm inferior
Ansichten > Eingaben Tibiotalare Torsion (TTT) > Tibiaachse distal	70.3 mm	78.5 mm	256.1 mm		28.7 mm links	20.5 mm anterior	66.1 mm inferior
Ansichten > Eingaben Tibiotalare Torsion (TTT) > Talus medial	73.6 mm	73.3 mm	271.5 mm		25.4 mm links	25.7 mm anterior	81.5 mm inferior
Ansichten > Eingaben Tibiotalare Torsion (TTT) > Talus lateral	65.2 mm	75.7 mm	273.1 mm		33.8 mm links	23.3 mm anterior	83.1 mm inferior
Ansichten > Eingaben Tibiotalare Torsion (TTT) > dist. Tibiavorderkante medial	76.5 mm	72.9 mm	265.1 mm		22.5 mm links	26.1 mm anterior	75.1 mm inferior
Ansichten > Eingaben Tibiotalare Torsion (TTT) > dist. Tibiavorderkante lateral	65.3 mm	74 mm	266.2 mm		33.7 mm links	25 mm anterior	76.2 mm inferior
Ansichten > Eingaben Tibia Torsionswinkel > Tibiaachse proximal	64.5 mm	67.4 mm	208 mm		34.5 mm links	31.6 mm anterior	18 mm inferior
Ansichten > Eingaben Tibia Torsionswinkel > Tibiaachse distal	70.3 mm	78.5 mm	256.1 mm		28.7 mm links	20.5 mm anterior	66.1 mm inferior
Ansichten > Eingaben Tibia Torsionswinkel > prox. Tibiahinterkante medial	61.3 mm	69.3 mm	169.3 mm		37.7 mm links	29.7 mm anterior	20.7 mm superior
Ansichten > Eingaben Tibia Torsionswinkel > prox. Tibiahinterkante lateral	49.6 mm	72.2 mm	171.4 mm		49.4 mm links	26.8 mm anterior	18.6 mm superior
Ansichten > Eingaben Tibia Torsionswinkel > dist. Tibiavorderkante medial	76.5 mm	72.9 mm	265.1 mm		22.5 mm links	26.1 mm anterior	75.1 mm inferior
Ansichten > Eingaben Tibia Torsionswinkel > dist. Tibiavorderkante lateral	65.3 mm	74 mm	266.2 mm		33.7 mm links	25 mm anterior	76.2 mm inferior
Ansichten > Eingaben FTR (femorotibiale Rotation) proj. > Tibiaachse proximal	64.5 mm	67.4 mm	208 mm		34.5 mm links	31.6 mm anterior	18 mm inferior
Ansichten > Eingaben FTR (femorotibiale Rotation) proj. > Tibiaachse distal	70.3 mm	78.5 mm	256.1 mm		28.7 mm links	20.5 mm anterior	66.1 mm inferior
Ansichten > Eingaben FTR (femorotibiale Rotation) proj. > prox. Tibiahinterkante medial	61.3 mm	69.3 mm	169.3 mm		37.7 mm links	29.7 mm anterior	20.7 mm superior
Ansichten > Eingaben FTR (femorotibiale Rotation) proj. > prox. Tibiahinterkante lateral	49.6 mm	72.2 mm	171.4 mm		49.4 mm links	26.8 mm anterior	18.6 mm superior
Ansichten > Eingaben FTR (femorotibiale Rotation) proj. > Kondyle medial	63.2 mm	67.8 mm	155.5 mm		35.8 mm links	31.2 mm anterior	34.5 mm superior
Ansichten > Eingaben FTR (femorotibiale Rotation) proj. > Kondyle lateral	48.5 mm	70.1 mm	158.6 mm		50.5 mm links	28.9 mm anterior	31.4 mm superior
Ansichten > Eingaben AT Winkel proj. > Kondyle medial	63.2 mm	67.8 mm	155.5 mm		35.8 mm links	31.2 mm anterior	34.5 mm superior
Ansichten > Eingaben AT Winkel proj. > Kondyle lateral	48.5 mm	70.1 mm	158.6 mm		50.5 mm links	28.9 mm anterior	31.4 mm superior
Ansichten > Eingaben AT Winkel proj. > Femurkopfmittelpunkt	65.3 mm	118.1 mm	71 mm		33.7 mm links	19.1 mm posterior	119 mm superior
Ansichten > Eingaben AT Winkel proj. > Femurachsenpunkt proximal	55.9 mm	110.4 mm	85.9 mm		43.1 mm links	11.4 mm posterior	104.1 mm superior
Ansichten > Eingaben AT Winkel proj. > Femurachsenpunkt distal	50.9 mm	66.6 mm	129.4 mm		48.1 mm links	32.4 mm anterior	60.6 mm superior
Ansichten > Eingaben AT Winkel proj. > Femur Hals Basis manuell	54.7 mm	113 mm	83.2 mm		44.3 mm links	14 mm posterior	106.8 mm superior
Ansichten > Eingaben AT Winkel proj. > Femur Hals Basis (ermittelt durch Proj. auf Ebene manuell)	59.3 mm	117 mm	74.8 mm		39.7 mm links	18 mm posterior	115.2 mm superior
Ansichten > Eingaben AT Winkel proj. > Lot von Femurkopfmittelpunk	5.9 mm	1.1 mm	3.8 mm	7.2 mm	5.9 mm links	1.1 mm anterior	3.8 mm inferior	7.2 mm
Ansichten > Eingaben AT Winkel proj. > Ebene manuell
Ansichten > Eingaben AT Winkel proj. > Punkte auf Kopf
Ansichten > Ansicht Werkzeuge varus valgus Tibia > tmp zur Definition der Senkrechten auf tibia vk und hk	67.4 mm	72.9 mm	232.1 mm		31.6 mm links	26.1 mm anterior	42.1 mm inferior
Ansichten > Ansicht Werkzeuge varus valgus Tibia > tmp proj. auf Ebene tibia coronar	67.4 mm	72.9 mm	232.1 mm		31.6 mm links	26.1 mm anterior	42.1 mm inferior
Ansichten > Ansicht Werkzeuge varus valgus Tibia > Tibiaachse proximal	64.5 mm	67.4 mm	208 mm		34.5 mm links	31.6 mm anterior	18 mm inferior
Ansichten > Ansicht Werkzeuge varus valgus Tibia > Tibiaachse distal	70.3 mm	78.5 mm	256.1 mm		28.7 mm links	20.5 mm anterior	66.1 mm inferior
Ansichten > Ansicht Werkzeuge varus valgus Tibia > prox. Tibiahinterkante medial proj. auf Ebene tibia coronar (varus valgus)	61.9 mm	56.8 mm	164.5 mm		37.1 mm links	42.2 mm anterior	25.5 mm superior
Ansichten > Ansicht Werkzeuge varus valgus Tibia > prox. Tibiahinterkante medial (varus valgus)	62.9 mm	61.9 mm	163.2 mm		36.1 mm links	37.1 mm anterior	26.8 mm superior
Ansichten > Ansicht Werkzeuge varus valgus Tibia > prox. Tibiahinterkante lateral proj. auf Ebene tibia coronar (varus valgus)	47.7 mm	60.3 mm	167.1 mm		51.3 mm links	38.7 mm anterior	22.9 mm superior
Ansichten > Ansicht Werkzeuge varus valgus Tibia > prox. Tibiahinterkante lateral (varus valgus)	48 mm	61.9 mm	166.6 mm		51 mm links	37.1 mm anterior	23.4 mm superior
Ansichten > Ansicht Werkzeuge varus valgus Tibia > Ende der Verlängerung Senkrechte auf tibia vk (varus valgus)	64.8 mm	61.1 mm	183.5 mm		34.2 mm links	37.9 mm anterior	6.5 mm superior
Ansichten > Ansicht Werkzeuge varus valgus Tibia > Ende der Senkrechte auf tibia hk (varus valgus)	52.1 mm	59.2 mm	166.3 mm		46.9 mm links	39.8 mm anterior	23.7 mm superior
Ansichten > Ansicht Werkzeuge varus valgus Tibia > dist. Tibiavorderkante medial proj. auf Ebene tibia coronar (varus valgus)	74.8 mm	79.6 mm	263.8 mm		24.2 mm links	19.4 mm anterior	73.8 mm inferior
Ansichten > Ansicht Werkzeuge varus valgus Tibia > dist. Tibiavorderkante medial (varus valgus)	74.5 mm	78.4 mm	264.1 mm		24.5 mm links	20.6 mm anterior	74.1 mm inferior
Ansichten > Ansicht Werkzeuge varus valgus Tibia > dist. Tibiavorderkante lateral proj. auf Ebene tibia coronar (varus valgus)	67.4 mm	81 mm	263.9 mm		31.6 mm links	18 mm anterior	73.9 mm inferior
Ansichten > Ansicht Werkzeuge varus valgus Tibia > dist. Tibiavorderkante lateral (varus valgus)	67 mm	79.3 mm	264.3 mm		32 mm links	19.7 mm anterior	74.3 mm inferior
Ansichten > Ansicht Werkzeuge varus valgus Tibia > Verlängerung Senkrechte auf tibia vk (varus valgus)	2.7 mm	11.8 mm	48.5 mm	50 mm	2.7 mm links	11.8 mm anterior	48.5 mm superior	50 mm
Ansichten > Ansicht Werkzeuge varus valgus Tibia > Tibiaachse	5.8 mm	11.1 mm	48.1 mm	49.7 mm	5.8 mm links	11.1 mm anterior	48.1 mm superior	49.7 mm
Ansichten > Ansicht Werkzeuge varus valgus Tibia > Senkrechte auf dist. Tibiavorderkante in Ebene tibia coronar (varus valgus)	1.7 mm	7.7 mm	31.8 mm	32.8 mm	1.7 mm rechts	7.7 mm posterior	31.8 mm inferior	32.8 mm
Ansichten > Ansicht Werkzeuge varus valgus Tibia > Senkrecht auf prox. Tibiahinterkante in Ebene tibia coronar (varus valgus)	15.4 mm	13.7 mm	65.8 mm	69 mm	15.4 mm links	13.7 mm anterior	65.8 mm superior	69 mm
Ansichten > Ansicht Werkzeuge varus valgus Tibia > prox. Tibiahinterkante proj auf Ebene tibia coronar (varus valgus)	14.2 mm	3.5 mm	2.6 mm	14.8 mm	14.2 mm rechts	3.5 mm anterior	2.6 mm superior	14.8 mm
Ansichten > Ansicht Werkzeuge varus valgus Tibia > prox. Tibiahinterkante (varus valgus)	14.9 mm	0 mm	3.5 mm	15.3 mm	14.9 mm rechts	0 mm	3.5 mm superior	15.3 mm
Ansichten > Ansicht Werkzeuge varus valgus Tibia > dist. Tibiavorderkante proj. auf Ebene tibia coronar (varus valgus)	7.4 mm	1.5 mm	0 mm	7.6 mm	7.4 mm rechts	1.5 mm anterior	0 mm superior	7.6 mm
Ansichten > Ansicht Werkzeuge varus valgus Tibia > dist. Tibiavorderkante (varus valgus)	7.5 mm	0.9 mm	0.2 mm	7.6 mm	7.5 mm rechts	0.9 mm anterior	0.2 mm superior	7.6 mm
Ansichten > Ansicht Werkzeuge varus valgus Tibia > varus valgus Tibia proj.	10 °	1.9 °	35.6 °	10 °	10 °	1.9 °	35.6 °	10 °
Ansichten > Ansicht Werkzeuge varus valgus Tibia > Tibia coronar
Ansichten > Ansicht Werkzeuge varus valgus Tibia > ks tibia prox.
Ansichten > Ansicht Werkzeuge varus valgus Femur > Kondyle medial proj. auf Ebene Femur coronar	57.7 mm	53 mm	140 mm		41.3 mm links	46 mm anterior	50 mm superior
Ansichten > Ansicht Werkzeuge varus valgus Femur > Kondyle medial	63.2 mm	67.8 mm	155.5 mm		35.8 mm links	31.2 mm anterior	34.5 mm superior
Ansichten > Ansicht Werkzeuge varus valgus Femur > Kondyle lateral proj auf Ebene Femur coronar	43 mm	55.3 mm	143 mm		56 mm links	43.7 mm anterior	47 mm superior
Ansichten > Ansicht Werkzeuge varus valgus Femur > Kondyle lateral	48.5 mm	70.1 mm	158.6 mm		50.5 mm links	28.9 mm anterior	31.4 mm superior
Ansichten > Ansicht Werkzeuge varus valgus Femur > Femurachsenpunkt proximal	55.9 mm	110.4 mm	85.9 mm		43.1 mm links	11.4 mm posterior	104.1 mm superior
Ansichten > Ansicht Werkzeuge varus valgus Femur > Femurachsenpunkt distal	50.9 mm	66.6 mm	129.4 mm		48.1 mm links	32.4 mm anterior	60.6 mm superior
Ansichten > Ansicht Werkzeuge varus valgus Femur > Femur prox. proj. auf Ebene Femur coronar	55.9 mm	110.4 mm	85.9 mm		43.1 mm links	11.4 mm posterior	104.1 mm superior
Ansichten > Ansicht Werkzeuge varus valgus Femur > Endpunkt Verlängerung der Senkrechten auf Kondylenachse	49.6 mm	103 mm	95.2 mm		49.4 mm links	4 mm posterior	94.8 mm superior
Ansichten > Ansicht Werkzeuge varus valgus Femur > Endpunkt Senkrechte auf Kondylenachse	51.4 mm	54 mm	141.3 mm		47.6 mm links	45 mm anterior	48.7 mm superior
Ansichten > Ansicht Werkzeuge varus valgus Femur > Verlängerung der Senkrechten auf Kondylenachse	1.3 mm	36.4 mm	34.2 mm	50 mm	1.3 mm links	36.4 mm posterior	34.2 mm superior	50 mm
Ansichten > Ansicht Werkzeuge varus valgus Femur > Senkrechte auf Kondylenachse	0.5 mm	12.6 mm	11.8 mm	17.3 mm	0.5 mm rechts	12.6 mm anterior	11.8 mm inferior	17.3 mm
Ansichten > Ansicht Werkzeuge varus valgus Femur > Kondylenachse proj. auf Ebene Femur coronar	14.7 mm	2.3 mm	3 mm	15.2 mm	14.7 mm links	2.3 mm posterior	3 mm inferior	15.2 mm
Ansichten > Ansicht Werkzeuge varus valgus Femur > Kondylenachse	14.7 mm	2.3 mm	3 mm	15.2 mm	14.7 mm links	2.3 mm posterior	3 mm inferior	15.2 mm
Ansichten > Ansicht Werkzeuge varus valgus Femur > Femurachse proj. auf Ebene Femur coronar
Ansichten > Ansicht Werkzeuge varus valgus Femur > Femurachse	5 mm	43.8 mm	43.6 mm	62 mm	5 mm rechts	43.8 mm posterior	43.6 mm superior	62 mm
Ansichten > Ansicht Werkzeuge varus valgus Femur > varus valgus Femur proj.	8.7 °	1.6 °	8.5 °	6.3 °	8.7 °	1.6 °	8.5 °	6.3 °
Ansichten > Ansicht Werkzeuge varus valgus Femur > Femur coronar
Ansichten > Ansicht Werkzeuge varus valgus Femur > ks femur
Ansichten > Ansicht Werkzeuge Torsionswinkel Tibia > Tibiaachse proximal	64.5 mm	67.4 mm	208 mm		34.5 mm links	31.6 mm anterior	18 mm inferior
Ansichten > Ansicht Werkzeuge Torsionswinkel Tibia > Tibiaachse distal	70.3 mm	78.5 mm	256.1 mm		28.7 mm links	20.5 mm anterior	66.1 mm inferior
Ansichten > Ansicht Werkzeuge Torsionswinkel Tibia > prox. Tibiahinterkante medial proj. auf Ebene Tibia axial	71.5 mm	88.7 mm	253.6 mm		27.5 mm links	10.3 mm anterior	63.6 mm inferior
Ansichten > Ansicht Werkzeuge Torsionswinkel Tibia > prox. Tibiahinterkante medial	61.3 mm	69.3 mm	169.3 mm		37.7 mm links	29.7 mm anterior	20.7 mm superior
Ansichten > Ansicht Werkzeuge Torsionswinkel Tibia > prox. Tibiahinterkante lateral proj. auf Ebene Tibia axial	59.6 mm	91.3 mm	254.5 mm		39.4 mm links	7.7 mm anterior	64.5 mm inferior
Ansichten > Ansicht Werkzeuge Torsionswinkel Tibia > prox. Tibiahinterkante lateral	49.6 mm	72.2 mm	171.4 mm		49.4 mm links	26.8 mm anterior	18.6 mm superior
Ansichten > Ansicht Werkzeuge Torsionswinkel Tibia > dist. Tibiavorderkante medial proj. auf Ebene Tibia axial	75.5 mm	71.1 mm	257.2 mm		23.5 mm links	27.9 mm anterior	67.2 mm inferior
Ansichten > Ansicht Werkzeuge Torsionswinkel Tibia > dist. Tibiavorderkante medial	76.5 mm	72.9 mm	265.1 mm		22.5 mm links	26.1 mm anterior	75.1 mm inferior
Ansichten > Ansicht Werkzeuge Torsionswinkel Tibia > dist. Tibiavorderkante lateral proj. auf Ebene Tibia axial	64.3 mm	72.2 mm	258.3 mm		34.7 mm links	26.8 mm anterior	68.3 mm inferior
Ansichten > Ansicht Werkzeuge Torsionswinkel Tibia > dist. Tibiavorderkante lateral	65.3 mm	74 mm	266.2 mm		33.7 mm links	25 mm anterior	76.2 mm inferior
Ansichten > Ansicht Werkzeuge Torsionswinkel Tibia > prox. Tibiahinterkante proj. auf Ebene Tibia axial	11.9 mm	2.6 mm	0.8 mm	12.2 mm	11.9 mm rechts	2.6 mm anterior	0.8 mm superior	12.2 mm
Ansichten > Ansicht Werkzeuge Torsionswinkel Tibia > prox. Tibiahinterkante	11.7 mm	2.8 mm	2.1 mm	12.3 mm	11.7 mm rechts	2.8 mm anterior	2.1 mm superior	12.3 mm
Ansichten > Ansicht Werkzeuge Torsionswinkel Tibia > dist. Tibiavorderkante proj. auf Ebene Tibia axial	11.2 mm	1.1 mm	1.1 mm	11.3 mm	11.2 mm rechts	1.1 mm anterior	1.1 mm superior	11.3 mm
Ansichten > Ansicht Werkzeuge Torsionswinkel Tibia > dist. Tibiavorderkante	11.2 mm	1.1 mm	1.1 mm	11.3 mm	11.2 mm rechts	1.1 mm anterior	1.1 mm superior	11.3 mm
Ansichten > Ansicht Werkzeuge Torsionswinkel Tibia > Torsionswinkel proj. auf Ebene Tibia axial	1.6 °	27.2 °	6.6 °	6.8 °	1.6 °	27.2 °	6.6 °	6.8 °
Ansichten > Ansicht Werkzeuge Torsionswinkel Tibia > Tibia axial
Ansichten > Ansicht Werkzeuge Torsionswinkel Tibia > ks tibia prox.
Ansichten > Ansicht Werkzeuge Tibiotalare Torsion (TTT) > Tibiaachse proximal	64.5 mm	67.4 mm	208 mm		34.5 mm links	31.6 mm anterior	18 mm inferior
Ansichten > Ansicht Werkzeuge Tibiotalare Torsion (TTT) > Tibiaachse distal	70.3 mm	78.5 mm	256.1 mm		28.7 mm links	20.5 mm anterior	66.1 mm inferior
Ansichten > Ansicht Werkzeuge Tibiotalare Torsion (TTT) > Talus medial proj. auf Ebene Tibia axial	72 mm	70.1 mm	257.8 mm		27 mm links	28.9 mm anterior	67.8 mm inferior
Ansichten > Ansicht Werkzeuge Tibiotalare Torsion (TTT) > Talus medial	73.6 mm	73.3 mm	271.5 mm		25.4 mm links	25.7 mm anterior	81.5 mm inferior
Ansichten > Ansicht Werkzeuge Tibiotalare Torsion (TTT) > Talus lateral proj. auf Ebene Tibia axial	63.4 mm	72.3 mm	258.4 mm		35.6 mm links	26.7 mm anterior	68.4 mm inferior
Ansichten > Ansicht Werkzeuge Tibiotalare Torsion (TTT) > Talus lateral	65.2 mm	75.7 mm	273.1 mm		33.8 mm links	23.3 mm anterior	83.1 mm inferior
Ansichten > Ansicht Werkzeuge Tibiotalare Torsion (TTT) > dist. Tibiavorderkante medial proj. auf Ebene Tibia axial	75.5 mm	71.1 mm	257.2 mm		23.5 mm links	27.9 mm anterior	67.2 mm inferior
Ansichten > Ansicht Werkzeuge Tibiotalare Torsion (TTT) > dist. Tibiavorderkante medial	76.5 mm	72.9 mm	265.1 mm		22.5 mm links	26.1 mm anterior	75.1 mm inferior
Ansichten > Ansicht Werkzeuge Tibiotalare Torsion (TTT) > dist. Tibiavorderkante lateral proj. auf Ebene Tibia axial	64.3 mm	72.2 mm	258.3 mm		34.7 mm links	26.8 mm anterior	68.3 mm inferior
Ansichten > Ansicht Werkzeuge Tibiotalare Torsion (TTT) > dist. Tibiavorderkante lateral	65.3 mm	74 mm	266.2 mm		33.7 mm links	25 mm anterior	76.2 mm inferior
Ansichten > Ansicht Werkzeuge Tibiotalare Torsion (TTT) > Talusachse proj. auf Ebene Tibia axial	8.6 mm	2.2 mm	0.5 mm	8.9 mm	8.6 mm links	2.2 mm posterior	0.5 mm inferior	8.9 mm
Ansichten > Ansicht Werkzeuge Tibiotalare Torsion (TTT) > dist. Tibiavorderkante proj. auf Ebene Tibia axial	11.2 mm	1.1 mm	1.1 mm	11.3 mm	11.2 mm rechts	1.1 mm anterior	1.1 mm superior	11.3 mm
Ansichten > Ansicht Werkzeuge Tibiotalare Torsion (TTT) > Tibiotalare Torsion (TTT) proj.	2.1 °	32 °	8.8 °	9.1 °	2.1 °	32 °	8.8 °	9.1 °
Ansichten > Ansicht Werkzeuge Tibiotalare Torsion (TTT) > Tibia axial
Ansichten > Ansicht Werkzeuge Tibiotalare Torsion (TTT) > ks tibia prox.
Ansichten > Ansicht Werkzeuge FTR > prox. Tibiahinterkante medial proj. auf Ebene Tibia axial	71.5 mm	88.7 mm	253.6 mm		27.5 mm links	10.3 mm anterior	63.6 mm inferior
Ansichten > Ansicht Werkzeuge FTR > prox. Tibiahinterkante medial	61.3 mm	69.3 mm	169.3 mm		37.7 mm links	29.7 mm anterior	20.7 mm superior
Ansichten > Ansicht Werkzeuge FTR > prox. Tibiahinterkante lateral proj. auf Ebene Tibia axial	59.6 mm	91.3 mm	254.5 mm		39.4 mm links	7.7 mm anterior	64.5 mm inferior
Ansichten > Ansicht Werkzeuge FTR > prox. Tibiahinterkante lateral	49.6 mm	72.2 mm	171.4 mm		49.4 mm links	26.8 mm anterior	18.6 mm superior
Ansichten > Ansicht Werkzeuge FTR > Kondyle medial proj. auf Ebene Tibia axial	75 mm	90.3 mm	252.8 mm		24 mm links	8.7 mm anterior	62.8 mm inferior
Ansichten > Ansicht Werkzeuge FTR > Kondyle medial	63.2 mm	67.8 mm	155.5 mm		35.8 mm links	31.2 mm anterior	34.5 mm superior
Ansichten > Ansicht Werkzeuge FTR > Kondyle lateral proj auf Ebene Tibia axial	60.1 mm	92.2 mm	254.2 mm		38.9 mm links	6.8 mm anterior	64.2 mm inferior
Ansichten > Ansicht Werkzeuge FTR > Kondyle lateral	48.5 mm	70.1 mm	158.6 mm		50.5 mm links	28.9 mm anterior	31.4 mm superior
Ansichten > Ansicht Werkzeuge FTR > prox. Tibiahinterkante proj. auf Ebene Tibia axial	11.9 mm	2.6 mm	0.8 mm	12.2 mm	11.9 mm rechts	2.6 mm anterior	0.8 mm superior	12.2 mm
Ansichten > Ansicht Werkzeuge FTR > prox. Tibiahinterkante	11.7 mm	2.8 mm	2.1 mm	12.3 mm	11.7 mm rechts	2.8 mm anterior	2.1 mm superior	12.3 mm
Ansichten > Ansicht Werkzeuge FTR > Kondylenachse	14.7 mm	2.3 mm	3 mm	15.2 mm	14.7 mm links	2.3 mm posterior	3 mm inferior	15.2 mm
Ansichten > Ansicht Werkzeuge FTR > Kondyle proj. auf Ebene Tibia axial	14.9 mm	1.9 mm	1.4 mm	15.1 mm	14.9 mm links	1.9 mm posterior	1.4 mm inferior	15.1 mm
Ansichten > Ansicht Werkzeuge FTR > FTR (femorotibial Rotation) proj.	1.1 °	16.6 °	4.7 °	4.8 °	1.1 °	16.6 °	4.7 °	4.8 °
Ansichten > Ansicht Werkzeuge FTR > Tibia axial
Ansichten > Ansicht Werkzeuge FTR > ks tibia prox.
Ansichten > Ansicht Werkzeuge AT-Winkel (best. mittels Ebene) > TMP B	72.9 mm	104.5 mm	81.8 mm		26.1 mm links	5.5 mm posterior	108.2 mm superior
Ansichten > Ansicht Werkzeuge AT-Winkel (best. mittels Ebene) > tmp A	69 mm	106.9 mm	83.8 mm		30 mm links	7.9 mm posterior	106.2 mm superior
Ansichten > Ansicht Werkzeuge AT-Winkel (best. mittels Ebene) > TMP6	78.5 mm	102.8 mm	80.8 mm		20.5 mm links	3.8 mm posterior	109.2 mm superior
Ansichten > Ansicht Werkzeuge AT-Winkel (best. mittels Ebene) > TMP5	70.2 mm	161.9 mm	27.4 mm		28.8 mm links	62.9 mm posterior	162.6 mm superior
Ansichten > Ansicht Werkzeuge AT-Winkel (best. mittels Ebene) > Kondyle medial	63.2 mm	67.8 mm	155.5 mm		35.8 mm links	31.2 mm anterior	34.5 mm superior
Ansichten > Ansicht Werkzeuge AT-Winkel (best. mittels Ebene) > Kondyle lateral	48.5 mm	70.1 mm	158.6 mm		50.5 mm links	28.9 mm anterior	31.4 mm superior
Ansichten > Ansicht Werkzeuge AT-Winkel (best. mittels Ebene) > Femurkopfmittelpunkt	65.3 mm	118.1 mm	71 mm		33.7 mm links	19.1 mm posterior	119 mm superior
Ansichten > Ansicht Werkzeuge AT-Winkel (best. mittels Ebene) > Femurachsenpunkt proximal	55.9 mm	110.4 mm	85.9 mm		43.1 mm links	11.4 mm posterior	104.1 mm superior
Ansichten > Ansicht Werkzeuge AT-Winkel (best. mittels Ebene) > Femurachsenpunkt distal	50.9 mm	66.6 mm	129.4 mm		48.1 mm links	32.4 mm anterior	60.6 mm superior
Ansichten > Ansicht Werkzeuge AT-Winkel (best. mittels Ebene) > Femur Hals Basis manuell Pro	54.4 mm	110.4 mm	85.7 mm		44.6 mm links	11.4 mm posterior	104.3 mm superior
Ansichten > Ansicht Werkzeuge AT-Winkel (best. mittels Ebene) > Femur Hals Basis manuell	54.7 mm	113 mm	83.2 mm		44.3 mm links	14 mm posterior	106.8 mm superior
Ansichten > Ansicht Werkzeuge AT-Winkel (best. mittels Ebene) > Femur Hals Basis (ermittelt durch Proj. auf Ebene manuell)	59.3 mm	117 mm	74.8 mm		39.7 mm links	18 mm posterior	115.2 mm superior
Ansichten > Ansicht Werkzeuge AT-Winkel (best. mittels Ebene) > Femur Hals Basis (Ebene) proj. auf Ebene Femur axial	58.3 mm	108 mm	83.7 mm		40.7 mm links	9 mm posterior	106.3 mm superior
Ansichten > Ansicht Werkzeuge AT-Winkel (best. mittels Ebene) > AxPro_Kopfszentrum	64 mm	106.3 mm	82.7 mm		35 mm links	7.3 mm posterior	107.3 mm superior
Ansichten > Ansicht Werkzeuge AT-Winkel (best. mittels Ebene) > AxPro_Kondyle medial	69.5 mm	123.3 mm	100.4 mm		29.5 mm links	24.3 mm posterior	89.6 mm superior
Ansichten > Ansicht Werkzeuge AT-Winkel (best. mittels Ebene) > AxPro_Kondyle lateral	54.9 mm	126.8 mm	102.3 mm		44.1 mm links	27.8 mm posterior	87.7 mm superior
Ansichten > Ansicht Werkzeuge AT-Winkel (best. mittels Ebene) > Neue Linie 31	14.6 mm	3.5 mm	1.9 mm	15.1 mm	14.6 mm rechts	3.5 mm anterior	1.9 mm superior	15.1 mm
Ansichten > Ansicht Werkzeuge AT-Winkel (best. mittels Ebene) > Kopfzentrum - Femur Hals Basis (manuell) Linie	10.6 mm	5.1 mm	12.2 mm	16.9 mm	10.6 mm links	5.1 mm anterior	12.2 mm inferior	16.9 mm
Ansichten > Ansicht Werkzeuge AT-Winkel (best. mittels Ebene) > Kopfzentrum - Femur Hals Basis (durch Ebene) Linie	5.9 mm	1.1 mm	3.8 mm	7.2 mm	5.9 mm links	1.1 mm anterior	3.8 mm inferior	7.2 mm
Ansichten > Ansicht Werkzeuge AT-Winkel (best. mittels Ebene) > Kondyle_Femur Hals Basis Prox	14.6 mm	3.5 mm	1.9 mm	15.1 mm	14.6 mm rechts	3.5 mm anterior	1.9 mm superior	15.1 mm
Ansichten > Ansicht Werkzeuge AT-Winkel (best. mittels Ebene) > Kondyle_AxPro_Kopfzentrum	14.6 mm	3.5 mm	1.9 mm	15.1 mm	14.6 mm rechts	3.5 mm anterior	1.9 mm superior	15.1 mm
Ansichten > Ansicht Werkzeuge AT-Winkel (best. mittels Ebene) > Femurachse Kopfzentrum	5 mm	43.8 mm	43.6 mm	62 mm	5 mm rechts	43.8 mm posterior	43.6 mm superior	62 mm
Ansichten > Ansicht Werkzeuge AT-Winkel (best. mittels Ebene) > Femurachse	5 mm	43.8 mm	43.6 mm	62 mm	5 mm rechts	43.8 mm posterior	43.6 mm superior	62 mm
Ansichten > Ansicht Werkzeuge AT-Winkel (best. mittels Ebene) > AxPro_Kondyle	14.6 mm	3.5 mm	1.9 mm	15.1 mm	14.6 mm rechts	3.5 mm anterior	1.9 mm superior	15.1 mm
Ansichten > Ansicht Werkzeuge AT-Winkel (best. mittels Ebene) > Winkel Schenkelhalsachse Femurachse (mittels Ebene manuell)	133.2 °	144.5 °	102.9 °	123.6 °	133.2 °	144.5 °	102.9 °	123.6 °
Ansichten > Ansicht Werkzeuge AT-Winkel (best. mittels Ebene) > Winkel Schenkelhalsachse Femurachse (Femur Hals Basis manuell definiert)	146.6 °	156.5 °	121.5 °	140.4 °	146.6 °	156.5 °	121.5 °	140.4 °
Ansichten > Ansicht Werkzeuge AT-Winkel (best. mittels Ebene) > Antetorsionswinkel korrigiert	3.1 °	3.8 °	3 °	4.1 °	3.1 °	3.8 °	3 °	4.1 °
Ansichten > Ansicht Werkzeuge AT-Winkel (best. mittels Ebene) > Antetorsionswinkel (über Ebene manuell bestimmt) proj	11.1 °	38 °	10.7 °	15 °	11.1 °	38 °	10.7 °	15 °
Ansichten > Ansicht Werkzeuge AT-Winkel (best. mittels Ebene) > Antetorsionswinkel (Femur Hals Basis manuell) proj	10.3 °	8.5 °	9.7 °	13.2 °	10.3 °	8.5 °	9.7 °	13.2 °
Ansichten > Ansicht Werkzeuge AT-Winkel (best. mittels Ebene) > Femur axial
Ansichten > Ansicht Werkzeuge AT-Winkel (best. mittels Ebene) > Ebene manuell
Ansichten > Ansicht Werkzeuge AT-Winkel (best. mittels Ebene) > ks femur
Ansichten > Ansicht Werkzeuge AT-Winkel (best. mittels Ebene) > Kopie ks femur
Ansichten > Ansicht Werkzeuge AT-Winkel (best. mittels Ebene) > Punkte auf Kopf
Werkzeuge > Punkte > tmp zur Definition der Senkrechten auf tibia vk und hk	67.4 mm	72.9 mm	232.1 mm		31.6 mm links	26.1 mm anterior	42.1 mm inferior
Werkzeuge > Punkte > tmp proj. auf Ebene tibia coronar	67.4 mm	72.9 mm	232.1 mm		31.6 mm links	26.1 mm anterior	42.1 mm inferior
Werkzeuge > Punkte > TMP B	72.9 mm	104.5 mm	81.8 mm		26.1 mm links	5.5 mm posterior	108.2 mm superior
Werkzeuge > Punkte > tmp A	69 mm	106.9 mm	83.8 mm		30 mm links	7.9 mm posterior	106.2 mm superior
Werkzeuge > Punkte > TMP6	78.5 mm	102.8 mm	80.8 mm		20.5 mm links	3.8 mm posterior	109.2 mm superior
Werkzeuge > Punkte > TMP5	70.2 mm	161.9 mm	27.4 mm		28.8 mm links	62.9 mm posterior	162.6 mm superior
Werkzeuge > Punkte > Tibiaachse proximal	64.5 mm	67.4 mm	208 mm		34.5 mm links	31.6 mm anterior	18 mm inferior
Werkzeuge > Punkte > Tibiaachse distal	70.3 mm	78.5 mm	256.1 mm		28.7 mm links	20.5 mm anterior	66.1 mm inferior
Werkzeuge > Punkte > Talus medial proj. auf Ebene Tibia axial	72 mm	70.1 mm	257.8 mm		27 mm links	28.9 mm anterior	67.8 mm inferior
Werkzeuge > Punkte > Talus medial	73.6 mm	73.3 mm	271.5 mm		25.4 mm links	25.7 mm anterior	81.5 mm inferior
Werkzeuge > Punkte > Talus lateral proj. auf Ebene Tibia axial	63.4 mm	72.3 mm	258.4 mm		35.6 mm links	26.7 mm anterior	68.4 mm inferior
Werkzeuge > Punkte > Talus lateral	65.2 mm	75.7 mm	273.1 mm		33.8 mm links	23.3 mm anterior	83.1 mm inferior
Werkzeuge > Punkte > prox. Tibiahinterkante medial proj. auf Ebene tibia coronar (varus valgus)	61.9 mm	56.8 mm	164.5 mm		37.1 mm links	42.2 mm anterior	25.5 mm superior
Werkzeuge > Punkte > prox. Tibiahinterkante medial proj. auf Ebene tibia coronar	59.3 mm	59.2 mm	171.9 mm		39.7 mm links	39.8 mm anterior	18.1 mm superior
Werkzeuge > Punkte > prox. Tibiahinterkante medial proj. auf Ebene Tibia axial	71.5 mm	88.7 mm	253.6 mm		27.5 mm links	10.3 mm anterior	63.6 mm inferior
Werkzeuge > Punkte > prox. Tibiahinterkante medial (varus valgus)	62.9 mm	61.9 mm	163.2 mm		36.1 mm links	37.1 mm anterior	26.8 mm superior
Werkzeuge > Punkte > prox. Tibiahinterkante medial	61.3 mm	69.3 mm	169.3 mm		37.7 mm links	29.7 mm anterior	20.7 mm superior
Werkzeuge > Punkte > prox. Tibiahinterkante lateral proj. auf Ebene tibia coronar (varus valgus)	47.7 mm	60.3 mm	167.1 mm		51.3 mm links	38.7 mm anterior	22.9 mm superior
Werkzeuge > Punkte > prox. Tibiahinterkante lateral proj. auf Ebene tibia coronar	47.6 mm	62.1 mm	174 mm		51.4 mm links	36.9 mm anterior	16 mm superior
Werkzeuge > Punkte > prox. Tibiahinterkante lateral proj. auf Ebene Tibia axial	59.6 mm	91.3 mm	254.5 mm		39.4 mm links	7.7 mm anterior	64.5 mm inferior
Werkzeuge > Punkte > prox. Tibiahinterkante lateral (varus valgus)	48 mm	61.9 mm	166.6 mm		51 mm links	37.1 mm anterior	23.4 mm superior
Werkzeuge > Punkte > prox. Tibiahinterkante lateral	49.6 mm	72.2 mm	171.4 mm		49.4 mm links	26.8 mm anterior	18.6 mm superior
Werkzeuge > Punkte > Kondyle medial proj. auf Ebene Tibia axial	75 mm	90.3 mm	252.8 mm		24 mm links	8.7 mm anterior	62.8 mm inferior
Werkzeuge > Punkte > Kondyle medial proj. auf Ebene Femur coronar	57.7 mm	53 mm	140 mm		41.3 mm links	46 mm anterior	50 mm superior
Werkzeuge > Punkte > Kondyle medial	63.2 mm	67.8 mm	155.5 mm		35.8 mm links	31.2 mm anterior	34.5 mm superior
Werkzeuge > Punkte > Kondyle lateral proj auf Ebene Tibia axial	60.1 mm	92.2 mm	254.2 mm		38.9 mm links	6.8 mm anterior	64.2 mm inferior
Werkzeuge > Punkte > Kondyle lateral proj auf Ebene Femur coronar	43 mm	55.3 mm	143 mm		56 mm links	43.7 mm anterior	47 mm superior
Werkzeuge > Punkte > Kondyle lateral	48.5 mm	70.1 mm	158.6 mm		50.5 mm links	28.9 mm anterior	31.4 mm superior
Werkzeuge > Punkte > Femurkopfmittelpunkt	65.3 mm	118.1 mm	71 mm		33.7 mm links	19.1 mm posterior	119 mm superior
Werkzeuge > Punkte > Femurachsenpunkt proximal	55.9 mm	110.4 mm	85.9 mm		43.1 mm links	11.4 mm posterior	104.1 mm superior
Werkzeuge > Punkte > Femurachsenpunkt distal	50.9 mm	66.6 mm	129.4 mm		48.1 mm links	32.4 mm anterior	60.6 mm superior
Werkzeuge > Punkte > Femur prox. proj. auf Ebene Femur coronar	55.9 mm	110.4 mm	85.9 mm		43.1 mm links	11.4 mm posterior	104.1 mm superior
Werkzeuge > Punkte > Femur Hals Basis proj. auf Ebene Femur coronar	60 mm	118.6 mm	76.6 mm		39 mm links	19.6 mm posterior	113.4 mm superior
Werkzeuge > Punkte > Femur Hals Basis manuell Pro	54.4 mm	110.4 mm	85.7 mm		44.6 mm links	11.4 mm posterior	104.3 mm superior
Werkzeuge > Punkte > Femur Hals Basis manuell	54.7 mm	113 mm	83.2 mm		44.3 mm links	14 mm posterior	106.8 mm superior
Werkzeuge > Punkte > Femur Hals Basis (ermittelt durch Proj. auf Ebene manuell)	59.3 mm	117 mm	74.8 mm		39.7 mm links	18 mm posterior	115.2 mm superior
Werkzeuge > Punkte > Femur Hals Basis (Ebene) proj. auf Ebene Femur axial	58.3 mm	108 mm	83.7 mm		40.7 mm links	9 mm posterior	106.3 mm superior
Werkzeuge > Punkte > Endpunkt Verlängerung der Senkrechten auf Kondylenachse	49.6 mm	103 mm	95.2 mm		49.4 mm links	4 mm posterior	94.8 mm superior
Werkzeuge > Punkte > Endpunkt Senkrechte auf Kondylenachse	51.4 mm	54 mm	141.3 mm		47.6 mm links	45 mm anterior	48.7 mm superior
Werkzeuge > Punkte > Ende der Verlängerung Senkrechte auf tibia vk (varus valgus)	64.8 mm	61.1 mm	183.5 mm		34.2 mm links	37.9 mm anterior	6.5 mm superior
Werkzeuge > Punkte > Ende der Senkrechte auf tibia hk (varus valgus)	52.1 mm	59.2 mm	166.3 mm		46.9 mm links	39.8 mm anterior	23.7 mm superior
Werkzeuge > Punkte > dist. Tibiavorderkante medial proj. auf Ebene tibia coronar (varus valgus)	74.8 mm	79.6 mm	263.8 mm		24.2 mm links	19.4 mm anterior	73.8 mm inferior
Werkzeuge > Punkte > dist. Tibiavorderkante medial proj. auf Ebene tibia coronar	77.7 mm	78.9 mm	263.6 mm		21.3 mm links	20.1 mm anterior	73.6 mm inferior
Werkzeuge > Punkte > dist. Tibiavorderkante medial proj. auf Ebene Tibia axial	75.5 mm	71.1 mm	257.2 mm		23.5 mm links	27.9 mm anterior	67.2 mm inferior
Werkzeuge > Punkte > dist. Tibiavorderkante medial (varus valgus)	74.5 mm	78.4 mm	264.1 mm		24.5 mm links	20.6 mm anterior	74.1 mm inferior
Werkzeuge > Punkte > dist. Tibiavorderkante medial	76.5 mm	72.9 mm	265.1 mm		22.5 mm links	26.1 mm anterior	75.1 mm inferior
Werkzeuge > Punkte > dist. Tibiavorderkante lateral proj. auf Ebene tibia coronar (varus valgus)	67.4 mm	81 mm	263.9 mm		31.6 mm links	18 mm anterior	73.9 mm inferior
Werkzeuge > Punkte > dist. Tibiavorderkante lateral proj. auf Ebene tibia coronar	66.7 mm	81.3 mm	264.4 mm		32.3 mm links	17.7 mm anterior	74.4 mm inferior
Werkzeuge > Punkte > dist. Tibiavorderkante lateral proj. auf Ebene Tibia axial	64.3 mm	72.2 mm	258.3 mm		34.7 mm links	26.8 mm anterior	68.3 mm inferior
Werkzeuge > Punkte > dist. Tibiavorderkante lateral (varus valgus)	67 mm	79.3 mm	264.3 mm		32 mm links	19.7 mm anterior	74.3 mm inferior
Werkzeuge > Punkte > dist. Tibiavorderkante lateral	65.3 mm	74 mm	266.2 mm		33.7 mm links	25 mm anterior	76.2 mm inferior
Werkzeuge > Punkte > AxPro_Kopfszentrum	64 mm	106.3 mm	82.7 mm		35 mm links	7.3 mm posterior	107.3 mm superior
Werkzeuge > Punkte > AxPro_Kondyle medial	69.5 mm	123.3 mm	100.4 mm		29.5 mm links	24.3 mm posterior	89.6 mm superior
Werkzeuge > Punkte > AxPro_Kondyle lateral	54.9 mm	126.8 mm	102.3 mm		44.1 mm links	27.8 mm posterior	87.7 mm superior
Werkzeuge > Linien > Verlängerung Senkrechte auf tibia vk (varus valgus)	2.7 mm	11.8 mm	48.5 mm	50 mm	2.7 mm links	11.8 mm anterior	48.5 mm superior	50 mm
Werkzeuge > Linien > Verlängerung der Senkrechten auf Kondylenachse	1.3 mm	36.4 mm	34.2 mm	50 mm	1.3 mm links	36.4 mm posterior	34.2 mm superior	50 mm
Werkzeuge > Linien > transkondyläre Achse	14.7 mm	2.3 mm	3 mm	15.2 mm	14.7 mm rechts	2.3 mm anterior	3 mm superior	15.2 mm
Werkzeuge > Linien > Tibiaachse	5.8 mm	11.1 mm	48.1 mm	49.7 mm	5.8 mm links	11.1 mm anterior	48.1 mm superior	49.7 mm
Werkzeuge > Linien > Talusachse proj. auf Ebene Tibia axial	8.6 mm	2.2 mm	0.5 mm	8.9 mm	8.6 mm links	2.2 mm posterior	0.5 mm inferior	8.9 mm
Werkzeuge > Linien > Senkrechte auf Kondylenachse	0.5 mm	12.6 mm	11.8 mm	17.3 mm	0.5 mm rechts	12.6 mm anterior	11.8 mm inferior	17.3 mm
Werkzeuge > Linien > Senkrechte auf dist. Tibiavorderkante in Ebene tibia coronar (varus valgus)	1.7 mm	7.7 mm	31.8 mm	32.8 mm	1.7 mm rechts	7.7 mm posterior	31.8 mm inferior	32.8 mm
Werkzeuge > Linien > Senkrecht auf prox. Tibiahinterkante in Ebene tibia coronar (varus valgus)	15.4 mm	13.7 mm	65.8 mm	69 mm	15.4 mm links	13.7 mm anterior	65.8 mm superior	69 mm
Werkzeuge > Linien > prox. Tibiahinterkante proj. auf Ebene Tibia axial	11.9 mm	2.6 mm	0.8 mm	12.2 mm	11.9 mm rechts	2.6 mm anterior	0.8 mm superior	12.2 mm
Werkzeuge > Linien > prox. Tibiahinterkante proj auf Ebene tibia coronar (varus valgus)	14.2 mm	3.5 mm	2.6 mm	14.8 mm	14.2 mm rechts	3.5 mm anterior	2.6 mm superior	14.8 mm
Werkzeuge > Linien > prox. Tibiahinterkante proj auf Ebene tibia coronar	11.7 mm	2.8 mm	2.1 mm	12.3 mm	11.7 mm rechts	2.8 mm anterior	2.1 mm superior	12.3 mm
Werkzeuge > Linien > prox. Tibiahinterkante (varus valgus)	14.9 mm	0 mm	3.5 mm	15.3 mm	14.9 mm rechts	0 mm	3.5 mm superior	15.3 mm
Werkzeuge > Linien > prox. Tibiahinterkante	11.7 mm	2.8 mm	2.1 mm	12.3 mm	11.7 mm rechts	2.8 mm anterior	2.1 mm superior	12.3 mm
Werkzeuge > Linien > prox. femorale Längsachse	1.2 mm	2.5 mm	2.7 mm	3.9 mm	1.2 mm links	2.5 mm posterior	2.7 mm superior	3.9 mm
Werkzeuge > Linien > Neue Linie 31	14.6 mm	3.5 mm	1.9 mm	15.1 mm	14.6 mm rechts	3.5 mm anterior	1.9 mm superior	15.1 mm
Werkzeuge > Linien > Lot von Femurkopfmittelpunk	5.9 mm	1.1 mm	3.8 mm	7.2 mm	5.9 mm links	1.1 mm anterior	3.8 mm inferior	7.2 mm
Werkzeuge > Linien > Kopfzentrum - Femur Hals Basis (manuell) Linie	10.6 mm	5.1 mm	12.2 mm	16.9 mm	10.6 mm links	5.1 mm anterior	12.2 mm inferior	16.9 mm
Werkzeuge > Linien > Kopfzentrum - Femur Hals Basis (durch Ebene) Linie	5.9 mm	1.1 mm	3.8 mm	7.2 mm	5.9 mm links	1.1 mm anterior	3.8 mm inferior	7.2 mm
Werkzeuge > Linien > Kondyle_Femur Hals Basis Prox	14.6 mm	3.5 mm	1.9 mm	15.1 mm	14.6 mm rechts	3.5 mm anterior	1.9 mm superior	15.1 mm
Werkzeuge > Linien > Kondyle_AxPro_Kopfzentrum	14.6 mm	3.5 mm	1.9 mm	15.1 mm	14.6 mm rechts	3.5 mm anterior	1.9 mm superior	15.1 mm
Werkzeuge > Linien > Kondylenachse proj. auf Ebene Femur coronar	14.7 mm	2.3 mm	3 mm	15.2 mm	14.7 mm links	2.3 mm posterior	3 mm inferior	15.2 mm
Werkzeuge > Linien > Kondylenachse	14.7 mm	2.3 mm	3 mm	15.2 mm	14.7 mm links	2.3 mm posterior	3 mm inferior	15.2 mm
Werkzeuge > Linien > Kondyle proj. auf Ebene Tibia axial	14.9 mm	1.9 mm	1.4 mm	15.1 mm	14.9 mm links	1.9 mm posterior	1.4 mm inferior	15.1 mm
Werkzeuge > Linien > Femurachse proj. auf Ebene Femur coronar
Werkzeuge > Linien > Femurachse Kopfzentrum	5 mm	43.8 mm	43.6 mm	62 mm	5 mm rechts	43.8 mm posterior	43.6 mm superior	62 mm
Werkzeuge > Linien > Femurachse	5 mm	43.8 mm	43.6 mm	62 mm	5 mm rechts	43.8 mm posterior	43.6 mm superior	62 mm
Werkzeuge > Linien > dist. Tibiavorderkante proj. auf Ebene tibia coronar (varus valgus)	7.4 mm	1.5 mm	0 mm	7.6 mm	7.4 mm rechts	1.5 mm anterior	0 mm superior	7.6 mm
Werkzeuge > Linien > dist. Tibiavorderkante proj. auf Ebene tibia coronar	11 mm	2.4 mm	0.8 mm	11.2 mm	11 mm rechts	2.4 mm anterior	0.8 mm superior	11.2 mm
Werkzeuge > Linien > dist. Tibiavorderkante proj. auf Ebene Tibia axial	11.2 mm	1.1 mm	1.1 mm	11.3 mm	11.2 mm rechts	1.1 mm anterior	1.1 mm superior	11.3 mm
Werkzeuge > Linien > dist. Tibiavorderkante (varus valgus)	7.5 mm	0.9 mm	0.2 mm	7.6 mm	7.5 mm rechts	0.9 mm anterior	0.2 mm superior	7.6 mm
Werkzeuge > Linien > dist. Tibiavorderkante	11.2 mm	1.1 mm	1.1 mm	11.3 mm	11.2 mm rechts	1.1 mm anterior	1.1 mm superior	11.3 mm
Werkzeuge > Linien > AxPro_Kondyle	14.6 mm	3.5 mm	1.9 mm	15.1 mm	14.6 mm rechts	3.5 mm anterior	1.9 mm superior	15.1 mm
Werkzeuge > Winkel > Winkel Schenkelhalsachse Femurachse (mittels Ebene manuell)	133.2 °	144.5 °	102.9 °	123.6 °	133.2 °	144.5 °	102.9 °	123.6 °
Werkzeuge > Winkel > Winkel Schenkelhalsachse Femurachse (Femur Hals Basis manuell definiert)	146.6 °	156.5 °	121.5 °	140.4 °	146.6 °	156.5 °	121.5 °	140.4 °
Werkzeuge > Winkel > varus valgus Tibia proj.	10 °	1.9 °	35.6 °	10 °	10 °	1.9 °	35.6 °	10 °
Werkzeuge > Winkel > varus valgus Femur proj.	8.7 °	1.6 °	8.5 °	6.3 °	8.7 °	1.6 °	8.5 °	6.3 °
Werkzeuge > Winkel > Torsionswinkel proj. auf Ebene Tibia axial	1.6 °	27.2 °	6.6 °	6.8 °	1.6 °	27.2 °	6.6 °	6.8 °
Werkzeuge > Winkel > Tibiotalare Torsion (TTT) proj.	2.1 °	32 °	8.8 °	9.1 °	2.1 °	32 °	8.8 °	9.1 °
Werkzeuge > Winkel > FTR (femorotibial Rotation) proj.	1.1 °	16.6 °	4.7 °	4.8 °	1.1 °	16.6 °	4.7 °	4.8 °
Werkzeuge > Winkel > Antetorsionswinkel korrigiert	3.1 °	3.8 °	3 °	4.1 °	3.1 °	3.8 °	3 °	4.1 °
Werkzeuge > Winkel > Antetorsionswinkel (über Ebene manuell bestimmt) proj	11.1 °	38 °	10.7 °	15 °	11.1 °	38 °	10.7 °	15 °
Werkzeuge > Winkel > Antetorsionswinkel (Femur Hals Basis manuell) proj	10.3 °	8.5 °	9.7 °	13.2 °	10.3 °	8.5 °	9.7 °	13.2 °
Werkzeuge > Ebenen > Tibia coronar
Werkzeuge > Ebenen > Tibia axial
Werkzeuge > Ebenen > Femur coronar
Werkzeuge > Ebenen > Femur axial
Werkzeuge > Ebenen > Ebene manuell
Werkzeuge > Polylinien > Punkte auf Kopf
Werkzeuge > Koordinatensysteme > ks tibia prox.
Werkzeuge > Koordinatensysteme > ks femur
Werkzeuge > Koordinatensysteme > ks
Werkzeuge > Koordinatensysteme > Kopie ks femur
Werkzeuge > Variablen > Kopfachsen_tmp	-100
Werkzeuge > Variablen > 300	300
Werkzeuge > Variablen > 50	50
Werkzeuge > Variablen > -50	-50
