# Supplementary material for: 3D Slicer open-source software plug-in for vector-based angle calculation of canine hind limb alignment in computed tomographic images
Source: PLoS One. 2024 Mar 29;19(3):e0283823. doi: 10.1371/journal.pone.0283823 (PMC10980227; doi:10.1371/journal.pone.0283823)
Supplement: S2 Data — (ZIP) [file pone.0283823.s002.zip › 43.csv]

Werkzeuge Name	Datensatzkoordinatensystem X	Datensatzkoordinatensystem Y	Datensatzkoordinatensystem Z	Datensatzkoordinatensystem 3D	Patientenkoordinatensystem X	Patientenkoordinatensystem Y	Patientenkoordinatensystem Z	Patientenkoordinatensystem 3D	Extra Wert X	Extra Wert Y	Extra Wert Z	Extra Wert 3D	Extra Wert Beschreibung
Ansichten > Ergebnisse varus valgus Tibia > varus valgus Tibia proj.	2.2 °	0 °	7.2 °	2.2 °	2.2 °	0 °	7.2 °	2.2 °
Ansichten > Ergebnisse varus valgus Femur > varus valgus Femur proj.	1.7 °	0.3 °	1.8 °	1.3 °	1.7 °	0.3 °	1.8 °	1.3 °
Ansichten > Ergebnisse Torsionswinkel Tibia > Torsionswinkel proj. auf Ebene Tibia axial	0.6 °	26.2 °	2.6 °	2.6 °	0.6 °	26.2 °	2.6 °	2.6 °
Ansichten > Ergebnisse FTR (femorotibiale Rotation) proj. > FTR (femorotibial Rotation) proj.	1.7 °	47.7 °	6.7 °	6.9 °	1.7 °	47.7 °	6.7 °	6.9 °
Ansichten > Ergebnisse AT-Winkel proj. > Winkel Schenkelhalsachse Femurachse (mittels Ebene manuell)	136.2 °	139.7 °	98.7 °	123.3 °	136.2 °	139.7 °	98.7 °	123.3 °
Ansichten > Ergebnisse AT-Winkel proj. > Winkel Schenkelhalsachse Femurachse (Femur Hals Basis manuell definiert)	142.9 °	161 °	122 °	140.6 °	142.9 °	161 °	122 °	140.6 °
Ansichten > Ergebnisse AT-Winkel proj. > Antetorsionswinkel (über Ebene manuell bestimmt) proj	18.5 °	7.3 °	18.5 °	23.6 °	18.5 °	7.3 °	18.5 °	23.6 °
Ansichten > Ergebnisse AT-Winkel proj. > Antetorsionswinkel (Femur Hals Basis manuell) proj	8.6 °	5.9 °	8.7 °	11.6 °	8.6 °	5.9 °	8.7 °	11.6 °
Ansichten > Ergebnis Tibiotalare Torsion (TTT) > Tibiotalare Torsion (TTT) proj.	1.4 °	25.2 °	5.4 °	5.6 °	1.4 °	25.2 °	5.4 °	5.6 °
Ansichten > Eingaben varus valgus Tibia > Tibiaachse proximal	138.4 mm	67.6 mm	210 mm		39.4 mm rechts	31.4 mm anterior	20 mm inferior
Ansichten > Eingaben varus valgus Tibia > Tibiaachse distal	134.6 mm	79.2 mm	256.8 mm		35.6 mm rechts	19.8 mm anterior	66.8 mm inferior
Ansichten > Eingaben varus valgus Tibia > prox. Tibiahinterkante medial (varus valgus)	138.9 mm	65 mm	163 mm		39.9 mm rechts	34 mm anterior	27 mm superior
Ansichten > Eingaben varus valgus Tibia > prox. Tibiahinterkante medial	140 mm	70 mm	165.1 mm		41 mm rechts	29 mm anterior	24.9 mm superior
Ansichten > Eingaben varus valgus Tibia > prox. Tibiahinterkante lateral (varus valgus)	153 mm	66.5 mm	164.8 mm		54 mm rechts	32.5 mm anterior	25.2 mm superior
Ansichten > Eingaben varus valgus Tibia > prox. Tibiahinterkante lateral	149 mm	70.5 mm	166.6 mm		50 mm rechts	28.5 mm anterior	23.4 mm superior
Ansichten > Eingaben varus valgus Tibia > dist. Tibiavorderkante medial (varus valgus)	130.8 mm	79.4 mm	264.5 mm		31.8 mm rechts	19.6 mm anterior	74.5 mm inferior
Ansichten > Eingaben varus valgus Tibia > dist. Tibiavorderkante medial	129 mm	74.1 mm	266.2 mm		30 mm rechts	24.9 mm anterior	76.2 mm inferior
Ansichten > Eingaben varus valgus Tibia > dist. Tibiavorderkante lateral (varus valgus)	138.7 mm	79.4 mm	265.4 mm		39.7 mm rechts	19.6 mm anterior	75.4 mm inferior
Ansichten > Eingaben varus valgus Tibia > dist. Tibiavorderkante lateral	140.3 mm	75 mm	266.7 mm		41.3 mm rechts	24 mm anterior	76.7 mm inferior
Ansichten > Eingaben varus valgus Femur > Kondyle medial	137.4 mm	69.3 mm	154.8 mm		38.4 mm rechts	29.7 mm anterior	35.2 mm superior
Ansichten > Eingaben varus valgus Femur > Kondyle lateral	152.3 mm	71.9 mm	156.8 mm		53.3 mm rechts	27.1 mm anterior	33.2 mm superior
Ansichten > Eingaben varus valgus Femur > Femurachsenpunkt proximal	147.2 mm	110.8 mm	85.1 mm		48.2 mm rechts	11.8 mm posterior	104.9 mm superior
Ansichten > Eingaben varus valgus Femur > Femurachsenpunkt distal	150.2 mm	66.8 mm	131.3 mm		51.2 mm rechts	32.2 mm anterior	58.7 mm superior
Ansichten > Eingaben Tibiotalare Torsion (TTT) > Tibiaachse proximal	138.4 mm	67.6 mm	210 mm		39.4 mm rechts	31.4 mm anterior	20 mm inferior
Ansichten > Eingaben Tibiotalare Torsion (TTT) > Tibiaachse distal	134.6 mm	79.2 mm	256.8 mm		35.6 mm rechts	19.8 mm anterior	66.8 mm inferior
Ansichten > Eingaben Tibiotalare Torsion (TTT) > Talus medial	131.4 mm	74.8 mm	273.3 mm		32.4 mm rechts	24.2 mm anterior	83.3 mm inferior
Ansichten > Eingaben Tibiotalare Torsion (TTT) > Talus lateral	139.7 mm	76.5 mm	274.3 mm		40.7 mm rechts	22.5 mm anterior	84.3 mm inferior
Ansichten > Eingaben Tibiotalare Torsion (TTT) > dist. Tibiavorderkante medial	129 mm	74.1 mm	266.2 mm		30 mm rechts	24.9 mm anterior	76.2 mm inferior
Ansichten > Eingaben Tibiotalare Torsion (TTT) > dist. Tibiavorderkante lateral	140.3 mm	75 mm	266.7 mm		41.3 mm rechts	24 mm anterior	76.7 mm inferior
Ansichten > Eingaben Tibia Torsionswinkel > Tibiaachse proximal	138.4 mm	67.6 mm	210 mm		39.4 mm rechts	31.4 mm anterior	20 mm inferior
Ansichten > Eingaben Tibia Torsionswinkel > Tibiaachse distal	134.6 mm	79.2 mm	256.8 mm		35.6 mm rechts	19.8 mm anterior	66.8 mm inferior
Ansichten > Eingaben Tibia Torsionswinkel > prox. Tibiahinterkante medial	140 mm	70 mm	165.1 mm		41 mm rechts	29 mm anterior	24.9 mm superior
Ansichten > Eingaben Tibia Torsionswinkel > prox. Tibiahinterkante lateral	149 mm	70.5 mm	166.6 mm		50 mm rechts	28.5 mm anterior	23.4 mm superior
Ansichten > Eingaben Tibia Torsionswinkel > dist. Tibiavorderkante medial	129 mm	74.1 mm	266.2 mm		30 mm rechts	24.9 mm anterior	76.2 mm inferior
Ansichten > Eingaben Tibia Torsionswinkel > dist. Tibiavorderkante lateral	140.3 mm	75 mm	266.7 mm		41.3 mm rechts	24 mm anterior	76.7 mm inferior
Ansichten > Eingaben FTR (femorotibiale Rotation) proj. > Tibiaachse proximal	138.4 mm	67.6 mm	210 mm		39.4 mm rechts	31.4 mm anterior	20 mm inferior
Ansichten > Eingaben FTR (femorotibiale Rotation) proj. > Tibiaachse distal	134.6 mm	79.2 mm	256.8 mm		35.6 mm rechts	19.8 mm anterior	66.8 mm inferior
Ansichten > Eingaben FTR (femorotibiale Rotation) proj. > prox. Tibiahinterkante medial	140 mm	70 mm	165.1 mm		41 mm rechts	29 mm anterior	24.9 mm superior
Ansichten > Eingaben FTR (femorotibiale Rotation) proj. > prox. Tibiahinterkante lateral	149 mm	70.5 mm	166.6 mm		50 mm rechts	28.5 mm anterior	23.4 mm superior
Ansichten > Eingaben FTR (femorotibiale Rotation) proj. > Kondyle medial	137.4 mm	69.3 mm	154.8 mm		38.4 mm rechts	29.7 mm anterior	35.2 mm superior
Ansichten > Eingaben FTR (femorotibiale Rotation) proj. > Kondyle lateral	152.3 mm	71.9 mm	156.8 mm		53.3 mm rechts	27.1 mm anterior	33.2 mm superior
Ansichten > Eingaben AT Winkel proj. > Kondyle medial	137.4 mm	69.3 mm	154.8 mm		38.4 mm rechts	29.7 mm anterior	35.2 mm superior
Ansichten > Eingaben AT Winkel proj. > Kondyle lateral	152.3 mm	71.9 mm	156.8 mm		53.3 mm rechts	27.1 mm anterior	33.2 mm superior
Ansichten > Eingaben AT Winkel proj. > Femurkopfmittelpunkt	134.8 mm	118.2 mm	70.2 mm		35.8 mm rechts	19.2 mm posterior	119.8 mm superior
Ansichten > Eingaben AT Winkel proj. > Femurachsenpunkt proximal	147.2 mm	110.8 mm	85.1 mm		48.2 mm rechts	11.8 mm posterior	104.9 mm superior
Ansichten > Eingaben AT Winkel proj. > Femurachsenpunkt distal	150.2 mm	66.8 mm	131.3 mm		51.2 mm rechts	32.2 mm anterior	58.7 mm superior
Ansichten > Eingaben AT Winkel proj. > Femur Hals Basis manuell	146.8 mm	111.8 mm	84.2 mm		47.8 mm rechts	12.8 mm posterior	105.8 mm superior
Ansichten > Eingaben AT Winkel proj. > Femur Hals Basis (ermittelt durch Proj. auf Ebene manuell)	140.1 mm	118.2 mm	75.7 mm		41.1 mm rechts	19.2 mm posterior	114.3 mm superior
Ansichten > Eingaben AT Winkel proj. > Lot von Femurkopfmittelpunk	5.3 mm	0.1 mm	5.5 mm	7.6 mm	5.3 mm rechts	0.1 mm posterior	5.5 mm inferior	7.6 mm
Ansichten > Eingaben AT Winkel proj. > Ebene manuell
Ansichten > Eingaben AT Winkel proj. > Punkte auf Kopf
Ansichten > Ansicht Werkzeuge varus valgus Tibia > tmp zur Definition der Senkrechten auf tibia vk und hk	136.5 mm	73.4 mm	233.4 mm		37.5 mm rechts	25.6 mm anterior	43.4 mm inferior
Ansichten > Ansicht Werkzeuge varus valgus Tibia > tmp proj. auf Ebene tibia coronar	136.5 mm	73.4 mm	233.4 mm		37.5 mm rechts	25.6 mm anterior	43.4 mm inferior
Ansichten > Ansicht Werkzeuge varus valgus Tibia > Tibiaachse proximal	138.4 mm	67.6 mm	210 mm		39.4 mm rechts	31.4 mm anterior	20 mm inferior
Ansichten > Ansicht Werkzeuge varus valgus Tibia > Tibiaachse distal	134.6 mm	79.2 mm	256.8 mm		35.6 mm rechts	19.8 mm anterior	66.8 mm inferior
Ansichten > Ansicht Werkzeuge varus valgus Tibia > prox. Tibiahinterkante medial proj. auf Ebene tibia coronar (varus valgus)	139 mm	56.3 mm	165.2 mm		40 mm rechts	42.7 mm anterior	24.8 mm superior
Ansichten > Ansicht Werkzeuge varus valgus Tibia > prox. Tibiahinterkante medial (varus valgus)	138.9 mm	65 mm	163 mm		39.9 mm rechts	34 mm anterior	27 mm superior
Ansichten > Ansicht Werkzeuge varus valgus Tibia > prox. Tibiahinterkante lateral proj. auf Ebene tibia coronar (varus valgus)	153.2 mm	57.1 mm	167.2 mm		54.2 mm rechts	41.9 mm anterior	22.8 mm superior
Ansichten > Ansicht Werkzeuge varus valgus Tibia > prox. Tibiahinterkante lateral (varus valgus)	153 mm	66.5 mm	164.8 mm		54 mm rechts	32.5 mm anterior	25.2 mm superior
Ansichten > Ansicht Werkzeuge varus valgus Tibia > Ende der Verlängerung Senkrechte auf tibia vk (varus valgus)	142 mm	61.4 mm	185.2 mm		43 mm rechts	37.6 mm anterior	4.8 mm superior
Ansichten > Ansicht Werkzeuge varus valgus Tibia > Ende der Senkrechte auf tibia hk (varus valgus)	146.8 mm	56.8 mm	166.3 mm		47.8 mm rechts	42.2 mm anterior	23.7 mm superior
Ansichten > Ansicht Werkzeuge varus valgus Tibia > dist. Tibiavorderkante medial proj. auf Ebene tibia coronar (varus valgus)	130.8 mm	81 mm	264.1 mm		31.8 mm rechts	18 mm anterior	74.1 mm inferior
Ansichten > Ansicht Werkzeuge varus valgus Tibia > dist. Tibiavorderkante medial (varus valgus)	130.8 mm	79.4 mm	264.5 mm		31.8 mm rechts	19.6 mm anterior	74.5 mm inferior
Ansichten > Ansicht Werkzeuge varus valgus Tibia > dist. Tibiavorderkante lateral proj. auf Ebene tibia coronar (varus valgus)	138.6 mm	81.3 mm	264.9 mm		39.6 mm rechts	17.7 mm anterior	74.9 mm inferior
Ansichten > Ansicht Werkzeuge varus valgus Tibia > dist. Tibiavorderkante lateral (varus valgus)	138.7 mm	79.4 mm	265.4 mm		39.7 mm rechts	19.6 mm anterior	75.4 mm inferior
Ansichten > Ansicht Werkzeuge varus valgus Tibia > Verlängerung Senkrechte auf tibia vk (varus valgus)	5.5 mm	12 mm	48.2 mm	50 mm	5.5 mm rechts	12 mm anterior	48.2 mm superior	50 mm
Ansichten > Ansicht Werkzeuge varus valgus Tibia > Tibiaachse	3.8 mm	11.7 mm	46.8 mm	48.4 mm	3.8 mm rechts	11.7 mm anterior	46.8 mm superior	48.4 mm
Ansichten > Ansicht Werkzeuge varus valgus Tibia > Senkrechte auf dist. Tibiavorderkante in Ebene tibia coronar (varus valgus)	3.5 mm	7.7 mm	30.9 mm	32.1 mm	3.5 mm links	7.7 mm posterior	30.9 mm inferior	32.1 mm
Ansichten > Ansicht Werkzeuge varus valgus Tibia > Senkrecht auf prox. Tibiahinterkante in Ebene tibia coronar (varus valgus)	10.3 mm	16.6 mm	67.2 mm	70 mm	10.3 mm rechts	16.6 mm anterior	67.2 mm superior	70 mm
Ansichten > Ansicht Werkzeuge varus valgus Tibia > prox. Tibiahinterkante proj auf Ebene tibia coronar (varus valgus)	14.1 mm	0.8 mm	2 mm	14.3 mm	14.1 mm links	0.8 mm anterior	2 mm superior	14.3 mm
Ansichten > Ansicht Werkzeuge varus valgus Tibia > prox. Tibiahinterkante (varus valgus)	14.1 mm	1.5 mm	1.8 mm	14.3 mm	14.1 mm links	1.5 mm anterior	1.8 mm superior	14.3 mm
Ansichten > Ansicht Werkzeuge varus valgus Tibia > dist. Tibiavorderkante proj. auf Ebene tibia coronar (varus valgus)	7.8 mm	0.3 mm	0.8 mm	7.9 mm	7.8 mm links	0.3 mm anterior	0.8 mm superior	7.9 mm
Ansichten > Ansicht Werkzeuge varus valgus Tibia > dist. Tibiavorderkante (varus valgus)	7.8 mm	0 mm	0.9 mm	7.9 mm	7.8 mm links	0 mm	0.9 mm superior	7.9 mm
Ansichten > Ansicht Werkzeuge varus valgus Tibia > varus valgus Tibia proj.	2.2 °	0 °	7.2 °	2.2 °	2.2 °	0 °	7.2 °	2.2 °
Ansichten > Ansicht Werkzeuge varus valgus Tibia > Tibia coronar
Ansichten > Ansicht Werkzeuge varus valgus Tibia > ks tibia prox.
Ansichten > Ansicht Werkzeuge varus valgus Femur > Kondyle medial proj. auf Ebene Femur coronar	141.9 mm	54.9 mm	140.9 mm		42.9 mm rechts	44.1 mm anterior	49.1 mm superior
Ansichten > Ansicht Werkzeuge varus valgus Femur > Kondyle medial	137.4 mm	69.3 mm	154.8 mm		38.4 mm rechts	29.7 mm anterior	35.2 mm superior
Ansichten > Ansicht Werkzeuge varus valgus Femur > Kondyle lateral proj auf Ebene Femur coronar	156.8 mm	57.6 mm	142.9 mm		57.8 mm rechts	41.4 mm anterior	47.1 mm superior
Ansichten > Ansicht Werkzeuge varus valgus Femur > Kondyle lateral	152.3 mm	71.9 mm	156.8 mm		53.3 mm rechts	27.1 mm anterior	33.2 mm superior
Ansichten > Ansicht Werkzeuge varus valgus Femur > Femurachsenpunkt proximal	147.2 mm	110.8 mm	85.1 mm		48.2 mm rechts	11.8 mm posterior	104.9 mm superior
Ansichten > Ansicht Werkzeuge varus valgus Femur > Femurachsenpunkt distal	150.2 mm	66.8 mm	131.3 mm		51.2 mm rechts	32.2 mm anterior	58.7 mm superior
Ansichten > Ansicht Werkzeuge varus valgus Femur > Femur prox. proj. auf Ebene Femur coronar	147.2 mm	110.8 mm	85.1 mm		48.2 mm rechts	11.8 mm posterior	104.9 mm superior
Ansichten > Ansicht Werkzeuge varus valgus Femur > Endpunkt Verlängerung der Senkrechten auf Kondylenachse	149 mm	101.5 mm	95.3 mm		50 mm rechts	2.5 mm posterior	94.7 mm superior
Ansichten > Ansicht Werkzeuge varus valgus Femur > Endpunkt Senkrechte auf Kondylenachse	150.6 mm	56.5 mm	142 mm		51.6 mm rechts	42.5 mm anterior	48 mm superior
Ansichten > Ansicht Werkzeuge varus valgus Femur > Verlängerung der Senkrechten auf Kondylenachse	1.2 mm	34.6 mm	36 mm	50 mm	1.2 mm links	34.6 mm posterior	36 mm superior	50 mm
Ansichten > Ansicht Werkzeuge varus valgus Femur > Senkrechte auf Kondylenachse	0.4 mm	10.3 mm	10.8 mm	14.9 mm	0.4 mm rechts	10.3 mm anterior	10.8 mm inferior	14.9 mm
Ansichten > Ansicht Werkzeuge varus valgus Femur > Kondylenachse proj. auf Ebene Femur coronar	14.9 mm	2.7 mm	2 mm	15.3 mm	14.9 mm rechts	2.7 mm posterior	2 mm inferior	15.3 mm
Ansichten > Ansicht Werkzeuge varus valgus Femur > Kondylenachse	14.9 mm	2.7 mm	2 mm	15.3 mm	14.9 mm rechts	2.7 mm posterior	2 mm inferior	15.3 mm
Ansichten > Ansicht Werkzeuge varus valgus Femur > Femurachse proj. auf Ebene Femur coronar
Ansichten > Ansicht Werkzeuge varus valgus Femur > Femurachse	3 mm	44 mm	46.2 mm	63.8 mm	3 mm links	44 mm posterior	46.2 mm superior	63.8 mm
Ansichten > Ansicht Werkzeuge varus valgus Femur > varus valgus Femur proj.	1.7 °	0.3 °	1.8 °	1.3 °	1.7 °	0.3 °	1.8 °	1.3 °
Ansichten > Ansicht Werkzeuge varus valgus Femur > Femur coronar
Ansichten > Ansicht Werkzeuge varus valgus Femur > ks femur
Ansichten > Ansicht Werkzeuge Torsionswinkel Tibia > Tibiaachse proximal	138.4 mm	67.6 mm	210 mm		39.4 mm rechts	31.4 mm anterior	20 mm inferior
Ansichten > Ansicht Werkzeuge Torsionswinkel Tibia > Tibiaachse distal	134.6 mm	79.2 mm	256.8 mm		35.6 mm rechts	19.8 mm anterior	66.8 mm inferior
Ansichten > Ansicht Werkzeuge Torsionswinkel Tibia > prox. Tibiahinterkante medial proj. auf Ebene Tibia axial	132.8 mm	92 mm	253.5 mm		33.8 mm rechts	7 mm anterior	63.5 mm inferior
Ansichten > Ansicht Werkzeuge Torsionswinkel Tibia > prox. Tibiahinterkante medial	140 mm	70 mm	165.1 mm		41 mm rechts	29 mm anterior	24.9 mm superior
Ansichten > Ansicht Werkzeuge Torsionswinkel Tibia > prox. Tibiahinterkante lateral proj. auf Ebene Tibia axial	141.8 mm	92.3 mm	254.2 mm		42.8 mm rechts	6.7 mm anterior	64.2 mm inferior
Ansichten > Ansicht Werkzeuge Torsionswinkel Tibia > prox. Tibiahinterkante lateral	149 mm	70.5 mm	166.6 mm		50 mm rechts	28.5 mm anterior	23.4 mm superior
Ansichten > Ansicht Werkzeuge Torsionswinkel Tibia > dist. Tibiavorderkante medial proj. auf Ebene Tibia axial	129.7 mm	72.1 mm	258.2 mm		30.7 mm rechts	26.9 mm anterior	68.2 mm inferior
Ansichten > Ansicht Werkzeuge Torsionswinkel Tibia > dist. Tibiavorderkante medial	129 mm	74.1 mm	266.2 mm		30 mm rechts	24.9 mm anterior	76.2 mm inferior
Ansichten > Ansicht Werkzeuge Torsionswinkel Tibia > dist. Tibiavorderkante lateral proj. auf Ebene Tibia axial	140.9 mm	73 mm	258.9 mm		41.9 mm rechts	26 mm anterior	68.9 mm inferior
Ansichten > Ansicht Werkzeuge Torsionswinkel Tibia > dist. Tibiavorderkante lateral	140.3 mm	75 mm	266.7 mm		41.3 mm rechts	24 mm anterior	76.7 mm inferior
Ansichten > Ansicht Werkzeuge Torsionswinkel Tibia > prox. Tibiahinterkante proj. auf Ebene Tibia axial	9 mm	0.3 mm	0.7 mm	9 mm	9 mm links	0.3 mm anterior	0.7 mm superior	9 mm
Ansichten > Ansicht Werkzeuge Torsionswinkel Tibia > prox. Tibiahinterkante	8.9 mm	0.5 mm	1.5 mm	9.1 mm	8.9 mm links	0.5 mm anterior	1.5 mm superior	9.1 mm
Ansichten > Ansicht Werkzeuge Torsionswinkel Tibia > dist. Tibiavorderkante proj. auf Ebene Tibia axial	11.2 mm	0.9 mm	0.7 mm	11.3 mm	11.2 mm links	0.9 mm anterior	0.7 mm superior	11.3 mm
Ansichten > Ansicht Werkzeuge Torsionswinkel Tibia > dist. Tibiavorderkante	11.2 mm	0.9 mm	0.5 mm	11.3 mm	11.2 mm links	0.9 mm anterior	0.5 mm superior	11.3 mm
Ansichten > Ansicht Werkzeuge Torsionswinkel Tibia > Torsionswinkel proj. auf Ebene Tibia axial	0.6 °	26.2 °	2.6 °	2.6 °	0.6 °	26.2 °	2.6 °	2.6 °
Ansichten > Ansicht Werkzeuge Torsionswinkel Tibia > Tibia axial
Ansichten > Ansicht Werkzeuge Torsionswinkel Tibia > ks tibia prox.
Ansichten > Ansicht Werkzeuge Tibiotalare Torsion (TTT) > Tibiaachse proximal	138.4 mm	67.6 mm	210 mm		39.4 mm rechts	31.4 mm anterior	20 mm inferior
Ansichten > Ansicht Werkzeuge Tibiotalare Torsion (TTT) > Tibiaachse distal	134.6 mm	79.2 mm	256.8 mm		35.6 mm rechts	19.8 mm anterior	66.8 mm inferior
Ansichten > Ansicht Werkzeuge Tibiotalare Torsion (TTT) > Talus medial proj. auf Ebene Tibia axial	132.6 mm	71.2 mm	258.7 mm		33.6 mm rechts	27.8 mm anterior	68.7 mm inferior
Ansichten > Ansicht Werkzeuge Tibiotalare Torsion (TTT) > Talus medial	131.4 mm	74.8 mm	273.3 mm		32.4 mm rechts	24.2 mm anterior	83.3 mm inferior
Ansichten > Ansicht Werkzeuge Tibiotalare Torsion (TTT) > Talus lateral proj. auf Ebene Tibia axial	140.9 mm	72.6 mm	259 mm		41.9 mm rechts	26.4 mm anterior	69 mm inferior
Ansichten > Ansicht Werkzeuge Tibiotalare Torsion (TTT) > Talus lateral	139.7 mm	76.5 mm	274.3 mm		40.7 mm rechts	22.5 mm anterior	84.3 mm inferior
Ansichten > Ansicht Werkzeuge Tibiotalare Torsion (TTT) > dist. Tibiavorderkante medial proj. auf Ebene Tibia axial	129.7 mm	72.1 mm	258.2 mm		30.7 mm rechts	26.9 mm anterior	68.2 mm inferior
Ansichten > Ansicht Werkzeuge Tibiotalare Torsion (TTT) > dist. Tibiavorderkante medial	129 mm	74.1 mm	266.2 mm		30 mm rechts	24.9 mm anterior	76.2 mm inferior
Ansichten > Ansicht Werkzeuge Tibiotalare Torsion (TTT) > dist. Tibiavorderkante lateral proj. auf Ebene Tibia axial	140.9 mm	73 mm	258.9 mm		41.9 mm rechts	26 mm anterior	68.9 mm inferior
Ansichten > Ansicht Werkzeuge Tibiotalare Torsion (TTT) > dist. Tibiavorderkante lateral	140.3 mm	75 mm	266.7 mm		41.3 mm rechts	24 mm anterior	76.7 mm inferior
Ansichten > Ansicht Werkzeuge Tibiotalare Torsion (TTT) > Talusachse proj. auf Ebene Tibia axial	8.3 mm	1.5 mm	0.3 mm	8.4 mm	8.3 mm rechts	1.5 mm posterior	0.3 mm inferior	8.4 mm
Ansichten > Ansicht Werkzeuge Tibiotalare Torsion (TTT) > dist. Tibiavorderkante proj. auf Ebene Tibia axial	11.2 mm	0.9 mm	0.7 mm	11.3 mm	11.2 mm links	0.9 mm anterior	0.7 mm superior	11.3 mm
Ansichten > Ansicht Werkzeuge Tibiotalare Torsion (TTT) > Tibiotalare Torsion (TTT) proj.	1.4 °	25.2 °	5.4 °	5.6 °	1.4 °	25.2 °	5.4 °	5.6 °
Ansichten > Ansicht Werkzeuge Tibiotalare Torsion (TTT) > Tibia axial
Ansichten > Ansicht Werkzeuge Tibiotalare Torsion (TTT) > ks tibia prox.
Ansichten > Ansicht Werkzeuge FTR > prox. Tibiahinterkante medial proj. auf Ebene Tibia axial	132.8 mm	92 mm	253.5 mm		33.8 mm rechts	7 mm anterior	63.5 mm inferior
Ansichten > Ansicht Werkzeuge FTR > prox. Tibiahinterkante medial	140 mm	70 mm	165.1 mm		41 mm rechts	29 mm anterior	24.9 mm superior
Ansichten > Ansicht Werkzeuge FTR > prox. Tibiahinterkante lateral proj. auf Ebene Tibia axial	141.8 mm	92.3 mm	254.2 mm		42.8 mm rechts	6.7 mm anterior	64.2 mm inferior
Ansichten > Ansicht Werkzeuge FTR > prox. Tibiahinterkante lateral	149 mm	70.5 mm	166.6 mm		50 mm rechts	28.5 mm anterior	23.4 mm superior
Ansichten > Ansicht Werkzeuge FTR > Kondyle medial proj. auf Ebene Tibia axial	129.4 mm	93.7 mm	252.8 mm		30.4 mm rechts	5.3 mm anterior	62.8 mm inferior
Ansichten > Ansicht Werkzeuge FTR > Kondyle medial	137.4 mm	69.3 mm	154.8 mm		38.4 mm rechts	29.7 mm anterior	35.2 mm superior
Ansichten > Ansicht Werkzeuge FTR > Kondyle lateral proj auf Ebene Tibia axial	144.5 mm	96 mm	253.5 mm		45.5 mm rechts	3 mm anterior	63.5 mm inferior
Ansichten > Ansicht Werkzeuge FTR > Kondyle lateral	152.3 mm	71.9 mm	156.8 mm		53.3 mm rechts	27.1 mm anterior	33.2 mm superior
Ansichten > Ansicht Werkzeuge FTR > prox. Tibiahinterkante proj. auf Ebene Tibia axial	9 mm	0.3 mm	0.7 mm	9 mm	9 mm links	0.3 mm anterior	0.7 mm superior	9 mm
Ansichten > Ansicht Werkzeuge FTR > prox. Tibiahinterkante	8.9 mm	0.5 mm	1.5 mm	9.1 mm	8.9 mm links	0.5 mm anterior	1.5 mm superior	9.1 mm
Ansichten > Ansicht Werkzeuge FTR > Kondylenachse	14.9 mm	2.7 mm	2 mm	15.3 mm	14.9 mm rechts	2.7 mm posterior	2 mm inferior	15.3 mm
Ansichten > Ansicht Werkzeuge FTR > Kondyle proj. auf Ebene Tibia axial	15 mm	2.3 mm	0.6 mm	15.2 mm	15 mm rechts	2.3 mm posterior	0.6 mm inferior	15.2 mm
Ansichten > Ansicht Werkzeuge FTR > FTR (femorotibial Rotation) proj.	1.7 °	47.7 °	6.7 °	6.9 °	1.7 °	47.7 °	6.7 °	6.9 °
Ansichten > Ansicht Werkzeuge FTR > Tibia axial
Ansichten > Ansicht Werkzeuge FTR > ks tibia prox.
Ansichten > Ansicht Werkzeuge AT-Winkel (best. mittels Ebene) > TMP B	125.8 mm	106.9 mm	82.8 mm		26.8 mm rechts	7.9 mm posterior	107.2 mm superior
Ansichten > Ansicht Werkzeuge AT-Winkel (best. mittels Ebene) > tmp A	132 mm	108 mm	83.4 mm		33 mm rechts	9 mm posterior	106.6 mm superior
Ansichten > Ansicht Werkzeuge AT-Winkel (best. mittels Ebene) > TMP6	120.7 mm	103.9 mm	80.3 mm		21.7 mm rechts	4.9 mm posterior	109.7 mm superior
Ansichten > Ansicht Werkzeuge AT-Winkel (best. mittels Ebene) > TMP5	131.8 mm	162.1 mm	24 mm		32.8 mm rechts	63.1 mm posterior	166 mm superior
Ansichten > Ansicht Werkzeuge AT-Winkel (best. mittels Ebene) > Kondyle medial	137.4 mm	69.3 mm	154.8 mm		38.4 mm rechts	29.7 mm anterior	35.2 mm superior
Ansichten > Ansicht Werkzeuge AT-Winkel (best. mittels Ebene) > Kondyle lateral	152.3 mm	71.9 mm	156.8 mm		53.3 mm rechts	27.1 mm anterior	33.2 mm superior
Ansichten > Ansicht Werkzeuge AT-Winkel (best. mittels Ebene) > Femurkopfmittelpunkt	134.8 mm	118.2 mm	70.2 mm		35.8 mm rechts	19.2 mm posterior	119.8 mm superior
Ansichten > Ansicht Werkzeuge AT-Winkel (best. mittels Ebene) > Femurachsenpunkt proximal	147.2 mm	110.8 mm	85.1 mm		48.2 mm rechts	11.8 mm posterior	104.9 mm superior
Ansichten > Ansicht Werkzeuge AT-Winkel (best. mittels Ebene) > Femurachsenpunkt distal	150.2 mm	66.8 mm	131.3 mm		51.2 mm rechts	32.2 mm anterior	58.7 mm superior
Ansichten > Ansicht Werkzeuge AT-Winkel (best. mittels Ebene) > Femur Hals Basis manuell Pro	146.9 mm	110.9 mm	85.2 mm		47.9 mm rechts	11.9 mm posterior	104.8 mm superior
Ansichten > Ansicht Werkzeuge AT-Winkel (best. mittels Ebene) > Femur Hals Basis manuell	146.8 mm	111.8 mm	84.2 mm		47.8 mm rechts	12.8 mm posterior	105.8 mm superior
Ansichten > Ansicht Werkzeuge AT-Winkel (best. mittels Ebene) > Femur Hals Basis (ermittelt durch Proj. auf Ebene manuell)	140.1 mm	118.2 mm	75.7 mm		41.1 mm rechts	19.2 mm posterior	114.3 mm superior
Ansichten > Ansicht Werkzeuge AT-Winkel (best. mittels Ebene) > Femur Hals Basis (Ebene) proj. auf Ebene Femur axial	140.7 mm	109.8 mm	84.6 mm		41.7 mm rechts	10.8 mm posterior	105.4 mm superior
Ansichten > Ansicht Werkzeuge AT-Winkel (best. mittels Ebene) > AxPro_Kopfszentrum	135.6 mm	106.8 mm	82.1 mm		36.6 mm rechts	7.8 mm posterior	107.9 mm superior
Ansichten > Ansicht Werkzeuge AT-Winkel (best. mittels Ebene) > AxPro_Kondyle medial	133.7 mm	123.3 mm	97.9 mm		34.7 mm rechts	24.3 mm posterior	92.1 mm superior
Ansichten > Ansicht Werkzeuge AT-Winkel (best. mittels Ebene) > AxPro_Kondyle lateral	148.6 mm	126.2 mm	99.7 mm		49.6 mm rechts	27.2 mm posterior	90.3 mm superior
Ansichten > Ansicht Werkzeuge AT-Winkel (best. mittels Ebene) > Neue Linie 31	14.9 mm	2.9 mm	1.8 mm	15.3 mm	14.9 mm links	2.9 mm anterior	1.8 mm superior	15.3 mm
Ansichten > Ansicht Werkzeuge AT-Winkel (best. mittels Ebene) > Kopfzentrum - Femur Hals Basis (manuell) Linie	12 mm	6.3 mm	14 mm	19.5 mm	12 mm rechts	6.3 mm anterior	14 mm inferior	19.5 mm
Ansichten > Ansicht Werkzeuge AT-Winkel (best. mittels Ebene) > Kopfzentrum - Femur Hals Basis (durch Ebene) Linie	5.3 mm	0.1 mm	5.5 mm	7.6 mm	5.3 mm rechts	0.1 mm posterior	5.5 mm inferior	7.6 mm
Ansichten > Ansicht Werkzeuge AT-Winkel (best. mittels Ebene) > Kondyle_Femur Hals Basis Prox	14.9 mm	2.9 mm	1.8 mm	15.3 mm	14.9 mm links	2.9 mm anterior	1.8 mm superior	15.3 mm
Ansichten > Ansicht Werkzeuge AT-Winkel (best. mittels Ebene) > Kondyle_AxPro_Kopfzentrum	14.9 mm	2.9 mm	1.8 mm	15.3 mm	14.9 mm links	2.9 mm anterior	1.8 mm superior	15.3 mm
Ansichten > Ansicht Werkzeuge AT-Winkel (best. mittels Ebene) > Femurachse Kopfzentrum	3 mm	44 mm	46.2 mm	63.8 mm	3 mm links	44 mm posterior	46.2 mm superior	63.8 mm
Ansichten > Ansicht Werkzeuge AT-Winkel (best. mittels Ebene) > Femurachse	3 mm	44 mm	46.2 mm	63.8 mm	3 mm links	44 mm posterior	46.2 mm superior	63.8 mm
Ansichten > Ansicht Werkzeuge AT-Winkel (best. mittels Ebene) > AxPro_Kondyle	14.9 mm	2.9 mm	1.8 mm	15.3 mm	14.9 mm links	2.9 mm anterior	1.8 mm superior	15.3 mm
Ansichten > Ansicht Werkzeuge AT-Winkel (best. mittels Ebene) > Winkel Schenkelhalsachse Femurachse (mittels Ebene manuell)	136.2 °	139.7 °	98.7 °	123.3 °	136.2 °	139.7 °	98.7 °	123.3 °
Ansichten > Ansicht Werkzeuge AT-Winkel (best. mittels Ebene) > Winkel Schenkelhalsachse Femurachse (Femur Hals Basis manuell definiert)	142.9 °	161 °	122 °	140.6 °	142.9 °	161 °	122 °	140.6 °
Ansichten > Ansicht Werkzeuge AT-Winkel (best. mittels Ebene) > Antetorsionswinkel korrigiert	19.3 °	8.3 °	19.3 °	24.7 °	19.3 °	8.3 °	19.3 °	24.7 °
Ansichten > Ansicht Werkzeuge AT-Winkel (best. mittels Ebene) > Antetorsionswinkel (über Ebene manuell bestimmt) proj	18.5 °	7.3 °	18.5 °	23.6 °	18.5 °	7.3 °	18.5 °	23.6 °
Ansichten > Ansicht Werkzeuge AT-Winkel (best. mittels Ebene) > Antetorsionswinkel (Femur Hals Basis manuell) proj	8.6 °	5.9 °	8.7 °	11.6 °	8.6 °	5.9 °	8.7 °	11.6 °
Ansichten > Ansicht Werkzeuge AT-Winkel (best. mittels Ebene) > Femur axial
Ansichten > Ansicht Werkzeuge AT-Winkel (best. mittels Ebene) > Ebene manuell
Ansichten > Ansicht Werkzeuge AT-Winkel (best. mittels Ebene) > ks femur
Ansichten > Ansicht Werkzeuge AT-Winkel (best. mittels Ebene) > Kopie ks femur
Ansichten > Ansicht Werkzeuge AT-Winkel (best. mittels Ebene) > Punkte auf Kopf
Werkzeuge > Punkte > tmp zur Definition der Senkrechten auf tibia vk und hk	136.5 mm	73.4 mm	233.4 mm		37.5 mm rechts	25.6 mm anterior	43.4 mm inferior
Werkzeuge > Punkte > tmp proj. auf Ebene tibia coronar	136.5 mm	73.4 mm	233.4 mm		37.5 mm rechts	25.6 mm anterior	43.4 mm inferior
Werkzeuge > Punkte > TMP B	125.8 mm	106.9 mm	82.8 mm		26.8 mm rechts	7.9 mm posterior	107.2 mm superior
Werkzeuge > Punkte > tmp A	132 mm	108 mm	83.4 mm		33 mm rechts	9 mm posterior	106.6 mm superior
Werkzeuge > Punkte > TMP6	120.7 mm	103.9 mm	80.3 mm		21.7 mm rechts	4.9 mm posterior	109.7 mm superior
Werkzeuge > Punkte > TMP5	131.8 mm	162.1 mm	24 mm		32.8 mm rechts	63.1 mm posterior	166 mm superior
Werkzeuge > Punkte > Tibiaachse proximal	138.4 mm	67.6 mm	210 mm		39.4 mm rechts	31.4 mm anterior	20 mm inferior
Werkzeuge > Punkte > Tibiaachse distal	134.6 mm	79.2 mm	256.8 mm		35.6 mm rechts	19.8 mm anterior	66.8 mm inferior
Werkzeuge > Punkte > Talus medial proj. auf Ebene Tibia axial	132.6 mm	71.2 mm	258.7 mm		33.6 mm rechts	27.8 mm anterior	68.7 mm inferior
Werkzeuge > Punkte > Talus medial	131.4 mm	74.8 mm	273.3 mm		32.4 mm rechts	24.2 mm anterior	83.3 mm inferior
Werkzeuge > Punkte > Talus lateral proj. auf Ebene Tibia axial	140.9 mm	72.6 mm	259 mm		41.9 mm rechts	26.4 mm anterior	69 mm inferior
Werkzeuge > Punkte > Talus lateral	139.7 mm	76.5 mm	274.3 mm		40.7 mm rechts	22.5 mm anterior	84.3 mm inferior
Werkzeuge > Punkte > prox. Tibiahinterkante medial proj. auf Ebene tibia coronar (varus valgus)	139 mm	56.3 mm	165.2 mm		40 mm rechts	42.7 mm anterior	24.8 mm superior
Werkzeuge > Punkte > prox. Tibiahinterkante medial proj. auf Ebene tibia coronar	140.2 mm	57.2 mm	168.3 mm		41.2 mm rechts	41.8 mm anterior	21.7 mm superior
Werkzeuge > Punkte > prox. Tibiahinterkante medial proj. auf Ebene Tibia axial	132.8 mm	92 mm	253.5 mm		33.8 mm rechts	7 mm anterior	63.5 mm inferior
Werkzeuge > Punkte > prox. Tibiahinterkante medial (varus valgus)	138.9 mm	65 mm	163 mm		39.9 mm rechts	34 mm anterior	27 mm superior
Werkzeuge > Punkte > prox. Tibiahinterkante medial	140 mm	70 mm	165.1 mm		41 mm rechts	29 mm anterior	24.9 mm superior
Werkzeuge > Punkte > prox. Tibiahinterkante lateral proj. auf Ebene tibia coronar (varus valgus)	153.2 mm	57.1 mm	167.2 mm		54.2 mm rechts	41.9 mm anterior	22.8 mm superior
Werkzeuge > Punkte > prox. Tibiahinterkante lateral proj. auf Ebene tibia coronar	149.2 mm	57.7 mm	169.8 mm		50.2 mm rechts	41.3 mm anterior	20.2 mm superior
Werkzeuge > Punkte > prox. Tibiahinterkante lateral proj. auf Ebene Tibia axial	141.8 mm	92.3 mm	254.2 mm		42.8 mm rechts	6.7 mm anterior	64.2 mm inferior
Werkzeuge > Punkte > prox. Tibiahinterkante lateral (varus valgus)	153 mm	66.5 mm	164.8 mm		54 mm rechts	32.5 mm anterior	25.2 mm superior
Werkzeuge > Punkte > prox. Tibiahinterkante lateral	149 mm	70.5 mm	166.6 mm		50 mm rechts	28.5 mm anterior	23.4 mm superior
Werkzeuge > Punkte > Kondyle medial proj. auf Ebene Tibia axial	129.4 mm	93.7 mm	252.8 mm		30.4 mm rechts	5.3 mm anterior	62.8 mm inferior
Werkzeuge > Punkte > Kondyle medial proj. auf Ebene Femur coronar	141.9 mm	54.9 mm	140.9 mm		42.9 mm rechts	44.1 mm anterior	49.1 mm superior
Werkzeuge > Punkte > Kondyle medial	137.4 mm	69.3 mm	154.8 mm		38.4 mm rechts	29.7 mm anterior	35.2 mm superior
Werkzeuge > Punkte > Kondyle lateral proj auf Ebene Tibia axial	144.5 mm	96 mm	253.5 mm		45.5 mm rechts	3 mm anterior	63.5 mm inferior
Werkzeuge > Punkte > Kondyle lateral proj auf Ebene Femur coronar	156.8 mm	57.6 mm	142.9 mm		57.8 mm rechts	41.4 mm anterior	47.1 mm superior
Werkzeuge > Punkte > Kondyle lateral	152.3 mm	71.9 mm	156.8 mm		53.3 mm rechts	27.1 mm anterior	33.2 mm superior
Werkzeuge > Punkte > Femurkopfmittelpunkt	134.8 mm	118.2 mm	70.2 mm		35.8 mm rechts	19.2 mm posterior	119.8 mm superior
Werkzeuge > Punkte > Femurachsenpunkt proximal	147.2 mm	110.8 mm	85.1 mm		48.2 mm rechts	11.8 mm posterior	104.9 mm superior
Werkzeuge > Punkte > Femurachsenpunkt distal	150.2 mm	66.8 mm	131.3 mm		51.2 mm rechts	32.2 mm anterior	58.7 mm superior
Werkzeuge > Punkte > Femur prox. proj. auf Ebene Femur coronar	147.2 mm	110.8 mm	85.1 mm		48.2 mm rechts	11.8 mm posterior	104.9 mm superior
Werkzeuge > Punkte > Femur Hals Basis proj. auf Ebene Femur coronar	140.2 mm	117.9 mm	75.5 mm		41.2 mm rechts	18.9 mm posterior	114.5 mm superior
Werkzeuge > Punkte > Femur Hals Basis manuell Pro	146.9 mm	110.9 mm	85.2 mm		47.9 mm rechts	11.9 mm posterior	104.8 mm superior
Werkzeuge > Punkte > Femur Hals Basis manuell	146.8 mm	111.8 mm	84.2 mm		47.8 mm rechts	12.8 mm posterior	105.8 mm superior
Werkzeuge > Punkte > Femur Hals Basis (ermittelt durch Proj. auf Ebene manuell)	140.1 mm	118.2 mm	75.7 mm		41.1 mm rechts	19.2 mm posterior	114.3 mm superior
Werkzeuge > Punkte > Femur Hals Basis (Ebene) proj. auf Ebene Femur axial	140.7 mm	109.8 mm	84.6 mm		41.7 mm rechts	10.8 mm posterior	105.4 mm superior
Werkzeuge > Punkte > Endpunkt Verlängerung der Senkrechten auf Kondylenachse	149 mm	101.5 mm	95.3 mm		50 mm rechts	2.5 mm posterior	94.7 mm superior
Werkzeuge > Punkte > Endpunkt Senkrechte auf Kondylenachse	150.6 mm	56.5 mm	142 mm		51.6 mm rechts	42.5 mm anterior	48 mm superior
Werkzeuge > Punkte > Ende der Verlängerung Senkrechte auf tibia vk (varus valgus)	142 mm	61.4 mm	185.2 mm		43 mm rechts	37.6 mm anterior	4.8 mm superior
Werkzeuge > Punkte > Ende der Senkrechte auf tibia hk (varus valgus)	146.8 mm	56.8 mm	166.3 mm		47.8 mm rechts	42.2 mm anterior	23.7 mm superior
Werkzeuge > Punkte > dist. Tibiavorderkante medial proj. auf Ebene tibia coronar (varus valgus)	130.8 mm	81 mm	264.1 mm		31.8 mm rechts	18 mm anterior	74.1 mm inferior
Werkzeuge > Punkte > dist. Tibiavorderkante medial proj. auf Ebene tibia coronar	128.9 mm	81 mm	264.4 mm		29.9 mm rechts	18 mm anterior	74.4 mm inferior
Werkzeuge > Punkte > dist. Tibiavorderkante medial proj. auf Ebene Tibia axial	129.7 mm	72.1 mm	258.2 mm		30.7 mm rechts	26.9 mm anterior	68.2 mm inferior
Werkzeuge > Punkte > dist. Tibiavorderkante medial (varus valgus)	130.8 mm	79.4 mm	264.5 mm		31.8 mm rechts	19.6 mm anterior	74.5 mm inferior
Werkzeuge > Punkte > dist. Tibiavorderkante medial	129 mm	74.1 mm	266.2 mm		30 mm rechts	24.9 mm anterior	76.2 mm inferior
Werkzeuge > Punkte > dist. Tibiavorderkante lateral proj. auf Ebene tibia coronar (varus valgus)	138.6 mm	81.3 mm	264.9 mm		39.6 mm rechts	17.7 mm anterior	74.9 mm inferior
Werkzeuge > Punkte > dist. Tibiavorderkante lateral proj. auf Ebene tibia coronar	140.1 mm	81.4 mm	265 mm		41.1 mm rechts	17.6 mm anterior	75 mm inferior
Werkzeuge > Punkte > dist. Tibiavorderkante lateral proj. auf Ebene Tibia axial	140.9 mm	73 mm	258.9 mm		41.9 mm rechts	26 mm anterior	68.9 mm inferior
Werkzeuge > Punkte > dist. Tibiavorderkante lateral (varus valgus)	138.7 mm	79.4 mm	265.4 mm		39.7 mm rechts	19.6 mm anterior	75.4 mm inferior
Werkzeuge > Punkte > dist. Tibiavorderkante lateral	140.3 mm	75 mm	266.7 mm		41.3 mm rechts	24 mm anterior	76.7 mm inferior
Werkzeuge > Punkte > AxPro_Kopfszentrum	135.6 mm	106.8 mm	82.1 mm		36.6 mm rechts	7.8 mm posterior	107.9 mm superior
Werkzeuge > Punkte > AxPro_Kondyle medial	133.7 mm	123.3 mm	97.9 mm		34.7 mm rechts	24.3 mm posterior	92.1 mm superior
Werkzeuge > Punkte > AxPro_Kondyle lateral	148.6 mm	126.2 mm	99.7 mm		49.6 mm rechts	27.2 mm posterior	90.3 mm superior
Werkzeuge > Linien > Verlängerung Senkrechte auf tibia vk (varus valgus)	5.5 mm	12 mm	48.2 mm	50 mm	5.5 mm rechts	12 mm anterior	48.2 mm superior	50 mm
Werkzeuge > Linien > Verlängerung der Senkrechten auf Kondylenachse	1.2 mm	34.6 mm	36 mm	50 mm	1.2 mm links	34.6 mm posterior	36 mm superior	50 mm
Werkzeuge > Linien > transkondyläre Achse	14.9 mm	2.7 mm	2 mm	15.3 mm	14.9 mm links	2.7 mm anterior	2 mm superior	15.3 mm
Werkzeuge > Linien > Tibiaachse	3.8 mm	11.7 mm	46.8 mm	48.4 mm	3.8 mm rechts	11.7 mm anterior	46.8 mm superior	48.4 mm
Werkzeuge > Linien > Talusachse proj. auf Ebene Tibia axial	8.3 mm	1.5 mm	0.3 mm	8.4 mm	8.3 mm rechts	1.5 mm posterior	0.3 mm inferior	8.4 mm
Werkzeuge > Linien > Senkrechte auf Kondylenachse	0.4 mm	10.3 mm	10.8 mm	14.9 mm	0.4 mm rechts	10.3 mm anterior	10.8 mm inferior	14.9 mm
Werkzeuge > Linien > Senkrechte auf dist. Tibiavorderkante in Ebene tibia coronar (varus valgus)	3.5 mm	7.7 mm	30.9 mm	32.1 mm	3.5 mm links	7.7 mm posterior	30.9 mm inferior	32.1 mm
Werkzeuge > Linien > Senkrecht auf prox. Tibiahinterkante in Ebene tibia coronar (varus valgus)	10.3 mm	16.6 mm	67.2 mm	70 mm	10.3 mm rechts	16.6 mm anterior	67.2 mm superior	70 mm
Werkzeuge > Linien > prox. Tibiahinterkante proj. auf Ebene Tibia axial	9 mm	0.3 mm	0.7 mm	9 mm	9 mm links	0.3 mm anterior	0.7 mm superior	9 mm
Werkzeuge > Linien > prox. Tibiahinterkante proj auf Ebene tibia coronar (varus valgus)	14.1 mm	0.8 mm	2 mm	14.3 mm	14.1 mm links	0.8 mm anterior	2 mm superior	14.3 mm
Werkzeuge > Linien > prox. Tibiahinterkante proj auf Ebene tibia coronar	8.9 mm	0.5 mm	1.5 mm	9.1 mm	8.9 mm links	0.5 mm anterior	1.5 mm superior	9.1 mm
Werkzeuge > Linien > prox. Tibiahinterkante (varus valgus)	14.1 mm	1.5 mm	1.8 mm	14.3 mm	14.1 mm links	1.5 mm anterior	1.8 mm superior	14.3 mm
Werkzeuge > Linien > prox. Tibiahinterkante	8.9 mm	0.5 mm	1.5 mm	9.1 mm	8.9 mm links	0.5 mm anterior	1.5 mm superior	9.1 mm
Werkzeuge > Linien > prox. femorale Längsachse	0.4 mm	1.1 mm	0.9 mm	1.5 mm	0.4 mm links	1.1 mm posterior	0.9 mm superior	1.5 mm
Werkzeuge > Linien > Neue Linie 31	14.9 mm	2.9 mm	1.8 mm	15.3 mm	14.9 mm links	2.9 mm anterior	1.8 mm superior	15.3 mm
Werkzeuge > Linien > Lot von Femurkopfmittelpunk	5.3 mm	0.1 mm	5.5 mm	7.6 mm	5.3 mm rechts	0.1 mm posterior	5.5 mm inferior	7.6 mm
Werkzeuge > Linien > Kopfzentrum - Femur Hals Basis (manuell) Linie	12 mm	6.3 mm	14 mm	19.5 mm	12 mm rechts	6.3 mm anterior	14 mm inferior	19.5 mm
Werkzeuge > Linien > Kopfzentrum - Femur Hals Basis (durch Ebene) Linie	5.3 mm	0.1 mm	5.5 mm	7.6 mm	5.3 mm rechts	0.1 mm posterior	5.5 mm inferior	7.6 mm
Werkzeuge > Linien > Kondyle_Femur Hals Basis Prox	14.9 mm	2.9 mm	1.8 mm	15.3 mm	14.9 mm links	2.9 mm anterior	1.8 mm superior	15.3 mm
Werkzeuge > Linien > Kondyle_AxPro_Kopfzentrum	14.9 mm	2.9 mm	1.8 mm	15.3 mm	14.9 mm links	2.9 mm anterior	1.8 mm superior	15.3 mm
Werkzeuge > Linien > Kondylenachse proj. auf Ebene Femur coronar	14.9 mm	2.7 mm	2 mm	15.3 mm	14.9 mm rechts	2.7 mm posterior	2 mm inferior	15.3 mm
Werkzeuge > Linien > Kondylenachse	14.9 mm	2.7 mm	2 mm	15.3 mm	14.9 mm rechts	2.7 mm posterior	2 mm inferior	15.3 mm
Werkzeuge > Linien > Kondyle proj. auf Ebene Tibia axial	15 mm	2.3 mm	0.6 mm	15.2 mm	15 mm rechts	2.3 mm posterior	0.6 mm inferior	15.2 mm
Werkzeuge > Linien > Femurachse proj. auf Ebene Femur coronar
Werkzeuge > Linien > Femurachse Kopfzentrum	3 mm	44 mm	46.2 mm	63.8 mm	3 mm links	44 mm posterior	46.2 mm superior	63.8 mm
Werkzeuge > Linien > Femurachse	3 mm	44 mm	46.2 mm	63.8 mm	3 mm links	44 mm posterior	46.2 mm superior	63.8 mm
Werkzeuge > Linien > dist. Tibiavorderkante proj. auf Ebene tibia coronar (varus valgus)	7.8 mm	0.3 mm	0.8 mm	7.9 mm	7.8 mm links	0.3 mm anterior	0.8 mm superior	7.9 mm
Werkzeuge > Linien > dist. Tibiavorderkante proj. auf Ebene tibia coronar	11.2 mm	0.4 mm	0.6 mm	11.3 mm	11.2 mm links	0.4 mm anterior	0.6 mm superior	11.3 mm
Werkzeuge > Linien > dist. Tibiavorderkante proj. auf Ebene Tibia axial	11.2 mm	0.9 mm	0.7 mm	11.3 mm	11.2 mm links	0.9 mm anterior	0.7 mm superior	11.3 mm
Werkzeuge > Linien > dist. Tibiavorderkante (varus valgus)	7.8 mm	0 mm	0.9 mm	7.9 mm	7.8 mm links	0 mm	0.9 mm superior	7.9 mm
Werkzeuge > Linien > dist. Tibiavorderkante	11.2 mm	0.9 mm	0.5 mm	11.3 mm	11.2 mm links	0.9 mm anterior	0.5 mm superior	11.3 mm
Werkzeuge > Linien > AxPro_Kondyle	14.9 mm	2.9 mm	1.8 mm	15.3 mm	14.9 mm links	2.9 mm anterior	1.8 mm superior	15.3 mm
Werkzeuge > Winkel > Winkel Schenkelhalsachse Femurachse (mittels Ebene manuell)	136.2 °	139.7 °	98.7 °	123.3 °	136.2 °	139.7 °	98.7 °	123.3 °
Werkzeuge > Winkel > Winkel Schenkelhalsachse Femurachse (Femur Hals Basis manuell definiert)	142.9 °	161 °	122 °	140.6 °	142.9 °	161 °	122 °	140.6 °
Werkzeuge > Winkel > varus valgus Tibia proj.	2.2 °	0 °	7.2 °	2.2 °	2.2 °	0 °	7.2 °	2.2 °
Werkzeuge > Winkel > varus valgus Femur proj.	1.7 °	0.3 °	1.8 °	1.3 °	1.7 °	0.3 °	1.8 °	1.3 °
Werkzeuge > Winkel > Torsionswinkel proj. auf Ebene Tibia axial	0.6 °	26.2 °	2.6 °	2.6 °	0.6 °	26.2 °	2.6 °	2.6 °
Werkzeuge > Winkel > Tibiotalare Torsion (TTT) proj.	1.4 °	25.2 °	5.4 °	5.6 °	1.4 °	25.2 °	5.4 °	5.6 °
Werkzeuge > Winkel > FTR (femorotibial Rotation) proj.	1.7 °	47.7 °	6.7 °	6.9 °	1.7 °	47.7 °	6.7 °	6.9 °
Werkzeuge > Winkel > Antetorsionswinkel korrigiert	19.3 °	8.3 °	19.3 °	24.7 °	19.3 °	8.3 °	19.3 °	24.7 °
Werkzeuge > Winkel > Antetorsionswinkel (über Ebene manuell bestimmt) proj	18.5 °	7.3 °	18.5 °	23.6 °	18.5 °	7.3 °	18.5 °	23.6 °
Werkzeuge > Winkel > Antetorsionswinkel (Femur Hals Basis manuell) proj	8.6 °	5.9 °	8.7 °	11.6 °	8.6 °	5.9 °	8.7 °	11.6 °
Werkzeuge > Ebenen > Tibia coronar
Werkzeuge > Ebenen > Tibia axial
Werkzeuge > Ebenen > Femur coronar
Werkzeuge > Ebenen > Femur axial
Werkzeuge > Ebenen > Ebene manuell
Werkzeuge > Polylinien > Punkte auf Kopf
Werkzeuge > Koordinatensysteme > ks tibia prox.
Werkzeuge > Koordinatensysteme > ks femur
Werkzeuge > Koordinatensysteme > ks
Werkzeuge > Koordinatensysteme > Kopie ks femur
Werkzeuge > Variablen > Kopfachsen_tmp	-100
Werkzeuge > Variablen > 300	300
Werkzeuge > Variablen > 50	50
Werkzeuge > Variablen > -50	-50
