# Supplementary material for: 3D Slicer open-source software plug-in for vector-based angle calculation of canine hind limb alignment in computed tomographic images
Source: PLoS One. 2024 Mar 29;19(3):e0283823. doi: 10.1371/journal.pone.0283823 (PMC10980227; doi:10.1371/journal.pone.0283823)
Supplement: S2 Data — (ZIP) [file pone.0283823.s002.zip › 44.csv]

Werkzeuge Name	Datensatzkoordinatensystem X	Datensatzkoordinatensystem Y	Datensatzkoordinatensystem Z	Datensatzkoordinatensystem 3D	Patientenkoordinatensystem X	Patientenkoordinatensystem Y	Patientenkoordinatensystem Z	Patientenkoordinatensystem 3D	Extra Wert X	Extra Wert Y	Extra Wert Z	Extra Wert 3D	Extra Wert Beschreibung
Ansichten > Ergebnisse varus valgus Tibia > varus valgus Tibia proj.	1.9 °	0.7 °	3.1 °	2 °	1.9 °	0.7 °	3.1 °	2 °
Ansichten > Ergebnisse varus valgus Femur > varus valgus Femur proj.	2.2 °	0.9 °	2.5 °	1.8 °	2.2 °	0.9 °	2.5 °	1.8 °
Ansichten > Ergebnisse Torsionswinkel Tibia > Torsionswinkel proj. auf Ebene Tibia axial	0.9 °	8.4 °	6.8 °	6.9 °	0.9 °	8.4 °	6.8 °	6.9 °
Ansichten > Ergebnisse FTR (femorotibiale Rotation) proj. > FTR (femorotibial Rotation) proj.	0.1 °	1.2 °	0.8 °	0.8 °	0.1 °	1.2 °	0.8 °	0.8 °
Ansichten > Ergebnisse AT-Winkel proj. > Winkel Schenkelhalsachse Femurachse (mittels Ebene manuell)	163.4 °	133.2 °	86 °	131.3 °	163.4 °	133.2 °	86 °	131.3 °
Ansichten > Ergebnisse AT-Winkel proj. > Winkel Schenkelhalsachse Femurachse (Femur Hals Basis manuell definiert)	163.5 °	139.8 °	100.8 °	137.1 °	163.5 °	139.8 °	100.8 °	137.1 °
Ansichten > Ergebnisse AT-Winkel proj. > Antetorsionswinkel (über Ebene manuell bestimmt) proj	41.1 °	6.9 °	38.7 °	41.7 °	41.1 °	6.9 °	38.7 °	41.7 °
Ansichten > Ergebnisse AT-Winkel proj. > Antetorsionswinkel (Femur Hals Basis manuell) proj	33.8 °	5.2 °	31.9 °	34.4 °	33.8 °	5.2 °	31.9 °	34.4 °
Ansichten > Ergebnis Tibiotalare Torsion (TTT) > Tibiotalare Torsion (TTT) proj.	179.2 °	175.2 °	174.5 °	174.4 °	179.2 °	175.2 °	174.5 °	174.4 °
Ansichten > Eingaben varus valgus Tibia > Tibiaachse proximal	78.6 mm	89.9 mm	179.4 mm		23.3 mm links	12 mm anterior	18.9 mm inferior
Ansichten > Eingaben varus valgus Tibia > Tibiaachse distal	85.9 mm	93.3 mm	211.3 mm		16 mm links	8.6 mm anterior	50.8 mm inferior
Ansichten > Eingaben varus valgus Tibia > prox. Tibiahinterkante medial (varus valgus)	75.8 mm	92.2 mm	151.7 mm		26 mm links	9.7 mm anterior	8.8 mm superior
Ansichten > Eingaben varus valgus Tibia > prox. Tibiahinterkante medial	78.1 mm	96.6 mm	155.1 mm		23.8 mm links	5.3 mm anterior	5.4 mm superior
Ansichten > Eingaben varus valgus Tibia > prox. Tibiahinterkante lateral (varus valgus)	65.3 mm	96.5 mm	155.4 mm		36.6 mm links	5.4 mm anterior	5.1 mm superior
Ansichten > Eingaben varus valgus Tibia > prox. Tibiahinterkante lateral	69.8 mm	100.1 mm	158.8 mm		32.1 mm links	1.8 mm anterior	1.7 mm superior
Ansichten > Eingaben varus valgus Tibia > dist. Tibiavorderkante medial (varus valgus)	89.5 mm	92.1 mm	220.2 mm		12.4 mm links	9.8 mm anterior	59.7 mm inferior
Ansichten > Eingaben varus valgus Tibia > dist. Tibiavorderkante medial	89 mm	86.6 mm	221.1 mm		12.8 mm links	15.3 mm anterior	60.6 mm inferior
Ansichten > Eingaben varus valgus Tibia > dist. Tibiavorderkante lateral (varus valgus)	82.8 mm	94.4 mm	222.3 mm		19.1 mm links	7.5 mm anterior	61.8 mm inferior
Ansichten > Eingaben varus valgus Tibia > dist. Tibiavorderkante lateral	81.2 mm	90.8 mm	223.1 mm		20.7 mm links	11.1 mm anterior	62.6 mm inferior
Ansichten > Eingaben varus valgus Femur > Kondyle medial	78.5 mm	97.6 mm	144.2 mm		23.4 mm links	4.3 mm anterior	16.3 mm superior
Ansichten > Eingaben varus valgus Femur > Kondyle lateral	66.8 mm	102.4 mm	148.1 mm		35.1 mm links	0.5 mm posterior	12.4 mm superior
Ansichten > Eingaben varus valgus Femur > Femurachsenpunkt proximal	66.8 mm	117.8 mm	101.3 mm		35.1 mm links	15.9 mm posterior	59.2 mm superior
Ansichten > Eingaben varus valgus Femur > Femurachsenpunkt distal	64.8 mm	98.7 mm	122.5 mm		37 mm links	3.2 mm anterior	38 mm superior
Ansichten > Eingaben Tibiotalare Torsion (TTT) > Tibiaachse proximal	78.6 mm	89.9 mm	179.4 mm		23.3 mm links	12 mm anterior	18.9 mm inferior
Ansichten > Eingaben Tibiotalare Torsion (TTT) > Tibiaachse distal	85.9 mm	93.3 mm	211.3 mm		16 mm links	8.6 mm anterior	50.8 mm inferior
Ansichten > Eingaben Tibiotalare Torsion (TTT) > Talus medial	89.9 mm	87.2 mm	227.6 mm		12 mm links	14.7 mm anterior	67.1 mm inferior
Ansichten > Eingaben Tibiotalare Torsion (TTT) > Talus lateral	82.3 mm	91.8 mm	227.6 mm		19.6 mm links	10.1 mm anterior	67.1 mm inferior
Ansichten > Eingaben Tibiotalare Torsion (TTT) > dist. Tibiavorderkante medial	89 mm	86.6 mm	221.1 mm		12.8 mm links	15.3 mm anterior	60.6 mm inferior
Ansichten > Eingaben Tibiotalare Torsion (TTT) > dist. Tibiavorderkante lateral	81.2 mm	90.8 mm	223.1 mm		20.7 mm links	11.1 mm anterior	62.6 mm inferior
Ansichten > Eingaben Tibia Torsionswinkel > Tibiaachse proximal	78.6 mm	89.9 mm	179.4 mm		23.3 mm links	12 mm anterior	18.9 mm inferior
Ansichten > Eingaben Tibia Torsionswinkel > Tibiaachse distal	85.9 mm	93.3 mm	211.3 mm		16 mm links	8.6 mm anterior	50.8 mm inferior
Ansichten > Eingaben Tibia Torsionswinkel > prox. Tibiahinterkante medial	78.1 mm	96.6 mm	155.1 mm		23.8 mm links	5.3 mm anterior	5.4 mm superior
Ansichten > Eingaben Tibia Torsionswinkel > prox. Tibiahinterkante lateral	69.8 mm	100.1 mm	158.8 mm		32.1 mm links	1.8 mm anterior	1.7 mm superior
Ansichten > Eingaben Tibia Torsionswinkel > dist. Tibiavorderkante medial	89 mm	86.6 mm	221.1 mm		12.8 mm links	15.3 mm anterior	60.6 mm inferior
Ansichten > Eingaben Tibia Torsionswinkel > dist. Tibiavorderkante lateral	81.2 mm	90.8 mm	223.1 mm		20.7 mm links	11.1 mm anterior	62.6 mm inferior
Ansichten > Eingaben FTR (femorotibiale Rotation) proj. > Tibiaachse proximal	78.6 mm	89.9 mm	179.4 mm		23.3 mm links	12 mm anterior	18.9 mm inferior
Ansichten > Eingaben FTR (femorotibiale Rotation) proj. > Tibiaachse distal	85.9 mm	93.3 mm	211.3 mm		16 mm links	8.6 mm anterior	50.8 mm inferior
Ansichten > Eingaben FTR (femorotibiale Rotation) proj. > prox. Tibiahinterkante medial	78.1 mm	96.6 mm	155.1 mm		23.8 mm links	5.3 mm anterior	5.4 mm superior
Ansichten > Eingaben FTR (femorotibiale Rotation) proj. > prox. Tibiahinterkante lateral	69.8 mm	100.1 mm	158.8 mm		32.1 mm links	1.8 mm anterior	1.7 mm superior
Ansichten > Eingaben FTR (femorotibiale Rotation) proj. > Kondyle medial	78.5 mm	97.6 mm	144.2 mm		23.4 mm links	4.3 mm anterior	16.3 mm superior
Ansichten > Eingaben FTR (femorotibiale Rotation) proj. > Kondyle lateral	66.8 mm	102.4 mm	148.1 mm		35.1 mm links	0.5 mm posterior	12.4 mm superior
Ansichten > Eingaben AT Winkel proj. > Kondyle medial	78.5 mm	97.6 mm	144.2 mm		23.4 mm links	4.3 mm anterior	16.3 mm superior
Ansichten > Eingaben AT Winkel proj. > Kondyle lateral	66.8 mm	102.4 mm	148.1 mm		35.1 mm links	0.5 mm posterior	12.4 mm superior
Ansichten > Eingaben AT Winkel proj. > Femurkopfmittelpunkt	73.2 mm	124.2 mm	80.5 mm		28.7 mm links	22.3 mm posterior	80 mm superior
Ansichten > Eingaben AT Winkel proj. > Femurachsenpunkt proximal	66.8 mm	117.8 mm	101.3 mm		35.1 mm links	15.9 mm posterior	59.2 mm superior
Ansichten > Eingaben AT Winkel proj. > Femurachsenpunkt distal	64.8 mm	98.7 mm	122.5 mm		37 mm links	3.2 mm anterior	38 mm superior
Ansichten > Eingaben AT Winkel proj. > Femur Hals Basis manuell	67.6 mm	123.8 mm	94.7 mm		34.3 mm links	21.9 mm posterior	65.8 mm superior
Ansichten > Eingaben AT Winkel proj. > Femur Hals Basis (ermittelt durch Proj. auf Ebene manuell)	69.3 mm	125.1 mm	90.8 mm		32.6 mm links	23.2 mm posterior	69.7 mm superior
Ansichten > Eingaben AT Winkel proj. > Lot von Femurkopfmittelpunk	3.9 mm	0.9 mm	10.3 mm	11.1 mm	3.9 mm links	0.9 mm posterior	10.3 mm inferior	11.1 mm
Ansichten > Eingaben AT Winkel proj. > Ebene manuell
Ansichten > Eingaben AT Winkel proj. > Punkte auf Kopf
Ansichten > Ansicht Werkzeuge varus valgus Tibia > tmp zur Definition der Senkrechten auf tibia vk und hk	82.2 mm	91.6 mm	195.3 mm		19.7 mm links	10.3 mm anterior	34.8 mm inferior
Ansichten > Ansicht Werkzeuge varus valgus Tibia > tmp proj. auf Ebene tibia coronar	82.2 mm	91.6 mm	195.3 mm		19.7 mm links	10.3 mm anterior	34.8 mm inferior
Ansichten > Ansicht Werkzeuge varus valgus Tibia > Tibiaachse proximal	78.6 mm	89.9 mm	179.4 mm		23.3 mm links	12 mm anterior	18.9 mm inferior
Ansichten > Ansicht Werkzeuge varus valgus Tibia > Tibiaachse distal	85.9 mm	93.3 mm	211.3 mm		16 mm links	8.6 mm anterior	50.8 mm inferior
Ansichten > Ansicht Werkzeuge varus valgus Tibia > prox. Tibiahinterkante medial proj. auf Ebene tibia coronar (varus valgus)	74 mm	86.5 mm	152.8 mm		27.9 mm links	15.4 mm anterior	7.7 mm superior
Ansichten > Ansicht Werkzeuge varus valgus Tibia > prox. Tibiahinterkante medial (varus valgus)	75.8 mm	92.2 mm	151.7 mm		26 mm links	9.7 mm anterior	8.8 mm superior
Ansichten > Ansicht Werkzeuge varus valgus Tibia > prox. Tibiahinterkante lateral proj. auf Ebene tibia coronar (varus valgus)	63.4 mm	90.7 mm	156.5 mm		38.5 mm links	11.2 mm anterior	4 mm superior
Ansichten > Ansicht Werkzeuge varus valgus Tibia > prox. Tibiahinterkante lateral (varus valgus)	65.3 mm	96.5 mm	155.4 mm		36.6 mm links	5.4 mm anterior	5.1 mm superior
Ansichten > Ansicht Werkzeuge varus valgus Tibia > Ende der Verlängerung Senkrechte auf tibia vk (varus valgus)	66.3 mm	88.2 mm	148 mm		35.5 mm links	13.7 mm anterior	12.5 mm superior
Ansichten > Ansicht Werkzeuge varus valgus Tibia > Ende der Senkrechte auf tibia hk (varus valgus)	67.2 mm	89.2 mm	155.1 mm		34.7 mm links	12.7 mm anterior	5.4 mm superior
Ansichten > Ansicht Werkzeuge varus valgus Tibia > dist. Tibiavorderkante medial proj. auf Ebene tibia coronar (varus valgus)	90 mm	93.6 mm	219.9 mm		11.9 mm links	8.3 mm anterior	59.4 mm inferior
Ansichten > Ansicht Werkzeuge varus valgus Tibia > dist. Tibiavorderkante medial (varus valgus)	89.5 mm	92.1 mm	220.2 mm		12.4 mm links	9.8 mm anterior	59.7 mm inferior
Ansichten > Ansicht Werkzeuge varus valgus Tibia > dist. Tibiavorderkante lateral proj. auf Ebene tibia coronar (varus valgus)	83.4 mm	96.1 mm	222 mm		18.5 mm links	5.7 mm anterior	61.5 mm inferior
Ansichten > Ansicht Werkzeuge varus valgus Tibia > dist. Tibiavorderkante lateral (varus valgus)	82.8 mm	94.4 mm	222.3 mm		19.1 mm links	7.5 mm anterior	61.8 mm inferior
Ansichten > Ansicht Werkzeuge varus valgus Tibia > Verlängerung Senkrechte auf tibia vk (varus valgus)	15.9 mm	3.4 mm	47.3 mm	50 mm	15.9 mm links	3.4 mm anterior	47.3 mm superior	50 mm
Ansichten > Ansicht Werkzeuge varus valgus Tibia > Tibiaachse	7.3 mm	3.4 mm	31.9 mm	32.9 mm	7.3 mm links	3.4 mm anterior	31.9 mm superior	32.9 mm
Ansichten > Ansicht Werkzeuge varus valgus Tibia > Senkrechte auf dist. Tibiavorderkante in Ebene tibia coronar (varus valgus)	8.2 mm	1.8 mm	24.5 mm	25.9 mm	8.2 mm rechts	1.8 mm posterior	24.5 mm inferior	25.9 mm
Ansichten > Ansicht Werkzeuge varus valgus Tibia > Senkrecht auf prox. Tibiahinterkante in Ebene tibia coronar (varus valgus)	15 mm	2.4 mm	40.2 mm	43 mm	15 mm links	2.4 mm anterior	40.2 mm superior	43 mm
Ansichten > Ansicht Werkzeuge varus valgus Tibia > prox. Tibiahinterkante proj auf Ebene tibia coronar (varus valgus)	10.6 mm	4.2 mm	3.7 mm	12 mm	10.6 mm rechts	4.2 mm anterior	3.7 mm superior	12 mm
Ansichten > Ansicht Werkzeuge varus valgus Tibia > prox. Tibiahinterkante (varus valgus)	10.6 mm	4.3 mm	3.7 mm	12 mm	10.6 mm rechts	4.3 mm anterior	3.7 mm superior	12 mm
Ansichten > Ansicht Werkzeuge varus valgus Tibia > dist. Tibiavorderkante proj. auf Ebene tibia coronar (varus valgus)	6.6 mm	2.6 mm	2 mm	7.4 mm	6.6 mm rechts	2.6 mm anterior	2 mm superior	7.4 mm
Ansichten > Ansicht Werkzeuge varus valgus Tibia > dist. Tibiavorderkante (varus valgus)	6.7 mm	2.3 mm	2.1 mm	7.4 mm	6.7 mm rechts	2.3 mm anterior	2.1 mm superior	7.4 mm
Ansichten > Ansicht Werkzeuge varus valgus Tibia > varus valgus Tibia proj.	1.9 °	0.7 °	3.1 °	2 °	1.9 °	0.7 °	3.1 °	2 °
Ansichten > Ansicht Werkzeuge varus valgus Tibia > Tibia coronar
Ansichten > Ansicht Werkzeuge varus valgus Tibia > ks tibia prox.
Ansichten > Ansicht Werkzeuge varus valgus Femur > Kondyle medial proj. auf Ebene Femur coronar	69.6 mm	85.5 mm	132.5 mm		32.3 mm links	16.4 mm anterior	28 mm superior
Ansichten > Ansicht Werkzeuge varus valgus Femur > Kondyle medial	78.5 mm	97.6 mm	144.2 mm		23.4 mm links	4.3 mm anterior	16.3 mm superior
Ansichten > Ansicht Werkzeuge varus valgus Femur > Kondyle lateral proj auf Ebene Femur coronar	57.9 mm	90.3 mm	136.3 mm		44 mm links	11.6 mm anterior	24.2 mm superior
Ansichten > Ansicht Werkzeuge varus valgus Femur > Kondyle lateral	66.8 mm	102.4 mm	148.1 mm		35.1 mm links	0.5 mm posterior	12.4 mm superior
Ansichten > Ansicht Werkzeuge varus valgus Femur > Femurachsenpunkt proximal	66.8 mm	117.8 mm	101.3 mm		35.1 mm links	15.9 mm posterior	59.2 mm superior
Ansichten > Ansicht Werkzeuge varus valgus Femur > Femurachsenpunkt distal	64.8 mm	98.7 mm	122.5 mm		37 mm links	3.2 mm anterior	38 mm superior
Ansichten > Ansicht Werkzeuge varus valgus Femur > Femur prox. proj. auf Ebene Femur coronar	66.8 mm	117.8 mm	101.3 mm		35.1 mm links	15.9 mm posterior	59.2 mm superior
Ansichten > Ansicht Werkzeuge varus valgus Femur > Endpunkt Verlängerung der Senkrechten auf Kondylenachse	66.8 mm	132.8 mm	85.9 mm		35.1 mm links	30.9 mm posterior	74.6 mm superior
Ansichten > Ansicht Werkzeuge varus valgus Femur > Endpunkt Senkrechte auf Kondylenachse	64.2 mm	87.7 mm	134.2 mm		37.7 mm links	14.2 mm anterior	26.3 mm superior
Ansichten > Ansicht Werkzeuge varus valgus Femur > Verlängerung der Senkrechten auf Kondylenachse	1.9 mm	34.1 mm	36.5 mm	50 mm	1.9 mm rechts	34.1 mm posterior	36.5 mm superior	50 mm
Ansichten > Ansicht Werkzeuge varus valgus Femur > Senkrechte auf Kondylenachse	0.6 mm	11 mm	11.8 mm	16.1 mm	0.6 mm links	11 mm anterior	11.8 mm inferior	16.1 mm
Ansichten > Ansicht Werkzeuge varus valgus Femur > Kondylenachse proj. auf Ebene Femur coronar	11.7 mm	4.8 mm	3.9 mm	13.2 mm	11.7 mm links	4.8 mm posterior	3.9 mm inferior	13.2 mm
Ansichten > Ansicht Werkzeuge varus valgus Femur > Kondylenachse	11.7 mm	4.8 mm	3.9 mm	13.2 mm	11.7 mm links	4.8 mm posterior	3.9 mm inferior	13.2 mm
Ansichten > Ansicht Werkzeuge varus valgus Femur > Femurachse proj. auf Ebene Femur coronar
Ansichten > Ansicht Werkzeuge varus valgus Femur > Femurachse	1.9 mm	19.1 mm	21.1 mm	28.5 mm	1.9 mm rechts	19.1 mm posterior	21.1 mm superior	28.5 mm
Ansichten > Ansicht Werkzeuge varus valgus Femur > varus valgus Femur proj.	2.2 °	0.9 °	2.5 °	1.8 °	2.2 °	0.9 °	2.5 °	1.8 °
Ansichten > Ansicht Werkzeuge varus valgus Femur > Femur coronar
Ansichten > Ansicht Werkzeuge varus valgus Femur > ks femur
Ansichten > Ansicht Werkzeuge Torsionswinkel Tibia > Tibiaachse proximal	78.6 mm	89.9 mm	179.4 mm		23.3 mm links	12 mm anterior	18.9 mm inferior
Ansichten > Ansicht Werkzeuge Torsionswinkel Tibia > Tibiaachse distal	85.9 mm	93.3 mm	211.3 mm		16 mm links	8.6 mm anterior	50.8 mm inferior
Ansichten > Ansicht Werkzeuge Torsionswinkel Tibia > prox. Tibiahinterkante medial proj. auf Ebene Tibia axial	90.6 mm	102.4 mm	209.2 mm		11.3 mm links	0.6 mm posterior	48.7 mm inferior
Ansichten > Ansicht Werkzeuge Torsionswinkel Tibia > prox. Tibiahinterkante medial	78.1 mm	96.6 mm	155.1 mm		23.8 mm links	5.3 mm anterior	5.4 mm superior
Ansichten > Ansicht Werkzeuge Torsionswinkel Tibia > prox. Tibiahinterkante lateral proj. auf Ebene Tibia axial	81.8 mm	105.7 mm	210.9 mm		20.1 mm links	3.8 mm posterior	50.4 mm inferior
Ansichten > Ansicht Werkzeuge Torsionswinkel Tibia > prox. Tibiahinterkante lateral	69.8 mm	100.1 mm	158.8 mm		32.1 mm links	1.8 mm anterior	1.7 mm superior
Ansichten > Ansicht Werkzeuge Torsionswinkel Tibia > dist. Tibiavorderkante medial proj. auf Ebene Tibia axial	86.9 mm	85.6 mm	211.9 mm		15 mm links	16.3 mm anterior	51.4 mm inferior
Ansichten > Ansicht Werkzeuge Torsionswinkel Tibia > dist. Tibiavorderkante medial	89 mm	86.6 mm	221.1 mm		12.8 mm links	15.3 mm anterior	60.6 mm inferior
Ansichten > Ansicht Werkzeuge Torsionswinkel Tibia > dist. Tibiavorderkante lateral proj. auf Ebene Tibia axial	78.9 mm	89.7 mm	213.3 mm		23 mm links	12.2 mm anterior	52.8 mm inferior
Ansichten > Ansicht Werkzeuge Torsionswinkel Tibia > dist. Tibiavorderkante lateral	81.2 mm	90.8 mm	223.1 mm		20.7 mm links	11.1 mm anterior	62.6 mm inferior
Ansichten > Ansicht Werkzeuge Torsionswinkel Tibia > prox. Tibiahinterkante proj. auf Ebene Tibia axial	8.8 mm	3.2 mm	1.7 mm	9.5 mm	8.8 mm rechts	3.2 mm anterior	1.7 mm superior	9.5 mm
Ansichten > Ansicht Werkzeuge Torsionswinkel Tibia > prox. Tibiahinterkante	8.3 mm	3.4 mm	3.6 mm	9.7 mm	8.3 mm rechts	3.4 mm anterior	3.6 mm superior	9.7 mm
Ansichten > Ansicht Werkzeuge Torsionswinkel Tibia > dist. Tibiavorderkante proj. auf Ebene Tibia axial	8 mm	4.1 mm	1.4 mm	9.1 mm	8 mm rechts	4.1 mm anterior	1.4 mm superior	9.1 mm
Ansichten > Ansicht Werkzeuge Torsionswinkel Tibia > dist. Tibiavorderkante	7.9 mm	4.1 mm	2 mm	9.1 mm	7.9 mm rechts	4.1 mm anterior	2 mm superior	9.1 mm
Ansichten > Ansicht Werkzeuge Torsionswinkel Tibia > Torsionswinkel proj. auf Ebene Tibia axial	0.9 °	8.4 °	6.8 °	6.9 °	0.9 °	8.4 °	6.8 °	6.9 °
Ansichten > Ansicht Werkzeuge Torsionswinkel Tibia > Tibia axial
Ansichten > Ansicht Werkzeuge Torsionswinkel Tibia > ks tibia prox.
Ansichten > Ansicht Werkzeuge Tibiotalare Torsion (TTT) > Tibiaachse proximal	78.6 mm	89.9 mm	179.4 mm		23.3 mm links	12 mm anterior	18.9 mm inferior
Ansichten > Ansicht Werkzeuge Tibiotalare Torsion (TTT) > Tibiaachse distal	85.9 mm	93.3 mm	211.3 mm		16 mm links	8.6 mm anterior	50.8 mm inferior
Ansichten > Ansicht Werkzeuge Tibiotalare Torsion (TTT) > Talus medial proj. auf Ebene Tibia axial	86.3 mm	85.5 mm	212 mm		15.6 mm links	16.4 mm anterior	51.5 mm inferior
Ansichten > Ansicht Werkzeuge Tibiotalare Torsion (TTT) > Talus medial	89.9 mm	87.2 mm	227.6 mm		12 mm links	14.7 mm anterior	67.1 mm inferior
Ansichten > Ansicht Werkzeuge Tibiotalare Torsion (TTT) > Talus lateral proj. auf Ebene Tibia axial	79 mm	90.2 mm	213.2 mm		22.9 mm links	11.7 mm anterior	52.7 mm inferior
Ansichten > Ansicht Werkzeuge Tibiotalare Torsion (TTT) > Talus lateral	82.3 mm	91.8 mm	227.6 mm		19.6 mm links	10.1 mm anterior	67.1 mm inferior
Ansichten > Ansicht Werkzeuge Tibiotalare Torsion (TTT) > dist. Tibiavorderkante medial proj. auf Ebene Tibia axial	86.9 mm	85.6 mm	211.9 mm		15 mm links	16.3 mm anterior	51.4 mm inferior
Ansichten > Ansicht Werkzeuge Tibiotalare Torsion (TTT) > dist. Tibiavorderkante medial	89 mm	86.6 mm	221.1 mm		12.8 mm links	15.3 mm anterior	60.6 mm inferior
Ansichten > Ansicht Werkzeuge Tibiotalare Torsion (TTT) > dist. Tibiavorderkante lateral proj. auf Ebene Tibia axial	78.9 mm	89.7 mm	213.3 mm		23 mm links	12.2 mm anterior	52.8 mm inferior
Ansichten > Ansicht Werkzeuge Tibiotalare Torsion (TTT) > dist. Tibiavorderkante lateral	81.2 mm	90.8 mm	223.1 mm		20.7 mm links	11.1 mm anterior	62.6 mm inferior
Ansichten > Ansicht Werkzeuge Tibiotalare Torsion (TTT) > Talusachse proj. auf Ebene Tibia axial	7.4 mm	4.7 mm	1.2 mm	8.8 mm	7.4 mm links	4.7 mm posterior	1.2 mm inferior	8.8 mm
Ansichten > Ansicht Werkzeuge Tibiotalare Torsion (TTT) > dist. Tibiavorderkante proj. auf Ebene Tibia axial	8 mm	4.1 mm	1.4 mm	9.1 mm	8 mm rechts	4.1 mm anterior	1.4 mm superior	9.1 mm
Ansichten > Ansicht Werkzeuge Tibiotalare Torsion (TTT) > Tibiotalare Torsion (TTT) proj.	179.2 °	175.2 °	174.5 °	174.4 °	179.2 °	175.2 °	174.5 °	174.4 °
Ansichten > Ansicht Werkzeuge Tibiotalare Torsion (TTT) > Tibia axial
Ansichten > Ansicht Werkzeuge Tibiotalare Torsion (TTT) > ks tibia prox.
Ansichten > Ansicht Werkzeuge FTR > prox. Tibiahinterkante medial proj. auf Ebene Tibia axial	90.6 mm	102.4 mm	209.2 mm		11.3 mm links	0.6 mm posterior	48.7 mm inferior
Ansichten > Ansicht Werkzeuge FTR > prox. Tibiahinterkante medial	78.1 mm	96.6 mm	155.1 mm		23.8 mm links	5.3 mm anterior	5.4 mm superior
Ansichten > Ansicht Werkzeuge FTR > prox. Tibiahinterkante lateral proj. auf Ebene Tibia axial	81.8 mm	105.7 mm	210.9 mm		20.1 mm links	3.8 mm posterior	50.4 mm inferior
Ansichten > Ansicht Werkzeuge FTR > prox. Tibiahinterkante lateral	69.8 mm	100.1 mm	158.8 mm		32.1 mm links	1.8 mm anterior	1.7 mm superior
Ansichten > Ansicht Werkzeuge FTR > Kondyle medial proj. auf Ebene Tibia axial	93.2 mm	104.5 mm	208.4 mm		8.7 mm links	2.6 mm posterior	47.9 mm inferior
Ansichten > Ansicht Werkzeuge FTR > Kondyle medial	78.5 mm	97.6 mm	144.2 mm		23.4 mm links	4.3 mm anterior	16.3 mm superior
Ansichten > Ansicht Werkzeuge FTR > Kondyle lateral proj auf Ebene Tibia axial	81.2 mm	109.1 mm	210.6 mm		20.7 mm links	7.3 mm posterior	50.1 mm inferior
Ansichten > Ansicht Werkzeuge FTR > Kondyle lateral	66.8 mm	102.4 mm	148.1 mm		35.1 mm links	0.5 mm posterior	12.4 mm superior
Ansichten > Ansicht Werkzeuge FTR > prox. Tibiahinterkante proj. auf Ebene Tibia axial	8.8 mm	3.2 mm	1.7 mm	9.5 mm	8.8 mm rechts	3.2 mm anterior	1.7 mm superior	9.5 mm
Ansichten > Ansicht Werkzeuge FTR > prox. Tibiahinterkante	8.3 mm	3.4 mm	3.6 mm	9.7 mm	8.3 mm rechts	3.4 mm anterior	3.6 mm superior	9.7 mm
Ansichten > Ansicht Werkzeuge FTR > Kondylenachse	11.7 mm	4.8 mm	3.9 mm	13.2 mm	11.7 mm links	4.8 mm posterior	3.9 mm inferior	13.2 mm
Ansichten > Ansicht Werkzeuge FTR > Kondyle proj. auf Ebene Tibia axial	12.1 mm	4.6 mm	2.3 mm	13.1 mm	12.1 mm links	4.6 mm posterior	2.3 mm inferior	13.1 mm
Ansichten > Ansicht Werkzeuge FTR > FTR (femorotibial Rotation) proj.	0.1 °	1.2 °	0.8 °	0.8 °	0.1 °	1.2 °	0.8 °	0.8 °
Ansichten > Ansicht Werkzeuge FTR > Tibia axial
Ansichten > Ansicht Werkzeuge FTR > ks tibia prox.
Ansichten > Ansicht Werkzeuge AT-Winkel (best. mittels Ebene) > TMP B	80.1 mm	111.4 mm	96.8 mm		21.8 mm links	9.5 mm posterior	63.7 mm superior
Ansichten > Ansicht Werkzeuge AT-Winkel (best. mittels Ebene) > tmp A	78.7 mm	112.7 mm	97.8 mm		23.2 mm links	10.8 mm posterior	62.7 mm superior
Ansichten > Ansicht Werkzeuge AT-Winkel (best. mittels Ebene) > TMP6	83.5 mm	105.7 mm	91.9 mm		18.4 mm links	3.8 mm posterior	68.6 mm superior
Ansichten > Ansicht Werkzeuge AT-Winkel (best. mittels Ebene) > TMP5	75.1 mm	143.3 mm	59.4 mm		26.8 mm links	41.4 mm posterior	101.1 mm superior
Ansichten > Ansicht Werkzeuge AT-Winkel (best. mittels Ebene) > Kondyle medial	78.5 mm	97.6 mm	144.2 mm		23.4 mm links	4.3 mm anterior	16.3 mm superior
Ansichten > Ansicht Werkzeuge AT-Winkel (best. mittels Ebene) > Kondyle lateral	66.8 mm	102.4 mm	148.1 mm		35.1 mm links	0.5 mm posterior	12.4 mm superior
Ansichten > Ansicht Werkzeuge AT-Winkel (best. mittels Ebene) > Femurkopfmittelpunkt	73.2 mm	124.2 mm	80.5 mm		28.7 mm links	22.3 mm posterior	80 mm superior
Ansichten > Ansicht Werkzeuge AT-Winkel (best. mittels Ebene) > Femurachsenpunkt proximal	66.8 mm	117.8 mm	101.3 mm		35.1 mm links	15.9 mm posterior	59.2 mm superior
Ansichten > Ansicht Werkzeuge AT-Winkel (best. mittels Ebene) > Femurachsenpunkt distal	64.8 mm	98.7 mm	122.5 mm		37 mm links	3.2 mm anterior	38 mm superior
Ansichten > Ansicht Werkzeuge AT-Winkel (best. mittels Ebene) > Femur Hals Basis manuell Pro	67 mm	117.8 mm	101.3 mm		34.9 mm links	15.9 mm posterior	59.2 mm superior
Ansichten > Ansicht Werkzeuge AT-Winkel (best. mittels Ebene) > Femur Hals Basis manuell	67.6 mm	123.8 mm	94.7 mm		34.3 mm links	21.9 mm posterior	65.8 mm superior
Ansichten > Ansicht Werkzeuge AT-Winkel (best. mittels Ebene) > Femur Hals Basis (ermittelt durch Proj. auf Ebene manuell)	69.3 mm	125.1 mm	90.8 mm		32.6 mm links	23.2 mm posterior	69.7 mm superior
Ansichten > Ansicht Werkzeuge AT-Winkel (best. mittels Ebene) > Femur Hals Basis (Ebene) proj. auf Ebene Femur axial	68.4 mm	116.5 mm	100.3 mm		33.5 mm links	14.6 mm posterior	60.2 mm superior
Ansichten > Ansicht Werkzeuge AT-Winkel (best. mittels Ebene) > AxPro_Kopfszentrum	71.9 mm	110.7 mm	95.4 mm		30 mm links	8.9 mm posterior	65.1 mm superior
Ansichten > Ansicht Werkzeuge AT-Winkel (best. mittels Ebene) > AxPro_Kondyle medial	81.4 mm	127.4 mm	111.3 mm		20.4 mm links	25.5 mm posterior	49.2 mm superior
Ansichten > Ansicht Werkzeuge AT-Winkel (best. mittels Ebene) > AxPro_Kondyle lateral	69.8 mm	132.4 mm	114.9 mm		32.1 mm links	30.6 mm posterior	45.6 mm superior
Ansichten > Ansicht Werkzeuge AT-Winkel (best. mittels Ebene) > Neue Linie 31	11.7 mm	5.1 mm	3.5 mm	13.2 mm	11.7 mm rechts	5.1 mm anterior	3.5 mm superior	13.2 mm
Ansichten > Ansicht Werkzeuge AT-Winkel (best. mittels Ebene) > Kopfzentrum - Femur Hals Basis (manuell) Linie	5.6 mm	0.5 mm	14.2 mm	15.2 mm	5.6 mm links	0.5 mm anterior	14.2 mm inferior	15.2 mm
Ansichten > Ansicht Werkzeuge AT-Winkel (best. mittels Ebene) > Kopfzentrum - Femur Hals Basis (durch Ebene) Linie	3.9 mm	0.9 mm	10.3 mm	11.1 mm	3.9 mm links	0.9 mm posterior	10.3 mm inferior	11.1 mm
Ansichten > Ansicht Werkzeuge AT-Winkel (best. mittels Ebene) > Kondyle_Femur Hals Basis Prox	11.7 mm	5.1 mm	3.5 mm	13.2 mm	11.7 mm rechts	5.1 mm anterior	3.5 mm superior	13.2 mm
Ansichten > Ansicht Werkzeuge AT-Winkel (best. mittels Ebene) > Kondyle_AxPro_Kopfzentrum	11.7 mm	5.1 mm	3.5 mm	13.2 mm	11.7 mm rechts	5.1 mm anterior	3.5 mm superior	13.2 mm
Ansichten > Ansicht Werkzeuge AT-Winkel (best. mittels Ebene) > Femurachse Kopfzentrum	1.9 mm	19.1 mm	21.1 mm	28.5 mm	1.9 mm rechts	19.1 mm posterior	21.1 mm superior	28.5 mm
Ansichten > Ansicht Werkzeuge AT-Winkel (best. mittels Ebene) > Femurachse	1.9 mm	19.1 mm	21.1 mm	28.5 mm	1.9 mm rechts	19.1 mm posterior	21.1 mm superior	28.5 mm
Ansichten > Ansicht Werkzeuge AT-Winkel (best. mittels Ebene) > AxPro_Kondyle	11.7 mm	5.1 mm	3.5 mm	13.2 mm	11.7 mm rechts	5.1 mm anterior	3.5 mm superior	13.2 mm
Ansichten > Ansicht Werkzeuge AT-Winkel (best. mittels Ebene) > Winkel Schenkelhalsachse Femurachse (mittels Ebene manuell)	163.4 °	133.2 °	86 °	131.3 °	163.4 °	133.2 °	86 °	131.3 °
Ansichten > Ansicht Werkzeuge AT-Winkel (best. mittels Ebene) > Winkel Schenkelhalsachse Femurachse (Femur Hals Basis manuell definiert)	163.5 °	139.8 °	100.8 °	137.1 °	163.5 °	139.8 °	100.8 °	137.1 °
Ansichten > Ansicht Werkzeuge AT-Winkel (best. mittels Ebene) > Antetorsionswinkel korrigiert	38 °	5.5 °	35.6 °	37.8 °	38 °	5.5 °	35.6 °	37.8 °
Ansichten > Ansicht Werkzeuge AT-Winkel (best. mittels Ebene) > Antetorsionswinkel (über Ebene manuell bestimmt) proj	41.1 °	6.9 °	38.7 °	41.7 °	41.1 °	6.9 °	38.7 °	41.7 °
Ansichten > Ansicht Werkzeuge AT-Winkel (best. mittels Ebene) > Antetorsionswinkel (Femur Hals Basis manuell) proj	33.8 °	5.2 °	31.9 °	34.4 °	33.8 °	5.2 °	31.9 °	34.4 °
Ansichten > Ansicht Werkzeuge AT-Winkel (best. mittels Ebene) > Femur axial
Ansichten > Ansicht Werkzeuge AT-Winkel (best. mittels Ebene) > Ebene manuell
Ansichten > Ansicht Werkzeuge AT-Winkel (best. mittels Ebene) > ks femur
Ansichten > Ansicht Werkzeuge AT-Winkel (best. mittels Ebene) > Kopie ks femur
Ansichten > Ansicht Werkzeuge AT-Winkel (best. mittels Ebene) > Punkte auf Kopf
Werkzeuge > Punkte > tmp zur Definition der Senkrechten auf tibia vk und hk	82.2 mm	91.6 mm	195.3 mm		19.7 mm links	10.3 mm anterior	34.8 mm inferior
Werkzeuge > Punkte > tmp proj. auf Ebene tibia coronar	82.2 mm	91.6 mm	195.3 mm		19.7 mm links	10.3 mm anterior	34.8 mm inferior
Werkzeuge > Punkte > TMP B	80.1 mm	111.4 mm	96.8 mm		21.8 mm links	9.5 mm posterior	63.7 mm superior
Werkzeuge > Punkte > tmp A	78.7 mm	112.7 mm	97.8 mm		23.2 mm links	10.8 mm posterior	62.7 mm superior
Werkzeuge > Punkte > TMP6	83.5 mm	105.7 mm	91.9 mm		18.4 mm links	3.8 mm posterior	68.6 mm superior
Werkzeuge > Punkte > TMP5	75.1 mm	143.3 mm	59.4 mm		26.8 mm links	41.4 mm posterior	101.1 mm superior
Werkzeuge > Punkte > Tibiaachse proximal	78.6 mm	89.9 mm	179.4 mm		23.3 mm links	12 mm anterior	18.9 mm inferior
Werkzeuge > Punkte > Tibiaachse distal	85.9 mm	93.3 mm	211.3 mm		16 mm links	8.6 mm anterior	50.8 mm inferior
Werkzeuge > Punkte > Talus medial proj. auf Ebene Tibia axial	86.3 mm	85.5 mm	212 mm		15.6 mm links	16.4 mm anterior	51.5 mm inferior
Werkzeuge > Punkte > Talus medial	89.9 mm	87.2 mm	227.6 mm		12 mm links	14.7 mm anterior	67.1 mm inferior
Werkzeuge > Punkte > Talus lateral proj. auf Ebene Tibia axial	79 mm	90.2 mm	213.2 mm		22.9 mm links	11.7 mm anterior	52.7 mm inferior
Werkzeuge > Punkte > Talus lateral	82.3 mm	91.8 mm	227.6 mm		19.6 mm links	10.1 mm anterior	67.1 mm inferior
Werkzeuge > Punkte > prox. Tibiahinterkante medial proj. auf Ebene tibia coronar (varus valgus)	74 mm	86.5 mm	152.8 mm		27.9 mm links	15.4 mm anterior	7.7 mm superior
Werkzeuge > Punkte > prox. Tibiahinterkante medial proj. auf Ebene tibia coronar	74.9 mm	87 mm	156.9 mm		27 mm links	14.9 mm anterior	3.6 mm superior
Werkzeuge > Punkte > prox. Tibiahinterkante medial proj. auf Ebene Tibia axial	90.6 mm	102.4 mm	209.2 mm		11.3 mm links	0.6 mm posterior	48.7 mm inferior
Werkzeuge > Punkte > prox. Tibiahinterkante medial (varus valgus)	75.8 mm	92.2 mm	151.7 mm		26 mm links	9.7 mm anterior	8.8 mm superior
Werkzeuge > Punkte > prox. Tibiahinterkante medial	78.1 mm	96.6 mm	155.1 mm		23.8 mm links	5.3 mm anterior	5.4 mm superior
Werkzeuge > Punkte > prox. Tibiahinterkante lateral proj. auf Ebene tibia coronar (varus valgus)	63.4 mm	90.7 mm	156.5 mm		38.5 mm links	11.2 mm anterior	4 mm superior
Werkzeuge > Punkte > prox. Tibiahinterkante lateral proj. auf Ebene tibia coronar	66.6 mm	90.4 mm	160.5 mm		35.3 mm links	11.5 mm anterior	0 mm inferior
Werkzeuge > Punkte > prox. Tibiahinterkante lateral proj. auf Ebene Tibia axial	81.8 mm	105.7 mm	210.9 mm		20.1 mm links	3.8 mm posterior	50.4 mm inferior
Werkzeuge > Punkte > prox. Tibiahinterkante lateral (varus valgus)	65.3 mm	96.5 mm	155.4 mm		36.6 mm links	5.4 mm anterior	5.1 mm superior
Werkzeuge > Punkte > prox. Tibiahinterkante lateral	69.8 mm	100.1 mm	158.8 mm		32.1 mm links	1.8 mm anterior	1.7 mm superior
Werkzeuge > Punkte > Kondyle medial proj. auf Ebene Tibia axial	93.2 mm	104.5 mm	208.4 mm		8.7 mm links	2.6 mm posterior	47.9 mm inferior
Werkzeuge > Punkte > Kondyle medial proj. auf Ebene Femur coronar	69.6 mm	85.5 mm	132.5 mm		32.3 mm links	16.4 mm anterior	28 mm superior
Werkzeuge > Punkte > Kondyle medial	78.5 mm	97.6 mm	144.2 mm		23.4 mm links	4.3 mm anterior	16.3 mm superior
Werkzeuge > Punkte > Kondyle lateral proj auf Ebene Tibia axial	81.2 mm	109.1 mm	210.6 mm		20.7 mm links	7.3 mm posterior	50.1 mm inferior
Werkzeuge > Punkte > Kondyle lateral proj auf Ebene Femur coronar	57.9 mm	90.3 mm	136.3 mm		44 mm links	11.6 mm anterior	24.2 mm superior
Werkzeuge > Punkte > Kondyle lateral	66.8 mm	102.4 mm	148.1 mm		35.1 mm links	0.5 mm posterior	12.4 mm superior
Werkzeuge > Punkte > Femurkopfmittelpunkt	73.2 mm	124.2 mm	80.5 mm		28.7 mm links	22.3 mm posterior	80 mm superior
Werkzeuge > Punkte > Femurachsenpunkt proximal	66.8 mm	117.8 mm	101.3 mm		35.1 mm links	15.9 mm posterior	59.2 mm superior
Werkzeuge > Punkte > Femurachsenpunkt distal	64.8 mm	98.7 mm	122.5 mm		37 mm links	3.2 mm anterior	38 mm superior
Werkzeuge > Punkte > Femur prox. proj. auf Ebene Femur coronar	66.8 mm	117.8 mm	101.3 mm		35.1 mm links	15.9 mm posterior	59.2 mm superior
Werkzeuge > Punkte > Femur Hals Basis proj. auf Ebene Femur coronar	69.6 mm	125.5 mm	91.2 mm		32.3 mm links	23.7 mm posterior	69.3 mm superior
Werkzeuge > Punkte > Femur Hals Basis manuell Pro	67 mm	117.8 mm	101.3 mm		34.9 mm links	15.9 mm posterior	59.2 mm superior
Werkzeuge > Punkte > Femur Hals Basis manuell	67.6 mm	123.8 mm	94.7 mm		34.3 mm links	21.9 mm posterior	65.8 mm superior
Werkzeuge > Punkte > Femur Hals Basis (ermittelt durch Proj. auf Ebene manuell)	69.3 mm	125.1 mm	90.8 mm		32.6 mm links	23.2 mm posterior	69.7 mm superior
Werkzeuge > Punkte > Femur Hals Basis (Ebene) proj. auf Ebene Femur axial	68.4 mm	116.5 mm	100.3 mm		33.5 mm links	14.6 mm posterior	60.2 mm superior
Werkzeuge > Punkte > Endpunkt Verlängerung der Senkrechten auf Kondylenachse	66.8 mm	132.8 mm	85.9 mm		35.1 mm links	30.9 mm posterior	74.6 mm superior
Werkzeuge > Punkte > Endpunkt Senkrechte auf Kondylenachse	64.2 mm	87.7 mm	134.2 mm		37.7 mm links	14.2 mm anterior	26.3 mm superior
Werkzeuge > Punkte > Ende der Verlängerung Senkrechte auf tibia vk (varus valgus)	66.3 mm	88.2 mm	148 mm		35.5 mm links	13.7 mm anterior	12.5 mm superior
Werkzeuge > Punkte > Ende der Senkrechte auf tibia hk (varus valgus)	67.2 mm	89.2 mm	155.1 mm		34.7 mm links	12.7 mm anterior	5.4 mm superior
Werkzeuge > Punkte > dist. Tibiavorderkante medial proj. auf Ebene tibia coronar (varus valgus)	90 mm	93.6 mm	219.9 mm		11.9 mm links	8.3 mm anterior	59.4 mm inferior
Werkzeuge > Punkte > dist. Tibiavorderkante medial proj. auf Ebene tibia coronar	91.2 mm	93.2 mm	219.9 mm		10.7 mm links	8.7 mm anterior	59.4 mm inferior
Werkzeuge > Punkte > dist. Tibiavorderkante medial proj. auf Ebene Tibia axial	86.9 mm	85.6 mm	211.9 mm		15 mm links	16.3 mm anterior	51.4 mm inferior
Werkzeuge > Punkte > dist. Tibiavorderkante medial (varus valgus)	89.5 mm	92.1 mm	220.2 mm		12.4 mm links	9.8 mm anterior	59.7 mm inferior
Werkzeuge > Punkte > dist. Tibiavorderkante medial	89 mm	86.6 mm	221.1 mm		12.8 mm links	15.3 mm anterior	60.6 mm inferior
Werkzeuge > Punkte > dist. Tibiavorderkante lateral proj. auf Ebene tibia coronar (varus valgus)	83.4 mm	96.1 mm	222 mm		18.5 mm links	5.7 mm anterior	61.5 mm inferior
Werkzeuge > Punkte > dist. Tibiavorderkante lateral proj. auf Ebene tibia coronar	83 mm	96.3 mm	222.1 mm		18.9 mm links	5.6 mm anterior	61.6 mm inferior
Werkzeuge > Punkte > dist. Tibiavorderkante lateral proj. auf Ebene Tibia axial	78.9 mm	89.7 mm	213.3 mm		23 mm links	12.2 mm anterior	52.8 mm inferior
Werkzeuge > Punkte > dist. Tibiavorderkante lateral (varus valgus)	82.8 mm	94.4 mm	222.3 mm		19.1 mm links	7.5 mm anterior	61.8 mm inferior
Werkzeuge > Punkte > dist. Tibiavorderkante lateral	81.2 mm	90.8 mm	223.1 mm		20.7 mm links	11.1 mm anterior	62.6 mm inferior
Werkzeuge > Punkte > AxPro_Kopfszentrum	71.9 mm	110.7 mm	95.4 mm		30 mm links	8.9 mm posterior	65.1 mm superior
Werkzeuge > Punkte > AxPro_Kondyle medial	81.4 mm	127.4 mm	111.3 mm		20.4 mm links	25.5 mm posterior	49.2 mm superior
Werkzeuge > Punkte > AxPro_Kondyle lateral	69.8 mm	132.4 mm	114.9 mm		32.1 mm links	30.6 mm posterior	45.6 mm superior
Werkzeuge > Linien > Verlängerung Senkrechte auf tibia vk (varus valgus)	15.9 mm	3.4 mm	47.3 mm	50 mm	15.9 mm links	3.4 mm anterior	47.3 mm superior	50 mm
Werkzeuge > Linien > Verlängerung der Senkrechten auf Kondylenachse	1.9 mm	34.1 mm	36.5 mm	50 mm	1.9 mm rechts	34.1 mm posterior	36.5 mm superior	50 mm
Werkzeuge > Linien > transkondyläre Achse	11.7 mm	4.8 mm	3.9 mm	13.2 mm	11.7 mm rechts	4.8 mm anterior	3.9 mm superior	13.2 mm
Werkzeuge > Linien > Tibiaachse	7.3 mm	3.4 mm	31.9 mm	32.9 mm	7.3 mm links	3.4 mm anterior	31.9 mm superior	32.9 mm
Werkzeuge > Linien > Talusachse proj. auf Ebene Tibia axial	7.4 mm	4.7 mm	1.2 mm	8.8 mm	7.4 mm links	4.7 mm posterior	1.2 mm inferior	8.8 mm
Werkzeuge > Linien > Senkrechte auf Kondylenachse	0.6 mm	11 mm	11.8 mm	16.1 mm	0.6 mm links	11 mm anterior	11.8 mm inferior	16.1 mm
Werkzeuge > Linien > Senkrechte auf dist. Tibiavorderkante in Ebene tibia coronar (varus valgus)	8.2 mm	1.8 mm	24.5 mm	25.9 mm	8.2 mm rechts	1.8 mm posterior	24.5 mm inferior	25.9 mm
Werkzeuge > Linien > Senkrecht auf prox. Tibiahinterkante in Ebene tibia coronar (varus valgus)	15 mm	2.4 mm	40.2 mm	43 mm	15 mm links	2.4 mm anterior	40.2 mm superior	43 mm
Werkzeuge > Linien > prox. Tibiahinterkante proj. auf Ebene Tibia axial	8.8 mm	3.2 mm	1.7 mm	9.5 mm	8.8 mm rechts	3.2 mm anterior	1.7 mm superior	9.5 mm
Werkzeuge > Linien > prox. Tibiahinterkante proj auf Ebene tibia coronar (varus valgus)	10.6 mm	4.2 mm	3.7 mm	12 mm	10.6 mm rechts	4.2 mm anterior	3.7 mm superior	12 mm
Werkzeuge > Linien > prox. Tibiahinterkante proj auf Ebene tibia coronar	8.3 mm	3.4 mm	3.6 mm	9.7 mm	8.3 mm rechts	3.4 mm anterior	3.6 mm superior	9.7 mm
Werkzeuge > Linien > prox. Tibiahinterkante (varus valgus)	10.6 mm	4.3 mm	3.7 mm	12 mm	10.6 mm rechts	4.3 mm anterior	3.7 mm superior	12 mm
Werkzeuge > Linien > prox. Tibiahinterkante	8.3 mm	3.4 mm	3.6 mm	9.7 mm	8.3 mm rechts	3.4 mm anterior	3.6 mm superior	9.7 mm
Werkzeuge > Linien > prox. femorale Längsachse	0.9 mm	6 mm	6.7 mm	9 mm	0.9 mm rechts	6 mm posterior	6.7 mm superior	9 mm
Werkzeuge > Linien > Neue Linie 31	11.7 mm	5.1 mm	3.5 mm	13.2 mm	11.7 mm rechts	5.1 mm anterior	3.5 mm superior	13.2 mm
Werkzeuge > Linien > Lot von Femurkopfmittelpunk	3.9 mm	0.9 mm	10.3 mm	11.1 mm	3.9 mm links	0.9 mm posterior	10.3 mm inferior	11.1 mm
Werkzeuge > Linien > Kopfzentrum - Femur Hals Basis (manuell) Linie	5.6 mm	0.5 mm	14.2 mm	15.2 mm	5.6 mm links	0.5 mm anterior	14.2 mm inferior	15.2 mm
Werkzeuge > Linien > Kopfzentrum - Femur Hals Basis (durch Ebene) Linie	3.9 mm	0.9 mm	10.3 mm	11.1 mm	3.9 mm links	0.9 mm posterior	10.3 mm inferior	11.1 mm
Werkzeuge > Linien > Kondyle_Femur Hals Basis Prox	11.7 mm	5.1 mm	3.5 mm	13.2 mm	11.7 mm rechts	5.1 mm anterior	3.5 mm superior	13.2 mm
Werkzeuge > Linien > Kondyle_AxPro_Kopfzentrum	11.7 mm	5.1 mm	3.5 mm	13.2 mm	11.7 mm rechts	5.1 mm anterior	3.5 mm superior	13.2 mm
Werkzeuge > Linien > Kondylenachse proj. auf Ebene Femur coronar	11.7 mm	4.8 mm	3.9 mm	13.2 mm	11.7 mm links	4.8 mm posterior	3.9 mm inferior	13.2 mm
Werkzeuge > Linien > Kondylenachse	11.7 mm	4.8 mm	3.9 mm	13.2 mm	11.7 mm links	4.8 mm posterior	3.9 mm inferior	13.2 mm
Werkzeuge > Linien > Kondyle proj. auf Ebene Tibia axial	12.1 mm	4.6 mm	2.3 mm	13.1 mm	12.1 mm links	4.6 mm posterior	2.3 mm inferior	13.1 mm
Werkzeuge > Linien > Femurachse proj. auf Ebene Femur coronar
Werkzeuge > Linien > Femurachse Kopfzentrum	1.9 mm	19.1 mm	21.1 mm	28.5 mm	1.9 mm rechts	19.1 mm posterior	21.1 mm superior	28.5 mm
Werkzeuge > Linien > Femurachse	1.9 mm	19.1 mm	21.1 mm	28.5 mm	1.9 mm rechts	19.1 mm posterior	21.1 mm superior	28.5 mm
Werkzeuge > Linien > dist. Tibiavorderkante proj. auf Ebene tibia coronar (varus valgus)	6.6 mm	2.6 mm	2 mm	7.4 mm	6.6 mm rechts	2.6 mm anterior	2 mm superior	7.4 mm
Werkzeuge > Linien > dist. Tibiavorderkante proj. auf Ebene tibia coronar	8.2 mm	3.1 mm	2.2 mm	9 mm	8.2 mm rechts	3.1 mm anterior	2.2 mm superior	9 mm
Werkzeuge > Linien > dist. Tibiavorderkante proj. auf Ebene Tibia axial	8 mm	4.1 mm	1.4 mm	9.1 mm	8 mm rechts	4.1 mm anterior	1.4 mm superior	9.1 mm
Werkzeuge > Linien > dist. Tibiavorderkante (varus valgus)	6.7 mm	2.3 mm	2.1 mm	7.4 mm	6.7 mm rechts	2.3 mm anterior	2.1 mm superior	7.4 mm
Werkzeuge > Linien > dist. Tibiavorderkante	7.9 mm	4.1 mm	2 mm	9.1 mm	7.9 mm rechts	4.1 mm anterior	2 mm superior	9.1 mm
Werkzeuge > Linien > AxPro_Kondyle	11.7 mm	5.1 mm	3.5 mm	13.2 mm	11.7 mm rechts	5.1 mm anterior	3.5 mm superior	13.2 mm
Werkzeuge > Winkel > Winkel Schenkelhalsachse Femurachse (mittels Ebene manuell)	163.4 °	133.2 °	86 °	131.3 °	163.4 °	133.2 °	86 °	131.3 °
Werkzeuge > Winkel > Winkel Schenkelhalsachse Femurachse (Femur Hals Basis manuell definiert)	163.5 °	139.8 °	100.8 °	137.1 °	163.5 °	139.8 °	100.8 °	137.1 °
Werkzeuge > Winkel > varus valgus Tibia proj.	1.9 °	0.7 °	3.1 °	2 °	1.9 °	0.7 °	3.1 °	2 °
Werkzeuge > Winkel > varus valgus Femur proj.	2.2 °	0.9 °	2.5 °	1.8 °	2.2 °	0.9 °	2.5 °	1.8 °
Werkzeuge > Winkel > Torsionswinkel proj. auf Ebene Tibia axial	0.9 °	8.4 °	6.8 °	6.9 °	0.9 °	8.4 °	6.8 °	6.9 °
Werkzeuge > Winkel > Tibiotalare Torsion (TTT) proj.	179.2 °	175.2 °	174.5 °	174.4 °	179.2 °	175.2 °	174.5 °	174.4 °
Werkzeuge > Winkel > FTR (femorotibial Rotation) proj.	0.1 °	1.2 °	0.8 °	0.8 °	0.1 °	1.2 °	0.8 °	0.8 °
Werkzeuge > Winkel > Antetorsionswinkel korrigiert	38 °	5.5 °	35.6 °	37.8 °	38 °	5.5 °	35.6 °	37.8 °
Werkzeuge > Winkel > Antetorsionswinkel (über Ebene manuell bestimmt) proj	41.1 °	6.9 °	38.7 °	41.7 °	41.1 °	6.9 °	38.7 °	41.7 °
Werkzeuge > Winkel > Antetorsionswinkel (Femur Hals Basis manuell) proj	33.8 °	5.2 °	31.9 °	34.4 °	33.8 °	5.2 °	31.9 °	34.4 °
Werkzeuge > Ebenen > Tibia coronar
Werkzeuge > Ebenen > Tibia axial
Werkzeuge > Ebenen > Femur coronar
Werkzeuge > Ebenen > Femur axial
Werkzeuge > Ebenen > Ebene manuell
Werkzeuge > Polylinien > Punkte auf Kopf
Werkzeuge > Koordinatensysteme > ks tibia prox.
Werkzeuge > Koordinatensysteme > ks femur
Werkzeuge > Koordinatensysteme > ks
Werkzeuge > Koordinatensysteme > Kopie ks femur
Werkzeuge > Variablen > Kopfachsen_tmp	-100
Werkzeuge > Variablen > 300	300
Werkzeuge > Variablen > 50	50
Werkzeuge > Variablen > -50	-50
