# Supplementary material for: 3D Slicer open-source software plug-in for vector-based angle calculation of canine hind limb alignment in computed tomographic images
Source: PLoS One. 2024 Mar 29;19(3):e0283823. doi: 10.1371/journal.pone.0283823 (PMC10980227; doi:10.1371/journal.pone.0283823)
Supplement: S2 Data — (ZIP) [file pone.0283823.s002.zip › 45.csv]

Werkzeuge Name	Datensatzkoordinatensystem X	Datensatzkoordinatensystem Y	Datensatzkoordinatensystem Z	Datensatzkoordinatensystem 3D	Patientenkoordinatensystem X	Patientenkoordinatensystem Y	Patientenkoordinatensystem Z	Patientenkoordinatensystem 3D	Extra Wert X	Extra Wert Y	Extra Wert Z	Extra Wert 3D	Extra Wert Beschreibung
Werkzeuge > Punkte > tmp zur Definition der Senkrechten auf tibia vk und hk	145.4 mm	94.2 mm	195.2 mm		43.5 mm rechts	7.7 mm anterior	34.7 mm inferior
Werkzeuge > Punkte > tmp proj. auf Ebene tibia coronar	145.4 mm	94.2 mm	195.2 mm		43.5 mm rechts	7.7 mm anterior	34.7 mm inferior
Werkzeuge > Punkte > TMP B	128.2 mm	112.9 mm	91.4 mm		26.3 mm rechts	11 mm posterior	69.1 mm superior
Werkzeuge > Punkte > tmp A	128.1 mm	116.9 mm	94.6 mm		26.2 mm rechts	15 mm posterior	65.9 mm superior
Werkzeuge > Punkte > TMP6	125.1 mm	108.8 mm	89.3 mm		23.3 mm rechts	7 mm posterior	71.2 mm superior
Werkzeuge > Punkte > TMP5	126.4 mm	137.3 mm	64.7 mm		24.5 mm rechts	35.4 mm posterior	95.8 mm superior
Werkzeuge > Punkte > Tibiaachse proximal	147.1 mm	92.4 mm	176.7 mm		45.2 mm rechts	9.5 mm anterior	16.2 mm inferior
Werkzeuge > Punkte > Tibiaachse distal	143.6 mm	96 mm	213.8 mm		41.7 mm rechts	5.9 mm anterior	53.3 mm inferior
Werkzeuge > Punkte > Talus medial proj. auf Ebene Tibia axial	144.7 mm	88.2 mm	214.6 mm		42.8 mm rechts	13.7 mm anterior	54.1 mm inferior
Werkzeuge > Punkte > Talus medial	143.4 mm	89.5 mm	228.6 mm		41.5 mm rechts	12.3 mm anterior	68.1 mm inferior
Werkzeuge > Punkte > Talus lateral proj. auf Ebene Tibia axial	150.8 mm	94.5 mm	214.6 mm		48.9 mm rechts	7.4 mm anterior	54.1 mm inferior
Werkzeuge > Punkte > Talus lateral	149.3 mm	96 mm	230.1 mm		47.4 mm rechts	5.9 mm anterior	69.6 mm inferior
Werkzeuge > Punkte > prox. Tibiahinterkante medial proj. auf Ebene tibia coronar (varus valgus)	150.2 mm	91.4 mm	153.1 mm		48.3 mm rechts	10.5 mm anterior	7.4 mm superior
Werkzeuge > Punkte > prox. Tibiahinterkante medial proj. auf Ebene tibia coronar	151 mm	93.4 mm	157.4 mm		49.1 mm rechts	8.4 mm anterior	3.1 mm superior
Werkzeuge > Punkte > prox. Tibiahinterkante medial proj. auf Ebene Tibia axial	139.1 mm	103.6 mm	212.6 mm		37.2 mm rechts	1.7 mm posterior	52.1 mm inferior
Werkzeuge > Punkte > prox. Tibiahinterkante medial (varus valgus)	144.7 mm	95.3 mm	152.2 mm		42.8 mm rechts	6.6 mm anterior	8.3 mm superior
Werkzeuge > Punkte > prox. Tibiahinterkante medial	144.4 mm	98.2 mm	156.3 mm		42.5 mm rechts	3.7 mm anterior	4.2 mm superior
Werkzeuge > Punkte > prox. Tibiahinterkante lateral proj. auf Ebene tibia coronar (varus valgus)	156.5 mm	100.4 mm	154.7 mm		54.6 mm rechts	1.5 mm anterior	5.8 mm superior
Werkzeuge > Punkte > prox. Tibiahinterkante lateral proj. auf Ebene tibia coronar	155.7 mm	100.3 mm	158.9 mm		53.8 mm rechts	1.6 mm anterior	1.6 mm superior
Werkzeuge > Punkte > prox. Tibiahinterkante lateral proj. auf Ebene Tibia axial	144 mm	110.3 mm	212.4 mm		42.1 mm rechts	8.4 mm posterior	51.9 mm inferior
Werkzeuge > Punkte > prox. Tibiahinterkante lateral (varus valgus)	153.3 mm	102.6 mm	154.2 mm		51.5 mm rechts	0.7 mm posterior	6.3 mm superior
Werkzeuge > Punkte > prox. Tibiahinterkante lateral	149.1 mm	105.1 mm	157.9 mm		47.3 mm rechts	3.2 mm posterior	2.6 mm superior
Werkzeuge > Punkte > Kondyle medial proj. auf Ebene Tibia axial	133.6 mm	105.4 mm	211.9 mm		31.7 mm rechts	3.5 mm posterior	51.4 mm inferior
Werkzeuge > Punkte > Kondyle medial proj. auf Ebene Femur coronar	148.2 mm	89.9 mm	134.8 mm		46.3 mm rechts	12 mm anterior	25.7 mm superior
Werkzeuge > Punkte > Kondyle medial	139.9 mm	99 mm	145 mm		38 mm rechts	2.9 mm anterior	15.5 mm superior
Werkzeuge > Punkte > Kondyle lateral proj auf Ebene Tibia axial	143.9 mm	113.9 mm	212.1 mm		42 mm rechts	12 mm posterior	51.6 mm inferior
Werkzeuge > Punkte > Kondyle lateral proj auf Ebene Femur coronar	158.5 mm	98.5 mm	135.6 mm		56.6 mm rechts	3.4 mm anterior	24.9 mm superior
Werkzeuge > Punkte > Kondyle lateral	150.1 mm	107.6 mm	145.7 mm		48.2 mm rechts	5.7 mm posterior	14.8 mm superior
Werkzeuge > Punkte > Femurkopfmittelpunkt	132.7 mm	123.4 mm	82.4 mm		30.8 mm rechts	21.5 mm posterior	78.1 mm superior
Werkzeuge > Punkte > Femurachsenpunkt proximal	138.6 mm	123.9 mm	96.3 mm		36.7 mm rechts	22 mm posterior	64.2 mm superior
Werkzeuge > Punkte > Femurachsenpunkt distal	144.9 mm	110 mm	114 mm		43 mm rechts	8.1 mm posterior	46.5 mm superior
Werkzeuge > Punkte > Femur prox. proj. auf Ebene Femur coronar	138.6 mm	123.9 mm	96.3 mm		36.7 mm rechts	22 mm posterior	64.2 mm superior
Werkzeuge > Punkte > Femur Hals Basis proj. auf Ebene Femur coronar	135.1 mm	126.4 mm	91.2 mm		33.2 mm rechts	24.6 mm posterior	69.3 mm superior
Werkzeuge > Punkte > Femur Hals Basis manuell Pro	138.8 mm	124.4 mm	96.6 mm		36.9 mm rechts	22.5 mm posterior	63.9 mm superior
Werkzeuge > Punkte > Femur Hals Basis manuell	137.6 mm	127.1 mm	93.3 mm		35.7 mm rechts	25.2 mm posterior	67.2 mm superior
Werkzeuge > Punkte > Femur Hals Basis (ermittelt durch Proj. auf Ebene manuell)	137.2 mm	124.2 mm	88.6 mm		35.3 mm rechts	22.3 mm posterior	71.9 mm superior
Werkzeuge > Punkte > Femur Hals Basis (Ebene) proj. auf Ebene Femur axial	138.9 mm	120.4 mm	93.5 mm		37 mm rechts	18.5 mm posterior	67 mm superior
Werkzeuge > Punkte > Endpunkt Verlängerung der Senkrechten auf Kondylenachse	126.2 mm	135.8 mm	75.4 mm		24.3 mm rechts	33.9 mm posterior	85.1 mm superior
Werkzeuge > Punkte > Endpunkt Senkrechte auf Kondylenachse	155.2 mm	95.7 mm	135.3 mm		53.3 mm rechts	6.1 mm anterior	25.2 mm superior
Werkzeuge > Punkte > Ende der Verlängerung Senkrechte auf tibia vk (varus valgus)	150.3 mm	89.8 mm	145.7 mm		48.4 mm rechts	12.1 mm anterior	14.8 mm superior
Werkzeuge > Punkte > Ende der Senkrechte auf tibia hk (varus valgus)	153.5 mm	96 mm	153.9 mm		51.6 mm rechts	5.8 mm anterior	6.6 mm superior
Werkzeuge > Punkte > dist. Tibiavorderkante medial proj. auf Ebene tibia coronar (varus valgus)	140.1 mm	93.2 mm	223.6 mm		38.2 mm rechts	8.6 mm anterior	63.1 mm inferior
Werkzeuge > Punkte > dist. Tibiavorderkante medial proj. auf Ebene tibia coronar	139.1 mm	91.6 mm	222.3 mm		37.2 mm rechts	10.3 mm anterior	61.8 mm inferior
Werkzeuge > Punkte > dist. Tibiavorderkante medial proj. auf Ebene Tibia axial	144.1 mm	87.7 mm	214.6 mm		42.2 mm rechts	14.2 mm anterior	54.1 mm inferior
Werkzeuge > Punkte > dist. Tibiavorderkante medial (varus valgus)	143.2 mm	91 mm	224.1 mm		41.3 mm rechts	10.9 mm anterior	63.6 mm inferior
Werkzeuge > Punkte > dist. Tibiavorderkante medial	143.3 mm	88.5 mm	223 mm		41.4 mm rechts	13.4 mm anterior	62.5 mm inferior
Werkzeuge > Punkte > dist. Tibiavorderkante lateral proj. auf Ebene tibia coronar (varus valgus)	145 mm	100.1 mm	223.5 mm		43.2 mm rechts	1.8 mm anterior	63 mm inferior
Werkzeuge > Punkte > dist. Tibiavorderkante lateral proj. auf Ebene tibia coronar	144.2 mm	99 mm	223.5 mm		42.3 mm rechts	2.9 mm anterior	63 mm inferior
Werkzeuge > Punkte > dist. Tibiavorderkante lateral proj. auf Ebene Tibia axial	150.8 mm	93.9 mm	214.6 mm		48.9 mm rechts	8 mm anterior	54.1 mm inferior
Werkzeuge > Punkte > dist. Tibiavorderkante lateral (varus valgus)	148.9 mm	97.3 mm	224.1 mm		47 mm rechts	4.6 mm anterior	63.6 mm inferior
Werkzeuge > Punkte > dist. Tibiavorderkante lateral	149.9 mm	94.9 mm	224.5 mm		48 mm rechts	7 mm anterior	64 mm inferior
Werkzeuge > Punkte > AxPro_Kopfszentrum	135.9 mm	116.4 mm	91.4 mm		34 mm rechts	14.5 mm posterior	69.1 mm superior
Werkzeuge > Punkte > AxPro_Kondyle medial	125.8 mm	129.9 mm	105.6 mm		23.9 mm rechts	28 mm posterior	54.9 mm superior
Werkzeuge > Punkte > AxPro_Kondyle lateral	136.5 mm	137.4 mm	107.6 mm		34.7 mm rechts	35.5 mm posterior	52.9 mm superior
Werkzeuge > Linien > Verlängerung Senkrechte auf tibia vk (varus valgus)	4.9 mm	4.4 mm	49.6 mm	50 mm	4.9 mm rechts	4.4 mm anterior	49.6 mm superior	50 mm
Werkzeuge > Linien > Verlängerung der Senkrechten auf Kondylenachse	18.7 mm	25.8 mm	38.6 mm	50 mm	18.7 mm links	25.8 mm posterior	38.6 mm superior	50 mm
Werkzeuge > Linien > transkondyläre Achse	10.3 mm	8.5 mm	0.7 mm	13.4 mm	10.3 mm links	8.5 mm anterior	0.7 mm superior	13.4 mm
Werkzeuge > Linien > Tibiaachse	3.5 mm	3.5 mm	37.1 mm	37.4 mm	3.5 mm rechts	3.5 mm anterior	37.1 mm superior	37.4 mm
Werkzeuge > Linien > Talusachse proj. auf Ebene Tibia axial	6 mm	6.3 mm	0 mm	8.7 mm	6 mm rechts	6.3 mm posterior	0 mm superior	8.7 mm
Werkzeuge > Linien > Senkrechte auf Kondylenachse	10.3 mm	14.3 mm	21.3 mm	27.7 mm	10.3 mm rechts	14.3 mm anterior	21.3 mm inferior	27.7 mm
Werkzeuge > Linien > Senkrechte auf dist. Tibiavorderkante in Ebene tibia coronar (varus valgus)	2.8 mm	2.5 mm	28.3 mm	28.5 mm	2.8 mm links	2.5 mm posterior	28.3 mm inferior	28.5 mm
Werkzeuge > Linien > Senkrecht auf prox. Tibiahinterkante in Ebene tibia coronar (varus valgus)	8.1 mm	1.8 mm	41.3 mm	42.1 mm	8.1 mm rechts	1.8 mm posterior	41.3 mm superior	42.1 mm
Werkzeuge > Linien > prox. Tibiahinterkante proj. auf Ebene Tibia axial	4.9 mm	6.7 mm	0.2 mm	8.3 mm	4.9 mm links	6.7 mm anterior	0.2 mm inferior	8.3 mm
Werkzeuge > Linien > prox. Tibiahinterkante proj auf Ebene tibia coronar (varus valgus)	6.2 mm	9 mm	1.6 mm	11.1 mm	6.2 mm links	9 mm anterior	1.6 mm superior	11.1 mm
Werkzeuge > Linien > prox. Tibiahinterkante proj auf Ebene tibia coronar	4.7 mm	6.9 mm	1.5 mm	8.5 mm	4.7 mm links	6.9 mm anterior	1.5 mm superior	8.5 mm
Werkzeuge > Linien > prox. Tibiahinterkante (varus valgus)	8.6 mm	7.3 mm	2 mm	11.5 mm	8.6 mm links	7.3 mm anterior	2 mm superior	11.5 mm
Werkzeuge > Linien > prox. Tibiahinterkante	4.7 mm	6.9 mm	1.5 mm	8.5 mm	4.7 mm links	6.9 mm anterior	1.5 mm superior	8.5 mm
Werkzeuge > Linien > prox. femorale Längsachse	1 mm	3.2 mm	3 mm	4.5 mm	1 mm links	3.2 mm posterior	3 mm superior	4.5 mm
Werkzeuge > Linien > Neue Linie 31	10.7 mm	7.5 mm	2.1 mm	13.3 mm	10.7 mm links	7.5 mm anterior	2.1 mm superior	13.3 mm
Werkzeuge > Linien > Lot von Femurkopfmittelpunk	4.5 mm	0.8 mm	6.2 mm	7.7 mm	4.5 mm rechts	0.8 mm posterior	6.2 mm inferior	7.7 mm
Werkzeuge > Linien > Kopfzentrum - Femur Hals Basis (manuell) Linie	4.9 mm	3.7 mm	10.8 mm	12.5 mm	4.9 mm rechts	3.7 mm posterior	10.8 mm inferior	12.5 mm
Werkzeuge > Linien > Kopfzentrum - Femur Hals Basis (durch Ebene) Linie	4.5 mm	0.8 mm	6.2 mm	7.7 mm	4.5 mm rechts	0.8 mm posterior	6.2 mm inferior	7.7 mm
Werkzeuge > Linien > Kondyle_Femur Hals Basis Prox	10.7 mm	7.5 mm	2.1 mm	13.3 mm	10.7 mm links	7.5 mm anterior	2.1 mm superior	13.3 mm
Werkzeuge > Linien > Kondyle_AxPro_Kopfzentrum	10.7 mm	7.5 mm	2.1 mm	13.3 mm	10.7 mm links	7.5 mm anterior	2.1 mm superior	13.3 mm
Werkzeuge > Linien > Kondylenachse proj. auf Ebene Femur coronar	10.3 mm	8.5 mm	0.7 mm	13.4 mm	10.3 mm rechts	8.5 mm posterior	0.7 mm inferior	13.4 mm
Werkzeuge > Linien > Kondylenachse	10.3 mm	8.5 mm	0.7 mm	13.4 mm	10.3 mm rechts	8.5 mm posterior	0.7 mm inferior	13.4 mm
Werkzeuge > Linien > Kondyle proj. auf Ebene Tibia axial	10.3 mm	8.5 mm	0.2 mm	13.4 mm	10.3 mm rechts	8.5 mm posterior	0.2 mm inferior	13.4 mm
Werkzeuge > Linien > Femurachse proj. auf Ebene Femur coronar
Werkzeuge > Linien > Femurachse Kopfzentrum	6.3 mm	13.9 mm	17.7 mm	23.4 mm	6.3 mm links	13.9 mm posterior	17.7 mm superior	23.4 mm
Werkzeuge > Linien > Femurachse	6.3 mm	13.9 mm	17.7 mm	23.4 mm	6.3 mm links	13.9 mm posterior	17.7 mm superior	23.4 mm
Werkzeuge > Linien > dist. Tibiavorderkante proj. auf Ebene tibia coronar (varus valgus)	5 mm	6.9 mm	0.1 mm	8.5 mm	5 mm links	6.9 mm anterior	0.1 mm inferior	8.5 mm
Werkzeuge > Linien > dist. Tibiavorderkante proj. auf Ebene tibia coronar	5.1 mm	7.4 mm	1.2 mm	9.1 mm	5.1 mm links	7.4 mm anterior	1.2 mm superior	9.1 mm
Werkzeuge > Linien > dist. Tibiavorderkante proj. auf Ebene Tibia axial	6.7 mm	6.2 mm	0 mm	9.1 mm	6.7 mm links	6.2 mm anterior	0 mm superior	9.1 mm
Werkzeuge > Linien > dist. Tibiavorderkante (varus valgus)	5.7 mm	6.4 mm	0 mm	8.5 mm	5.7 mm links	6.4 mm anterior	0 mm	8.5 mm
Werkzeuge > Linien > dist. Tibiavorderkante	6.5 mm	6.4 mm	1.4 mm	9.2 mm	6.5 mm links	6.4 mm anterior	1.4 mm superior	9.2 mm
Werkzeuge > Linien > AxPro_Kondyle	10.7 mm	7.5 mm	2.1 mm	13.3 mm	10.7 mm links	7.5 mm anterior	2.1 mm superior	13.3 mm
Werkzeuge > Winkel > Winkel Schenkelhalsachse Femurachse (mittels Ebene manuell)	166.4 °	134.5 °	95.7 °	134.9 °	166.4 °	134.5 °	95.7 °	134.9 °
Werkzeuge > Winkel > Winkel Schenkelhalsachse Femurachse (Femur Hals Basis manuell definiert)	175.3 °	123 °	77.4 °	126.1 °	175.3 °	123 °	77.4 °	126.1 °
Werkzeuge > Winkel > varus valgus Tibia proj.	5.4 °	7.6 °	54.7 °	9.3 °	5.4 °	7.6 °	54.7 °	9.3 °
Werkzeuge > Winkel > varus valgus Femur proj.	6.2 °	4.4 °	11.4 °	7.5 °	6.2 °	4.4 °	11.4 °	7.5 °
Werkzeuge > Winkel > Torsionswinkel proj. auf Ebene Tibia axial	2.4 °	1.8 °	10.9 °	11 °	2.4 °	1.8 °	10.9 °	11 °
Werkzeuge > Winkel > Tibiotalare Torsion (TTT) proj.	179.4 °	179.4 °	176.8 °	176.7 °	179.4 °	179.4 °	176.8 °	176.7 °
Werkzeuge > Winkel > FTR (femorotibial Rotation) proj.	3 °	2.6 °	14.5 °	14.6 °	3 °	2.6 °	14.5 °	14.6 °
Werkzeuge > Winkel > Antetorsionswinkel korrigiert	23.7 °	12 °	18.1 °	22 °	23.7 °	12 °	18.1 °	22 °
Werkzeuge > Winkel > Antetorsionswinkel (über Ebene manuell bestimmt) proj	40.5 °	45.2 °	35.3 °	44.5 °	40.5 °	45.2 °	35.3 °	44.5 °
Werkzeuge > Winkel > Antetorsionswinkel (Femur Hals Basis manuell) proj	50 °	17.8 °	35 °	39.5 °	50 °	17.8 °	35 °	39.5 °
Werkzeuge > Ebenen > Tibia coronar
Werkzeuge > Ebenen > Tibia axial
Werkzeuge > Ebenen > Femur coronar
Werkzeuge > Ebenen > Femur axial
Werkzeuge > Ebenen > Ebene manuell
Werkzeuge > Polylinien > Punkte auf Kopf
Werkzeuge > Koordinatensysteme > ks tibia prox.
Werkzeuge > Koordinatensysteme > ks femur
Werkzeuge > Koordinatensysteme > ks
Werkzeuge > Koordinatensysteme > Kopie ks femur
Werkzeuge > Variablen > Kopfachsen_tmp	-100
Werkzeuge > Variablen > 300	300
Werkzeuge > Variablen > 50	50
Werkzeuge > Variablen > -50	-50
