# Supplementary material for: 3D Slicer open-source software plug-in for vector-based angle calculation of canine hind limb alignment in computed tomographic images
Source: PLoS One. 2024 Mar 29;19(3):e0283823. doi: 10.1371/journal.pone.0283823 (PMC10980227; doi:10.1371/journal.pone.0283823)
Supplement: S2 Data — (ZIP) [file pone.0283823.s002.zip › 46.csv]

Werkzeuge Name	Datensatzkoordinatensystem X	Datensatzkoordinatensystem Y	Datensatzkoordinatensystem Z	Datensatzkoordinatensystem 3D	Patientenkoordinatensystem X	Patientenkoordinatensystem Y	Patientenkoordinatensystem Z	Patientenkoordinatensystem 3D	Extra Wert X	Extra Wert Y	Extra Wert Z	Extra Wert 3D	Extra Wert Beschreibung
Ansichten > Ergebnisse varus valgus Tibia > varus valgus Tibia proj.	3.9 °	0 °	6.1 °	3.3 °	3.3 °	0.5 °	21 °	3.3 °
Ansichten > Ergebnisse varus valgus Femur > varus valgus Femur proj.	8.6 °	0.2 °	7.2 °	5.7 °	0 °	0 °	5.7 °	5.7 °
Ansichten > Ergebnisse Torsionswinkel Tibia > Torsionswinkel proj. auf Ebene Tibia axial	6.3 °	78.3 °	10.1 °	11.8 °	1.6 °	138.3 °	11.7 °	11.8 °
Ansichten > Ergebnisse FTR (femorotibiale Rotation) proj. > FTR (femorotibial Rotation) proj.	7.5 °	82 °	12.2 °	14.2 °	2 °	149.5 °	14 °	14.2 °
Ansichten > Ergebnisse AT-Winkel proj. > Winkel Schenkelhalsachse Femurachse (mittels Ebene manuell)	128 °	143.7 °	95.5 °	122.3 °	93.9 °	140.4 °	126.4 °	122.3 °
Ansichten > Ergebnisse AT-Winkel proj. > Winkel Schenkelhalsachse Femurachse (Femur Hals Basis manuell definiert)	141.4 °	153.1 °	121.5 °	138.5 °	90.4 °	152 °	144.7 °	138.5 °
Ansichten > Ergebnisse AT-Winkel proj. > Antetorsionswinkel (über Ebene manuell bestimmt) proj	38.2 °	144.2 °	32.8 °	48.7 °	48.7 °	180 °	0 °	48.7 °
Ansichten > Ergebnisse AT-Winkel proj. > Antetorsionswinkel (Femur Hals Basis manuell) proj	29.2 °	68.9 °	27.3 °	37.1 °	37.1 °	90 °	0 °	37.1 °
Ansichten > Ergebnis Tibiotalare Torsion (TTT) > Tibiotalare Torsion (TTT) proj.	0 °	0 °	0 °	0 °	0 °	0.1 °	0 °	0 °
Ansichten > Eingaben varus valgus Tibia > Tibiaachse proximal	83.3 mm	43 mm	176.3 mm		5.4 mm rechts	82.9 mm anterior	58.7 mm inferior
Ansichten > Eingaben varus valgus Tibia > Tibiaachse distal	86.5 mm	64.9 mm	211.2 mm		6.7 mm rechts	88.6 mm anterior	99.7 mm inferior
Ansichten > Eingaben varus valgus Tibia > prox. Tibiahinterkante medial (varus valgus)	80.7 mm	30 mm	140.7 mm		5.6 mm rechts	70.1 mm anterior	23 mm inferior
Ansichten > Eingaben varus valgus Tibia > prox. Tibiahinterkante medial	78.8 mm	35.5 mm	143 mm		3.9 mm rechts	67.1 mm anterior	28.2 mm inferior
Ansichten > Eingaben varus valgus Tibia > prox. Tibiahinterkante lateral (varus valgus)	69.1 mm	30.6 mm	141.8 mm		6 mm links	68.7 mm anterior	23.9 mm inferior
Ansichten > Eingaben varus valgus Tibia > prox. Tibiahinterkante lateral	68.9 mm	36.8 mm	144.8 mm		6 mm links	65.9 mm anterior	30.2 mm inferior
Ansichten > Eingaben varus valgus Tibia > dist. Tibiavorderkante medial (varus valgus)	91.4 mm	72.5 mm	223.5 mm		10.8 mm rechts	91.2 mm anterior	114.1 mm inferior
Ansichten > Eingaben varus valgus Tibia > dist. Tibiavorderkante medial	93.7 mm	67.2 mm	224.5 mm		12.6 mm rechts	96.3 mm anterior	111.5 mm inferior
Ansichten > Eingaben varus valgus Tibia > dist. Tibiavorderkante lateral (varus valgus)	83.1 mm	72.1 mm	224.2 mm		2.6 mm rechts	90.9 mm anterior	114.2 mm inferior
Ansichten > Eingaben varus valgus Tibia > dist. Tibiavorderkante lateral	84.5 mm	66.6 mm	227 mm		3.1 mm rechts	97 mm anterior	112.8 mm inferior
Ansichten > Eingaben varus valgus Femur > Kondyle medial	79.3 mm	34 mm	132.6 mm		5.4 mm rechts	61.8 mm anterior	19.3 mm inferior
Ansichten > Eingaben varus valgus Femur > Kondyle lateral	66.5 mm	31.8 mm	134.8 mm		7.7 mm links	63.1 mm anterior	19.3 mm inferior
Ansichten > Eingaben varus valgus Femur > Femurachsenpunkt proximal	64.8 mm	68.4 mm	79.5 mm		0 mm	0 mm	0 mm
Ansichten > Eingaben varus valgus Femur > Femurachsenpunkt distal	70.5 mm	37.2 mm	105.2 mm		0 mm	40.9 mm anterior	0 mm
Ansichten > Eingaben Tibiotalare Torsion (TTT) > Tibiaachse proximal	83.3 mm	43 mm	176.3 mm		5.4 mm rechts	82.9 mm anterior	58.7 mm inferior
Ansichten > Eingaben Tibiotalare Torsion (TTT) > Tibiaachse distal	86.5 mm	64.9 mm	211.2 mm		6.7 mm rechts	88.6 mm anterior	99.7 mm inferior
Ansichten > Eingaben Tibiotalare Torsion (TTT) > Talus medial	92.3 mm	69.9 mm	228 mm		11 mm rechts	96.2 mm anterior	115.9 mm inferior
Ansichten > Eingaben Tibiotalare Torsion (TTT) > Talus lateral	83.8 mm	70.1 mm	231.5 mm		2.2 mm rechts	97.1 mm anterior	118.5 mm inferior
Ansichten > Eingaben Tibiotalare Torsion (TTT) > dist. Tibiavorderkante medial	93.7 mm	67.2 mm	224.5 mm		12.6 mm rechts	96.3 mm anterior	111.5 mm inferior
Ansichten > Eingaben Tibiotalare Torsion (TTT) > dist. Tibiavorderkante lateral	84.5 mm	66.6 mm	227 mm		3.1 mm rechts	97 mm anterior	112.8 mm inferior
Ansichten > Eingaben Tibia Torsionswinkel > Tibiaachse proximal	83.3 mm	43 mm	176.3 mm		5.4 mm rechts	82.9 mm anterior	58.7 mm inferior
Ansichten > Eingaben Tibia Torsionswinkel > Tibiaachse distal	86.5 mm	64.9 mm	211.2 mm		6.7 mm rechts	88.6 mm anterior	99.7 mm inferior
Ansichten > Eingaben Tibia Torsionswinkel > prox. Tibiahinterkante medial	78.8 mm	35.5 mm	143 mm		3.9 mm rechts	67.1 mm anterior	28.2 mm inferior
Ansichten > Eingaben Tibia Torsionswinkel > prox. Tibiahinterkante lateral	68.9 mm	36.8 mm	144.8 mm		6 mm links	65.9 mm anterior	30.2 mm inferior
Ansichten > Eingaben Tibia Torsionswinkel > dist. Tibiavorderkante medial	93.7 mm	67.2 mm	224.5 mm		12.6 mm rechts	96.3 mm anterior	111.5 mm inferior
Ansichten > Eingaben Tibia Torsionswinkel > dist. Tibiavorderkante lateral	84.5 mm	66.6 mm	227 mm		3.1 mm rechts	97 mm anterior	112.8 mm inferior
Ansichten > Eingaben FTR (femorotibiale Rotation) proj. > Tibiaachse proximal	83.3 mm	43 mm	176.3 mm		5.4 mm rechts	82.9 mm anterior	58.7 mm inferior
Ansichten > Eingaben FTR (femorotibiale Rotation) proj. > Tibiaachse distal	86.5 mm	64.9 mm	211.2 mm		6.7 mm rechts	88.6 mm anterior	99.7 mm inferior
Ansichten > Eingaben FTR (femorotibiale Rotation) proj. > prox. Tibiahinterkante medial	78.8 mm	35.5 mm	143 mm		3.9 mm rechts	67.1 mm anterior	28.2 mm inferior
Ansichten > Eingaben FTR (femorotibiale Rotation) proj. > prox. Tibiahinterkante lateral	68.9 mm	36.8 mm	144.8 mm		6 mm links	65.9 mm anterior	30.2 mm inferior
Ansichten > Eingaben FTR (femorotibiale Rotation) proj. > Kondyle medial	79.3 mm	34 mm	132.6 mm		5.4 mm rechts	61.8 mm anterior	19.3 mm inferior
Ansichten > Eingaben FTR (femorotibiale Rotation) proj. > Kondyle lateral	66.5 mm	31.8 mm	134.8 mm		7.7 mm links	63.1 mm anterior	19.3 mm inferior
Ansichten > Eingaben AT Winkel proj. > Kondyle medial	79.3 mm	34 mm	132.6 mm		5.4 mm rechts	61.8 mm anterior	19.3 mm inferior
Ansichten > Eingaben AT Winkel proj. > Kondyle lateral	66.5 mm	31.8 mm	134.8 mm		7.7 mm links	63.1 mm anterior	19.3 mm inferior
Ansichten > Eingaben AT Winkel proj. > Femurkopfmittelpunkt	70.9 mm	82.6 mm	58.4 mm		9.6 mm rechts	23.3 mm posterior	7 mm superior
Ansichten > Eingaben AT Winkel proj. > Femurachsenpunkt proximal	64.8 mm	68.4 mm	79.5 mm		0 mm	0 mm	0 mm
Ansichten > Eingaben AT Winkel proj. > Femurachsenpunkt distal	70.5 mm	37.2 mm	105.2 mm		0 mm	40.9 mm anterior	0 mm
Ansichten > Eingaben AT Winkel proj. > Femur Hals Basis manuell	63.5 mm	76 mm	73.5 mm		0 mm rechts	9.8 mm posterior	0.2 mm inferior
Ansichten > Eingaben AT Winkel proj. > Femur Hals Basis (ermittelt durch Proj. auf Ebene manuell)	65.2 mm	80.7 mm	64.7 mm		3.1 mm rechts	18.6 mm posterior	3.5 mm superior
Ansichten > Eingaben AT Winkel proj. > Lot von Femurkopfmittelpunk	5.7 mm	1.9 mm	6.4 mm	8.7 mm	6.5 mm links	4.7 mm anterior	3.5 mm inferior	8.7 mm
Ansichten > Eingaben AT Winkel proj. > Ebene manuell
Ansichten > Eingaben AT Winkel proj. > Punkte auf Kopf
Ansichten > Ansicht Werkzeuge varus valgus Tibia > tmp zur Definition der Senkrechten auf tibia vk und hk	84.9 mm	54 mm	193.7 mm		6.1 mm rechts	85.8 mm anterior	79.2 mm inferior
Ansichten > Ansicht Werkzeuge varus valgus Tibia > tmp proj. auf Ebene tibia coronar	84.9 mm	54 mm	193.7 mm		6.1 mm rechts	85.8 mm anterior	79.2 mm inferior
Ansichten > Ansicht Werkzeuge varus valgus Tibia > Tibiaachse proximal	83.3 mm	43 mm	176.3 mm		5.4 mm rechts	82.9 mm anterior	58.7 mm inferior
Ansichten > Ansicht Werkzeuge varus valgus Tibia > Tibiaachse distal	86.5 mm	64.9 mm	211.2 mm		6.7 mm rechts	88.6 mm anterior	99.7 mm inferior
Ansichten > Ansicht Werkzeuge varus valgus Tibia > prox. Tibiahinterkante medial proj. auf Ebene tibia coronar (varus valgus)	80.6 mm	23.3 mm	144.9 mm		4.4 mm rechts	77.8 mm anterior	21.9 mm inferior
Ansichten > Ansicht Werkzeuge varus valgus Tibia > prox. Tibiahinterkante medial (varus valgus)	80.7 mm	30 mm	140.7 mm		5.6 mm rechts	70.1 mm anterior	23 mm inferior
Ansichten > Ansicht Werkzeuge varus valgus Tibia > prox. Tibiahinterkante lateral proj. auf Ebene tibia coronar (varus valgus)	68.9 mm	24.2 mm	145.9 mm		7.2 mm links	76.2 mm anterior	22.9 mm inferior
Ansichten > Ansicht Werkzeuge varus valgus Tibia > prox. Tibiahinterkante lateral (varus valgus)	69.1 mm	30.6 mm	141.8 mm		6 mm links	68.7 mm anterior	23.9 mm inferior
Ansichten > Ansicht Werkzeuge varus valgus Tibia > Ende der Verlängerung Senkrechte auf tibia vk (varus valgus)	82.2 mm	27.5 mm	151.4 mm		5.7 mm rechts	79.1 mm anterior	29.7 mm inferior
Ansichten > Ansicht Werkzeuge varus valgus Tibia > Ende der Senkrechte auf tibia hk (varus valgus)	78.5 mm	23.5 mm	145 mm		2.3 mm rechts	77.5 mm anterior	22.1 mm inferior
Ansichten > Ansicht Werkzeuge varus valgus Tibia > dist. Tibiavorderkante medial proj. auf Ebene tibia coronar (varus valgus)	91.4 mm	72.5 mm	223.4 mm		10.8 mm rechts	91.2 mm anterior	114.1 mm inferior
Ansichten > Ansicht Werkzeuge varus valgus Tibia > dist. Tibiavorderkante medial (varus valgus)	91.4 mm	72.5 mm	223.5 mm		10.8 mm rechts	91.2 mm anterior	114.1 mm inferior
Ansichten > Ansicht Werkzeuge varus valgus Tibia > dist. Tibiavorderkante lateral proj. auf Ebene tibia coronar (varus valgus)	83.1 mm	72.9 mm	223.7 mm		2.7 mm rechts	90 mm anterior	114.3 mm inferior
Ansichten > Ansicht Werkzeuge varus valgus Tibia > dist. Tibiavorderkante lateral (varus valgus)	83.1 mm	72.1 mm	224.2 mm		2.6 mm rechts	90.9 mm anterior	114.2 mm inferior
Ansichten > Ansicht Werkzeuge varus valgus Tibia > Verlängerung Senkrechte auf tibia vk (varus valgus)	2.7 mm	26.5 mm	42.3 mm	50 mm	0.4 mm links	6.7 mm posterior	49.5 mm superior	50 mm
Ansichten > Ansicht Werkzeuge varus valgus Tibia > Tibiaachse	3.2 mm	21.9 mm	35 mm	41.4 mm	1.3 mm links	5.7 mm posterior	41 mm superior	41.4 mm
Ansichten > Ansicht Werkzeuge varus valgus Tibia > Senkrechte auf dist. Tibiavorderkante in Ebene tibia coronar (varus valgus)	1.9 mm	18.7 mm	29.9 mm	35.3 mm	0.3 mm rechts	4.7 mm anterior	35 mm inferior	35.3 mm
Ansichten > Ansicht Werkzeuge varus valgus Tibia > Senkrecht auf prox. Tibiahinterkante in Ebene tibia coronar (varus valgus)	6.4 mm	30.5 mm	48.7 mm	57.8 mm	3.8 mm links	8.2 mm posterior	57.1 mm superior	57.8 mm
Ansichten > Ansicht Werkzeuge varus valgus Tibia > prox. Tibiahinterkante proj auf Ebene tibia coronar (varus valgus)	11.7 mm	0.8 mm	1 mm	11.7 mm	11.6 mm rechts	1.6 mm anterior	1 mm superior	11.7 mm
Ansichten > Ansicht Werkzeuge varus valgus Tibia > prox. Tibiahinterkante (varus valgus)	11.7 mm	0.6 mm	1.1 mm	11.7 mm	11.6 mm rechts	1.4 mm anterior	1 mm superior	11.7 mm
Ansichten > Ansicht Werkzeuge varus valgus Tibia > dist. Tibiavorderkante proj. auf Ebene tibia coronar (varus valgus)	8.2 mm	0.3 mm	0.3 mm	8.2 mm	8.1 mm rechts	1.2 mm anterior	0.2 mm superior	8.2 mm
Ansichten > Ansicht Werkzeuge varus valgus Tibia > dist. Tibiavorderkante (varus valgus)	8.2 mm	0.4 mm	0.8 mm	8.3 mm	8.3 mm rechts	0.4 mm anterior	0.1 mm superior	8.3 mm
Ansichten > Ansicht Werkzeuge varus valgus Tibia > varus valgus Tibia proj.	3.9 °	0 °	6.1 °	3.3 °	3.3 °	0.5 °	21 °	3.3 °
Ansichten > Ansicht Werkzeuge varus valgus Tibia > Tibia coronar
Ansichten > Ansicht Werkzeuge varus valgus Tibia > ks tibia prox.
Ansichten > Ansicht Werkzeuge varus valgus Femur > Kondyle medial proj. auf Ebene Femur coronar	78.7 mm	21.7 mm	117.8 mm		5.4 mm rechts	61.8 mm anterior	0 mm
Ansichten > Ansicht Werkzeuge varus valgus Femur > Kondyle medial	79.3 mm	34 mm	132.6 mm		5.4 mm rechts	61.8 mm anterior	19.3 mm inferior
Ansichten > Ansicht Werkzeuge varus valgus Femur > Kondyle lateral proj auf Ebene Femur coronar	66 mm	19.5 mm	120 mm		7.7 mm links	63.1 mm anterior	0 mm superior
Ansichten > Ansicht Werkzeuge varus valgus Femur > Kondyle lateral	66.5 mm	31.8 mm	134.8 mm		7.7 mm links	63.1 mm anterior	19.3 mm inferior
Ansichten > Ansicht Werkzeuge varus valgus Femur > Femurachsenpunkt proximal	64.8 mm	68.4 mm	79.5 mm		0 mm	0 mm	0 mm
Ansichten > Ansicht Werkzeuge varus valgus Femur > Femurachsenpunkt distal	70.5 mm	37.2 mm	105.2 mm		0 mm	40.9 mm anterior	0 mm
Ansichten > Ansicht Werkzeuge varus valgus Femur > Femur prox. proj. auf Ebene Femur coronar	64.8 mm	68.4 mm	79.5 mm		0 mm	0 mm	0 mm
Ansichten > Ansicht Werkzeuge varus valgus Femur > Endpunkt Verlängerung der Senkrechten auf Kondylenachse	58.7 mm	74.8 mm	74.4 mm		5 mm links	8.9 mm posterior	0 mm superior
Ansichten > Ansicht Werkzeuge varus valgus Femur > Endpunkt Senkrechte auf Kondylenachse	75.6 mm	21.2 mm	118.3 mm		2.1 mm rechts	62.1 mm anterior	0 mm inferior
Ansichten > Ansicht Werkzeuge varus valgus Femur > Verlängerung der Senkrechten auf Kondylenachse	11.8 mm	37.6 mm	30.8 mm	50 mm	5 mm links	49.8 mm posterior	0 mm	50 mm
Ansichten > Ansicht Werkzeuge varus valgus Femur > Senkrechte auf Kondylenachse	5 mm	16 mm	13.1 mm	21.3 mm	2.1 mm rechts	21.2 mm anterior	0 mm	21.3 mm
Ansichten > Ansicht Werkzeuge varus valgus Femur > Kondylenachse proj. auf Ebene Femur coronar	12.7 mm	2.2 mm	2.2 mm	13.1 mm	13 mm links	1.3 mm anterior	0 mm	13.1 mm
Ansichten > Ansicht Werkzeuge varus valgus Femur > Kondylenachse	12.7 mm	2.2 mm	2.2 mm	13.1 mm	13 mm links	1.3 mm anterior	0 mm	13.1 mm
Ansichten > Ansicht Werkzeuge varus valgus Femur > Femurachse proj. auf Ebene Femur coronar
Ansichten > Ansicht Werkzeuge varus valgus Femur > Femurachse	5.7 mm	31.3 mm	25.7 mm	40.9 mm	0 mm	40.9 mm posterior	0 mm	40.9 mm
Ansichten > Ansicht Werkzeuge varus valgus Femur > varus valgus Femur proj.	8.6 °	0.2 °	7.2 °	5.7 °	0 °	0 °	5.7 °	5.7 °
Ansichten > Ansicht Werkzeuge varus valgus Femur > Femur coronar
Ansichten > Ansicht Werkzeuge varus valgus Femur > ks femur
Ansichten > Ansicht Werkzeuge Torsionswinkel Tibia > Tibiaachse proximal	83.3 mm	43 mm	176.3 mm		5.4 mm rechts	82.9 mm anterior	58.7 mm inferior
Ansichten > Ansicht Werkzeuge Torsionswinkel Tibia > Tibiaachse distal	86.5 mm	64.9 mm	211.2 mm		6.7 mm rechts	88.6 mm anterior	99.7 mm inferior
Ansichten > Ansicht Werkzeuge Torsionswinkel Tibia > prox. Tibiahinterkante medial proj. auf Ebene Tibia axial	84.6 mm	74.6 mm	205.3 mm		6.3 mm rechts	77.3 mm anterior	101.3 mm inferior
Ansichten > Ansicht Werkzeuge Torsionswinkel Tibia > prox. Tibiahinterkante medial	78.8 mm	35.5 mm	143 mm		3.9 mm rechts	67.1 mm anterior	28.2 mm inferior
Ansichten > Ansicht Werkzeuge Torsionswinkel Tibia > prox. Tibiahinterkante lateral proj. auf Ebene Tibia axial	74.6 mm	75.1 mm	205.9 mm		3.6 mm links	75.9 mm anterior	101.8 mm inferior
Ansichten > Ansicht Werkzeuge Torsionswinkel Tibia > prox. Tibiahinterkante lateral	68.9 mm	36.8 mm	144.8 mm		6 mm links	65.9 mm anterior	30.2 mm inferior
Ansichten > Ansicht Werkzeuge Torsionswinkel Tibia > dist. Tibiavorderkante medial proj. auf Ebene Tibia axial	92.7 mm	60.3 mm	213.5 mm		12.2 mm rechts	94.5 mm anterior	98.7 mm inferior
Ansichten > Ansicht Werkzeuge Torsionswinkel Tibia > dist. Tibiavorderkante medial	93.7 mm	67.2 mm	224.5 mm		12.6 mm rechts	96.3 mm anterior	111.5 mm inferior
Ansichten > Ansicht Werkzeuge Torsionswinkel Tibia > dist. Tibiavorderkante lateral proj. auf Ebene Tibia axial	83.4 mm	59.2 mm	215.1 mm		2.6 mm rechts	95.1 mm anterior	98.9 mm inferior
Ansichten > Ansicht Werkzeuge Torsionswinkel Tibia > dist. Tibiavorderkante lateral	84.5 mm	66.6 mm	227 mm		3.1 mm rechts	97 mm anterior	112.8 mm inferior
Ansichten > Ansicht Werkzeuge Torsionswinkel Tibia > prox. Tibiahinterkante proj. auf Ebene Tibia axial	10 mm	0.5 mm	0.6 mm	10.1 mm	10 mm rechts	1.4 mm anterior	0.5 mm superior	10.1 mm
Ansichten > Ansicht Werkzeuge Torsionswinkel Tibia > prox. Tibiahinterkante	9.9 mm	1.3 mm	1.8 mm	10.2 mm	9.9 mm rechts	1.2 mm anterior	2 mm superior	10.2 mm
Ansichten > Ansicht Werkzeuge Torsionswinkel Tibia > dist. Tibiavorderkante proj. auf Ebene Tibia axial	9.4 mm	1.2 mm	1.6 mm	9.6 mm	9.5 mm rechts	0.6 mm posterior	0.2 mm superior	9.6 mm
Ansichten > Ansicht Werkzeuge Torsionswinkel Tibia > dist. Tibiavorderkante	9.3 mm	0.6 mm	2.5 mm	9.6 mm	9.5 mm rechts	0.7 mm posterior	1.2 mm superior	9.6 mm
Ansichten > Ansicht Werkzeuge Torsionswinkel Tibia > Torsionswinkel proj. auf Ebene Tibia axial	6.3 °	78.3 °	10.1 °	11.8 °	1.6 °	138.3 °	11.7 °	11.8 °
Ansichten > Ansicht Werkzeuge Torsionswinkel Tibia > Tibia axial
Ansichten > Ansicht Werkzeuge Torsionswinkel Tibia > ks tibia prox.
Ansichten > Ansicht Werkzeuge Tibiotalare Torsion (TTT) > Tibiaachse proximal	83.3 mm	43 mm	176.3 mm		5.4 mm rechts	82.9 mm anterior	58.7 mm inferior
Ansichten > Ansicht Werkzeuge Tibiotalare Torsion (TTT) > Tibiaachse distal	86.5 mm	64.9 mm	211.2 mm		6.7 mm rechts	88.6 mm anterior	99.7 mm inferior
Ansichten > Ansicht Werkzeuge Tibiotalare Torsion (TTT) > Talus medial proj. auf Ebene Tibia axial	90.9 mm	60.8 mm	213.4 mm		10.5 mm rechts	93.8 mm anterior	98.8 mm inferior
Ansichten > Ansicht Werkzeuge Tibiotalare Torsion (TTT) > Talus medial	92.3 mm	69.9 mm	228 mm		11 mm rechts	96.2 mm anterior	115.9 mm inferior
Ansichten > Ansicht Werkzeuge Tibiotalare Torsion (TTT) > Talus lateral proj. auf Ebene Tibia axial	82.2 mm	59.7 mm	214.9 mm		1.6 mm rechts	94.4 mm anterior	99.1 mm inferior
Ansichten > Ansicht Werkzeuge Tibiotalare Torsion (TTT) > Talus lateral	83.8 mm	70.1 mm	231.5 mm		2.2 mm rechts	97.1 mm anterior	118.5 mm inferior
Ansichten > Ansicht Werkzeuge Tibiotalare Torsion (TTT) > dist. Tibiavorderkante medial proj. auf Ebene Tibia axial	92.7 mm	60.3 mm	213.5 mm		12.2 mm rechts	94.5 mm anterior	98.7 mm inferior
Ansichten > Ansicht Werkzeuge Tibiotalare Torsion (TTT) > dist. Tibiavorderkante medial	93.7 mm	67.2 mm	224.5 mm		12.6 mm rechts	96.3 mm anterior	111.5 mm inferior
Ansichten > Ansicht Werkzeuge Tibiotalare Torsion (TTT) > dist. Tibiavorderkante lateral proj. auf Ebene Tibia axial	83.4 mm	59.2 mm	215.1 mm		2.6 mm rechts	95.1 mm anterior	98.9 mm inferior
Ansichten > Ansicht Werkzeuge Tibiotalare Torsion (TTT) > dist. Tibiavorderkante lateral	84.5 mm	66.6 mm	227 mm		3.1 mm rechts	97 mm anterior	112.8 mm inferior
Ansichten > Ansicht Werkzeuge Tibiotalare Torsion (TTT) > Talusachse proj. auf Ebene Tibia axial	8.7 mm	1.1 mm	1.5 mm	8.9 mm	8.9 mm links	0.6 mm anterior	0.2 mm inferior	8.9 mm
Ansichten > Ansicht Werkzeuge Tibiotalare Torsion (TTT) > dist. Tibiavorderkante proj. auf Ebene Tibia axial	9.4 mm	1.2 mm	1.6 mm	9.6 mm	9.5 mm rechts	0.6 mm posterior	0.2 mm superior	9.6 mm
Ansichten > Ansicht Werkzeuge Tibiotalare Torsion (TTT) > Tibiotalare Torsion (TTT) proj.	0 °	0 °	0 °	0 °	0 °	0.1 °	0 °	0 °
Ansichten > Ansicht Werkzeuge Tibiotalare Torsion (TTT) > Tibia axial
Ansichten > Ansicht Werkzeuge Tibiotalare Torsion (TTT) > ks tibia prox.
Ansichten > Ansicht Werkzeuge FTR > prox. Tibiahinterkante medial proj. auf Ebene Tibia axial	84.6 mm	74.6 mm	205.3 mm		6.3 mm rechts	77.3 mm anterior	101.3 mm inferior
Ansichten > Ansicht Werkzeuge FTR > prox. Tibiahinterkante medial	78.8 mm	35.5 mm	143 mm		3.9 mm rechts	67.1 mm anterior	28.2 mm inferior
Ansichten > Ansicht Werkzeuge FTR > prox. Tibiahinterkante lateral proj. auf Ebene Tibia axial	74.6 mm	75.1 mm	205.9 mm		3.6 mm links	75.9 mm anterior	101.8 mm inferior
Ansichten > Ansicht Werkzeuge FTR > prox. Tibiahinterkante lateral	68.9 mm	36.8 mm	144.8 mm		6 mm links	65.9 mm anterior	30.2 mm inferior
Ansichten > Ansicht Werkzeuge FTR > Kondyle medial proj. auf Ebene Tibia axial	85.8 mm	78.1 mm	203 mm		8.1 mm rechts	73.3 mm anterior	101.8 mm inferior
Ansichten > Ansicht Werkzeuge FTR > Kondyle medial	79.3 mm	34 mm	132.6 mm		5.4 mm rechts	61.8 mm anterior	19.3 mm inferior
Ansichten > Ansicht Werkzeuge FTR > Kondyle lateral proj auf Ebene Tibia axial	73.1 mm	76.1 mm	205.5 mm		4.9 mm links	74.6 mm anterior	102 mm inferior
Ansichten > Ansicht Werkzeuge FTR > Kondyle lateral	66.5 mm	31.8 mm	134.8 mm		7.7 mm links	63.1 mm anterior	19.3 mm inferior
Ansichten > Ansicht Werkzeuge FTR > prox. Tibiahinterkante proj. auf Ebene Tibia axial	10 mm	0.5 mm	0.6 mm	10.1 mm	10 mm rechts	1.4 mm anterior	0.5 mm superior	10.1 mm
Ansichten > Ansicht Werkzeuge FTR > prox. Tibiahinterkante	9.9 mm	1.3 mm	1.8 mm	10.2 mm	9.9 mm rechts	1.2 mm anterior	2 mm superior	10.2 mm
Ansichten > Ansicht Werkzeuge FTR > Kondylenachse	12.7 mm	2.2 mm	2.2 mm	13.1 mm	13 mm links	1.3 mm anterior	0 mm	13.1 mm
Ansichten > Ansicht Werkzeuge FTR > Kondyle proj. auf Ebene Tibia axial	12.7 mm	2 mm	2.5 mm	13.1 mm	13 mm links	1.3 mm anterior	0.2 mm inferior	13.1 mm
Ansichten > Ansicht Werkzeuge FTR > FTR (femorotibial Rotation) proj.	7.5 °	82 °	12.2 °	14.2 °	2 °	149.5 °	14 °	14.2 °
Ansichten > Ansicht Werkzeuge FTR > Tibia axial
Ansichten > Ansicht Werkzeuge FTR > ks tibia prox.
Ansichten > Ansicht Werkzeuge AT-Winkel (best. mittels Ebene) > TMP B	80.7 mm	67.7 mm	75 mm		16.1 mm rechts	0 mm anterior	3.5 mm superior
Ansichten > Ansicht Werkzeuge AT-Winkel (best. mittels Ebene) > tmp A	77.8 mm	69.7 mm	78.2 mm		13.1 mm rechts	0 mm anterior	0.2 mm inferior
Ansichten > Ansicht Werkzeuge AT-Winkel (best. mittels Ebene) > TMP6	87 mm	66 mm	71.6 mm		22.6 mm rechts	0 mm anterior	7 mm superior
Ansichten > Ansicht Werkzeuge AT-Winkel (best. mittels Ebene) > TMP5	65.2 mm	113.9 mm	32.6 mm		9.6 mm rechts	64.2 mm posterior	7 mm superior
Ansichten > Ansicht Werkzeuge AT-Winkel (best. mittels Ebene) > Kondyle medial	79.3 mm	34 mm	132.6 mm		5.4 mm rechts	61.8 mm anterior	19.3 mm inferior
Ansichten > Ansicht Werkzeuge AT-Winkel (best. mittels Ebene) > Kondyle lateral	66.5 mm	31.8 mm	134.8 mm		7.7 mm links	63.1 mm anterior	19.3 mm inferior
Ansichten > Ansicht Werkzeuge AT-Winkel (best. mittels Ebene) > Femurkopfmittelpunkt	70.9 mm	82.6 mm	58.4 mm		9.6 mm rechts	23.3 mm posterior	7 mm superior
Ansichten > Ansicht Werkzeuge AT-Winkel (best. mittels Ebene) > Femurachsenpunkt proximal	64.8 mm	68.4 mm	79.5 mm		0 mm	0 mm	0 mm
Ansichten > Ansicht Werkzeuge AT-Winkel (best. mittels Ebene) > Femurachsenpunkt distal	70.5 mm	37.2 mm	105.2 mm		0 mm	40.9 mm anterior	0 mm
Ansichten > Ansicht Werkzeuge AT-Winkel (best. mittels Ebene) > Femur Hals Basis manuell Pro	64.9 mm	68.6 mm	79.6 mm		0 mm rechts	0 mm anterior	0.2 mm inferior
Ansichten > Ansicht Werkzeuge AT-Winkel (best. mittels Ebene) > Femur Hals Basis manuell	63.5 mm	76 mm	73.5 mm		0 mm rechts	9.8 mm posterior	0.2 mm inferior
Ansichten > Ansicht Werkzeuge AT-Winkel (best. mittels Ebene) > Femur Hals Basis (ermittelt durch Proj. auf Ebene manuell)	65.2 mm	80.7 mm	64.7 mm		3.1 mm rechts	18.6 mm posterior	3.5 mm superior
Ansichten > Ansicht Werkzeuge AT-Winkel (best. mittels Ebene) > Femur Hals Basis (Ebene) proj. auf Ebene Femur axial	67.8 mm	66.5 mm	76.5 mm		3.1 mm rechts	0 mm anterior	3.5 mm superior
Ansichten > Ansicht Werkzeuge AT-Winkel (best. mittels Ebene) > AxPro_Kopfszentrum	74.1 mm	64.8 mm	73 mm		9.6 mm rechts	0 mm anterior	7 mm superior
Ansichten > Ansicht Werkzeuge AT-Winkel (best. mittels Ebene) > AxPro_Kondyle medial	70.7 mm	81.2 mm	93.7 mm		5.4 mm rechts	0 mm anterior	19.3 mm inferior
Ansichten > Ansicht Werkzeuge AT-Winkel (best. mittels Ebene) > AxPro_Kondyle lateral	57.8 mm	80.1 mm	95.1 mm		7.7 mm links	0 mm anterior	19.3 mm inferior
Ansichten > Ansicht Werkzeuge AT-Winkel (best. mittels Ebene) > Neue Linie 31	12.9 mm	1.2 mm	1.4 mm	13 mm	13 mm rechts	0 mm	0 mm	13 mm
Ansichten > Ansicht Werkzeuge AT-Winkel (best. mittels Ebene) > Kopfzentrum - Femur Hals Basis (manuell) Linie	7.4 mm	6.6 mm	15.1 mm	18 mm	9.5 mm links	13.5 mm anterior	7.2 mm inferior	18 mm
Ansichten > Ansicht Werkzeuge AT-Winkel (best. mittels Ebene) > Kopfzentrum - Femur Hals Basis (durch Ebene) Linie	5.7 mm	1.9 mm	6.4 mm	8.7 mm	6.5 mm links	4.7 mm anterior	3.5 mm inferior	8.7 mm
Ansichten > Ansicht Werkzeuge AT-Winkel (best. mittels Ebene) > Kondyle_Femur Hals Basis Prox	12.9 mm	1.2 mm	1.4 mm	13 mm	13 mm rechts	0 mm	0 mm	13 mm
Ansichten > Ansicht Werkzeuge AT-Winkel (best. mittels Ebene) > Kondyle_AxPro_Kopfzentrum	12.9 mm	1.2 mm	1.4 mm	13 mm	13 mm rechts	0 mm	0 mm	13 mm
Ansichten > Ansicht Werkzeuge AT-Winkel (best. mittels Ebene) > Femurachse Kopfzentrum	5.7 mm	31.3 mm	25.7 mm	40.9 mm	0 mm	40.9 mm posterior	0 mm	40.9 mm
Ansichten > Ansicht Werkzeuge AT-Winkel (best. mittels Ebene) > Femurachse	5.7 mm	31.3 mm	25.7 mm	40.9 mm	0 mm	40.9 mm posterior	0 mm	40.9 mm
Ansichten > Ansicht Werkzeuge AT-Winkel (best. mittels Ebene) > AxPro_Kondyle	12.9 mm	1.2 mm	1.4 mm	13 mm	13 mm rechts	0 mm	0 mm	13 mm
Ansichten > Ansicht Werkzeuge AT-Winkel (best. mittels Ebene) > Winkel Schenkelhalsachse Femurachse (mittels Ebene manuell)	128 °	143.7 °	95.5 °	122.3 °	93.9 °	140.4 °	126.4 °	122.3 °
Ansichten > Ansicht Werkzeuge AT-Winkel (best. mittels Ebene) > Winkel Schenkelhalsachse Femurachse (Femur Hals Basis manuell definiert)	141.4 °	153.1 °	121.5 °	138.5 °	90.4 °	152 °	144.7 °	138.5 °
Ansichten > Ansicht Werkzeuge AT-Winkel (best. mittels Ebene) > Antetorsionswinkel korrigiert	22.1 °	65.2 °	19.9 °	28.5 °	28.5 °	118.9 °	0 °	28.5 °
Ansichten > Ansicht Werkzeuge AT-Winkel (best. mittels Ebene) > Antetorsionswinkel (über Ebene manuell bestimmt) proj	38.2 °	144.2 °	32.8 °	48.7 °	48.7 °	180 °	0 °	48.7 °
Ansichten > Ansicht Werkzeuge AT-Winkel (best. mittels Ebene) > Antetorsionswinkel (Femur Hals Basis manuell) proj	29.2 °	68.9 °	27.3 °	37.1 °	37.1 °	90 °	0 °	37.1 °
Ansichten > Ansicht Werkzeuge AT-Winkel (best. mittels Ebene) > Femur axial
Ansichten > Ansicht Werkzeuge AT-Winkel (best. mittels Ebene) > Ebene manuell
Ansichten > Ansicht Werkzeuge AT-Winkel (best. mittels Ebene) > ks femur
Ansichten > Ansicht Werkzeuge AT-Winkel (best. mittels Ebene) > Kopie ks femur
Ansichten > Ansicht Werkzeuge AT-Winkel (best. mittels Ebene) > Punkte auf Kopf
Werkzeuge > Punkte > tmp zur Definition der Senkrechten auf tibia vk und hk	84.9 mm	54 mm	193.7 mm		6.1 mm rechts	85.8 mm anterior	79.2 mm inferior
Werkzeuge > Punkte > tmp proj. auf Ebene tibia coronar	84.9 mm	54 mm	193.7 mm		6.1 mm rechts	85.8 mm anterior	79.2 mm inferior
Werkzeuge > Punkte > TMP B	80.7 mm	67.7 mm	75 mm		16.1 mm rechts	0 mm anterior	3.5 mm superior
Werkzeuge > Punkte > tmp A	77.8 mm	69.7 mm	78.2 mm		13.1 mm rechts	0 mm anterior	0.2 mm inferior
Werkzeuge > Punkte > TMP6	87 mm	66 mm	71.6 mm		22.6 mm rechts	0 mm anterior	7 mm superior
Werkzeuge > Punkte > TMP5	65.2 mm	113.9 mm	32.6 mm		9.6 mm rechts	64.2 mm posterior	7 mm superior
Werkzeuge > Punkte > Tibiaachse proximal	83.3 mm	43 mm	176.3 mm		5.4 mm rechts	82.9 mm anterior	58.7 mm inferior
Werkzeuge > Punkte > Tibiaachse distal	86.5 mm	64.9 mm	211.2 mm		6.7 mm rechts	88.6 mm anterior	99.7 mm inferior
Werkzeuge > Punkte > Talus medial proj. auf Ebene Tibia axial	90.9 mm	60.8 mm	213.4 mm		10.5 mm rechts	93.8 mm anterior	98.8 mm inferior
Werkzeuge > Punkte > Talus medial	92.3 mm	69.9 mm	228 mm		11 mm rechts	96.2 mm anterior	115.9 mm inferior
Werkzeuge > Punkte > Talus lateral proj. auf Ebene Tibia axial	82.2 mm	59.7 mm	214.9 mm		1.6 mm rechts	94.4 mm anterior	99.1 mm inferior
Werkzeuge > Punkte > Talus lateral	83.8 mm	70.1 mm	231.5 mm		2.2 mm rechts	97.1 mm anterior	118.5 mm inferior
Werkzeuge > Punkte > prox. Tibiahinterkante medial proj. auf Ebene tibia coronar (varus valgus)	80.6 mm	23.3 mm	144.9 mm		4.4 mm rechts	77.8 mm anterior	21.9 mm inferior
Werkzeuge > Punkte > prox. Tibiahinterkante medial proj. auf Ebene tibia coronar	78.6 mm	26 mm	149 mm		2.2 mm rechts	78.1 mm anterior	26.7 mm inferior
Werkzeuge > Punkte > prox. Tibiahinterkante medial proj. auf Ebene Tibia axial	84.6 mm	74.6 mm	205.3 mm		6.3 mm rechts	77.3 mm anterior	101.3 mm inferior
Werkzeuge > Punkte > prox. Tibiahinterkante medial (varus valgus)	80.7 mm	30 mm	140.7 mm		5.6 mm rechts	70.1 mm anterior	23 mm inferior
Werkzeuge > Punkte > prox. Tibiahinterkante medial	78.8 mm	35.5 mm	143 mm		3.9 mm rechts	67.1 mm anterior	28.2 mm inferior
Werkzeuge > Punkte > prox. Tibiahinterkante lateral proj. auf Ebene tibia coronar (varus valgus)	68.9 mm	24.2 mm	145.9 mm		7.2 mm links	76.2 mm anterior	22.9 mm inferior
Werkzeuge > Punkte > prox. Tibiahinterkante lateral proj. auf Ebene tibia coronar	68.7 mm	27.3 mm	150.8 mm		7.7 mm links	76.9 mm anterior	28.7 mm inferior
Werkzeuge > Punkte > prox. Tibiahinterkante lateral proj. auf Ebene Tibia axial	74.6 mm	75.1 mm	205.9 mm		3.6 mm links	75.9 mm anterior	101.8 mm inferior
Werkzeuge > Punkte > prox. Tibiahinterkante lateral (varus valgus)	69.1 mm	30.6 mm	141.8 mm		6 mm links	68.7 mm anterior	23.9 mm inferior
Werkzeuge > Punkte > prox. Tibiahinterkante lateral	68.9 mm	36.8 mm	144.8 mm		6 mm links	65.9 mm anterior	30.2 mm inferior
Werkzeuge > Punkte > Kondyle medial proj. auf Ebene Tibia axial	85.8 mm	78.1 mm	203 mm		8.1 mm rechts	73.3 mm anterior	101.8 mm inferior
Werkzeuge > Punkte > Kondyle medial proj. auf Ebene Femur coronar	78.7 mm	21.7 mm	117.8 mm		5.4 mm rechts	61.8 mm anterior	0 mm
Werkzeuge > Punkte > Kondyle medial	79.3 mm	34 mm	132.6 mm		5.4 mm rechts	61.8 mm anterior	19.3 mm inferior
Werkzeuge > Punkte > Kondyle lateral proj auf Ebene Tibia axial	73.1 mm	76.1 mm	205.5 mm		4.9 mm links	74.6 mm anterior	102 mm inferior
Werkzeuge > Punkte > Kondyle lateral proj auf Ebene Femur coronar	66 mm	19.5 mm	120 mm		7.7 mm links	63.1 mm anterior	0 mm superior
Werkzeuge > Punkte > Kondyle lateral	66.5 mm	31.8 mm	134.8 mm		7.7 mm links	63.1 mm anterior	19.3 mm inferior
Werkzeuge > Punkte > Femurkopfmittelpunkt	70.9 mm	82.6 mm	58.4 mm		9.6 mm rechts	23.3 mm posterior	7 mm superior
Werkzeuge > Punkte > Femurachsenpunkt proximal	64.8 mm	68.4 mm	79.5 mm		0 mm	0 mm	0 mm
Werkzeuge > Punkte > Femurachsenpunkt distal	70.5 mm	37.2 mm	105.2 mm		0 mm	40.9 mm anterior	0 mm
Werkzeuge > Punkte > Femur prox. proj. auf Ebene Femur coronar	64.8 mm	68.4 mm	79.5 mm		0 mm	0 mm	0 mm
Werkzeuge > Punkte > Femur Hals Basis proj. auf Ebene Femur coronar	65.3 mm	82.9 mm	67.4 mm		3.1 mm rechts	18.6 mm posterior	0 mm
Werkzeuge > Punkte > Femur Hals Basis manuell Pro	64.9 mm	68.6 mm	79.6 mm		0 mm rechts	0 mm anterior	0.2 mm inferior
Werkzeuge > Punkte > Femur Hals Basis manuell	63.5 mm	76 mm	73.5 mm		0 mm rechts	9.8 mm posterior	0.2 mm inferior
Werkzeuge > Punkte > Femur Hals Basis (ermittelt durch Proj. auf Ebene manuell)	65.2 mm	80.7 mm	64.7 mm		3.1 mm rechts	18.6 mm posterior	3.5 mm superior
Werkzeuge > Punkte > Femur Hals Basis (Ebene) proj. auf Ebene Femur axial	67.8 mm	66.5 mm	76.5 mm		3.1 mm rechts	0 mm anterior	3.5 mm superior
Werkzeuge > Punkte > Endpunkt Verlängerung der Senkrechten auf Kondylenachse	58.7 mm	74.8 mm	74.4 mm		5 mm links	8.9 mm posterior	0 mm superior
Werkzeuge > Punkte > Endpunkt Senkrechte auf Kondylenachse	75.6 mm	21.2 mm	118.3 mm		2.1 mm rechts	62.1 mm anterior	0 mm inferior
Werkzeuge > Punkte > Ende der Verlängerung Senkrechte auf tibia vk (varus valgus)	82.2 mm	27.5 mm	151.4 mm		5.7 mm rechts	79.1 mm anterior	29.7 mm inferior
Werkzeuge > Punkte > Ende der Senkrechte auf tibia hk (varus valgus)	78.5 mm	23.5 mm	145 mm		2.3 mm rechts	77.5 mm anterior	22.1 mm inferior
Werkzeuge > Punkte > dist. Tibiavorderkante medial proj. auf Ebene tibia coronar (varus valgus)	91.4 mm	72.5 mm	223.4 mm		10.8 mm rechts	91.2 mm anterior	114.1 mm inferior
Werkzeuge > Punkte > dist. Tibiavorderkante medial proj. auf Ebene tibia coronar	93.8 mm	71.5 mm	221.8 mm		13.4 mm rechts	91.3 mm anterior	112.2 mm inferior
Werkzeuge > Punkte > dist. Tibiavorderkante medial proj. auf Ebene Tibia axial	92.7 mm	60.3 mm	213.5 mm		12.2 mm rechts	94.5 mm anterior	98.7 mm inferior
Werkzeuge > Punkte > dist. Tibiavorderkante medial (varus valgus)	91.4 mm	72.5 mm	223.5 mm		10.8 mm rechts	91.2 mm anterior	114.1 mm inferior
Werkzeuge > Punkte > dist. Tibiavorderkante medial	93.7 mm	67.2 mm	224.5 mm		12.6 mm rechts	96.3 mm anterior	111.5 mm inferior
Werkzeuge > Punkte > dist. Tibiavorderkante lateral proj. auf Ebene tibia coronar (varus valgus)	83.1 mm	72.9 mm	223.7 mm		2.7 mm rechts	90 mm anterior	114.3 mm inferior
Werkzeuge > Punkte > dist. Tibiavorderkante lateral proj. auf Ebene tibia coronar	84.6 mm	72.5 mm	223.2 mm		4.1 mm rechts	90.1 mm anterior	113.7 mm inferior
Werkzeuge > Punkte > dist. Tibiavorderkante lateral proj. auf Ebene Tibia axial	83.4 mm	59.2 mm	215.1 mm		2.6 mm rechts	95.1 mm anterior	98.9 mm inferior
Werkzeuge > Punkte > dist. Tibiavorderkante lateral (varus valgus)	83.1 mm	72.1 mm	224.2 mm		2.6 mm rechts	90.9 mm anterior	114.2 mm inferior
Werkzeuge > Punkte > dist. Tibiavorderkante lateral	84.5 mm	66.6 mm	227 mm		3.1 mm rechts	97 mm anterior	112.8 mm inferior
Werkzeuge > Punkte > AxPro_Kopfszentrum	74.1 mm	64.8 mm	73 mm		9.6 mm rechts	0 mm anterior	7 mm superior
Werkzeuge > Punkte > AxPro_Kondyle medial	70.7 mm	81.2 mm	93.7 mm		5.4 mm rechts	0 mm anterior	19.3 mm inferior
Werkzeuge > Punkte > AxPro_Kondyle lateral	57.8 mm	80.1 mm	95.1 mm		7.7 mm links	0 mm anterior	19.3 mm inferior
Werkzeuge > Linien > Verlängerung Senkrechte auf tibia vk (varus valgus)	2.7 mm	26.5 mm	42.3 mm	50 mm	0.4 mm links	6.7 mm posterior	49.5 mm superior	50 mm
Werkzeuge > Linien > Verlängerung der Senkrechten auf Kondylenachse	11.8 mm	37.6 mm	30.8 mm	50 mm	5 mm links	49.8 mm posterior	0 mm	50 mm
Werkzeuge > Linien > transkondyläre Achse	12.7 mm	2.2 mm	2.2 mm	13.1 mm	13 mm rechts	1.3 mm posterior	0 mm	13.1 mm
Werkzeuge > Linien > Tibiaachse	3.2 mm	21.9 mm	35 mm	41.4 mm	1.3 mm links	5.7 mm posterior	41 mm superior	41.4 mm
Werkzeuge > Linien > Talusachse proj. auf Ebene Tibia axial	8.7 mm	1.1 mm	1.5 mm	8.9 mm	8.9 mm links	0.6 mm anterior	0.2 mm inferior	8.9 mm
Werkzeuge > Linien > Senkrechte auf Kondylenachse	5 mm	16 mm	13.1 mm	21.3 mm	2.1 mm rechts	21.2 mm anterior	0 mm	21.3 mm
Werkzeuge > Linien > Senkrechte auf dist. Tibiavorderkante in Ebene tibia coronar (varus valgus)	1.9 mm	18.7 mm	29.9 mm	35.3 mm	0.3 mm rechts	4.7 mm anterior	35 mm inferior	35.3 mm
Werkzeuge > Linien > Senkrecht auf prox. Tibiahinterkante in Ebene tibia coronar (varus valgus)	6.4 mm	30.5 mm	48.7 mm	57.8 mm	3.8 mm links	8.2 mm posterior	57.1 mm superior	57.8 mm
Werkzeuge > Linien > prox. Tibiahinterkante proj. auf Ebene Tibia axial	10 mm	0.5 mm	0.6 mm	10.1 mm	10 mm rechts	1.4 mm anterior	0.5 mm superior	10.1 mm
Werkzeuge > Linien > prox. Tibiahinterkante proj auf Ebene tibia coronar (varus valgus)	11.7 mm	0.8 mm	1 mm	11.7 mm	11.6 mm rechts	1.6 mm anterior	1 mm superior	11.7 mm
Werkzeuge > Linien > prox. Tibiahinterkante proj auf Ebene tibia coronar	9.9 mm	1.3 mm	1.8 mm	10.2 mm	9.9 mm rechts	1.2 mm anterior	2 mm superior	10.2 mm
Werkzeuge > Linien > prox. Tibiahinterkante (varus valgus)	11.7 mm	0.6 mm	1.1 mm	11.7 mm	11.6 mm rechts	1.4 mm anterior	1 mm superior	11.7 mm
Werkzeuge > Linien > prox. Tibiahinterkante	9.9 mm	1.3 mm	1.8 mm	10.2 mm	9.9 mm rechts	1.2 mm anterior	2 mm superior	10.2 mm
Werkzeuge > Linien > prox. femorale Längsachse	1.3 mm	7.6 mm	6 mm	9.8 mm	0 mm rechts	9.8 mm posterior	0.2 mm inferior	9.8 mm
Werkzeuge > Linien > Neue Linie 31	12.9 mm	1.2 mm	1.4 mm	13 mm	13 mm rechts	0 mm	0 mm	13 mm
Werkzeuge > Linien > Lot von Femurkopfmittelpunk	5.7 mm	1.9 mm	6.4 mm	8.7 mm	6.5 mm links	4.7 mm anterior	3.5 mm inferior	8.7 mm
Werkzeuge > Linien > Kopfzentrum - Femur Hals Basis (manuell) Linie	7.4 mm	6.6 mm	15.1 mm	18 mm	9.5 mm links	13.5 mm anterior	7.2 mm inferior	18 mm
Werkzeuge > Linien > Kopfzentrum - Femur Hals Basis (durch Ebene) Linie	5.7 mm	1.9 mm	6.4 mm	8.7 mm	6.5 mm links	4.7 mm anterior	3.5 mm inferior	8.7 mm
Werkzeuge > Linien > Kondyle_Femur Hals Basis Prox	12.9 mm	1.2 mm	1.4 mm	13 mm	13 mm rechts	0 mm	0 mm	13 mm
Werkzeuge > Linien > Kondyle_AxPro_Kopfzentrum	12.9 mm	1.2 mm	1.4 mm	13 mm	13 mm rechts	0 mm	0 mm	13 mm
Werkzeuge > Linien > Kondylenachse proj. auf Ebene Femur coronar	12.7 mm	2.2 mm	2.2 mm	13.1 mm	13 mm links	1.3 mm anterior	0 mm	13.1 mm
Werkzeuge > Linien > Kondylenachse	12.7 mm	2.2 mm	2.2 mm	13.1 mm	13 mm links	1.3 mm anterior	0 mm	13.1 mm
Werkzeuge > Linien > Kondyle proj. auf Ebene Tibia axial	12.7 mm	2 mm	2.5 mm	13.1 mm	13 mm links	1.3 mm anterior	0.2 mm inferior	13.1 mm
Werkzeuge > Linien > Femurachse proj. auf Ebene Femur coronar
Werkzeuge > Linien > Femurachse Kopfzentrum	5.7 mm	31.3 mm	25.7 mm	40.9 mm	0 mm	40.9 mm posterior	0 mm	40.9 mm
Werkzeuge > Linien > Femurachse	5.7 mm	31.3 mm	25.7 mm	40.9 mm	0 mm	40.9 mm posterior	0 mm	40.9 mm
Werkzeuge > Linien > dist. Tibiavorderkante proj. auf Ebene tibia coronar (varus valgus)	8.2 mm	0.3 mm	0.3 mm	8.2 mm	8.1 mm rechts	1.2 mm anterior	0.2 mm superior	8.2 mm
Werkzeuge > Linien > dist. Tibiavorderkante proj. auf Ebene tibia coronar	9.2 mm	1 mm	1.4 mm	9.4 mm	9.2 mm rechts	1.2 mm anterior	1.5 mm superior	9.4 mm
Werkzeuge > Linien > dist. Tibiavorderkante proj. auf Ebene Tibia axial	9.4 mm	1.2 mm	1.6 mm	9.6 mm	9.5 mm rechts	0.6 mm posterior	0.2 mm superior	9.6 mm
Werkzeuge > Linien > dist. Tibiavorderkante (varus valgus)	8.2 mm	0.4 mm	0.8 mm	8.3 mm	8.3 mm rechts	0.4 mm anterior	0.1 mm superior	8.3 mm
Werkzeuge > Linien > dist. Tibiavorderkante	9.3 mm	0.6 mm	2.5 mm	9.6 mm	9.5 mm rechts	0.7 mm posterior	1.2 mm superior	9.6 mm
Werkzeuge > Linien > AxPro_Kondyle	12.9 mm	1.2 mm	1.4 mm	13 mm	13 mm rechts	0 mm	0 mm	13 mm
Werkzeuge > Winkel > Winkel Schenkelhalsachse Femurachse (mittels Ebene manuell)	128 °	143.7 °	95.5 °	122.3 °	93.9 °	140.4 °	126.4 °	122.3 °
Werkzeuge > Winkel > Winkel Schenkelhalsachse Femurachse (Femur Hals Basis manuell definiert)	141.4 °	153.1 °	121.5 °	138.5 °	90.4 °	152 °	144.7 °	138.5 °
Werkzeuge > Winkel > varus valgus Tibia proj.	3.9 °	0 °	6.1 °	3.3 °	3.3 °	0.5 °	21 °	3.3 °
Werkzeuge > Winkel > varus valgus Femur proj.	8.6 °	0.2 °	7.2 °	5.7 °	0 °	0 °	5.7 °	5.7 °
Werkzeuge > Winkel > Torsionswinkel proj. auf Ebene Tibia axial	6.3 °	78.3 °	10.1 °	11.8 °	1.6 °	138.3 °	11.7 °	11.8 °
Werkzeuge > Winkel > Tibiotalare Torsion (TTT) proj.	0 °	0 °	0 °	0 °	0 °	0.1 °	0 °	0 °
Werkzeuge > Winkel > FTR (femorotibial Rotation) proj.	7.5 °	82 °	12.2 °	14.2 °	2 °	149.5 °	14 °	14.2 °
Werkzeuge > Winkel > Antetorsionswinkel korrigiert	22.1 °	65.2 °	19.9 °	28.5 °	28.5 °	118.9 °	0 °	28.5 °
Werkzeuge > Winkel > Antetorsionswinkel (über Ebene manuell bestimmt) proj	38.2 °	144.2 °	32.8 °	48.7 °	48.7 °	180 °	0 °	48.7 °
Werkzeuge > Winkel > Antetorsionswinkel (Femur Hals Basis manuell) proj	29.2 °	68.9 °	27.3 °	37.1 °	37.1 °	90 °	0 °	37.1 °
Werkzeuge > Ebenen > Tibia coronar
Werkzeuge > Ebenen > Tibia axial
Werkzeuge > Ebenen > Femur coronar
Werkzeuge > Ebenen > Femur axial
Werkzeuge > Ebenen > Ebene manuell
Werkzeuge > Polylinien > Punkte auf Kopf
Werkzeuge > Koordinatensysteme > ks tibia prox.
Werkzeuge > Koordinatensysteme > ks femur
Werkzeuge > Koordinatensysteme > ks
Werkzeuge > Koordinatensysteme > Kopie ks femur
Werkzeuge > Variablen > Kopfachsen_tmp	-100
Werkzeuge > Variablen > 300	300
Werkzeuge > Variablen > 50	50
Werkzeuge > Variablen > -50	-50
