# Supplementary material for: 3D Slicer open-source software plug-in for vector-based angle calculation of canine hind limb alignment in computed tomographic images
Source: PLoS One. 2024 Mar 29;19(3):e0283823. doi: 10.1371/journal.pone.0283823 (PMC10980227; doi:10.1371/journal.pone.0283823)
Supplement: S2 Data — (ZIP) [file pone.0283823.s002.zip › 47.csv]

Werkzeuge Name	Datensatzkoordinatensystem X	Datensatzkoordinatensystem Y	Datensatzkoordinatensystem Z	Datensatzkoordinatensystem 3D	Patientenkoordinatensystem X	Patientenkoordinatensystem Y	Patientenkoordinatensystem Z	Patientenkoordinatensystem 3D	Extra Wert X	Extra Wert Y	Extra Wert Z	Extra Wert 3D	Extra Wert Beschreibung
Ansichten > Ergebnisse varus valgus Tibia > varus valgus Tibia proj.	1 °	0 °	2.1 °	0.9 °	1 °	0 °	2.1 °	0.9 °
Ansichten > Ergebnisse varus valgus Femur > varus valgus Femur proj.	13.5 °	0.8 °	8.9 °	7.6 °	13.5 °	0.8 °	8.9 °	7.6 °
Ansichten > Ergebnisse Torsionswinkel Tibia > Torsionswinkel proj. auf Ebene Tibia axial	0.7 °	18.3 °	1.7 °	1.8 °	0.7 °	18.3 °	1.7 °	1.8 °
Ansichten > Ergebnisse FTR (femorotibiale Rotation) proj. > FTR (femorotibial Rotation) proj.	3.9 °	60.7 °	8.8 °	9.5 °	3.9 °	60.7 °	8.8 °	9.5 °
Ansichten > Ergebnisse AT-Winkel proj. > Winkel Schenkelhalsachse Femurachse (mittels Ebene manuell)	125 °	139.4 °	98.9 °	117.5 °	125 °	139.4 °	98.9 °	117.5 °
Ansichten > Ergebnisse AT-Winkel proj. > Winkel Schenkelhalsachse Femurachse (Femur Hals Basis manuell definiert)	139.8 °	153.1 °	125.3 °	137.3 °	139.8 °	153.1 °	125.3 °	137.3 °
Ansichten > Ergebnisse AT-Winkel proj. > Antetorsionswinkel (über Ebene manuell bestimmt) proj	33 °	161.8 °	22.8 °	39.3 °	33 °	161.8 °	22.8 °	39.3 °
Ansichten > Ergebnisse AT-Winkel proj. > Antetorsionswinkel (Femur Hals Basis manuell) proj	25 °	22.7 °	18.5 °	29.3 °	25 °	22.7 °	18.5 °	29.3 °
Ansichten > Ergebnis Tibiotalare Torsion (TTT) > Tibiotalare Torsion (TTT) proj.	1.5 °	37 °	3.4 °	3.7 °	1.5 °	37 °	3.4 °	3.7 °
Ansichten > Eingaben varus valgus Tibia > Tibiaachse proximal	120.2 mm	47.7 mm	162 mm		40.2 mm rechts	32.3 mm anterior	0 mm
Ansichten > Eingaben varus valgus Tibia > Tibiaachse distal	116.4 mm	63.8 mm	198 mm		36.4 mm rechts	16.2 mm anterior	36 mm inferior
Ansichten > Eingaben varus valgus Tibia > prox. Tibiahinterkante medial (varus valgus)	122.9 mm	37.5 mm	121.4 mm		42.9 mm rechts	42.5 mm anterior	40.6 mm superior
Ansichten > Eingaben varus valgus Tibia > prox. Tibiahinterkante medial	124.1 mm	42.3 mm	123.9 mm		44.1 mm rechts	37.7 mm anterior	38.1 mm superior
Ansichten > Eingaben varus valgus Tibia > prox. Tibiahinterkante lateral (varus valgus)	134.6 mm	37.5 mm	122.2 mm		54.6 mm rechts	42.5 mm anterior	39.8 mm superior
Ansichten > Eingaben varus valgus Tibia > prox. Tibiahinterkante lateral	134.6 mm	43.3 mm	126 mm		54.6 mm rechts	36.7 mm anterior	36 mm superior
Ansichten > Eingaben varus valgus Tibia > dist. Tibiavorderkante medial (varus valgus)	111.4 mm	68.4 mm	210.4 mm		31.4 mm rechts	11.6 mm anterior	48.4 mm inferior
Ansichten > Eingaben varus valgus Tibia > dist. Tibiavorderkante medial	111 mm	62.6 mm	210 mm		31 mm rechts	17.4 mm anterior	48 mm inferior
Ansichten > Eingaben varus valgus Tibia > dist. Tibiavorderkante lateral (varus valgus)	119.2 mm	68.4 mm	210.7 mm		39.2 mm rechts	11.6 mm anterior	48.7 mm inferior
Ansichten > Eingaben varus valgus Tibia > dist. Tibiavorderkante lateral	119.8 mm	63 mm	211.5 mm		39.8 mm rechts	17 mm anterior	49.5 mm inferior
Ansichten > Eingaben varus valgus Femur > Kondyle medial	124.3 mm	41.4 mm	113.3 mm		44.3 mm rechts	38.6 mm anterior	48.7 mm superior
Ansichten > Eingaben varus valgus Femur > Kondyle lateral	137.2 mm	40.1 mm	115.8 mm		57.2 mm rechts	39.9 mm anterior	46.2 mm superior
Ansichten > Eingaben varus valgus Femur > Femurachsenpunkt proximal	133.6 mm	78.4 mm	67.3 mm		53.6 mm rechts	1.6 mm anterior	94.7 mm superior
Ansichten > Eingaben varus valgus Femur > Femurachsenpunkt distal	131.5 mm	44.1 mm	90.3 mm		51.5 mm rechts	35.9 mm anterior	71.7 mm superior
Ansichten > Eingaben Tibiotalare Torsion (TTT) > Tibiaachse proximal	120.2 mm	47.7 mm	162 mm		40.2 mm rechts	32.3 mm anterior	0 mm
Ansichten > Eingaben Tibiotalare Torsion (TTT) > Tibiaachse distal	116.4 mm	63.8 mm	198 mm		36.4 mm rechts	16.2 mm anterior	36 mm inferior
Ansichten > Eingaben Tibiotalare Torsion (TTT) > Talus medial	112.1 mm	66 mm	215.6 mm		32.1 mm rechts	14 mm anterior	53.6 mm inferior
Ansichten > Eingaben Tibiotalare Torsion (TTT) > Talus lateral	120.5 mm	66.9 mm	216.9 mm		40.5 mm rechts	13.1 mm anterior	54.9 mm inferior
Ansichten > Eingaben Tibiotalare Torsion (TTT) > dist. Tibiavorderkante medial	111 mm	62.6 mm	210 mm		31 mm rechts	17.4 mm anterior	48 mm inferior
Ansichten > Eingaben Tibiotalare Torsion (TTT) > dist. Tibiavorderkante lateral	119.8 mm	63 mm	211.5 mm		39.8 mm rechts	17 mm anterior	49.5 mm inferior
Ansichten > Eingaben Tibia Torsionswinkel > Tibiaachse proximal	120.2 mm	47.7 mm	162 mm		40.2 mm rechts	32.3 mm anterior	0 mm
Ansichten > Eingaben Tibia Torsionswinkel > Tibiaachse distal	116.4 mm	63.8 mm	198 mm		36.4 mm rechts	16.2 mm anterior	36 mm inferior
Ansichten > Eingaben Tibia Torsionswinkel > prox. Tibiahinterkante medial	124.1 mm	42.3 mm	123.9 mm		44.1 mm rechts	37.7 mm anterior	38.1 mm superior
Ansichten > Eingaben Tibia Torsionswinkel > prox. Tibiahinterkante lateral	134.6 mm	43.3 mm	126 mm		54.6 mm rechts	36.7 mm anterior	36 mm superior
Ansichten > Eingaben Tibia Torsionswinkel > dist. Tibiavorderkante medial	111 mm	62.6 mm	210 mm		31 mm rechts	17.4 mm anterior	48 mm inferior
Ansichten > Eingaben Tibia Torsionswinkel > dist. Tibiavorderkante lateral	119.8 mm	63 mm	211.5 mm		39.8 mm rechts	17 mm anterior	49.5 mm inferior
Ansichten > Eingaben FTR (femorotibiale Rotation) proj. > Tibiaachse proximal	120.2 mm	47.7 mm	162 mm		40.2 mm rechts	32.3 mm anterior	0 mm
Ansichten > Eingaben FTR (femorotibiale Rotation) proj. > Tibiaachse distal	116.4 mm	63.8 mm	198 mm		36.4 mm rechts	16.2 mm anterior	36 mm inferior
Ansichten > Eingaben FTR (femorotibiale Rotation) proj. > prox. Tibiahinterkante medial	124.1 mm	42.3 mm	123.9 mm		44.1 mm rechts	37.7 mm anterior	38.1 mm superior
Ansichten > Eingaben FTR (femorotibiale Rotation) proj. > prox. Tibiahinterkante lateral	134.6 mm	43.3 mm	126 mm		54.6 mm rechts	36.7 mm anterior	36 mm superior
Ansichten > Eingaben FTR (femorotibiale Rotation) proj. > Kondyle medial	124.3 mm	41.4 mm	113.3 mm		44.3 mm rechts	38.6 mm anterior	48.7 mm superior
Ansichten > Eingaben FTR (femorotibiale Rotation) proj. > Kondyle lateral	137.2 mm	40.1 mm	115.8 mm		57.2 mm rechts	39.9 mm anterior	46.2 mm superior
Ansichten > Eingaben AT Winkel proj. > Kondyle medial	124.3 mm	41.4 mm	113.3 mm		44.3 mm rechts	38.6 mm anterior	48.7 mm superior
Ansichten > Eingaben AT Winkel proj. > Kondyle lateral	137.2 mm	40.1 mm	115.8 mm		57.2 mm rechts	39.9 mm anterior	46.2 mm superior
Ansichten > Eingaben AT Winkel proj. > Femurkopfmittelpunkt	126 mm	98 mm	46.8 mm		46 mm rechts	18 mm posterior	115.2 mm superior
Ansichten > Eingaben AT Winkel proj. > Femurachsenpunkt proximal	133.6 mm	78.4 mm	67.3 mm		53.6 mm rechts	1.6 mm anterior	94.7 mm superior
Ansichten > Eingaben AT Winkel proj. > Femurachsenpunkt distal	131.5 mm	44.1 mm	90.3 mm		51.5 mm rechts	35.9 mm anterior	71.7 mm superior
Ansichten > Eingaben AT Winkel proj. > Femur Hals Basis manuell	134.8 mm	90.9 mm	59.6 mm		54.8 mm rechts	10.9 mm posterior	102.4 mm superior
Ansichten > Eingaben AT Winkel proj. > Femur Hals Basis (ermittelt durch Proj. auf Ebene manuell)	132 mm	96.4 mm	51.4 mm		52 mm rechts	16.4 mm posterior	110.6 mm superior
Ansichten > Eingaben AT Winkel proj. > Lot von Femurkopfmittelpunk	6 mm	1.6 mm	4.6 mm	7.7 mm	6 mm rechts	1.6 mm anterior	4.6 mm inferior	7.7 mm
Ansichten > Eingaben AT Winkel proj. > Ebene manuell
Ansichten > Eingaben AT Winkel proj. > Punkte auf Kopf
Ansichten > Ansicht Werkzeuge varus valgus Tibia > tmp zur Definition der Senkrechten auf tibia vk und hk	118.3 mm	55.8 mm	180 mm		38.3 mm rechts	24.2 mm anterior	18 mm inferior
Ansichten > Ansicht Werkzeuge varus valgus Tibia > tmp proj. auf Ebene tibia coronar	118.3 mm	55.8 mm	180 mm		38.3 mm rechts	24.2 mm anterior	18 mm inferior
Ansichten > Ansicht Werkzeuge varus valgus Tibia > Tibiaachse proximal	120.2 mm	47.7 mm	162 mm		40.2 mm rechts	32.3 mm anterior	0 mm
Ansichten > Ansicht Werkzeuge varus valgus Tibia > Tibiaachse distal	116.4 mm	63.8 mm	198 mm		36.4 mm rechts	16.2 mm anterior	36 mm inferior
Ansichten > Ansicht Werkzeuge varus valgus Tibia > prox. Tibiahinterkante medial proj. auf Ebene tibia coronar (varus valgus)	122.9 mm	30.9 mm	124.3 mm		42.9 mm rechts	49.1 mm anterior	37.7 mm superior
Ansichten > Ansicht Werkzeuge varus valgus Tibia > prox. Tibiahinterkante medial (varus valgus)	122.9 mm	37.5 mm	121.4 mm		42.9 mm rechts	42.5 mm anterior	40.6 mm superior
Ansichten > Ansicht Werkzeuge varus valgus Tibia > prox. Tibiahinterkante lateral proj. auf Ebene tibia coronar (varus valgus)	134.6 mm	31.2 mm	125 mm		54.6 mm rechts	48.8 mm anterior	37 mm superior
Ansichten > Ansicht Werkzeuge varus valgus Tibia > prox. Tibiahinterkante lateral (varus valgus)	134.6 mm	37.5 mm	122.2 mm		54.6 mm rechts	42.5 mm anterior	39.8 mm superior
Ansichten > Ansicht Werkzeuge varus valgus Tibia > Ende der Verlängerung Senkrechte auf tibia vk (varus valgus)	120.5 mm	35.4 mm	134.4 mm		40.5 mm rechts	44.6 mm anterior	27.6 mm superior
Ansichten > Ansicht Werkzeuge varus valgus Tibia > Ende der Senkrechte auf tibia hk (varus valgus)	121.9 mm	30.9 mm	124.3 mm		41.9 mm rechts	49.1 mm anterior	37.7 mm superior
Ansichten > Ansicht Werkzeuge varus valgus Tibia > dist. Tibiavorderkante medial proj. auf Ebene tibia coronar (varus valgus)	111.4 mm	69.2 mm	210 mm		31.4 mm rechts	10.8 mm anterior	48 mm inferior
Ansichten > Ansicht Werkzeuge varus valgus Tibia > dist. Tibiavorderkante medial (varus valgus)	111.4 mm	68.4 mm	210.4 mm		31.4 mm rechts	11.6 mm anterior	48.4 mm inferior
Ansichten > Ansicht Werkzeuge varus valgus Tibia > dist. Tibiavorderkante lateral proj. auf Ebene tibia coronar (varus valgus)	119.2 mm	69.3 mm	210.3 mm		39.2 mm rechts	10.7 mm anterior	48.3 mm inferior
Ansichten > Ansicht Werkzeuge varus valgus Tibia > dist. Tibiavorderkante lateral (varus valgus)	119.2 mm	68.4 mm	210.7 mm		39.2 mm rechts	11.6 mm anterior	48.7 mm inferior
Ansichten > Ansicht Werkzeuge varus valgus Tibia > Verlängerung Senkrechte auf tibia vk (varus valgus)	2.2 mm	20.3 mm	45.6 mm	50 mm	2.2 mm rechts	20.3 mm anterior	45.6 mm superior	50 mm
Ansichten > Ansicht Werkzeuge varus valgus Tibia > Tibiaachse	3.8 mm	16.1 mm	36 mm	39.6 mm	3.8 mm rechts	16.1 mm anterior	36 mm superior	39.6 mm
Ansichten > Ansicht Werkzeuge varus valgus Tibia > Senkrechte auf dist. Tibiavorderkante in Ebene tibia coronar (varus valgus)	1.5 mm	13.5 mm	30.2 mm	33.2 mm	1.5 mm links	13.5 mm posterior	30.2 mm inferior	33.2 mm
Ansichten > Ansicht Werkzeuge varus valgus Tibia > Senkrecht auf prox. Tibiahinterkante in Ebene tibia coronar (varus valgus)	3.7 mm	24.9 mm	55.7 mm	61.1 mm	3.7 mm rechts	24.9 mm anterior	55.7 mm superior	61.1 mm
Ansichten > Ansicht Werkzeuge varus valgus Tibia > prox. Tibiahinterkante proj auf Ebene tibia coronar (varus valgus)	11.7 mm	0.3 mm	0.6 mm	11.7 mm	11.7 mm links	0.3 mm anterior	0.6 mm superior	11.7 mm
Ansichten > Ansicht Werkzeuge varus valgus Tibia > prox. Tibiahinterkante (varus valgus)	11.7 mm	0 mm	0.8 mm	11.7 mm	11.7 mm links	0 mm	0.8 mm superior	11.7 mm
Ansichten > Ansicht Werkzeuge varus valgus Tibia > dist. Tibiavorderkante proj. auf Ebene tibia coronar (varus valgus)	7.8 mm	0.2 mm	0.3 mm	7.8 mm	7.8 mm links	0.2 mm anterior	0.3 mm superior	7.8 mm
Ansichten > Ansicht Werkzeuge varus valgus Tibia > dist. Tibiavorderkante (varus valgus)	7.8 mm	0 mm	0.4 mm	7.8 mm	7.8 mm links	0 mm	0.4 mm superior	7.8 mm
Ansichten > Ansicht Werkzeuge varus valgus Tibia > varus valgus Tibia proj.	1 °	0 °	2.1 °	0.9 °	1 °	0 °	2.1 °	0.9 °
Ansichten > Ansicht Werkzeuge varus valgus Tibia > Tibia coronar
Ansichten > Ansicht Werkzeuge varus valgus Tibia > ks tibia prox.
Ansichten > Ansicht Werkzeuge varus valgus Femur > Kondyle medial proj. auf Ebene Femur coronar	126.1 mm	31.3 mm	98.4 mm		46.1 mm rechts	48.7 mm anterior	63.6 mm superior
Ansichten > Ansicht Werkzeuge varus valgus Femur > Kondyle medial	124.3 mm	41.4 mm	113.3 mm		44.3 mm rechts	38.6 mm anterior	48.7 mm superior
Ansichten > Ansicht Werkzeuge varus valgus Femur > Kondyle lateral proj auf Ebene Femur coronar	139.1 mm	30 mm	100.8 mm		59.1 mm rechts	50 mm anterior	61.2 mm superior
Ansichten > Ansicht Werkzeuge varus valgus Femur > Kondyle lateral	137.2 mm	40.1 mm	115.8 mm		57.2 mm rechts	39.9 mm anterior	46.2 mm superior
Ansichten > Ansicht Werkzeuge varus valgus Femur > Femurachsenpunkt proximal	133.6 mm	78.4 mm	67.3 mm		53.6 mm rechts	1.6 mm anterior	94.7 mm superior
Ansichten > Ansicht Werkzeuge varus valgus Femur > Femurachsenpunkt distal	131.5 mm	44.1 mm	90.3 mm		51.5 mm rechts	35.9 mm anterior	71.7 mm superior
Ansichten > Ansicht Werkzeuge varus valgus Femur > Femur prox. proj. auf Ebene Femur coronar	133.6 mm	78.4 mm	67.3 mm		53.6 mm rechts	1.6 mm anterior	94.7 mm superior
Ansichten > Ansicht Werkzeuge varus valgus Femur > Endpunkt Verlängerung der Senkrechten auf Kondylenachse	140.6 mm	85.3 mm	63.5 mm		60.6 mm rechts	5.3 mm posterior	98.5 mm superior
Ansichten > Ansicht Werkzeuge varus valgus Femur > Endpunkt Senkrechte auf Kondylenachse	128.6 mm	31 mm	98.8 mm		48.6 mm rechts	49 mm anterior	63.2 mm superior
Ansichten > Ansicht Werkzeuge varus valgus Femur > Verlängerung der Senkrechten auf Kondylenachse	9.1 mm	41.2 mm	26.8 mm	50 mm	9.1 mm rechts	41.2 mm posterior	26.8 mm superior	50 mm
Ansichten > Ansicht Werkzeuge varus valgus Femur > Senkrechte auf Kondylenachse	2.9 mm	13 mm	8.5 mm	15.8 mm	2.9 mm links	13 mm anterior	8.5 mm inferior	15.8 mm
Ansichten > Ansicht Werkzeuge varus valgus Femur > Kondylenachse proj. auf Ebene Femur coronar	12.9 mm	1.3 mm	2.5 mm	13.2 mm	12.9 mm rechts	1.3 mm anterior	2.5 mm inferior	13.2 mm
Ansichten > Ansicht Werkzeuge varus valgus Femur > Kondylenachse	12.9 mm	1.3 mm	2.5 mm	13.2 mm	12.9 mm rechts	1.3 mm anterior	2.5 mm inferior	13.2 mm
Ansichten > Ansicht Werkzeuge varus valgus Femur > Femurachse proj. auf Ebene Femur coronar
Ansichten > Ansicht Werkzeuge varus valgus Femur > Femurachse	2.2 mm	34.4 mm	23.1 mm	41.5 mm	2.2 mm rechts	34.4 mm posterior	23.1 mm superior	41.5 mm
Ansichten > Ansicht Werkzeuge varus valgus Femur > varus valgus Femur proj.	13.5 °	0.8 °	8.9 °	7.6 °	13.5 °	0.8 °	8.9 °	7.6 °
Ansichten > Ansicht Werkzeuge varus valgus Femur > Femur coronar
Ansichten > Ansicht Werkzeuge varus valgus Femur > ks femur
Ansichten > Ansicht Werkzeuge Torsionswinkel Tibia > Tibiaachse proximal	120.2 mm	47.7 mm	162 mm		40.2 mm rechts	32.3 mm anterior	0 mm
Ansichten > Ansicht Werkzeuge Torsionswinkel Tibia > Tibiaachse distal	116.4 mm	63.8 mm	198 mm		36.4 mm rechts	16.2 mm anterior	36 mm inferior
Ansichten > Ansicht Werkzeuge Torsionswinkel Tibia > prox. Tibiahinterkante medial proj. auf Ebene Tibia axial	116.7 mm	73.5 mm	193.7 mm		36.7 mm rechts	6.5 mm anterior	31.7 mm inferior
Ansichten > Ansicht Werkzeuge Torsionswinkel Tibia > prox. Tibiahinterkante medial	124.1 mm	42.3 mm	123.9 mm		44.1 mm rechts	37.7 mm anterior	38.1 mm superior
Ansichten > Ansicht Werkzeuge Torsionswinkel Tibia > prox. Tibiahinterkante lateral proj. auf Ebene Tibia axial	127.3 mm	73.9 mm	194.7 mm		47.3 mm rechts	6.1 mm anterior	32.7 mm inferior
Ansichten > Ansicht Werkzeuge Torsionswinkel Tibia > prox. Tibiahinterkante lateral	134.6 mm	43.3 mm	126 mm		54.6 mm rechts	36.7 mm anterior	36 mm superior
Ansichten > Ansicht Werkzeuge Torsionswinkel Tibia > dist. Tibiavorderkante medial proj. auf Ebene Tibia axial	112.1 mm	58.2 mm	200.1 mm		32.1 mm rechts	21.8 mm anterior	38.1 mm inferior
Ansichten > Ansicht Werkzeuge Torsionswinkel Tibia > dist. Tibiavorderkante medial	111 mm	62.6 mm	210 mm		31 mm rechts	17.4 mm anterior	48 mm inferior
Ansichten > Ansicht Werkzeuge Torsionswinkel Tibia > dist. Tibiavorderkante lateral proj. auf Ebene Tibia axial	120.9 mm	58.3 mm	201 mm		40.9 mm rechts	21.7 mm anterior	39 mm inferior
Ansichten > Ansicht Werkzeuge Torsionswinkel Tibia > dist. Tibiavorderkante lateral	119.8 mm	63 mm	211.5 mm		39.8 mm rechts	17 mm anterior	49.5 mm inferior
Ansichten > Ansicht Werkzeuge Torsionswinkel Tibia > prox. Tibiahinterkante proj. auf Ebene Tibia axial	10.6 mm	0.4 mm	0.9 mm	10.7 mm	10.6 mm links	0.4 mm anterior	0.9 mm superior	10.7 mm
Ansichten > Ansicht Werkzeuge Torsionswinkel Tibia > prox. Tibiahinterkante	10.5 mm	0.9 mm	2.1 mm	10.8 mm	10.5 mm links	0.9 mm anterior	2.1 mm superior	10.8 mm
Ansichten > Ansicht Werkzeuge Torsionswinkel Tibia > dist. Tibiavorderkante proj. auf Ebene Tibia axial	8.9 mm	0.1 mm	0.9 mm	8.9 mm	8.9 mm links	0.1 mm anterior	0.9 mm superior	8.9 mm
Ansichten > Ansicht Werkzeuge Torsionswinkel Tibia > dist. Tibiavorderkante	8.8 mm	0.4 mm	1.5 mm	8.9 mm	8.8 mm links	0.4 mm anterior	1.5 mm superior	8.9 mm
Ansichten > Ansicht Werkzeuge Torsionswinkel Tibia > Torsionswinkel proj. auf Ebene Tibia axial	0.7 °	18.3 °	1.7 °	1.8 °	0.7 °	18.3 °	1.7 °	1.8 °
Ansichten > Ansicht Werkzeuge Torsionswinkel Tibia > Tibia axial
Ansichten > Ansicht Werkzeuge Torsionswinkel Tibia > ks tibia prox.
Ansichten > Ansicht Werkzeuge Tibiotalare Torsion (TTT) > Tibiaachse proximal	120.2 mm	47.7 mm	162 mm		40.2 mm rechts	32.3 mm anterior	0 mm
Ansichten > Ansicht Werkzeuge Tibiotalare Torsion (TTT) > Tibiaachse distal	116.4 mm	63.8 mm	198 mm		36.4 mm rechts	16.2 mm anterior	36 mm inferior
Ansichten > Ansicht Werkzeuge Tibiotalare Torsion (TTT) > Talus medial proj. auf Ebene Tibia axial	113.8 mm	59 mm	199.9 mm		33.8 mm rechts	21 mm anterior	37.9 mm inferior
Ansichten > Ansicht Werkzeuge Tibiotalare Torsion (TTT) > Talus medial	112.1 mm	66 mm	215.6 mm		32.1 mm rechts	14 mm anterior	53.6 mm inferior
Ansichten > Ansicht Werkzeuge Tibiotalare Torsion (TTT) > Talus lateral proj. auf Ebene Tibia axial	122.3 mm	59.6 mm	200.5 mm		42.3 mm rechts	20.4 mm anterior	38.5 mm inferior
Ansichten > Ansicht Werkzeuge Tibiotalare Torsion (TTT) > Talus lateral	120.5 mm	66.9 mm	216.9 mm		40.5 mm rechts	13.1 mm anterior	54.9 mm inferior
Ansichten > Ansicht Werkzeuge Tibiotalare Torsion (TTT) > dist. Tibiavorderkante medial proj. auf Ebene Tibia axial	112.1 mm	58.2 mm	200.1 mm		32.1 mm rechts	21.8 mm anterior	38.1 mm inferior
Ansichten > Ansicht Werkzeuge Tibiotalare Torsion (TTT) > dist. Tibiavorderkante medial	111 mm	62.6 mm	210 mm		31 mm rechts	17.4 mm anterior	48 mm inferior
Ansichten > Ansicht Werkzeuge Tibiotalare Torsion (TTT) > dist. Tibiavorderkante lateral proj. auf Ebene Tibia axial	120.9 mm	58.3 mm	201 mm		40.9 mm rechts	21.7 mm anterior	39 mm inferior
Ansichten > Ansicht Werkzeuge Tibiotalare Torsion (TTT) > dist. Tibiavorderkante lateral	119.8 mm	63 mm	211.5 mm		39.8 mm rechts	17 mm anterior	49.5 mm inferior
Ansichten > Ansicht Werkzeuge Tibiotalare Torsion (TTT) > Talusachse proj. auf Ebene Tibia axial	8.5 mm	0.6 mm	0.6 mm	8.5 mm	8.5 mm rechts	0.6 mm posterior	0.6 mm inferior	8.5 mm
Ansichten > Ansicht Werkzeuge Tibiotalare Torsion (TTT) > dist. Tibiavorderkante proj. auf Ebene Tibia axial	8.9 mm	0.1 mm	0.9 mm	8.9 mm	8.9 mm links	0.1 mm anterior	0.9 mm superior	8.9 mm
Ansichten > Ansicht Werkzeuge Tibiotalare Torsion (TTT) > Tibiotalare Torsion (TTT) proj.	1.5 °	37 °	3.4 °	3.7 °	1.5 °	37 °	3.4 °	3.7 °
Ansichten > Ansicht Werkzeuge Tibiotalare Torsion (TTT) > Tibia axial
Ansichten > Ansicht Werkzeuge Tibiotalare Torsion (TTT) > ks tibia prox.
Ansichten > Ansicht Werkzeuge FTR > prox. Tibiahinterkante medial proj. auf Ebene Tibia axial	116.7 mm	73.5 mm	193.7 mm		36.7 mm rechts	6.5 mm anterior	31.7 mm inferior
Ansichten > Ansicht Werkzeuge FTR > prox. Tibiahinterkante medial	124.1 mm	42.3 mm	123.9 mm		44.1 mm rechts	37.7 mm anterior	38.1 mm superior
Ansichten > Ansicht Werkzeuge FTR > prox. Tibiahinterkante lateral proj. auf Ebene Tibia axial	127.3 mm	73.9 mm	194.7 mm		47.3 mm rechts	6.1 mm anterior	32.7 mm inferior
Ansichten > Ansicht Werkzeuge FTR > prox. Tibiahinterkante lateral	134.6 mm	43.3 mm	126 mm		54.6 mm rechts	36.7 mm anterior	36 mm superior
Ansichten > Ansicht Werkzeuge FTR > Kondyle medial proj. auf Ebene Tibia axial	115.9 mm	76.6 mm	192.2 mm		35.9 mm rechts	3.4 mm anterior	30.2 mm inferior
Ansichten > Ansicht Werkzeuge FTR > Kondyle medial	124.3 mm	41.4 mm	113.3 mm		44.3 mm rechts	38.6 mm anterior	48.7 mm superior
Ansichten > Ansicht Werkzeuge FTR > Kondyle lateral proj auf Ebene Tibia axial	128.9 mm	75.2 mm	194.3 mm		48.9 mm rechts	4.8 mm anterior	32.3 mm inferior
Ansichten > Ansicht Werkzeuge FTR > Kondyle lateral	137.2 mm	40.1 mm	115.8 mm		57.2 mm rechts	39.9 mm anterior	46.2 mm superior
Ansichten > Ansicht Werkzeuge FTR > prox. Tibiahinterkante proj. auf Ebene Tibia axial	10.6 mm	0.4 mm	0.9 mm	10.7 mm	10.6 mm links	0.4 mm anterior	0.9 mm superior	10.7 mm
Ansichten > Ansicht Werkzeuge FTR > prox. Tibiahinterkante	10.5 mm	0.9 mm	2.1 mm	10.8 mm	10.5 mm links	0.9 mm anterior	2.1 mm superior	10.8 mm
Ansichten > Ansicht Werkzeuge FTR > Kondylenachse	12.9 mm	1.3 mm	2.5 mm	13.2 mm	12.9 mm rechts	1.3 mm anterior	2.5 mm inferior	13.2 mm
Ansichten > Ansicht Werkzeuge FTR > Kondyle proj. auf Ebene Tibia axial	13 mm	1.5 mm	2 mm	13.2 mm	13 mm rechts	1.5 mm anterior	2 mm inferior	13.2 mm
Ansichten > Ansicht Werkzeuge FTR > FTR (femorotibial Rotation) proj.	3.9 °	60.7 °	8.8 °	9.5 °	3.9 °	60.7 °	8.8 °	9.5 °
Ansichten > Ansicht Werkzeuge FTR > Tibia axial
Ansichten > Ansicht Werkzeuge FTR > ks tibia prox.
Ansichten > Ansicht Werkzeuge AT-Winkel (best. mittels Ebene) > TMP B	117.7 mm	76.6 mm	63.1 mm		37.7 mm rechts	3.4 mm anterior	98.9 mm superior
Ansichten > Ansicht Werkzeuge AT-Winkel (best. mittels Ebene) > tmp A	121 mm	78.6 mm	66.3 mm		41 mm rechts	1.4 mm anterior	95.7 mm superior
Ansichten > Ansicht Werkzeuge AT-Winkel (best. mittels Ebene) > TMP6	111.5 mm	75.3 mm	60.4 mm		31.5 mm rechts	4.7 mm anterior	101.6 mm superior
Ansichten > Ansicht Werkzeuge AT-Winkel (best. mittels Ebene) > TMP5	128.2 mm	132.4 mm	23.7 mm		48.2 mm rechts	52.4 mm posterior	138.3 mm superior
Ansichten > Ansicht Werkzeuge AT-Winkel (best. mittels Ebene) > Kondyle medial	124.3 mm	41.4 mm	113.3 mm		44.3 mm rechts	38.6 mm anterior	48.7 mm superior
Ansichten > Ansicht Werkzeuge AT-Winkel (best. mittels Ebene) > Kondyle lateral	137.2 mm	40.1 mm	115.8 mm		57.2 mm rechts	39.9 mm anterior	46.2 mm superior
Ansichten > Ansicht Werkzeuge AT-Winkel (best. mittels Ebene) > Femurkopfmittelpunkt	126 mm	98 mm	46.8 mm		46 mm rechts	18 mm posterior	115.2 mm superior
Ansichten > Ansicht Werkzeuge AT-Winkel (best. mittels Ebene) > Femurachsenpunkt proximal	133.6 mm	78.4 mm	67.3 mm		53.6 mm rechts	1.6 mm anterior	94.7 mm superior
Ansichten > Ansicht Werkzeuge AT-Winkel (best. mittels Ebene) > Femurachsenpunkt distal	131.5 mm	44.1 mm	90.3 mm		51.5 mm rechts	35.9 mm anterior	71.7 mm superior
Ansichten > Ansicht Werkzeuge AT-Winkel (best. mittels Ebene) > Femur Hals Basis manuell Pro	134.1 mm	78.7 mm	67.8 mm		54.1 mm rechts	1.3 mm anterior	94.2 mm superior
Ansichten > Ansicht Werkzeuge AT-Winkel (best. mittels Ebene) > Femur Hals Basis manuell	134.8 mm	90.9 mm	59.6 mm		54.8 mm rechts	10.9 mm posterior	102.4 mm superior
Ansichten > Ansicht Werkzeuge AT-Winkel (best. mittels Ebene) > Femur Hals Basis (ermittelt durch Proj. auf Ebene manuell)	132 mm	96.4 mm	51.4 mm		52 mm rechts	16.4 mm posterior	110.6 mm superior
Ansichten > Ansicht Werkzeuge AT-Winkel (best. mittels Ebene) > Femur Hals Basis (Ebene) proj. auf Ebene Femur axial	130.8 mm	76.8 mm	64.6 mm		50.8 mm rechts	3.2 mm anterior	97.4 mm superior
Ansichten > Ansicht Werkzeuge AT-Winkel (best. mittels Ebene) > AxPro_Kopfszentrum	124.6 mm	75.4 mm	61.9 mm		44.6 mm rechts	4.6 mm anterior	100.1 mm superior
Ansichten > Ansicht Werkzeuge AT-Winkel (best. mittels Ebene) > AxPro_Kondyle medial	127.3 mm	88.5 mm	81.7 mm		47.3 mm rechts	8.5 mm posterior	80.3 mm superior
Ansichten > Ansicht Werkzeuge AT-Winkel (best. mittels Ebene) > AxPro_Kondyle lateral	140.3 mm	88.7 mm	83.2 mm		60.3 mm rechts	8.7 mm posterior	78.8 mm superior
Ansichten > Ansicht Werkzeuge AT-Winkel (best. mittels Ebene) > Neue Linie 31	13 mm	0.2 mm	1.5 mm	13.1 mm	13 mm links	0.2 mm anterior	1.5 mm superior	13.1 mm
Ansichten > Ansicht Werkzeuge AT-Winkel (best. mittels Ebene) > Kopfzentrum - Femur Hals Basis (manuell) Linie	8.8 mm	7.1 mm	12.8 mm	17.1 mm	8.8 mm rechts	7.1 mm anterior	12.8 mm inferior	17.1 mm
Ansichten > Ansicht Werkzeuge AT-Winkel (best. mittels Ebene) > Kopfzentrum - Femur Hals Basis (durch Ebene) Linie	6 mm	1.6 mm	4.6 mm	7.7 mm	6 mm rechts	1.6 mm anterior	4.6 mm inferior	7.7 mm
Ansichten > Ansicht Werkzeuge AT-Winkel (best. mittels Ebene) > Kondyle_Femur Hals Basis Prox	13 mm	0.2 mm	1.5 mm	13.1 mm	13 mm links	0.2 mm anterior	1.5 mm superior	13.1 mm
Ansichten > Ansicht Werkzeuge AT-Winkel (best. mittels Ebene) > Kondyle_AxPro_Kopfzentrum	13 mm	0.2 mm	1.5 mm	13.1 mm	13 mm links	0.2 mm anterior	1.5 mm superior	13.1 mm
Ansichten > Ansicht Werkzeuge AT-Winkel (best. mittels Ebene) > Femurachse Kopfzentrum	2.2 mm	34.4 mm	23.1 mm	41.5 mm	2.2 mm rechts	34.4 mm posterior	23.1 mm superior	41.5 mm
Ansichten > Ansicht Werkzeuge AT-Winkel (best. mittels Ebene) > Femurachse	2.2 mm	34.4 mm	23.1 mm	41.5 mm	2.2 mm rechts	34.4 mm posterior	23.1 mm superior	41.5 mm
Ansichten > Ansicht Werkzeuge AT-Winkel (best. mittels Ebene) > AxPro_Kondyle	13 mm	0.2 mm	1.5 mm	13.1 mm	13 mm links	0.2 mm anterior	1.5 mm superior	13.1 mm
Ansichten > Ansicht Werkzeuge AT-Winkel (best. mittels Ebene) > Winkel Schenkelhalsachse Femurachse (mittels Ebene manuell)	125 °	139.4 °	98.9 °	117.5 °	125 °	139.4 °	98.9 °	117.5 °
Ansichten > Ansicht Werkzeuge AT-Winkel (best. mittels Ebene) > Winkel Schenkelhalsachse Femurachse (Femur Hals Basis manuell definiert)	139.8 °	153.1 °	125.3 °	137.3 °	139.8 °	153.1 °	125.3 °	137.3 °
Ansichten > Ansicht Werkzeuge AT-Winkel (best. mittels Ebene) > Antetorsionswinkel korrigiert	16.4 °	20.7 °	11.7 °	19.5 °	16.4 °	20.7 °	11.7 °	19.5 °
Ansichten > Ansicht Werkzeuge AT-Winkel (best. mittels Ebene) > Antetorsionswinkel (über Ebene manuell bestimmt) proj	33 °	161.8 °	22.8 °	39.3 °	33 °	161.8 °	22.8 °	39.3 °
Ansichten > Ansicht Werkzeuge AT-Winkel (best. mittels Ebene) > Antetorsionswinkel (Femur Hals Basis manuell) proj	25 °	22.7 °	18.5 °	29.3 °	25 °	22.7 °	18.5 °	29.3 °
Ansichten > Ansicht Werkzeuge AT-Winkel (best. mittels Ebene) > Femur axial
Ansichten > Ansicht Werkzeuge AT-Winkel (best. mittels Ebene) > Ebene manuell
Ansichten > Ansicht Werkzeuge AT-Winkel (best. mittels Ebene) > ks femur
Ansichten > Ansicht Werkzeuge AT-Winkel (best. mittels Ebene) > Kopie ks femur
Ansichten > Ansicht Werkzeuge AT-Winkel (best. mittels Ebene) > Punkte auf Kopf
Werkzeuge > Punkte > tmp zur Definition der Senkrechten auf tibia vk und hk	118.3 mm	55.8 mm	180 mm		38.3 mm rechts	24.2 mm anterior	18 mm inferior
Werkzeuge > Punkte > tmp proj. auf Ebene tibia coronar	118.3 mm	55.8 mm	180 mm		38.3 mm rechts	24.2 mm anterior	18 mm inferior
Werkzeuge > Punkte > TMP B	117.7 mm	76.6 mm	63.1 mm		37.7 mm rechts	3.4 mm anterior	98.9 mm superior
Werkzeuge > Punkte > tmp A	121 mm	78.6 mm	66.3 mm		41 mm rechts	1.4 mm anterior	95.7 mm superior
Werkzeuge > Punkte > TMP6	111.5 mm	75.3 mm	60.4 mm		31.5 mm rechts	4.7 mm anterior	101.6 mm superior
Werkzeuge > Punkte > TMP5	128.2 mm	132.4 mm	23.7 mm		48.2 mm rechts	52.4 mm posterior	138.3 mm superior
Werkzeuge > Punkte > Tibiaachse proximal	120.2 mm	47.7 mm	162 mm		40.2 mm rechts	32.3 mm anterior	0 mm
Werkzeuge > Punkte > Tibiaachse distal	116.4 mm	63.8 mm	198 mm		36.4 mm rechts	16.2 mm anterior	36 mm inferior
Werkzeuge > Punkte > Talus medial proj. auf Ebene Tibia axial	113.8 mm	59 mm	199.9 mm		33.8 mm rechts	21 mm anterior	37.9 mm inferior
Werkzeuge > Punkte > Talus medial	112.1 mm	66 mm	215.6 mm		32.1 mm rechts	14 mm anterior	53.6 mm inferior
Werkzeuge > Punkte > Talus lateral proj. auf Ebene Tibia axial	122.3 mm	59.6 mm	200.5 mm		42.3 mm rechts	20.4 mm anterior	38.5 mm inferior
Werkzeuge > Punkte > Talus lateral	120.5 mm	66.9 mm	216.9 mm		40.5 mm rechts	13.1 mm anterior	54.9 mm inferior
Werkzeuge > Punkte > prox. Tibiahinterkante medial proj. auf Ebene tibia coronar (varus valgus)	122.9 mm	30.9 mm	124.3 mm		42.9 mm rechts	49.1 mm anterior	37.7 mm superior
Werkzeuge > Punkte > prox. Tibiahinterkante medial proj. auf Ebene tibia coronar	124.1 mm	32.7 mm	128.2 mm		44.1 mm rechts	47.3 mm anterior	33.8 mm superior
Werkzeuge > Punkte > prox. Tibiahinterkante medial proj. auf Ebene Tibia axial	116.7 mm	73.5 mm	193.7 mm		36.7 mm rechts	6.5 mm anterior	31.7 mm inferior
Werkzeuge > Punkte > prox. Tibiahinterkante medial (varus valgus)	122.9 mm	37.5 mm	121.4 mm		42.9 mm rechts	42.5 mm anterior	40.6 mm superior
Werkzeuge > Punkte > prox. Tibiahinterkante medial	124.1 mm	42.3 mm	123.9 mm		44.1 mm rechts	37.7 mm anterior	38.1 mm superior
Werkzeuge > Punkte > prox. Tibiahinterkante lateral proj. auf Ebene tibia coronar (varus valgus)	134.6 mm	31.2 mm	125 mm		54.6 mm rechts	48.8 mm anterior	37 mm superior
Werkzeuge > Punkte > prox. Tibiahinterkante lateral proj. auf Ebene tibia coronar	134.6 mm	33.6 mm	130.3 mm		54.6 mm rechts	46.4 mm anterior	31.7 mm superior
Werkzeuge > Punkte > prox. Tibiahinterkante lateral proj. auf Ebene Tibia axial	127.3 mm	73.9 mm	194.7 mm		47.3 mm rechts	6.1 mm anterior	32.7 mm inferior
Werkzeuge > Punkte > prox. Tibiahinterkante lateral (varus valgus)	134.6 mm	37.5 mm	122.2 mm		54.6 mm rechts	42.5 mm anterior	39.8 mm superior
Werkzeuge > Punkte > prox. Tibiahinterkante lateral	134.6 mm	43.3 mm	126 mm		54.6 mm rechts	36.7 mm anterior	36 mm superior
Werkzeuge > Punkte > Kondyle medial proj. auf Ebene Tibia axial	115.9 mm	76.6 mm	192.2 mm		35.9 mm rechts	3.4 mm anterior	30.2 mm inferior
Werkzeuge > Punkte > Kondyle medial proj. auf Ebene Femur coronar	126.1 mm	31.3 mm	98.4 mm		46.1 mm rechts	48.7 mm anterior	63.6 mm superior
Werkzeuge > Punkte > Kondyle medial	124.3 mm	41.4 mm	113.3 mm		44.3 mm rechts	38.6 mm anterior	48.7 mm superior
Werkzeuge > Punkte > Kondyle lateral proj auf Ebene Tibia axial	128.9 mm	75.2 mm	194.3 mm		48.9 mm rechts	4.8 mm anterior	32.3 mm inferior
Werkzeuge > Punkte > Kondyle lateral proj auf Ebene Femur coronar	139.1 mm	30 mm	100.8 mm		59.1 mm rechts	50 mm anterior	61.2 mm superior
Werkzeuge > Punkte > Kondyle lateral	137.2 mm	40.1 mm	115.8 mm		57.2 mm rechts	39.9 mm anterior	46.2 mm superior
Werkzeuge > Punkte > Femurkopfmittelpunkt	126 mm	98 mm	46.8 mm		46 mm rechts	18 mm posterior	115.2 mm superior
Werkzeuge > Punkte > Femurachsenpunkt proximal	133.6 mm	78.4 mm	67.3 mm		53.6 mm rechts	1.6 mm anterior	94.7 mm superior
Werkzeuge > Punkte > Femurachsenpunkt distal	131.5 mm	44.1 mm	90.3 mm		51.5 mm rechts	35.9 mm anterior	71.7 mm superior
Werkzeuge > Punkte > Femur prox. proj. auf Ebene Femur coronar	133.6 mm	78.4 mm	67.3 mm		53.6 mm rechts	1.6 mm anterior	94.7 mm superior
Werkzeuge > Punkte > Femur Hals Basis proj. auf Ebene Femur coronar	131.7 mm	98 mm	53.7 mm		51.7 mm rechts	18 mm posterior	108.3 mm superior
Werkzeuge > Punkte > Femur Hals Basis manuell Pro	134.1 mm	78.7 mm	67.8 mm		54.1 mm rechts	1.3 mm anterior	94.2 mm superior
Werkzeuge > Punkte > Femur Hals Basis manuell	134.8 mm	90.9 mm	59.6 mm		54.8 mm rechts	10.9 mm posterior	102.4 mm superior
Werkzeuge > Punkte > Femur Hals Basis (ermittelt durch Proj. auf Ebene manuell)	132 mm	96.4 mm	51.4 mm		52 mm rechts	16.4 mm posterior	110.6 mm superior
Werkzeuge > Punkte > Femur Hals Basis (Ebene) proj. auf Ebene Femur axial	130.8 mm	76.8 mm	64.6 mm		50.8 mm rechts	3.2 mm anterior	97.4 mm superior
Werkzeuge > Punkte > Endpunkt Verlängerung der Senkrechten auf Kondylenachse	140.6 mm	85.3 mm	63.5 mm		60.6 mm rechts	5.3 mm posterior	98.5 mm superior
Werkzeuge > Punkte > Endpunkt Senkrechte auf Kondylenachse	128.6 mm	31 mm	98.8 mm		48.6 mm rechts	49 mm anterior	63.2 mm superior
Werkzeuge > Punkte > Ende der Verlängerung Senkrechte auf tibia vk (varus valgus)	120.5 mm	35.4 mm	134.4 mm		40.5 mm rechts	44.6 mm anterior	27.6 mm superior
Werkzeuge > Punkte > Ende der Senkrechte auf tibia hk (varus valgus)	121.9 mm	30.9 mm	124.3 mm		41.9 mm rechts	49.1 mm anterior	37.7 mm superior
Werkzeuge > Punkte > dist. Tibiavorderkante medial proj. auf Ebene tibia coronar (varus valgus)	111.4 mm	69.2 mm	210 mm		31.4 mm rechts	10.8 mm anterior	48 mm inferior
Werkzeuge > Punkte > dist. Tibiavorderkante medial proj. auf Ebene tibia coronar	111 mm	68 mm	207.5 mm		31 mm rechts	12 mm anterior	45.5 mm inferior
Werkzeuge > Punkte > dist. Tibiavorderkante medial proj. auf Ebene Tibia axial	112.1 mm	58.2 mm	200.1 mm		32.1 mm rechts	21.8 mm anterior	38.1 mm inferior
Werkzeuge > Punkte > dist. Tibiavorderkante medial (varus valgus)	111.4 mm	68.4 mm	210.4 mm		31.4 mm rechts	11.6 mm anterior	48.4 mm inferior
Werkzeuge > Punkte > dist. Tibiavorderkante medial	111 mm	62.6 mm	210 mm		31 mm rechts	17.4 mm anterior	48 mm inferior
Werkzeuge > Punkte > dist. Tibiavorderkante lateral proj. auf Ebene tibia coronar (varus valgus)	119.2 mm	69.3 mm	210.3 mm		39.2 mm rechts	10.7 mm anterior	48.3 mm inferior
Werkzeuge > Punkte > dist. Tibiavorderkante lateral proj. auf Ebene tibia coronar	119.8 mm	68.7 mm	208.9 mm		39.8 mm rechts	11.3 mm anterior	46.9 mm inferior
Werkzeuge > Punkte > dist. Tibiavorderkante lateral proj. auf Ebene Tibia axial	120.9 mm	58.3 mm	201 mm		40.9 mm rechts	21.7 mm anterior	39 mm inferior
Werkzeuge > Punkte > dist. Tibiavorderkante lateral (varus valgus)	119.2 mm	68.4 mm	210.7 mm		39.2 mm rechts	11.6 mm anterior	48.7 mm inferior
Werkzeuge > Punkte > dist. Tibiavorderkante lateral	119.8 mm	63 mm	211.5 mm		39.8 mm rechts	17 mm anterior	49.5 mm inferior
Werkzeuge > Punkte > AxPro_Kopfszentrum	124.6 mm	75.4 mm	61.9 mm		44.6 mm rechts	4.6 mm anterior	100.1 mm superior
Werkzeuge > Punkte > AxPro_Kondyle medial	127.3 mm	88.5 mm	81.7 mm		47.3 mm rechts	8.5 mm posterior	80.3 mm superior
Werkzeuge > Punkte > AxPro_Kondyle lateral	140.3 mm	88.7 mm	83.2 mm		60.3 mm rechts	8.7 mm posterior	78.8 mm superior
Werkzeuge > Linien > Verlängerung Senkrechte auf tibia vk (varus valgus)	2.2 mm	20.3 mm	45.6 mm	50 mm	2.2 mm rechts	20.3 mm anterior	45.6 mm superior	50 mm
Werkzeuge > Linien > Verlängerung der Senkrechten auf Kondylenachse	9.1 mm	41.2 mm	26.8 mm	50 mm	9.1 mm rechts	41.2 mm posterior	26.8 mm superior	50 mm
Werkzeuge > Linien > transkondyläre Achse	12.9 mm	1.3 mm	2.5 mm	13.2 mm	12.9 mm links	1.3 mm posterior	2.5 mm superior	13.2 mm
Werkzeuge > Linien > Tibiaachse	3.8 mm	16.1 mm	36 mm	39.6 mm	3.8 mm rechts	16.1 mm anterior	36 mm superior	39.6 mm
Werkzeuge > Linien > Talusachse proj. auf Ebene Tibia axial	8.5 mm	0.6 mm	0.6 mm	8.5 mm	8.5 mm rechts	0.6 mm posterior	0.6 mm inferior	8.5 mm
Werkzeuge > Linien > Senkrechte auf Kondylenachse	2.9 mm	13 mm	8.5 mm	15.8 mm	2.9 mm links	13 mm anterior	8.5 mm inferior	15.8 mm
Werkzeuge > Linien > Senkrechte auf dist. Tibiavorderkante in Ebene tibia coronar (varus valgus)	1.5 mm	13.5 mm	30.2 mm	33.2 mm	1.5 mm links	13.5 mm posterior	30.2 mm inferior	33.2 mm
Werkzeuge > Linien > Senkrecht auf prox. Tibiahinterkante in Ebene tibia coronar (varus valgus)	3.7 mm	24.9 mm	55.7 mm	61.1 mm	3.7 mm rechts	24.9 mm anterior	55.7 mm superior	61.1 mm
Werkzeuge > Linien > prox. Tibiahinterkante proj. auf Ebene Tibia axial	10.6 mm	0.4 mm	0.9 mm	10.7 mm	10.6 mm links	0.4 mm anterior	0.9 mm superior	10.7 mm
Werkzeuge > Linien > prox. Tibiahinterkante proj auf Ebene tibia coronar (varus valgus)	11.7 mm	0.3 mm	0.6 mm	11.7 mm	11.7 mm links	0.3 mm anterior	0.6 mm superior	11.7 mm
Werkzeuge > Linien > prox. Tibiahinterkante proj auf Ebene tibia coronar	10.5 mm	0.9 mm	2.1 mm	10.8 mm	10.5 mm links	0.9 mm anterior	2.1 mm superior	10.8 mm
Werkzeuge > Linien > prox. Tibiahinterkante (varus valgus)	11.7 mm	0 mm	0.8 mm	11.7 mm	11.7 mm links	0 mm	0.8 mm superior	11.7 mm
Werkzeuge > Linien > prox. Tibiahinterkante	10.5 mm	0.9 mm	2.1 mm	10.8 mm	10.5 mm links	0.9 mm anterior	2.1 mm superior	10.8 mm
Werkzeuge > Linien > prox. femorale Längsachse	1.2 mm	12.5 mm	7.7 mm	14.7 mm	1.2 mm rechts	12.5 mm posterior	7.7 mm superior	14.7 mm
Werkzeuge > Linien > Neue Linie 31	13 mm	0.2 mm	1.5 mm	13.1 mm	13 mm links	0.2 mm anterior	1.5 mm superior	13.1 mm
Werkzeuge > Linien > Lot von Femurkopfmittelpunk	6 mm	1.6 mm	4.6 mm	7.7 mm	6 mm rechts	1.6 mm anterior	4.6 mm inferior	7.7 mm
Werkzeuge > Linien > Kopfzentrum - Femur Hals Basis (manuell) Linie	8.8 mm	7.1 mm	12.8 mm	17.1 mm	8.8 mm rechts	7.1 mm anterior	12.8 mm inferior	17.1 mm
Werkzeuge > Linien > Kopfzentrum - Femur Hals Basis (durch Ebene) Linie	6 mm	1.6 mm	4.6 mm	7.7 mm	6 mm rechts	1.6 mm anterior	4.6 mm inferior	7.7 mm
Werkzeuge > Linien > Kondyle_Femur Hals Basis Prox	13 mm	0.2 mm	1.5 mm	13.1 mm	13 mm links	0.2 mm anterior	1.5 mm superior	13.1 mm
Werkzeuge > Linien > Kondyle_AxPro_Kopfzentrum	13 mm	0.2 mm	1.5 mm	13.1 mm	13 mm links	0.2 mm anterior	1.5 mm superior	13.1 mm
Werkzeuge > Linien > Kondylenachse proj. auf Ebene Femur coronar	12.9 mm	1.3 mm	2.5 mm	13.2 mm	12.9 mm rechts	1.3 mm anterior	2.5 mm inferior	13.2 mm
Werkzeuge > Linien > Kondylenachse	12.9 mm	1.3 mm	2.5 mm	13.2 mm	12.9 mm rechts	1.3 mm anterior	2.5 mm inferior	13.2 mm
Werkzeuge > Linien > Kondyle proj. auf Ebene Tibia axial	13 mm	1.5 mm	2 mm	13.2 mm	13 mm rechts	1.5 mm anterior	2 mm inferior	13.2 mm
Werkzeuge > Linien > Femurachse proj. auf Ebene Femur coronar
Werkzeuge > Linien > Femurachse Kopfzentrum	2.2 mm	34.4 mm	23.1 mm	41.5 mm	2.2 mm rechts	34.4 mm posterior	23.1 mm superior	41.5 mm
Werkzeuge > Linien > Femurachse	2.2 mm	34.4 mm	23.1 mm	41.5 mm	2.2 mm rechts	34.4 mm posterior	23.1 mm superior	41.5 mm
Werkzeuge > Linien > dist. Tibiavorderkante proj. auf Ebene tibia coronar (varus valgus)	7.8 mm	0.2 mm	0.3 mm	7.8 mm	7.8 mm links	0.2 mm anterior	0.3 mm superior	7.8 mm
Werkzeuge > Linien > dist. Tibiavorderkante proj. auf Ebene tibia coronar	8.8 mm	0.6 mm	1.4 mm	8.9 mm	8.8 mm links	0.6 mm anterior	1.4 mm superior	8.9 mm
Werkzeuge > Linien > dist. Tibiavorderkante proj. auf Ebene Tibia axial	8.9 mm	0.1 mm	0.9 mm	8.9 mm	8.9 mm links	0.1 mm anterior	0.9 mm superior	8.9 mm
Werkzeuge > Linien > dist. Tibiavorderkante (varus valgus)	7.8 mm	0 mm	0.4 mm	7.8 mm	7.8 mm links	0 mm	0.4 mm superior	7.8 mm
Werkzeuge > Linien > dist. Tibiavorderkante	8.8 mm	0.4 mm	1.5 mm	8.9 mm	8.8 mm links	0.4 mm anterior	1.5 mm superior	8.9 mm
Werkzeuge > Linien > AxPro_Kondyle	13 mm	0.2 mm	1.5 mm	13.1 mm	13 mm links	0.2 mm anterior	1.5 mm superior	13.1 mm
Werkzeuge > Winkel > Winkel Schenkelhalsachse Femurachse (mittels Ebene manuell)	125 °	139.4 °	98.9 °	117.5 °	125 °	139.4 °	98.9 °	117.5 °
Werkzeuge > Winkel > Winkel Schenkelhalsachse Femurachse (Femur Hals Basis manuell definiert)	139.8 °	153.1 °	125.3 °	137.3 °	139.8 °	153.1 °	125.3 °	137.3 °
Werkzeuge > Winkel > varus valgus Tibia proj.	1 °	0 °	2.1 °	0.9 °	1 °	0 °	2.1 °	0.9 °
Werkzeuge > Winkel > varus valgus Femur proj.	13.5 °	0.8 °	8.9 °	7.6 °	13.5 °	0.8 °	8.9 °	7.6 °
Werkzeuge > Winkel > Torsionswinkel proj. auf Ebene Tibia axial	0.7 °	18.3 °	1.7 °	1.8 °	0.7 °	18.3 °	1.7 °	1.8 °
Werkzeuge > Winkel > Tibiotalare Torsion (TTT) proj.	1.5 °	37 °	3.4 °	3.7 °	1.5 °	37 °	3.4 °	3.7 °
Werkzeuge > Winkel > FTR (femorotibial Rotation) proj.	3.9 °	60.7 °	8.8 °	9.5 °	3.9 °	60.7 °	8.8 °	9.5 °
Werkzeuge > Winkel > Antetorsionswinkel korrigiert	16.4 °	20.7 °	11.7 °	19.5 °	16.4 °	20.7 °	11.7 °	19.5 °
Werkzeuge > Winkel > Antetorsionswinkel (über Ebene manuell bestimmt) proj	33 °	161.8 °	22.8 °	39.3 °	33 °	161.8 °	22.8 °	39.3 °
Werkzeuge > Winkel > Antetorsionswinkel (Femur Hals Basis manuell) proj	25 °	22.7 °	18.5 °	29.3 °	25 °	22.7 °	18.5 °	29.3 °
Werkzeuge > Ebenen > Tibia coronar
Werkzeuge > Ebenen > Tibia axial
Werkzeuge > Ebenen > Femur coronar
Werkzeuge > Ebenen > Femur axial
Werkzeuge > Ebenen > Ebene manuell
Werkzeuge > Polylinien > Punkte auf Kopf
Werkzeuge > Koordinatensysteme > ks tibia prox.
Werkzeuge > Koordinatensysteme > ks femur
Werkzeuge > Koordinatensysteme > ks
Werkzeuge > Koordinatensysteme > Kopie ks femur
Werkzeuge > Variablen > Kopfachsen_tmp	-100
Werkzeuge > Variablen > 300	300
Werkzeuge > Variablen > 50	50
Werkzeuge > Variablen > -50	-50
