# Supplementary material for: 3D Slicer open-source software plug-in for vector-based angle calculation of canine hind limb alignment in computed tomographic images
Source: PLoS One. 2024 Mar 29;19(3):e0283823. doi: 10.1371/journal.pone.0283823 (PMC10980227; doi:10.1371/journal.pone.0283823)
Supplement: S2 Data — (ZIP) [file pone.0283823.s002.zip › 48.csv]

Werkzeuge Name	Datensatzkoordinatensystem X	Datensatzkoordinatensystem Y	Datensatzkoordinatensystem Z	Datensatzkoordinatensystem 3D	Patientenkoordinatensystem X	Patientenkoordinatensystem Y	Patientenkoordinatensystem Z	Patientenkoordinatensystem 3D	Extra Wert X	Extra Wert Y	Extra Wert Z	Extra Wert 3D	Extra Wert Beschreibung
Werkzeuge > Punkte > tmp zur Definition der Senkrechten auf tibia vk und hk	41.3 mm	37.6 mm	92.5 mm		35.2 mm links	38.9 mm anterior	9.5 mm superior
Werkzeuge > Punkte > tmp proj. auf Ebene tibia coronar	41.3 mm	37.6 mm	92.5 mm		35.2 mm links	38.9 mm anterior	9.5 mm superior
Werkzeuge > Punkte > TMP B	56.1 mm	101.5 mm	30.5 mm		20.4 mm links	25 mm posterior	71.5 mm superior
Werkzeuge > Punkte > tmp A	56.9 mm	101.3 mm	34.6 mm		19.6 mm links	24.8 mm posterior	67.4 mm superior
Werkzeuge > Punkte > TMP6	64.6 mm	102.5 mm	31 mm		11.9 mm links	26 mm posterior	71 mm superior
Werkzeuge > Punkte > TMP5	46.7 mm	156.8 mm	31.7 mm		29.8 mm links	80.3 mm posterior	70.3 mm superior
Werkzeuge > Punkte > Tibiaachse proximal	46.1 mm	37.8 mm	75 mm		30.4 mm links	38.7 mm anterior	27 mm superior
Werkzeuge > Punkte > Tibiaachse distal	36.4 mm	37.4 mm	110 mm		40.1 mm links	39.1 mm anterior	8 mm inferior
Werkzeuge > Punkte > Talus medial proj. auf Ebene Tibia axial	38.9 mm	33.3 mm	110.7 mm		37.6 mm links	43.2 mm anterior	8.7 mm inferior
Werkzeuge > Punkte > Talus medial	36.3 mm	33.1 mm	120.4 mm		40.2 mm links	43.4 mm anterior	18.4 mm inferior
Werkzeuge > Punkte > Talus lateral proj. auf Ebene Tibia axial	33.2 mm	33.3 mm	109.1 mm		43.3 mm links	43.2 mm anterior	7.1 mm inferior
Werkzeuge > Punkte > Talus lateral	30.1 mm	33.1 mm	120.4 mm		46.4 mm links	43.4 mm anterior	18.4 mm inferior
Werkzeuge > Punkte > prox. Tibiahinterkante medial proj. auf Ebene tibia coronar (varus valgus)	57.3 mm	38.8 mm	42.6 mm		19.2 mm links	37.7 mm anterior	59.4 mm superior
Werkzeuge > Punkte > prox. Tibiahinterkante medial proj. auf Ebene tibia coronar	53.8 mm	38.1 mm	48 mm		22.7 mm links	38.4 mm anterior	54 mm superior
Werkzeuge > Punkte > prox. Tibiahinterkante medial proj. auf Ebene Tibia axial	34.3 mm	45.2 mm	109.5 mm		42.2 mm links	31.3 mm anterior	7.5 mm inferior
Werkzeuge > Punkte > prox. Tibiahinterkante medial (varus valgus)	56.6 mm	40.9 mm	42.4 mm		19.9 mm links	35.6 mm anterior	59.6 mm superior
Werkzeuge > Punkte > prox. Tibiahinterkante medial	51.5 mm	45.9 mm	47.4 mm		25 mm links	30.6 mm anterior	54.6 mm superior
Werkzeuge > Punkte > prox. Tibiahinterkante lateral proj. auf Ebene tibia coronar (varus valgus)	46.8 mm	35.6 mm	42.2 mm		29.7 mm links	40.9 mm anterior	59.8 mm superior
Werkzeuge > Punkte > prox. Tibiahinterkante lateral proj. auf Ebene tibia coronar	48.4 mm	36.4 mm	46.6 mm		28.1 mm links	40.1 mm anterior	55.4 mm superior
Werkzeuge > Punkte > prox. Tibiahinterkante lateral proj. auf Ebene Tibia axial	29 mm	43.5 mm	108 mm		47.5 mm links	33 mm anterior	6 mm inferior
Werkzeuge > Punkte > prox. Tibiahinterkante lateral (varus valgus)	45.2 mm	40.9 mm	41.8 mm		31.3 mm links	35.6 mm anterior	60.2 mm superior
Werkzeuge > Punkte > prox. Tibiahinterkante lateral	46.1 mm	44.2 mm	46.1 mm		30.4 mm links	32.3 mm anterior	55.9 mm superior
Werkzeuge > Punkte > Kondyle medial proj. auf Ebene Tibia axial	36.7 mm	47.9 mm	110.2 mm		39.8 mm links	28.6 mm anterior	8.2 mm inferior
Werkzeuge > Punkte > Kondyle medial proj. auf Ebene Femur coronar	58.3 mm	49.9 mm	29.7 mm		18.2 mm links	26.6 mm anterior	72.3 mm superior
Werkzeuge > Punkte > Kondyle medial	55.3 mm	48.7 mm	42.7 mm		21.2 mm links	27.8 mm anterior	59.3 mm superior
Werkzeuge > Punkte > Kondyle lateral proj auf Ebene Tibia axial	25.8 mm	46.5 mm	107.2 mm		50.7 mm links	30 mm anterior	5.2 mm inferior
Werkzeuge > Punkte > Kondyle lateral proj auf Ebene Femur coronar	47.4 mm	48.5 mm	27 mm		29.1 mm links	28 mm anterior	75 mm superior
Werkzeuge > Punkte > Kondyle lateral	44.3 mm	47.3 mm	40 mm		32.2 mm links	29.2 mm anterior	62 mm superior
Werkzeuge > Punkte > Femurkopfmittelpunkt	51.8 mm	116.2 mm	29.2 mm		24.7 mm links	39.7 mm posterior	72.8 mm superior
Werkzeuge > Punkte > Femurachsenpunkt proximal	45.6 mm	100.1 mm	31.3 mm		30.9 mm links	23.6 mm posterior	70.7 mm superior
Werkzeuge > Punkte > Femurachsenpunkt distal	50.7 mm	59.5 mm	28.8 mm		25.8 mm links	17 mm anterior	73.2 mm superior
Werkzeuge > Punkte > Femur prox. proj. auf Ebene Femur coronar	45.6 mm	100.1 mm	31.3 mm		30.9 mm links	23.6 mm posterior	70.7 mm superior
Werkzeuge > Punkte > Femur Hals Basis proj. auf Ebene Femur coronar	42.9 mm	111.3 mm	31.7 mm		33.6 mm links	34.8 mm posterior	70.3 mm superior
Werkzeuge > Punkte > Femur Hals Basis manuell Pro	45.9 mm	100.1 mm	31.9 mm		30.6 mm links	23.6 mm posterior	70.1 mm superior
Werkzeuge > Punkte > Femur Hals Basis manuell	45.2 mm	105.6 mm	32.3 mm		31.3 mm links	29.1 mm posterior	69.7 mm superior
Werkzeuge > Punkte > Femur Hals Basis (ermittelt durch Proj. auf Ebene manuell)	43.7 mm	111.6 mm	28.5 mm		32.8 mm links	35.1 mm posterior	73.5 mm superior
Werkzeuge > Punkte > Femur Hals Basis (Ebene) proj. auf Ebene Femur axial	45.1 mm	100.3 mm	27.8 mm		31.4 mm links	23.8 mm posterior	74.2 mm superior
Werkzeuge > Punkte > Endpunkt Verlängerung der Senkrechten auf Kondylenachse	43.7 mm	108.9 mm	31.7 mm		32.8 mm links	32.4 mm posterior	70.3 mm superior
Werkzeuge > Punkte > Endpunkt Senkrechte auf Kondylenachse	52.2 mm	49.1 mm	28.2 mm		24.3 mm links	27.4 mm anterior	73.8 mm superior
Werkzeuge > Punkte > Ende der Verlängerung Senkrechte auf tibia vk (varus valgus)	57.1 mm	38.9 mm	45.1 mm		19.4 mm links	37.6 mm anterior	56.9 mm superior
Werkzeuge > Punkte > Ende der Senkrechte auf tibia hk (varus valgus)	43.9 mm	34.8 mm	42.1 mm		32.6 mm links	41.7 mm anterior	59.9 mm superior
Werkzeuge > Punkte > dist. Tibiavorderkante medial proj. auf Ebene tibia coronar (varus valgus)	36.4 mm	37.9 mm	117.3 mm		40.1 mm links	38.6 mm anterior	15.3 mm inferior
Werkzeuge > Punkte > dist. Tibiavorderkante medial proj. auf Ebene tibia coronar	36.9 mm	37.9 mm	116.5 mm		39.6 mm links	38.6 mm anterior	14.5 mm inferior
Werkzeuge > Punkte > dist. Tibiavorderkante medial proj. auf Ebene Tibia axial	39.9 mm	33.3 mm	110.9 mm		36.6 mm links	43.2 mm anterior	8.9 mm inferior
Werkzeuge > Punkte > dist. Tibiavorderkante medial (varus valgus)	36.6 mm	37.4 mm	117.3 mm		39.9 mm links	39.1 mm anterior	15.3 mm inferior
Werkzeuge > Punkte > dist. Tibiavorderkante medial	38.3 mm	33.3 mm	116.8 mm		38.2 mm links	43.2 mm anterior	14.8 mm inferior
Werkzeuge > Punkte > dist. Tibiavorderkante lateral proj. auf Ebene tibia coronar (varus valgus)	31.6 mm	36.3 mm	115.7 mm		44.9 mm links	40.2 mm anterior	13.7 mm inferior
Werkzeuge > Punkte > dist. Tibiavorderkante lateral proj. auf Ebene tibia coronar	31.7 mm	36.4 mm	116.7 mm		44.8 mm links	40.1 mm anterior	14.7 mm inferior
Werkzeuge > Punkte > dist. Tibiavorderkante lateral proj. auf Ebene Tibia axial	34.7 mm	33 mm	109.5 mm		41.8 mm links	43.5 mm anterior	7.5 mm inferior
Werkzeuge > Punkte > dist. Tibiavorderkante lateral (varus valgus)	31.5 mm	36.8 mm	115.6 mm		45 mm links	39.7 mm anterior	13.6 mm inferior
Werkzeuge > Punkte > dist. Tibiavorderkante lateral	32.7 mm	33 mm	116.9 mm		43.8 mm links	43.5 mm anterior	14.9 mm inferior
Werkzeuge > Punkte > AxPro_Kopfszentrum	53.6 mm	101.3 mm	28.3 mm		22.9 mm links	24.8 mm posterior	73.7 mm superior
Werkzeuge > Punkte > AxPro_Kondyle medial	48.9 mm	99.6 mm	45.9 mm		27.6 mm links	23.1 mm posterior	56.1 mm superior
Werkzeuge > Punkte > AxPro_Kondyle lateral	37.9 mm	98.4 mm	43.2 mm		38.6 mm links	21.9 mm posterior	58.8 mm superior
Werkzeuge > Linien > Verlängerung Senkrechte auf tibia vk (varus valgus)	15.8 mm	1.3 mm	47.4 mm	50 mm	15.8 mm rechts	1.3 mm posterior	47.4 mm superior	50 mm
Werkzeuge > Linien > Verlängerung der Senkrechten auf Kondylenachse	7 mm	49.4 mm	2.9 mm	50 mm	7 mm links	49.4 mm posterior	2.9 mm inferior	50 mm
Werkzeuge > Linien > transkondyläre Achse	11 mm	1.4 mm	2.7 mm	11.4 mm	11 mm rechts	1.4 mm posterior	2.7 mm inferior	11.4 mm
Werkzeuge > Linien > Tibiaachse	9.7 mm	0.4 mm	35 mm	36.3 mm	9.7 mm rechts	0.4 mm posterior	35 mm superior	36.3 mm
Werkzeuge > Linien > Talusachse proj. auf Ebene Tibia axial	5.7 mm	0 mm	1.6 mm	5.9 mm	5.7 mm links	0 mm posterior	1.6 mm superior	5.9 mm
Werkzeuge > Linien > Senkrechte auf Kondylenachse	1.5 mm	10.4 mm	0.6 mm	10.5 mm	1.5 mm rechts	10.4 mm anterior	0.6 mm superior	10.5 mm
Werkzeuge > Linien > Senkrechte auf dist. Tibiavorderkante in Ebene tibia coronar (varus valgus)	7.9 mm	0.7 mm	23.7 mm	25 mm	7.9 mm links	0.7 mm anterior	23.7 mm inferior	25 mm
Werkzeuge > Linien > Senkrecht auf prox. Tibiahinterkante in Ebene tibia coronar (varus valgus)	2.7 mm	2.8 mm	50.4 mm	50.6 mm	2.7 mm rechts	2.8 mm anterior	50.4 mm superior	50.6 mm
Werkzeuge > Linien > prox. Tibiahinterkante proj. auf Ebene Tibia axial	5.3 mm	1.7 mm	1.5 mm	5.8 mm	5.3 mm rechts	1.7 mm posterior	1.5 mm inferior	5.8 mm
Werkzeuge > Linien > prox. Tibiahinterkante proj auf Ebene tibia coronar (varus valgus)	10.5 mm	3.1 mm	0.4 mm	11 mm	10.5 mm rechts	3.1 mm posterior	0.4 mm inferior	11 mm
Werkzeuge > Linien > prox. Tibiahinterkante proj auf Ebene tibia coronar	5.4 mm	1.7 mm	1.3 mm	5.8 mm	5.4 mm rechts	1.7 mm posterior	1.3 mm inferior	5.8 mm
Werkzeuge > Linien > prox. Tibiahinterkante (varus valgus)	11.4 mm	0 mm	0.6 mm	11.4 mm	11.4 mm rechts	0 mm	0.6 mm inferior	11.4 mm
Werkzeuge > Linien > prox. Tibiahinterkante	5.4 mm	1.7 mm	1.3 mm	5.8 mm	5.4 mm rechts	1.7 mm posterior	1.3 mm inferior	5.8 mm
Werkzeuge > Linien > prox. femorale Längsachse	0.4 mm	5.5 mm	0.9 mm	5.6 mm	0.4 mm links	5.5 mm posterior	0.9 mm inferior	5.6 mm
Werkzeuge > Linien > Neue Linie 31	11 mm	1.2 mm	2.7 mm	11.4 mm	11 mm rechts	1.2 mm posterior	2.7 mm inferior	11.4 mm
Werkzeuge > Linien > Lot von Femurkopfmittelpunk	8.1 mm	4.6 mm	0.7 mm	9.3 mm	8.1 mm links	4.6 mm anterior	0.7 mm superior	9.3 mm
Werkzeuge > Linien > Kopfzentrum - Femur Hals Basis (manuell) Linie	6.5 mm	10.5 mm	3 mm	12.8 mm	6.5 mm links	10.5 mm anterior	3 mm inferior	12.8 mm
Werkzeuge > Linien > Kopfzentrum - Femur Hals Basis (durch Ebene) Linie	8.1 mm	4.6 mm	0.7 mm	9.3 mm	8.1 mm links	4.6 mm anterior	0.7 mm superior	9.3 mm
Werkzeuge > Linien > Kondyle_Femur Hals Basis Prox	11 mm	1.2 mm	2.7 mm	11.4 mm	11 mm rechts	1.2 mm posterior	2.7 mm inferior	11.4 mm
Werkzeuge > Linien > Kondyle_AxPro_Kopfzentrum	11 mm	1.2 mm	2.7 mm	11.4 mm	11 mm rechts	1.2 mm posterior	2.7 mm inferior	11.4 mm
Werkzeuge > Linien > Kondylenachse proj. auf Ebene Femur coronar	11 mm	1.4 mm	2.7 mm	11.4 mm	11 mm links	1.4 mm anterior	2.7 mm superior	11.4 mm
Werkzeuge > Linien > Kondylenachse	11 mm	1.4 mm	2.7 mm	11.4 mm	11 mm links	1.4 mm anterior	2.7 mm superior	11.4 mm
Werkzeuge > Linien > Kondyle proj. auf Ebene Tibia axial	10.9 mm	1.4 mm	3 mm	11.4 mm	10.9 mm links	1.4 mm anterior	3 mm superior	11.4 mm
Werkzeuge > Linien > Femurachse proj. auf Ebene Femur coronar
Werkzeuge > Linien > Femurachse Kopfzentrum	5.1 mm	40.6 mm	2.5 mm	41 mm	5.1 mm links	40.6 mm posterior	2.5 mm inferior	41 mm
Werkzeuge > Linien > Femurachse	5.1 mm	40.6 mm	2.5 mm	41 mm	5.1 mm links	40.6 mm posterior	2.5 mm inferior	41 mm
Werkzeuge > Linien > dist. Tibiavorderkante proj. auf Ebene tibia coronar (varus valgus)	4.8 mm	1.5 mm	1.6 mm	5.3 mm	4.8 mm rechts	1.5 mm posterior	1.6 mm inferior	5.3 mm
Werkzeuge > Linien > dist. Tibiavorderkante proj. auf Ebene tibia coronar	5.2 mm	1.5 mm	0.1 mm	5.4 mm	5.2 mm rechts	1.5 mm posterior	0.1 mm superior	5.4 mm
Werkzeuge > Linien > dist. Tibiavorderkante proj. auf Ebene Tibia axial	5.2 mm	0.3 mm	1.4 mm	5.4 mm	5.2 mm rechts	0.3 mm posterior	1.4 mm inferior	5.4 mm
Werkzeuge > Linien > dist. Tibiavorderkante (varus valgus)	5.1 mm	0.6 mm	1.7 mm	5.4 mm	5.1 mm rechts	0.6 mm posterior	1.7 mm inferior	5.4 mm
Werkzeuge > Linien > dist. Tibiavorderkante	5.6 mm	0.3 mm	0.1 mm	5.6 mm	5.6 mm rechts	0.3 mm posterior	0.1 mm superior	5.6 mm
Werkzeuge > Linien > AxPro_Kondyle	11 mm	1.2 mm	2.7 mm	11.4 mm	11 mm rechts	1.2 mm posterior	2.7 mm inferior	11.4 mm
Werkzeuge > Winkel > Winkel Schenkelhalsachse Femurachse (mittels Ebene manuell)	4.8 °	164.3 °	112.8 °	112.4 °	4.8 °	164.3 °	112.8 °	112.4 °
Werkzeuge > Winkel > Winkel Schenkelhalsachse Femurachse (Femur Hals Basis manuell definiert)	6.9 °	161.6 °	140.7 °	137.7 °	6.9 °	161.6 °	140.7 °	137.7 °
Werkzeuge > Winkel > varus valgus Tibia proj.	15.4 °	4.8 °	51 °	16.1 °	15.4 °	4.8 °	51 °	16.1 °
Werkzeuge > Winkel > varus valgus Femur proj.	3.7 °	0.2 °	0.9 °	0.9 °	3.7 °	0.2 °	0.9 °	0.9 °
Werkzeuge > Winkel > Torsionswinkel proj. auf Ebene Tibia axial	0.2 °	37.4 °	14.4 °	13.9 °	0.2 °	37.4 °	14.4 °	13.9 °
Werkzeuge > Winkel > Tibiotalare Torsion (TTT) proj.	180 °	168.3 °	176.7 °	176.8 °	180 °	168.3 °	176.7 °	176.8 °
Werkzeuge > Winkel > FTR (femorotibial Rotation) proj.	0.1 °	23.8 °	10.3 °	9.9 °	0.1 °	23.8 °	10.3 °	9.9 °
Werkzeuge > Winkel > Antetorsionswinkel korrigiert	10.5 °	40.7 °	0.7 °	10.4 °	10.5 °	40.7 °	0.7 °	10.4 °
Werkzeuge > Winkel > Antetorsionswinkel (über Ebene manuell bestimmt) proj	26.6 °	56.1 °	1.8 °	26.5 °	26.6 °	56.1 °	1.8 °	26.5 °
Werkzeuge > Winkel > Antetorsionswinkel (Femur Hals Basis manuell) proj	38.8 °	137.3 °	2.5 °	38.6 °	38.8 °	137.3 °	2.5 °	38.6 °
Werkzeuge > Ebenen > Tibia coronar
Werkzeuge > Ebenen > Tibia axial
Werkzeuge > Ebenen > Femur coronar
Werkzeuge > Ebenen > Femur axial
Werkzeuge > Ebenen > Ebene manuell
Werkzeuge > Polylinien > Punkte auf Kopf
Werkzeuge > Koordinatensysteme > ks tibia prox.
Werkzeuge > Koordinatensysteme > ks femur
Werkzeuge > Koordinatensysteme > ks
Werkzeuge > Koordinatensysteme > Kopie ks femur
Werkzeuge > Variablen > Kopfachsen_tmp	-100
Werkzeuge > Variablen > 300	300
Werkzeuge > Variablen > 50	50
Werkzeuge > Variablen > -50	-50
