# Supplementary material for: 3D Slicer open-source software plug-in for vector-based angle calculation of canine hind limb alignment in computed tomographic images
Source: PLoS One. 2024 Mar 29;19(3):e0283823. doi: 10.1371/journal.pone.0283823 (PMC10980227; doi:10.1371/journal.pone.0283823)
Supplement: S2 Data — (ZIP) [file pone.0283823.s002.zip › 49.csv]

Werkzeuge Name	Datensatzkoordinatensystem X	Datensatzkoordinatensystem Y	Datensatzkoordinatensystem Z	Datensatzkoordinatensystem 3D	Patientenkoordinatensystem X	Patientenkoordinatensystem Y	Patientenkoordinatensystem Z	Patientenkoordinatensystem 3D	Extra Wert X	Extra Wert Y	Extra Wert Z	Extra Wert 3D	Extra Wert Beschreibung
Ansichten > Ergebnisse varus valgus Tibia > varus valgus Tibia proj.	11.9 °	4.7 °	9.2 °	12.6 °	11.9 °	4.7 °	9.2 °	12.6 °
Ansichten > Ergebnisse varus valgus Femur > varus valgus Femur proj.	1.5 °	0.4 °	2.5 °	2.5 °	1.5 °	0.4 °	2.5 °	2.5 °
Ansichten > Ergebnisse Torsionswinkel Tibia > Torsionswinkel proj. auf Ebene Tibia axial	1.4 °	47 °	17.7 °	17.5 °	1.4 °	47 °	17.7 °	17.5 °
Ansichten > Ergebnisse FTR (femorotibiale Rotation) proj. > FTR (femorotibial Rotation) proj.	0 °	0.5 °	0.6 °	0.6 °	0 °	0.5 °	0.6 °	0.6 °
Ansichten > Ergebnisse AT-Winkel proj. > Winkel Schenkelhalsachse Femurachse (mittels Ebene manuell)	23.2 °	142.1 °	122 °	116.1 °	23.2 °	142.1 °	122 °	116.1 °
Ansichten > Ergebnisse AT-Winkel proj. > Winkel Schenkelhalsachse Femurachse (Femur Hals Basis manuell definiert)	38.4 °	151.5 °	148.7 °	138.8 °	38.4 °	151.5 °	148.7 °	138.8 °
Ansichten > Ergebnisse AT-Winkel proj. > Antetorsionswinkel (über Ebene manuell bestimmt) proj	33.9 °	81.5 °	3.4 °	32.5 °	33.9 °	81.5 °	3.4 °	32.5 °
Ansichten > Ergebnisse AT-Winkel proj. > Antetorsionswinkel (Femur Hals Basis manuell) proj	39 °	47.9 °	4.8 °	37.3 °	39 °	47.9 °	4.8 °	37.3 °
Ansichten > Ergebnis Tibiotalare Torsion (TTT) > Tibiotalare Torsion (TTT) proj.	179.7 °	155.9 °	176.6 °	176.6 °	179.7 °	155.9 °	176.6 °	176.6 °
Ansichten > Eingaben varus valgus Tibia > Tibiaachse proximal	63.6 mm	25.9 mm	90 mm		12.9 mm links	50.6 mm anterior	12 mm superior
Ansichten > Eingaben varus valgus Tibia > Tibiaachse distal	59 mm	28.7 mm	125.2 mm		17.5 mm links	47.8 mm anterior	23.2 mm inferior
Ansichten > Eingaben varus valgus Tibia > prox. Tibiahinterkante medial (varus valgus)	67.2 mm	26.6 mm	55.6 mm		9.3 mm links	49.9 mm anterior	46.4 mm superior
Ansichten > Eingaben varus valgus Tibia > prox. Tibiahinterkante medial	68.8 mm	32.1 mm	60.9 mm		7.7 mm links	44.4 mm anterior	41.1 mm superior
Ansichten > Eingaben varus valgus Tibia > prox. Tibiahinterkante lateral (varus valgus)	77.2 mm	26.9 mm	58.6 mm		0.7 mm rechts	49.6 mm anterior	43.4 mm superior
Ansichten > Eingaben varus valgus Tibia > prox. Tibiahinterkante lateral	74.2 mm	30.1 mm	61.6 mm		2.3 mm links	46.4 mm anterior	40.4 mm superior
Ansichten > Eingaben varus valgus Tibia > dist. Tibiavorderkante medial (varus valgus)	55.2 mm	28.5 mm	132.1 mm		21.3 mm links	48 mm anterior	30.1 mm inferior
Ansichten > Eingaben varus valgus Tibia > dist. Tibiavorderkante medial	54 mm	25.2 mm	132.8 mm		22.5 mm links	51.3 mm anterior	30.8 mm inferior
Ansichten > Eingaben varus valgus Tibia > dist. Tibiavorderkante lateral (varus valgus)	60.7 mm	28.4 mm	132.6 mm		15.8 mm links	48.1 mm anterior	30.6 mm inferior
Ansichten > Eingaben varus valgus Tibia > dist. Tibiavorderkante lateral	61.7 mm	24.8 mm	133.4 mm		14.8 mm links	51.7 mm anterior	31.4 mm inferior
Ansichten > Eingaben varus valgus Femur > Kondyle medial	68.7 mm	35.2 mm	55.8 mm		7.8 mm links	41.3 mm anterior	46.2 mm superior
Ansichten > Eingaben varus valgus Femur > Kondyle lateral	79.3 mm	31.3 mm	57 mm		2.8 mm rechts	45.2 mm anterior	45 mm superior
Ansichten > Eingaben varus valgus Femur > Femurachsenpunkt proximal	89.9 mm	81.9 mm	49.3 mm		13.4 mm rechts	5.4 mm posterior	52.7 mm superior
Ansichten > Eingaben varus valgus Femur > Femurachsenpunkt distal	77.2 mm	39.7 mm	44.9 mm		0.7 mm rechts	36.8 mm anterior	57.1 mm superior
Ansichten > Eingaben Tibiotalare Torsion (TTT) > Tibiaachse proximal	63.6 mm	25.9 mm	90 mm		12.9 mm links	50.6 mm anterior	12 mm superior
Ansichten > Eingaben Tibiotalare Torsion (TTT) > Tibiaachse distal	59 mm	28.7 mm	125.2 mm		17.5 mm links	47.8 mm anterior	23.2 mm inferior
Ansichten > Eingaben Tibiotalare Torsion (TTT) > Talus medial	54.8 mm	25.3 mm	136.9 mm		21.7 mm links	51.2 mm anterior	34.9 mm inferior
Ansichten > Eingaben Tibiotalare Torsion (TTT) > Talus lateral	61 mm	25.3 mm	136.9 mm		15.5 mm links	51.2 mm anterior	34.9 mm inferior
Ansichten > Eingaben Tibiotalare Torsion (TTT) > dist. Tibiavorderkante medial	54 mm	25.2 mm	132.8 mm		22.5 mm links	51.3 mm anterior	30.8 mm inferior
Ansichten > Eingaben Tibiotalare Torsion (TTT) > dist. Tibiavorderkante lateral	61.7 mm	24.8 mm	133.4 mm		14.8 mm links	51.7 mm anterior	31.4 mm inferior
Ansichten > Eingaben Tibia Torsionswinkel > Tibiaachse proximal	63.6 mm	25.9 mm	90 mm		12.9 mm links	50.6 mm anterior	12 mm superior
Ansichten > Eingaben Tibia Torsionswinkel > Tibiaachse distal	59 mm	28.7 mm	125.2 mm		17.5 mm links	47.8 mm anterior	23.2 mm inferior
Ansichten > Eingaben Tibia Torsionswinkel > prox. Tibiahinterkante medial	68.8 mm	32.1 mm	60.9 mm		7.7 mm links	44.4 mm anterior	41.1 mm superior
Ansichten > Eingaben Tibia Torsionswinkel > prox. Tibiahinterkante lateral	74.2 mm	30.1 mm	61.6 mm		2.3 mm links	46.4 mm anterior	40.4 mm superior
Ansichten > Eingaben Tibia Torsionswinkel > dist. Tibiavorderkante medial	54 mm	25.2 mm	132.8 mm		22.5 mm links	51.3 mm anterior	30.8 mm inferior
Ansichten > Eingaben Tibia Torsionswinkel > dist. Tibiavorderkante lateral	61.7 mm	24.8 mm	133.4 mm		14.8 mm links	51.7 mm anterior	31.4 mm inferior
Ansichten > Eingaben FTR (femorotibiale Rotation) proj. > Tibiaachse proximal	63.6 mm	25.9 mm	90 mm		12.9 mm links	50.6 mm anterior	12 mm superior
Ansichten > Eingaben FTR (femorotibiale Rotation) proj. > Tibiaachse distal	59 mm	28.7 mm	125.2 mm		17.5 mm links	47.8 mm anterior	23.2 mm inferior
Ansichten > Eingaben FTR (femorotibiale Rotation) proj. > prox. Tibiahinterkante medial	68.8 mm	32.1 mm	60.9 mm		7.7 mm links	44.4 mm anterior	41.1 mm superior
Ansichten > Eingaben FTR (femorotibiale Rotation) proj. > prox. Tibiahinterkante lateral	74.2 mm	30.1 mm	61.6 mm		2.3 mm links	46.4 mm anterior	40.4 mm superior
Ansichten > Eingaben FTR (femorotibiale Rotation) proj. > Kondyle medial	68.7 mm	35.2 mm	55.8 mm		7.8 mm links	41.3 mm anterior	46.2 mm superior
Ansichten > Eingaben FTR (femorotibiale Rotation) proj. > Kondyle lateral	79.3 mm	31.3 mm	57 mm		2.8 mm rechts	45.2 mm anterior	45 mm superior
Ansichten > Eingaben AT Winkel proj. > Kondyle medial	68.7 mm	35.2 mm	55.8 mm		7.8 mm links	41.3 mm anterior	46.2 mm superior
Ansichten > Eingaben AT Winkel proj. > Kondyle lateral	79.3 mm	31.3 mm	57 mm		2.8 mm rechts	45.2 mm anterior	45 mm superior
Ansichten > Eingaben AT Winkel proj. > Femurkopfmittelpunkt	88.5 mm	101.2 mm	44.8 mm		12 mm rechts	24.7 mm posterior	57.2 mm superior
Ansichten > Eingaben AT Winkel proj. > Femurachsenpunkt proximal	89.9 mm	81.9 mm	49.3 mm		13.4 mm rechts	5.4 mm posterior	52.7 mm superior
Ansichten > Eingaben AT Winkel proj. > Femurachsenpunkt distal	77.2 mm	39.7 mm	44.9 mm		0.7 mm rechts	36.8 mm anterior	57.1 mm superior
Ansichten > Eingaben AT Winkel proj. > Femur Hals Basis manuell	91.9 mm	87.7 mm	50.5 mm		15.4 mm rechts	11.2 mm posterior	51.5 mm superior
Ansichten > Eingaben AT Winkel proj. > Femur Hals Basis (ermittelt durch Proj. auf Ebene manuell)	95.2 mm	94.1 mm	48.1 mm		18.7 mm rechts	17.6 mm posterior	53.9 mm superior
Ansichten > Eingaben AT Winkel proj. > Lot von Femurkopfmittelpunk	6.6 mm	7.1 mm	3.3 mm	10.3 mm	6.6 mm rechts	7.1 mm anterior	3.3 mm inferior	10.3 mm
Ansichten > Eingaben AT Winkel proj. > Ebene manuell
Ansichten > Eingaben AT Winkel proj. > Punkte auf Kopf
Ansichten > Ansicht Werkzeuge varus valgus Tibia > tmp zur Definition der Senkrechten auf tibia vk und hk	61.3 mm	27.3 mm	107.6 mm		15.2 mm links	49.2 mm anterior	5.6 mm inferior
Ansichten > Ansicht Werkzeuge varus valgus Tibia > tmp proj. auf Ebene tibia coronar	61.3 mm	27.3 mm	107.6 mm		15.2 mm links	49.2 mm anterior	5.6 mm inferior
Ansichten > Ansicht Werkzeuge varus valgus Tibia > Tibiaachse proximal	63.6 mm	25.9 mm	90 mm		12.9 mm links	50.6 mm anterior	12 mm superior
Ansichten > Ansicht Werkzeuge varus valgus Tibia > Tibiaachse distal	59 mm	28.7 mm	125.2 mm		17.5 mm links	47.8 mm anterior	23.2 mm inferior
Ansichten > Ansicht Werkzeuge varus valgus Tibia > prox. Tibiahinterkante medial proj. auf Ebene tibia coronar (varus valgus)	66.2 mm	24 mm	55.7 mm		10.3 mm links	52.5 mm anterior	46.3 mm superior
Ansichten > Ansicht Werkzeuge varus valgus Tibia > prox. Tibiahinterkante medial (varus valgus)	67.2 mm	26.6 mm	55.6 mm		9.3 mm links	49.9 mm anterior	46.4 mm superior
Ansichten > Ansicht Werkzeuge varus valgus Tibia > prox. Tibiahinterkante lateral proj. auf Ebene tibia coronar (varus valgus)	74.9 mm	20.9 mm	58.8 mm		1.6 mm links	55.6 mm anterior	43.2 mm superior
Ansichten > Ansicht Werkzeuge varus valgus Tibia > prox. Tibiahinterkante lateral (varus valgus)	77.2 mm	26.9 mm	58.6 mm		0.7 mm rechts	49.6 mm anterior	43.4 mm superior
Ansichten > Ansicht Werkzeuge varus valgus Tibia > Ende der Verlängerung Senkrechte auf tibia vk (varus valgus)	65.7 mm	24.3 mm	57.9 mm		10.8 mm links	52.2 mm anterior	44.1 mm superior
Ansichten > Ansicht Werkzeuge varus valgus Tibia > Ende der Senkrechte auf tibia hk (varus valgus)	76.1 mm	20.4 mm	59.2 mm		0.4 mm links	56.1 mm anterior	42.8 mm superior
Ansichten > Ansicht Werkzeuge varus valgus Tibia > dist. Tibiavorderkante medial proj. auf Ebene tibia coronar (varus valgus)	55.8 mm	30 mm	132.1 mm		20.7 mm links	46.5 mm anterior	30.1 mm inferior
Ansichten > Ansicht Werkzeuge varus valgus Tibia > dist. Tibiavorderkante medial (varus valgus)	55.2 mm	28.5 mm	132.1 mm		21.3 mm links	48 mm anterior	30.1 mm inferior
Ansichten > Ansicht Werkzeuge varus valgus Tibia > dist. Tibiavorderkante lateral proj. auf Ebene tibia coronar (varus valgus)	60.7 mm	28.2 mm	132.6 mm		15.8 mm links	48.3 mm anterior	30.6 mm inferior
Ansichten > Ansicht Werkzeuge varus valgus Tibia > dist. Tibiavorderkante lateral (varus valgus)	60.7 mm	28.4 mm	132.6 mm		15.8 mm links	48.1 mm anterior	30.6 mm inferior
Ansichten > Ansicht Werkzeuge varus valgus Tibia > Verlängerung Senkrechte auf tibia vk (varus valgus)	4.4 mm	3 mm	49.7 mm	50 mm	4.4 mm rechts	3 mm anterior	49.7 mm superior	50 mm
Ansichten > Ansicht Werkzeuge varus valgus Tibia > Tibiaachse	4.7 mm	2.7 mm	35.2 mm	35.6 mm	4.7 mm rechts	2.7 mm anterior	35.2 mm superior	35.6 mm
Ansichten > Ansicht Werkzeuge varus valgus Tibia > Senkrechte auf dist. Tibiavorderkante in Ebene tibia coronar (varus valgus)	2.2 mm	1.5 mm	24.8 mm	25 mm	2.2 mm links	1.5 mm posterior	24.8 mm inferior	25 mm
Ansichten > Ansicht Werkzeuge varus valgus Tibia > Senkrecht auf prox. Tibiahinterkante in Ebene tibia coronar (varus valgus)	14.8 mm	6.9 mm	48.4 mm	51 mm	14.8 mm rechts	6.9 mm anterior	48.4 mm superior	51 mm
Ansichten > Ansicht Werkzeuge varus valgus Tibia > prox. Tibiahinterkante proj auf Ebene tibia coronar (varus valgus)	8.6 mm	3.2 mm	3.1 mm	9.7 mm	8.6 mm links	3.2 mm posterior	3.1 mm superior	9.7 mm
Ansichten > Ansicht Werkzeuge varus valgus Tibia > prox. Tibiahinterkante (varus valgus)	10 mm	0.3 mm	3 mm	10.4 mm	10 mm links	0.3 mm anterior	3 mm superior	10.4 mm
Ansichten > Ansicht Werkzeuge varus valgus Tibia > dist. Tibiavorderkante proj. auf Ebene tibia coronar (varus valgus)	4.9 mm	1.8 mm	0.5 mm	5.2 mm	4.9 mm links	1.8 mm posterior	0.5 mm superior	5.2 mm
Ansichten > Ansicht Werkzeuge varus valgus Tibia > dist. Tibiavorderkante (varus valgus)	5.5 mm	0.2 mm	0.5 mm	5.5 mm	5.5 mm links	0.2 mm posterior	0.5 mm superior	5.5 mm
Ansichten > Ansicht Werkzeuge varus valgus Tibia > varus valgus Tibia proj.	11.9 °	4.7 °	9.2 °	12.6 °	11.9 °	4.7 °	9.2 °	12.6 °
Ansichten > Ansicht Werkzeuge varus valgus Tibia > Tibia coronar
Ansichten > Ansicht Werkzeuge varus valgus Tibia > ks tibia prox.
Ansichten > Ansicht Werkzeuge varus valgus Femur > Kondyle medial proj. auf Ebene Femur coronar	70.3 mm	35.9 mm	43.7 mm		6.2 mm links	40.6 mm anterior	58.3 mm superior
Ansichten > Ansicht Werkzeuge varus valgus Femur > Kondyle medial	68.7 mm	35.2 mm	55.8 mm		7.8 mm links	41.3 mm anterior	46.2 mm superior
Ansichten > Ansicht Werkzeuge varus valgus Femur > Kondyle lateral proj auf Ebene Femur coronar	80.9 mm	32 mm	44.9 mm		4.4 mm rechts	44.5 mm anterior	57.1 mm superior
Ansichten > Ansicht Werkzeuge varus valgus Femur > Kondyle lateral	79.3 mm	31.3 mm	57 mm		2.8 mm rechts	45.2 mm anterior	45 mm superior
Ansichten > Ansicht Werkzeuge varus valgus Femur > Femurachsenpunkt proximal	89.9 mm	81.9 mm	49.3 mm		13.4 mm rechts	5.4 mm posterior	52.7 mm superior
Ansichten > Ansicht Werkzeuge varus valgus Femur > Femurachsenpunkt distal	77.2 mm	39.7 mm	44.9 mm		0.7 mm rechts	36.8 mm anterior	57.1 mm superior
Ansichten > Ansicht Werkzeuge varus valgus Femur > Femur prox. proj. auf Ebene Femur coronar	89.9 mm	81.9 mm	49.3 mm		13.4 mm rechts	5.4 mm posterior	52.7 mm superior
Ansichten > Ansicht Werkzeuge varus valgus Femur > Endpunkt Verlängerung der Senkrechten auf Kondylenachse	93.7 mm	86.7 mm	50.1 mm		17.2 mm rechts	10.2 mm posterior	51.9 mm superior
Ansichten > Ansicht Werkzeuge varus valgus Femur > Endpunkt Senkrechte auf Kondylenachse	75.2 mm	34.1 mm	44.2 mm		1.3 mm links	42.4 mm anterior	57.8 mm superior
Ansichten > Ansicht Werkzeuge varus valgus Femur > Verlängerung der Senkrechten auf Kondylenachse	16.5 mm	46.9 mm	5.2 mm	50 mm	16.5 mm rechts	46.9 mm posterior	5.2 mm inferior	50 mm
Ansichten > Ansicht Werkzeuge varus valgus Femur > Senkrechte auf Kondylenachse	2 mm	5.6 mm	0.6 mm	6 mm	2 mm links	5.6 mm anterior	0.6 mm superior	6 mm
Ansichten > Ansicht Werkzeuge varus valgus Femur > Kondylenachse proj. auf Ebene Femur coronar	10.6 mm	3.9 mm	1.2 mm	11.4 mm	10.6 mm rechts	3.9 mm anterior	1.2 mm inferior	11.4 mm
Ansichten > Ansicht Werkzeuge varus valgus Femur > Kondylenachse	10.6 mm	3.9 mm	1.2 mm	11.4 mm	10.6 mm rechts	3.9 mm anterior	1.2 mm inferior	11.4 mm
Ansichten > Ansicht Werkzeuge varus valgus Femur > Femurachse proj. auf Ebene Femur coronar
Ansichten > Ansicht Werkzeuge varus valgus Femur > Femurachse	12.7 mm	42.1 mm	4.4 mm	44.2 mm	12.7 mm rechts	42.1 mm posterior	4.4 mm inferior	44.2 mm
Ansichten > Ansicht Werkzeuge varus valgus Femur > varus valgus Femur proj.	1.5 °	0.4 °	2.5 °	2.5 °	1.5 °	0.4 °	2.5 °	2.5 °
Ansichten > Ansicht Werkzeuge varus valgus Femur > Femur coronar
Ansichten > Ansicht Werkzeuge varus valgus Femur > ks femur
Ansichten > Ansicht Werkzeuge Torsionswinkel Tibia > Tibiaachse proximal	63.6 mm	25.9 mm	90 mm		12.9 mm links	50.6 mm anterior	12 mm superior
Ansichten > Ansicht Werkzeuge Torsionswinkel Tibia > Tibiaachse distal	59 mm	28.7 mm	125.2 mm		17.5 mm links	47.8 mm anterior	23.2 mm inferior
Ansichten > Ansicht Werkzeuge Torsionswinkel Tibia > prox. Tibiahinterkante medial proj. auf Ebene Tibia axial	60.4 mm	37 mm	124.7 mm		16.1 mm links	39.5 mm anterior	22.7 mm inferior
Ansichten > Ansicht Werkzeuge Torsionswinkel Tibia > prox. Tibiahinterkante medial	68.8 mm	32.1 mm	60.9 mm		7.7 mm links	44.4 mm anterior	41.1 mm superior
Ansichten > Ansicht Werkzeuge Torsionswinkel Tibia > prox. Tibiahinterkante lateral proj. auf Ebene Tibia axial	65.7 mm	35 mm	125.6 mm		10.8 mm links	41.5 mm anterior	23.6 mm inferior
Ansichten > Ansicht Werkzeuge Torsionswinkel Tibia > prox. Tibiahinterkante lateral	74.2 mm	30.1 mm	61.6 mm		2.3 mm links	46.4 mm anterior	40.4 mm superior
Ansichten > Ansicht Werkzeuge Torsionswinkel Tibia > dist. Tibiavorderkante medial proj. auf Ebene Tibia axial	55.1 mm	24.6 mm	125 mm		21.4 mm links	51.9 mm anterior	23 mm inferior
Ansichten > Ansicht Werkzeuge Torsionswinkel Tibia > dist. Tibiavorderkante medial	54 mm	25.2 mm	132.8 mm		22.5 mm links	51.3 mm anterior	30.8 mm inferior
Ansichten > Ansicht Werkzeuge Torsionswinkel Tibia > dist. Tibiavorderkante lateral proj. auf Ebene Tibia axial	62.7 mm	24.3 mm	126 mm		13.8 mm links	52.2 mm anterior	24 mm inferior
Ansichten > Ansicht Werkzeuge Torsionswinkel Tibia > dist. Tibiavorderkante lateral	61.7 mm	24.8 mm	133.4 mm		14.8 mm links	51.7 mm anterior	31.4 mm inferior
Ansichten > Ansicht Werkzeuge Torsionswinkel Tibia > prox. Tibiahinterkante proj. auf Ebene Tibia axial	5.3 mm	2 mm	0.9 mm	5.8 mm	5.3 mm links	2 mm posterior	0.9 mm superior	5.8 mm
Ansichten > Ansicht Werkzeuge Torsionswinkel Tibia > prox. Tibiahinterkante	5.4 mm	2 mm	0.7 mm	5.8 mm	5.4 mm links	2 mm posterior	0.7 mm superior	5.8 mm
Ansichten > Ansicht Werkzeuge Torsionswinkel Tibia > dist. Tibiavorderkante proj. auf Ebene Tibia axial	7.6 mm	0.4 mm	1 mm	7.7 mm	7.6 mm links	0.4 mm posterior	1 mm superior	7.7 mm
Ansichten > Ansicht Werkzeuge Torsionswinkel Tibia > dist. Tibiavorderkante	7.7 mm	0.4 mm	0.6 mm	7.7 mm	7.7 mm links	0.4 mm posterior	0.6 mm superior	7.7 mm
Ansichten > Ansicht Werkzeuge Torsionswinkel Tibia > Torsionswinkel proj. auf Ebene Tibia axial	1.4 °	47 °	17.7 °	17.5 °	1.4 °	47 °	17.7 °	17.5 °
Ansichten > Ansicht Werkzeuge Torsionswinkel Tibia > Tibia axial
Ansichten > Ansicht Werkzeuge Torsionswinkel Tibia > ks tibia prox.
Ansichten > Ansicht Werkzeuge Tibiotalare Torsion (TTT) > Tibiaachse proximal	63.6 mm	25.9 mm	90 mm		12.9 mm links	50.6 mm anterior	12 mm superior
Ansichten > Ansicht Werkzeuge Tibiotalare Torsion (TTT) > Tibiaachse distal	59 mm	28.7 mm	125.2 mm		17.5 mm links	47.8 mm anterior	23.2 mm inferior
Ansichten > Ansicht Werkzeuge Tibiotalare Torsion (TTT) > Talus medial proj. auf Ebene Tibia axial	56.4 mm	24.4 mm	125.2 mm		20.1 mm links	52.1 mm anterior	23.2 mm inferior
Ansichten > Ansicht Werkzeuge Tibiotalare Torsion (TTT) > Talus medial	54.8 mm	25.3 mm	136.9 mm		21.7 mm links	51.2 mm anterior	34.9 mm inferior
Ansichten > Ansicht Werkzeuge Tibiotalare Torsion (TTT) > Talus lateral proj. auf Ebene Tibia axial	62.5 mm	24.5 mm	126 mm		14 mm links	52 mm anterior	24 mm inferior
Ansichten > Ansicht Werkzeuge Tibiotalare Torsion (TTT) > Talus lateral	61 mm	25.3 mm	136.9 mm		15.5 mm links	51.2 mm anterior	34.9 mm inferior
Ansichten > Ansicht Werkzeuge Tibiotalare Torsion (TTT) > dist. Tibiavorderkante medial proj. auf Ebene Tibia axial	55.1 mm	24.6 mm	125 mm		21.4 mm links	51.9 mm anterior	23 mm inferior
Ansichten > Ansicht Werkzeuge Tibiotalare Torsion (TTT) > dist. Tibiavorderkante medial	54 mm	25.2 mm	132.8 mm		22.5 mm links	51.3 mm anterior	30.8 mm inferior
Ansichten > Ansicht Werkzeuge Tibiotalare Torsion (TTT) > dist. Tibiavorderkante lateral proj. auf Ebene Tibia axial	62.7 mm	24.3 mm	126 mm		13.8 mm links	52.2 mm anterior	24 mm inferior
Ansichten > Ansicht Werkzeuge Tibiotalare Torsion (TTT) > dist. Tibiavorderkante lateral	61.7 mm	24.8 mm	133.4 mm		14.8 mm links	51.7 mm anterior	31.4 mm inferior
Ansichten > Ansicht Werkzeuge Tibiotalare Torsion (TTT) > Talusachse proj. auf Ebene Tibia axial	6.1 mm	0.1 mm	0.8 mm	6.1 mm	6.1 mm rechts	0.1 mm posterior	0.8 mm inferior	6.1 mm
Ansichten > Ansicht Werkzeuge Tibiotalare Torsion (TTT) > dist. Tibiavorderkante proj. auf Ebene Tibia axial	7.6 mm	0.4 mm	1 mm	7.7 mm	7.6 mm links	0.4 mm posterior	1 mm superior	7.7 mm
Ansichten > Ansicht Werkzeuge Tibiotalare Torsion (TTT) > Tibiotalare Torsion (TTT) proj.	179.7 °	155.9 °	176.6 °	176.6 °	179.7 °	155.9 °	176.6 °	176.6 °
Ansichten > Ansicht Werkzeuge Tibiotalare Torsion (TTT) > Tibia axial
Ansichten > Ansicht Werkzeuge Tibiotalare Torsion (TTT) > ks tibia prox.
Ansichten > Ansicht Werkzeuge FTR > prox. Tibiahinterkante medial proj. auf Ebene Tibia axial	60.4 mm	37 mm	124.7 mm		16.1 mm links	39.5 mm anterior	22.7 mm inferior
Ansichten > Ansicht Werkzeuge FTR > prox. Tibiahinterkante medial	68.8 mm	32.1 mm	60.9 mm		7.7 mm links	44.4 mm anterior	41.1 mm superior
Ansichten > Ansicht Werkzeuge FTR > prox. Tibiahinterkante lateral proj. auf Ebene Tibia axial	65.7 mm	35 mm	125.6 mm		10.8 mm links	41.5 mm anterior	23.6 mm inferior
Ansichten > Ansicht Werkzeuge FTR > prox. Tibiahinterkante lateral	74.2 mm	30.1 mm	61.6 mm		2.3 mm links	46.4 mm anterior	40.4 mm superior
Ansichten > Ansicht Werkzeuge FTR > Kondyle medial proj. auf Ebene Tibia axial	59.6 mm	40.4 mm	124.4 mm		16.9 mm links	36.1 mm anterior	22.4 mm inferior
Ansichten > Ansicht Werkzeuge FTR > Kondyle medial	68.7 mm	35.2 mm	55.8 mm		7.8 mm links	41.3 mm anterior	46.2 mm superior
Ansichten > Ansicht Werkzeuge FTR > Kondyle lateral proj auf Ebene Tibia axial	70.2 mm	36.6 mm	126.1 mm		6.3 mm links	39.9 mm anterior	24.1 mm inferior
Ansichten > Ansicht Werkzeuge FTR > Kondyle lateral	79.3 mm	31.3 mm	57 mm		2.8 mm rechts	45.2 mm anterior	45 mm superior
Ansichten > Ansicht Werkzeuge FTR > prox. Tibiahinterkante proj. auf Ebene Tibia axial	5.3 mm	2 mm	0.9 mm	5.8 mm	5.3 mm links	2 mm posterior	0.9 mm superior	5.8 mm
Ansichten > Ansicht Werkzeuge FTR > prox. Tibiahinterkante	5.4 mm	2 mm	0.7 mm	5.8 mm	5.4 mm links	2 mm posterior	0.7 mm superior	5.8 mm
Ansichten > Ansicht Werkzeuge FTR > Kondylenachse	10.6 mm	3.9 mm	1.2 mm	11.4 mm	10.6 mm rechts	3.9 mm anterior	1.2 mm inferior	11.4 mm
Ansichten > Ansicht Werkzeuge FTR > Kondyle proj. auf Ebene Tibia axial	10.6 mm	3.8 mm	1.7 mm	11.4 mm	10.6 mm rechts	3.8 mm anterior	1.7 mm inferior	11.4 mm
Ansichten > Ansicht Werkzeuge FTR > FTR (femorotibial Rotation) proj.	0 °	0.5 °	0.6 °	0.6 °	0 °	0.5 °	0.6 °	0.6 °
Ansichten > Ansicht Werkzeuge FTR > Tibia axial
Ansichten > Ansicht Werkzeuge FTR > ks tibia prox.
Ansichten > Ansicht Werkzeuge AT-Winkel (best. mittels Ebene) > TMP B	80.6 mm	85.1 mm	45.5 mm		4.1 mm rechts	8.6 mm posterior	56.5 mm superior
Ansichten > Ansicht Werkzeuge AT-Winkel (best. mittels Ebene) > tmp A	79.4 mm	85.1 mm	48.6 mm		2.9 mm rechts	8.6 mm posterior	53.4 mm superior
Ansichten > Ansicht Werkzeuge AT-Winkel (best. mittels Ebene) > TMP6	72.7 mm	87.9 mm	41.8 mm		3.8 mm links	11.4 mm posterior	60.2 mm superior
Ansichten > Ansicht Werkzeuge AT-Winkel (best. mittels Ebene) > TMP5	101.3 mm	143.3 mm	49.2 mm		24.8 mm rechts	66.8 mm posterior	52.8 mm superior
Ansichten > Ansicht Werkzeuge AT-Winkel (best. mittels Ebene) > Kondyle medial	68.7 mm	35.2 mm	55.8 mm		7.8 mm links	41.3 mm anterior	46.2 mm superior
Ansichten > Ansicht Werkzeuge AT-Winkel (best. mittels Ebene) > Kondyle lateral	79.3 mm	31.3 mm	57 mm		2.8 mm rechts	45.2 mm anterior	45 mm superior
Ansichten > Ansicht Werkzeuge AT-Winkel (best. mittels Ebene) > Femurkopfmittelpunkt	88.5 mm	101.2 mm	44.8 mm		12 mm rechts	24.7 mm posterior	57.2 mm superior
Ansichten > Ansicht Werkzeuge AT-Winkel (best. mittels Ebene) > Femurachsenpunkt proximal	89.9 mm	81.9 mm	49.3 mm		13.4 mm rechts	5.4 mm posterior	52.7 mm superior
Ansichten > Ansicht Werkzeuge AT-Winkel (best. mittels Ebene) > Femurachsenpunkt distal	77.2 mm	39.7 mm	44.9 mm		0.7 mm rechts	36.8 mm anterior	57.1 mm superior
Ansichten > Ansicht Werkzeuge AT-Winkel (best. mittels Ebene) > Femur Hals Basis manuell Pro	90.2 mm	81.7 mm	49.9 mm		13.7 mm rechts	5.2 mm posterior	52.1 mm superior
Ansichten > Ansicht Werkzeuge AT-Winkel (best. mittels Ebene) > Femur Hals Basis manuell	91.9 mm	87.7 mm	50.5 mm		15.4 mm rechts	11.2 mm posterior	51.5 mm superior
Ansichten > Ansicht Werkzeuge AT-Winkel (best. mittels Ebene) > Femur Hals Basis (ermittelt durch Proj. auf Ebene manuell)	95.2 mm	94.1 mm	48.1 mm		18.7 mm rechts	17.6 mm posterior	53.9 mm superior
Ansichten > Ansicht Werkzeuge AT-Winkel (best. mittels Ebene) > Femur Hals Basis (Ebene) proj. auf Ebene Femur axial	91.4 mm	81.7 mm	46.8 mm		14.9 mm rechts	5.2 mm posterior	55.2 mm superior
Ansichten > Ansicht Werkzeuge AT-Winkel (best. mittels Ebene) > AxPro_Kopfszentrum	83.5 mm	84.5 mm	43 mm		7 mm rechts	8 mm posterior	59 mm superior
Ansichten > Ansicht Werkzeuge AT-Winkel (best. mittels Ebene) > AxPro_Kondyle medial	83.1 mm	82.7 mm	60.7 mm		6.6 mm rechts	6.2 mm posterior	41.3 mm superior
Ansichten > Ansicht Werkzeuge AT-Winkel (best. mittels Ebene) > AxPro_Kondyle lateral	93.9 mm	79.4 mm	62 mm		17.4 mm rechts	2.9 mm posterior	40 mm superior
Ansichten > Ansicht Werkzeuge AT-Winkel (best. mittels Ebene) > Neue Linie 31	10.8 mm	3.4 mm	1.3 mm	11.4 mm	10.8 mm links	3.4 mm posterior	1.3 mm superior	11.4 mm
Ansichten > Ansicht Werkzeuge AT-Winkel (best. mittels Ebene) > Kopfzentrum - Femur Hals Basis (manuell) Linie	3.4 mm	13.6 mm	5.7 mm	15.1 mm	3.4 mm rechts	13.6 mm anterior	5.7 mm inferior	15.1 mm
Ansichten > Ansicht Werkzeuge AT-Winkel (best. mittels Ebene) > Kopfzentrum - Femur Hals Basis (durch Ebene) Linie	6.6 mm	7.1 mm	3.3 mm	10.3 mm	6.6 mm rechts	7.1 mm anterior	3.3 mm inferior	10.3 mm
Ansichten > Ansicht Werkzeuge AT-Winkel (best. mittels Ebene) > Kondyle_Femur Hals Basis Prox	10.8 mm	3.4 mm	1.3 mm	11.4 mm	10.8 mm links	3.4 mm posterior	1.3 mm superior	11.4 mm
Ansichten > Ansicht Werkzeuge AT-Winkel (best. mittels Ebene) > Kondyle_AxPro_Kopfzentrum	10.8 mm	3.4 mm	1.3 mm	11.4 mm	10.8 mm links	3.4 mm posterior	1.3 mm superior	11.4 mm
Ansichten > Ansicht Werkzeuge AT-Winkel (best. mittels Ebene) > Femurachse Kopfzentrum	12.7 mm	42.1 mm	4.4 mm	44.2 mm	12.7 mm rechts	42.1 mm posterior	4.4 mm inferior	44.2 mm
Ansichten > Ansicht Werkzeuge AT-Winkel (best. mittels Ebene) > Femurachse	12.7 mm	42.1 mm	4.4 mm	44.2 mm	12.7 mm rechts	42.1 mm posterior	4.4 mm inferior	44.2 mm
Ansichten > Ansicht Werkzeuge AT-Winkel (best. mittels Ebene) > AxPro_Kondyle	10.8 mm	3.4 mm	1.3 mm	11.4 mm	10.8 mm links	3.4 mm posterior	1.3 mm superior	11.4 mm
Ansichten > Ansicht Werkzeuge AT-Winkel (best. mittels Ebene) > Winkel Schenkelhalsachse Femurachse (mittels Ebene manuell)	23.2 °	142.1 °	122 °	116.1 °	23.2 °	142.1 °	122 °	116.1 °
Ansichten > Ansicht Werkzeuge AT-Winkel (best. mittels Ebene) > Winkel Schenkelhalsachse Femurachse (Femur Hals Basis manuell definiert)	38.4 °	151.5 °	148.7 °	138.8 °	38.4 °	151.5 °	148.7 °	138.8 °
Ansichten > Ansicht Werkzeuge AT-Winkel (best. mittels Ebene) > Antetorsionswinkel korrigiert	18.5 °	32.9 °	1.9 °	17.6 °	18.5 °	32.9 °	1.9 °	17.6 °
Ansichten > Ansicht Werkzeuge AT-Winkel (best. mittels Ebene) > Antetorsionswinkel (über Ebene manuell bestimmt) proj	33.9 °	81.5 °	3.4 °	32.5 °	33.9 °	81.5 °	3.4 °	32.5 °
Ansichten > Ansicht Werkzeuge AT-Winkel (best. mittels Ebene) > Antetorsionswinkel (Femur Hals Basis manuell) proj	39 °	47.9 °	4.8 °	37.3 °	39 °	47.9 °	4.8 °	37.3 °
Ansichten > Ansicht Werkzeuge AT-Winkel (best. mittels Ebene) > Femur axial
Ansichten > Ansicht Werkzeuge AT-Winkel (best. mittels Ebene) > Ebene manuell
Ansichten > Ansicht Werkzeuge AT-Winkel (best. mittels Ebene) > ks femur
Ansichten > Ansicht Werkzeuge AT-Winkel (best. mittels Ebene) > Kopie ks femur
Ansichten > Ansicht Werkzeuge AT-Winkel (best. mittels Ebene) > Punkte auf Kopf
Werkzeuge > Punkte > tmp zur Definition der Senkrechten auf tibia vk und hk	61.3 mm	27.3 mm	107.6 mm		15.2 mm links	49.2 mm anterior	5.6 mm inferior
Werkzeuge > Punkte > tmp proj. auf Ebene tibia coronar	61.3 mm	27.3 mm	107.6 mm		15.2 mm links	49.2 mm anterior	5.6 mm inferior
Werkzeuge > Punkte > TMP B	80.6 mm	85.1 mm	45.5 mm		4.1 mm rechts	8.6 mm posterior	56.5 mm superior
Werkzeuge > Punkte > tmp A	79.4 mm	85.1 mm	48.6 mm		2.9 mm rechts	8.6 mm posterior	53.4 mm superior
Werkzeuge > Punkte > TMP6	72.7 mm	87.9 mm	41.8 mm		3.8 mm links	11.4 mm posterior	60.2 mm superior
Werkzeuge > Punkte > TMP5	101.3 mm	143.3 mm	49.2 mm		24.8 mm rechts	66.8 mm posterior	52.8 mm superior
Werkzeuge > Punkte > Tibiaachse proximal	63.6 mm	25.9 mm	90 mm		12.9 mm links	50.6 mm anterior	12 mm superior
Werkzeuge > Punkte > Tibiaachse distal	59 mm	28.7 mm	125.2 mm		17.5 mm links	47.8 mm anterior	23.2 mm inferior
Werkzeuge > Punkte > Talus medial proj. auf Ebene Tibia axial	56.4 mm	24.4 mm	125.2 mm		20.1 mm links	52.1 mm anterior	23.2 mm inferior
Werkzeuge > Punkte > Talus medial	54.8 mm	25.3 mm	136.9 mm		21.7 mm links	51.2 mm anterior	34.9 mm inferior
Werkzeuge > Punkte > Talus lateral proj. auf Ebene Tibia axial	62.5 mm	24.5 mm	126 mm		14 mm links	52 mm anterior	24 mm inferior
Werkzeuge > Punkte > Talus lateral	61 mm	25.3 mm	136.9 mm		15.5 mm links	51.2 mm anterior	34.9 mm inferior
Werkzeuge > Punkte > prox. Tibiahinterkante medial proj. auf Ebene tibia coronar (varus valgus)	66.2 mm	24 mm	55.7 mm		10.3 mm links	52.5 mm anterior	46.3 mm superior
Werkzeuge > Punkte > prox. Tibiahinterkante medial proj. auf Ebene tibia coronar	65.9 mm	24.3 mm	61.1 mm		10.6 mm links	52.2 mm anterior	40.9 mm superior
Werkzeuge > Punkte > prox. Tibiahinterkante medial proj. auf Ebene Tibia axial	60.4 mm	37 mm	124.7 mm		16.1 mm links	39.5 mm anterior	22.7 mm inferior
Werkzeuge > Punkte > prox. Tibiahinterkante medial (varus valgus)	67.2 mm	26.6 mm	55.6 mm		9.3 mm links	49.9 mm anterior	46.4 mm superior
Werkzeuge > Punkte > prox. Tibiahinterkante medial	68.8 mm	32.1 mm	60.9 mm		7.7 mm links	44.4 mm anterior	41.1 mm superior
Werkzeuge > Punkte > prox. Tibiahinterkante lateral proj. auf Ebene tibia coronar (varus valgus)	74.9 mm	20.9 mm	58.8 mm		1.6 mm links	55.6 mm anterior	43.2 mm superior
Werkzeuge > Punkte > prox. Tibiahinterkante lateral proj. auf Ebene tibia coronar	71.2 mm	22.3 mm	61.8 mm		5.3 mm links	54.2 mm anterior	40.2 mm superior
Werkzeuge > Punkte > prox. Tibiahinterkante lateral proj. auf Ebene Tibia axial	65.7 mm	35 mm	125.6 mm		10.8 mm links	41.5 mm anterior	23.6 mm inferior
Werkzeuge > Punkte > prox. Tibiahinterkante lateral (varus valgus)	77.2 mm	26.9 mm	58.6 mm		0.7 mm rechts	49.6 mm anterior	43.4 mm superior
Werkzeuge > Punkte > prox. Tibiahinterkante lateral	74.2 mm	30.1 mm	61.6 mm		2.3 mm links	46.4 mm anterior	40.4 mm superior
Werkzeuge > Punkte > Kondyle medial proj. auf Ebene Tibia axial	59.6 mm	40.4 mm	124.4 mm		16.9 mm links	36.1 mm anterior	22.4 mm inferior
Werkzeuge > Punkte > Kondyle medial proj. auf Ebene Femur coronar	70.3 mm	35.9 mm	43.7 mm		6.2 mm links	40.6 mm anterior	58.3 mm superior
Werkzeuge > Punkte > Kondyle medial	68.7 mm	35.2 mm	55.8 mm		7.8 mm links	41.3 mm anterior	46.2 mm superior
Werkzeuge > Punkte > Kondyle lateral proj auf Ebene Tibia axial	70.2 mm	36.6 mm	126.1 mm		6.3 mm links	39.9 mm anterior	24.1 mm inferior
Werkzeuge > Punkte > Kondyle lateral proj auf Ebene Femur coronar	80.9 mm	32 mm	44.9 mm		4.4 mm rechts	44.5 mm anterior	57.1 mm superior
Werkzeuge > Punkte > Kondyle lateral	79.3 mm	31.3 mm	57 mm		2.8 mm rechts	45.2 mm anterior	45 mm superior
Werkzeuge > Punkte > Femurkopfmittelpunkt	88.5 mm	101.2 mm	44.8 mm		12 mm rechts	24.7 mm posterior	57.2 mm superior
Werkzeuge > Punkte > Femurachsenpunkt proximal	89.9 mm	81.9 mm	49.3 mm		13.4 mm rechts	5.4 mm posterior	52.7 mm superior
Werkzeuge > Punkte > Femurachsenpunkt distal	77.2 mm	39.7 mm	44.9 mm		0.7 mm rechts	36.8 mm anterior	57.1 mm superior
Werkzeuge > Punkte > Femur prox. proj. auf Ebene Femur coronar	89.9 mm	81.9 mm	49.3 mm		13.4 mm rechts	5.4 mm posterior	52.7 mm superior
Werkzeuge > Punkte > Femur Hals Basis proj. auf Ebene Femur coronar	94.8 mm	94 mm	50.7 mm		18.3 mm rechts	17.5 mm posterior	51.3 mm superior
Werkzeuge > Punkte > Femur Hals Basis manuell Pro	90.2 mm	81.7 mm	49.9 mm		13.7 mm rechts	5.2 mm posterior	52.1 mm superior
Werkzeuge > Punkte > Femur Hals Basis manuell	91.9 mm	87.7 mm	50.5 mm		15.4 mm rechts	11.2 mm posterior	51.5 mm superior
Werkzeuge > Punkte > Femur Hals Basis (ermittelt durch Proj. auf Ebene manuell)	95.2 mm	94.1 mm	48.1 mm		18.7 mm rechts	17.6 mm posterior	53.9 mm superior
Werkzeuge > Punkte > Femur Hals Basis (Ebene) proj. auf Ebene Femur axial	91.4 mm	81.7 mm	46.8 mm		14.9 mm rechts	5.2 mm posterior	55.2 mm superior
Werkzeuge > Punkte > Endpunkt Verlängerung der Senkrechten auf Kondylenachse	93.7 mm	86.7 mm	50.1 mm		17.2 mm rechts	10.2 mm posterior	51.9 mm superior
Werkzeuge > Punkte > Endpunkt Senkrechte auf Kondylenachse	75.2 mm	34.1 mm	44.2 mm		1.3 mm links	42.4 mm anterior	57.8 mm superior
Werkzeuge > Punkte > Ende der Verlängerung Senkrechte auf tibia vk (varus valgus)	65.7 mm	24.3 mm	57.9 mm		10.8 mm links	52.2 mm anterior	44.1 mm superior
Werkzeuge > Punkte > Ende der Senkrechte auf tibia hk (varus valgus)	76.1 mm	20.4 mm	59.2 mm		0.4 mm links	56.1 mm anterior	42.8 mm superior
Werkzeuge > Punkte > dist. Tibiavorderkante medial proj. auf Ebene tibia coronar (varus valgus)	55.8 mm	30 mm	132.1 mm		20.7 mm links	46.5 mm anterior	30.1 mm inferior
Werkzeuge > Punkte > dist. Tibiavorderkante medial proj. auf Ebene tibia coronar	55.8 mm	30 mm	132.6 mm		20.7 mm links	46.5 mm anterior	30.6 mm inferior
Werkzeuge > Punkte > dist. Tibiavorderkante medial proj. auf Ebene Tibia axial	55.1 mm	24.6 mm	125 mm		21.4 mm links	51.9 mm anterior	23 mm inferior
Werkzeuge > Punkte > dist. Tibiavorderkante medial (varus valgus)	55.2 mm	28.5 mm	132.1 mm		21.3 mm links	48 mm anterior	30.1 mm inferior
Werkzeuge > Punkte > dist. Tibiavorderkante medial	54 mm	25.2 mm	132.8 mm		22.5 mm links	51.3 mm anterior	30.8 mm inferior
Werkzeuge > Punkte > dist. Tibiavorderkante lateral proj. auf Ebene tibia coronar (varus valgus)	60.7 mm	28.2 mm	132.6 mm		15.8 mm links	48.3 mm anterior	30.6 mm inferior
Werkzeuge > Punkte > dist. Tibiavorderkante lateral proj. auf Ebene tibia coronar	62.7 mm	27.5 mm	133.3 mm		13.8 mm links	49 mm anterior	31.3 mm inferior
Werkzeuge > Punkte > dist. Tibiavorderkante lateral proj. auf Ebene Tibia axial	62.7 mm	24.3 mm	126 mm		13.8 mm links	52.2 mm anterior	24 mm inferior
Werkzeuge > Punkte > dist. Tibiavorderkante lateral (varus valgus)	60.7 mm	28.4 mm	132.6 mm		15.8 mm links	48.1 mm anterior	30.6 mm inferior
Werkzeuge > Punkte > dist. Tibiavorderkante lateral	61.7 mm	24.8 mm	133.4 mm		14.8 mm links	51.7 mm anterior	31.4 mm inferior
Werkzeuge > Punkte > AxPro_Kopfszentrum	83.5 mm	84.5 mm	43 mm		7 mm rechts	8 mm posterior	59 mm superior
Werkzeuge > Punkte > AxPro_Kondyle medial	83.1 mm	82.7 mm	60.7 mm		6.6 mm rechts	6.2 mm posterior	41.3 mm superior
Werkzeuge > Punkte > AxPro_Kondyle lateral	93.9 mm	79.4 mm	62 mm		17.4 mm rechts	2.9 mm posterior	40 mm superior
Werkzeuge > Linien > Verlängerung Senkrechte auf tibia vk (varus valgus)	4.4 mm	3 mm	49.7 mm	50 mm	4.4 mm rechts	3 mm anterior	49.7 mm superior	50 mm
Werkzeuge > Linien > Verlängerung der Senkrechten auf Kondylenachse	16.5 mm	46.9 mm	5.2 mm	50 mm	16.5 mm rechts	46.9 mm posterior	5.2 mm inferior	50 mm
Werkzeuge > Linien > transkondyläre Achse	10.6 mm	3.9 mm	1.2 mm	11.4 mm	10.6 mm links	3.9 mm posterior	1.2 mm superior	11.4 mm
Werkzeuge > Linien > Tibiaachse	4.7 mm	2.7 mm	35.2 mm	35.6 mm	4.7 mm rechts	2.7 mm anterior	35.2 mm superior	35.6 mm
Werkzeuge > Linien > Talusachse proj. auf Ebene Tibia axial	6.1 mm	0.1 mm	0.8 mm	6.1 mm	6.1 mm rechts	0.1 mm posterior	0.8 mm inferior	6.1 mm
Werkzeuge > Linien > Senkrechte auf Kondylenachse	2 mm	5.6 mm	0.6 mm	6 mm	2 mm links	5.6 mm anterior	0.6 mm superior	6 mm
Werkzeuge > Linien > Senkrechte auf dist. Tibiavorderkante in Ebene tibia coronar (varus valgus)	2.2 mm	1.5 mm	24.8 mm	25 mm	2.2 mm links	1.5 mm posterior	24.8 mm inferior	25 mm
Werkzeuge > Linien > Senkrecht auf prox. Tibiahinterkante in Ebene tibia coronar (varus valgus)	14.8 mm	6.9 mm	48.4 mm	51 mm	14.8 mm rechts	6.9 mm anterior	48.4 mm superior	51 mm
Werkzeuge > Linien > prox. Tibiahinterkante proj. auf Ebene Tibia axial	5.3 mm	2 mm	0.9 mm	5.8 mm	5.3 mm links	2 mm posterior	0.9 mm superior	5.8 mm
Werkzeuge > Linien > prox. Tibiahinterkante proj auf Ebene tibia coronar (varus valgus)	8.6 mm	3.2 mm	3.1 mm	9.7 mm	8.6 mm links	3.2 mm posterior	3.1 mm superior	9.7 mm
Werkzeuge > Linien > prox. Tibiahinterkante proj auf Ebene tibia coronar	5.4 mm	2 mm	0.7 mm	5.8 mm	5.4 mm links	2 mm posterior	0.7 mm superior	5.8 mm
Werkzeuge > Linien > prox. Tibiahinterkante (varus valgus)	10 mm	0.3 mm	3 mm	10.4 mm	10 mm links	0.3 mm anterior	3 mm superior	10.4 mm
Werkzeuge > Linien > prox. Tibiahinterkante	5.4 mm	2 mm	0.7 mm	5.8 mm	5.4 mm links	2 mm posterior	0.7 mm superior	5.8 mm
Werkzeuge > Linien > prox. femorale Längsachse	2 mm	5.8 mm	1.2 mm	6.3 mm	2 mm rechts	5.8 mm posterior	1.2 mm inferior	6.3 mm
Werkzeuge > Linien > Neue Linie 31	10.8 mm	3.4 mm	1.3 mm	11.4 mm	10.8 mm links	3.4 mm posterior	1.3 mm superior	11.4 mm
Werkzeuge > Linien > Lot von Femurkopfmittelpunk	6.6 mm	7.1 mm	3.3 mm	10.3 mm	6.6 mm rechts	7.1 mm anterior	3.3 mm inferior	10.3 mm
Werkzeuge > Linien > Kopfzentrum - Femur Hals Basis (manuell) Linie	3.4 mm	13.6 mm	5.7 mm	15.1 mm	3.4 mm rechts	13.6 mm anterior	5.7 mm inferior	15.1 mm
Werkzeuge > Linien > Kopfzentrum - Femur Hals Basis (durch Ebene) Linie	6.6 mm	7.1 mm	3.3 mm	10.3 mm	6.6 mm rechts	7.1 mm anterior	3.3 mm inferior	10.3 mm
Werkzeuge > Linien > Kondyle_Femur Hals Basis Prox	10.8 mm	3.4 mm	1.3 mm	11.4 mm	10.8 mm links	3.4 mm posterior	1.3 mm superior	11.4 mm
Werkzeuge > Linien > Kondyle_AxPro_Kopfzentrum	10.8 mm	3.4 mm	1.3 mm	11.4 mm	10.8 mm links	3.4 mm posterior	1.3 mm superior	11.4 mm
Werkzeuge > Linien > Kondylenachse proj. auf Ebene Femur coronar	10.6 mm	3.9 mm	1.2 mm	11.4 mm	10.6 mm rechts	3.9 mm anterior	1.2 mm inferior	11.4 mm
Werkzeuge > Linien > Kondylenachse	10.6 mm	3.9 mm	1.2 mm	11.4 mm	10.6 mm rechts	3.9 mm anterior	1.2 mm inferior	11.4 mm
Werkzeuge > Linien > Kondyle proj. auf Ebene Tibia axial	10.6 mm	3.8 mm	1.7 mm	11.4 mm	10.6 mm rechts	3.8 mm anterior	1.7 mm inferior	11.4 mm
Werkzeuge > Linien > Femurachse proj. auf Ebene Femur coronar
Werkzeuge > Linien > Femurachse Kopfzentrum	12.7 mm	42.1 mm	4.4 mm	44.2 mm	12.7 mm rechts	42.1 mm posterior	4.4 mm inferior	44.2 mm
Werkzeuge > Linien > Femurachse	12.7 mm	42.1 mm	4.4 mm	44.2 mm	12.7 mm rechts	42.1 mm posterior	4.4 mm inferior	44.2 mm
Werkzeuge > Linien > dist. Tibiavorderkante proj. auf Ebene tibia coronar (varus valgus)	4.9 mm	1.8 mm	0.5 mm	5.2 mm	4.9 mm links	1.8 mm posterior	0.5 mm superior	5.2 mm
Werkzeuge > Linien > dist. Tibiavorderkante proj. auf Ebene tibia coronar	6.8 mm	2.6 mm	0.7 mm	7.3 mm	6.8 mm links	2.6 mm posterior	0.7 mm superior	7.3 mm
Werkzeuge > Linien > dist. Tibiavorderkante proj. auf Ebene Tibia axial	7.6 mm	0.4 mm	1 mm	7.7 mm	7.6 mm links	0.4 mm posterior	1 mm superior	7.7 mm
Werkzeuge > Linien > dist. Tibiavorderkante (varus valgus)	5.5 mm	0.2 mm	0.5 mm	5.5 mm	5.5 mm links	0.2 mm posterior	0.5 mm superior	5.5 mm
Werkzeuge > Linien > dist. Tibiavorderkante	7.7 mm	0.4 mm	0.6 mm	7.7 mm	7.7 mm links	0.4 mm posterior	0.6 mm superior	7.7 mm
Werkzeuge > Linien > AxPro_Kondyle	10.8 mm	3.4 mm	1.3 mm	11.4 mm	10.8 mm links	3.4 mm posterior	1.3 mm superior	11.4 mm
Werkzeuge > Winkel > Winkel Schenkelhalsachse Femurachse (mittels Ebene manuell)	23.2 °	142.1 °	122 °	116.1 °	23.2 °	142.1 °	122 °	116.1 °
Werkzeuge > Winkel > Winkel Schenkelhalsachse Femurachse (Femur Hals Basis manuell definiert)	38.4 °	151.5 °	148.7 °	138.8 °	38.4 °	151.5 °	148.7 °	138.8 °
Werkzeuge > Winkel > varus valgus Tibia proj.	11.9 °	4.7 °	9.2 °	12.6 °	11.9 °	4.7 °	9.2 °	12.6 °
Werkzeuge > Winkel > varus valgus Femur proj.	1.5 °	0.4 °	2.5 °	2.5 °	1.5 °	0.4 °	2.5 °	2.5 °
Werkzeuge > Winkel > Torsionswinkel proj. auf Ebene Tibia axial	1.4 °	47 °	17.7 °	17.5 °	1.4 °	47 °	17.7 °	17.5 °
Werkzeuge > Winkel > Tibiotalare Torsion (TTT) proj.	179.7 °	155.9 °	176.6 °	176.6 °	179.7 °	155.9 °	176.6 °	176.6 °
Werkzeuge > Winkel > FTR (femorotibial Rotation) proj.	0 °	0.5 °	0.6 °	0.6 °	0 °	0.5 °	0.6 °	0.6 °
Werkzeuge > Winkel > Antetorsionswinkel korrigiert	18.5 °	32.9 °	1.9 °	17.6 °	18.5 °	32.9 °	1.9 °	17.6 °
Werkzeuge > Winkel > Antetorsionswinkel (über Ebene manuell bestimmt) proj	33.9 °	81.5 °	3.4 °	32.5 °	33.9 °	81.5 °	3.4 °	32.5 °
Werkzeuge > Winkel > Antetorsionswinkel (Femur Hals Basis manuell) proj	39 °	47.9 °	4.8 °	37.3 °	39 °	47.9 °	4.8 °	37.3 °
Werkzeuge > Ebenen > Tibia coronar
Werkzeuge > Ebenen > Tibia axial
Werkzeuge > Ebenen > Femur coronar
Werkzeuge > Ebenen > Femur axial
Werkzeuge > Ebenen > Ebene manuell
Werkzeuge > Polylinien > Punkte auf Kopf
Werkzeuge > Koordinatensysteme > ks tibia prox.
Werkzeuge > Koordinatensysteme > ks femur
Werkzeuge > Koordinatensysteme > ks
Werkzeuge > Koordinatensysteme > Kopie ks femur
Werkzeuge > Variablen > Kopfachsen_tmp	-100
Werkzeuge > Variablen > 300	300
Werkzeuge > Variablen > 50	50
Werkzeuge > Variablen > -50	-50
