# Supplementary material for: 3D Slicer open-source software plug-in for vector-based angle calculation of canine hind limb alignment in computed tomographic images
Source: PLoS One. 2024 Mar 29;19(3):e0283823. doi: 10.1371/journal.pone.0283823 (PMC10980227; doi:10.1371/journal.pone.0283823)
Supplement: S2 Data — (ZIP) [file pone.0283823.s002.zip › 5.csv]

Werkzeuge Name	Datensatzkoordinatensystem X	Datensatzkoordinatensystem Y	Datensatzkoordinatensystem Z	Datensatzkoordinatensystem 3D	Patientenkoordinatensystem X	Patientenkoordinatensystem Y	Patientenkoordinatensystem Z	Patientenkoordinatensystem 3D	Extra Wert X	Extra Wert Y	Extra Wert Z	Extra Wert 3D	Extra Wert Beschreibung
Ansichten > Ergebnisse varus valgus Tibia > varus valgus Tibia proj.	6.8 °	1.6 °	36 °	6.9 °	8.9 °	0.5 °	10.6 °	6.9 °
Ansichten > Ergebnisse varus valgus Femur > varus valgus Femur proj.	9.8 °	0.7 °	12 °	8 °	180 °	0 °	8 °	8 °
Ansichten > Ergebnisse Torsionswinkel Tibia > Torsionswinkel proj. auf Ebene Tibia axial	1.5 °	21.6 °	9.5 °	9.6 °	6.3 °	99.1 °	7.3 °	9.6 °
Ansichten > Ergebnisse FTR (femorotibiale Rotation) proj. > FTR (femorotibial Rotation) proj.	0.3 °	1.2 °	1.8 °	1.8 °	1.1 °	9.5 °	1.4 °	1.8 °
Ansichten > Ergebnisse AT-Winkel proj. > Winkel Schenkelhalsachse Femurachse (mittels Ebene manuell)	115.7 °	136 °	73.8 °	107.9 °	92.3 °	122.5 °	110.4 °	107.9 °
Ansichten > Ergebnisse AT-Winkel proj. > Winkel Schenkelhalsachse Femurachse (Femur Hals Basis manuell definiert)	138.2 °	157.2 °	104.5 °	135.9 °	90.4 °	151.7 °	141.2 °	135.9 °
Ansichten > Ergebnisse AT-Winkel proj. > Antetorsionswinkel (über Ebene manuell bestimmt) proj	46 °	153 °	51.5 °	64.8 °	64.8 °	180 °	0 °	64.8 °
Ansichten > Ergebnisse AT-Winkel proj. > Antetorsionswinkel (Femur Hals Basis manuell) proj	22.1 °	108.1 °	27.8 °	34.1 °	34.1 °	139.8 °	0 °	34.1 °
Ansichten > Ergebnis Tibiotalare Torsion (TTT) > Tibiotalare Torsion (TTT) proj.	179.7 °	171.5 °	178.2 °	178.2 °	178.8 °	168.1 °	178.6 °	178.2 °
Ansichten > Eingaben varus valgus Tibia > Tibiaachse proximal	76.1 mm	46.7 mm	155.4 mm		3.3 mm links	80.3 mm anterior	40.8 mm inferior
Ansichten > Eingaben varus valgus Tibia > Tibiaachse distal	77.6 mm	51.4 mm	186 mm		1.1 mm links	100.3 mm anterior	64.4 mm inferior
Ansichten > Eingaben varus valgus Tibia > prox. Tibiahinterkante medial (varus valgus)	75.7 mm	42.2 mm	122.1 mm		4.7 mm links	57.9 mm anterior	15.8 mm inferior
Ansichten > Eingaben varus valgus Tibia > prox. Tibiahinterkante medial	77.9 mm	46.8 mm	125.1 mm		3 mm links	57 mm anterior	21.4 mm inferior
Ansichten > Eingaben varus valgus Tibia > prox. Tibiahinterkante lateral (varus valgus)	85.3 mm	40.6 mm	123.2 mm		5.1 mm rechts	58.4 mm anterior	16.1 mm inferior
Ansichten > Eingaben varus valgus Tibia > prox. Tibiahinterkante lateral	85.4 mm	45.3 mm	127.3 mm		4.6 mm rechts	58.5 mm anterior	22.4 mm inferior
Ansichten > Eingaben varus valgus Tibia > dist. Tibiavorderkante medial (varus valgus)	75 mm	53.9 mm	196.2 mm		3.5 mm links	106.9 mm anterior	72.6 mm inferior
Ansichten > Eingaben varus valgus Tibia > dist. Tibiavorderkante medial	73.9 mm	49 mm	197.3 mm		3.7 mm links	110.9 mm anterior	69.5 mm inferior
Ansichten > Eingaben varus valgus Tibia > dist. Tibiavorderkante lateral (varus valgus)	80.5 mm	52.8 mm	196.2 mm		2.2 mm rechts	106.8 mm anterior	72.3 mm inferior
Ansichten > Eingaben varus valgus Tibia > dist. Tibiavorderkante lateral	81.7 mm	48.5 mm	197.6 mm		4.1 mm rechts	110.4 mm anterior	70 mm inferior
Ansichten > Eingaben varus valgus Femur > Kondyle medial	75.8 mm	45.9 mm	118.3 mm		5.4 mm links	52.7 mm anterior	16.2 mm inferior
Ansichten > Eingaben varus valgus Femur > Kondyle lateral	86.5 mm	43.2 mm	120.1 mm		5.7 mm rechts	54.2 mm anterior	16.2 mm inferior
Ansichten > Eingaben varus valgus Femur > Femurachsenpunkt proximal	87.1 mm	66.3 mm	68.1 mm		0 mm	0 mm	0 mm
Ansichten > Eingaben varus valgus Femur > Femurachsenpunkt distal	81.9 mm	42.8 mm	96.2 mm		0 mm rechts	36.9 mm anterior	0 mm
Ansichten > Eingaben Tibiotalare Torsion (TTT) > Tibiaachse proximal	76.1 mm	46.7 mm	155.4 mm		3.3 mm links	80.3 mm anterior	40.8 mm inferior
Ansichten > Eingaben Tibiotalare Torsion (TTT) > Tibiaachse distal	77.6 mm	51.4 mm	186 mm		1.1 mm links	100.3 mm anterior	64.4 mm inferior
Ansichten > Eingaben Tibiotalare Torsion (TTT) > Talus medial	75.2 mm	49.8 mm	201.7 mm		2.3 mm links	113.6 mm anterior	73.1 mm inferior
Ansichten > Eingaben Tibiotalare Torsion (TTT) > Talus lateral	81.5 mm	49.3 mm	202.2 mm		4 mm rechts	113.5 mm anterior	73.5 mm inferior
Ansichten > Eingaben Tibiotalare Torsion (TTT) > dist. Tibiavorderkante medial	73.9 mm	49 mm	197.3 mm		3.7 mm links	110.9 mm anterior	69.5 mm inferior
Ansichten > Eingaben Tibiotalare Torsion (TTT) > dist. Tibiavorderkante lateral	81.7 mm	48.5 mm	197.6 mm		4.1 mm rechts	110.4 mm anterior	70 mm inferior
Ansichten > Eingaben Tibia Torsionswinkel > Tibiaachse proximal	76.1 mm	46.7 mm	155.4 mm		3.3 mm links	80.3 mm anterior	40.8 mm inferior
Ansichten > Eingaben Tibia Torsionswinkel > Tibiaachse distal	77.6 mm	51.4 mm	186 mm		1.1 mm links	100.3 mm anterior	64.4 mm inferior
Ansichten > Eingaben Tibia Torsionswinkel > prox. Tibiahinterkante medial	77.9 mm	46.8 mm	125.1 mm		3 mm links	57 mm anterior	21.4 mm inferior
Ansichten > Eingaben Tibia Torsionswinkel > prox. Tibiahinterkante lateral	85.4 mm	45.3 mm	127.3 mm		4.6 mm rechts	58.5 mm anterior	22.4 mm inferior
Ansichten > Eingaben Tibia Torsionswinkel > dist. Tibiavorderkante medial	73.9 mm	49 mm	197.3 mm		3.7 mm links	110.9 mm anterior	69.5 mm inferior
Ansichten > Eingaben Tibia Torsionswinkel > dist. Tibiavorderkante lateral	81.7 mm	48.5 mm	197.6 mm		4.1 mm rechts	110.4 mm anterior	70 mm inferior
Ansichten > Eingaben FTR (femorotibiale Rotation) proj. > Tibiaachse proximal	76.1 mm	46.7 mm	155.4 mm		3.3 mm links	80.3 mm anterior	40.8 mm inferior
Ansichten > Eingaben FTR (femorotibiale Rotation) proj. > Tibiaachse distal	77.6 mm	51.4 mm	186 mm		1.1 mm links	100.3 mm anterior	64.4 mm inferior
Ansichten > Eingaben FTR (femorotibiale Rotation) proj. > prox. Tibiahinterkante medial	77.9 mm	46.8 mm	125.1 mm		3 mm links	57 mm anterior	21.4 mm inferior
Ansichten > Eingaben FTR (femorotibiale Rotation) proj. > prox. Tibiahinterkante lateral	85.4 mm	45.3 mm	127.3 mm		4.6 mm rechts	58.5 mm anterior	22.4 mm inferior
Ansichten > Eingaben FTR (femorotibiale Rotation) proj. > Kondyle medial	75.8 mm	45.9 mm	118.3 mm		5.4 mm links	52.7 mm anterior	16.2 mm inferior
Ansichten > Eingaben FTR (femorotibiale Rotation) proj. > Kondyle lateral	86.5 mm	43.2 mm	120.1 mm		5.7 mm rechts	54.2 mm anterior	16.2 mm inferior
Ansichten > Eingaben AT Winkel proj. > Kondyle medial	75.8 mm	45.9 mm	118.3 mm		5.4 mm links	52.7 mm anterior	16.2 mm inferior
Ansichten > Eingaben AT Winkel proj. > Kondyle lateral	86.5 mm	43.2 mm	120.1 mm		5.7 mm rechts	54.2 mm anterior	16.2 mm inferior
Ansichten > Eingaben AT Winkel proj. > Femurkopfmittelpunkt	80.5 mm	74.6 mm	50.4 mm		8.7 mm links	17.8 mm posterior	5.7 mm superior
Ansichten > Eingaben AT Winkel proj. > Femurachsenpunkt proximal	87.1 mm	66.3 mm	68.1 mm		0 mm	0 mm	0 mm
Ansichten > Eingaben AT Winkel proj. > Femurachsenpunkt distal	81.9 mm	42.8 mm	96.2 mm		0 mm rechts	36.9 mm anterior	0 mm
Ansichten > Eingaben AT Winkel proj. > Femur Hals Basis manuell	87.9 mm	70.9 mm	62.6 mm		0.2 mm links	7.3 mm posterior	0 mm inferior
Ansichten > Eingaben AT Winkel proj. > Femur Hals Basis (ermittelt durch Proj. auf Ebene manuell)	83.4 mm	74.7 mm	52.5 mm		5.7 mm links	16.7 mm posterior	4.1 mm superior
Ansichten > Eingaben AT Winkel proj. > Ebene manuell
Ansichten > Eingaben AT Winkel proj. > Punkte auf Kopf
Ansichten > Ansicht Werkzeuge varus valgus Tibia > tmp zur Definition der Senkrechten auf tibia vk und hk	76.8 mm	49.1 mm	170.7 mm		2.2 mm links	90.3 mm anterior	52.6 mm inferior
Ansichten > Ansicht Werkzeuge varus valgus Tibia > tmp proj. auf Ebene tibia coronar	76.8 mm	49.1 mm	170.7 mm		2.2 mm links	90.3 mm anterior	52.6 mm inferior
Ansichten > Ansicht Werkzeuge varus valgus Tibia > Tibiaachse proximal	76.1 mm	46.7 mm	155.4 mm		3.3 mm links	80.3 mm anterior	40.8 mm inferior
Ansichten > Ansicht Werkzeuge varus valgus Tibia > Tibiaachse distal	77.6 mm	51.4 mm	186 mm		1.1 mm links	100.3 mm anterior	64.4 mm inferior
Ansichten > Ansicht Werkzeuge varus valgus Tibia > prox. Tibiahinterkante medial proj. auf Ebene tibia coronar (varus valgus)	75.5 mm	41.3 mm	122.2 mm		4.7 mm links	58.6 mm anterior	15.2 mm inferior
Ansichten > Ansicht Werkzeuge varus valgus Tibia > prox. Tibiahinterkante medial (varus valgus)	75.7 mm	42.2 mm	122.1 mm		4.7 mm links	57.9 mm anterior	15.8 mm inferior
Ansichten > Ansicht Werkzeuge varus valgus Tibia > prox. Tibiahinterkante lateral proj. auf Ebene tibia coronar (varus valgus)	84.9 mm	39.2 mm	123.4 mm		5 mm rechts	59.5 mm anterior	15.2 mm inferior
Ansichten > Ansicht Werkzeuge varus valgus Tibia > prox. Tibiahinterkante lateral (varus valgus)	85.3 mm	40.6 mm	123.2 mm		5.1 mm rechts	58.4 mm anterior	16.1 mm inferior
Ansichten > Ansicht Werkzeuge varus valgus Tibia > Ende der Verlängerung Senkrechte auf tibia vk (varus valgus)	75.3 mm	41.3 mm	121.3 mm		5 mm links	58 mm anterior	14.5 mm inferior
Ansichten > Ansicht Werkzeuge varus valgus Tibia > Ende der Senkrechte auf tibia hk (varus valgus)	81 mm	40.1 mm	122.9 mm		0.9 mm rechts	59.1 mm anterior	15.2 mm inferior
Ansichten > Ansicht Werkzeuge varus valgus Tibia > dist. Tibiavorderkante medial proj. auf Ebene tibia coronar (varus valgus)	75 mm	53.8 mm	196.2 mm		3.5 mm links	107 mm anterior	72.5 mm inferior
Ansichten > Ansicht Werkzeuge varus valgus Tibia > dist. Tibiavorderkante medial (varus valgus)	75 mm	53.9 mm	196.2 mm		3.5 mm links	106.9 mm anterior	72.6 mm inferior
Ansichten > Ansicht Werkzeuge varus valgus Tibia > dist. Tibiavorderkante lateral proj. auf Ebene tibia coronar (varus valgus)	80.4 mm	52.4 mm	196.3 mm		2.1 mm rechts	107.1 mm anterior	72 mm inferior
Ansichten > Ansicht Werkzeuge varus valgus Tibia > dist. Tibiavorderkante lateral (varus valgus)	80.5 mm	52.8 mm	196.2 mm		2.2 mm rechts	106.8 mm anterior	72.3 mm inferior
Ansichten > Ansicht Werkzeuge varus valgus Tibia > Verlängerung Senkrechte auf tibia vk (varus valgus)	1.6 mm	7.8 mm	49.4 mm	50 mm	2.8 mm links	32.3 mm posterior	38 mm superior	50 mm
Ansichten > Ansicht Werkzeuge varus valgus Tibia > Tibiaachse	1.4 mm	4.7 mm	30.6 mm	31 mm	2.2 mm links	20 mm posterior	23.5 mm superior	31 mm
Ansichten > Ansicht Werkzeuge varus valgus Tibia > Senkrechte auf dist. Tibiavorderkante in Ebene tibia coronar (varus valgus)	0.8 mm	4 mm	25.5 mm	25.9 mm	1.5 mm rechts	16.7 mm anterior	19.7 mm inferior	25.9 mm
Ansichten > Ansicht Werkzeuge varus valgus Tibia > Senkrecht auf prox. Tibiahinterkante in Ebene tibia coronar (varus valgus)	4.1 mm	9 mm	47.8 mm	48.8 mm	3.1 mm rechts	31.2 mm posterior	37.4 mm superior	48.8 mm
Ansichten > Ansicht Werkzeuge varus valgus Tibia > prox. Tibiahinterkante proj auf Ebene tibia coronar (varus valgus)	9.5 mm	2.2 mm	1.2 mm	9.8 mm	9.7 mm links	1 mm posterior	0 mm inferior	9.8 mm
Ansichten > Ansicht Werkzeuge varus valgus Tibia > prox. Tibiahinterkante (varus valgus)	9.6 mm	1.6 mm	1.1 mm	9.8 mm	9.8 mm links	0.5 mm posterior	0.3 mm superior	9.8 mm
Ansichten > Ansicht Werkzeuge varus valgus Tibia > dist. Tibiavorderkante proj. auf Ebene tibia coronar (varus valgus)	5.5 mm	1.4 mm	0 mm	5.6 mm	5.6 mm links	0.1 mm posterior	0.5 mm inferior	5.6 mm
Ansichten > Ansicht Werkzeuge varus valgus Tibia > dist. Tibiavorderkante (varus valgus)	5.5 mm	1.1 mm	0 mm	5.6 mm	5.6 mm links	0.1 mm anterior	0.4 mm inferior	5.6 mm
Ansichten > Ansicht Werkzeuge varus valgus Tibia > varus valgus Tibia proj.	6.8 °	1.6 °	36 °	6.9 °	8.9 °	0.5 °	10.6 °	6.9 °
Ansichten > Ansicht Werkzeuge varus valgus Tibia > Tibia coronar
Ansichten > Ansicht Werkzeuge varus valgus Tibia > ks tibia prox.
Ansichten > Ansicht Werkzeuge varus valgus Femur > Kondyle medial proj. auf Ebene Femur coronar	74.3 mm	33.7 mm	107.8 mm		5.4 mm links	52.7 mm anterior	0 mm inferior
Ansichten > Ansicht Werkzeuge varus valgus Femur > Kondyle medial	75.8 mm	45.9 mm	118.3 mm		5.4 mm links	52.7 mm anterior	16.2 mm inferior
Ansichten > Ansicht Werkzeuge varus valgus Femur > Kondyle lateral proj auf Ebene Femur coronar	85 mm	31 mm	109.6 mm		5.7 mm rechts	54.2 mm anterior	0 mm
Ansichten > Ansicht Werkzeuge varus valgus Femur > Kondyle lateral	86.5 mm	43.2 mm	120.1 mm		5.7 mm rechts	54.2 mm anterior	16.2 mm inferior
Ansichten > Ansicht Werkzeuge varus valgus Femur > Femurachsenpunkt proximal	87.1 mm	66.3 mm	68.1 mm		0 mm	0 mm	0 mm
Ansichten > Ansicht Werkzeuge varus valgus Femur > Femurachsenpunkt distal	81.9 mm	42.8 mm	96.2 mm		0 mm rechts	36.9 mm anterior	0 mm
Ansichten > Ansicht Werkzeuge varus valgus Femur > Femur prox. proj. auf Ebene Femur coronar	87.1 mm	66.3 mm	68.1 mm		0 mm	0 mm	0 mm
Ansichten > Ansicht Werkzeuge varus valgus Femur > Endpunkt Verlängerung der Senkrechten auf Kondylenachse	95.7 mm	73.2 mm	58.9 mm		6.9 mm rechts	12.6 mm posterior	0 mm superior
Ansichten > Ansicht Werkzeuge varus valgus Femur > Endpunkt Senkrechte auf Kondylenachse	77.4 mm	32.9 mm	108.3 mm		2.3 mm links	53.1 mm anterior	0 mm inferior
Ansichten > Ansicht Werkzeuge varus valgus Femur > Verlängerung der Senkrechten auf Kondylenachse	13.8 mm	30.3 mm	37.3 mm	50 mm	6.9 mm rechts	49.5 mm posterior	0 mm	50 mm
Ansichten > Ansicht Werkzeuge varus valgus Femur > Senkrechte auf Kondylenachse	4.5 mm	9.9 mm	12.2 mm	16.3 mm	2.3 mm links	16.2 mm anterior	0 mm	16.3 mm
Ansichten > Ansicht Werkzeuge varus valgus Femur > Kondylenachse proj. auf Ebene Femur coronar	10.7 mm	2.7 mm	1.7 mm	11.2 mm	11.1 mm rechts	1.6 mm anterior	0 mm	11.2 mm
Ansichten > Ansicht Werkzeuge varus valgus Femur > Kondylenachse	10.7 mm	2.7 mm	1.7 mm	11.2 mm	11.1 mm rechts	1.6 mm anterior	0 mm	11.2 mm
Ansichten > Ansicht Werkzeuge varus valgus Femur > Femurachse proj. auf Ebene Femur coronar
Ansichten > Ansicht Werkzeuge varus valgus Femur > Femurachse	5.2 mm	23.4 mm	28.1 mm	36.9 mm	0 mm	36.9 mm posterior	0 mm	36.9 mm
Ansichten > Ansicht Werkzeuge varus valgus Femur > varus valgus Femur proj.	9.8 °	0.7 °	12 °	8 °	180 °	0 °	8 °	8 °
Ansichten > Ansicht Werkzeuge varus valgus Femur > Femur coronar
Ansichten > Ansicht Werkzeuge varus valgus Femur > ks femur
Ansichten > Ansicht Werkzeuge Torsionswinkel Tibia > Tibiaachse proximal	76.1 mm	46.7 mm	155.4 mm		3.3 mm links	80.3 mm anterior	40.8 mm inferior
Ansichten > Ansicht Werkzeuge Torsionswinkel Tibia > Tibiaachse distal	77.6 mm	51.4 mm	186 mm		1.1 mm links	100.3 mm anterior	64.4 mm inferior
Ansichten > Ansicht Werkzeuge Torsionswinkel Tibia > prox. Tibiahinterkante medial proj. auf Ebene Tibia axial	80.7 mm	56.1 mm	185.1 mm		1.3 mm rechts	96.3 mm anterior	67.6 mm inferior
Ansichten > Ansicht Werkzeuge Torsionswinkel Tibia > prox. Tibiahinterkante medial	77.9 mm	46.8 mm	125.1 mm		3 mm links	57 mm anterior	21.4 mm inferior
Ansichten > Ansicht Werkzeuge Torsionswinkel Tibia > prox. Tibiahinterkante lateral proj. auf Ebene Tibia axial	88.1 mm	54.2 mm	185.1 mm		8.8 mm rechts	96.4 mm anterior	66.8 mm inferior
Ansichten > Ansicht Werkzeuge Torsionswinkel Tibia > prox. Tibiahinterkante lateral	85.4 mm	45.3 mm	127.3 mm		4.6 mm rechts	58.5 mm anterior	22.4 mm inferior
Ansichten > Ansicht Werkzeuge Torsionswinkel Tibia > dist. Tibiavorderkante medial proj. auf Ebene Tibia axial	73.4 mm	47.4 mm	186.8 mm		4.5 mm links	104.1 mm anterior	61.5 mm inferior
Ansichten > Ansicht Werkzeuge Torsionswinkel Tibia > dist. Tibiavorderkante medial	73.9 mm	49 mm	197.3 mm		3.7 mm links	110.9 mm anterior	69.5 mm inferior
Ansichten > Ansicht Werkzeuge Torsionswinkel Tibia > dist. Tibiavorderkante lateral proj. auf Ebene Tibia axial	81.2 mm	46.8 mm	186.5 mm		3.3 mm rechts	103.2 mm anterior	61.5 mm inferior
Ansichten > Ansicht Werkzeuge Torsionswinkel Tibia > dist. Tibiavorderkante lateral	81.7 mm	48.5 mm	197.6 mm		4.1 mm rechts	110.4 mm anterior	70 mm inferior
Ansichten > Ansicht Werkzeuge Torsionswinkel Tibia > prox. Tibiahinterkante proj. auf Ebene Tibia axial	7.3 mm	1.8 mm	0.1 mm	7.6 mm	7.5 mm links	0.1 mm posterior	0.8 mm inferior	7.6 mm
Ansichten > Ansicht Werkzeuge Torsionswinkel Tibia > prox. Tibiahinterkante	7.4 mm	1.5 mm	2.2 mm	7.9 mm	7.7 mm links	1.6 mm posterior	1 mm superior	7.9 mm
Ansichten > Ansicht Werkzeuge Torsionswinkel Tibia > dist. Tibiavorderkante proj. auf Ebene Tibia axial	7.8 mm	0.6 mm	0.3 mm	7.8 mm	7.7 mm links	0.9 mm anterior	0 mm superior	7.8 mm
Ansichten > Ansicht Werkzeuge Torsionswinkel Tibia > dist. Tibiavorderkante	7.8 mm	0.5 mm	0.4 mm	7.8 mm	7.8 mm links	0.5 mm anterior	0.5 mm superior	7.8 mm
Ansichten > Ansicht Werkzeuge Torsionswinkel Tibia > Torsionswinkel proj. auf Ebene Tibia axial	1.5 °	21.6 °	9.5 °	9.6 °	6.3 °	99.1 °	7.3 °	9.6 °
Ansichten > Ansicht Werkzeuge Torsionswinkel Tibia > Tibia axial
Ansichten > Ansicht Werkzeuge Torsionswinkel Tibia > ks tibia prox.
Ansichten > Ansicht Werkzeuge Tibiotalare Torsion (TTT) > Tibiaachse proximal	76.1 mm	46.7 mm	155.4 mm		3.3 mm links	80.3 mm anterior	40.8 mm inferior
Ansichten > Ansicht Werkzeuge Tibiotalare Torsion (TTT) > Tibiaachse distal	77.6 mm	51.4 mm	186 mm		1.1 mm links	100.3 mm anterior	64.4 mm inferior
Ansichten > Ansicht Werkzeuge Tibiotalare Torsion (TTT) > Talus medial proj. auf Ebene Tibia axial	74.5 mm	47.5 mm	186.7 mm		3.4 mm links	103.8 mm anterior	61.6 mm inferior
Ansichten > Ansicht Werkzeuge Tibiotalare Torsion (TTT) > Talus medial	75.2 mm	49.8 mm	201.7 mm		2.3 mm links	113.6 mm anterior	73.1 mm inferior
Ansichten > Ansicht Werkzeuge Tibiotalare Torsion (TTT) > Talus lateral proj. auf Ebene Tibia axial	80.8 mm	46.8 mm	186.6 mm		2.9 mm rechts	103.2 mm anterior	61.5 mm inferior
Ansichten > Ansicht Werkzeuge Tibiotalare Torsion (TTT) > Talus lateral	81.5 mm	49.3 mm	202.2 mm		4 mm rechts	113.5 mm anterior	73.5 mm inferior
Ansichten > Ansicht Werkzeuge Tibiotalare Torsion (TTT) > dist. Tibiavorderkante medial proj. auf Ebene Tibia axial	73.4 mm	47.4 mm	186.8 mm		4.5 mm links	104.1 mm anterior	61.5 mm inferior
Ansichten > Ansicht Werkzeuge Tibiotalare Torsion (TTT) > dist. Tibiavorderkante medial	73.9 mm	49 mm	197.3 mm		3.7 mm links	110.9 mm anterior	69.5 mm inferior
Ansichten > Ansicht Werkzeuge Tibiotalare Torsion (TTT) > dist. Tibiavorderkante lateral proj. auf Ebene Tibia axial	81.2 mm	46.8 mm	186.5 mm		3.3 mm rechts	103.2 mm anterior	61.5 mm inferior
Ansichten > Ansicht Werkzeuge Tibiotalare Torsion (TTT) > dist. Tibiavorderkante lateral	81.7 mm	48.5 mm	197.6 mm		4.1 mm rechts	110.4 mm anterior	70 mm inferior
Ansichten > Ansicht Werkzeuge Tibiotalare Torsion (TTT) > Talusachse proj. auf Ebene Tibia axial	6.3 mm	0.7 mm	0.2 mm	6.3 mm	6.3 mm rechts	0.6 mm posterior	0.1 mm superior	6.3 mm
Ansichten > Ansicht Werkzeuge Tibiotalare Torsion (TTT) > dist. Tibiavorderkante proj. auf Ebene Tibia axial	7.8 mm	0.6 mm	0.3 mm	7.8 mm	7.7 mm links	0.9 mm anterior	0 mm superior	7.8 mm
Ansichten > Ansicht Werkzeuge Tibiotalare Torsion (TTT) > Tibiotalare Torsion (TTT) proj.	179.7 °	171.5 °	178.2 °	178.2 °	178.8 °	168.1 °	178.6 °	178.2 °
Ansichten > Ansicht Werkzeuge Tibiotalare Torsion (TTT) > Tibia axial
Ansichten > Ansicht Werkzeuge Tibiotalare Torsion (TTT) > ks tibia prox.
Ansichten > Ansicht Werkzeuge FTR > prox. Tibiahinterkante medial proj. auf Ebene Tibia axial	80.7 mm	56.1 mm	185.1 mm		1.3 mm rechts	96.3 mm anterior	67.6 mm inferior
Ansichten > Ansicht Werkzeuge FTR > prox. Tibiahinterkante medial	77.9 mm	46.8 mm	125.1 mm		3 mm links	57 mm anterior	21.4 mm inferior
Ansichten > Ansicht Werkzeuge FTR > prox. Tibiahinterkante lateral proj. auf Ebene Tibia axial	88.1 mm	54.2 mm	185.1 mm		8.8 mm rechts	96.4 mm anterior	66.8 mm inferior
Ansichten > Ansicht Werkzeuge FTR > prox. Tibiahinterkante lateral	85.4 mm	45.3 mm	127.3 mm		4.6 mm rechts	58.5 mm anterior	22.4 mm inferior
Ansichten > Ansicht Werkzeuge FTR > Kondyle medial proj. auf Ebene Tibia axial	78.9 mm	56.3 mm	185.2 mm		0.5 mm links	96.5 mm anterior	67.6 mm inferior
Ansichten > Ansicht Werkzeuge FTR > Kondyle medial	75.8 mm	45.9 mm	118.3 mm		5.4 mm links	52.7 mm anterior	16.2 mm inferior
Ansichten > Ansicht Werkzeuge FTR > Kondyle lateral proj auf Ebene Tibia axial	89.5 mm	53.3 mm	185.2 mm		10.4 mm rechts	96.8 mm anterior	66.2 mm inferior
Ansichten > Ansicht Werkzeuge FTR > Kondyle lateral	86.5 mm	43.2 mm	120.1 mm		5.7 mm rechts	54.2 mm anterior	16.2 mm inferior
Ansichten > Ansicht Werkzeuge FTR > prox. Tibiahinterkante proj. auf Ebene Tibia axial	7.3 mm	1.8 mm	0.1 mm	7.6 mm	7.5 mm links	0.1 mm posterior	0.8 mm inferior	7.6 mm
Ansichten > Ansicht Werkzeuge FTR > prox. Tibiahinterkante	7.4 mm	1.5 mm	2.2 mm	7.9 mm	7.7 mm links	1.6 mm posterior	1 mm superior	7.9 mm
Ansichten > Ansicht Werkzeuge FTR > Kondylenachse	10.7 mm	2.7 mm	1.7 mm	11.2 mm	11.1 mm rechts	1.6 mm anterior	0 mm	11.2 mm
Ansichten > Ansicht Werkzeuge FTR > Kondyle proj. auf Ebene Tibia axial	10.6 mm	3 mm	0 mm	11 mm	10.9 mm rechts	0.4 mm anterior	1.4 mm superior	11 mm
Ansichten > Ansicht Werkzeuge FTR > FTR (femorotibial Rotation) proj.	0.3 °	1.2 °	1.8 °	1.8 °	1.1 °	9.5 °	1.4 °	1.8 °
Ansichten > Ansicht Werkzeuge FTR > Tibia axial
Ansichten > Ansicht Werkzeuge FTR > ks tibia prox.
Ansichten > Ansicht Werkzeuge AT-Winkel (best. mittels Ebene) > TMP B	70.2 mm	65.8 mm	64.6 mm		16.7 mm links	0 mm posterior	4.1 mm superior
Ansichten > Ansicht Werkzeuge AT-Winkel (best. mittels Ebene) > Neue Linie 31	10.9 mm	1.7 mm	0.6 mm	11.1 mm	11.1 mm links	0 mm	0 mm	11.1 mm
Ansichten > Ansicht Werkzeuge AT-Winkel (best. mittels Ebene) > Antetorsionswinkel korrigiert	18.5 °	104.5 °	23 °	28.7 °	28.7 °	90 °	0 °	28.7 °
Ansichten > Ansicht Werkzeuge AT-Winkel (best. mittels Ebene) > tmp A	75.9 mm	68.1 mm	67.6 mm		11.3 mm links	0 mm anterior	0 mm inferior
Ansichten > Ansicht Werkzeuge AT-Winkel (best. mittels Ebene) > TMP6	67 mm	65.1 mm	63.4 mm		19.8 mm links	0 mm anterior	5.7 mm superior
Ansichten > Ansicht Werkzeuge AT-Winkel (best. mittels Ebene) > TMP5	85.7 mm	98.1 mm	22.3 mm		8.7 mm links	54.8 mm posterior	5.7 mm superior
Ansichten > Ansicht Werkzeuge AT-Winkel (best. mittels Ebene) > Kondyle medial	75.8 mm	45.9 mm	118.3 mm		5.4 mm links	52.7 mm anterior	16.2 mm inferior
Ansichten > Ansicht Werkzeuge AT-Winkel (best. mittels Ebene) > Kondyle lateral	86.5 mm	43.2 mm	120.1 mm		5.7 mm rechts	54.2 mm anterior	16.2 mm inferior
Ansichten > Ansicht Werkzeuge AT-Winkel (best. mittels Ebene) > Femurkopfmittelpunkt	80.5 mm	74.6 mm	50.4 mm		8.7 mm links	17.8 mm posterior	5.7 mm superior
Ansichten > Ansicht Werkzeuge AT-Winkel (best. mittels Ebene) > Femurachsenpunkt proximal	87.1 mm	66.3 mm	68.1 mm		0 mm	0 mm	0 mm
Ansichten > Ansicht Werkzeuge AT-Winkel (best. mittels Ebene) > Femurachsenpunkt distal	81.9 mm	42.8 mm	96.2 mm		0 mm rechts	36.9 mm anterior	0 mm
Ansichten > Ansicht Werkzeuge AT-Winkel (best. mittels Ebene) > Femur Hals Basis manuell Pro	86.8 mm	66.3 mm	68.1 mm		0.2 mm links	0 mm anterior	0 mm inferior
Ansichten > Ansicht Werkzeuge AT-Winkel (best. mittels Ebene) > Femur Hals Basis manuell	87.9 mm	70.9 mm	62.6 mm		0.2 mm links	7.3 mm posterior	0 mm inferior
Ansichten > Ansicht Werkzeuge AT-Winkel (best. mittels Ebene) > Femur Hals Basis (ermittelt durch Proj. auf Ebene manuell)	83.4 mm	74.7 mm	52.5 mm		5.7 mm links	16.7 mm posterior	4.1 mm superior
Ansichten > Ansicht Werkzeuge AT-Winkel (best. mittels Ebene) > Femur Hals Basis (Ebene) proj. auf Ebene Femur axial	81.1 mm	64.1 mm	65.2 mm		5.7 mm links	0 mm posterior	4.1 mm superior
Ansichten > Ansicht Werkzeuge AT-Winkel (best. mittels Ebene) > AxPro_Kopfszentrum	78 mm	63.3 mm	64 mm		8.7 mm links	0 mm anterior	5.7 mm superior
Ansichten > Ansicht Werkzeuge AT-Winkel (best. mittels Ebene) > AxPro_Kondyle medial	83.2 mm	79.3 mm	78.3 mm		5.4 mm links	0 mm anterior	16.2 mm inferior
Ansichten > Ansicht Werkzeuge AT-Winkel (best. mittels Ebene) > AxPro_Kondyle lateral	94.1 mm	77.6 mm	78.9 mm		5.7 mm rechts	0 mm anterior	16.2 mm inferior
Ansichten > Ansicht Werkzeuge AT-Winkel (best. mittels Ebene) > Kopfzentrum - Femur Hals Basis (manuell) Linie	7.4 mm	3.7 mm	12.2 mm	14.7 mm	8.5 mm rechts	10.6 mm anterior	5.7 mm inferior	14.7 mm
Ansichten > Ansicht Werkzeuge AT-Winkel (best. mittels Ebene) > Kopfzentrum - Femur Hals Basis (durch Ebene) Linie	3 mm	0.1 mm	2.1 mm	3.6 mm	3 mm rechts	1.1 mm anterior	1.7 mm inferior	3.6 mm
Ansichten > Ansicht Werkzeuge AT-Winkel (best. mittels Ebene) > Kondyle_Femur Hals Basis Prox	10.9 mm	1.7 mm	0.6 mm	11.1 mm	11.1 mm links	0 mm	0 mm	11.1 mm
Ansichten > Ansicht Werkzeuge AT-Winkel (best. mittels Ebene) > Kondyle_AxPro_Kopfzentrum	10.9 mm	1.7 mm	0.6 mm	11.1 mm	11.1 mm links	0 mm	0 mm	11.1 mm
Ansichten > Ansicht Werkzeuge AT-Winkel (best. mittels Ebene) > Femurachse Kopfzentrum	5.2 mm	23.4 mm	28.1 mm	36.9 mm	0 mm	36.9 mm posterior	0 mm	36.9 mm
Ansichten > Ansicht Werkzeuge AT-Winkel (best. mittels Ebene) > Femurachse	5.2 mm	23.4 mm	28.1 mm	36.9 mm	0 mm	36.9 mm posterior	0 mm	36.9 mm
Ansichten > Ansicht Werkzeuge AT-Winkel (best. mittels Ebene) > AxPro_Kondyle	10.9 mm	1.7 mm	0.6 mm	11.1 mm	11.1 mm links	0 mm	0 mm	11.1 mm
Ansichten > Ansicht Werkzeuge AT-Winkel (best. mittels Ebene) > Winkel Schenkelhalsachse Femurachse (mittels Ebene manuell)	115.7 °	136 °	73.8 °	107.9 °	92.3 °	122.5 °	110.4 °	107.9 °
Ansichten > Ansicht Werkzeuge AT-Winkel (best. mittels Ebene) > Winkel Schenkelhalsachse Femurachse (Femur Hals Basis manuell definiert)	138.2 °	157.2 °	104.5 °	135.9 °	90.4 °	151.7 °	141.2 °	135.9 °
Ansichten > Ansicht Werkzeuge AT-Winkel (best. mittels Ebene) > Antetorsionswinkel (über Ebene manuell bestimmt) proj	46 °	153 °	51.5 °	64.8 °	64.8 °	180 °	0 °	64.8 °
Ansichten > Ansicht Werkzeuge AT-Winkel (best. mittels Ebene) > Antetorsionswinkel (Femur Hals Basis manuell) proj	22.1 °	108.1 °	27.8 °	34.1 °	34.1 °	139.8 °	0 °	34.1 °
Ansichten > Ansicht Werkzeuge AT-Winkel (best. mittels Ebene) > Femur axial
Ansichten > Ansicht Werkzeuge AT-Winkel (best. mittels Ebene) > Ebene manuell
Ansichten > Ansicht Werkzeuge AT-Winkel (best. mittels Ebene) > ks femur
Ansichten > Ansicht Werkzeuge AT-Winkel (best. mittels Ebene) > Kopie ks femur
Ansichten > Ansicht Werkzeuge AT-Winkel (best. mittels Ebene) > Punkte auf Kopf
Werkzeuge > Punkte > tmp zur Definition der Senkrechten auf tibia vk und hk	76.8 mm	49.1 mm	170.7 mm		2.2 mm links	90.3 mm anterior	52.6 mm inferior
Werkzeuge > Punkte > tmp proj. auf Ebene tibia coronar	76.8 mm	49.1 mm	170.7 mm		2.2 mm links	90.3 mm anterior	52.6 mm inferior
Werkzeuge > Punkte > TMP B	70.2 mm	65.8 mm	64.6 mm		16.7 mm links	0 mm posterior	4.1 mm superior
Werkzeuge > Punkte > tmp A	75.9 mm	68.1 mm	67.6 mm		11.3 mm links	0 mm anterior	0 mm inferior
Werkzeuge > Punkte > TMP6	67 mm	65.1 mm	63.4 mm		19.8 mm links	0 mm anterior	5.7 mm superior
Werkzeuge > Punkte > TMP5	85.7 mm	98.1 mm	22.3 mm		8.7 mm links	54.8 mm posterior	5.7 mm superior
Werkzeuge > Punkte > Tibiaachse proximal	76.1 mm	46.7 mm	155.4 mm		3.3 mm links	80.3 mm anterior	40.8 mm inferior
Werkzeuge > Punkte > Tibiaachse distal	77.6 mm	51.4 mm	186 mm		1.1 mm links	100.3 mm anterior	64.4 mm inferior
Werkzeuge > Punkte > Talus medial proj. auf Ebene Tibia axial	74.5 mm	47.5 mm	186.7 mm		3.4 mm links	103.8 mm anterior	61.6 mm inferior
Werkzeuge > Punkte > Talus medial	75.2 mm	49.8 mm	201.7 mm		2.3 mm links	113.6 mm anterior	73.1 mm inferior
Werkzeuge > Punkte > Talus lateral proj. auf Ebene Tibia axial	80.8 mm	46.8 mm	186.6 mm		2.9 mm rechts	103.2 mm anterior	61.5 mm inferior
Werkzeuge > Punkte > Talus lateral	81.5 mm	49.3 mm	202.2 mm		4 mm rechts	113.5 mm anterior	73.5 mm inferior
Werkzeuge > Punkte > prox. Tibiahinterkante medial proj. auf Ebene tibia coronar (varus valgus)	75.5 mm	41.3 mm	122.2 mm		4.7 mm links	58.6 mm anterior	15.2 mm inferior
Werkzeuge > Punkte > prox. Tibiahinterkante medial proj. auf Ebene tibia coronar	76.6 mm	41.7 mm	126 mm		3.5 mm links	61 mm anterior	18 mm inferior
Werkzeuge > Punkte > prox. Tibiahinterkante medial proj. auf Ebene Tibia axial	80.7 mm	56.1 mm	185.1 mm		1.3 mm rechts	96.3 mm anterior	67.6 mm inferior
Werkzeuge > Punkte > prox. Tibiahinterkante medial (varus valgus)	75.7 mm	42.2 mm	122.1 mm		4.7 mm links	57.9 mm anterior	15.8 mm inferior
Werkzeuge > Punkte > prox. Tibiahinterkante medial	77.9 mm	46.8 mm	125.1 mm		3 mm links	57 mm anterior	21.4 mm inferior
Werkzeuge > Punkte > prox. Tibiahinterkante lateral proj. auf Ebene tibia coronar (varus valgus)	84.9 mm	39.2 mm	123.4 mm		5 mm rechts	59.5 mm anterior	15.2 mm inferior
Werkzeuge > Punkte > prox. Tibiahinterkante lateral proj. auf Ebene tibia coronar	84.1 mm	40.2 mm	128.2 mm		4.2 mm rechts	62.6 mm anterior	18.9 mm inferior
Werkzeuge > Punkte > prox. Tibiahinterkante lateral proj. auf Ebene Tibia axial	88.1 mm	54.2 mm	185.1 mm		8.8 mm rechts	96.4 mm anterior	66.8 mm inferior
Werkzeuge > Punkte > prox. Tibiahinterkante lateral (varus valgus)	85.3 mm	40.6 mm	123.2 mm		5.1 mm rechts	58.4 mm anterior	16.1 mm inferior
Werkzeuge > Punkte > prox. Tibiahinterkante lateral	85.4 mm	45.3 mm	127.3 mm		4.6 mm rechts	58.5 mm anterior	22.4 mm inferior
Werkzeuge > Punkte > Kondyle medial proj. auf Ebene Tibia axial	78.9 mm	56.3 mm	185.2 mm		0.5 mm links	96.5 mm anterior	67.6 mm inferior
Werkzeuge > Punkte > Kondyle medial proj. auf Ebene Femur coronar	74.3 mm	33.7 mm	107.8 mm		5.4 mm links	52.7 mm anterior	0 mm inferior
Werkzeuge > Punkte > Kondyle medial	75.8 mm	45.9 mm	118.3 mm		5.4 mm links	52.7 mm anterior	16.2 mm inferior
Werkzeuge > Punkte > Kondyle lateral proj auf Ebene Tibia axial	89.5 mm	53.3 mm	185.2 mm		10.4 mm rechts	96.8 mm anterior	66.2 mm inferior
Werkzeuge > Punkte > Kondyle lateral proj auf Ebene Femur coronar	85 mm	31 mm	109.6 mm		5.7 mm rechts	54.2 mm anterior	0 mm
Werkzeuge > Punkte > Kondyle lateral	86.5 mm	43.2 mm	120.1 mm		5.7 mm rechts	54.2 mm anterior	16.2 mm inferior
Werkzeuge > Punkte > Femurkopfmittelpunkt	80.5 mm	74.6 mm	50.4 mm		8.7 mm links	17.8 mm posterior	5.7 mm superior
Werkzeuge > Punkte > Femurachsenpunkt proximal	87.1 mm	66.3 mm	68.1 mm		0 mm	0 mm	0 mm
Werkzeuge > Punkte > Femurachsenpunkt distal	81.9 mm	42.8 mm	96.2 mm		0 mm rechts	36.9 mm anterior	0 mm
Werkzeuge > Punkte > Femur prox. proj. auf Ebene Femur coronar	87.1 mm	66.3 mm	68.1 mm		0 mm	0 mm	0 mm
Werkzeuge > Punkte > Femur Hals Basis proj. auf Ebene Femur coronar	83.8 mm	77.8 mm	55.1 mm		5.7 mm links	16.7 mm posterior	0 mm
Werkzeuge > Punkte > Femur Hals Basis manuell Pro	86.8 mm	66.3 mm	68.1 mm		0.2 mm links	0 mm anterior	0 mm inferior
Werkzeuge > Punkte > Femur Hals Basis manuell	87.9 mm	70.9 mm	62.6 mm		0.2 mm links	7.3 mm posterior	0 mm inferior
Werkzeuge > Punkte > Femur Hals Basis (ermittelt durch Proj. auf Ebene manuell)	83.4 mm	74.7 mm	52.5 mm		5.7 mm links	16.7 mm posterior	4.1 mm superior
Werkzeuge > Punkte > Femur Hals Basis (Ebene) proj. auf Ebene Femur axial	81.1 mm	64.1 mm	65.2 mm		5.7 mm links	0 mm posterior	4.1 mm superior
Werkzeuge > Punkte > Endpunkt Verlängerung der Senkrechten auf Kondylenachse	95.7 mm	73.2 mm	58.9 mm		6.9 mm rechts	12.6 mm posterior	0 mm superior
Werkzeuge > Punkte > Endpunkt Senkrechte auf Kondylenachse	77.4 mm	32.9 mm	108.3 mm		2.3 mm links	53.1 mm anterior	0 mm inferior
Werkzeuge > Punkte > Ende der Verlängerung Senkrechte auf tibia vk (varus valgus)	75.3 mm	41.3 mm	121.3 mm		5 mm links	58 mm anterior	14.5 mm inferior
Werkzeuge > Punkte > Ende der Senkrechte auf tibia hk (varus valgus)	81 mm	40.1 mm	122.9 mm		0.9 mm rechts	59.1 mm anterior	15.2 mm inferior
Werkzeuge > Punkte > dist. Tibiavorderkante medial proj. auf Ebene tibia coronar (varus valgus)	75 mm	53.8 mm	196.2 mm		3.5 mm links	107 mm anterior	72.5 mm inferior
Werkzeuge > Punkte > dist. Tibiavorderkante medial proj. auf Ebene tibia coronar	75.1 mm	53.8 mm	196.5 mm		3.3 mm links	107.1 mm anterior	72.7 mm inferior
Werkzeuge > Punkte > dist. Tibiavorderkante medial proj. auf Ebene Tibia axial	73.4 mm	47.4 mm	186.8 mm		4.5 mm links	104.1 mm anterior	61.5 mm inferior
Werkzeuge > Punkte > dist. Tibiavorderkante medial (varus valgus)	75 mm	53.9 mm	196.2 mm		3.5 mm links	106.9 mm anterior	72.6 mm inferior
Werkzeuge > Punkte > dist. Tibiavorderkante medial	73.9 mm	49 mm	197.3 mm		3.7 mm links	110.9 mm anterior	69.5 mm inferior
Werkzeuge > Punkte > dist. Tibiavorderkante lateral proj. auf Ebene tibia coronar (varus valgus)	80.4 mm	52.4 mm	196.3 mm		2.1 mm rechts	107.1 mm anterior	72 mm inferior
Werkzeuge > Punkte > dist. Tibiavorderkante lateral proj. auf Ebene tibia coronar	82.6 mm	52 mm	197 mm		4.3 mm rechts	107.6 mm anterior	72.4 mm inferior
Werkzeuge > Punkte > dist. Tibiavorderkante lateral proj. auf Ebene Tibia axial	81.2 mm	46.8 mm	186.5 mm		3.3 mm rechts	103.2 mm anterior	61.5 mm inferior
Werkzeuge > Punkte > dist. Tibiavorderkante lateral (varus valgus)	80.5 mm	52.8 mm	196.2 mm		2.2 mm rechts	106.8 mm anterior	72.3 mm inferior
Werkzeuge > Punkte > dist. Tibiavorderkante lateral	81.7 mm	48.5 mm	197.6 mm		4.1 mm rechts	110.4 mm anterior	70 mm inferior
Werkzeuge > Punkte > AxPro_Kopfszentrum	78 mm	63.3 mm	64 mm		8.7 mm links	0 mm anterior	5.7 mm superior
Werkzeuge > Punkte > AxPro_Kondyle medial	83.2 mm	79.3 mm	78.3 mm		5.4 mm links	0 mm anterior	16.2 mm inferior
Werkzeuge > Punkte > AxPro_Kondyle lateral	94.1 mm	77.6 mm	78.9 mm		5.7 mm rechts	0 mm anterior	16.2 mm inferior
Werkzeuge > Linien > Verlängerung Senkrechte auf tibia vk (varus valgus)	1.6 mm	7.8 mm	49.4 mm	50 mm	2.8 mm links	32.3 mm posterior	38 mm superior	50 mm
Werkzeuge > Linien > Verlängerung der Senkrechten auf Kondylenachse	13.8 mm	30.3 mm	37.3 mm	50 mm	6.9 mm rechts	49.5 mm posterior	0 mm	50 mm
Werkzeuge > Linien > transkondyläre Achse	10.7 mm	2.7 mm	1.7 mm	11.2 mm	11.1 mm links	1.6 mm posterior	0 mm	11.2 mm
Werkzeuge > Linien > Tibiaachse	1.4 mm	4.7 mm	30.6 mm	31 mm	2.2 mm links	20 mm posterior	23.5 mm superior	31 mm
Werkzeuge > Linien > Talusachse proj. auf Ebene Tibia axial	6.3 mm	0.7 mm	0.2 mm	6.3 mm	6.3 mm rechts	0.6 mm posterior	0.1 mm superior	6.3 mm
Werkzeuge > Linien > Senkrechte auf Kondylenachse	4.5 mm	9.9 mm	12.2 mm	16.3 mm	2.3 mm links	16.2 mm anterior	0 mm	16.3 mm
Werkzeuge > Linien > Senkrechte auf dist. Tibiavorderkante in Ebene tibia coronar (varus valgus)	0.8 mm	4 mm	25.5 mm	25.9 mm	1.5 mm rechts	16.7 mm anterior	19.7 mm inferior	25.9 mm
Werkzeuge > Linien > Senkrecht auf prox. Tibiahinterkante in Ebene tibia coronar (varus valgus)	4.1 mm	9 mm	47.8 mm	48.8 mm	3.1 mm rechts	31.2 mm posterior	37.4 mm superior	48.8 mm
Werkzeuge > Linien > prox. Tibiahinterkante proj. auf Ebene Tibia axial	7.3 mm	1.8 mm	0.1 mm	7.6 mm	7.5 mm links	0.1 mm posterior	0.8 mm inferior	7.6 mm
Werkzeuge > Linien > prox. Tibiahinterkante proj auf Ebene tibia coronar (varus valgus)	9.5 mm	2.2 mm	1.2 mm	9.8 mm	9.7 mm links	1 mm posterior	0 mm inferior	9.8 mm
Werkzeuge > Linien > prox. Tibiahinterkante proj auf Ebene tibia coronar	7.4 mm	1.5 mm	2.2 mm	7.9 mm	7.7 mm links	1.6 mm posterior	1 mm superior	7.9 mm
Werkzeuge > Linien > prox. Tibiahinterkante (varus valgus)	9.6 mm	1.6 mm	1.1 mm	9.8 mm	9.8 mm links	0.5 mm posterior	0.3 mm superior	9.8 mm
Werkzeuge > Linien > prox. Tibiahinterkante	7.4 mm	1.5 mm	2.2 mm	7.9 mm	7.7 mm links	1.6 mm posterior	1 mm superior	7.9 mm
Werkzeuge > Linien > prox. femorale Längsachse	0.8 mm	4.7 mm	5.5 mm	7.3 mm	0.2 mm links	7.3 mm posterior	0 mm inferior	7.3 mm
Werkzeuge > Linien > Neue Linie 31	10.9 mm	1.7 mm	0.6 mm	11.1 mm	11.1 mm links	0 mm	0 mm	11.1 mm
Werkzeuge > Linien > Kopfzentrum - Femur Hals Basis (manuell) Linie	7.4 mm	3.7 mm	12.2 mm	14.7 mm	8.5 mm rechts	10.6 mm anterior	5.7 mm inferior	14.7 mm
Werkzeuge > Linien > Kopfzentrum - Femur Hals Basis (durch Ebene) Linie	3 mm	0.1 mm	2.1 mm	3.6 mm	3 mm rechts	1.1 mm anterior	1.7 mm inferior	3.6 mm
Werkzeuge > Linien > Kondyle_Femur Hals Basis Prox	10.9 mm	1.7 mm	0.6 mm	11.1 mm	11.1 mm links	0 mm	0 mm	11.1 mm
Werkzeuge > Linien > Kondyle_AxPro_Kopfzentrum	10.9 mm	1.7 mm	0.6 mm	11.1 mm	11.1 mm links	0 mm	0 mm	11.1 mm
Werkzeuge > Linien > Kondylenachse proj. auf Ebene Femur coronar	10.7 mm	2.7 mm	1.7 mm	11.2 mm	11.1 mm rechts	1.6 mm anterior	0 mm	11.2 mm
Werkzeuge > Linien > Kondylenachse	10.7 mm	2.7 mm	1.7 mm	11.2 mm	11.1 mm rechts	1.6 mm anterior	0 mm	11.2 mm
Werkzeuge > Linien > Kondyle proj. auf Ebene Tibia axial	10.6 mm	3 mm	0 mm	11 mm	10.9 mm rechts	0.4 mm anterior	1.4 mm superior	11 mm
Werkzeuge > Linien > Femurachse proj. auf Ebene Femur coronar
Werkzeuge > Linien > Femurachse Kopfzentrum	5.2 mm	23.4 mm	28.1 mm	36.9 mm	0 mm	36.9 mm posterior	0 mm	36.9 mm
Werkzeuge > Linien > Femurachse	5.2 mm	23.4 mm	28.1 mm	36.9 mm	0 mm	36.9 mm posterior	0 mm	36.9 mm
Werkzeuge > Linien > dist. Tibiavorderkante proj. auf Ebene tibia coronar (varus valgus)	5.5 mm	1.4 mm	0 mm	5.6 mm	5.6 mm links	0.1 mm posterior	0.5 mm inferior	5.6 mm
Werkzeuge > Linien > dist. Tibiavorderkante proj. auf Ebene tibia coronar	7.5 mm	1.8 mm	0.6 mm	7.7 mm	7.7 mm links	0.5 mm posterior	0.3 mm inferior	7.7 mm
Werkzeuge > Linien > dist. Tibiavorderkante proj. auf Ebene Tibia axial	7.8 mm	0.6 mm	0.3 mm	7.8 mm	7.7 mm links	0.9 mm anterior	0 mm superior	7.8 mm
Werkzeuge > Linien > dist. Tibiavorderkante (varus valgus)	5.5 mm	1.1 mm	0 mm	5.6 mm	5.6 mm links	0.1 mm anterior	0.4 mm inferior	5.6 mm
Werkzeuge > Linien > dist. Tibiavorderkante	7.8 mm	0.5 mm	0.4 mm	7.8 mm	7.8 mm links	0.5 mm anterior	0.5 mm superior	7.8 mm
Werkzeuge > Linien > AxPro_Kondyle	10.9 mm	1.7 mm	0.6 mm	11.1 mm	11.1 mm links	0 mm	0 mm	11.1 mm
Werkzeuge > Winkel > Winkel Schenkelhalsachse Femurachse (mittels Ebene manuell)	115.7 °	136 °	73.8 °	107.9 °	92.3 °	122.5 °	110.4 °	107.9 °
Werkzeuge > Winkel > Winkel Schenkelhalsachse Femurachse (Femur Hals Basis manuell definiert)	138.2 °	157.2 °	104.5 °	135.9 °	90.4 °	151.7 °	141.2 °	135.9 °
Werkzeuge > Winkel > varus valgus Tibia proj.	6.8 °	1.6 °	36 °	6.9 °	8.9 °	0.5 °	10.6 °	6.9 °
Werkzeuge > Winkel > varus valgus Femur proj.	9.8 °	0.7 °	12 °	8 °	180 °	0 °	8 °	8 °
Werkzeuge > Winkel > Torsionswinkel proj. auf Ebene Tibia axial	1.5 °	21.6 °	9.5 °	9.6 °	6.3 °	99.1 °	7.3 °	9.6 °
Werkzeuge > Winkel > Tibiotalare Torsion (TTT) proj.	179.7 °	171.5 °	178.2 °	178.2 °	178.8 °	168.1 °	178.6 °	178.2 °
Werkzeuge > Winkel > FTR (femorotibial Rotation) proj.	0.3 °	1.2 °	1.8 °	1.8 °	1.1 °	9.5 °	1.4 °	1.8 °
Werkzeuge > Winkel > Antetorsionswinkel korrigiert	18.5 °	104.5 °	23 °	28.7 °	28.7 °	90 °	0 °	28.7 °
Werkzeuge > Winkel > Antetorsionswinkel (über Ebene manuell bestimmt) proj	46 °	153 °	51.5 °	64.8 °	64.8 °	180 °	0 °	64.8 °
Werkzeuge > Winkel > Antetorsionswinkel (Femur Hals Basis manuell) proj	22.1 °	108.1 °	27.8 °	34.1 °	34.1 °	139.8 °	0 °	34.1 °
Werkzeuge > Ebenen > Tibia coronar
Werkzeuge > Ebenen > Tibia axial
Werkzeuge > Ebenen > Femur coronar
Werkzeuge > Ebenen > Femur axial
Werkzeuge > Ebenen > Ebene manuell
Werkzeuge > Polylinien > Punkte auf Kopf
Werkzeuge > Koordinatensysteme > ks tibia prox.
Werkzeuge > Koordinatensysteme > ks femur
Werkzeuge > Koordinatensysteme > ks
Werkzeuge > Koordinatensysteme > Kopie ks femur
Werkzeuge > Variablen > Kopfachsen_tmp	-100
Werkzeuge > Variablen > 300	300
Werkzeuge > Variablen > 50	50
Werkzeuge > Variablen > -50	-50
