# Supplementary material for: 3D Slicer open-source software plug-in for vector-based angle calculation of canine hind limb alignment in computed tomographic images
Source: PLoS One. 2024 Mar 29;19(3):e0283823. doi: 10.1371/journal.pone.0283823 (PMC10980227; doi:10.1371/journal.pone.0283823)
Supplement: S2 Data — (ZIP) [file pone.0283823.s002.zip › 50.csv]

Werkzeuge Name	Datensatzkoordinatensystem X	Datensatzkoordinatensystem Y	Datensatzkoordinatensystem Z	Datensatzkoordinatensystem 3D	Patientenkoordinatensystem X	Patientenkoordinatensystem Y	Patientenkoordinatensystem Z	Patientenkoordinatensystem 3D	Extra Wert X	Extra Wert Y	Extra Wert Z	Extra Wert 3D	Extra Wert Beschreibung
Werkzeuge > Punkte > tmp zur Definition der Senkrechten auf tibia vk und hk	41 mm	23.9 mm	84.6 mm		21 mm links	38.1 mm anterior	6.1 mm superior
Werkzeuge > Punkte > tmp proj. auf Ebene tibia coronar	41 mm	23.9 mm	84.6 mm		21 mm links	38.1 mm anterior	6.1 mm superior
Werkzeuge > Punkte > tmp A	39.8 mm	68.2 mm	23.2 mm		22.2 mm links	6.2 mm posterior	67.5 mm superior
Werkzeuge > Punkte > TMP6	46.2 mm	67.8 mm	18.7 mm		15.8 mm links	5.8 mm posterior	72.1 mm superior
Werkzeuge > Punkte > TMP5	37.8 mm	123 mm	15.8 mm		24.2 mm links	61 mm posterior	75 mm superior
Werkzeuge > Punkte > Tibiaachse proximal	39.6 mm	18.1 mm	66.8 mm		22.4 mm links	43.9 mm anterior	24 mm superior
Werkzeuge > Punkte > Tibiaachse distal	42.5 mm	29.7 mm	102.5 mm		19.5 mm links	32.3 mm anterior	11.7 mm inferior
Werkzeuge > Punkte > Talus medial proj. auf Ebene Tibia axial	44.8 mm	26 mm	103.5 mm		17.2 mm links	36 mm anterior	12.8 mm inferior
Werkzeuge > Punkte > Talus medial	45.5 mm	28.7 mm	112.1 mm		16.5 mm links	33.3 mm anterior	21.3 mm inferior
Werkzeuge > Punkte > Talus lateral proj. auf Ebene Tibia axial	38.5 mm	25.5 mm	104.2 mm		23.5 mm links	36.5 mm anterior	13.4 mm inferior
Werkzeuge > Punkte > Talus lateral	39.2 mm	28.3 mm	112.8 mm		22.8 mm links	33.7 mm anterior	22.1 mm inferior
Werkzeuge > Punkte > prox. Tibiahinterkante medial proj. auf Ebene tibia coronar (varus valgus)	38.5 mm	10.9 mm	43.6 mm		23.5 mm links	51.1 mm anterior	47.1 mm superior
Werkzeuge > Punkte > prox. Tibiahinterkante medial proj. auf Ebene tibia coronar	37.5 mm	12 mm	48.4 mm		24.5 mm links	50 mm anterior	42.3 mm superior
Werkzeuge > Punkte > prox. Tibiahinterkante medial proj. auf Ebene Tibia axial	40.1 mm	35.3 mm	100.9 mm		21.9 mm links	26.7 mm anterior	10.1 mm inferior
Werkzeuge > Punkte > prox. Tibiahinterkante medial (varus valgus)	38.4 mm	11.4 mm	43.5 mm		23.6 mm links	50.6 mm anterior	47.3 mm superior
Werkzeuge > Punkte > prox. Tibiahinterkante medial	35.7 mm	17.8 mm	46.7 mm		26.3 mm links	44.2 mm anterior	44 mm superior
Werkzeuge > Punkte > prox. Tibiahinterkante lateral proj. auf Ebene tibia coronar (varus valgus)	29.9 mm	9 mm	46.3 mm		32.1 mm links	53 mm anterior	44.4 mm superior
Werkzeuge > Punkte > prox. Tibiahinterkante lateral proj. auf Ebene tibia coronar	30.3 mm	10.4 mm	50.5 mm		31.7 mm links	51.6 mm anterior	40.2 mm superior
Werkzeuge > Punkte > prox. Tibiahinterkante lateral proj. auf Ebene Tibia axial	32.8 mm	33.4 mm	102.1 mm		29.2 mm links	28.6 mm anterior	11.3 mm inferior
Werkzeuge > Punkte > prox. Tibiahinterkante lateral (varus valgus)	29.1 mm	11.4 mm	45.6 mm		32.9 mm links	50.6 mm anterior	45.1 mm superior
Werkzeuge > Punkte > prox. Tibiahinterkante lateral	28.5 mm	16.2 mm	48.8 mm		33.5 mm links	45.8 mm anterior	42 mm superior
Werkzeuge > Punkte > Kondyle medial proj. auf Ebene Tibia axial	41.3 mm	37.4 mm	100.1 mm		20.7 mm links	24.6 mm anterior	9.3 mm inferior
Werkzeuge > Punkte > Kondyle medial proj. auf Ebene Femur coronar	35.2 mm	17.3 mm	27.5 mm		26.8 mm links	44.7 mm anterior	63.2 mm superior
Werkzeuge > Punkte > Kondyle medial	36.5 mm	18.2 mm	40.8 mm		25.5 mm links	43.8 mm anterior	50 mm superior
Werkzeuge > Punkte > Kondyle lateral proj auf Ebene Tibia axial	32.2 mm	36.4 mm	101.1 mm		29.8 mm links	25.6 mm anterior	10.4 mm inferior
Werkzeuge > Punkte > Kondyle lateral proj auf Ebene Femur coronar	26 mm	16.3 mm	28.5 mm		36 mm links	45.7 mm anterior	62.3 mm superior
Werkzeuge > Punkte > Kondyle lateral	27.3 mm	17.2 mm	41.7 mm		34.7 mm links	44.8 mm anterior	49 mm superior
Werkzeuge > Punkte > Femurkopfmittelpunkt	37.1 mm	76.5 mm	19 mm		24.9 mm links	14.5 mm posterior	71.8 mm superior
Werkzeuge > Punkte > Femurachsenpunkt proximal	30.3 mm	68.4 mm	24.5 mm		31.7 mm links	6.4 mm posterior	66.2 mm superior
Werkzeuge > Punkte > Femurachsenpunkt distal	29.7 mm	22 mm	27.7 mm		32.3 mm links	40 mm anterior	63 mm superior
Werkzeuge > Punkte > Femur prox. proj. auf Ebene Femur coronar	30.3 mm	68.4 mm	24.5 mm		31.7 mm links	6.4 mm posterior	66.2 mm superior
Werkzeuge > Punkte > Femur Hals Basis proj. auf Ebene Femur coronar	34.2 mm	70.7 mm	24 mm		27.8 mm links	8.7 mm posterior	66.8 mm superior
Werkzeuge > Punkte > Femur Hals Basis manuell Pro	30.7 mm	68.4 mm	24.1 mm		31.3 mm links	6.4 mm posterior	66.6 mm superior
Werkzeuge > Punkte > Femur Hals Basis manuell	30.7 mm	66.6 mm	24.3 mm		31.3 mm links	4.6 mm posterior	66.5 mm superior
Werkzeuge > Punkte > Femur Hals Basis (ermittelt durch Proj. auf Ebene manuell)	33.9 mm	70.4 mm	20.3 mm		28.1 mm links	8.4 mm posterior	70.4 mm superior
Werkzeuge > Punkte > Femur Hals Basis (Ebene) proj. auf Ebene Femur axial	33.8 mm	68.1 mm	20.5 mm		28.2 mm links	6.1 mm posterior	70.3 mm superior
Werkzeuge > Punkte > Endpunkt Verlängerung der Senkrechten auf Kondylenachse	24.1 mm	71.6 mm	24.9 mm		37.9 mm links	9.6 mm posterior	65.8 mm superior
Werkzeuge > Punkte > Endpunkt Senkrechte auf Kondylenachse	30.3 mm	16.8 mm	28 mm		31.7 mm links	45.2 mm anterior	62.7 mm superior
Werkzeuge > Punkte > Ende der Verlängerung Senkrechte auf tibia vk (varus valgus)	40.5 mm	9.5 mm	36.8 mm		21.5 mm links	52.5 mm anterior	54 mm superior
Werkzeuge > Punkte > Ende der Senkrechte auf tibia hk (varus valgus)	32 mm	9.5 mm	45.7 mm		30 mm links	52.5 mm anterior	45.1 mm superior
Werkzeuge > Punkte > dist. Tibiavorderkante medial proj. auf Ebene tibia coronar (varus valgus)	43.9 mm	31.6 mm	107.3 mm		18.1 mm links	30.4 mm anterior	16.5 mm inferior
Werkzeuge > Punkte > dist. Tibiavorderkante medial proj. auf Ebene tibia coronar	44.9 mm	31.7 mm	106.6 mm		17.1 mm links	30.3 mm anterior	15.9 mm inferior
Werkzeuge > Punkte > dist. Tibiavorderkante medial proj. auf Ebene Tibia axial	45.9 mm	25.7 mm	103.5 mm		16.1 mm links	36.3 mm anterior	12.8 mm inferior
Werkzeuge > Punkte > dist. Tibiavorderkante medial (varus valgus)	44.7 mm	29.1 mm	108 mm		17.3 mm links	32.9 mm anterior	17.3 mm inferior
Werkzeuge > Punkte > dist. Tibiavorderkante medial	46.3 mm	27.1 mm	108 mm		15.7 mm links	34.9 mm anterior	17.2 mm inferior
Werkzeuge > Punkte > dist. Tibiavorderkante lateral proj. auf Ebene tibia coronar (varus valgus)	38.9 mm	30.2 mm	107.7 mm		23.1 mm links	31.8 mm anterior	17 mm inferior
Werkzeuge > Punkte > dist. Tibiavorderkante lateral proj. auf Ebene tibia coronar	37.9 mm	29.9 mm	107.9 mm		24.1 mm links	32.1 mm anterior	17.2 mm inferior
Werkzeuge > Punkte > dist. Tibiavorderkante lateral proj. auf Ebene Tibia axial	38.5 mm	25.3 mm	104.2 mm		23.5 mm links	36.7 mm anterior	13.5 mm inferior
Werkzeuge > Punkte > dist. Tibiavorderkante lateral (varus valgus)	39.2 mm	29.3 mm	108 mm		22.8 mm links	32.7 mm anterior	17.3 mm inferior
Werkzeuge > Punkte > dist. Tibiavorderkante lateral	38.9 mm	26.8 mm	108.9 mm		23.1 mm links	35.2 mm anterior	18.1 mm inferior
Werkzeuge > Punkte > AxPro_Kopfszentrum	37 mm	68 mm	19.6 mm		25 mm links	6 mm posterior	71.2 mm superior
Werkzeuge > Punkte > AxPro_Kondyle medial	37.2 mm	69.2 mm	37.2 mm		24.8 mm links	7.2 mm posterior	53.5 mm superior
Werkzeuge > Punkte > AxPro_Kondyle lateral	28 mm	69.4 mm	38.1 mm		34 mm links	7.4 mm posterior	52.6 mm superior
Werkzeuge > Linien > Verlängerung Senkrechte auf tibia vk (varus valgus)	0.6 mm	14.5 mm	47.9 mm	50 mm	0.6 mm links	14.5 mm anterior	47.9 mm superior	50 mm
Werkzeuge > Linien > Verlängerung der Senkrechten auf Kondylenachse	5.6 mm	49.6 mm	2.8 mm	50 mm	5.6 mm links	49.6 mm posterior	2.8 mm superior	50 mm
Werkzeuge > Linien > transkondyläre Achse	9.2 mm	1 mm	1 mm	9.3 mm	9.2 mm rechts	1 mm posterior	1 mm superior	9.3 mm
Werkzeuge > Linien > Tibiaachse	2.9 mm	11.6 mm	35.7 mm	37.7 mm	2.9 mm links	11.6 mm anterior	35.7 mm superior	37.7 mm
Werkzeuge > Linien > Talusachse proj. auf Ebene Tibia axial	6.2 mm	0.5 mm	0.7 mm	6.3 mm	6.2 mm links	0.5 mm anterior	0.7 mm inferior	6.3 mm
Werkzeuge > Linien > Senkrechte auf Kondylenachse	0.6 mm	5.2 mm	0.3 mm	5.3 mm	0.6 mm rechts	5.2 mm anterior	0.3 mm inferior	5.3 mm
Werkzeuge > Linien > Senkrechte auf dist. Tibiavorderkante in Ebene tibia coronar (varus valgus)	0.3 mm	6.9 mm	22.9 mm	23.9 mm	0.3 mm rechts	6.9 mm posterior	22.9 mm inferior	23.9 mm
Werkzeuge > Linien > Senkrecht auf prox. Tibiahinterkante in Ebene tibia coronar (varus valgus)	9 mm	14.4 mm	38.9 mm	42.5 mm	9 mm links	14.4 mm anterior	38.9 mm superior	42.5 mm
Werkzeuge > Linien > prox. Tibiahinterkante proj. auf Ebene Tibia axial	7.3 mm	1.9 mm	1.2 mm	7.6 mm	7.3 mm rechts	1.9 mm posterior	1.2 mm superior	7.6 mm
Werkzeuge > Linien > prox. Tibiahinterkante proj auf Ebene tibia coronar (varus valgus)	8.6 mm	1.9 mm	2.7 mm	9.3 mm	8.6 mm rechts	1.9 mm posterior	2.7 mm superior	9.3 mm
Werkzeuge > Linien > prox. Tibiahinterkante proj auf Ebene tibia coronar	7.2 mm	1.6 mm	2.1 mm	7.7 mm	7.2 mm rechts	1.6 mm posterior	2.1 mm superior	7.7 mm
Werkzeuge > Linien > prox. Tibiahinterkante (varus valgus)	9.2 mm	0 mm	2.1 mm	9.5 mm	9.2 mm rechts	0 mm	2.1 mm superior	9.5 mm
Werkzeuge > Linien > prox. Tibiahinterkante	7.2 mm	1.6 mm	2.1 mm	7.7 mm	7.2 mm rechts	1.6 mm posterior	2.1 mm superior	7.7 mm
Werkzeuge > Linien > prox. femorale Längsachse	0.4 mm	1.8 mm	0.3 mm	1.9 mm	0.4 mm rechts	1.8 mm anterior	0.3 mm superior	1.9 mm
Werkzeuge > Linien > Kopfzentrum - Femur Hals Basis (manuell) Linie	6.5 mm	9.8 mm	5.3 mm	12.9 mm	6.5 mm links	9.8 mm anterior	5.3 mm inferior	12.9 mm
Werkzeuge > Linien > Kopfzentrum - Femur Hals Basis (durch Ebene) Linie	3.3 mm	6.1 mm	1.3 mm	7 mm	3.3 mm links	6.1 mm anterior	1.3 mm inferior	7 mm
Werkzeuge > Linien > Kondyle_Femur Hals Basis Prox	9.1 mm	0.2 mm	0.9 mm	9.2 mm	9.1 mm rechts	0.2 mm anterior	0.9 mm superior	9.2 mm
Werkzeuge > Linien > Kondyle_AxPro_Kopfzentrum	9.1 mm	0.2 mm	0.9 mm	9.2 mm	9.1 mm rechts	0.2 mm anterior	0.9 mm superior	9.2 mm
Werkzeuge > Linien > Kondylenachse proj. auf Ebene Femur coronar	9.2 mm	1 mm	1 mm	9.3 mm	9.2 mm links	1 mm anterior	1 mm inferior	9.3 mm
Werkzeuge > Linien > Kondylenachse	9.2 mm	1 mm	1 mm	9.3 mm	9.2 mm links	1 mm anterior	1 mm inferior	9.3 mm
Werkzeuge > Linien > Kondyle proj. auf Ebene Tibia axial	9.2 mm	1 mm	1 mm	9.3 mm	9.2 mm links	1 mm anterior	1 mm inferior	9.3 mm
Werkzeuge > Linien > Femurachse proj. auf Ebene Femur coronar
Werkzeuge > Linien > Femurachse Kopfzentrum	0.6 mm	46.5 mm	3.2 mm	46.6 mm	0.6 mm rechts	46.5 mm posterior	3.2 mm superior	46.6 mm
Werkzeuge > Linien > Femurachse	0.6 mm	46.5 mm	3.2 mm	46.6 mm	0.6 mm rechts	46.5 mm posterior	3.2 mm superior	46.6 mm
Werkzeuge > Linien > dist. Tibiavorderkante proj. auf Ebene tibia coronar (varus valgus)	5 mm	1.4 mm	0.5 mm	5.2 mm	5 mm rechts	1.4 mm posterior	0.5 mm superior	5.2 mm
Werkzeuge > Linien > dist. Tibiavorderkante proj. auf Ebene tibia coronar	6.9 mm	1.8 mm	1.3 mm	7.3 mm	6.9 mm rechts	1.8 mm posterior	1.3 mm superior	7.3 mm
Werkzeuge > Linien > dist. Tibiavorderkante proj. auf Ebene Tibia axial	7.4 mm	0.4 mm	0.7 mm	7.4 mm	7.4 mm rechts	0.4 mm posterior	0.7 mm superior	7.4 mm
Werkzeuge > Linien > dist. Tibiavorderkante (varus valgus)	5.5 mm	0.2 mm	0 mm	5.5 mm	5.5 mm rechts	0.2 mm anterior	0 mm	5.5 mm
Werkzeuge > Linien > dist. Tibiavorderkante	7.4 mm	0.4 mm	0.9 mm	7.4 mm	7.4 mm rechts	0.4 mm posterior	0.9 mm superior	7.4 mm
Werkzeuge > Linien > AxPro_Kondyle	9.1 mm	0.2 mm	0.9 mm	9.2 mm	9.1 mm rechts	0.2 mm anterior	0.9 mm superior	9.2 mm
Werkzeuge > Winkel > Winkel Schenkelhalsachse Femurachse (mittels Ebene manuell)	123.6 °	168.3 °	153 °	151.8 °	123.6 °	168.3 °	153 °	151.8 °
Werkzeuge > Winkel > Winkel Schenkelhalsachse Femurachse (Femur Hals Basis manuell definiert)	139.6 °	155.7 °	147.5 °	142.7 °	139.6 °	155.7 °	147.5 °	142.7 °
Werkzeuge > Winkel > varus valgus Tibia proj.	12.4 °	3.5 °	29.8 °	12.1 °	12.4 °	3.5 °	29.8 °	12.1 °
Werkzeuge > Winkel > varus valgus Femur proj.	74.1 °	0.7 °	7.2 °	7.2 °	74.1 °	0.7 °	7.2 °	7.2 °
Werkzeuge > Winkel > Torsionswinkel proj. auf Ebene Tibia axial	3.7 °	27.2 °	11.3 °	11.7 °	3.7 °	27.2 °	11.3 °	11.7 °
Werkzeuge > Winkel > Tibiotalare Torsion (TTT) proj.	0.3 °	5.4 °	1 °	1 °	0.3 °	5.4 °	1 °	1 °
Werkzeuge > Winkel > FTR (femorotibial Rotation) proj.	2.8 °	15.3 °	8.7 °	9 °	2.8 °	15.3 °	8.7 °	9 °
Werkzeuge > Winkel > Antetorsionswinkel (über Ebene manuell bestimmt) proj	40.6 °	175.8 °	3 °	40.7 °	40.6 °	175.8 °	3 °	40.7 °
Werkzeuge > Winkel > Antetorsionswinkel (Femur Hals Basis manuell) proj	30.1 °	6.4 °	2.5 °	30.2 °	30.1 °	6.4 °	2.5 °	30.2 °
Werkzeuge > Ebenen > Tibia coronar
Werkzeuge > Ebenen > Tibia axial
Werkzeuge > Ebenen > Femur coronar
Werkzeuge > Ebenen > Femur axial
Werkzeuge > Ebenen > Ebene manuell
Werkzeuge > Polylinien > Punkte auf Kopf
Werkzeuge > Koordinatensysteme > ks tibia prox.
Werkzeuge > Koordinatensysteme > ks femur
Werkzeuge > Koordinatensysteme > ks
Werkzeuge > Koordinatensysteme > Kopie ks femur
Werkzeuge > Variablen > Kopfachsen_tmp	-100
Werkzeuge > Variablen > 300	300
Werkzeuge > Variablen > 50	50
Werkzeuge > Variablen > -50	-50
