# Supplementary material for: 3D Slicer open-source software plug-in for vector-based angle calculation of canine hind limb alignment in computed tomographic images
Source: PLoS One. 2024 Mar 29;19(3):e0283823. doi: 10.1371/journal.pone.0283823 (PMC10980227; doi:10.1371/journal.pone.0283823)
Supplement: S2 Data — (ZIP) [file pone.0283823.s002.zip › 51.csv]

Werkzeuge Name	Datensatzkoordinatensystem X	Datensatzkoordinatensystem Y	Datensatzkoordinatensystem Z	Datensatzkoordinatensystem 3D	Patientenkoordinatensystem X	Patientenkoordinatensystem Y	Patientenkoordinatensystem Z	Patientenkoordinatensystem 3D	Extra Wert X	Extra Wert Y	Extra Wert Z	Extra Wert 3D	Extra Wert Beschreibung
Werkzeuge > Punkte > tmp zur Definition der Senkrechten auf tibia vk und hk	78.9 mm	38.7 mm	79.9 mm		16.9 mm rechts	23.3 mm anterior	10.8 mm superior
Werkzeuge > Punkte > tmp proj. auf Ebene tibia coronar	78.9 mm	38.7 mm	79.9 mm		16.9 mm rechts	23.3 mm anterior	10.8 mm superior
Werkzeuge > Punkte > tmp A	75.7 mm	82.1 mm	20.2 mm		13.7 mm rechts	20.1 mm posterior	70.5 mm superior
Werkzeuge > Punkte > TMP6	71.6 mm	81.4 mm	15.1 mm		9.6 mm rechts	19.4 mm posterior	75.6 mm superior
Werkzeuge > Punkte > TMP5	72.6 mm	136.1 mm	15.8 mm		10.6 mm rechts	74.1 mm posterior	75 mm superior
Werkzeuge > Punkte > Tibiaachse proximal	81.9 mm	35.7 mm	63.8 mm		19.9 mm rechts	26.3 mm anterior	27 mm superior
Werkzeuge > Punkte > Tibiaachse distal	75.8 mm	41.6 mm	96.1 mm		13.8 mm rechts	20.4 mm anterior	5.4 mm inferior
Werkzeuge > Punkte > Talus medial proj. auf Ebene Tibia axial	73.9 mm	38 mm	96.4 mm		11.9 mm rechts	24 mm anterior	5.7 mm inferior
Werkzeuge > Punkte > Talus medial	72.3 mm	39.6 mm	105 mm		10.3 mm rechts	22.4 mm anterior	14.3 mm inferior
Werkzeuge > Punkte > Talus lateral proj. auf Ebene Tibia axial	79.7 mm	38.6 mm	97.4 mm		17.7 mm rechts	23.4 mm anterior	6.6 mm inferior
Werkzeuge > Punkte > Talus lateral	78 mm	40.2 mm	106.4 mm		16 mm rechts	21.8 mm anterior	15.7 mm inferior
Werkzeuge > Punkte > prox. Tibiahinterkante medial proj. auf Ebene tibia coronar (varus valgus)	85.9 mm	30.5 mm	35.2 mm		23.9 mm rechts	31.5 mm anterior	55.6 mm superior
Werkzeuge > Punkte > prox. Tibiahinterkante medial proj. auf Ebene tibia coronar	87.7 mm	31.1 mm	39.8 mm		25.7 mm rechts	30.9 mm anterior	51 mm superior
Werkzeuge > Punkte > prox. Tibiahinterkante medial proj. auf Ebene Tibia axial	77.5 mm	45.5 mm	95.7 mm		15.5 mm rechts	16.5 mm anterior	4.9 mm inferior
Werkzeuge > Punkte > prox. Tibiahinterkante medial (varus valgus)	85.8 mm	29.3 mm	35.4 mm		23.8 mm rechts	32.7 mm anterior	55.4 mm superior
Werkzeuge > Punkte > prox. Tibiahinterkante medial	88.1 mm	35.1 mm	39.1 mm		26.1 mm rechts	26.9 mm anterior	51.6 mm superior
Werkzeuge > Punkte > prox. Tibiahinterkante lateral proj. auf Ebene tibia coronar (varus valgus)	95.3 mm	30 mm	37.7 mm		33.3 mm rechts	32 mm anterior	53.1 mm superior
Werkzeuge > Punkte > prox. Tibiahinterkante lateral proj. auf Ebene tibia coronar	93.6 mm	30.9 mm	41.9 mm		31.6 mm rechts	31.1 mm anterior	48.8 mm superior
Werkzeuge > Punkte > prox. Tibiahinterkante lateral proj. auf Ebene Tibia axial	83.5 mm	45.2 mm	96.9 mm		21.5 mm rechts	16.8 mm anterior	6.1 mm inferior
Werkzeuge > Punkte > prox. Tibiahinterkante lateral (varus valgus)	95.2 mm	29.3 mm	37.8 mm		33.2 mm rechts	32.7 mm anterior	52.9 mm superior
Werkzeuge > Punkte > prox. Tibiahinterkante lateral	93.9 mm	34.9 mm	41.3 mm		31.9 mm rechts	27.1 mm anterior	49.5 mm superior
Werkzeuge > Punkte > Kondyle medial proj. auf Ebene Tibia axial	75.6 mm	47.3 mm	95 mm		13.6 mm rechts	14.7 mm anterior	4.3 mm inferior
Werkzeuge > Punkte > Kondyle medial proj. auf Ebene Femur coronar	87.9 mm	36 mm	21 mm		25.9 mm rechts	26 mm anterior	69.8 mm superior
Werkzeuge > Punkte > Kondyle medial	87.1 mm	35.9 mm	33.6 mm		25.1 mm rechts	26.1 mm anterior	57.2 mm superior
Werkzeuge > Punkte > Kondyle lateral proj auf Ebene Tibia axial	85.6 mm	48.5 mm	96.7 mm		23.6 mm rechts	13.5 mm anterior	5.9 mm inferior
Werkzeuge > Punkte > Kondyle lateral proj auf Ebene Femur coronar	98.1 mm	37.1 mm	21.7 mm		36.1 mm rechts	24.9 mm anterior	69.1 mm superior
Werkzeuge > Punkte > Kondyle lateral	97.3 mm	36.9 mm	34.3 mm		35.3 mm rechts	25.1 mm anterior	56.5 mm superior
Werkzeuge > Punkte > Femurkopfmittelpunkt	80.1 mm	92.3 mm	15.8 mm		18.1 mm rechts	30.3 mm posterior	75 mm superior
Werkzeuge > Punkte > Femurachsenpunkt proximal	85.8 mm	83.9 mm	21.3 mm		23.8 mm rechts	21.9 mm posterior	69.4 mm superior
Werkzeuge > Punkte > Femurachsenpunkt distal	93.3 mm	40.1 mm	21.4 mm		31.3 mm rechts	21.9 mm anterior	69.4 mm superior
Werkzeuge > Punkte > Femur prox. proj. auf Ebene Femur coronar	85.8 mm	83.9 mm	21.3 mm		23.8 mm rechts	21.9 mm posterior	69.4 mm superior
Werkzeuge > Punkte > Femur Hals Basis proj. auf Ebene Femur coronar	80.6 mm	91.7 mm	21.1 mm		18.6 mm rechts	29.7 mm posterior	69.7 mm superior
Werkzeuge > Punkte > Femur Hals Basis manuell Pro	85.8 mm	83.8 mm	20.9 mm		23.8 mm rechts	21.8 mm posterior	69.8 mm superior
Werkzeuge > Punkte > Femur Hals Basis manuell	85.7 mm	84.3 mm	20.9 mm		23.7 mm rechts	22.3 mm posterior	69.8 mm superior
Werkzeuge > Punkte > Femur Hals Basis (ermittelt durch Proj. auf Ebene manuell)	80.9 mm	91.7 mm	16.4 mm		18.9 mm rechts	29.7 mm posterior	74.4 mm superior
Werkzeuge > Punkte > Femur Hals Basis (Ebene) proj. auf Ebene Femur axial	82.4 mm	83.3 mm	16.4 mm		20.4 mm rechts	21.3 mm posterior	74.4 mm superior
Werkzeuge > Punkte > Endpunkt Verlängerung der Senkrechten auf Kondylenachse	88.3 mm	89.8 mm	21.6 mm		26.3 mm rechts	27.8 mm posterior	69.2 mm superior
Werkzeuge > Punkte > Endpunkt Senkrechte auf Kondylenachse	93.7 mm	36.6 mm	21.4 mm		31.7 mm rechts	25.4 mm anterior	69.4 mm superior
Werkzeuge > Punkte > Ende der Verlängerung Senkrechte auf tibia vk (varus valgus)	91.6 mm	29.5 mm	32.5 mm		29.6 mm rechts	32.5 mm anterior	58.3 mm superior
Werkzeuge > Punkte > Ende der Senkrechte auf tibia hk (varus valgus)	90.2 mm	30.3 mm	36.3 mm		28.2 mm rechts	31.7 mm anterior	54.4 mm superior
Werkzeuge > Punkte > dist. Tibiavorderkante medial proj. auf Ebene tibia coronar (varus valgus)	73 mm	42.5 mm	99.7 mm		11 mm rechts	19.5 mm anterior	9 mm inferior
Werkzeuge > Punkte > dist. Tibiavorderkante medial proj. auf Ebene tibia coronar	72.4 mm	42.8 mm	100.9 mm		10.4 mm rechts	19.2 mm anterior	10.2 mm inferior
Werkzeuge > Punkte > dist. Tibiavorderkante medial proj. auf Ebene Tibia axial	73 mm	37.5 mm	96.3 mm		11 mm rechts	24.5 mm anterior	5.6 mm inferior
Werkzeuge > Punkte > dist. Tibiavorderkante medial (varus valgus)	72.9 mm	41.7 mm	99.9 mm		10.9 mm rechts	20.3 mm anterior	9.1 mm inferior
Werkzeuge > Punkte > dist. Tibiavorderkante medial	72 mm	38.5 mm	101.7 mm		10 mm rechts	23.5 mm anterior	10.9 mm inferior
Werkzeuge > Punkte > dist. Tibiavorderkante lateral proj. auf Ebene tibia coronar (varus valgus)	78.5 mm	42.3 mm	101.2 mm		16.5 mm rechts	19.7 mm anterior	10.5 mm inferior
Werkzeuge > Punkte > dist. Tibiavorderkante lateral proj. auf Ebene tibia coronar	78.6 mm	42.3 mm	101.6 mm		16.6 mm rechts	19.7 mm anterior	10.8 mm inferior
Werkzeuge > Punkte > dist. Tibiavorderkante lateral proj. auf Ebene Tibia axial	79.1 mm	37.8 mm	97.4 mm		17.1 mm rechts	24.2 mm anterior	6.7 mm inferior
Werkzeuge > Punkte > dist. Tibiavorderkante lateral (varus valgus)	78.4 mm	41.7 mm	101.3 mm		16.4 mm rechts	20.3 mm anterior	10.6 mm inferior
Werkzeuge > Punkte > dist. Tibiavorderkante lateral	78.2 mm	38.7 mm	102.2 mm		16.2 mm rechts	23.3 mm anterior	11.4 mm inferior
Werkzeuge > Punkte > AxPro_Kopfszentrum	81.7 mm	83.1 mm	15.8 mm		19.7 mm rechts	21.1 mm posterior	75 mm superior
Werkzeuge > Punkte > AxPro_Kondyle medial	79.1 mm	82.7 mm	33.6 mm		17.1 mm rechts	20.7 mm posterior	57.2 mm superior
Werkzeuge > Punkte > AxPro_Kondyle lateral	89.1 mm	84.4 mm	34.2 mm		27.1 mm rechts	22.4 mm posterior	56.5 mm superior
Werkzeuge > Linien > Verlängerung Senkrechte auf tibia vk (varus valgus)	12.8 mm	9.1 mm	47.5 mm	50 mm	12.8 mm rechts	9.1 mm anterior	47.5 mm superior	50 mm
Werkzeuge > Linien > Verlängerung der Senkrechten auf Kondylenachse	5.1 mm	49.7 mm	0.2 mm	50 mm	5.1 mm links	49.7 mm posterior	0.2 mm inferior	50 mm
Werkzeuge > Linien > transkondyläre Achse	10.2 mm	1 mm	0.7 mm	10.3 mm	10.2 mm links	1 mm anterior	0.7 mm superior	10.3 mm
Werkzeuge > Linien > Tibiaachse	6.1 mm	6 mm	32.4 mm	33.5 mm	6.1 mm rechts	6 mm anterior	32.4 mm superior	33.5 mm
Werkzeuge > Linien > Talusachse proj. auf Ebene Tibia axial	5.8 mm	0.6 mm	1 mm	5.9 mm	5.8 mm rechts	0.6 mm posterior	1 mm inferior	5.9 mm
Werkzeuge > Linien > Senkrechte auf Kondylenachse	0.3 mm	3.4 mm	0 mm	3.4 mm	0.3 mm rechts	3.4 mm anterior	0 mm superior	3.4 mm
Werkzeuge > Linien > Senkrechte auf dist. Tibiavorderkante in Ebene tibia coronar (varus valgus)	5.4 mm	3.8 mm	19.9 mm	21 mm	5.4 mm links	3.8 mm posterior	19.9 mm inferior	21 mm
Werkzeuge > Linien > Senkrecht auf prox. Tibiahinterkante in Ebene tibia coronar (varus valgus)	11.4 mm	8.4 mm	43.6 mm	45.8 mm	11.4 mm rechts	8.4 mm anterior	43.6 mm superior	45.8 mm
Werkzeuge > Linien > prox. Tibiahinterkante proj. auf Ebene Tibia axial	6 mm	0.4 mm	1.2 mm	6.2 mm	6 mm links	0.4 mm posterior	1.2 mm superior	6.2 mm
Werkzeuge > Linien > prox. Tibiahinterkante proj auf Ebene tibia coronar (varus valgus)	9.3 mm	0.5 mm	2.5 mm	9.7 mm	9.3 mm links	0.5 mm posterior	2.5 mm superior	9.7 mm
Werkzeuge > Linien > prox. Tibiahinterkante proj auf Ebene tibia coronar	5.9 mm	0.2 mm	2.2 mm	6.2 mm	5.9 mm links	0.2 mm posterior	2.2 mm superior	6.2 mm
Werkzeuge > Linien > prox. Tibiahinterkante (varus valgus)	9.4 mm	0 mm	2.5 mm	9.7 mm	9.4 mm links	0 mm	2.5 mm superior	9.7 mm
Werkzeuge > Linien > prox. Tibiahinterkante	5.9 mm	0.2 mm	2.2 mm	6.2 mm	5.9 mm links	0.2 mm posterior	2.2 mm superior	6.2 mm
Werkzeuge > Linien > prox. femorale Längsachse	0.1 mm	0.4 mm	0.4 mm	0.6 mm	0.1 mm links	0.4 mm posterior	0.4 mm superior	0.6 mm
Werkzeuge > Linien > Kopfzentrum - Femur Hals Basis (manuell) Linie	5.6 mm	8 mm	5.1 mm	11 mm	5.6 mm rechts	8 mm anterior	5.1 mm inferior	11 mm
Werkzeuge > Linien > Kopfzentrum - Femur Hals Basis (durch Ebene) Linie	0.8 mm	0.5 mm	0.6 mm	1.1 mm	0.8 mm rechts	0.5 mm anterior	0.6 mm inferior	1.1 mm
Werkzeuge > Linien > Kondyle_Femur Hals Basis Prox	10.1 mm	1.7 mm	0.7 mm	10.2 mm	10.1 mm links	1.7 mm anterior	0.7 mm superior	10.2 mm
Werkzeuge > Linien > Kondyle_AxPro_Kopfzentrum	10.1 mm	1.7 mm	0.7 mm	10.2 mm	10.1 mm links	1.7 mm anterior	0.7 mm superior	10.2 mm
Werkzeuge > Linien > Kondylenachse proj. auf Ebene Femur coronar	10.2 mm	1 mm	0.7 mm	10.3 mm	10.2 mm rechts	1 mm posterior	0.7 mm inferior	10.3 mm
Werkzeuge > Linien > Kondylenachse	10.2 mm	1 mm	0.7 mm	10.3 mm	10.2 mm rechts	1 mm posterior	0.7 mm inferior	10.3 mm
Werkzeuge > Linien > Kondyle proj. auf Ebene Tibia axial	10 mm	1.2 mm	1.7 mm	10.2 mm	10 mm rechts	1.2 mm posterior	1.7 mm inferior	10.2 mm
Werkzeuge > Linien > Femurachse proj. auf Ebene Femur coronar
Werkzeuge > Linien > Femurachse Kopfzentrum	7.5 mm	43.8 mm	0 mm	44.4 mm	7.5 mm links	43.8 mm posterior	0 mm superior	44.4 mm
Werkzeuge > Linien > Femurachse	7.5 mm	43.8 mm	0 mm	44.4 mm	7.5 mm links	43.8 mm posterior	0 mm superior	44.4 mm
Werkzeuge > Linien > dist. Tibiavorderkante proj. auf Ebene tibia coronar (varus valgus)	5.4 mm	0.3 mm	1.5 mm	5.7 mm	5.4 mm links	0.3 mm posterior	1.5 mm superior	5.7 mm
Werkzeuge > Linien > dist. Tibiavorderkante proj. auf Ebene tibia coronar	6.2 mm	0.5 mm	0.6 mm	6.3 mm	6.2 mm links	0.5 mm posterior	0.6 mm superior	6.3 mm
Werkzeuge > Linien > dist. Tibiavorderkante proj. auf Ebene Tibia axial	6.2 mm	0.3 mm	1.1 mm	6.3 mm	6.2 mm links	0.3 mm anterior	1.1 mm superior	6.3 mm
Werkzeuge > Linien > dist. Tibiavorderkante (varus valgus)	5.5 mm	0 mm	1.5 mm	5.7 mm	5.5 mm links	0 mm	1.5 mm superior	5.7 mm
Werkzeuge > Linien > dist. Tibiavorderkante	6.3 mm	0.2 mm	0.5 mm	6.3 mm	6.3 mm links	0.2 mm anterior	0.5 mm superior	6.3 mm
Werkzeuge > Linien > AxPro_Kondyle	10.1 mm	1.7 mm	0.7 mm	10.2 mm	10.1 mm links	1.7 mm anterior	0.7 mm superior	10.2 mm
Werkzeuge > Winkel > Winkel Schenkelhalsachse Femurachse (mittels Ebene manuell)	144.2 °	130.9 °	135.4 °	126.2 °	144.2 °	130.9 °	135.4 °	126.2 °
Werkzeuge > Winkel > Winkel Schenkelhalsachse Femurachse (Femur Hals Basis manuell definiert)	137.6 °	147.2 °	155 °	143.2 °	137.6 °	147.2 °	155 °	143.2 °
Werkzeuge > Winkel > varus valgus Tibia proj.	0.4 °	0 °	0.7 °	0.4 °	0.4 °	0 °	0.7 °	0.4 °
Werkzeuge > Winkel > varus valgus Femur proj.	2.3 °	0.3 °	3.9 °	3.9 °	2.3 °	0.3 °	3.9 °	3.9 °
Werkzeuge > Winkel > Torsionswinkel proj. auf Ebene Tibia axial	1.2 °	33.4 °	6.5 °	6.5 °	1.2 °	33.4 °	6.5 °	6.5 °
Werkzeuge > Winkel > Tibiotalare Torsion (TTT) proj.	0.5 °	13.7 °	2.6 °	2.6 °	0.5 °	13.7 °	2.6 °	2.6 °
Werkzeuge > Winkel > FTR (femorotibial Rotation) proj.	1.9 °	53.8 °	10.5 °	10.5 °	1.9 °	53.8 °	10.5 °	10.5 °
Werkzeuge > Winkel > Antetorsionswinkel (über Ebene manuell bestimmt) proj	68.6 °	151.4 °	0.1 °	67.8 °	68.6 °	151.4 °	0.1 °	67.8 °
Werkzeuge > Winkel > Antetorsionswinkel (Femur Hals Basis manuell) proj	47.3 °	60.8 °	0.1 °	47 °	47.3 °	60.8 °	0.1 °	47 °
Werkzeuge > Ebenen > Tibia coronar
Werkzeuge > Ebenen > Tibia axial
Werkzeuge > Ebenen > Femur coronar
Werkzeuge > Ebenen > Femur axial
Werkzeuge > Ebenen > Ebene manuell
Werkzeuge > Polylinien > Punkte auf Kopf
Werkzeuge > Koordinatensysteme > ks tibia prox.
Werkzeuge > Koordinatensysteme > ks femur
Werkzeuge > Koordinatensysteme > ks
Werkzeuge > Koordinatensysteme > Kopie ks femur
Werkzeuge > Variablen > Kopfachsen_tmp	-100
Werkzeuge > Variablen > 300	300
Werkzeuge > Variablen > 50	50
Werkzeuge > Variablen > -50	-50
