# Supplementary material for: 3D Slicer open-source software plug-in for vector-based angle calculation of canine hind limb alignment in computed tomographic images
Source: PLoS One. 2024 Mar 29;19(3):e0283823. doi: 10.1371/journal.pone.0283823 (PMC10980227; doi:10.1371/journal.pone.0283823)
Supplement: S2 Data — (ZIP) [file pone.0283823.s002.zip › 52.csv]

Werkzeuge Name	Datensatzkoordinatensystem X	Datensatzkoordinatensystem Y	Datensatzkoordinatensystem Z	Datensatzkoordinatensystem 3D	Patientenkoordinatensystem X	Patientenkoordinatensystem Y	Patientenkoordinatensystem Z	Patientenkoordinatensystem 3D	Extra Wert X	Extra Wert Y	Extra Wert Z	Extra Wert 3D	Extra Wert Beschreibung
Werkzeuge > Punkte > tmp zur Definition der Senkrechten auf tibia vk und hk	53.3 mm	35.7 mm	114.6 mm		0.3 mm rechts	17.3 mm anterior	6.6 mm inferior
Werkzeuge > Punkte > tmp proj. auf Ebene tibia coronar	53.3 mm	35.7 mm	114.6 mm		0.3 mm rechts	17.3 mm anterior	6.6 mm inferior
Werkzeuge > Punkte > tmp A	39.5 mm	61 mm	24.6 mm		13.5 mm links	8 mm posterior	83.4 mm superior
Werkzeuge > Punkte > TMP6	46.7 mm	62.2 mm	21.5 mm		6.3 mm links	9.2 mm posterior	86.5 mm superior
Werkzeuge > Punkte > TMP5	15.5 mm	103.7 mm	-8.3 mm		37.5 mm links	50.7 mm posterior	116.3 mm superior
Werkzeuge > Punkte > Tibiaachse proximal	52.2 mm	26.3 mm	98.3 mm		0.8 mm links	26.7 mm anterior	9.8 mm superior
Werkzeuge > Punkte > Tibiaachse distal	54.5 mm	45.1 mm	130.9 mm		1.5 mm rechts	7.9 mm anterior	22.9 mm inferior
Werkzeuge > Punkte > Talus medial proj. auf Ebene Tibia axial	56.8 mm	41.2 mm	133 mm		3.8 mm rechts	11.8 mm anterior	25 mm inferior
Werkzeuge > Punkte > Talus medial	57.3 mm	44.8 mm	139.4 mm		4.3 mm rechts	8.2 mm anterior	31.4 mm inferior
Werkzeuge > Punkte > Talus lateral proj. auf Ebene Tibia axial	50.8 mm	40.2 mm	134 mm		2.2 mm links	12.8 mm anterior	26 mm inferior
Werkzeuge > Punkte > Talus lateral	51.3 mm	43.8 mm	140.3 mm		1.7 mm links	9.2 mm anterior	32.3 mm inferior
Werkzeuge > Punkte > prox. Tibiahinterkante medial proj. auf Ebene tibia coronar (varus valgus)	54.7 mm	12.1 mm	69.8 mm		1.7 mm rechts	40.9 mm anterior	38.2 mm superior
Werkzeuge > Punkte > prox. Tibiahinterkante medial proj. auf Ebene tibia coronar	52.4 mm	13.6 mm	74.4 mm		0.6 mm links	39.4 mm anterior	33.6 mm superior
Werkzeuge > Punkte > prox. Tibiahinterkante medial proj. auf Ebene Tibia axial	53.2 mm	52.8 mm	126.6 mm		0.2 mm rechts	0.2 mm anterior	18.6 mm inferior
Werkzeuge > Punkte > prox. Tibiahinterkante medial (varus valgus)	53 mm	15.7 mm	67.8 mm		0 mm rechts	37.3 mm anterior	40.2 mm superior
Werkzeuge > Punkte > prox. Tibiahinterkante medial	49.2 mm	20.6 mm	70.6 mm		3.8 mm links	32.4 mm anterior	37.4 mm superior
Werkzeuge > Punkte > prox. Tibiahinterkante lateral proj. auf Ebene tibia coronar (varus valgus)	45.4 mm	9.5 mm	72.8 mm		7.6 mm links	43.5 mm anterior	35.2 mm superior
Werkzeuge > Punkte > prox. Tibiahinterkante lateral proj. auf Ebene tibia coronar	47.3 mm	11.7 mm	75.2 mm		5.7 mm links	41.3 mm anterior	32.8 mm superior
Werkzeuge > Punkte > prox. Tibiahinterkante lateral proj. auf Ebene Tibia axial	48.2 mm	51.1 mm	127.9 mm		4.8 mm links	1.9 mm anterior	19.9 mm inferior
Werkzeuge > Punkte > prox. Tibiahinterkante lateral (varus valgus)	42.6 mm	15.7 mm	69.4 mm		10.4 mm links	37.3 mm anterior	38.6 mm superior
Werkzeuge > Punkte > prox. Tibiahinterkante lateral	44.1 mm	18.7 mm	71.4 mm		8.9 mm links	34.3 mm anterior	36.6 mm superior
Werkzeuge > Punkte > Kondyle medial proj. auf Ebene Tibia axial	55.1 mm	56.1 mm	124.6 mm		2.1 mm rechts	3.1 mm posterior	16.6 mm inferior
Werkzeuge > Punkte > Kondyle medial proj. auf Ebene Femur coronar	52.9 mm	15.3 mm	53.3 mm		0.1 mm links	37.7 mm anterior	54.7 mm superior
Werkzeuge > Punkte > Kondyle medial	50.7 mm	21.4 mm	64.1 mm		2.3 mm links	31.6 mm anterior	43.9 mm superior
Werkzeuge > Punkte > Kondyle lateral proj auf Ebene Tibia axial	44.8 mm	52.6 mm	127.3 mm		8.2 mm links	0.4 mm anterior	19.3 mm inferior
Werkzeuge > Punkte > Kondyle lateral proj auf Ebene Femur coronar	42.5 mm	10.5 mm	53.8 mm		10.5 mm links	42.5 mm anterior	54.2 mm superior
Werkzeuge > Punkte > Kondyle lateral	40.4 mm	16.7 mm	64.7 mm		12.6 mm links	36.3 mm anterior	43.3 mm superior
Werkzeuge > Punkte > Femurkopfmittelpunkt	33.1 mm	64.6 mm	17.4 mm		19.9 mm links	11.6 mm posterior	90.6 mm superior
Werkzeuge > Punkte > Femurachsenpunkt proximal	28.5 mm	56.3 mm	25.1 mm		24.5 mm links	3.3 mm posterior	82.9 mm superior
Werkzeuge > Punkte > Femurachsenpunkt distal	46.1 mm	17.2 mm	50.8 mm		6.9 mm links	35.8 mm anterior	57.2 mm superior
Werkzeuge > Punkte > Femur prox. proj. auf Ebene Femur coronar	28.5 mm	56.3 mm	25.1 mm		24.5 mm links	3.3 mm posterior	82.9 mm superior
Werkzeuge > Punkte > Femur Hals Basis proj. auf Ebene Femur coronar	29.6 mm	63.5 mm	21.3 mm		23.4 mm links	10.5 mm posterior	86.7 mm superior
Werkzeuge > Punkte > Femur Hals Basis manuell Pro	29 mm	56.5 mm	25 mm		24 mm links	3.5 mm posterior	83 mm superior
Werkzeuge > Punkte > Femur Hals Basis manuell	28.4 mm	58 mm	24.1 mm		24.6 mm links	5 mm posterior	83.9 mm superior
Werkzeuge > Punkte > Femur Hals Basis (ermittelt durch Proj. auf Ebene manuell)	29.8 mm	62.8 mm	20.1 mm		23.2 mm links	9.8 mm posterior	87.9 mm superior
Werkzeuge > Punkte > Femur Hals Basis (Ebene) proj. auf Ebene Femur axial	32.3 mm	57.2 mm	23.8 mm		20.7 mm links	4.2 mm posterior	84.2 mm superior
Werkzeuge > Punkte > Endpunkt Verlängerung der Senkrechten auf Kondylenachse	27.2 mm	55.7 mm	25.2 mm		25.8 mm links	2.7 mm posterior	82.8 mm superior
Werkzeuge > Punkte > Endpunkt Senkrechte auf Kondylenachse	48.2 mm	13.1 mm	53.5 mm		4.8 mm links	39.9 mm anterior	54.5 mm superior
Werkzeuge > Punkte > Ende der Verlängerung Senkrechte auf tibia vk (varus valgus)	60.6 mm	14.8 mm	69.8 mm		7.6 mm rechts	38.2 mm anterior	38.2 mm superior
Werkzeuge > Punkte > Ende der Senkrechte auf tibia hk (varus valgus)	47 mm	9.9 mm	72.3 mm		6 mm links	43.1 mm anterior	35.7 mm superior
Werkzeuge > Punkte > dist. Tibiavorderkante medial proj. auf Ebene tibia coronar (varus valgus)	56.2 mm	47.6 mm	134.3 mm		3.2 mm rechts	5.4 mm anterior	26.3 mm inferior
Werkzeuge > Punkte > dist. Tibiavorderkante medial proj. auf Ebene tibia coronar	57.1 mm	47.7 mm	133.6 mm		4.1 mm rechts	5.3 mm anterior	25.6 mm inferior
Werkzeuge > Punkte > dist. Tibiavorderkante medial proj. auf Ebene Tibia axial	58.5 mm	42.3 mm	132.3 mm		5.5 mm rechts	10.7 mm anterior	24.3 mm inferior
Werkzeuge > Punkte > dist. Tibiavorderkante medial (varus valgus)	56.3 mm	47.4 mm	134.4 mm		3.3 mm rechts	5.6 mm anterior	26.4 mm inferior
Werkzeuge > Punkte > dist. Tibiavorderkante medial	58.7 mm	44.2 mm	135.5 mm		5.7 mm rechts	8.8 mm anterior	27.5 mm inferior
Werkzeuge > Punkte > dist. Tibiavorderkante lateral proj. auf Ebene tibia coronar (varus valgus)	50.8 mm	45.3 mm	134.5 mm		2.2 mm links	7.7 mm anterior	26.5 mm inferior
Werkzeuge > Punkte > dist. Tibiavorderkante lateral proj. auf Ebene tibia coronar	50.2 mm	44.9 mm	134.2 mm		2.8 mm links	8.1 mm anterior	26.2 mm inferior
Werkzeuge > Punkte > dist. Tibiavorderkante lateral proj. auf Ebene Tibia axial	51.6 mm	40.4 mm	133.8 mm		1.4 mm links	12.6 mm anterior	25.8 mm inferior
Werkzeuge > Punkte > dist. Tibiavorderkante lateral (varus valgus)	50.6 mm	45.8 mm	134.2 mm		2.4 mm links	7.2 mm anterior	26.2 mm inferior
Werkzeuge > Punkte > dist. Tibiavorderkante lateral	51.7 mm	41.6 mm	136 mm		1.3 mm links	11.4 mm anterior	28 mm inferior
Werkzeuge > Punkte > AxPro_Kopfszentrum	36.2 mm	57.7 mm	21.9 mm		16.8 mm links	4.7 mm posterior	86.1 mm superior
Werkzeuge > Punkte > AxPro_Kondyle medial	31.3 mm	64.6 mm	35.7 mm		21.7 mm links	11.6 mm posterior	72.3 mm superior
Werkzeuge > Punkte > AxPro_Kondyle lateral	20.8 mm	60.1 mm	36.1 mm		32.2 mm links	7.1 mm posterior	71.9 mm superior
Werkzeuge > Linien > Verlängerung Senkrechte auf tibia vk (varus valgus)	7.3 mm	20.9 mm	44.8 mm	50 mm	7.3 mm rechts	20.9 mm anterior	44.8 mm superior	50 mm
Werkzeuge > Linien > Verlängerung der Senkrechten auf Kondylenachse	18.9 mm	38.5 mm	25.6 mm	50 mm	18.9 mm links	38.5 mm posterior	25.6 mm superior	50 mm
Werkzeuge > Linien > transkondyläre Achse	10.4 mm	4.7 mm	0.6 mm	11.4 mm	10.4 mm rechts	4.7 mm posterior	0.6 mm superior	11.4 mm
Werkzeuge > Linien > Tibiaachse	2.3 mm	18.8 mm	32.7 mm	37.8 mm	2.3 mm links	18.8 mm anterior	32.7 mm superior	37.8 mm
Werkzeuge > Linien > Talusachse proj. auf Ebene Tibia axial	6 mm	1 mm	1 mm	6.2 mm	6 mm links	1 mm anterior	1 mm inferior	6.2 mm
Werkzeuge > Linien > Senkrechte auf Kondylenachse	2 mm	4.1 mm	2.7 mm	5.3 mm	2 mm rechts	4.1 mm anterior	2.7 mm inferior	5.3 mm
Werkzeuge > Linien > Senkrechte auf dist. Tibiavorderkante in Ebene tibia coronar (varus valgus)	3.2 mm	9.3 mm	19.9 mm	22.2 mm	3.2 mm links	9.3 mm posterior	19.9 mm inferior	22.2 mm
Werkzeuge > Linien > Senkrecht auf prox. Tibiahinterkante in Ebene tibia coronar (varus valgus)	6.3 mm	25.8 mm	42.3 mm	50 mm	6.3 mm links	25.8 mm anterior	42.3 mm superior	50 mm
Werkzeuge > Linien > prox. Tibiahinterkante proj. auf Ebene Tibia axial	5.1 mm	1.6 mm	1.3 mm	5.5 mm	5.1 mm rechts	1.6 mm posterior	1.3 mm superior	5.5 mm
Werkzeuge > Linien > prox. Tibiahinterkante proj auf Ebene tibia coronar (varus valgus)	9.3 mm	2.6 mm	3 mm	10.1 mm	9.3 mm rechts	2.6 mm posterior	3 mm superior	10.1 mm
Werkzeuge > Linien > prox. Tibiahinterkante proj auf Ebene tibia coronar	5.1 mm	1.9 mm	0.8 mm	5.5 mm	5.1 mm rechts	1.9 mm posterior	0.8 mm superior	5.5 mm
Werkzeuge > Linien > prox. Tibiahinterkante (varus valgus)	10.5 mm	0 mm	1.6 mm	10.6 mm	10.5 mm rechts	0 mm	1.6 mm superior	10.6 mm
Werkzeuge > Linien > prox. Tibiahinterkante	5.1 mm	1.9 mm	0.8 mm	5.5 mm	5.1 mm rechts	1.9 mm posterior	0.8 mm superior	5.5 mm
Werkzeuge > Linien > prox. femorale Längsachse	0.2 mm	1.7 mm	1 mm	2 mm	0.2 mm links	1.7 mm posterior	1 mm superior	2 mm
Werkzeuge > Linien > Kopfzentrum - Femur Hals Basis (manuell) Linie	4.7 mm	6.6 mm	6.7 mm	10.5 mm	4.7 mm links	6.6 mm anterior	6.7 mm inferior	10.5 mm
Werkzeuge > Linien > Kopfzentrum - Femur Hals Basis (durch Ebene) Linie	3.3 mm	1.8 mm	2.7 mm	4.6 mm	3.3 mm links	1.8 mm anterior	2.7 mm inferior	4.6 mm
Werkzeuge > Linien > Kondyle_Femur Hals Basis Prox	10.5 mm	4.5 mm	0.4 mm	11.4 mm	10.5 mm rechts	4.5 mm posterior	0.4 mm superior	11.4 mm
Werkzeuge > Linien > Kondyle_AxPro_Kopfzentrum	10.5 mm	4.5 mm	0.4 mm	11.4 mm	10.5 mm rechts	4.5 mm posterior	0.4 mm superior	11.4 mm
Werkzeuge > Linien > Kondylenachse proj. auf Ebene Femur coronar	10.4 mm	4.7 mm	0.6 mm	11.4 mm	10.4 mm links	4.7 mm anterior	0.6 mm inferior	11.4 mm
Werkzeuge > Linien > Kondylenachse	10.4 mm	4.7 mm	0.6 mm	11.4 mm	10.4 mm links	4.7 mm anterior	0.6 mm inferior	11.4 mm
Werkzeuge > Linien > Kondyle proj. auf Ebene Tibia axial	10.2 mm	3.5 mm	2.7 mm	11.2 mm	10.2 mm links	3.5 mm anterior	2.7 mm inferior	11.2 mm
Werkzeuge > Linien > Femurachse proj. auf Ebene Femur coronar
Werkzeuge > Linien > Femurachse Kopfzentrum	17.6 mm	39.1 mm	25.7 mm	50 mm	17.6 mm links	39.1 mm posterior	25.7 mm superior	50 mm
Werkzeuge > Linien > Femurachse	17.6 mm	39.1 mm	25.7 mm	50 mm	17.6 mm links	39.1 mm posterior	25.7 mm superior	50 mm
Werkzeuge > Linien > dist. Tibiavorderkante proj. auf Ebene tibia coronar (varus valgus)	5.4 mm	2.3 mm	0.2 mm	5.9 mm	5.4 mm rechts	2.3 mm posterior	0.2 mm superior	5.9 mm
Werkzeuge > Linien > dist. Tibiavorderkante proj. auf Ebene tibia coronar	6.9 mm	2.8 mm	0.6 mm	7.4 mm	6.9 mm rechts	2.8 mm posterior	0.6 mm superior	7.4 mm
Werkzeuge > Linien > dist. Tibiavorderkante proj. auf Ebene Tibia axial	6.9 mm	1.9 mm	1.6 mm	7.3 mm	6.9 mm rechts	1.9 mm posterior	1.6 mm superior	7.3 mm
Werkzeuge > Linien > dist. Tibiavorderkante (varus valgus)	5.7 mm	1.6 mm	0.2 mm	6 mm	5.7 mm rechts	1.6 mm posterior	0.2 mm inferior	6 mm
Werkzeuge > Linien > dist. Tibiavorderkante	7 mm	2.5 mm	0.4 mm	7.5 mm	7 mm rechts	2.5 mm posterior	0.4 mm superior	7.5 mm
Werkzeuge > Linien > AxPro_Kondyle	10.5 mm	4.5 mm	0.4 mm	11.4 mm	10.5 mm rechts	4.5 mm posterior	0.4 mm superior	11.4 mm
Werkzeuge > Winkel > Winkel Schenkelhalsachse Femurachse (mittels Ebene manuell)	93.4 °	158.9 °	95.4 °	110.7 °	93.4 °	158.9 °	95.4 °	110.7 °
Werkzeuge > Winkel > Winkel Schenkelhalsachse Femurachse (Femur Hals Basis manuell definiert)	109.8 °	168.3 °	120.2 °	131.2 °	109.8 °	168.3 °	120.2 °	131.2 °
Werkzeuge > Winkel > varus valgus Tibia proj.	17.8 °	6.3 °	33.1 °	16.9 °	17.8 °	6.3 °	33.1 °	16.9 °
Werkzeuge > Winkel > varus valgus Femur proj.	2 °	0.3 °	1.9 °	1.7 °	2 °	0.3 °	1.9 °	1.7 °
Werkzeuge > Winkel > Torsionswinkel proj. auf Ebene Tibia axial	1.4 °	1.3 °	2.4 °	2.7 °	1.4 °	1.3 °	2.4 °	2.7 °
Werkzeuge > Winkel > Tibiotalare Torsion (TTT) proj.	3.3 °	5 °	5.7 °	6.3 °	3.3 °	5 °	5.7 °	6.3 °
Werkzeuge > Winkel > FTR (femorotibial Rotation) proj.	0.7 °	0.5 °	1.1 °	1.2 °	0.7 °	0.5 °	1.1 °	1.2 °
Werkzeuge > Winkel > Antetorsionswinkel (über Ebene manuell bestimmt) proj	32.5 °	87.2 °	20.2 °	37.1 °	32.5 °	87.2 °	20.2 °	37.1 °
Werkzeuge > Winkel > Antetorsionswinkel (Femur Hals Basis manuell) proj	21.3 °	64.1 °	13.7 °	25 °	21.3 °	64.1 °	13.7 °	25 °
Werkzeuge > Ebenen > Tibia coronar
Werkzeuge > Ebenen > Tibia axial
Werkzeuge > Ebenen > Femur coronar
Werkzeuge > Ebenen > Femur axial
Werkzeuge > Ebenen > Ebene manuell
Werkzeuge > Polylinien > Punkte auf Kopf
Werkzeuge > Koordinatensysteme > ks tibia prox.
Werkzeuge > Koordinatensysteme > ks femur
Werkzeuge > Koordinatensysteme > ks
Werkzeuge > Koordinatensysteme > Kopie ks femur
Werkzeuge > Variablen > Kopfachsen_tmp	-100
Werkzeuge > Variablen > 300	300
Werkzeuge > Variablen > 50	50
Werkzeuge > Variablen > -50	-50
