# Supplementary material for: 3D Slicer open-source software plug-in for vector-based angle calculation of canine hind limb alignment in computed tomographic images
Source: PLoS One. 2024 Mar 29;19(3):e0283823. doi: 10.1371/journal.pone.0283823 (PMC10980227; doi:10.1371/journal.pone.0283823)
Supplement: S2 Data — (ZIP) [file pone.0283823.s002.zip › 53.csv]

Werkzeuge Name	Datensatzkoordinatensystem X	Datensatzkoordinatensystem Y	Datensatzkoordinatensystem Z	Datensatzkoordinatensystem 3D	Patientenkoordinatensystem X	Patientenkoordinatensystem Y	Patientenkoordinatensystem Z	Patientenkoordinatensystem 3D	Extra Wert X	Extra Wert Y	Extra Wert Z	Extra Wert 3D	Extra Wert Beschreibung
Ansichten > Ergebnisse varus valgus Tibia > varus valgus Tibia proj.	10.6 °	4 °	26.1 °	10.7 °	10.6 °	4 °	26.1 °	10.7 °
Ansichten > Ergebnisse varus valgus Femur > varus valgus Femur proj.	1 °	0.2 °	0.8 °	0.7 °	1 °	0.2 °	0.8 °	0.7 °
Ansichten > Ergebnisse Torsionswinkel Tibia > Torsionswinkel proj. auf Ebene Tibia axial	3.2 °	3.2 °	6.8 °	7.4 °	3.2 °	3.2 °	6.8 °	7.4 °
Ansichten > Ergebnisse FTR (femorotibiale Rotation) proj. > FTR (femorotibial Rotation) proj.	1 °	0.7 °	2 °	2.2 °	1 °	0.7 °	2 °	2.2 °
Ansichten > Ergebnisse AT-Winkel proj. > Winkel Schenkelhalsachse Femurachse (mittels Ebene manuell)	87 °	178.1 °	117.6 °	123.6 °	87 °	178.1 °	117.6 °	123.6 °
Ansichten > Ergebnisse AT-Winkel proj. > Winkel Schenkelhalsachse Femurachse (Femur Hals Basis manuell definiert)	103.6 °	175.8 °	132.2 °	137.6 °	103.6 °	175.8 °	132.2 °	137.6 °
Ansichten > Ergebnisse AT-Winkel proj. > Antetorsionswinkel (über Ebene manuell bestimmt) proj	29.7 °	59.7 °	13.3 °	29.8 °	29.7 °	59.7 °	13.3 °	29.8 °
Ansichten > Ergebnisse AT-Winkel proj. > Antetorsionswinkel (Femur Hals Basis manuell) proj	19.6 °	59.4 °	9.2 °	20.8 °	19.6 °	59.4 °	9.2 °	20.8 °
Ansichten > Ergebnis Tibiotalare Torsion (TTT) > Tibiotalare Torsion (TTT) proj.	178 °	175.5 °	175.7 °	175.3 °	178 °	175.5 °	175.7 °	175.3 °
Ansichten > Eingaben varus valgus Tibia > Tibiaachse proximal	65 mm	26.1 mm	90 mm		12 mm rechts	26.9 mm anterior	18 mm superior
Ansichten > Eingaben varus valgus Tibia > Tibiaachse distal	66.4 mm	40.1 mm	122.1 mm		13.4 mm rechts	12.9 mm anterior	14.1 mm inferior
Ansichten > Eingaben varus valgus Tibia > prox. Tibiahinterkante medial (varus valgus)	59.2 mm	15.7 mm	61 mm		6.2 mm rechts	37.3 mm anterior	47 mm superior
Ansichten > Eingaben varus valgus Tibia > prox. Tibiahinterkante medial	65 mm	22.8 mm	62.8 mm		12 mm rechts	30.2 mm anterior	45.2 mm superior
Ansichten > Eingaben varus valgus Tibia > prox. Tibiahinterkante lateral (varus valgus)	71.2 mm	15.7 mm	61.2 mm		18.2 mm rechts	37.3 mm anterior	46.8 mm superior
Ansichten > Eingaben varus valgus Tibia > prox. Tibiahinterkante lateral	70.1 mm	20.6 mm	62.8 mm		17.1 mm rechts	32.4 mm anterior	45.2 mm superior
Ansichten > Eingaben varus valgus Tibia > dist. Tibiavorderkante medial (varus valgus)	65 mm	42.3 mm	127.3 mm		12 mm rechts	10.7 mm anterior	19.3 mm inferior
Ansichten > Eingaben varus valgus Tibia > dist. Tibiavorderkante medial	63.5 mm	39.1 mm	128.6 mm		10.5 mm rechts	13.9 mm anterior	20.6 mm inferior
Ansichten > Eingaben varus valgus Tibia > dist. Tibiavorderkante lateral (varus valgus)	70.5 mm	41.3 mm	126.8 mm		17.5 mm rechts	11.7 mm anterior	18.8 mm inferior
Ansichten > Eingaben varus valgus Tibia > dist. Tibiavorderkante lateral	70.1 mm	37.4 mm	128.9 mm		17.1 mm rechts	15.6 mm anterior	20.9 mm inferior
Ansichten > Eingaben varus valgus Femur > Kondyle medial	62.4 mm	24 mm	57 mm		9.4 mm rechts	29 mm anterior	51 mm superior
Ansichten > Eingaben varus valgus Femur > Kondyle lateral	73.3 mm	19.3 mm	56 mm		20.3 mm rechts	33.7 mm anterior	52 mm superior
Ansichten > Eingaben varus valgus Femur > Femurachsenpunkt proximal	81.5 mm	61.6 mm	21.9 mm		28.5 mm rechts	8.6 mm posterior	86.1 mm superior
Ansichten > Eingaben varus valgus Femur > Femurachsenpunkt distal	67.3 mm	22.6 mm	41.9 mm		14.3 mm rechts	30.4 mm anterior	66.1 mm superior
Ansichten > Eingaben Tibiotalare Torsion (TTT) > Tibiaachse proximal	65 mm	26.1 mm	90 mm		12 mm rechts	26.9 mm anterior	18 mm superior
Ansichten > Eingaben Tibiotalare Torsion (TTT) > Tibiaachse distal	66.4 mm	40.1 mm	122.1 mm		13.4 mm rechts	12.9 mm anterior	14.1 mm inferior
Ansichten > Eingaben Tibiotalare Torsion (TTT) > Talus medial	64.6 mm	40.1 mm	132.1 mm		11.6 mm rechts	12.9 mm anterior	24.1 mm inferior
Ansichten > Eingaben Tibiotalare Torsion (TTT) > Talus lateral	70.5 mm	39.1 mm	132.5 mm		17.5 mm rechts	13.9 mm anterior	24.5 mm inferior
Ansichten > Eingaben Tibiotalare Torsion (TTT) > dist. Tibiavorderkante medial	63.5 mm	39.1 mm	128.6 mm		10.5 mm rechts	13.9 mm anterior	20.6 mm inferior
Ansichten > Eingaben Tibiotalare Torsion (TTT) > dist. Tibiavorderkante lateral	70.1 mm	37.4 mm	128.9 mm		17.1 mm rechts	15.6 mm anterior	20.9 mm inferior
Ansichten > Eingaben Tibia Torsionswinkel > Tibiaachse proximal	65 mm	26.1 mm	90 mm		12 mm rechts	26.9 mm anterior	18 mm superior
Ansichten > Eingaben Tibia Torsionswinkel > Tibiaachse distal	66.4 mm	40.1 mm	122.1 mm		13.4 mm rechts	12.9 mm anterior	14.1 mm inferior
Ansichten > Eingaben Tibia Torsionswinkel > prox. Tibiahinterkante medial	65 mm	22.8 mm	62.8 mm		12 mm rechts	30.2 mm anterior	45.2 mm superior
Ansichten > Eingaben Tibia Torsionswinkel > prox. Tibiahinterkante lateral	70.1 mm	20.6 mm	62.8 mm		17.1 mm rechts	32.4 mm anterior	45.2 mm superior
Ansichten > Eingaben Tibia Torsionswinkel > dist. Tibiavorderkante medial	63.5 mm	39.1 mm	128.6 mm		10.5 mm rechts	13.9 mm anterior	20.6 mm inferior
Ansichten > Eingaben Tibia Torsionswinkel > dist. Tibiavorderkante lateral	70.1 mm	37.4 mm	128.9 mm		17.1 mm rechts	15.6 mm anterior	20.9 mm inferior
Ansichten > Eingaben FTR (femorotibiale Rotation) proj. > Tibiaachse proximal	65 mm	26.1 mm	90 mm		12 mm rechts	26.9 mm anterior	18 mm superior
Ansichten > Eingaben FTR (femorotibiale Rotation) proj. > Tibiaachse distal	66.4 mm	40.1 mm	122.1 mm		13.4 mm rechts	12.9 mm anterior	14.1 mm inferior
Ansichten > Eingaben FTR (femorotibiale Rotation) proj. > prox. Tibiahinterkante medial	65 mm	22.8 mm	62.8 mm		12 mm rechts	30.2 mm anterior	45.2 mm superior
Ansichten > Eingaben FTR (femorotibiale Rotation) proj. > prox. Tibiahinterkante lateral	70.1 mm	20.6 mm	62.8 mm		17.1 mm rechts	32.4 mm anterior	45.2 mm superior
Ansichten > Eingaben FTR (femorotibiale Rotation) proj. > Kondyle medial	62.4 mm	24 mm	57 mm		9.4 mm rechts	29 mm anterior	51 mm superior
Ansichten > Eingaben FTR (femorotibiale Rotation) proj. > Kondyle lateral	73.3 mm	19.3 mm	56 mm		20.3 mm rechts	33.7 mm anterior	52 mm superior
Ansichten > Eingaben AT Winkel proj. > Kondyle medial	62.4 mm	24 mm	57 mm		9.4 mm rechts	29 mm anterior	51 mm superior
Ansichten > Eingaben AT Winkel proj. > Kondyle lateral	73.3 mm	19.3 mm	56 mm		20.3 mm rechts	33.7 mm anterior	52 mm superior
Ansichten > Eingaben AT Winkel proj. > Femurkopfmittelpunkt	76.5 mm	72.4 mm	15.5 mm		23.5 mm rechts	19.4 mm posterior	92.5 mm superior
Ansichten > Eingaben AT Winkel proj. > Femurachsenpunkt proximal	81.5 mm	61.6 mm	21.9 mm		28.5 mm rechts	8.6 mm posterior	86.1 mm superior
Ansichten > Eingaben AT Winkel proj. > Femurachsenpunkt distal	67.3 mm	22.6 mm	41.9 mm		14.3 mm rechts	30.4 mm anterior	66.1 mm superior
Ansichten > Eingaben AT Winkel proj. > Femur Hals Basis manuell	81.8 mm	62.4 mm	21.6 mm		28.8 mm rechts	9.4 mm posterior	86.4 mm superior
Ansichten > Eingaben AT Winkel proj. > Femur Hals Basis (ermittelt durch Proj. auf Ebene manuell)	79.5 mm	69.1 mm	17.1 mm		26.5 mm rechts	16.1 mm posterior	90.9 mm superior
Ansichten > Eingaben AT Winkel proj. > Ebene manuell
Ansichten > Eingaben AT Winkel proj. > Punkte auf Kopf
Ansichten > Ansicht Werkzeuge varus valgus Tibia > tmp zur Definition der Senkrechten auf tibia vk und hk	65.7 mm	33.1 mm	106.1 mm		12.7 mm rechts	19.9 mm anterior	1.9 mm superior
Ansichten > Ansicht Werkzeuge varus valgus Tibia > tmp proj. auf Ebene tibia coronar	65.7 mm	33.1 mm	106.1 mm		12.7 mm rechts	19.9 mm anterior	1.9 mm superior
Ansichten > Ansicht Werkzeuge varus valgus Tibia > Tibiaachse proximal	65 mm	26.1 mm	90 mm		12 mm rechts	26.9 mm anterior	18 mm superior
Ansichten > Ansicht Werkzeuge varus valgus Tibia > Tibiaachse distal	66.4 mm	40.1 mm	122.1 mm		13.4 mm rechts	12.9 mm anterior	14.1 mm inferior
Ansichten > Ansicht Werkzeuge varus valgus Tibia > prox. Tibiahinterkante medial proj. auf Ebene tibia coronar (varus valgus)	59.1 mm	15.5 mm	61.1 mm		6.1 mm rechts	37.5 mm anterior	46.9 mm superior
Ansichten > Ansicht Werkzeuge varus valgus Tibia > prox. Tibiahinterkante medial (varus valgus)	59.2 mm	15.7 mm	61 mm		6.2 mm rechts	37.3 mm anterior	47 mm superior
Ansichten > Ansicht Werkzeuge varus valgus Tibia > prox. Tibiahinterkante lateral proj. auf Ebene tibia coronar (varus valgus)	69.5 mm	11.8 mm	63 mm		16.5 mm rechts	41.2 mm anterior	45 mm superior
Ansichten > Ansicht Werkzeuge varus valgus Tibia > prox. Tibiahinterkante lateral (varus valgus)	71.2 mm	15.7 mm	61.2 mm		18.2 mm rechts	37.3 mm anterior	46.8 mm superior
Ansichten > Ansicht Werkzeuge varus valgus Tibia > Ende der Verlängerung Senkrechte auf tibia vk (varus valgus)	58 mm	15.5 mm	59.9 mm		5 mm rechts	37.5 mm anterior	48.1 mm superior
Ansichten > Ansicht Werkzeuge varus valgus Tibia > Ende der Senkrechte auf tibia hk (varus valgus)	66.6 mm	12.9 mm	62.4 mm		13.6 mm rechts	40.1 mm anterior	45.6 mm superior
Ansichten > Ansicht Werkzeuge varus valgus Tibia > dist. Tibiavorderkante medial proj. auf Ebene tibia coronar (varus valgus)	65.3 mm	42.9 mm	127.1 mm		12.3 mm rechts	10.1 mm anterior	19.1 mm inferior
Ansichten > Ansicht Werkzeuge varus valgus Tibia > dist. Tibiavorderkante medial (varus valgus)	65 mm	42.3 mm	127.3 mm		12 mm rechts	10.7 mm anterior	19.3 mm inferior
Ansichten > Ansicht Werkzeuge varus valgus Tibia > dist. Tibiavorderkante lateral proj. auf Ebene tibia coronar (varus valgus)	70.3 mm	40.7 mm	127.1 mm		17.3 mm rechts	12.3 mm anterior	19.1 mm inferior
Ansichten > Ansicht Werkzeuge varus valgus Tibia > dist. Tibiavorderkante lateral (varus valgus)	70.5 mm	41.3 mm	126.8 mm		17.5 mm rechts	11.7 mm anterior	18.8 mm inferior
Ansichten > Ansicht Werkzeuge varus valgus Tibia > Verlängerung Senkrechte auf tibia vk (varus valgus)	7.7 mm	17.6 mm	46.1 mm	50 mm	7.7 mm links	17.6 mm anterior	46.1 mm superior	50 mm
Ansichten > Ansicht Werkzeuge varus valgus Tibia > Tibiaachse	1.4 mm	14 mm	32.1 mm	35.1 mm	1.4 mm links	14 mm anterior	32.1 mm superior	35.1 mm
Ansichten > Ansicht Werkzeuge varus valgus Tibia > Senkrechte auf dist. Tibiavorderkante in Ebene tibia coronar (varus valgus)	3.5 mm	8 mm	21 mm	22.8 mm	3.5 mm rechts	8 mm posterior	21 mm inferior	22.8 mm
Ansichten > Ansicht Werkzeuge varus valgus Tibia > Senkrecht auf prox. Tibiahinterkante in Ebene tibia coronar (varus valgus)	0.9 mm	20.2 mm	43.6 mm	48.1 mm	0.9 mm rechts	20.2 mm anterior	43.6 mm superior	48.1 mm
Ansichten > Ansicht Werkzeuge varus valgus Tibia > prox. Tibiahinterkante proj auf Ebene tibia coronar (varus valgus)	10.4 mm	3.7 mm	1.9 mm	11.2 mm	10.4 mm links	3.7 mm posterior	1.9 mm superior	11.2 mm
Ansichten > Ansicht Werkzeuge varus valgus Tibia > prox. Tibiahinterkante (varus valgus)	12 mm	0 mm	0.2 mm	12 mm	12 mm links	0 mm	0.2 mm superior	12 mm
Ansichten > Ansicht Werkzeuge varus valgus Tibia > dist. Tibiavorderkante proj. auf Ebene tibia coronar (varus valgus)	5 mm	2.2 mm	0 mm	5.4 mm	5 mm links	2.2 mm posterior	0 mm inferior	5.4 mm
Ansichten > Ansicht Werkzeuge varus valgus Tibia > dist. Tibiavorderkante (varus valgus)	5.5 mm	1.1 mm	0.5 mm	5.6 mm	5.5 mm links	1.1 mm posterior	0.5 mm inferior	5.6 mm
Ansichten > Ansicht Werkzeuge varus valgus Tibia > varus valgus Tibia proj.	10.6 °	4 °	26.1 °	10.7 °	10.6 °	4 °	26.1 °	10.7 °
Ansichten > Ansicht Werkzeuge varus valgus Tibia > Tibia coronar
Ansichten > Ansicht Werkzeuge varus valgus Tibia > ks tibia prox.
Ansichten > Ansicht Werkzeuge varus valgus Femur > Kondyle medial proj. auf Ebene Femur coronar	59.3 mm	19.2 mm	45.5 mm		6.3 mm rechts	33.8 mm anterior	62.5 mm superior
Ansichten > Ansicht Werkzeuge varus valgus Femur > Kondyle medial	62.4 mm	24 mm	57 mm		9.4 mm rechts	29 mm anterior	51 mm superior
Ansichten > Ansicht Werkzeuge varus valgus Femur > Kondyle lateral proj auf Ebene Femur coronar	70.2 mm	14.5 mm	44.5 mm		17.2 mm rechts	38.5 mm anterior	63.5 mm superior
Ansichten > Ansicht Werkzeuge varus valgus Femur > Kondyle lateral	73.3 mm	19.3 mm	56 mm		20.3 mm rechts	33.7 mm anterior	52 mm superior
Ansichten > Ansicht Werkzeuge varus valgus Femur > Femurachsenpunkt proximal	81.5 mm	61.6 mm	21.9 mm		28.5 mm rechts	8.6 mm posterior	86.1 mm superior
Ansichten > Ansicht Werkzeuge varus valgus Femur > Femurachsenpunkt distal	67.3 mm	22.6 mm	41.9 mm		14.3 mm rechts	30.4 mm anterior	66.1 mm superior
Ansichten > Ansicht Werkzeuge varus valgus Femur > Femur prox. proj. auf Ebene Femur coronar	81.5 mm	61.6 mm	21.9 mm		28.5 mm rechts	8.6 mm posterior	86.1 mm superior
Ansichten > Ansicht Werkzeuge varus valgus Femur > Endpunkt Verlängerung der Senkrechten auf Kondylenachse	83.4 mm	64.7 mm	20.2 mm		30.4 mm rechts	11.7 mm posterior	87.8 mm superior
Ansichten > Ansicht Werkzeuge varus valgus Femur > Endpunkt Senkrechte auf Kondylenachse	65.1 mm	16.7 mm	45 mm		12.1 mm rechts	36.3 mm anterior	63 mm superior
Ansichten > Ansicht Werkzeuge varus valgus Femur > Verlängerung der Senkrechten auf Kondylenachse	16 mm	42.1 mm	21.7 mm	50 mm	16 mm rechts	42.1 mm posterior	21.7 mm superior	50 mm
Ansichten > Ansicht Werkzeuge varus valgus Femur > Senkrechte auf Kondylenachse	2.3 mm	5.9 mm	3.1 mm	7 mm	2.3 mm links	5.9 mm anterior	3.1 mm inferior	7 mm
Ansichten > Ansicht Werkzeuge varus valgus Femur > Kondylenachse proj. auf Ebene Femur coronar	10.9 mm	4.7 mm	1.1 mm	11.9 mm	10.9 mm rechts	4.7 mm anterior	1.1 mm superior	11.9 mm
Ansichten > Ansicht Werkzeuge varus valgus Femur > Kondylenachse	10.9 mm	4.7 mm	1.1 mm	11.9 mm	10.9 mm rechts	4.7 mm anterior	1.1 mm superior	11.9 mm
Ansichten > Ansicht Werkzeuge varus valgus Femur > Femurachse proj. auf Ebene Femur coronar
Ansichten > Ansicht Werkzeuge varus valgus Femur > Femurachse	14.2 mm	39 mm	20 mm	46 mm	14.2 mm rechts	39 mm posterior	20 mm superior	46 mm
Ansichten > Ansicht Werkzeuge varus valgus Femur > varus valgus Femur proj.	1 °	0.2 °	0.8 °	0.7 °	1 °	0.2 °	0.8 °	0.7 °
Ansichten > Ansicht Werkzeuge varus valgus Femur > Femur coronar
Ansichten > Ansicht Werkzeuge varus valgus Femur > ks femur
Ansichten > Ansicht Werkzeuge Torsionswinkel Tibia > Tibiaachse proximal	65 mm	26.1 mm	90 mm		12 mm rechts	26.9 mm anterior	18 mm superior
Ansichten > Ansicht Werkzeuge Torsionswinkel Tibia > Tibiaachse distal	66.4 mm	40.1 mm	122.1 mm		13.4 mm rechts	12.9 mm anterior	14.1 mm inferior
Ansichten > Ansicht Werkzeuge Torsionswinkel Tibia > prox. Tibiahinterkante medial proj. auf Ebene Tibia axial	67.5 mm	47.3 mm	119 mm		14.5 mm rechts	5.7 mm anterior	11 mm inferior
Ansichten > Ansicht Werkzeuge Torsionswinkel Tibia > prox. Tibiahinterkante medial	65 mm	22.8 mm	62.8 mm		12 mm rechts	30.2 mm anterior	45.2 mm superior
Ansichten > Ansicht Werkzeuge Torsionswinkel Tibia > prox. Tibiahinterkante lateral proj. auf Ebene Tibia axial	72.6 mm	45.3 mm	119.6 mm		19.6 mm rechts	7.7 mm anterior	11.6 mm inferior
Ansichten > Ansicht Werkzeuge Torsionswinkel Tibia > prox. Tibiahinterkante lateral	70.1 mm	20.6 mm	62.8 mm		17.1 mm rechts	32.4 mm anterior	45.2 mm superior
Ansichten > Ansicht Werkzeuge Torsionswinkel Tibia > dist. Tibiavorderkante medial proj. auf Ebene Tibia axial	63.3 mm	36.9 mm	123.6 mm		10.3 mm rechts	16.1 mm anterior	15.6 mm inferior
Ansichten > Ansicht Werkzeuge Torsionswinkel Tibia > dist. Tibiavorderkante medial	63.5 mm	39.1 mm	128.6 mm		10.5 mm rechts	13.9 mm anterior	20.6 mm inferior
Ansichten > Ansicht Werkzeuge Torsionswinkel Tibia > dist. Tibiavorderkante lateral proj. auf Ebene Tibia axial	69.9 mm	35.3 mm	124.1 mm		16.9 mm rechts	17.7 mm anterior	16.1 mm inferior
Ansichten > Ansicht Werkzeuge Torsionswinkel Tibia > dist. Tibiavorderkante lateral	70.1 mm	37.4 mm	128.9 mm		17.1 mm rechts	15.6 mm anterior	20.9 mm inferior
Ansichten > Ansicht Werkzeuge Torsionswinkel Tibia > prox. Tibiahinterkante proj. auf Ebene Tibia axial	5.2 mm	2 mm	0.6 mm	5.5 mm	5.2 mm links	2 mm posterior	0.6 mm superior	5.5 mm
Ansichten > Ansicht Werkzeuge Torsionswinkel Tibia > prox. Tibiahinterkante	5.1 mm	2.2 mm	0 mm	5.6 mm	5.1 mm links	2.2 mm posterior	0 mm superior	5.6 mm
Ansichten > Ansicht Werkzeuge Torsionswinkel Tibia > dist. Tibiavorderkante proj. auf Ebene Tibia axial	6.6 mm	1.7 mm	0.4 mm	6.8 mm	6.6 mm links	1.7 mm posterior	0.4 mm superior	6.8 mm
Ansichten > Ansicht Werkzeuge Torsionswinkel Tibia > dist. Tibiavorderkante	6.6 mm	1.7 mm	0.3 mm	6.8 mm	6.6 mm links	1.7 mm posterior	0.3 mm superior	6.8 mm
Ansichten > Ansicht Werkzeuge Torsionswinkel Tibia > Torsionswinkel proj. auf Ebene Tibia axial	3.2 °	3.2 °	6.8 °	7.4 °	3.2 °	3.2 °	6.8 °	7.4 °
Ansichten > Ansicht Werkzeuge Torsionswinkel Tibia > Tibia axial
Ansichten > Ansicht Werkzeuge Torsionswinkel Tibia > ks tibia prox.
Ansichten > Ansicht Werkzeuge Tibiotalare Torsion (TTT) > Tibiaachse proximal	65 mm	26.1 mm	90 mm		12 mm rechts	26.9 mm anterior	18 mm superior
Ansichten > Ansicht Werkzeuge Tibiotalare Torsion (TTT) > Tibiaachse distal	66.4 mm	40.1 mm	122.1 mm		13.4 mm rechts	12.9 mm anterior	14.1 mm inferior
Ansichten > Ansicht Werkzeuge Tibiotalare Torsion (TTT) > Talus medial proj. auf Ebene Tibia axial	64.2 mm	36.5 mm	123.8 mm		11.2 mm rechts	16.5 mm anterior	15.8 mm inferior
Ansichten > Ansicht Werkzeuge Tibiotalare Torsion (TTT) > Talus medial	64.6 mm	40.1 mm	132.1 mm		11.6 mm rechts	12.9 mm anterior	24.1 mm inferior
Ansichten > Ansicht Werkzeuge Tibiotalare Torsion (TTT) > Talus lateral proj. auf Ebene Tibia axial	70.2 mm	35.4 mm	124 mm		17.2 mm rechts	17.6 mm anterior	16 mm inferior
Ansichten > Ansicht Werkzeuge Tibiotalare Torsion (TTT) > Talus lateral	70.5 mm	39.1 mm	132.5 mm		17.5 mm rechts	13.9 mm anterior	24.5 mm inferior
Ansichten > Ansicht Werkzeuge Tibiotalare Torsion (TTT) > dist. Tibiavorderkante medial proj. auf Ebene Tibia axial	63.3 mm	36.9 mm	123.6 mm		10.3 mm rechts	16.1 mm anterior	15.6 mm inferior
Ansichten > Ansicht Werkzeuge Tibiotalare Torsion (TTT) > dist. Tibiavorderkante medial	63.5 mm	39.1 mm	128.6 mm		10.5 mm rechts	13.9 mm anterior	20.6 mm inferior
Ansichten > Ansicht Werkzeuge Tibiotalare Torsion (TTT) > dist. Tibiavorderkante lateral proj. auf Ebene Tibia axial	69.9 mm	35.3 mm	124.1 mm		16.9 mm rechts	17.7 mm anterior	16.1 mm inferior
Ansichten > Ansicht Werkzeuge Tibiotalare Torsion (TTT) > dist. Tibiavorderkante lateral	70.1 mm	37.4 mm	128.9 mm		17.1 mm rechts	15.6 mm anterior	20.9 mm inferior
Ansichten > Ansicht Werkzeuge Tibiotalare Torsion (TTT) > Talusachse proj. auf Ebene Tibia axial	6 mm	1 mm	0.2 mm	6 mm	6 mm rechts	1 mm anterior	0.2 mm inferior	6 mm
Ansichten > Ansicht Werkzeuge Tibiotalare Torsion (TTT) > dist. Tibiavorderkante proj. auf Ebene Tibia axial	6.6 mm	1.7 mm	0.4 mm	6.8 mm	6.6 mm links	1.7 mm posterior	0.4 mm superior	6.8 mm
Ansichten > Ansicht Werkzeuge Tibiotalare Torsion (TTT) > Tibiotalare Torsion (TTT) proj.	178 °	175.5 °	175.7 °	175.3 °	178 °	175.5 °	175.7 °	175.3 °
Ansichten > Ansicht Werkzeuge Tibiotalare Torsion (TTT) > Tibia axial
Ansichten > Ansicht Werkzeuge Tibiotalare Torsion (TTT) > ks tibia prox.
Ansichten > Ansicht Werkzeuge FTR > prox. Tibiahinterkante medial proj. auf Ebene Tibia axial	67.5 mm	47.3 mm	119 mm		14.5 mm rechts	5.7 mm anterior	11 mm inferior
Ansichten > Ansicht Werkzeuge FTR > prox. Tibiahinterkante medial	65 mm	22.8 mm	62.8 mm		12 mm rechts	30.2 mm anterior	45.2 mm superior
Ansichten > Ansicht Werkzeuge FTR > prox. Tibiahinterkante lateral proj. auf Ebene Tibia axial	72.6 mm	45.3 mm	119.6 mm		19.6 mm rechts	7.7 mm anterior	11.6 mm inferior
Ansichten > Ansicht Werkzeuge FTR > prox. Tibiahinterkante lateral	70.1 mm	20.6 mm	62.8 mm		17.1 mm rechts	32.4 mm anterior	45.2 mm superior
Ansichten > Ansicht Werkzeuge FTR > Kondyle medial proj. auf Ebene Tibia axial	65.1 mm	50.4 mm	117.7 mm		12.1 mm rechts	2.6 mm anterior	9.7 mm inferior
Ansichten > Ansicht Werkzeuge FTR > Kondyle medial	62.4 mm	24 mm	57 mm		9.4 mm rechts	29 mm anterior	51 mm superior
Ansichten > Ansicht Werkzeuge FTR > Kondyle lateral proj auf Ebene Tibia axial	76.1 mm	46.7 mm	118.8 mm		23.1 mm rechts	6.3 mm anterior	10.8 mm inferior
Ansichten > Ansicht Werkzeuge FTR > Kondyle lateral	73.3 mm	19.3 mm	56 mm		20.3 mm rechts	33.7 mm anterior	52 mm superior
Ansichten > Ansicht Werkzeuge FTR > prox. Tibiahinterkante proj. auf Ebene Tibia axial	5.2 mm	2 mm	0.6 mm	5.5 mm	5.2 mm links	2 mm posterior	0.6 mm superior	5.5 mm
Ansichten > Ansicht Werkzeuge FTR > prox. Tibiahinterkante	5.1 mm	2.2 mm	0 mm	5.6 mm	5.1 mm links	2.2 mm posterior	0 mm superior	5.6 mm
Ansichten > Ansicht Werkzeuge FTR > Kondylenachse	10.9 mm	4.7 mm	1.1 mm	11.9 mm	10.9 mm rechts	4.7 mm anterior	1.1 mm superior	11.9 mm
Ansichten > Ansicht Werkzeuge FTR > Kondyle proj. auf Ebene Tibia axial	11 mm	3.7 mm	1.1 mm	11.7 mm	11 mm rechts	3.7 mm anterior	1.1 mm inferior	11.7 mm
Ansichten > Ansicht Werkzeuge FTR > FTR (femorotibial Rotation) proj.	1 °	0.7 °	2 °	2.2 °	1 °	0.7 °	2 °	2.2 °
Ansichten > Ansicht Werkzeuge FTR > Tibia axial
Ansichten > Ansicht Werkzeuge FTR > ks tibia prox.
Ansichten > Ansicht Werkzeuge AT-Winkel (best. mittels Ebene) > tmp A	70.6 mm	66.2 mm	23.1 mm		17.6 mm rechts	13.2 mm posterior	84.9 mm superior
Ansichten > Ansicht Werkzeuge AT-Winkel (best. mittels Ebene) > TMP6	62.4 mm	68.2 mm	21.1 mm		9.4 mm rechts	15.2 mm posterior	86.9 mm superior
Ansichten > Ansicht Werkzeuge AT-Winkel (best. mittels Ebene) > TMP5	90.7 mm	111.4 mm	-4.5 mm		37.7 mm rechts	58.4 mm posterior	112.5 mm superior
Ansichten > Ansicht Werkzeuge AT-Winkel (best. mittels Ebene) > Kondyle medial	62.4 mm	24 mm	57 mm		9.4 mm rechts	29 mm anterior	51 mm superior
Ansichten > Ansicht Werkzeuge AT-Winkel (best. mittels Ebene) > Kondyle lateral	73.3 mm	19.3 mm	56 mm		20.3 mm rechts	33.7 mm anterior	52 mm superior
Ansichten > Ansicht Werkzeuge AT-Winkel (best. mittels Ebene) > Femurkopfmittelpunkt	76.5 mm	72.4 mm	15.5 mm		23.5 mm rechts	19.4 mm posterior	92.5 mm superior
Ansichten > Ansicht Werkzeuge AT-Winkel (best. mittels Ebene) > Femurachsenpunkt proximal	81.5 mm	61.6 mm	21.9 mm		28.5 mm rechts	8.6 mm posterior	86.1 mm superior
Ansichten > Ansicht Werkzeuge AT-Winkel (best. mittels Ebene) > Femurachsenpunkt distal	67.3 mm	22.6 mm	41.9 mm		14.3 mm rechts	30.4 mm anterior	66.1 mm superior
Ansichten > Ansicht Werkzeuge AT-Winkel (best. mittels Ebene) > Femur Hals Basis manuell Pro	81.6 mm	61.7 mm	22 mm		28.6 mm rechts	8.7 mm posterior	86 mm superior
Ansichten > Ansicht Werkzeuge AT-Winkel (best. mittels Ebene) > Femur Hals Basis manuell	81.8 mm	62.4 mm	21.6 mm		28.8 mm rechts	9.4 mm posterior	86.4 mm superior
Ansichten > Ansicht Werkzeuge AT-Winkel (best. mittels Ebene) > Femur Hals Basis (ermittelt durch Proj. auf Ebene manuell)	79.5 mm	69.1 mm	17.1 mm		26.5 mm rechts	16.1 mm posterior	90.9 mm superior
Ansichten > Ansicht Werkzeuge AT-Winkel (best. mittels Ebene) > Femur Hals Basis (Ebene) proj. auf Ebene Femur axial	77.1 mm	62.5 mm	20.5 mm		24.1 mm rechts	9.5 mm posterior	87.5 mm superior
Ansichten > Ansicht Werkzeuge AT-Winkel (best. mittels Ebene) > AxPro_Kopfszentrum	73.3 mm	63.6 mm	20 mm		20.3 mm rechts	10.6 mm posterior	88 mm superior
Ansichten > Ansicht Werkzeuge AT-Winkel (best. mittels Ebene) > AxPro_Kondyle medial	78.8 mm	68.8 mm	34.1 mm		25.8 mm rechts	15.8 mm posterior	73.9 mm superior
Ansichten > Ansicht Werkzeuge AT-Winkel (best. mittels Ebene) > AxPro_Kondyle lateral	89.7 mm	64.3 mm	32.9 mm		36.7 mm rechts	11.3 mm posterior	75.1 mm superior
Ansichten > Ansicht Werkzeuge AT-Winkel (best. mittels Ebene) > Kopfzentrum - Femur Hals Basis (manuell) Linie	5.3 mm	10 mm	6.1 mm	12.9 mm	5.3 mm rechts	10 mm anterior	6.1 mm inferior	12.9 mm
Ansichten > Ansicht Werkzeuge AT-Winkel (best. mittels Ebene) > Kopfzentrum - Femur Hals Basis (durch Ebene) Linie	2.9 mm	3.3 mm	1.6 mm	4.7 mm	2.9 mm rechts	3.3 mm anterior	1.6 mm inferior	4.7 mm
Ansichten > Ansicht Werkzeuge AT-Winkel (best. mittels Ebene) > Kondyle_Femur Hals Basis Prox	11 mm	4.6 mm	1.1 mm	11.9 mm	11 mm links	4.6 mm posterior	1.1 mm inferior	11.9 mm
Ansichten > Ansicht Werkzeuge AT-Winkel (best. mittels Ebene) > Kondyle_AxPro_Kopfzentrum	11 mm	4.6 mm	1.1 mm	11.9 mm	11 mm links	4.6 mm posterior	1.1 mm inferior	11.9 mm
Ansichten > Ansicht Werkzeuge AT-Winkel (best. mittels Ebene) > Femurachse Kopfzentrum	14.2 mm	39 mm	20 mm	46 mm	14.2 mm rechts	39 mm posterior	20 mm superior	46 mm
Ansichten > Ansicht Werkzeuge AT-Winkel (best. mittels Ebene) > Femurachse	14.2 mm	39 mm	20 mm	46 mm	14.2 mm rechts	39 mm posterior	20 mm superior	46 mm
Ansichten > Ansicht Werkzeuge AT-Winkel (best. mittels Ebene) > AxPro_Kondyle	11 mm	4.6 mm	1.1 mm	11.9 mm	11 mm links	4.6 mm posterior	1.1 mm inferior	11.9 mm
Ansichten > Ansicht Werkzeuge AT-Winkel (best. mittels Ebene) > Winkel Schenkelhalsachse Femurachse (mittels Ebene manuell)	87 °	178.1 °	117.6 °	123.6 °	87 °	178.1 °	117.6 °	123.6 °
Ansichten > Ansicht Werkzeuge AT-Winkel (best. mittels Ebene) > Winkel Schenkelhalsachse Femurachse (Femur Hals Basis manuell definiert)	103.6 °	175.8 °	132.2 °	137.6 °	103.6 °	175.8 °	132.2 °	137.6 °
Ansichten > Ansicht Werkzeuge AT-Winkel (best. mittels Ebene) > Antetorsionswinkel (über Ebene manuell bestimmt) proj	29.7 °	59.7 °	13.3 °	29.8 °	29.7 °	59.7 °	13.3 °	29.8 °
Ansichten > Ansicht Werkzeuge AT-Winkel (best. mittels Ebene) > Antetorsionswinkel (Femur Hals Basis manuell) proj	19.6 °	59.4 °	9.2 °	20.8 °	19.6 °	59.4 °	9.2 °	20.8 °
Ansichten > Ansicht Werkzeuge AT-Winkel (best. mittels Ebene) > Femur axial
Ansichten > Ansicht Werkzeuge AT-Winkel (best. mittels Ebene) > Ebene manuell
Ansichten > Ansicht Werkzeuge AT-Winkel (best. mittels Ebene) > ks femur
Ansichten > Ansicht Werkzeuge AT-Winkel (best. mittels Ebene) > Kopie ks femur
Ansichten > Ansicht Werkzeuge AT-Winkel (best. mittels Ebene) > Punkte auf Kopf
Werkzeuge > Punkte > tmp zur Definition der Senkrechten auf tibia vk und hk	65.7 mm	33.1 mm	106.1 mm		12.7 mm rechts	19.9 mm anterior	1.9 mm superior
Werkzeuge > Punkte > tmp proj. auf Ebene tibia coronar	65.7 mm	33.1 mm	106.1 mm		12.7 mm rechts	19.9 mm anterior	1.9 mm superior
Werkzeuge > Punkte > tmp A	70.6 mm	66.2 mm	23.1 mm		17.6 mm rechts	13.2 mm posterior	84.9 mm superior
Werkzeuge > Punkte > TMP6	62.4 mm	68.2 mm	21.1 mm		9.4 mm rechts	15.2 mm posterior	86.9 mm superior
Werkzeuge > Punkte > TMP5	90.7 mm	111.4 mm	-4.5 mm		37.7 mm rechts	58.4 mm posterior	112.5 mm superior
Werkzeuge > Punkte > Tibiaachse proximal	65 mm	26.1 mm	90 mm		12 mm rechts	26.9 mm anterior	18 mm superior
Werkzeuge > Punkte > Tibiaachse distal	66.4 mm	40.1 mm	122.1 mm		13.4 mm rechts	12.9 mm anterior	14.1 mm inferior
Werkzeuge > Punkte > Talus medial proj. auf Ebene Tibia axial	64.2 mm	36.5 mm	123.8 mm		11.2 mm rechts	16.5 mm anterior	15.8 mm inferior
Werkzeuge > Punkte > Talus medial	64.6 mm	40.1 mm	132.1 mm		11.6 mm rechts	12.9 mm anterior	24.1 mm inferior
Werkzeuge > Punkte > Talus lateral proj. auf Ebene Tibia axial	70.2 mm	35.4 mm	124 mm		17.2 mm rechts	17.6 mm anterior	16 mm inferior
Werkzeuge > Punkte > Talus lateral	70.5 mm	39.1 mm	132.5 mm		17.5 mm rechts	13.9 mm anterior	24.5 mm inferior
Werkzeuge > Punkte > prox. Tibiahinterkante medial proj. auf Ebene tibia coronar (varus valgus)	59.1 mm	15.5 mm	61.1 mm		6.1 mm rechts	37.5 mm anterior	46.9 mm superior
Werkzeuge > Punkte > prox. Tibiahinterkante medial proj. auf Ebene tibia coronar	62.2 mm	16.3 mm	65.7 mm		9.2 mm rechts	36.7 mm anterior	42.3 mm superior
Werkzeuge > Punkte > prox. Tibiahinterkante medial proj. auf Ebene Tibia axial	67.5 mm	47.3 mm	119 mm		14.5 mm rechts	5.7 mm anterior	11 mm inferior
Werkzeuge > Punkte > prox. Tibiahinterkante medial (varus valgus)	59.2 mm	15.7 mm	61 mm		6.2 mm rechts	37.3 mm anterior	47 mm superior
Werkzeuge > Punkte > prox. Tibiahinterkante medial	65 mm	22.8 mm	62.8 mm		12 mm rechts	30.2 mm anterior	45.2 mm superior
Werkzeuge > Punkte > prox. Tibiahinterkante lateral proj. auf Ebene tibia coronar (varus valgus)	69.5 mm	11.8 mm	63 mm		16.5 mm rechts	41.2 mm anterior	45 mm superior
Werkzeuge > Punkte > prox. Tibiahinterkante lateral proj. auf Ebene tibia coronar	67.3 mm	14.1 mm	65.8 mm		14.3 mm rechts	38.9 mm anterior	42.2 mm superior
Werkzeuge > Punkte > prox. Tibiahinterkante lateral proj. auf Ebene Tibia axial	72.6 mm	45.3 mm	119.6 mm		19.6 mm rechts	7.7 mm anterior	11.6 mm inferior
Werkzeuge > Punkte > prox. Tibiahinterkante lateral (varus valgus)	71.2 mm	15.7 mm	61.2 mm		18.2 mm rechts	37.3 mm anterior	46.8 mm superior
Werkzeuge > Punkte > prox. Tibiahinterkante lateral	70.1 mm	20.6 mm	62.8 mm		17.1 mm rechts	32.4 mm anterior	45.2 mm superior
Werkzeuge > Punkte > Kondyle medial proj. auf Ebene Tibia axial	65.1 mm	50.4 mm	117.7 mm		12.1 mm rechts	2.6 mm anterior	9.7 mm inferior
Werkzeuge > Punkte > Kondyle medial proj. auf Ebene Femur coronar	59.3 mm	19.2 mm	45.5 mm		6.3 mm rechts	33.8 mm anterior	62.5 mm superior
Werkzeuge > Punkte > Kondyle medial	62.4 mm	24 mm	57 mm		9.4 mm rechts	29 mm anterior	51 mm superior
Werkzeuge > Punkte > Kondyle lateral proj auf Ebene Tibia axial	76.1 mm	46.7 mm	118.8 mm		23.1 mm rechts	6.3 mm anterior	10.8 mm inferior
Werkzeuge > Punkte > Kondyle lateral proj auf Ebene Femur coronar	70.2 mm	14.5 mm	44.5 mm		17.2 mm rechts	38.5 mm anterior	63.5 mm superior
Werkzeuge > Punkte > Kondyle lateral	73.3 mm	19.3 mm	56 mm		20.3 mm rechts	33.7 mm anterior	52 mm superior
Werkzeuge > Punkte > Femurkopfmittelpunkt	76.5 mm	72.4 mm	15.5 mm		23.5 mm rechts	19.4 mm posterior	92.5 mm superior
Werkzeuge > Punkte > Femurachsenpunkt proximal	81.5 mm	61.6 mm	21.9 mm		28.5 mm rechts	8.6 mm posterior	86.1 mm superior
Werkzeuge > Punkte > Femurachsenpunkt distal	67.3 mm	22.6 mm	41.9 mm		14.3 mm rechts	30.4 mm anterior	66.1 mm superior
Werkzeuge > Punkte > Femur prox. proj. auf Ebene Femur coronar	81.5 mm	61.6 mm	21.9 mm		28.5 mm rechts	8.6 mm posterior	86.1 mm superior
Werkzeuge > Punkte > Femur Hals Basis proj. auf Ebene Femur coronar	80 mm	69.9 mm	19 mm		27 mm rechts	16.9 mm posterior	89 mm superior
Werkzeuge > Punkte > Femur Hals Basis manuell Pro	81.6 mm	61.7 mm	22 mm		28.6 mm rechts	8.7 mm posterior	86 mm superior
Werkzeuge > Punkte > Femur Hals Basis manuell	81.8 mm	62.4 mm	21.6 mm		28.8 mm rechts	9.4 mm posterior	86.4 mm superior
Werkzeuge > Punkte > Femur Hals Basis (ermittelt durch Proj. auf Ebene manuell)	79.5 mm	69.1 mm	17.1 mm		26.5 mm rechts	16.1 mm posterior	90.9 mm superior
Werkzeuge > Punkte > Femur Hals Basis (Ebene) proj. auf Ebene Femur axial	77.1 mm	62.5 mm	20.5 mm		24.1 mm rechts	9.5 mm posterior	87.5 mm superior
Werkzeuge > Punkte > Endpunkt Verlängerung der Senkrechten auf Kondylenachse	83.4 mm	64.7 mm	20.2 mm		30.4 mm rechts	11.7 mm posterior	87.8 mm superior
Werkzeuge > Punkte > Endpunkt Senkrechte auf Kondylenachse	65.1 mm	16.7 mm	45 mm		12.1 mm rechts	36.3 mm anterior	63 mm superior
Werkzeuge > Punkte > Ende der Verlängerung Senkrechte auf tibia vk (varus valgus)	58 mm	15.5 mm	59.9 mm		5 mm rechts	37.5 mm anterior	48.1 mm superior
Werkzeuge > Punkte > Ende der Senkrechte auf tibia hk (varus valgus)	66.6 mm	12.9 mm	62.4 mm		13.6 mm rechts	40.1 mm anterior	45.6 mm superior
Werkzeuge > Punkte > dist. Tibiavorderkante medial proj. auf Ebene tibia coronar (varus valgus)	65.3 mm	42.9 mm	127.1 mm		12.3 mm rechts	10.1 mm anterior	19.1 mm inferior
Werkzeuge > Punkte > dist. Tibiavorderkante medial proj. auf Ebene tibia coronar	65.1 mm	42.8 mm	126.9 mm		12.1 mm rechts	10.2 mm anterior	18.9 mm inferior
Werkzeuge > Punkte > dist. Tibiavorderkante medial proj. auf Ebene Tibia axial	63.3 mm	36.9 mm	123.6 mm		10.3 mm rechts	16.1 mm anterior	15.6 mm inferior
Werkzeuge > Punkte > dist. Tibiavorderkante medial (varus valgus)	65 mm	42.3 mm	127.3 mm		12 mm rechts	10.7 mm anterior	19.3 mm inferior
Werkzeuge > Punkte > dist. Tibiavorderkante medial	63.5 mm	39.1 mm	128.6 mm		10.5 mm rechts	13.9 mm anterior	20.6 mm inferior
Werkzeuge > Punkte > dist. Tibiavorderkante lateral proj. auf Ebene tibia coronar (varus valgus)	70.3 mm	40.7 mm	127.1 mm		17.3 mm rechts	12.3 mm anterior	19.1 mm inferior
Werkzeuge > Punkte > dist. Tibiavorderkante lateral proj. auf Ebene tibia coronar	71.4 mm	40.4 mm	127.5 mm		18.4 mm rechts	12.6 mm anterior	19.5 mm inferior
Werkzeuge > Punkte > dist. Tibiavorderkante lateral proj. auf Ebene Tibia axial	69.9 mm	35.3 mm	124.1 mm		16.9 mm rechts	17.7 mm anterior	16.1 mm inferior
Werkzeuge > Punkte > dist. Tibiavorderkante lateral (varus valgus)	70.5 mm	41.3 mm	126.8 mm		17.5 mm rechts	11.7 mm anterior	18.8 mm inferior
Werkzeuge > Punkte > dist. Tibiavorderkante lateral	70.1 mm	37.4 mm	128.9 mm		17.1 mm rechts	15.6 mm anterior	20.9 mm inferior
Werkzeuge > Punkte > AxPro_Kopfszentrum	73.3 mm	63.6 mm	20 mm		20.3 mm rechts	10.6 mm posterior	88 mm superior
Werkzeuge > Punkte > AxPro_Kondyle medial	78.8 mm	68.8 mm	34.1 mm		25.8 mm rechts	15.8 mm posterior	73.9 mm superior
Werkzeuge > Punkte > AxPro_Kondyle lateral	89.7 mm	64.3 mm	32.9 mm		36.7 mm rechts	11.3 mm posterior	75.1 mm superior
Werkzeuge > Linien > Verlängerung Senkrechte auf tibia vk (varus valgus)	7.7 mm	17.6 mm	46.1 mm	50 mm	7.7 mm links	17.6 mm anterior	46.1 mm superior	50 mm
Werkzeuge > Linien > Verlängerung der Senkrechten auf Kondylenachse	16 mm	42.1 mm	21.7 mm	50 mm	16 mm rechts	42.1 mm posterior	21.7 mm superior	50 mm
Werkzeuge > Linien > transkondyläre Achse	10.9 mm	4.7 mm	1.1 mm	11.9 mm	10.9 mm links	4.7 mm posterior	1.1 mm inferior	11.9 mm
Werkzeuge > Linien > Tibiaachse	1.4 mm	14 mm	32.1 mm	35.1 mm	1.4 mm links	14 mm anterior	32.1 mm superior	35.1 mm
Werkzeuge > Linien > Talusachse proj. auf Ebene Tibia axial	6 mm	1 mm	0.2 mm	6 mm	6 mm rechts	1 mm anterior	0.2 mm inferior	6 mm
Werkzeuge > Linien > Senkrechte auf Kondylenachse	2.3 mm	5.9 mm	3.1 mm	7 mm	2.3 mm links	5.9 mm anterior	3.1 mm inferior	7 mm
Werkzeuge > Linien > Senkrechte auf dist. Tibiavorderkante in Ebene tibia coronar (varus valgus)	3.5 mm	8 mm	21 mm	22.8 mm	3.5 mm rechts	8 mm posterior	21 mm inferior	22.8 mm
Werkzeuge > Linien > Senkrecht auf prox. Tibiahinterkante in Ebene tibia coronar (varus valgus)	0.9 mm	20.2 mm	43.6 mm	48.1 mm	0.9 mm rechts	20.2 mm anterior	43.6 mm superior	48.1 mm
Werkzeuge > Linien > prox. Tibiahinterkante proj. auf Ebene Tibia axial	5.2 mm	2 mm	0.6 mm	5.5 mm	5.2 mm links	2 mm posterior	0.6 mm superior	5.5 mm
Werkzeuge > Linien > prox. Tibiahinterkante proj auf Ebene tibia coronar (varus valgus)	10.4 mm	3.7 mm	1.9 mm	11.2 mm	10.4 mm links	3.7 mm posterior	1.9 mm superior	11.2 mm
Werkzeuge > Linien > prox. Tibiahinterkante proj auf Ebene tibia coronar	5.1 mm	2.2 mm	0 mm	5.6 mm	5.1 mm links	2.2 mm posterior	0 mm superior	5.6 mm
Werkzeuge > Linien > prox. Tibiahinterkante (varus valgus)	12 mm	0 mm	0.2 mm	12 mm	12 mm links	0 mm	0.2 mm superior	12 mm
Werkzeuge > Linien > prox. Tibiahinterkante	5.1 mm	2.2 mm	0 mm	5.6 mm	5.1 mm links	2.2 mm posterior	0 mm superior	5.6 mm
Werkzeuge > Linien > prox. femorale Längsachse	0.3 mm	0.8 mm	0.3 mm	0.9 mm	0.3 mm rechts	0.8 mm posterior	0.3 mm superior	0.9 mm
Werkzeuge > Linien > Kopfzentrum - Femur Hals Basis (manuell) Linie	5.3 mm	10 mm	6.1 mm	12.9 mm	5.3 mm rechts	10 mm anterior	6.1 mm inferior	12.9 mm
Werkzeuge > Linien > Kopfzentrum - Femur Hals Basis (durch Ebene) Linie	2.9 mm	3.3 mm	1.6 mm	4.7 mm	2.9 mm rechts	3.3 mm anterior	1.6 mm inferior	4.7 mm
Werkzeuge > Linien > Kondyle_Femur Hals Basis Prox	11 mm	4.6 mm	1.1 mm	11.9 mm	11 mm links	4.6 mm posterior	1.1 mm inferior	11.9 mm
Werkzeuge > Linien > Kondyle_AxPro_Kopfzentrum	11 mm	4.6 mm	1.1 mm	11.9 mm	11 mm links	4.6 mm posterior	1.1 mm inferior	11.9 mm
Werkzeuge > Linien > Kondylenachse proj. auf Ebene Femur coronar	10.9 mm	4.7 mm	1.1 mm	11.9 mm	10.9 mm rechts	4.7 mm anterior	1.1 mm superior	11.9 mm
Werkzeuge > Linien > Kondylenachse	10.9 mm	4.7 mm	1.1 mm	11.9 mm	10.9 mm rechts	4.7 mm anterior	1.1 mm superior	11.9 mm
Werkzeuge > Linien > Kondyle proj. auf Ebene Tibia axial	11 mm	3.7 mm	1.1 mm	11.7 mm	11 mm rechts	3.7 mm anterior	1.1 mm inferior	11.7 mm
Werkzeuge > Linien > Femurachse proj. auf Ebene Femur coronar
Werkzeuge > Linien > Femurachse Kopfzentrum	14.2 mm	39 mm	20 mm	46 mm	14.2 mm rechts	39 mm posterior	20 mm superior	46 mm
Werkzeuge > Linien > Femurachse	14.2 mm	39 mm	20 mm	46 mm	14.2 mm rechts	39 mm posterior	20 mm superior	46 mm
Werkzeuge > Linien > dist. Tibiavorderkante proj. auf Ebene tibia coronar (varus valgus)	5 mm	2.2 mm	0 mm	5.4 mm	5 mm links	2.2 mm posterior	0 mm inferior	5.4 mm
Werkzeuge > Linien > dist. Tibiavorderkante proj. auf Ebene tibia coronar	6.3 mm	2.5 mm	0.6 mm	6.8 mm	6.3 mm links	2.5 mm posterior	0.6 mm superior	6.8 mm
Werkzeuge > Linien > dist. Tibiavorderkante proj. auf Ebene Tibia axial	6.6 mm	1.7 mm	0.4 mm	6.8 mm	6.6 mm links	1.7 mm posterior	0.4 mm superior	6.8 mm
Werkzeuge > Linien > dist. Tibiavorderkante (varus valgus)	5.5 mm	1.1 mm	0.5 mm	5.6 mm	5.5 mm links	1.1 mm posterior	0.5 mm inferior	5.6 mm
Werkzeuge > Linien > dist. Tibiavorderkante	6.6 mm	1.7 mm	0.3 mm	6.8 mm	6.6 mm links	1.7 mm posterior	0.3 mm superior	6.8 mm
Werkzeuge > Linien > AxPro_Kondyle	11 mm	4.6 mm	1.1 mm	11.9 mm	11 mm links	4.6 mm posterior	1.1 mm inferior	11.9 mm
Werkzeuge > Winkel > Winkel Schenkelhalsachse Femurachse (mittels Ebene manuell)	87 °	178.1 °	117.6 °	123.6 °	87 °	178.1 °	117.6 °	123.6 °
Werkzeuge > Winkel > Winkel Schenkelhalsachse Femurachse (Femur Hals Basis manuell definiert)	103.6 °	175.8 °	132.2 °	137.6 °	103.6 °	175.8 °	132.2 °	137.6 °
Werkzeuge > Winkel > varus valgus Tibia proj.	10.6 °	4 °	26.1 °	10.7 °	10.6 °	4 °	26.1 °	10.7 °
Werkzeuge > Winkel > varus valgus Femur proj.	1 °	0.2 °	0.8 °	0.7 °	1 °	0.2 °	0.8 °	0.7 °
Werkzeuge > Winkel > Torsionswinkel proj. auf Ebene Tibia axial	3.2 °	3.2 °	6.8 °	7.4 °	3.2 °	3.2 °	6.8 °	7.4 °
Werkzeuge > Winkel > Tibiotalare Torsion (TTT) proj.	178 °	175.5 °	175.7 °	175.3 °	178 °	175.5 °	175.7 °	175.3 °
Werkzeuge > Winkel > FTR (femorotibial Rotation) proj.	1 °	0.7 °	2 °	2.2 °	1 °	0.7 °	2 °	2.2 °
Werkzeuge > Winkel > Antetorsionswinkel (über Ebene manuell bestimmt) proj	29.7 °	59.7 °	13.3 °	29.8 °	29.7 °	59.7 °	13.3 °	29.8 °
Werkzeuge > Winkel > Antetorsionswinkel (Femur Hals Basis manuell) proj	19.6 °	59.4 °	9.2 °	20.8 °	19.6 °	59.4 °	9.2 °	20.8 °
Werkzeuge > Ebenen > Tibia coronar
Werkzeuge > Ebenen > Tibia axial
Werkzeuge > Ebenen > Femur coronar
Werkzeuge > Ebenen > Femur axial
Werkzeuge > Ebenen > Ebene manuell
Werkzeuge > Polylinien > Punkte auf Kopf
Werkzeuge > Koordinatensysteme > ks tibia prox.
Werkzeuge > Koordinatensysteme > ks femur
Werkzeuge > Koordinatensysteme > ks
Werkzeuge > Koordinatensysteme > Kopie ks femur
Werkzeuge > Variablen > Kopfachsen_tmp	-100
Werkzeuge > Variablen > 300	300
Werkzeuge > Variablen > 50	50
Werkzeuge > Variablen > -50	-50
