# Supplementary material for: 3D Slicer open-source software plug-in for vector-based angle calculation of canine hind limb alignment in computed tomographic images
Source: PLoS One. 2024 Mar 29;19(3):e0283823. doi: 10.1371/journal.pone.0283823 (PMC10980227; doi:10.1371/journal.pone.0283823)
Supplement: S2 Data — (ZIP) [file pone.0283823.s002.zip › 54.csv]

Werkzeuge Name	Datensatzkoordinatensystem X	Datensatzkoordinatensystem Y	Datensatzkoordinatensystem Z	Datensatzkoordinatensystem 3D	Patientenkoordinatensystem X	Patientenkoordinatensystem Y	Patientenkoordinatensystem Z	Patientenkoordinatensystem 3D	Extra Wert X	Extra Wert Y	Extra Wert Z	Extra Wert 3D	Extra Wert Beschreibung
Ansichten > Ergebnisse varus valgus Tibia > varus valgus Tibia proj.	8.4 °	2.4 °	18.2 °	8 °	8.4 °	2.4 °	18.2 °	8 °
Ansichten > Ergebnisse varus valgus Femur > varus valgus Femur proj.	11.2 °	0.2 °	4.8 °	4.7 °	11.2 °	0.2 °	4.8 °	4.7 °
Ansichten > Ergebnisse Torsionswinkel Tibia > Torsionswinkel proj. auf Ebene Tibia axial	0.9 °	1.9 °	1.7 °	1.9 °	0.9 °	1.9 °	1.7 °	1.9 °
Ansichten > Ergebnisse FTR (femorotibiale Rotation) proj. > FTR (femorotibial Rotation) proj.	2.8 °	7.7 °	5.5 °	6.1 °	2.8 °	7.7 °	5.5 °	6.1 °
Ansichten > Ergebnisse AT-Winkel proj. > Winkel Schenkelhalsachse Femurachse (mittels Ebene manuell)	156.3 °	156.3 °	126.5 °	128.1 °	156.3 °	156.3 °	126.5 °	128.1 °
Ansichten > Ergebnisse AT-Winkel proj. > Winkel Schenkelhalsachse Femurachse (Femur Hals Basis manuell definiert)	166.3 °	161.5 °	141.7 °	142.3 °	166.3 °	161.5 °	141.7 °	142.3 °
Ansichten > Ergebnisse AT-Winkel proj. > Antetorsionswinkel (über Ebene manuell bestimmt) proj	23.3 °	69.8 °	4.7 °	23.3 °	23.3 °	69.8 °	4.7 °	23.3 °
Ansichten > Ergebnisse AT-Winkel proj. > Antetorsionswinkel (Femur Hals Basis manuell) proj	21.9 °	61.4 °	4.2 °	21.3 °	21.9 °	61.4 °	4.2 °	21.3 °
Ansichten > Ergebnis Tibiotalare Torsion (TTT) > Tibiotalare Torsion (TTT) proj.	0.2 °	0.5 °	0.4 °	0.5 °	0.2 °	0.5 °	0.4 °	0.5 °
Ansichten > Eingaben varus valgus Tibia > Tibiaachse proximal	27.2 mm	29.4 mm	93.8 mm		30.3 mm links	28.1 mm anterior	9.8 mm superior
Ansichten > Eingaben varus valgus Tibia > Tibiaachse distal	30.2 mm	45.3 mm	127.7 mm		27.3 mm links	12.2 mm anterior	24.2 mm inferior
Ansichten > Eingaben varus valgus Tibia > prox. Tibiahinterkante medial (varus valgus)	29.3 mm	22.9 mm	71.4 mm		28.2 mm links	34.6 mm anterior	32.1 mm superior
Ansichten > Eingaben varus valgus Tibia > prox. Tibiahinterkante medial	28.1 mm	27.4 mm	73.9 mm		29.4 mm links	30.1 mm anterior	29.6 mm superior
Ansichten > Eingaben varus valgus Tibia > prox. Tibiahinterkante lateral (varus valgus)	20.4 mm	26.1 mm	71.3 mm		37.1 mm links	31.4 mm anterior	32.2 mm superior
Ansichten > Eingaben varus valgus Tibia > prox. Tibiahinterkante lateral	21.1 mm	29.6 mm	73.5 mm		36.4 mm links	27.9 mm anterior	30 mm superior
Ansichten > Eingaben varus valgus Tibia > dist. Tibiavorderkante medial (varus valgus)	32.9 mm	47.2 mm	130.6 mm		24.6 mm links	10.3 mm anterior	27.1 mm inferior
Ansichten > Eingaben varus valgus Tibia > dist. Tibiavorderkante medial	32.5 mm	42.6 mm	131 mm		25 mm links	14.9 mm anterior	27.5 mm inferior
Ansichten > Eingaben varus valgus Tibia > dist. Tibiavorderkante lateral (varus valgus)	27.5 mm	47.2 mm	130.6 mm		30 mm links	10.3 mm anterior	27.1 mm inferior
Ansichten > Eingaben varus valgus Tibia > dist. Tibiavorderkante lateral	25.3 mm	44.8 mm	131 mm		32.2 mm links	12.7 mm anterior	27.5 mm inferior
Ansichten > Eingaben varus valgus Femur > Kondyle medial	30.3 mm	27.4 mm	68.1 mm		27.2 mm links	30.1 mm anterior	35.4 mm superior
Ansichten > Eingaben varus valgus Femur > Kondyle lateral	20.4 mm	29.1 mm	67.3 mm		37.1 mm links	28.4 mm anterior	36.2 mm superior
Ansichten > Eingaben varus valgus Femur > Femurachsenpunkt proximal	37.6 mm	68.4 mm	48.5 mm		19.9 mm links	10.9 mm posterior	55 mm superior
Ansichten > Eingaben varus valgus Femur > Femurachsenpunkt distal	28 mm	34.5 mm	55.5 mm		29.5 mm links	23 mm anterior	48 mm superior
Ansichten > Eingaben Tibiotalare Torsion (TTT) > Tibiaachse proximal	27.2 mm	29.4 mm	93.8 mm		30.3 mm links	28.1 mm anterior	9.8 mm superior
Ansichten > Eingaben Tibiotalare Torsion (TTT) > Tibiaachse distal	30.2 mm	45.3 mm	127.7 mm		27.3 mm links	12.2 mm anterior	24.2 mm inferior
Ansichten > Eingaben Tibiotalare Torsion (TTT) > Talus medial	31.4 mm	44.6 mm	134.6 mm		26.1 mm links	12.9 mm anterior	31.1 mm inferior
Ansichten > Eingaben Tibiotalare Torsion (TTT) > Talus lateral	26.2 mm	46.2 mm	134.8 mm		31.3 mm links	11.3 mm anterior	31.3 mm inferior
Ansichten > Eingaben Tibiotalare Torsion (TTT) > dist. Tibiavorderkante medial	32.5 mm	42.6 mm	131 mm		25 mm links	14.9 mm anterior	27.5 mm inferior
Ansichten > Eingaben Tibiotalare Torsion (TTT) > dist. Tibiavorderkante lateral	25.3 mm	44.8 mm	131 mm		32.2 mm links	12.7 mm anterior	27.5 mm inferior
Ansichten > Eingaben Tibia Torsionswinkel > Tibiaachse proximal	27.2 mm	29.4 mm	93.8 mm		30.3 mm links	28.1 mm anterior	9.8 mm superior
Ansichten > Eingaben Tibia Torsionswinkel > Tibiaachse distal	30.2 mm	45.3 mm	127.7 mm		27.3 mm links	12.2 mm anterior	24.2 mm inferior
Ansichten > Eingaben Tibia Torsionswinkel > prox. Tibiahinterkante medial	28.1 mm	27.4 mm	73.9 mm		29.4 mm links	30.1 mm anterior	29.6 mm superior
Ansichten > Eingaben Tibia Torsionswinkel > prox. Tibiahinterkante lateral	21.1 mm	29.6 mm	73.5 mm		36.4 mm links	27.9 mm anterior	30 mm superior
Ansichten > Eingaben Tibia Torsionswinkel > dist. Tibiavorderkante medial	32.5 mm	42.6 mm	131 mm		25 mm links	14.9 mm anterior	27.5 mm inferior
Ansichten > Eingaben Tibia Torsionswinkel > dist. Tibiavorderkante lateral	25.3 mm	44.8 mm	131 mm		32.2 mm links	12.7 mm anterior	27.5 mm inferior
Ansichten > Eingaben FTR (femorotibiale Rotation) proj. > Tibiaachse proximal	27.2 mm	29.4 mm	93.8 mm		30.3 mm links	28.1 mm anterior	9.8 mm superior
Ansichten > Eingaben FTR (femorotibiale Rotation) proj. > Tibiaachse distal	30.2 mm	45.3 mm	127.7 mm		27.3 mm links	12.2 mm anterior	24.2 mm inferior
Ansichten > Eingaben FTR (femorotibiale Rotation) proj. > prox. Tibiahinterkante medial	28.1 mm	27.4 mm	73.9 mm		29.4 mm links	30.1 mm anterior	29.6 mm superior
Ansichten > Eingaben FTR (femorotibiale Rotation) proj. > prox. Tibiahinterkante lateral	21.1 mm	29.6 mm	73.5 mm		36.4 mm links	27.9 mm anterior	30 mm superior
Ansichten > Eingaben FTR (femorotibiale Rotation) proj. > Kondyle medial	30.3 mm	27.4 mm	68.1 mm		27.2 mm links	30.1 mm anterior	35.4 mm superior
Ansichten > Eingaben FTR (femorotibiale Rotation) proj. > Kondyle lateral	20.4 mm	29.1 mm	67.3 mm		37.1 mm links	28.4 mm anterior	36.2 mm superior
Ansichten > Eingaben AT Winkel proj. > Kondyle medial	30.3 mm	27.4 mm	68.1 mm		27.2 mm links	30.1 mm anterior	35.4 mm superior
Ansichten > Eingaben AT Winkel proj. > Kondyle lateral	20.4 mm	29.1 mm	67.3 mm		37.1 mm links	28.4 mm anterior	36.2 mm superior
Ansichten > Eingaben AT Winkel proj. > Femurkopfmittelpunkt	48.9 mm	79.4 mm	43.2 mm		8.6 mm links	21.9 mm posterior	60.3 mm superior
Ansichten > Eingaben AT Winkel proj. > Femurachsenpunkt proximal	37.6 mm	68.4 mm	48.5 mm		19.9 mm links	10.9 mm posterior	55 mm superior
Ansichten > Eingaben AT Winkel proj. > Femurachsenpunkt distal	28 mm	34.5 mm	55.5 mm		29.5 mm links	23 mm anterior	48 mm superior
Ansichten > Eingaben AT Winkel proj. > Femur Hals Basis manuell	38.3 mm	71.8 mm	47.5 mm		19.2 mm links	14.3 mm posterior	56 mm superior
Ansichten > Eingaben AT Winkel proj. > Femur Hals Basis (ermittelt durch Proj. auf Ebene manuell)	41.9 mm	76.7 mm	44.4 mm		15.6 mm links	19.2 mm posterior	59.1 mm superior
Ansichten > Eingaben AT Winkel proj. > Ebene manuell
Ansichten > Eingaben AT Winkel proj. > Punkte auf Kopf
Ansichten > Ansicht Werkzeuge varus valgus Tibia > tmp zur Definition der Senkrechten auf tibia vk und hk	28.7 mm	37.4 mm	110.7 mm		28.8 mm links	20.1 mm anterior	7.2 mm inferior
Ansichten > Ansicht Werkzeuge varus valgus Tibia > tmp proj. auf Ebene tibia coronar	28.7 mm	37.4 mm	110.7 mm		28.8 mm links	20.1 mm anterior	7.2 mm inferior
Ansichten > Ansicht Werkzeuge varus valgus Tibia > Tibiaachse proximal	27.2 mm	29.4 mm	93.8 mm		30.3 mm links	28.1 mm anterior	9.8 mm superior
Ansichten > Ansicht Werkzeuge varus valgus Tibia > Tibiaachse distal	30.2 mm	45.3 mm	127.7 mm		27.3 mm links	12.2 mm anterior	24.2 mm inferior
Ansichten > Ansicht Werkzeuge varus valgus Tibia > prox. Tibiahinterkante medial proj. auf Ebene tibia coronar (varus valgus)	27.9 mm	19 mm	73.4 mm		29.6 mm links	38.5 mm anterior	30.1 mm superior
Ansichten > Ansicht Werkzeuge varus valgus Tibia > prox. Tibiahinterkante medial (varus valgus)	29.3 mm	22.9 mm	71.4 mm		28.2 mm links	34.6 mm anterior	32.1 mm superior
Ansichten > Ansicht Werkzeuge varus valgus Tibia > prox. Tibiahinterkante lateral proj. auf Ebene tibia coronar (varus valgus)	19 mm	22.1 mm	73.3 mm		38.5 mm links	35.4 mm anterior	30.2 mm superior
Ansichten > Ansicht Werkzeuge varus valgus Tibia > prox. Tibiahinterkante lateral (varus valgus)	20.4 mm	26.1 mm	71.3 mm		37.1 mm links	31.4 mm anterior	32.2 mm superior
Ansichten > Ansicht Werkzeuge varus valgus Tibia > Ende der Verlängerung Senkrechte auf tibia vk (varus valgus)	28.7 mm	15 mm	66 mm		28.8 mm links	42.5 mm anterior	37.5 mm superior
Ansichten > Ansicht Werkzeuge varus valgus Tibia > Ende der Senkrechte auf tibia hk (varus valgus)	23.2 mm	20.6 mm	73.4 mm		34.3 mm links	36.9 mm anterior	30.1 mm superior
Ansichten > Ansicht Werkzeuge varus valgus Tibia > dist. Tibiavorderkante medial proj. auf Ebene tibia coronar (varus valgus)	32.6 mm	46.2 mm	131.1 mm		24.9 mm links	11.3 mm anterior	27.6 mm inferior
Ansichten > Ansicht Werkzeuge varus valgus Tibia > dist. Tibiavorderkante medial (varus valgus)	32.9 mm	47.2 mm	130.6 mm		24.6 mm links	10.3 mm anterior	27.1 mm inferior
Ansichten > Ansicht Werkzeuge varus valgus Tibia > dist. Tibiavorderkante lateral proj. auf Ebene tibia coronar (varus valgus)	27.6 mm	47.6 mm	130.4 mm		29.9 mm links	9.9 mm anterior	26.9 mm inferior
Ansichten > Ansicht Werkzeuge varus valgus Tibia > dist. Tibiavorderkante lateral (varus valgus)	27.5 mm	47.2 mm	130.6 mm		30 mm links	10.3 mm anterior	27.1 mm inferior
Ansichten > Ansicht Werkzeuge varus valgus Tibia > Verlängerung Senkrechte auf tibia vk (varus valgus)	0 mm	22.3 mm	44.7 mm	50 mm	0 mm	22.3 mm anterior	44.7 mm superior	50 mm
Ansichten > Ansicht Werkzeuge varus valgus Tibia > Tibiaachse	3.1 mm	15.9 mm	33.9 mm	37.6 mm	3.1 mm links	15.9 mm anterior	33.9 mm superior	37.6 mm
Ansichten > Ansicht Werkzeuge varus valgus Tibia > Senkrechte auf dist. Tibiavorderkante in Ebene tibia coronar (varus valgus)	0 mm	9.9 mm	19.8 mm	22.1 mm	0 mm	9.9 mm posterior	19.8 mm inferior	22.1 mm
Ansichten > Ansicht Werkzeuge varus valgus Tibia > Senkrecht auf prox. Tibiahinterkante in Ebene tibia coronar (varus valgus)	5.5 mm	16.7 mm	37.4 mm	41.3 mm	5.5 mm links	16.7 mm anterior	37.4 mm superior	41.3 mm
Ansichten > Ansicht Werkzeuge varus valgus Tibia > prox. Tibiahinterkante proj auf Ebene tibia coronar (varus valgus)	8.9 mm	3.1 mm	0.1 mm	9.4 mm	8.9 mm rechts	3.1 mm anterior	0.1 mm inferior	9.4 mm
Ansichten > Ansicht Werkzeuge varus valgus Tibia > prox. Tibiahinterkante (varus valgus)	8.9 mm	3.1 mm	0.1 mm	9.4 mm	8.9 mm rechts	3.1 mm anterior	0.1 mm inferior	9.4 mm
Ansichten > Ansicht Werkzeuge varus valgus Tibia > dist. Tibiavorderkante proj. auf Ebene tibia coronar (varus valgus)	5 mm	1.4 mm	0.7 mm	5.2 mm	5 mm rechts	1.4 mm anterior	0.7 mm inferior	5.2 mm
Ansichten > Ansicht Werkzeuge varus valgus Tibia > dist. Tibiavorderkante (varus valgus)	5.5 mm	0 mm	0 mm	5.5 mm	5.5 mm rechts	0 mm	0 mm	5.5 mm
Ansichten > Ansicht Werkzeuge varus valgus Tibia > varus valgus Tibia proj.	8.4 °	2.4 °	18.2 °	8 °	8.4 °	2.4 °	18.2 °	8 °
Ansichten > Ansicht Werkzeuge varus valgus Tibia > Tibia coronar
Ansichten > Ansicht Werkzeuge varus valgus Tibia > ks tibia prox.
Ansichten > Ansicht Werkzeuge varus valgus Femur > Kondyle medial proj. auf Ebene Femur coronar	30.7 mm	25.1 mm	57.7 mm		26.8 mm links	32.4 mm anterior	45.8 mm superior
Ansichten > Ansicht Werkzeuge varus valgus Femur > Kondyle medial	30.3 mm	27.4 mm	68.1 mm		27.2 mm links	30.1 mm anterior	35.4 mm superior
Ansichten > Ansicht Werkzeuge varus valgus Femur > Kondyle lateral proj auf Ebene Femur coronar	20.9 mm	26.8 mm	56.9 mm		36.6 mm links	30.7 mm anterior	46.6 mm superior
Ansichten > Ansicht Werkzeuge varus valgus Femur > Kondyle lateral	20.4 mm	29.1 mm	67.3 mm		37.1 mm links	28.4 mm anterior	36.2 mm superior
Ansichten > Ansicht Werkzeuge varus valgus Femur > Femurachsenpunkt proximal	37.6 mm	68.4 mm	48.5 mm		19.9 mm links	10.9 mm posterior	55 mm superior
Ansichten > Ansicht Werkzeuge varus valgus Femur > Femurachsenpunkt distal	28 mm	34.5 mm	55.5 mm		29.5 mm links	23 mm anterior	48 mm superior
Ansichten > Ansicht Werkzeuge varus valgus Femur > Femur prox. proj. auf Ebene Femur coronar	37.6 mm	68.4 mm	48.5 mm		19.9 mm links	10.9 mm posterior	55 mm superior
Ansichten > Ansicht Werkzeuge varus valgus Femur > Endpunkt Verlängerung der Senkrechten auf Kondylenachse	37.3 mm	82.5 mm	45.4 mm		20.2 mm links	25 mm posterior	58.1 mm superior
Ansichten > Ansicht Werkzeuge varus valgus Femur > Endpunkt Senkrechte auf Kondylenachse	26.3 mm	25.9 mm	57.3 mm		31.2 mm links	31.6 mm anterior	46.2 mm superior
Ansichten > Ansicht Werkzeuge varus valgus Femur > Verlängerung der Senkrechten auf Kondylenachse	9.4 mm	48.1 mm	10.1 mm	50 mm	9.4 mm rechts	48.1 mm posterior	10.1 mm superior	50 mm
Ansichten > Ansicht Werkzeuge varus valgus Femur > Senkrechte auf Kondylenachse	1.7 mm	8.6 mm	1.8 mm	8.9 mm	1.7 mm links	8.6 mm anterior	1.8 mm inferior	8.9 mm
Ansichten > Ansicht Werkzeuge varus valgus Femur > Kondylenachse proj. auf Ebene Femur coronar	9.8 mm	1.7 mm	0.8 mm	10 mm	9.8 mm links	1.7 mm posterior	0.8 mm superior	10 mm
Ansichten > Ansicht Werkzeuge varus valgus Femur > Kondylenachse	9.8 mm	1.7 mm	0.8 mm	10 mm	9.8 mm links	1.7 mm posterior	0.8 mm superior	10 mm
Ansichten > Ansicht Werkzeuge varus valgus Femur > Femurachse proj. auf Ebene Femur coronar
Ansichten > Ansicht Werkzeuge varus valgus Femur > Femurachse	9.6 mm	33.9 mm	7 mm	36 mm	9.6 mm rechts	33.9 mm posterior	7 mm superior	36 mm
Ansichten > Ansicht Werkzeuge varus valgus Femur > varus valgus Femur proj.	11.2 °	0.2 °	4.8 °	4.7 °	11.2 °	0.2 °	4.8 °	4.7 °
Ansichten > Ansicht Werkzeuge varus valgus Femur > Femur coronar
Ansichten > Ansicht Werkzeuge varus valgus Femur > ks femur
Ansichten > Ansicht Werkzeuge Torsionswinkel Tibia > Tibiaachse proximal	27.2 mm	29.4 mm	93.8 mm		30.3 mm links	28.1 mm anterior	9.8 mm superior
Ansichten > Ansicht Werkzeuge Torsionswinkel Tibia > Tibiaachse distal	30.2 mm	45.3 mm	127.7 mm		27.3 mm links	12.2 mm anterior	24.2 mm inferior
Ansichten > Ansicht Werkzeuge Torsionswinkel Tibia > prox. Tibiahinterkante medial proj. auf Ebene Tibia axial	32.7 mm	51.2 mm	124.7 mm		24.8 mm links	6.3 mm anterior	21.2 mm inferior
Ansichten > Ansicht Werkzeuge Torsionswinkel Tibia > prox. Tibiahinterkante medial	28.1 mm	27.4 mm	73.9 mm		29.4 mm links	30.1 mm anterior	29.6 mm superior
Ansichten > Ansicht Werkzeuge Torsionswinkel Tibia > prox. Tibiahinterkante lateral proj. auf Ebene Tibia axial	25.7 mm	53.4 mm	124.3 mm		31.8 mm links	4.1 mm anterior	20.8 mm inferior
Ansichten > Ansicht Werkzeuge Torsionswinkel Tibia > prox. Tibiahinterkante lateral	21.1 mm	29.6 mm	73.5 mm		36.4 mm links	27.9 mm anterior	30 mm superior
Ansichten > Ansicht Werkzeuge Torsionswinkel Tibia > dist. Tibiavorderkante medial proj. auf Ebene Tibia axial	32.3 mm	41.7 mm	129.2 mm		25.2 mm links	15.8 mm anterior	25.7 mm inferior
Ansichten > Ansicht Werkzeuge Torsionswinkel Tibia > dist. Tibiavorderkante medial	32.5 mm	42.6 mm	131 mm		25 mm links	14.9 mm anterior	27.5 mm inferior
Ansichten > Ansicht Werkzeuge Torsionswinkel Tibia > dist. Tibiavorderkante lateral proj. auf Ebene Tibia axial	25.1 mm	43.7 mm	128.9 mm		32.4 mm links	13.8 mm anterior	25.4 mm inferior
Ansichten > Ansicht Werkzeuge Torsionswinkel Tibia > dist. Tibiavorderkante lateral	25.3 mm	44.8 mm	131 mm		32.2 mm links	12.7 mm anterior	27.5 mm inferior
Ansichten > Ansicht Werkzeuge Torsionswinkel Tibia > prox. Tibiahinterkante proj. auf Ebene Tibia axial	7 mm	2.2 mm	0.4 mm	7.4 mm	7 mm rechts	2.2 mm anterior	0.4 mm inferior	7.4 mm
Ansichten > Ansicht Werkzeuge Torsionswinkel Tibia > prox. Tibiahinterkante	7 mm	2.2 mm	0.4 mm	7.4 mm	7 mm rechts	2.2 mm anterior	0.4 mm inferior	7.4 mm
Ansichten > Ansicht Werkzeuge Torsionswinkel Tibia > dist. Tibiavorderkante proj. auf Ebene Tibia axial	7.2 mm	2.1 mm	0.3 mm	7.5 mm	7.2 mm rechts	2.1 mm anterior	0.3 mm inferior	7.5 mm
Ansichten > Ansicht Werkzeuge Torsionswinkel Tibia > dist. Tibiavorderkante	7.2 mm	2.2 mm	0 mm	7.5 mm	7.2 mm rechts	2.2 mm anterior	0 mm	7.5 mm
Ansichten > Ansicht Werkzeuge Torsionswinkel Tibia > Torsionswinkel proj. auf Ebene Tibia axial	0.9 °	1.9 °	1.7 °	1.9 °	0.9 °	1.9 °	1.7 °	1.9 °
Ansichten > Ansicht Werkzeuge Torsionswinkel Tibia > Tibia axial
Ansichten > Ansicht Werkzeuge Torsionswinkel Tibia > ks tibia prox.
Ansichten > Ansicht Werkzeuge Tibiotalare Torsion (TTT) > Tibiaachse proximal	27.2 mm	29.4 mm	93.8 mm		30.3 mm links	28.1 mm anterior	9.8 mm superior
Ansichten > Ansicht Werkzeuge Tibiotalare Torsion (TTT) > Tibiaachse distal	30.2 mm	45.3 mm	127.7 mm		27.3 mm links	12.2 mm anterior	24.2 mm inferior
Ansichten > Ansicht Werkzeuge Tibiotalare Torsion (TTT) > Talus medial proj. auf Ebene Tibia axial	30.9 mm	42 mm	129.1 mm		26.6 mm links	15.5 mm anterior	25.6 mm inferior
Ansichten > Ansicht Werkzeuge Tibiotalare Torsion (TTT) > Talus medial	31.4 mm	44.6 mm	134.6 mm		26.1 mm links	12.9 mm anterior	31.1 mm inferior
Ansichten > Ansicht Werkzeuge Tibiotalare Torsion (TTT) > Talus lateral proj. auf Ebene Tibia axial	25.7 mm	43.5 mm	128.9 mm		31.8 mm links	14 mm anterior	25.4 mm inferior
Ansichten > Ansicht Werkzeuge Tibiotalare Torsion (TTT) > Talus lateral	26.2 mm	46.2 mm	134.8 mm		31.3 mm links	11.3 mm anterior	31.3 mm inferior
Ansichten > Ansicht Werkzeuge Tibiotalare Torsion (TTT) > dist. Tibiavorderkante medial proj. auf Ebene Tibia axial	32.3 mm	41.7 mm	129.2 mm		25.2 mm links	15.8 mm anterior	25.7 mm inferior
Ansichten > Ansicht Werkzeuge Tibiotalare Torsion (TTT) > dist. Tibiavorderkante medial	32.5 mm	42.6 mm	131 mm		25 mm links	14.9 mm anterior	27.5 mm inferior
Ansichten > Ansicht Werkzeuge Tibiotalare Torsion (TTT) > dist. Tibiavorderkante lateral proj. auf Ebene Tibia axial	25.1 mm	43.7 mm	128.9 mm		32.4 mm links	13.8 mm anterior	25.4 mm inferior
Ansichten > Ansicht Werkzeuge Tibiotalare Torsion (TTT) > dist. Tibiavorderkante lateral	25.3 mm	44.8 mm	131 mm		32.2 mm links	12.7 mm anterior	27.5 mm inferior
Ansichten > Ansicht Werkzeuge Tibiotalare Torsion (TTT) > Talusachse proj. auf Ebene Tibia axial	5.3 mm	1.4 mm	0.2 mm	5.5 mm	5.3 mm links	1.4 mm posterior	0.2 mm superior	5.5 mm
Ansichten > Ansicht Werkzeuge Tibiotalare Torsion (TTT) > dist. Tibiavorderkante proj. auf Ebene Tibia axial	7.2 mm	2.1 mm	0.3 mm	7.5 mm	7.2 mm rechts	2.1 mm anterior	0.3 mm inferior	7.5 mm
Ansichten > Ansicht Werkzeuge Tibiotalare Torsion (TTT) > Tibiotalare Torsion (TTT) proj.	0.2 °	0.5 °	0.4 °	0.5 °	0.2 °	0.5 °	0.4 °	0.5 °
Ansichten > Ansicht Werkzeuge Tibiotalare Torsion (TTT) > Tibia axial
Ansichten > Ansicht Werkzeuge Tibiotalare Torsion (TTT) > ks tibia prox.
Ansichten > Ansicht Werkzeuge FTR > prox. Tibiahinterkante medial proj. auf Ebene Tibia axial	32.7 mm	51.2 mm	124.7 mm		24.8 mm links	6.3 mm anterior	21.2 mm inferior
Ansichten > Ansicht Werkzeuge FTR > prox. Tibiahinterkante medial	28.1 mm	27.4 mm	73.9 mm		29.4 mm links	30.1 mm anterior	29.6 mm superior
Ansichten > Ansicht Werkzeuge FTR > prox. Tibiahinterkante lateral proj. auf Ebene Tibia axial	25.7 mm	53.4 mm	124.3 mm		31.8 mm links	4.1 mm anterior	20.8 mm inferior
Ansichten > Ansicht Werkzeuge FTR > prox. Tibiahinterkante lateral	21.1 mm	29.6 mm	73.5 mm		36.4 mm links	27.9 mm anterior	30 mm superior
Ansichten > Ansicht Werkzeuge FTR > Kondyle medial proj. auf Ebene Tibia axial	35.2 mm	53.3 mm	123.5 mm		22.3 mm links	4.2 mm anterior	20 mm inferior
Ansichten > Ansicht Werkzeuge FTR > Kondyle medial	30.3 mm	27.4 mm	68.1 mm		27.2 mm links	30.1 mm anterior	35.4 mm superior
Ansichten > Ansicht Werkzeuge FTR > Kondyle lateral proj auf Ebene Tibia axial	25.5 mm	55.4 mm	123.4 mm		32 mm links	2.1 mm anterior	19.9 mm inferior
Ansichten > Ansicht Werkzeuge FTR > Kondyle lateral	20.4 mm	29.1 mm	67.3 mm		37.1 mm links	28.4 mm anterior	36.2 mm superior
Ansichten > Ansicht Werkzeuge FTR > prox. Tibiahinterkante proj. auf Ebene Tibia axial	7 mm	2.2 mm	0.4 mm	7.4 mm	7 mm rechts	2.2 mm anterior	0.4 mm inferior	7.4 mm
Ansichten > Ansicht Werkzeuge FTR > prox. Tibiahinterkante	7 mm	2.2 mm	0.4 mm	7.4 mm	7 mm rechts	2.2 mm anterior	0.4 mm inferior	7.4 mm
Ansichten > Ansicht Werkzeuge FTR > Kondylenachse	9.8 mm	1.7 mm	0.8 mm	10 mm	9.8 mm links	1.7 mm posterior	0.8 mm superior	10 mm
Ansichten > Ansicht Werkzeuge FTR > Kondyle proj. auf Ebene Tibia axial	9.8 mm	2.1 mm	0.1 mm	10 mm	9.8 mm links	2.1 mm posterior	0.1 mm superior	10 mm
Ansichten > Ansicht Werkzeuge FTR > FTR (femorotibial Rotation) proj.	2.8 °	7.7 °	5.5 °	6.1 °	2.8 °	7.7 °	5.5 °	6.1 °
Ansichten > Ansicht Werkzeuge FTR > Tibia axial
Ansichten > Ansicht Werkzeuge FTR > ks tibia prox.
Ansichten > Ansicht Werkzeuge AT-Winkel (best. mittels Ebene) > tmp A	47 mm	65.9 mm	49.2 mm		10.5 mm links	8.4 mm posterior	54.3 mm superior
Ansichten > Ansicht Werkzeuge AT-Winkel (best. mittels Ebene) > TMP6	54.6 mm	63.3 mm	47 mm		2.9 mm links	5.8 mm posterior	56.5 mm superior
Ansichten > Ansicht Werkzeuge AT-Winkel (best. mittels Ebene) > TMP5	58.5 mm	113.4 mm	36.2 mm		1 mm rechts	55.9 mm posterior	67.3 mm superior
Ansichten > Ansicht Werkzeuge AT-Winkel (best. mittels Ebene) > Kondyle medial	30.3 mm	27.4 mm	68.1 mm		27.2 mm links	30.1 mm anterior	35.4 mm superior
Ansichten > Ansicht Werkzeuge AT-Winkel (best. mittels Ebene) > Kondyle lateral	20.4 mm	29.1 mm	67.3 mm		37.1 mm links	28.4 mm anterior	36.2 mm superior
Ansichten > Ansicht Werkzeuge AT-Winkel (best. mittels Ebene) > Femurkopfmittelpunkt	48.9 mm	79.4 mm	43.2 mm		8.6 mm links	21.9 mm posterior	60.3 mm superior
Ansichten > Ansicht Werkzeuge AT-Winkel (best. mittels Ebene) > Femurachsenpunkt proximal	37.6 mm	68.4 mm	48.5 mm		19.9 mm links	10.9 mm posterior	55 mm superior
Ansichten > Ansicht Werkzeuge AT-Winkel (best. mittels Ebene) > Femurachsenpunkt distal	28 mm	34.5 mm	55.5 mm		29.5 mm links	23 mm anterior	48 mm superior
Ansichten > Ansicht Werkzeuge AT-Winkel (best. mittels Ebene) > Femur Hals Basis manuell Pro	37.4 mm	68.4 mm	48.2 mm		20.1 mm links	10.9 mm posterior	55.3 mm superior
Ansichten > Ansicht Werkzeuge AT-Winkel (best. mittels Ebene) > Femur Hals Basis manuell	38.3 mm	71.8 mm	47.5 mm		19.2 mm links	14.3 mm posterior	56 mm superior
Ansichten > Ansicht Werkzeuge AT-Winkel (best. mittels Ebene) > Femur Hals Basis (ermittelt durch Proj. auf Ebene manuell)	41.9 mm	76.7 mm	44.4 mm		15.6 mm links	19.2 mm posterior	59.1 mm superior
Ansichten > Ansicht Werkzeuge AT-Winkel (best. mittels Ebene) > Femur Hals Basis (Ebene) proj. auf Ebene Femur axial	39.3 mm	67.5 mm	46.3 mm		18.2 mm links	10 mm posterior	57.2 mm superior
Ansichten > Ansicht Werkzeuge AT-Winkel (best. mittels Ebene) > AxPro_Kopfszentrum	45 mm	65.8 mm	46 mm		12.5 mm links	8.3 mm posterior	57.5 mm superior
Ansichten > Ansicht Werkzeuge AT-Winkel (best. mittels Ebene) > AxPro_Kondyle medial	42.2 mm	69.4 mm	59.4 mm		15.3 mm links	11.9 mm posterior	44.1 mm superior
Ansichten > Ansicht Werkzeuge AT-Winkel (best. mittels Ebene) > AxPro_Kondyle lateral	32.6 mm	71.9 mm	58.4 mm		24.9 mm links	14.4 mm posterior	45.1 mm superior
Ansichten > Ansicht Werkzeuge AT-Winkel (best. mittels Ebene) > Kopfzentrum - Femur Hals Basis (manuell) Linie	10.6 mm	7.6 mm	4.3 mm	13.7 mm	10.6 mm links	7.6 mm anterior	4.3 mm inferior	13.7 mm
Ansichten > Ansicht Werkzeuge AT-Winkel (best. mittels Ebene) > Kopfzentrum - Femur Hals Basis (durch Ebene) Linie	7 mm	2.8 mm	1.1 mm	7.6 mm	7 mm links	2.8 mm anterior	1.1 mm inferior	7.6 mm
Ansichten > Ansicht Werkzeuge AT-Winkel (best. mittels Ebene) > Kondyle_Femur Hals Basis Prox	9.6 mm	2.5 mm	1 mm	10 mm	9.6 mm rechts	2.5 mm anterior	1 mm inferior	10 mm
Ansichten > Ansicht Werkzeuge AT-Winkel (best. mittels Ebene) > Kondyle_AxPro_Kopfzentrum	9.6 mm	2.5 mm	1 mm	10 mm	9.6 mm rechts	2.5 mm anterior	1 mm inferior	10 mm
Ansichten > Ansicht Werkzeuge AT-Winkel (best. mittels Ebene) > Femurachse Kopfzentrum	9.6 mm	33.9 mm	7 mm	36 mm	9.6 mm rechts	33.9 mm posterior	7 mm superior	36 mm
Ansichten > Ansicht Werkzeuge AT-Winkel (best. mittels Ebene) > Femurachse	9.6 mm	33.9 mm	7 mm	36 mm	9.6 mm rechts	33.9 mm posterior	7 mm superior	36 mm
Ansichten > Ansicht Werkzeuge AT-Winkel (best. mittels Ebene) > AxPro_Kondyle	9.6 mm	2.5 mm	1 mm	10 mm	9.6 mm rechts	2.5 mm anterior	1 mm inferior	10 mm
Ansichten > Ansicht Werkzeuge AT-Winkel (best. mittels Ebene) > Winkel Schenkelhalsachse Femurachse (mittels Ebene manuell)	156.3 °	156.3 °	126.5 °	128.1 °	156.3 °	156.3 °	126.5 °	128.1 °
Ansichten > Ansicht Werkzeuge AT-Winkel (best. mittels Ebene) > Winkel Schenkelhalsachse Femurachse (Femur Hals Basis manuell definiert)	166.3 °	161.5 °	141.7 °	142.3 °	166.3 °	161.5 °	141.7 °	142.3 °
Ansichten > Ansicht Werkzeuge AT-Winkel (best. mittels Ebene) > Antetorsionswinkel (über Ebene manuell bestimmt) proj	23.3 °	69.8 °	4.7 °	23.3 °	23.3 °	69.8 °	4.7 °	23.3 °
Ansichten > Ansicht Werkzeuge AT-Winkel (best. mittels Ebene) > Antetorsionswinkel (Femur Hals Basis manuell) proj	21.9 °	61.4 °	4.2 °	21.3 °	21.9 °	61.4 °	4.2 °	21.3 °
Ansichten > Ansicht Werkzeuge AT-Winkel (best. mittels Ebene) > Femur axial
Ansichten > Ansicht Werkzeuge AT-Winkel (best. mittels Ebene) > Ebene manuell
Ansichten > Ansicht Werkzeuge AT-Winkel (best. mittels Ebene) > ks femur
Ansichten > Ansicht Werkzeuge AT-Winkel (best. mittels Ebene) > Kopie ks femur
Ansichten > Ansicht Werkzeuge AT-Winkel (best. mittels Ebene) > Punkte auf Kopf
Werkzeuge > Punkte > tmp zur Definition der Senkrechten auf tibia vk und hk	28.7 mm	37.4 mm	110.7 mm		28.8 mm links	20.1 mm anterior	7.2 mm inferior
Werkzeuge > Punkte > tmp proj. auf Ebene tibia coronar	28.7 mm	37.4 mm	110.7 mm		28.8 mm links	20.1 mm anterior	7.2 mm inferior
Werkzeuge > Punkte > tmp A	47 mm	65.9 mm	49.2 mm		10.5 mm links	8.4 mm posterior	54.3 mm superior
Werkzeuge > Punkte > TMP6	54.6 mm	63.3 mm	47 mm		2.9 mm links	5.8 mm posterior	56.5 mm superior
Werkzeuge > Punkte > TMP5	58.5 mm	113.4 mm	36.2 mm		1 mm rechts	55.9 mm posterior	67.3 mm superior
Werkzeuge > Punkte > Tibiaachse proximal	27.2 mm	29.4 mm	93.8 mm		30.3 mm links	28.1 mm anterior	9.8 mm superior
Werkzeuge > Punkte > Tibiaachse distal	30.2 mm	45.3 mm	127.7 mm		27.3 mm links	12.2 mm anterior	24.2 mm inferior
Werkzeuge > Punkte > Talus medial proj. auf Ebene Tibia axial	30.9 mm	42 mm	129.1 mm		26.6 mm links	15.5 mm anterior	25.6 mm inferior
Werkzeuge > Punkte > Talus medial	31.4 mm	44.6 mm	134.6 mm		26.1 mm links	12.9 mm anterior	31.1 mm inferior
Werkzeuge > Punkte > Talus lateral proj. auf Ebene Tibia axial	25.7 mm	43.5 mm	128.9 mm		31.8 mm links	14 mm anterior	25.4 mm inferior
Werkzeuge > Punkte > Talus lateral	26.2 mm	46.2 mm	134.8 mm		31.3 mm links	11.3 mm anterior	31.3 mm inferior
Werkzeuge > Punkte > prox. Tibiahinterkante medial proj. auf Ebene tibia coronar (varus valgus)	27.9 mm	19 mm	73.4 mm		29.6 mm links	38.5 mm anterior	30.1 mm superior
Werkzeuge > Punkte > prox. Tibiahinterkante medial proj. auf Ebene tibia coronar	26.1 mm	21.4 mm	76.9 mm		31.4 mm links	36.1 mm anterior	26.6 mm superior
Werkzeuge > Punkte > prox. Tibiahinterkante medial proj. auf Ebene Tibia axial	32.7 mm	51.2 mm	124.7 mm		24.8 mm links	6.3 mm anterior	21.2 mm inferior
Werkzeuge > Punkte > prox. Tibiahinterkante medial (varus valgus)	29.3 mm	22.9 mm	71.4 mm		28.2 mm links	34.6 mm anterior	32.1 mm superior
Werkzeuge > Punkte > prox. Tibiahinterkante medial	28.1 mm	27.4 mm	73.9 mm		29.4 mm links	30.1 mm anterior	29.6 mm superior
Werkzeuge > Punkte > prox. Tibiahinterkante lateral proj. auf Ebene tibia coronar (varus valgus)	19 mm	22.1 mm	73.3 mm		38.5 mm links	35.4 mm anterior	30.2 mm superior
Werkzeuge > Punkte > prox. Tibiahinterkante lateral proj. auf Ebene tibia coronar	19 mm	23.6 mm	76.5 mm		38.5 mm links	33.9 mm anterior	27 mm superior
Werkzeuge > Punkte > prox. Tibiahinterkante lateral proj. auf Ebene Tibia axial	25.7 mm	53.4 mm	124.3 mm		31.8 mm links	4.1 mm anterior	20.8 mm inferior
Werkzeuge > Punkte > prox. Tibiahinterkante lateral (varus valgus)	20.4 mm	26.1 mm	71.3 mm		37.1 mm links	31.4 mm anterior	32.2 mm superior
Werkzeuge > Punkte > prox. Tibiahinterkante lateral	21.1 mm	29.6 mm	73.5 mm		36.4 mm links	27.9 mm anterior	30 mm superior
Werkzeuge > Punkte > Kondyle medial proj. auf Ebene Tibia axial	35.2 mm	53.3 mm	123.5 mm		22.3 mm links	4.2 mm anterior	20 mm inferior
Werkzeuge > Punkte > Kondyle medial proj. auf Ebene Femur coronar	30.7 mm	25.1 mm	57.7 mm		26.8 mm links	32.4 mm anterior	45.8 mm superior
Werkzeuge > Punkte > Kondyle medial	30.3 mm	27.4 mm	68.1 mm		27.2 mm links	30.1 mm anterior	35.4 mm superior
Werkzeuge > Punkte > Kondyle lateral proj auf Ebene Tibia axial	25.5 mm	55.4 mm	123.4 mm		32 mm links	2.1 mm anterior	19.9 mm inferior
Werkzeuge > Punkte > Kondyle lateral proj auf Ebene Femur coronar	20.9 mm	26.8 mm	56.9 mm		36.6 mm links	30.7 mm anterior	46.6 mm superior
Werkzeuge > Punkte > Kondyle lateral	20.4 mm	29.1 mm	67.3 mm		37.1 mm links	28.4 mm anterior	36.2 mm superior
Werkzeuge > Punkte > Femurkopfmittelpunkt	48.9 mm	79.4 mm	43.2 mm		8.6 mm links	21.9 mm posterior	60.3 mm superior
Werkzeuge > Punkte > Femurachsenpunkt proximal	37.6 mm	68.4 mm	48.5 mm		19.9 mm links	10.9 mm posterior	55 mm superior
Werkzeuge > Punkte > Femurachsenpunkt distal	28 mm	34.5 mm	55.5 mm		29.5 mm links	23 mm anterior	48 mm superior
Werkzeuge > Punkte > Femur prox. proj. auf Ebene Femur coronar	37.6 mm	68.4 mm	48.5 mm		19.9 mm links	10.9 mm posterior	55 mm superior
Werkzeuge > Punkte > Femur Hals Basis proj. auf Ebene Femur coronar	41.8 mm	77.2 mm	46.7 mm		15.7 mm links	19.7 mm posterior	56.8 mm superior
Werkzeuge > Punkte > Femur Hals Basis manuell Pro	37.4 mm	68.4 mm	48.2 mm		20.1 mm links	10.9 mm posterior	55.3 mm superior
Werkzeuge > Punkte > Femur Hals Basis manuell	38.3 mm	71.8 mm	47.5 mm		19.2 mm links	14.3 mm posterior	56 mm superior
Werkzeuge > Punkte > Femur Hals Basis (ermittelt durch Proj. auf Ebene manuell)	41.9 mm	76.7 mm	44.4 mm		15.6 mm links	19.2 mm posterior	59.1 mm superior
Werkzeuge > Punkte > Femur Hals Basis (Ebene) proj. auf Ebene Femur axial	39.3 mm	67.5 mm	46.3 mm		18.2 mm links	10 mm posterior	57.2 mm superior
Werkzeuge > Punkte > Endpunkt Verlängerung der Senkrechten auf Kondylenachse	37.3 mm	82.5 mm	45.4 mm		20.2 mm links	25 mm posterior	58.1 mm superior
Werkzeuge > Punkte > Endpunkt Senkrechte auf Kondylenachse	26.3 mm	25.9 mm	57.3 mm		31.2 mm links	31.6 mm anterior	46.2 mm superior
Werkzeuge > Punkte > Ende der Verlängerung Senkrechte auf tibia vk (varus valgus)	28.7 mm	15 mm	66 mm		28.8 mm links	42.5 mm anterior	37.5 mm superior
Werkzeuge > Punkte > Ende der Senkrechte auf tibia hk (varus valgus)	23.2 mm	20.6 mm	73.4 mm		34.3 mm links	36.9 mm anterior	30.1 mm superior
Werkzeuge > Punkte > dist. Tibiavorderkante medial proj. auf Ebene tibia coronar (varus valgus)	32.6 mm	46.2 mm	131.1 mm		24.9 mm links	11.3 mm anterior	27.6 mm inferior
Werkzeuge > Punkte > dist. Tibiavorderkante medial proj. auf Ebene tibia coronar	33.4 mm	45.2 mm	129.7 mm		24.1 mm links	12.3 mm anterior	26.2 mm inferior
Werkzeuge > Punkte > dist. Tibiavorderkante medial proj. auf Ebene Tibia axial	32.3 mm	41.7 mm	129.2 mm		25.2 mm links	15.8 mm anterior	25.7 mm inferior
Werkzeuge > Punkte > dist. Tibiavorderkante medial (varus valgus)	32.9 mm	47.2 mm	130.6 mm		24.6 mm links	10.3 mm anterior	27.1 mm inferior
Werkzeuge > Punkte > dist. Tibiavorderkante medial	32.5 mm	42.6 mm	131 mm		25 mm links	14.9 mm anterior	27.5 mm inferior
Werkzeuge > Punkte > dist. Tibiavorderkante lateral proj. auf Ebene tibia coronar (varus valgus)	27.6 mm	47.6 mm	130.4 mm		29.9 mm links	9.9 mm anterior	26.9 mm inferior
Werkzeuge > Punkte > dist. Tibiavorderkante lateral proj. auf Ebene tibia coronar	26.3 mm	47.6 mm	129.6 mm		31.2 mm links	9.9 mm anterior	26.1 mm inferior
Werkzeuge > Punkte > dist. Tibiavorderkante lateral proj. auf Ebene Tibia axial	25.1 mm	43.7 mm	128.9 mm		32.4 mm links	13.8 mm anterior	25.4 mm inferior
Werkzeuge > Punkte > dist. Tibiavorderkante lateral (varus valgus)	27.5 mm	47.2 mm	130.6 mm		30 mm links	10.3 mm anterior	27.1 mm inferior
Werkzeuge > Punkte > dist. Tibiavorderkante lateral	25.3 mm	44.8 mm	131 mm		32.2 mm links	12.7 mm anterior	27.5 mm inferior
Werkzeuge > Punkte > AxPro_Kopfszentrum	45 mm	65.8 mm	46 mm		12.5 mm links	8.3 mm posterior	57.5 mm superior
Werkzeuge > Punkte > AxPro_Kondyle medial	42.2 mm	69.4 mm	59.4 mm		15.3 mm links	11.9 mm posterior	44.1 mm superior
Werkzeuge > Punkte > AxPro_Kondyle lateral	32.6 mm	71.9 mm	58.4 mm		24.9 mm links	14.4 mm posterior	45.1 mm superior
Werkzeuge > Linien > Verlängerung Senkrechte auf tibia vk (varus valgus)	0 mm	22.3 mm	44.7 mm	50 mm	0 mm	22.3 mm anterior	44.7 mm superior	50 mm
Werkzeuge > Linien > Verlängerung der Senkrechten auf Kondylenachse	9.4 mm	48.1 mm	10.1 mm	50 mm	9.4 mm rechts	48.1 mm posterior	10.1 mm superior	50 mm
Werkzeuge > Linien > transkondyläre Achse	9.8 mm	1.7 mm	0.8 mm	10 mm	9.8 mm rechts	1.7 mm anterior	0.8 mm inferior	10 mm
Werkzeuge > Linien > Tibiaachse	3.1 mm	15.9 mm	33.9 mm	37.6 mm	3.1 mm links	15.9 mm anterior	33.9 mm superior	37.6 mm
Werkzeuge > Linien > Talusachse proj. auf Ebene Tibia axial	5.3 mm	1.4 mm	0.2 mm	5.5 mm	5.3 mm links	1.4 mm posterior	0.2 mm superior	5.5 mm
Werkzeuge > Linien > Senkrechte auf Kondylenachse	1.7 mm	8.6 mm	1.8 mm	8.9 mm	1.7 mm links	8.6 mm anterior	1.8 mm inferior	8.9 mm
Werkzeuge > Linien > Senkrechte auf dist. Tibiavorderkante in Ebene tibia coronar (varus valgus)	0 mm	9.9 mm	19.8 mm	22.1 mm	0 mm	9.9 mm posterior	19.8 mm inferior	22.1 mm
Werkzeuge > Linien > Senkrecht auf prox. Tibiahinterkante in Ebene tibia coronar (varus valgus)	5.5 mm	16.7 mm	37.4 mm	41.3 mm	5.5 mm links	16.7 mm anterior	37.4 mm superior	41.3 mm
Werkzeuge > Linien > prox. Tibiahinterkante proj. auf Ebene Tibia axial	7 mm	2.2 mm	0.4 mm	7.4 mm	7 mm rechts	2.2 mm anterior	0.4 mm inferior	7.4 mm
Werkzeuge > Linien > prox. Tibiahinterkante proj auf Ebene tibia coronar (varus valgus)	8.9 mm	3.1 mm	0.1 mm	9.4 mm	8.9 mm rechts	3.1 mm anterior	0.1 mm inferior	9.4 mm
Werkzeuge > Linien > prox. Tibiahinterkante proj auf Ebene tibia coronar	7 mm	2.2 mm	0.4 mm	7.4 mm	7 mm rechts	2.2 mm anterior	0.4 mm inferior	7.4 mm
Werkzeuge > Linien > prox. Tibiahinterkante (varus valgus)	8.9 mm	3.1 mm	0.1 mm	9.4 mm	8.9 mm rechts	3.1 mm anterior	0.1 mm inferior	9.4 mm
Werkzeuge > Linien > prox. Tibiahinterkante	7 mm	2.2 mm	0.4 mm	7.4 mm	7 mm rechts	2.2 mm anterior	0.4 mm inferior	7.4 mm
Werkzeuge > Linien > prox. femorale Längsachse	0.7 mm	3.4 mm	1 mm	3.6 mm	0.7 mm rechts	3.4 mm posterior	1 mm superior	3.6 mm
Werkzeuge > Linien > Kopfzentrum - Femur Hals Basis (manuell) Linie	10.6 mm	7.6 mm	4.3 mm	13.7 mm	10.6 mm links	7.6 mm anterior	4.3 mm inferior	13.7 mm
Werkzeuge > Linien > Kopfzentrum - Femur Hals Basis (durch Ebene) Linie	7 mm	2.8 mm	1.1 mm	7.6 mm	7 mm links	2.8 mm anterior	1.1 mm inferior	7.6 mm
Werkzeuge > Linien > Kondyle_Femur Hals Basis Prox	9.6 mm	2.5 mm	1 mm	10 mm	9.6 mm rechts	2.5 mm anterior	1 mm inferior	10 mm
Werkzeuge > Linien > Kondyle_AxPro_Kopfzentrum	9.6 mm	2.5 mm	1 mm	10 mm	9.6 mm rechts	2.5 mm anterior	1 mm inferior	10 mm
Werkzeuge > Linien > Kondylenachse proj. auf Ebene Femur coronar	9.8 mm	1.7 mm	0.8 mm	10 mm	9.8 mm links	1.7 mm posterior	0.8 mm superior	10 mm
Werkzeuge > Linien > Kondylenachse	9.8 mm	1.7 mm	0.8 mm	10 mm	9.8 mm links	1.7 mm posterior	0.8 mm superior	10 mm
Werkzeuge > Linien > Kondyle proj. auf Ebene Tibia axial	9.8 mm	2.1 mm	0.1 mm	10 mm	9.8 mm links	2.1 mm posterior	0.1 mm superior	10 mm
Werkzeuge > Linien > Femurachse proj. auf Ebene Femur coronar
Werkzeuge > Linien > Femurachse Kopfzentrum	9.6 mm	33.9 mm	7 mm	36 mm	9.6 mm rechts	33.9 mm posterior	7 mm superior	36 mm
Werkzeuge > Linien > Femurachse	9.6 mm	33.9 mm	7 mm	36 mm	9.6 mm rechts	33.9 mm posterior	7 mm superior	36 mm
Werkzeuge > Linien > dist. Tibiavorderkante proj. auf Ebene tibia coronar (varus valgus)	5 mm	1.4 mm	0.7 mm	5.2 mm	5 mm rechts	1.4 mm anterior	0.7 mm inferior	5.2 mm
Werkzeuge > Linien > dist. Tibiavorderkante proj. auf Ebene tibia coronar	7.1 mm	2.4 mm	0.1 mm	7.5 mm	7.1 mm rechts	2.4 mm anterior	0.1 mm inferior	7.5 mm
Werkzeuge > Linien > dist. Tibiavorderkante proj. auf Ebene Tibia axial	7.2 mm	2.1 mm	0.3 mm	7.5 mm	7.2 mm rechts	2.1 mm anterior	0.3 mm inferior	7.5 mm
Werkzeuge > Linien > dist. Tibiavorderkante (varus valgus)	5.5 mm	0 mm	0 mm	5.5 mm	5.5 mm rechts	0 mm	0 mm	5.5 mm
Werkzeuge > Linien > dist. Tibiavorderkante	7.2 mm	2.2 mm	0 mm	7.5 mm	7.2 mm rechts	2.2 mm anterior	0 mm	7.5 mm
Werkzeuge > Linien > AxPro_Kondyle	9.6 mm	2.5 mm	1 mm	10 mm	9.6 mm rechts	2.5 mm anterior	1 mm inferior	10 mm
Werkzeuge > Winkel > Winkel Schenkelhalsachse Femurachse (mittels Ebene manuell)	156.3 °	156.3 °	126.5 °	128.1 °	156.3 °	156.3 °	126.5 °	128.1 °
Werkzeuge > Winkel > Winkel Schenkelhalsachse Femurachse (Femur Hals Basis manuell definiert)	166.3 °	161.5 °	141.7 °	142.3 °	166.3 °	161.5 °	141.7 °	142.3 °
Werkzeuge > Winkel > varus valgus Tibia proj.	8.4 °	2.4 °	18.2 °	8 °	8.4 °	2.4 °	18.2 °	8 °
Werkzeuge > Winkel > varus valgus Femur proj.	11.2 °	0.2 °	4.8 °	4.7 °	11.2 °	0.2 °	4.8 °	4.7 °
Werkzeuge > Winkel > Torsionswinkel proj. auf Ebene Tibia axial	0.9 °	1.9 °	1.7 °	1.9 °	0.9 °	1.9 °	1.7 °	1.9 °
Werkzeuge > Winkel > Tibiotalare Torsion (TTT) proj.	0.2 °	0.5 °	0.4 °	0.5 °	0.2 °	0.5 °	0.4 °	0.5 °
Werkzeuge > Winkel > FTR (femorotibial Rotation) proj.	2.8 °	7.7 °	5.5 °	6.1 °	2.8 °	7.7 °	5.5 °	6.1 °
Werkzeuge > Winkel > Antetorsionswinkel (über Ebene manuell bestimmt) proj	23.3 °	69.8 °	4.7 °	23.3 °	23.3 °	69.8 °	4.7 °	23.3 °
Werkzeuge > Winkel > Antetorsionswinkel (Femur Hals Basis manuell) proj	21.9 °	61.4 °	4.2 °	21.3 °	21.9 °	61.4 °	4.2 °	21.3 °
Werkzeuge > Ebenen > Tibia coronar
Werkzeuge > Ebenen > Tibia axial
Werkzeuge > Ebenen > Femur coronar
Werkzeuge > Ebenen > Femur axial
Werkzeuge > Ebenen > Ebene manuell
Werkzeuge > Polylinien > Punkte auf Kopf
Werkzeuge > Koordinatensysteme > ks tibia prox.
Werkzeuge > Koordinatensysteme > ks femur
Werkzeuge > Koordinatensysteme > ks
Werkzeuge > Koordinatensysteme > Kopie ks femur
Werkzeuge > Variablen > Kopfachsen_tmp	-100
Werkzeuge > Variablen > 300	300
Werkzeuge > Variablen > 50	50
Werkzeuge > Variablen > -50	-50
