# Supplementary material for: 3D Slicer open-source software plug-in for vector-based angle calculation of canine hind limb alignment in computed tomographic images
Source: PLoS One. 2024 Mar 29;19(3):e0283823. doi: 10.1371/journal.pone.0283823 (PMC10980227; doi:10.1371/journal.pone.0283823)
Supplement: S2 Data — (ZIP) [file pone.0283823.s002.zip › 55.csv]

Werkzeuge Name	Datensatzkoordinatensystem X	Datensatzkoordinatensystem Y	Datensatzkoordinatensystem Z	Datensatzkoordinatensystem 3D	Patientenkoordinatensystem X	Patientenkoordinatensystem Y	Patientenkoordinatensystem Z	Patientenkoordinatensystem 3D	Extra Wert X	Extra Wert Y	Extra Wert Z	Extra Wert 3D	Extra Wert Beschreibung
Werkzeuge > Punkte > tmp zur Definition der Senkrechten auf tibia vk und hk	52.9 mm	28.1 mm	99.9 mm		4.6 mm links	29.4 mm anterior	3.6 mm superior
Werkzeuge > Punkte > tmp proj. auf Ebene tibia coronar	52.9 mm	28.1 mm	99.9 mm		4.6 mm links	29.4 mm anterior	3.6 mm superior
Werkzeuge > Punkte > tmp A	74.3 mm	63.1 mm	44 mm		16.8 mm rechts	5.6 mm posterior	59.5 mm superior
Werkzeuge > Punkte > TMP6	68.8 mm	65.3 mm	41 mm		11.3 mm rechts	7.8 mm posterior	62.5 mm superior
Werkzeuge > Punkte > TMP5	97.5 mm	102.1 mm	38.5 mm		40 mm rechts	44.6 mm posterior	65 mm superior
Werkzeuge > Punkte > Tibiaachse proximal	55.7 mm	20.8 mm	81 mm		1.8 mm links	36.7 mm anterior	22.5 mm superior
Werkzeuge > Punkte > Tibiaachse distal	50.1 mm	35.5 mm	118.8 mm		7.4 mm links	22 mm anterior	15.3 mm inferior
Werkzeuge > Punkte > Talus medial proj. auf Ebene Tibia axial	47.2 mm	32.7 mm	119.5 mm		10.3 mm links	24.8 mm anterior	16 mm inferior
Werkzeuge > Punkte > Talus medial	46.1 mm	35.7 mm	127.3 mm		11.4 mm links	21.8 mm anterior	23.8 mm inferior
Werkzeuge > Punkte > Talus lateral proj. auf Ebene Tibia axial	52.3 mm	31.1 mm	120.8 mm		5.2 mm links	26.4 mm anterior	17.3 mm inferior
Werkzeuge > Punkte > Talus lateral	51.2 mm	34 mm	128.3 mm		6.3 mm links	23.5 mm anterior	24.8 mm inferior
Werkzeuge > Punkte > prox. Tibiahinterkante medial proj. auf Ebene tibia coronar (varus valgus)	55.7 mm	15.5 mm	63.6 mm		1.8 mm links	42 mm anterior	39.9 mm superior
Werkzeuge > Punkte > prox. Tibiahinterkante medial proj. auf Ebene tibia coronar	57 mm	16.3 mm	68.8 mm		0.5 mm links	41.2 mm anterior	34.7 mm superior
Werkzeuge > Punkte > prox. Tibiahinterkante medial proj. auf Ebene Tibia axial	53.3 mm	41.8 mm	116.8 mm		4.2 mm links	15.7 mm anterior	13.3 mm inferior
Werkzeuge > Punkte > prox. Tibiahinterkante medial (varus valgus)	56.9 mm	17.5 mm	63 mm		0.6 mm links	40 mm anterior	40.5 mm superior
Werkzeuge > Punkte > prox. Tibiahinterkante medial	60.5 mm	22.4 mm	67 mm		3 mm rechts	35.1 mm anterior	36.5 mm superior
Werkzeuge > Punkte > prox. Tibiahinterkante lateral proj. auf Ebene tibia coronar (varus valgus)	63.4 mm	12.3 mm	67.7 mm		5.9 mm rechts	45.2 mm anterior	35.8 mm superior
Werkzeuge > Punkte > prox. Tibiahinterkante lateral proj. auf Ebene tibia coronar	61.9 mm	13.9 mm	70.2 mm		4.4 mm rechts	43.6 mm anterior	33.3 mm superior
Werkzeuge > Punkte > prox. Tibiahinterkante lateral proj. auf Ebene Tibia axial	58.1 mm	39.5 mm	118.4 mm		0.6 mm rechts	18 mm anterior	14.9 mm inferior
Werkzeuge > Punkte > prox. Tibiahinterkante lateral (varus valgus)	65.9 mm	16.6 mm	66.4 mm		8.4 mm rechts	40.9 mm anterior	37.1 mm superior
Werkzeuge > Punkte > prox. Tibiahinterkante lateral	65.4 mm	20 mm	68.4 mm		7.9 mm rechts	37.5 mm anterior	35.1 mm superior
Werkzeuge > Punkte > Kondyle medial proj. auf Ebene Tibia axial	51.6 mm	45.1 mm	115.3 mm		5.9 mm links	12.4 mm anterior	11.8 mm inferior
Werkzeuge > Punkte > Kondyle medial proj. auf Ebene Femur coronar	61.3 mm	21.9 mm	50 mm		3.8 mm rechts	35.6 mm anterior	53.5 mm superior
Werkzeuge > Punkte > Kondyle medial	59.5 mm	24.1 mm	61.2 mm		2 mm rechts	33.4 mm anterior	42.3 mm superior
Werkzeuge > Punkte > Kondyle lateral proj auf Ebene Tibia axial	60.9 mm	40.6 mm	118.4 mm		3.4 mm rechts	16.9 mm anterior	14.9 mm inferior
Werkzeuge > Punkte > Kondyle lateral proj auf Ebene Femur coronar	70.7 mm	17.1 mm	52.4 mm		13.2 mm rechts	40.4 mm anterior	51.1 mm superior
Werkzeuge > Punkte > Kondyle lateral	68.9 mm	19.3 mm	63.6 mm		11.4 mm rechts	38.2 mm anterior	39.9 mm superior
Werkzeuge > Punkte > Femurkopfmittelpunkt	83.7 mm	72.3 mm	42 mm		26.2 mm rechts	14.8 mm posterior	61.5 mm superior
Werkzeuge > Punkte > Femurachsenpunkt proximal	84 mm	58.9 mm	46.5 mm		26.5 mm rechts	1.4 mm posterior	57 mm superior
Werkzeuge > Punkte > Femurachsenpunkt distal	70.2 mm	29.1 mm	50 mm		12.7 mm rechts	28.4 mm anterior	53.5 mm superior
Werkzeuge > Punkte > Femur prox. proj. auf Ebene Femur coronar	84 mm	58.9 mm	46.5 mm		26.5 mm rechts	1.4 mm posterior	57 mm superior
Werkzeuge > Punkte > Femur Hals Basis proj. auf Ebene Femur coronar	85.2 mm	67.5 mm	45.1 mm		27.7 mm rechts	10 mm posterior	58.4 mm superior
Werkzeuge > Punkte > Femur Hals Basis manuell Pro	84 mm	58.9 mm	46.3 mm		26.5 mm rechts	1.4 mm posterior	57.2 mm superior
Werkzeuge > Punkte > Femur Hals Basis manuell	86.2 mm	63.8 mm	45.8 mm		28.7 mm rechts	6.3 mm posterior	57.7 mm superior
Werkzeuge > Punkte > Femur Hals Basis (ermittelt durch Proj. auf Ebene manuell)	85.4 mm	67.3 mm	43.9 mm		27.9 mm rechts	9.8 mm posterior	59.6 mm superior
Werkzeuge > Punkte > Femur Hals Basis (Ebene) proj. auf Ebene Femur axial	81.9 mm	59.7 mm	44.8 mm		24.4 mm rechts	2.2 mm posterior	58.7 mm superior
Werkzeuge > Punkte > Endpunkt Verlängerung der Senkrechten auf Kondylenachse	93.9 mm	72.9 mm	45.4 mm		36.4 mm rechts	15.4 mm posterior	58.1 mm superior
Werkzeuge > Punkte > Endpunkt Senkrechte auf Kondylenachse	65.2 mm	19.9 mm	51 mm		7.7 mm rechts	37.6 mm anterior	52.5 mm superior
Werkzeuge > Punkte > Ende der Verlängerung Senkrechte auf tibia vk (varus valgus)	51.3 mm	14.5 mm	51.8 mm		6.2 mm links	43 mm anterior	51.7 mm superior
Werkzeuge > Punkte > Ende der Senkrechte auf tibia hk (varus valgus)	63.3 mm	12.3 mm	67.7 mm		5.8 mm rechts	45.2 mm anterior	35.8 mm superior
Werkzeuge > Punkte > dist. Tibiavorderkante medial proj. auf Ebene tibia coronar (varus valgus)	47.4 mm	38.4 mm	123 mm		10.1 mm links	19.1 mm anterior	19.5 mm inferior
Werkzeuge > Punkte > dist. Tibiavorderkante medial proj. auf Ebene tibia coronar	47.1 mm	38.6 mm	123.2 mm		10.4 mm links	18.9 mm anterior	19.7 mm inferior
Werkzeuge > Punkte > dist. Tibiavorderkante medial proj. auf Ebene Tibia axial	45.9 mm	33.3 mm	119.1 mm		11.6 mm links	24.2 mm anterior	15.6 mm inferior
Werkzeuge > Punkte > dist. Tibiavorderkante medial (varus valgus)	46.7 mm	37.3 mm	123.3 mm		10.8 mm links	20.2 mm anterior	19.8 mm inferior
Werkzeuge > Punkte > dist. Tibiavorderkante medial	45.2 mm	35.3 mm	124.2 mm		12.3 mm links	22.2 mm anterior	20.7 mm inferior
Werkzeuge > Punkte > dist. Tibiavorderkante lateral proj. auf Ebene tibia coronar (varus valgus)	52.9 mm	35.4 mm	123.6 mm		4.6 mm links	22.1 mm anterior	20.1 mm inferior
Werkzeuge > Punkte > dist. Tibiavorderkante lateral proj. auf Ebene tibia coronar	53.3 mm	35.4 mm	124.4 mm		4.2 mm links	22.1 mm anterior	20.9 mm inferior
Werkzeuge > Punkte > dist. Tibiavorderkante lateral proj. auf Ebene Tibia axial	52.3 mm	31 mm	120.9 mm		5.2 mm links	26.5 mm anterior	17.4 mm inferior
Werkzeuge > Punkte > dist. Tibiavorderkante lateral (varus valgus)	53 mm	35.5 mm	123.6 mm		4.5 mm links	22 mm anterior	20.1 mm inferior
Werkzeuge > Punkte > dist. Tibiavorderkante lateral	51.7 mm	32.7 mm	125.3 mm		5.8 mm links	24.8 mm anterior	21.8 mm inferior
Werkzeuge > Punkte > AxPro_Kopfszentrum	78.5 mm	61.1 mm	43.3 mm		21 mm rechts	3.6 mm posterior	60.2 mm superior
Werkzeuge > Punkte > AxPro_Kondyle medial	77.6 mm	63.1 mm	56.7 mm		20.1 mm rechts	5.6 mm posterior	46.8 mm superior
Werkzeuge > Punkte > AxPro_Kondyle lateral	87.3 mm	58.9 mm	59 mm		29.8 mm rechts	1.4 mm posterior	44.5 mm superior
Werkzeuge > Linien > Verlängerung Senkrechte auf tibia vk (varus valgus)	1.7 mm	13.7 mm	48.1 mm	50 mm	1.7 mm links	13.7 mm anterior	48.1 mm superior	50 mm
Werkzeuge > Linien > Verlängerung der Senkrechten auf Kondylenachse	23.7 mm	43.8 mm	4.6 mm	50 mm	23.7 mm rechts	43.8 mm posterior	4.6 mm superior	50 mm
Werkzeuge > Linien > transkondyläre Achse	9.4 mm	4.8 mm	2.4 mm	10.8 mm	9.4 mm links	4.8 mm posterior	2.4 mm superior	10.8 mm
Werkzeuge > Linien > Tibiaachse	5.5 mm	14.7 mm	37.8 mm	40.9 mm	5.5 mm rechts	14.7 mm anterior	37.8 mm superior	40.9 mm
Werkzeuge > Linien > Talusachse proj. auf Ebene Tibia axial	5 mm	1.6 mm	1.4 mm	5.5 mm	5 mm rechts	1.6 mm anterior	1.4 mm inferior	5.5 mm
Werkzeuge > Linien > Senkrechte auf Kondylenachse	5 mm	9.2 mm	1 mm	10.5 mm	5 mm links	9.2 mm anterior	1 mm inferior	10.5 mm
Werkzeuge > Linien > Senkrechte auf dist. Tibiavorderkante in Ebene tibia coronar (varus valgus)	0.8 mm	6.8 mm	23.8 mm	24.8 mm	0.8 mm rechts	6.8 mm posterior	23.8 mm inferior	24.8 mm
Werkzeuge > Linien > Senkrecht auf prox. Tibiahinterkante in Ebene tibia coronar (varus valgus)	10.4 mm	15.9 mm	32.2 mm	37.4 mm	10.4 mm rechts	15.9 mm anterior	32.2 mm superior	37.4 mm
Werkzeuge > Linien > prox. Tibiahinterkante proj. auf Ebene Tibia axial	4.9 mm	2.3 mm	1.6 mm	5.6 mm	4.9 mm links	2.3 mm posterior	1.6 mm superior	5.6 mm
Werkzeuge > Linien > prox. Tibiahinterkante proj auf Ebene tibia coronar (varus valgus)	7.7 mm	3.2 mm	4.1 mm	9.3 mm	7.7 mm links	3.2 mm posterior	4.1 mm superior	9.3 mm
Werkzeuge > Linien > prox. Tibiahinterkante proj auf Ebene tibia coronar	4.9 mm	2.4 mm	1.4 mm	5.6 mm	4.9 mm links	2.4 mm posterior	1.4 mm superior	5.6 mm
Werkzeuge > Linien > prox. Tibiahinterkante (varus valgus)	9 mm	0.9 mm	3.4 mm	9.7 mm	9 mm links	0.9 mm posterior	3.4 mm superior	9.7 mm
Werkzeuge > Linien > prox. Tibiahinterkante	4.9 mm	2.4 mm	1.4 mm	5.6 mm	4.9 mm links	2.4 mm posterior	1.4 mm superior	5.6 mm
Werkzeuge > Linien > prox. femorale Längsachse	2.2 mm	4.9 mm	0.7 mm	5.5 mm	2.2 mm rechts	4.9 mm posterior	0.7 mm superior	5.5 mm
Werkzeuge > Linien > Kopfzentrum - Femur Hals Basis (manuell) Linie	2.6 mm	8.5 mm	3.7 mm	9.6 mm	2.6 mm rechts	8.5 mm anterior	3.7 mm inferior	9.6 mm
Werkzeuge > Linien > Kopfzentrum - Femur Hals Basis (durch Ebene) Linie	1.7 mm	5 mm	1.9 mm	5.6 mm	1.7 mm rechts	5 mm anterior	1.9 mm inferior	5.6 mm
Werkzeuge > Linien > Kondyle_Femur Hals Basis Prox	9.7 mm	4.2 mm	2.3 mm	10.8 mm	9.7 mm links	4.2 mm posterior	2.3 mm superior	10.8 mm
Werkzeuge > Linien > Kondyle_AxPro_Kopfzentrum	9.7 mm	4.2 mm	2.3 mm	10.8 mm	9.7 mm links	4.2 mm posterior	2.3 mm superior	10.8 mm
Werkzeuge > Linien > Kondylenachse proj. auf Ebene Femur coronar	9.4 mm	4.8 mm	2.4 mm	10.8 mm	9.4 mm rechts	4.8 mm anterior	2.4 mm inferior	10.8 mm
Werkzeuge > Linien > Kondylenachse	9.4 mm	4.8 mm	2.4 mm	10.8 mm	9.4 mm rechts	4.8 mm anterior	2.4 mm inferior	10.8 mm
Werkzeuge > Linien > Kondyle proj. auf Ebene Tibia axial	9.3 mm	4.5 mm	3.1 mm	10.8 mm	9.3 mm rechts	4.5 mm anterior	3.1 mm inferior	10.8 mm
Werkzeuge > Linien > Femurachse proj. auf Ebene Femur coronar
Werkzeuge > Linien > Femurachse Kopfzentrum	13.8 mm	29.8 mm	3.5 mm	33 mm	13.8 mm rechts	29.8 mm posterior	3.5 mm superior	33 mm
Werkzeuge > Linien > Femurachse	13.8 mm	29.8 mm	3.5 mm	33 mm	13.8 mm rechts	29.8 mm posterior	3.5 mm superior	33 mm
Werkzeuge > Linien > dist. Tibiavorderkante proj. auf Ebene tibia coronar (varus valgus)	5.6 mm	3 mm	0.7 mm	6.4 mm	5.6 mm links	3 mm posterior	0.7 mm superior	6.4 mm
Werkzeuge > Linien > dist. Tibiavorderkante proj. auf Ebene tibia coronar	6.2 mm	3.2 mm	1.2 mm	7 mm	6.2 mm links	3.2 mm posterior	1.2 mm superior	7 mm
Werkzeuge > Linien > dist. Tibiavorderkante proj. auf Ebene Tibia axial	6.4 mm	2.3 mm	1.8 mm	7 mm	6.4 mm links	2.3 mm posterior	1.8 mm superior	7 mm
Werkzeuge > Linien > dist. Tibiavorderkante (varus valgus)	6.3 mm	1.8 mm	0.3 mm	6.5 mm	6.3 mm links	1.8 mm posterior	0.3 mm superior	6.5 mm
Werkzeuge > Linien > dist. Tibiavorderkante	6.5 mm	2.6 mm	1 mm	7.1 mm	6.5 mm links	2.6 mm posterior	1 mm superior	7.1 mm
Werkzeuge > Linien > AxPro_Kondyle	9.7 mm	4.2 mm	2.3 mm	10.8 mm	9.7 mm links	4.2 mm posterior	2.3 mm superior	10.8 mm
Werkzeuge > Winkel > Winkel Schenkelhalsachse Femurachse (mittels Ebene manuell)	66.7 °	164.5 °	136.4 °	135.3 °	66.7 °	164.5 °	136.4 °	135.3 °
Werkzeuge > Winkel > Winkel Schenkelhalsachse Femurachse (Femur Hals Basis manuell definiert)	70.7 °	162.6 °	138.5 °	136.5 °	70.7 °	162.6 °	138.5 °	136.5 °
Werkzeuge > Winkel > varus valgus Tibia proj.	19.9 °	10.3 °	40.2 °	20.8 °	19.9 °	10.3 °	40.2 °	20.8 °
Werkzeuge > Winkel > varus valgus Femur proj.	3.2 °	0.7 °	3.5 °	3.6 °	3.2 °	0.7 °	3.5 °	3.6 °
Werkzeuge > Winkel > Torsionswinkel proj. auf Ebene Tibia axial	2.3 °	3.6 °	5.6 °	5.6 °	2.3 °	3.6 °	5.6 °	5.6 °
Werkzeuge > Winkel > Tibiotalare Torsion (TTT) proj.	179 °	177.9 °	177.5 °	177.5 °	179 °	177.9 °	177.5 °	177.5 °
Werkzeuge > Winkel > FTR (femorotibial Rotation) proj.	0.2 °	0.2 °	0.5 °	0.5 °	0.2 °	0.2 °	0.5 °	0.5 °
Werkzeuge > Winkel > Antetorsionswinkel (über Ebene manuell bestimmt) proj	17.3 °	33.2 °	1.8 °	16.3 °	17.3 °	33.2 °	1.8 °	16.3 °
Werkzeuge > Winkel > Antetorsionswinkel (Femur Hals Basis manuell) proj	15.2 °	25 °	1.8 °	14.7 °	15.2 °	25 °	1.8 °	14.7 °
Werkzeuge > Ebenen > Tibia coronar
Werkzeuge > Ebenen > Tibia axial
Werkzeuge > Ebenen > Femur coronar
Werkzeuge > Ebenen > Femur axial
Werkzeuge > Ebenen > Ebene manuell
Werkzeuge > Polylinien > Punkte auf Kopf
Werkzeuge > Koordinatensysteme > ks tibia prox.
Werkzeuge > Koordinatensysteme > ks femur
Werkzeuge > Koordinatensysteme > ks
Werkzeuge > Koordinatensysteme > Kopie ks femur
Werkzeuge > Variablen > Kopfachsen_tmp	-100
Werkzeuge > Variablen > 300	300
Werkzeuge > Variablen > 50	50
Werkzeuge > Variablen > -50	-50
