# Supplementary material for: 3D Slicer open-source software plug-in for vector-based angle calculation of canine hind limb alignment in computed tomographic images
Source: PLoS One. 2024 Mar 29;19(3):e0283823. doi: 10.1371/journal.pone.0283823 (PMC10980227; doi:10.1371/journal.pone.0283823)
Supplement: S2 Data — (ZIP) [file pone.0283823.s002.zip › 56.csv]

Werkzeuge Name	Datensatzkoordinatensystem X	Datensatzkoordinatensystem Y	Datensatzkoordinatensystem Z	Datensatzkoordinatensystem 3D	Patientenkoordinatensystem X	Patientenkoordinatensystem Y	Patientenkoordinatensystem Z	Patientenkoordinatensystem 3D	Extra Wert X	Extra Wert Y	Extra Wert Z	Extra Wert 3D	Extra Wert Beschreibung
Ansichten > Ergebnisse varus valgus Tibia > varus valgus Tibia proj.	24 °	17.6 °	23.4 °	25.6 °	24 °	17.6 °	23.4 °	25.6 °
Ansichten > Ergebnisse varus valgus Femur > varus valgus Femur proj.	9 °	0 °	11.7 °	12 °	9 °	0 °	11.7 °	12 °
Ansichten > Ergebnisse Torsionswinkel Tibia > Torsionswinkel proj. auf Ebene Tibia axial	5.3 °	3.9 °	11 °	10.8 °	5.3 °	3.9 °	11 °	10.8 °
Ansichten > Ergebnisse FTR (femorotibiale Rotation) proj. > FTR (femorotibial Rotation) proj.	9.2 °	3.1 °	14.7 °	14.1 °	9.2 °	3.1 °	14.7 °	14.1 °
Ansichten > Ergebnisse AT-Winkel proj. > Winkel Schenkelhalsachse Femurachse (mittels Ebene manuell)	94.5 °	155.8 °	98.6 °	112.4 °	94.5 °	155.8 °	98.6 °	112.4 °
Ansichten > Ergebnisse AT-Winkel proj. > Winkel Schenkelhalsachse Femurachse (Femur Hals Basis manuell definiert)	128.2 °	162.3 °	143.4 °	140.9 °	128.2 °	162.3 °	143.4 °	140.9 °
Ansichten > Ergebnisse AT-Winkel proj. > Antetorsionswinkel (über Ebene manuell bestimmt) proj	39.3 °	56.3 °	17.8 °	40.1 °	39.3 °	56.3 °	17.8 °	40.1 °
Ansichten > Ergebnisse AT-Winkel proj. > Antetorsionswinkel (Femur Hals Basis manuell) proj	22.5 °	37.9 °	15.2 °	28 °	22.5 °	37.9 °	15.2 °	28 °
Ansichten > Ergebnis Tibiotalare Torsion (TTT) > Tibiotalare Torsion (TTT) proj.	0.9 °	1.1 °	2.1 °	2.1 °	0.9 °	1.1 °	2.1 °	2.1 °
Ansichten > Eingaben varus valgus Tibia > Tibiaachse proximal	90.8 mm	56.1 mm	105.8 mm		6.8 mm rechts	27.9 mm anterior	20.3 mm superior
Ansichten > Eingaben varus valgus Tibia > Tibiaachse distal	97.4 mm	77 mm	157.5 mm		13.4 mm rechts	7 mm anterior	31.5 mm inferior
Ansichten > Eingaben varus valgus Tibia > prox. Tibiahinterkante medial (varus valgus)	84 mm	49.9 mm	78.1 mm		0 mm links	34.1 mm anterior	47.9 mm superior
Ansichten > Eingaben varus valgus Tibia > prox. Tibiahinterkante medial	79.8 mm	57.1 mm	83.8 mm		4.2 mm links	26.9 mm anterior	42.2 mm superior
Ansichten > Eingaben varus valgus Tibia > prox. Tibiahinterkante lateral (varus valgus)	74.3 mm	48.9 mm	84.1 mm		9.7 mm links	35.1 mm anterior	41.9 mm superior
Ansichten > Eingaben varus valgus Tibia > prox. Tibiahinterkante lateral	72.4 mm	52 mm	88.1 mm		11.6 mm links	32 mm anterior	37.9 mm superior
Ansichten > Eingaben varus valgus Tibia > dist. Tibiavorderkante medial (varus valgus)	103.6 mm	79.9 mm	166.4 mm		19.6 mm rechts	4.1 mm anterior	40.4 mm inferior
Ansichten > Eingaben varus valgus Tibia > dist. Tibiavorderkante medial	104.6 mm	76.5 mm	165 mm		20.6 mm rechts	7.5 mm anterior	39 mm inferior
Ansichten > Eingaben varus valgus Tibia > dist. Tibiavorderkante lateral (varus valgus)	95.5 mm	78.6 mm	167.4 mm		11.5 mm rechts	5.4 mm anterior	41.4 mm inferior
Ansichten > Eingaben varus valgus Tibia > dist. Tibiavorderkante lateral	97.1 mm	73 mm	167.9 mm		13.1 mm rechts	11 mm anterior	41.9 mm inferior
Ansichten > Eingaben varus valgus Femur > Kondyle medial	77 mm	58.4 mm	74.6 mm		7 mm links	25.6 mm anterior	51.4 mm superior
Ansichten > Eingaben varus valgus Femur > Kondyle lateral	69 mm	48.7 mm	80.3 mm		15 mm links	35.3 mm anterior	45.7 mm superior
Ansichten > Eingaben varus valgus Femur > Femurachsenpunkt proximal	36.8 mm	80.4 mm	39.2 mm		47.2 mm links	3.6 mm anterior	86.8 mm superior
Ansichten > Eingaben varus valgus Femur > Femurachsenpunkt distal	67.8 mm	51.6 mm	56 mm		16.2 mm links	32.4 mm anterior	70 mm superior
Ansichten > Eingaben Tibiotalare Torsion (TTT) > Tibiaachse proximal	90.8 mm	56.1 mm	105.8 mm		6.8 mm rechts	27.9 mm anterior	20.3 mm superior
Ansichten > Eingaben Tibiotalare Torsion (TTT) > Tibiaachse distal	97.4 mm	77 mm	157.5 mm		13.4 mm rechts	7 mm anterior	31.5 mm inferior
Ansichten > Eingaben Tibiotalare Torsion (TTT) > Talus medial	104.1 mm	78.6 mm	171.3 mm		20.1 mm rechts	5.4 mm anterior	45.3 mm inferior
Ansichten > Eingaben Tibiotalare Torsion (TTT) > Talus lateral	96.9 mm	75.5 mm	173.6 mm		12.9 mm rechts	8.5 mm anterior	47.6 mm inferior
Ansichten > Eingaben Tibiotalare Torsion (TTT) > dist. Tibiavorderkante medial	104.6 mm	76.5 mm	165 mm		20.6 mm rechts	7.5 mm anterior	39 mm inferior
Ansichten > Eingaben Tibiotalare Torsion (TTT) > dist. Tibiavorderkante lateral	97.1 mm	73 mm	167.9 mm		13.1 mm rechts	11 mm anterior	41.9 mm inferior
Ansichten > Eingaben Tibia Torsionswinkel > Tibiaachse proximal	90.8 mm	56.1 mm	105.8 mm		6.8 mm rechts	27.9 mm anterior	20.3 mm superior
Ansichten > Eingaben Tibia Torsionswinkel > Tibiaachse distal	97.4 mm	77 mm	157.5 mm		13.4 mm rechts	7 mm anterior	31.5 mm inferior
Ansichten > Eingaben Tibia Torsionswinkel > prox. Tibiahinterkante medial	79.8 mm	57.1 mm	83.8 mm		4.2 mm links	26.9 mm anterior	42.2 mm superior
Ansichten > Eingaben Tibia Torsionswinkel > prox. Tibiahinterkante lateral	72.4 mm	52 mm	88.1 mm		11.6 mm links	32 mm anterior	37.9 mm superior
Ansichten > Eingaben Tibia Torsionswinkel > dist. Tibiavorderkante medial	104.6 mm	76.5 mm	165 mm		20.6 mm rechts	7.5 mm anterior	39 mm inferior
Ansichten > Eingaben Tibia Torsionswinkel > dist. Tibiavorderkante lateral	97.1 mm	73 mm	167.9 mm		13.1 mm rechts	11 mm anterior	41.9 mm inferior
Ansichten > Eingaben FTR (femorotibiale Rotation) proj. > Tibiaachse proximal	90.8 mm	56.1 mm	105.8 mm		6.8 mm rechts	27.9 mm anterior	20.3 mm superior
Ansichten > Eingaben FTR (femorotibiale Rotation) proj. > Tibiaachse distal	97.4 mm	77 mm	157.5 mm		13.4 mm rechts	7 mm anterior	31.5 mm inferior
Ansichten > Eingaben FTR (femorotibiale Rotation) proj. > prox. Tibiahinterkante medial	79.8 mm	57.1 mm	83.8 mm		4.2 mm links	26.9 mm anterior	42.2 mm superior
Ansichten > Eingaben FTR (femorotibiale Rotation) proj. > prox. Tibiahinterkante lateral	72.4 mm	52 mm	88.1 mm		11.6 mm links	32 mm anterior	37.9 mm superior
Ansichten > Eingaben FTR (femorotibiale Rotation) proj. > Kondyle medial	77 mm	58.4 mm	74.6 mm		7 mm links	25.6 mm anterior	51.4 mm superior
Ansichten > Eingaben FTR (femorotibiale Rotation) proj. > Kondyle lateral	69 mm	48.7 mm	80.3 mm		15 mm links	35.3 mm anterior	45.7 mm superior
Ansichten > Eingaben AT Winkel proj. > Kondyle medial	77 mm	58.4 mm	74.6 mm		7 mm links	25.6 mm anterior	51.4 mm superior
Ansichten > Eingaben AT Winkel proj. > Kondyle lateral	69 mm	48.7 mm	80.3 mm		15 mm links	35.3 mm anterior	45.7 mm superior
Ansichten > Eingaben AT Winkel proj. > Femurkopfmittelpunkt	25.8 mm	100.1 mm	20.9 mm		58.2 mm links	16.1 mm posterior	105.1 mm superior
Ansichten > Eingaben AT Winkel proj. > Femurachsenpunkt proximal	36.8 mm	80.4 mm	39.2 mm		47.2 mm links	3.6 mm anterior	86.8 mm superior
Ansichten > Eingaben AT Winkel proj. > Femurachsenpunkt distal	67.8 mm	51.6 mm	56 mm		16.2 mm links	32.4 mm anterior	70 mm superior
Ansichten > Eingaben AT Winkel proj. > Femur Hals Basis manuell	28 mm	87.9 mm	34.4 mm		56 mm links	3.9 mm posterior	91.6 mm superior
Ansichten > Eingaben AT Winkel proj. > Femur Hals Basis (ermittelt durch Proj. auf Ebene manuell)	23.2 mm	96.2 mm	25.8 mm		60.8 mm links	12.2 mm posterior	100.2 mm superior
Ansichten > Eingaben AT Winkel proj. > Ebene manuell
Ansichten > Eingaben AT Winkel proj. > Punkte auf Kopf
Ansichten > Ansicht Werkzeuge varus valgus Tibia > tmp zur Definition der Senkrechten auf tibia vk und hk	94.1 mm	66.6 mm	131.6 mm		10.1 mm rechts	17.4 mm anterior	5.6 mm inferior
Ansichten > Ansicht Werkzeuge varus valgus Tibia > tmp proj. auf Ebene tibia coronar	94.1 mm	66.6 mm	131.6 mm		10.1 mm rechts	17.4 mm anterior	5.6 mm inferior
Ansichten > Ansicht Werkzeuge varus valgus Tibia > Tibiaachse proximal	90.8 mm	56.1 mm	105.8 mm		6.8 mm rechts	27.9 mm anterior	20.3 mm superior
Ansichten > Ansicht Werkzeuge varus valgus Tibia > Tibiaachse distal	97.4 mm	77 mm	157.5 mm		13.4 mm rechts	7 mm anterior	31.5 mm inferior
Ansichten > Ansicht Werkzeuge varus valgus Tibia > prox. Tibiahinterkante medial proj. auf Ebene tibia coronar (varus valgus)	87.6 mm	45.7 mm	79.4 mm		3.6 mm rechts	38.3 mm anterior	46.6 mm superior
Ansichten > Ansicht Werkzeuge varus valgus Tibia > prox. Tibiahinterkante medial (varus valgus)	84 mm	49.9 mm	78.1 mm		0 mm links	34.1 mm anterior	47.9 mm superior
Ansichten > Ansicht Werkzeuge varus valgus Tibia > prox. Tibiahinterkante lateral proj. auf Ebene tibia coronar (varus valgus)	80.6 mm	41.6 mm	86.2 mm		3.4 mm links	42.4 mm anterior	39.8 mm superior
Ansichten > Ansicht Werkzeuge varus valgus Tibia > prox. Tibiahinterkante lateral (varus valgus)	74.3 mm	48.9 mm	84.1 mm		9.7 mm links	35.1 mm anterior	41.9 mm superior
Ansichten > Ansicht Werkzeuge varus valgus Tibia > Ende der Verlängerung Senkrechte auf tibia vk (varus valgus)	90.6 mm	49.8 mm	84.7 mm		6.6 mm rechts	34.2 mm anterior	41.3 mm superior
Ansichten > Ansicht Werkzeuge varus valgus Tibia > Ende der Senkrechte auf tibia hk (varus valgus)	73.4 mm	37.4 mm	93.2 mm		10.6 mm links	46.6 mm anterior	32.8 mm superior
Ansichten > Ansicht Werkzeuge varus valgus Tibia > dist. Tibiavorderkante medial proj. auf Ebene tibia coronar (varus valgus)	101.2 mm	82.6 mm	165.5 mm		17.2 mm rechts	1.4 mm anterior	39.5 mm inferior
Ansichten > Ansicht Werkzeuge varus valgus Tibia > dist. Tibiavorderkante medial (varus valgus)	103.6 mm	79.9 mm	166.4 mm		19.6 mm rechts	4.1 mm anterior	40.4 mm inferior
Ansichten > Ansicht Werkzeuge varus valgus Tibia > dist. Tibiavorderkante lateral proj. auf Ebene tibia coronar (varus valgus)	95.6 mm	78.4 mm	167.5 mm		11.6 mm rechts	5.6 mm anterior	41.5 mm inferior
Ansichten > Ansicht Werkzeuge varus valgus Tibia > dist. Tibiavorderkante lateral (varus valgus)	95.5 mm	78.6 mm	167.4 mm		11.5 mm rechts	5.4 mm anterior	41.4 mm inferior
Ansichten > Ansicht Werkzeuge varus valgus Tibia > Verlängerung Senkrechte auf tibia vk (varus valgus)	3.5 mm	16.8 mm	47 mm	50 mm	3.5 mm links	16.8 mm anterior	47 mm superior	50 mm
Ansichten > Ansicht Werkzeuge varus valgus Tibia > Tibiaachse	6.7 mm	20.9 mm	51.8 mm	56.2 mm	6.7 mm links	20.9 mm anterior	51.8 mm superior	56.2 mm
Ansichten > Ansicht Werkzeuge varus valgus Tibia > Senkrechte auf dist. Tibiavorderkante in Ebene tibia coronar (varus valgus)	2.7 mm	12.7 mm	35.5 mm	37.7 mm	2.7 mm rechts	12.7 mm posterior	35.5 mm inferior	37.7 mm
Ansichten > Ansicht Werkzeuge varus valgus Tibia > Senkrecht auf prox. Tibiahinterkante in Ebene tibia coronar (varus valgus)	20.7 mm	29.1 mm	38.4 mm	52.4 mm	20.7 mm links	29.1 mm anterior	38.4 mm superior	52.4 mm
Ansichten > Ansicht Werkzeuge varus valgus Tibia > prox. Tibiahinterkante proj auf Ebene tibia coronar (varus valgus)	7 mm	4.1 mm	6.8 mm	10.6 mm	7 mm rechts	4.1 mm posterior	6.8 mm superior	10.6 mm
Ansichten > Ansicht Werkzeuge varus valgus Tibia > prox. Tibiahinterkante (varus valgus)	9.7 mm	1 mm	5.9 mm	11.4 mm	9.7 mm rechts	1 mm posterior	5.9 mm superior	11.4 mm
Ansichten > Ansicht Werkzeuge varus valgus Tibia > dist. Tibiavorderkante proj. auf Ebene tibia coronar (varus valgus)	5.5 mm	4.3 mm	1.9 mm	7.3 mm	5.5 mm rechts	4.3 mm posterior	1.9 mm superior	7.3 mm
Ansichten > Ansicht Werkzeuge varus valgus Tibia > dist. Tibiavorderkante (varus valgus)	8.1 mm	1.3 mm	1.1 mm	8.3 mm	8.1 mm rechts	1.3 mm posterior	1.1 mm superior	8.3 mm
Ansichten > Ansicht Werkzeuge varus valgus Tibia > varus valgus Tibia proj.	24 °	17.6 °	23.4 °	25.6 °	24 °	17.6 °	23.4 °	25.6 °
Ansichten > Ansicht Werkzeuge varus valgus Tibia > Tibia coronar
Ansichten > Ansicht Werkzeuge varus valgus Tibia > ks tibia prox.
Ansichten > Ansicht Werkzeuge varus valgus Femur > Kondyle medial proj. auf Ebene Femur coronar	77 mm	48.6 mm	57.8 mm		7 mm links	35.4 mm anterior	68.2 mm superior
Ansichten > Ansicht Werkzeuge varus valgus Femur > Kondyle medial	77 mm	58.4 mm	74.6 mm		7 mm links	25.6 mm anterior	51.4 mm superior
Ansichten > Ansicht Werkzeuge varus valgus Femur > Kondyle lateral proj auf Ebene Femur coronar	69.1 mm	38.8 mm	63.5 mm		14.9 mm links	45.2 mm anterior	62.5 mm superior
Ansichten > Ansicht Werkzeuge varus valgus Femur > Kondyle lateral	69 mm	48.7 mm	80.3 mm		15 mm links	35.3 mm anterior	45.7 mm superior
Ansichten > Ansicht Werkzeuge varus valgus Femur > Femurachsenpunkt proximal	36.8 mm	80.4 mm	39.2 mm		47.2 mm links	3.6 mm anterior	86.8 mm superior
Ansichten > Ansicht Werkzeuge varus valgus Femur > Femurachsenpunkt distal	67.8 mm	51.6 mm	56 mm		16.2 mm links	32.4 mm anterior	70 mm superior
Ansichten > Ansicht Werkzeuge varus valgus Femur > Femur prox. proj. auf Ebene Femur coronar	36.8 mm	80.4 mm	39.2 mm		47.2 mm links	3.6 mm anterior	86.8 mm superior
Ansichten > Ansicht Werkzeuge varus valgus Femur > Endpunkt Verlängerung der Senkrechten auf Kondylenachse	26.9 mm	76.4 mm	41.5 mm		57.1 mm links	7.6 mm anterior	84.5 mm superior
Ansichten > Ansicht Werkzeuge varus valgus Femur > Endpunkt Senkrechte auf Kondylenachse	75.6 mm	46.9 mm	58.8 mm		8.4 mm links	37.1 mm anterior	67.2 mm superior
Ansichten > Ansicht Werkzeuge varus valgus Femur > Verlängerung der Senkrechten auf Kondylenachse	40.9 mm	24.8 mm	14.5 mm	50 mm	40.9 mm links	24.8 mm posterior	14.5 mm superior	50 mm
Ansichten > Ansicht Werkzeuge varus valgus Femur > Senkrechte auf Kondylenachse	7.8 mm	4.7 mm	2.8 mm	9.5 mm	7.8 mm rechts	4.7 mm anterior	2.8 mm inferior	9.5 mm
Ansichten > Ansicht Werkzeuge varus valgus Femur > Kondylenachse proj. auf Ebene Femur coronar	7.9 mm	9.8 mm	5.7 mm	13.8 mm	7.9 mm links	9.8 mm anterior	5.7 mm inferior	13.8 mm
Ansichten > Ansicht Werkzeuge varus valgus Femur > Kondylenachse	7.9 mm	9.8 mm	5.7 mm	13.8 mm	7.9 mm links	9.8 mm anterior	5.7 mm inferior	13.8 mm
Ansichten > Ansicht Werkzeuge varus valgus Femur > Femurachse proj. auf Ebene Femur coronar
Ansichten > Ansicht Werkzeuge varus valgus Femur > Femurachse	31.1 mm	28.8 mm	16.9 mm	45.6 mm	31.1 mm links	28.8 mm posterior	16.9 mm superior	45.6 mm
Ansichten > Ansicht Werkzeuge varus valgus Femur > varus valgus Femur proj.	9 °	0 °	11.7 °	12 °	9 °	0 °	11.7 °	12 °
Ansichten > Ansicht Werkzeuge varus valgus Femur > Femur coronar
Ansichten > Ansicht Werkzeuge varus valgus Femur > ks femur
Ansichten > Ansicht Werkzeuge Torsionswinkel Tibia > Tibiaachse proximal	90.8 mm	56.1 mm	105.8 mm		6.8 mm rechts	27.9 mm anterior	20.3 mm superior
Ansichten > Ansicht Werkzeuge Torsionswinkel Tibia > Tibiaachse distal	97.4 mm	77 mm	157.5 mm		13.4 mm rechts	7 mm anterior	31.5 mm inferior
Ansichten > Ansicht Werkzeuge Torsionswinkel Tibia > prox. Tibiahinterkante medial proj. auf Ebene Tibia axial	89 mm	85.9 mm	155 mm		5 mm rechts	1.9 mm posterior	29 mm inferior
Ansichten > Ansicht Werkzeuge Torsionswinkel Tibia > prox. Tibiahinterkante medial	79.8 mm	57.1 mm	83.8 mm		4.2 mm links	26.9 mm anterior	42.2 mm superior
Ansichten > Ansicht Werkzeuge Torsionswinkel Tibia > prox. Tibiahinterkante lateral proj. auf Ebene Tibia axial	81.5 mm	80.3 mm	158.2 mm		2.5 mm links	3.7 mm anterior	32.2 mm inferior
Ansichten > Ansicht Werkzeuge Torsionswinkel Tibia > prox. Tibiahinterkante lateral	72.4 mm	52 mm	88.1 mm		11.6 mm links	32 mm anterior	37.9 mm superior
Ansichten > Ansicht Werkzeuge Torsionswinkel Tibia > dist. Tibiavorderkante medial proj. auf Ebene Tibia axial	103.7 mm	73.7 mm	158 mm		19.7 mm rechts	10.3 mm anterior	32 mm inferior
Ansichten > Ansicht Werkzeuge Torsionswinkel Tibia > dist. Tibiavorderkante medial	104.6 mm	76.5 mm	165 mm		20.6 mm rechts	7.5 mm anterior	39 mm inferior
Ansichten > Ansicht Werkzeuge Torsionswinkel Tibia > dist. Tibiavorderkante lateral proj. auf Ebene Tibia axial	96.1 mm	70 mm	160.5 mm		12.1 mm rechts	14 mm anterior	34.5 mm inferior
Ansichten > Ansicht Werkzeuge Torsionswinkel Tibia > dist. Tibiavorderkante lateral	97.1 mm	73 mm	167.9 mm		13.1 mm rechts	11 mm anterior	41.9 mm inferior
Ansichten > Ansicht Werkzeuge Torsionswinkel Tibia > prox. Tibiahinterkante proj. auf Ebene Tibia axial	7.5 mm	5.6 mm	3.2 mm	9.9 mm	7.5 mm rechts	5.6 mm posterior	3.2 mm superior	9.9 mm
Ansichten > Ansicht Werkzeuge Torsionswinkel Tibia > prox. Tibiahinterkante	7.4 mm	5.1 mm	4.3 mm	9.9 mm	7.4 mm rechts	5.1 mm posterior	4.3 mm superior	9.9 mm
Ansichten > Ansicht Werkzeuge Torsionswinkel Tibia > dist. Tibiavorderkante proj. auf Ebene Tibia axial	7.6 mm	3.6 mm	2.4 mm	8.8 mm	7.6 mm rechts	3.6 mm posterior	2.4 mm superior	8.8 mm
Ansichten > Ansicht Werkzeuge Torsionswinkel Tibia > dist. Tibiavorderkante	7.5 mm	3.5 mm	2.9 mm	8.8 mm	7.5 mm rechts	3.5 mm posterior	2.9 mm superior	8.8 mm
Ansichten > Ansicht Werkzeuge Torsionswinkel Tibia > Torsionswinkel proj. auf Ebene Tibia axial	5.3 °	3.9 °	11 °	10.8 °	5.3 °	3.9 °	11 °	10.8 °
Ansichten > Ansicht Werkzeuge Torsionswinkel Tibia > Tibia axial
Ansichten > Ansicht Werkzeuge Torsionswinkel Tibia > ks tibia prox.
Ansichten > Ansicht Werkzeuge Tibiotalare Torsion (TTT) > Tibiaachse proximal	90.8 mm	56.1 mm	105.8 mm		6.8 mm rechts	27.9 mm anterior	20.3 mm superior
Ansichten > Ansicht Werkzeuge Tibiotalare Torsion (TTT) > Tibiaachse distal	97.4 mm	77 mm	157.5 mm		13.4 mm rechts	7 mm anterior	31.5 mm inferior
Ansichten > Ansicht Werkzeuge Tibiotalare Torsion (TTT) > Talus medial proj. auf Ebene Tibia axial	102.4 mm	73.3 mm	158.3 mm		18.4 mm rechts	10.7 mm anterior	32.3 mm inferior
Ansichten > Ansicht Werkzeuge Tibiotalare Torsion (TTT) > Talus medial	104.1 mm	78.6 mm	171.3 mm		20.1 mm rechts	5.4 mm anterior	45.3 mm inferior
Ansichten > Ansicht Werkzeuge Tibiotalare Torsion (TTT) > Talus lateral proj. auf Ebene Tibia axial	95.2 mm	70.2 mm	160.5 mm		11.2 mm rechts	13.8 mm anterior	34.5 mm inferior
Ansichten > Ansicht Werkzeuge Tibiotalare Torsion (TTT) > Talus lateral	96.9 mm	75.5 mm	173.6 mm		12.9 mm rechts	8.5 mm anterior	47.6 mm inferior
Ansichten > Ansicht Werkzeuge Tibiotalare Torsion (TTT) > dist. Tibiavorderkante medial proj. auf Ebene Tibia axial	103.7 mm	73.7 mm	158 mm		19.7 mm rechts	10.3 mm anterior	32 mm inferior
Ansichten > Ansicht Werkzeuge Tibiotalare Torsion (TTT) > dist. Tibiavorderkante medial	104.6 mm	76.5 mm	165 mm		20.6 mm rechts	7.5 mm anterior	39 mm inferior
Ansichten > Ansicht Werkzeuge Tibiotalare Torsion (TTT) > dist. Tibiavorderkante lateral proj. auf Ebene Tibia axial	96.1 mm	70 mm	160.5 mm		12.1 mm rechts	14 mm anterior	34.5 mm inferior
Ansichten > Ansicht Werkzeuge Tibiotalare Torsion (TTT) > dist. Tibiavorderkante lateral	97.1 mm	73 mm	167.9 mm		13.1 mm rechts	11 mm anterior	41.9 mm inferior
Ansichten > Ansicht Werkzeuge Tibiotalare Torsion (TTT) > Talusachse proj. auf Ebene Tibia axial	7.2 mm	3.1 mm	2.2 mm	8.1 mm	7.2 mm links	3.1 mm anterior	2.2 mm inferior	8.1 mm
Ansichten > Ansicht Werkzeuge Tibiotalare Torsion (TTT) > dist. Tibiavorderkante proj. auf Ebene Tibia axial	7.6 mm	3.6 mm	2.4 mm	8.8 mm	7.6 mm rechts	3.6 mm posterior	2.4 mm superior	8.8 mm
Ansichten > Ansicht Werkzeuge Tibiotalare Torsion (TTT) > Tibiotalare Torsion (TTT) proj.	0.9 °	1.1 °	2.1 °	2.1 °	0.9 °	1.1 °	2.1 °	2.1 °
Ansichten > Ansicht Werkzeuge Tibiotalare Torsion (TTT) > Tibia axial
Ansichten > Ansicht Werkzeuge Tibiotalare Torsion (TTT) > ks tibia prox.
Ansichten > Ansicht Werkzeuge FTR > prox. Tibiahinterkante medial proj. auf Ebene Tibia axial	89 mm	85.9 mm	155 mm		5 mm rechts	1.9 mm posterior	29 mm inferior
Ansichten > Ansicht Werkzeuge FTR > prox. Tibiahinterkante medial	79.8 mm	57.1 mm	83.8 mm		4.2 mm links	26.9 mm anterior	42.2 mm superior
Ansichten > Ansicht Werkzeuge FTR > prox. Tibiahinterkante lateral proj. auf Ebene Tibia axial	81.5 mm	80.3 mm	158.2 mm		2.5 mm links	3.7 mm anterior	32.2 mm inferior
Ansichten > Ansicht Werkzeuge FTR > prox. Tibiahinterkante lateral	72.4 mm	52 mm	88.1 mm		11.6 mm links	32 mm anterior	37.9 mm superior
Ansichten > Ansicht Werkzeuge FTR > Kondyle medial proj. auf Ebene Tibia axial	87.1 mm	90.3 mm	153.5 mm		3.1 mm rechts	6.3 mm posterior	27.5 mm inferior
Ansichten > Ansicht Werkzeuge FTR > Kondyle medial	77 mm	58.4 mm	74.6 mm		7 mm links	25.6 mm anterior	51.4 mm superior
Ansichten > Ansicht Werkzeuge FTR > Kondyle lateral proj auf Ebene Tibia axial	79.1 mm	80.3 mm	158.6 mm		4.9 mm links	3.7 mm anterior	32.6 mm inferior
Ansichten > Ansicht Werkzeuge FTR > Kondyle lateral	69 mm	48.7 mm	80.3 mm		15 mm links	35.3 mm anterior	45.7 mm superior
Ansichten > Ansicht Werkzeuge FTR > prox. Tibiahinterkante proj. auf Ebene Tibia axial	7.5 mm	5.6 mm	3.2 mm	9.9 mm	7.5 mm rechts	5.6 mm posterior	3.2 mm superior	9.9 mm
Ansichten > Ansicht Werkzeuge FTR > prox. Tibiahinterkante	7.4 mm	5.1 mm	4.3 mm	9.9 mm	7.4 mm rechts	5.1 mm posterior	4.3 mm superior	9.9 mm
Ansichten > Ansicht Werkzeuge FTR > Kondylenachse	7.9 mm	9.8 mm	5.7 mm	13.8 mm	7.9 mm links	9.8 mm anterior	5.7 mm inferior	13.8 mm
Ansichten > Ansicht Werkzeuge FTR > Kondyle proj. auf Ebene Tibia axial	8 mm	10 mm	5.1 mm	13.8 mm	8 mm links	10 mm anterior	5.1 mm inferior	13.8 mm
Ansichten > Ansicht Werkzeuge FTR > FTR (femorotibial Rotation) proj.	9.2 °	3.1 °	14.7 °	14.1 °	9.2 °	3.1 °	14.7 °	14.1 °
Ansichten > Ansicht Werkzeuge FTR > Tibia axial
Ansichten > Ansicht Werkzeuge FTR > ks tibia prox.
Ansichten > Ansicht Werkzeuge AT-Winkel (best. mittels Ebene) > tmp A	46.4 mm	87.9 mm	34.3 mm		37.6 mm links	3.9 mm posterior	91.7 mm superior
Ansichten > Ansicht Werkzeuge AT-Winkel (best. mittels Ebene) > TMP6	53.9 mm	91.2 mm	26.1 mm		30.1 mm links	7.2 mm posterior	99.9 mm superior
Ansichten > Ansicht Werkzeuge AT-Winkel (best. mittels Ebene) > TMP5	-5.3 mm	128.9 mm	4 mm		89.3 mm links	44.9 mm posterior	122 mm superior
Ansichten > Ansicht Werkzeuge AT-Winkel (best. mittels Ebene) > Kondyle medial	77 mm	58.4 mm	74.6 mm		7 mm links	25.6 mm anterior	51.4 mm superior
Ansichten > Ansicht Werkzeuge AT-Winkel (best. mittels Ebene) > Kondyle lateral	69 mm	48.7 mm	80.3 mm		15 mm links	35.3 mm anterior	45.7 mm superior
Ansichten > Ansicht Werkzeuge AT-Winkel (best. mittels Ebene) > Femurkopfmittelpunkt	25.8 mm	100.1 mm	20.9 mm		58.2 mm links	16.1 mm posterior	105.1 mm superior
Ansichten > Ansicht Werkzeuge AT-Winkel (best. mittels Ebene) > Femurachsenpunkt proximal	36.8 mm	80.4 mm	39.2 mm		47.2 mm links	3.6 mm anterior	86.8 mm superior
Ansichten > Ansicht Werkzeuge AT-Winkel (best. mittels Ebene) > Femurachsenpunkt distal	67.8 mm	51.6 mm	56 mm		16.2 mm links	32.4 mm anterior	70 mm superior
Ansichten > Ansicht Werkzeuge AT-Winkel (best. mittels Ebene) > Femur Hals Basis manuell Pro	36.5 mm	80 mm	39 mm		47.5 mm links	4 mm anterior	87 mm superior
Ansichten > Ansicht Werkzeuge AT-Winkel (best. mittels Ebene) > Femur Hals Basis manuell	28 mm	87.9 mm	34.4 mm		56 mm links	3.9 mm posterior	91.6 mm superior
Ansichten > Ansicht Werkzeuge AT-Winkel (best. mittels Ebene) > Femur Hals Basis (ermittelt durch Proj. auf Ebene manuell)	23.2 mm	96.2 mm	25.8 mm		60.8 mm links	12.2 mm posterior	100.2 mm superior
Ansichten > Ansicht Werkzeuge AT-Winkel (best. mittels Ebene) > Femur Hals Basis (Ebene) proj. auf Ebene Femur axial	39.7 mm	80.9 mm	34.7 mm		44.3 mm links	3.1 mm anterior	91.3 mm superior
Ansichten > Ansicht Werkzeuge AT-Winkel (best. mittels Ebene) > AxPro_Kopfszentrum	44 mm	83.3 mm	30.8 mm		40 mm links	0.7 mm anterior	95.2 mm superior
Ansichten > Ansicht Werkzeuge AT-Winkel (best. mittels Ebene) > AxPro_Kondyle medial	39.9 mm	92.8 mm	54.5 mm		44.1 mm links	8.8 mm posterior	71.5 mm superior
Ansichten > Ansicht Werkzeuge AT-Winkel (best. mittels Ebene) > AxPro_Kondyle lateral	30 mm	84.8 mm	59.1 mm		54 mm links	0.8 mm posterior	66.9 mm superior
Ansichten > Ansicht Werkzeuge AT-Winkel (best. mittels Ebene) > Kopfzentrum - Femur Hals Basis (manuell) Linie	2.2 mm	12.3 mm	13.5 mm	18.4 mm	2.2 mm rechts	12.3 mm anterior	13.5 mm inferior	18.4 mm
Ansichten > Ansicht Werkzeuge AT-Winkel (best. mittels Ebene) > Kopfzentrum - Femur Hals Basis (durch Ebene) Linie	2.5 mm	4 mm	4.9 mm	6.8 mm	2.5 mm links	4 mm anterior	4.9 mm inferior	6.8 mm
Ansichten > Ansicht Werkzeuge AT-Winkel (best. mittels Ebene) > Kondyle_Femur Hals Basis Prox	9.9 mm	8 mm	4.6 mm	13.5 mm	9.9 mm rechts	8 mm posterior	4.6 mm superior	13.5 mm
Ansichten > Ansicht Werkzeuge AT-Winkel (best. mittels Ebene) > Kondyle_AxPro_Kopfzentrum	9.9 mm	8 mm	4.6 mm	13.5 mm	9.9 mm rechts	8 mm posterior	4.6 mm superior	13.5 mm
Ansichten > Ansicht Werkzeuge AT-Winkel (best. mittels Ebene) > Femurachse Kopfzentrum	31.1 mm	28.8 mm	16.9 mm	45.6 mm	31.1 mm links	28.8 mm posterior	16.9 mm superior	45.6 mm
Ansichten > Ansicht Werkzeuge AT-Winkel (best. mittels Ebene) > Femurachse	31.1 mm	28.8 mm	16.9 mm	45.6 mm	31.1 mm links	28.8 mm posterior	16.9 mm superior	45.6 mm
Ansichten > Ansicht Werkzeuge AT-Winkel (best. mittels Ebene) > AxPro_Kondyle	9.9 mm	8 mm	4.6 mm	13.5 mm	9.9 mm rechts	8 mm posterior	4.6 mm superior	13.5 mm
Ansichten > Ansicht Werkzeuge AT-Winkel (best. mittels Ebene) > Winkel Schenkelhalsachse Femurachse (mittels Ebene manuell)	94.5 °	155.8 °	98.6 °	112.4 °	94.5 °	155.8 °	98.6 °	112.4 °
Ansichten > Ansicht Werkzeuge AT-Winkel (best. mittels Ebene) > Winkel Schenkelhalsachse Femurachse (Femur Hals Basis manuell definiert)	128.2 °	162.3 °	143.4 °	140.9 °	128.2 °	162.3 °	143.4 °	140.9 °
Ansichten > Ansicht Werkzeuge AT-Winkel (best. mittels Ebene) > Antetorsionswinkel (über Ebene manuell bestimmt) proj	39.3 °	56.3 °	17.8 °	40.1 °	39.3 °	56.3 °	17.8 °	40.1 °
Ansichten > Ansicht Werkzeuge AT-Winkel (best. mittels Ebene) > Antetorsionswinkel (Femur Hals Basis manuell) proj	22.5 °	37.9 °	15.2 °	28 °	22.5 °	37.9 °	15.2 °	28 °
Ansichten > Ansicht Werkzeuge AT-Winkel (best. mittels Ebene) > Femur axial
Ansichten > Ansicht Werkzeuge AT-Winkel (best. mittels Ebene) > Ebene manuell
Ansichten > Ansicht Werkzeuge AT-Winkel (best. mittels Ebene) > ks femur
Ansichten > Ansicht Werkzeuge AT-Winkel (best. mittels Ebene) > Kopie ks femur
Ansichten > Ansicht Werkzeuge AT-Winkel (best. mittels Ebene) > Punkte auf Kopf
Werkzeuge > Punkte > tmp zur Definition der Senkrechten auf tibia vk und hk	94.1 mm	66.6 mm	131.6 mm		10.1 mm rechts	17.4 mm anterior	5.6 mm inferior
Werkzeuge > Punkte > tmp proj. auf Ebene tibia coronar	94.1 mm	66.6 mm	131.6 mm		10.1 mm rechts	17.4 mm anterior	5.6 mm inferior
Werkzeuge > Punkte > tmp A	46.4 mm	87.9 mm	34.3 mm		37.6 mm links	3.9 mm posterior	91.7 mm superior
Werkzeuge > Punkte > TMP6	53.9 mm	91.2 mm	26.1 mm		30.1 mm links	7.2 mm posterior	99.9 mm superior
Werkzeuge > Punkte > TMP5	-5.3 mm	128.9 mm	4 mm		89.3 mm links	44.9 mm posterior	122 mm superior
Werkzeuge > Punkte > Tibiaachse proximal	90.8 mm	56.1 mm	105.8 mm		6.8 mm rechts	27.9 mm anterior	20.3 mm superior
Werkzeuge > Punkte > Tibiaachse distal	97.4 mm	77 mm	157.5 mm		13.4 mm rechts	7 mm anterior	31.5 mm inferior
Werkzeuge > Punkte > Talus medial proj. auf Ebene Tibia axial	102.4 mm	73.3 mm	158.3 mm		18.4 mm rechts	10.7 mm anterior	32.3 mm inferior
Werkzeuge > Punkte > Talus medial	104.1 mm	78.6 mm	171.3 mm		20.1 mm rechts	5.4 mm anterior	45.3 mm inferior
Werkzeuge > Punkte > Talus lateral proj. auf Ebene Tibia axial	95.2 mm	70.2 mm	160.5 mm		11.2 mm rechts	13.8 mm anterior	34.5 mm inferior
Werkzeuge > Punkte > Talus lateral	96.9 mm	75.5 mm	173.6 mm		12.9 mm rechts	8.5 mm anterior	47.6 mm inferior
Werkzeuge > Punkte > prox. Tibiahinterkante medial proj. auf Ebene tibia coronar (varus valgus)	87.6 mm	45.7 mm	79.4 mm		3.6 mm rechts	38.3 mm anterior	46.6 mm superior
Werkzeuge > Punkte > prox. Tibiahinterkante medial proj. auf Ebene tibia coronar	87.8 mm	47.9 mm	86.5 mm		3.8 mm rechts	36.1 mm anterior	39.5 mm superior
Werkzeuge > Punkte > prox. Tibiahinterkante medial proj. auf Ebene Tibia axial	89 mm	85.9 mm	155 mm		5 mm rechts	1.9 mm posterior	29 mm inferior
Werkzeuge > Punkte > prox. Tibiahinterkante medial (varus valgus)	84 mm	49.9 mm	78.1 mm		0 mm links	34.1 mm anterior	47.9 mm superior
Werkzeuge > Punkte > prox. Tibiahinterkante medial	79.8 mm	57.1 mm	83.8 mm		4.2 mm links	26.9 mm anterior	42.2 mm superior
Werkzeuge > Punkte > prox. Tibiahinterkante lateral proj. auf Ebene tibia coronar (varus valgus)	80.6 mm	41.6 mm	86.2 mm		3.4 mm links	42.4 mm anterior	39.8 mm superior
Werkzeuge > Punkte > prox. Tibiahinterkante lateral proj. auf Ebene tibia coronar	80.4 mm	42.8 mm	90.8 mm		3.6 mm links	41.2 mm anterior	35.2 mm superior
Werkzeuge > Punkte > prox. Tibiahinterkante lateral proj. auf Ebene Tibia axial	81.5 mm	80.3 mm	158.2 mm		2.5 mm links	3.7 mm anterior	32.2 mm inferior
Werkzeuge > Punkte > prox. Tibiahinterkante lateral (varus valgus)	74.3 mm	48.9 mm	84.1 mm		9.7 mm links	35.1 mm anterior	41.9 mm superior
Werkzeuge > Punkte > prox. Tibiahinterkante lateral	72.4 mm	52 mm	88.1 mm		11.6 mm links	32 mm anterior	37.9 mm superior
Werkzeuge > Punkte > Kondyle medial proj. auf Ebene Tibia axial	87.1 mm	90.3 mm	153.5 mm		3.1 mm rechts	6.3 mm posterior	27.5 mm inferior
Werkzeuge > Punkte > Kondyle medial proj. auf Ebene Femur coronar	77 mm	48.6 mm	57.8 mm		7 mm links	35.4 mm anterior	68.2 mm superior
Werkzeuge > Punkte > Kondyle medial	77 mm	58.4 mm	74.6 mm		7 mm links	25.6 mm anterior	51.4 mm superior
Werkzeuge > Punkte > Kondyle lateral proj auf Ebene Tibia axial	79.1 mm	80.3 mm	158.6 mm		4.9 mm links	3.7 mm anterior	32.6 mm inferior
Werkzeuge > Punkte > Kondyle lateral proj auf Ebene Femur coronar	69.1 mm	38.8 mm	63.5 mm		14.9 mm links	45.2 mm anterior	62.5 mm superior
Werkzeuge > Punkte > Kondyle lateral	69 mm	48.7 mm	80.3 mm		15 mm links	35.3 mm anterior	45.7 mm superior
Werkzeuge > Punkte > Femurkopfmittelpunkt	25.8 mm	100.1 mm	20.9 mm		58.2 mm links	16.1 mm posterior	105.1 mm superior
Werkzeuge > Punkte > Femurachsenpunkt proximal	36.8 mm	80.4 mm	39.2 mm		47.2 mm links	3.6 mm anterior	86.8 mm superior
Werkzeuge > Punkte > Femurachsenpunkt distal	67.8 mm	51.6 mm	56 mm		16.2 mm links	32.4 mm anterior	70 mm superior
Werkzeuge > Punkte > Femur prox. proj. auf Ebene Femur coronar	36.8 mm	80.4 mm	39.2 mm		47.2 mm links	3.6 mm anterior	86.8 mm superior
Werkzeuge > Punkte > Femur Hals Basis proj. auf Ebene Femur coronar	23.2 mm	98 mm	28.9 mm		60.8 mm links	14 mm posterior	97.1 mm superior
Werkzeuge > Punkte > Femur Hals Basis manuell Pro	36.5 mm	80 mm	39 mm		47.5 mm links	4 mm anterior	87 mm superior
Werkzeuge > Punkte > Femur Hals Basis manuell	28 mm	87.9 mm	34.4 mm		56 mm links	3.9 mm posterior	91.6 mm superior
Werkzeuge > Punkte > Femur Hals Basis (ermittelt durch Proj. auf Ebene manuell)	23.2 mm	96.2 mm	25.8 mm		60.8 mm links	12.2 mm posterior	100.2 mm superior
Werkzeuge > Punkte > Femur Hals Basis (Ebene) proj. auf Ebene Femur axial	39.7 mm	80.9 mm	34.7 mm		44.3 mm links	3.1 mm anterior	91.3 mm superior
Werkzeuge > Punkte > Endpunkt Verlängerung der Senkrechten auf Kondylenachse	26.9 mm	76.4 mm	41.5 mm		57.1 mm links	7.6 mm anterior	84.5 mm superior
Werkzeuge > Punkte > Endpunkt Senkrechte auf Kondylenachse	75.6 mm	46.9 mm	58.8 mm		8.4 mm links	37.1 mm anterior	67.2 mm superior
Werkzeuge > Punkte > Ende der Verlängerung Senkrechte auf tibia vk (varus valgus)	90.6 mm	49.8 mm	84.7 mm		6.6 mm rechts	34.2 mm anterior	41.3 mm superior
Werkzeuge > Punkte > Ende der Senkrechte auf tibia hk (varus valgus)	73.4 mm	37.4 mm	93.2 mm		10.6 mm links	46.6 mm anterior	32.8 mm superior
Werkzeuge > Punkte > dist. Tibiavorderkante medial proj. auf Ebene tibia coronar (varus valgus)	101.2 mm	82.6 mm	165.5 mm		17.2 mm rechts	1.4 mm anterior	39.5 mm inferior
Werkzeuge > Punkte > dist. Tibiavorderkante medial proj. auf Ebene tibia coronar	100.4 mm	81.3 mm	163.6 mm		16.4 mm rechts	2.7 mm anterior	37.6 mm inferior
Werkzeuge > Punkte > dist. Tibiavorderkante medial proj. auf Ebene Tibia axial	103.7 mm	73.7 mm	158 mm		19.7 mm rechts	10.3 mm anterior	32 mm inferior
Werkzeuge > Punkte > dist. Tibiavorderkante medial (varus valgus)	103.6 mm	79.9 mm	166.4 mm		19.6 mm rechts	4.1 mm anterior	40.4 mm inferior
Werkzeuge > Punkte > dist. Tibiavorderkante medial	104.6 mm	76.5 mm	165 mm		20.6 mm rechts	7.5 mm anterior	39 mm inferior
Werkzeuge > Punkte > dist. Tibiavorderkante lateral proj. auf Ebene tibia coronar (varus valgus)	95.6 mm	78.4 mm	167.5 mm		11.6 mm rechts	5.6 mm anterior	41.5 mm inferior
Werkzeuge > Punkte > dist. Tibiavorderkante lateral proj. auf Ebene tibia coronar	93.9 mm	76.7 mm	166.8 mm		9.9 mm rechts	7.3 mm anterior	40.8 mm inferior
Werkzeuge > Punkte > dist. Tibiavorderkante lateral proj. auf Ebene Tibia axial	96.1 mm	70 mm	160.5 mm		12.1 mm rechts	14 mm anterior	34.5 mm inferior
Werkzeuge > Punkte > dist. Tibiavorderkante lateral (varus valgus)	95.5 mm	78.6 mm	167.4 mm		11.5 mm rechts	5.4 mm anterior	41.4 mm inferior
Werkzeuge > Punkte > dist. Tibiavorderkante lateral	97.1 mm	73 mm	167.9 mm		13.1 mm rechts	11 mm anterior	41.9 mm inferior
Werkzeuge > Punkte > AxPro_Kopfszentrum	44 mm	83.3 mm	30.8 mm		40 mm links	0.7 mm anterior	95.2 mm superior
Werkzeuge > Punkte > AxPro_Kondyle medial	39.9 mm	92.8 mm	54.5 mm		44.1 mm links	8.8 mm posterior	71.5 mm superior
Werkzeuge > Punkte > AxPro_Kondyle lateral	30 mm	84.8 mm	59.1 mm		54 mm links	0.8 mm posterior	66.9 mm superior
Werkzeuge > Linien > Verlängerung Senkrechte auf tibia vk (varus valgus)	3.5 mm	16.8 mm	47 mm	50 mm	3.5 mm links	16.8 mm anterior	47 mm superior	50 mm
Werkzeuge > Linien > Verlängerung der Senkrechten auf Kondylenachse	40.9 mm	24.8 mm	14.5 mm	50 mm	40.9 mm links	24.8 mm posterior	14.5 mm superior	50 mm
Werkzeuge > Linien > transkondyläre Achse	7.9 mm	9.8 mm	5.7 mm	13.8 mm	7.9 mm rechts	9.8 mm posterior	5.7 mm superior	13.8 mm
Werkzeuge > Linien > Tibiaachse	6.7 mm	20.9 mm	51.8 mm	56.2 mm	6.7 mm links	20.9 mm anterior	51.8 mm superior	56.2 mm
Werkzeuge > Linien > Talusachse proj. auf Ebene Tibia axial	7.2 mm	3.1 mm	2.2 mm	8.1 mm	7.2 mm links	3.1 mm anterior	2.2 mm inferior	8.1 mm
Werkzeuge > Linien > Senkrechte auf Kondylenachse	7.8 mm	4.7 mm	2.8 mm	9.5 mm	7.8 mm rechts	4.7 mm anterior	2.8 mm inferior	9.5 mm
Werkzeuge > Linien > Senkrechte auf dist. Tibiavorderkante in Ebene tibia coronar (varus valgus)	2.7 mm	12.7 mm	35.5 mm	37.7 mm	2.7 mm rechts	12.7 mm posterior	35.5 mm inferior	37.7 mm
Werkzeuge > Linien > Senkrecht auf prox. Tibiahinterkante in Ebene tibia coronar (varus valgus)	20.7 mm	29.1 mm	38.4 mm	52.4 mm	20.7 mm links	29.1 mm anterior	38.4 mm superior	52.4 mm
Werkzeuge > Linien > prox. Tibiahinterkante proj. auf Ebene Tibia axial	7.5 mm	5.6 mm	3.2 mm	9.9 mm	7.5 mm rechts	5.6 mm posterior	3.2 mm superior	9.9 mm
Werkzeuge > Linien > prox. Tibiahinterkante proj auf Ebene tibia coronar (varus valgus)	7 mm	4.1 mm	6.8 mm	10.6 mm	7 mm rechts	4.1 mm posterior	6.8 mm superior	10.6 mm
Werkzeuge > Linien > prox. Tibiahinterkante proj auf Ebene tibia coronar	7.4 mm	5.1 mm	4.3 mm	9.9 mm	7.4 mm rechts	5.1 mm posterior	4.3 mm superior	9.9 mm
Werkzeuge > Linien > prox. Tibiahinterkante (varus valgus)	9.7 mm	1 mm	5.9 mm	11.4 mm	9.7 mm rechts	1 mm posterior	5.9 mm superior	11.4 mm
Werkzeuge > Linien > prox. Tibiahinterkante	7.4 mm	5.1 mm	4.3 mm	9.9 mm	7.4 mm rechts	5.1 mm posterior	4.3 mm superior	9.9 mm
Werkzeuge > Linien > prox. femorale Längsachse	8.8 mm	7.5 mm	4.8 mm	12.5 mm	8.8 mm links	7.5 mm posterior	4.8 mm superior	12.5 mm
Werkzeuge > Linien > Kopfzentrum - Femur Hals Basis (manuell) Linie	2.2 mm	12.3 mm	13.5 mm	18.4 mm	2.2 mm rechts	12.3 mm anterior	13.5 mm inferior	18.4 mm
Werkzeuge > Linien > Kopfzentrum - Femur Hals Basis (durch Ebene) Linie	2.5 mm	4 mm	4.9 mm	6.8 mm	2.5 mm links	4 mm anterior	4.9 mm inferior	6.8 mm
Werkzeuge > Linien > Kondyle_Femur Hals Basis Prox	9.9 mm	8 mm	4.6 mm	13.5 mm	9.9 mm rechts	8 mm posterior	4.6 mm superior	13.5 mm
Werkzeuge > Linien > Kondyle_AxPro_Kopfzentrum	9.9 mm	8 mm	4.6 mm	13.5 mm	9.9 mm rechts	8 mm posterior	4.6 mm superior	13.5 mm
Werkzeuge > Linien > Kondylenachse proj. auf Ebene Femur coronar	7.9 mm	9.8 mm	5.7 mm	13.8 mm	7.9 mm links	9.8 mm anterior	5.7 mm inferior	13.8 mm
Werkzeuge > Linien > Kondylenachse	7.9 mm	9.8 mm	5.7 mm	13.8 mm	7.9 mm links	9.8 mm anterior	5.7 mm inferior	13.8 mm
Werkzeuge > Linien > Kondyle proj. auf Ebene Tibia axial	8 mm	10 mm	5.1 mm	13.8 mm	8 mm links	10 mm anterior	5.1 mm inferior	13.8 mm
Werkzeuge > Linien > Femurachse proj. auf Ebene Femur coronar
Werkzeuge > Linien > Femurachse Kopfzentrum	31.1 mm	28.8 mm	16.9 mm	45.6 mm	31.1 mm links	28.8 mm posterior	16.9 mm superior	45.6 mm
Werkzeuge > Linien > Femurachse	31.1 mm	28.8 mm	16.9 mm	45.6 mm	31.1 mm links	28.8 mm posterior	16.9 mm superior	45.6 mm
Werkzeuge > Linien > dist. Tibiavorderkante proj. auf Ebene tibia coronar (varus valgus)	5.5 mm	4.3 mm	1.9 mm	7.3 mm	5.5 mm rechts	4.3 mm posterior	1.9 mm superior	7.3 mm
Werkzeuge > Linien > dist. Tibiavorderkante proj. auf Ebene tibia coronar	6.5 mm	4.7 mm	3.2 mm	8.6 mm	6.5 mm rechts	4.7 mm posterior	3.2 mm superior	8.6 mm
Werkzeuge > Linien > dist. Tibiavorderkante proj. auf Ebene Tibia axial	7.6 mm	3.6 mm	2.4 mm	8.8 mm	7.6 mm rechts	3.6 mm posterior	2.4 mm superior	8.8 mm
Werkzeuge > Linien > dist. Tibiavorderkante (varus valgus)	8.1 mm	1.3 mm	1.1 mm	8.3 mm	8.1 mm rechts	1.3 mm posterior	1.1 mm superior	8.3 mm
Werkzeuge > Linien > dist. Tibiavorderkante	7.5 mm	3.5 mm	2.9 mm	8.8 mm	7.5 mm rechts	3.5 mm posterior	2.9 mm superior	8.8 mm
Werkzeuge > Linien > AxPro_Kondyle	9.9 mm	8 mm	4.6 mm	13.5 mm	9.9 mm rechts	8 mm posterior	4.6 mm superior	13.5 mm
Werkzeuge > Winkel > Winkel Schenkelhalsachse Femurachse (mittels Ebene manuell)	94.5 °	155.8 °	98.6 °	112.4 °	94.5 °	155.8 °	98.6 °	112.4 °
Werkzeuge > Winkel > Winkel Schenkelhalsachse Femurachse (Femur Hals Basis manuell definiert)	128.2 °	162.3 °	143.4 °	140.9 °	128.2 °	162.3 °	143.4 °	140.9 °
Werkzeuge > Winkel > varus valgus Tibia proj.	24 °	17.6 °	23.4 °	25.6 °	24 °	17.6 °	23.4 °	25.6 °
Werkzeuge > Winkel > varus valgus Femur proj.	9 °	0 °	11.7 °	12 °	9 °	0 °	11.7 °	12 °
Werkzeuge > Winkel > Torsionswinkel proj. auf Ebene Tibia axial	5.3 °	3.9 °	11 °	10.8 °	5.3 °	3.9 °	11 °	10.8 °
Werkzeuge > Winkel > Tibiotalare Torsion (TTT) proj.	0.9 °	1.1 °	2.1 °	2.1 °	0.9 °	1.1 °	2.1 °	2.1 °
Werkzeuge > Winkel > FTR (femorotibial Rotation) proj.	9.2 °	3.1 °	14.7 °	14.1 °	9.2 °	3.1 °	14.7 °	14.1 °
Werkzeuge > Winkel > Antetorsionswinkel (über Ebene manuell bestimmt) proj	39.3 °	56.3 °	17.8 °	40.1 °	39.3 °	56.3 °	17.8 °	40.1 °
Werkzeuge > Winkel > Antetorsionswinkel (Femur Hals Basis manuell) proj	22.5 °	37.9 °	15.2 °	28 °	22.5 °	37.9 °	15.2 °	28 °
Werkzeuge > Ebenen > Tibia coronar
Werkzeuge > Ebenen > Tibia axial
Werkzeuge > Ebenen > Femur coronar
Werkzeuge > Ebenen > Femur axial
Werkzeuge > Ebenen > Ebene manuell
Werkzeuge > Polylinien > Punkte auf Kopf
Werkzeuge > Koordinatensysteme > ks tibia prox.
Werkzeuge > Koordinatensysteme > ks femur
Werkzeuge > Koordinatensysteme > ks
Werkzeuge > Koordinatensysteme > Kopie ks femur
Werkzeuge > Variablen > Kopfachsen_tmp	-100
Werkzeuge > Variablen > 300	300
Werkzeuge > Variablen > 50	50
Werkzeuge > Variablen > -50	-50
