# Supplementary material for: 3D Slicer open-source software plug-in for vector-based angle calculation of canine hind limb alignment in computed tomographic images
Source: PLoS One. 2024 Mar 29;19(3):e0283823. doi: 10.1371/journal.pone.0283823 (PMC10980227; doi:10.1371/journal.pone.0283823)
Supplement: S2 Data — (ZIP) [file pone.0283823.s002.zip › 57.csv]

Werkzeuge Name	Datensatzkoordinatensystem X	Datensatzkoordinatensystem Y	Datensatzkoordinatensystem Z	Datensatzkoordinatensystem 3D	Patientenkoordinatensystem X	Patientenkoordinatensystem Y	Patientenkoordinatensystem Z	Patientenkoordinatensystem 3D	Extra Wert X	Extra Wert Y	Extra Wert Z	Extra Wert 3D	Extra Wert Beschreibung
Ansichten > Ergebnisse varus valgus Tibia > varus valgus Tibia proj.	3.5 °	0.3 °	8.5 °	3.2 °	3.5 °	0.3 °	8.5 °	3.2 °
Ansichten > Ergebnisse varus valgus Femur > varus valgus Femur proj.	12 °	1 °	5.4 °	5.2 °	12 °	1 °	5.4 °	5.2 °
Ansichten > Ergebnisse Torsionswinkel Tibia > Torsionswinkel proj. auf Ebene Tibia axial	4.5 °	31.6 °	11.5 °	11.9 °	4.5 °	31.6 °	11.5 °	11.9 °
Ansichten > Ergebnisse FTR (femorotibiale Rotation) proj. > FTR (femorotibial Rotation) proj.	0.3 °	3.3 °	0.7 °	0.8 °	0.3 °	3.3 °	0.7 °	0.8 °
Ansichten > Ergebnisse AT-Winkel proj. > Winkel Schenkelhalsachse Femurachse (mittels Ebene manuell)	143 °	157.6 °	127.1 °	131.3 °	143 °	157.6 °	127.1 °	131.3 °
Ansichten > Ergebnisse AT-Winkel proj. > Winkel Schenkelhalsachse Femurachse (Femur Hals Basis manuell definiert)	142 °	163.8 °	131.2 °	135 °	142 °	163.8 °	131.2 °	135 °
Ansichten > Ergebnisse AT-Winkel proj. > Antetorsionswinkel (über Ebene manuell bestimmt) proj	37.5 °	118.8 °	16.2 °	40.3 °	37.5 °	118.8 °	16.2 °	40.3 °
Ansichten > Ergebnisse AT-Winkel proj. > Antetorsionswinkel (Femur Hals Basis manuell) proj	20.7 °	86.3 °	8.5 °	22.1 °	20.7 °	86.3 °	8.5 °	22.1 °
Ansichten > Ergebnis Tibiotalare Torsion (TTT) > Tibiotalare Torsion (TTT) proj.	1.1 °	3.6 °	2.7 °	2.7 °	1.1 °	3.6 °	2.7 °	2.7 °
Ansichten > Eingaben varus valgus Tibia > Tibiaachse proximal	113.6 mm	50.2 mm	102.8 mm		29.6 mm rechts	33.8 mm anterior	23.3 mm superior
Ansichten > Eingaben varus valgus Tibia > Tibiaachse distal	124.1 mm	72.6 mm	157.9 mm		40.1 mm rechts	11.4 mm anterior	31.9 mm inferior
Ansichten > Eingaben varus valgus Tibia > prox. Tibiahinterkante medial (varus valgus)	105.5 mm	49.3 mm	77.1 mm		21.5 mm rechts	34.7 mm anterior	48.9 mm superior
Ansichten > Eingaben varus valgus Tibia > prox. Tibiahinterkante medial	107.5 mm	54.2 mm	80.6 mm		23.5 mm rechts	29.8 mm anterior	45.4 mm superior
Ansichten > Eingaben varus valgus Tibia > prox. Tibiahinterkante lateral (varus valgus)	117.4 mm	52 mm	75.7 mm		33.4 mm rechts	32 mm anterior	50.3 mm superior
Ansichten > Eingaben varus valgus Tibia > prox. Tibiahinterkante lateral	117.4 mm	54.9 mm	79.6 mm		33.4 mm rechts	29.1 mm anterior	46.4 mm superior
Ansichten > Eingaben varus valgus Tibia > dist. Tibiavorderkante medial (varus valgus)	121.5 mm	73.6 mm	163.8 mm		37.5 mm rechts	10.4 mm anterior	37.8 mm inferior
Ansichten > Eingaben varus valgus Tibia > dist. Tibiavorderkante medial	121.3 mm	68 mm	164.7 mm		37.3 mm rechts	16 mm anterior	38.7 mm inferior
Ansichten > Eingaben varus valgus Tibia > dist. Tibiavorderkante lateral (varus valgus)	129.8 mm	74.1 mm	162.8 mm		45.8 mm rechts	9.9 mm anterior	36.8 mm inferior
Ansichten > Eingaben varus valgus Tibia > dist. Tibiavorderkante lateral	131.2 mm	70.4 mm	162 mm		47.2 mm rechts	13.6 mm anterior	36 mm inferior
Ansichten > Eingaben varus valgus Femur > Kondyle medial	103.3 mm	54.7 mm	72.6 mm		19.3 mm rechts	29.3 mm anterior	53.4 mm superior
Ansichten > Eingaben varus valgus Femur > Kondyle lateral	116 mm	55.1 mm	69.6 mm		32 mm rechts	28.9 mm anterior	56.4 mm superior
Ansichten > Eingaben varus valgus Femur > Femurachsenpunkt proximal	94 mm	107.7 mm	29 mm		10 mm rechts	23.7 mm posterior	97 mm superior
Ansichten > Eingaben varus valgus Femur > Femurachsenpunkt distal	105.8 mm	56.5 mm	50.5 mm		21.8 mm rechts	27.5 mm anterior	75.5 mm superior
Ansichten > Eingaben Tibiotalare Torsion (TTT) > Tibiaachse proximal	113.6 mm	50.2 mm	102.8 mm		29.6 mm rechts	33.8 mm anterior	23.3 mm superior
Ansichten > Eingaben Tibiotalare Torsion (TTT) > Tibiaachse distal	124.1 mm	72.6 mm	157.9 mm		40.1 mm rechts	11.4 mm anterior	31.9 mm inferior
Ansichten > Eingaben Tibiotalare Torsion (TTT) > Talus medial	124 mm	71.1 mm	170.9 mm		40 mm rechts	12.9 mm anterior	44.9 mm inferior
Ansichten > Eingaben Tibiotalare Torsion (TTT) > Talus lateral	131.7 mm	73.3 mm	168.8 mm		47.7 mm rechts	10.7 mm anterior	42.8 mm inferior
Ansichten > Eingaben Tibiotalare Torsion (TTT) > dist. Tibiavorderkante medial	121.3 mm	68 mm	164.7 mm		37.3 mm rechts	16 mm anterior	38.7 mm inferior
Ansichten > Eingaben Tibiotalare Torsion (TTT) > dist. Tibiavorderkante lateral	131.2 mm	70.4 mm	162 mm		47.2 mm rechts	13.6 mm anterior	36 mm inferior
Ansichten > Eingaben Tibia Torsionswinkel > Tibiaachse proximal	113.6 mm	50.2 mm	102.8 mm		29.6 mm rechts	33.8 mm anterior	23.3 mm superior
Ansichten > Eingaben Tibia Torsionswinkel > Tibiaachse distal	124.1 mm	72.6 mm	157.9 mm		40.1 mm rechts	11.4 mm anterior	31.9 mm inferior
Ansichten > Eingaben Tibia Torsionswinkel > prox. Tibiahinterkante medial	107.5 mm	54.2 mm	80.6 mm		23.5 mm rechts	29.8 mm anterior	45.4 mm superior
Ansichten > Eingaben Tibia Torsionswinkel > prox. Tibiahinterkante lateral	117.4 mm	54.9 mm	79.6 mm		33.4 mm rechts	29.1 mm anterior	46.4 mm superior
Ansichten > Eingaben Tibia Torsionswinkel > dist. Tibiavorderkante medial	121.3 mm	68 mm	164.7 mm		37.3 mm rechts	16 mm anterior	38.7 mm inferior
Ansichten > Eingaben Tibia Torsionswinkel > dist. Tibiavorderkante lateral	131.2 mm	70.4 mm	162 mm		47.2 mm rechts	13.6 mm anterior	36 mm inferior
Ansichten > Eingaben FTR (femorotibiale Rotation) proj. > Tibiaachse proximal	113.6 mm	50.2 mm	102.8 mm		29.6 mm rechts	33.8 mm anterior	23.3 mm superior
Ansichten > Eingaben FTR (femorotibiale Rotation) proj. > Tibiaachse distal	124.1 mm	72.6 mm	157.9 mm		40.1 mm rechts	11.4 mm anterior	31.9 mm inferior
Ansichten > Eingaben FTR (femorotibiale Rotation) proj. > prox. Tibiahinterkante medial	107.5 mm	54.2 mm	80.6 mm		23.5 mm rechts	29.8 mm anterior	45.4 mm superior
Ansichten > Eingaben FTR (femorotibiale Rotation) proj. > prox. Tibiahinterkante lateral	117.4 mm	54.9 mm	79.6 mm		33.4 mm rechts	29.1 mm anterior	46.4 mm superior
Ansichten > Eingaben FTR (femorotibiale Rotation) proj. > Kondyle medial	103.3 mm	54.7 mm	72.6 mm		19.3 mm rechts	29.3 mm anterior	53.4 mm superior
Ansichten > Eingaben FTR (femorotibiale Rotation) proj. > Kondyle lateral	116 mm	55.1 mm	69.6 mm		32 mm rechts	28.9 mm anterior	56.4 mm superior
Ansichten > Eingaben AT Winkel proj. > Kondyle medial	103.3 mm	54.7 mm	72.6 mm		19.3 mm rechts	29.3 mm anterior	53.4 mm superior
Ansichten > Eingaben AT Winkel proj. > Kondyle lateral	116 mm	55.1 mm	69.6 mm		32 mm rechts	28.9 mm anterior	56.4 mm superior
Ansichten > Eingaben AT Winkel proj. > Femurkopfmittelpunkt	81 mm	117.1 mm	21.8 mm		3 mm links	33.1 mm posterior	104.2 mm superior
Ansichten > Eingaben AT Winkel proj. > Femurachsenpunkt proximal	94 mm	107.7 mm	29 mm		10 mm rechts	23.7 mm posterior	97 mm superior
Ansichten > Eingaben AT Winkel proj. > Femurachsenpunkt distal	105.8 mm	56.5 mm	50.5 mm		21.8 mm rechts	27.5 mm anterior	75.5 mm superior
Ansichten > Eingaben AT Winkel proj. > Femur Hals Basis manuell	93.4 mm	110.2 mm	26.7 mm		9.4 mm rechts	26.2 mm posterior	99.3 mm superior
Ansichten > Eingaben AT Winkel proj. > Femur Hals Basis (ermittelt durch Proj. auf Ebene manuell)	86.5 mm	114.6 mm	24.2 mm		2.5 mm rechts	30.6 mm posterior	101.8 mm superior
Ansichten > Eingaben AT Winkel proj. > Ebene manuell
Ansichten > Eingaben AT Winkel proj. > Punkte auf Kopf
Ansichten > Ansicht Werkzeuge varus valgus Tibia > tmp zur Definition der Senkrechten auf tibia vk und hk	118.9 mm	61.4 mm	130.3 mm		34.9 mm rechts	22.6 mm anterior	4.3 mm inferior
Ansichten > Ansicht Werkzeuge varus valgus Tibia > tmp proj. auf Ebene tibia coronar	118.9 mm	61.4 mm	130.3 mm		34.9 mm rechts	22.6 mm anterior	4.3 mm inferior
Ansichten > Ansicht Werkzeuge varus valgus Tibia > Tibiaachse proximal	113.6 mm	50.2 mm	102.8 mm		29.6 mm rechts	33.8 mm anterior	23.3 mm superior
Ansichten > Ansicht Werkzeuge varus valgus Tibia > Tibiaachse distal	124.1 mm	72.6 mm	157.9 mm		40.1 mm rechts	11.4 mm anterior	31.9 mm inferior
Ansichten > Ansicht Werkzeuge varus valgus Tibia > prox. Tibiahinterkante medial proj. auf Ebene tibia coronar (varus valgus)	106.4 mm	40.8 mm	80.4 mm		22.4 mm rechts	43.2 mm anterior	45.6 mm superior
Ansichten > Ansicht Werkzeuge varus valgus Tibia > prox. Tibiahinterkante medial (varus valgus)	105.5 mm	49.3 mm	77.1 mm		21.5 mm rechts	34.7 mm anterior	48.9 mm superior
Ansichten > Ansicht Werkzeuge varus valgus Tibia > prox. Tibiahinterkante lateral proj. auf Ebene tibia coronar (varus valgus)	118.5 mm	41.8 mm	79.6 mm		34.5 mm rechts	42.2 mm anterior	46.4 mm superior
Ansichten > Ansicht Werkzeuge varus valgus Tibia > prox. Tibiahinterkante lateral (varus valgus)	117.4 mm	52 mm	75.7 mm		33.4 mm rechts	32 mm anterior	50.3 mm superior
Ansichten > Ansicht Werkzeuge varus valgus Tibia > Ende der Verlängerung Senkrechte auf tibia vk (varus valgus)	114.6 mm	43.1 mm	84 mm		30.6 mm rechts	40.9 mm anterior	42 mm superior
Ansichten > Ansicht Werkzeuge varus valgus Tibia > Ende der Senkrechte auf tibia hk (varus valgus)	117.3 mm	41.7 mm	79.7 mm		33.3 mm rechts	42.3 mm anterior	46.3 mm superior
Ansichten > Ansicht Werkzeuge varus valgus Tibia > dist. Tibiavorderkante medial proj. auf Ebene tibia coronar (varus valgus)	121.4 mm	74.4 mm	163.5 mm		37.4 mm rechts	9.6 mm anterior	37.5 mm inferior
Ansichten > Ansicht Werkzeuge varus valgus Tibia > dist. Tibiavorderkante medial (varus valgus)	121.5 mm	73.6 mm	163.8 mm		37.5 mm rechts	10.4 mm anterior	37.8 mm inferior
Ansichten > Ansicht Werkzeuge varus valgus Tibia > dist. Tibiavorderkante lateral proj. auf Ebene tibia coronar (varus valgus)	129.8 mm	74.9 mm	162.5 mm		45.8 mm rechts	9.1 mm anterior	36.5 mm inferior
Ansichten > Ansicht Werkzeuge varus valgus Tibia > dist. Tibiavorderkante lateral (varus valgus)	129.8 mm	74.1 mm	162.8 mm		45.8 mm rechts	9.9 mm anterior	36.8 mm inferior
Ansichten > Ansicht Werkzeuge varus valgus Tibia > Verlängerung Senkrechte auf tibia vk (varus valgus)	4.3 mm	18.3 mm	46.3 mm	50 mm	4.3 mm links	18.3 mm anterior	46.3 mm superior	50 mm
Ansichten > Ansicht Werkzeuge varus valgus Tibia > Tibiaachse	10.4 mm	22.3 mm	55.1 mm	60.4 mm	10.4 mm links	22.3 mm anterior	55.1 mm superior	60.4 mm
Ansichten > Ansicht Werkzeuge varus valgus Tibia > Senkrechte auf dist. Tibiavorderkante in Ebene tibia coronar (varus valgus)	3 mm	13.1 mm	33.1 mm	35.7 mm	3 mm rechts	13.1 mm posterior	33.1 mm inferior	35.7 mm
Ansichten > Ansicht Werkzeuge varus valgus Tibia > Senkrecht auf prox. Tibiahinterkante in Ebene tibia coronar (varus valgus)	1.6 mm	19.7 mm	50.6 mm	54.3 mm	1.6 mm links	19.7 mm anterior	50.6 mm superior	54.3 mm
Ansichten > Ansicht Werkzeuge varus valgus Tibia > prox. Tibiahinterkante proj auf Ebene tibia coronar (varus valgus)	12.1 mm	1 mm	0.8 mm	12.2 mm	12.1 mm links	1 mm anterior	0.8 mm inferior	12.2 mm
Ansichten > Ansicht Werkzeuge varus valgus Tibia > prox. Tibiahinterkante (varus valgus)	11.9 mm	2.7 mm	1.4 mm	12.3 mm	11.9 mm links	2.7 mm anterior	1.4 mm inferior	12.3 mm
Ansichten > Ansicht Werkzeuge varus valgus Tibia > dist. Tibiavorderkante proj. auf Ebene tibia coronar (varus valgus)	8.3 mm	0.5 mm	1 mm	8.4 mm	8.3 mm links	0.5 mm anterior	1 mm inferior	8.4 mm
Ansichten > Ansicht Werkzeuge varus valgus Tibia > dist. Tibiavorderkante (varus valgus)	8.3 mm	0.5 mm	1 mm	8.4 mm	8.3 mm links	0.5 mm anterior	1 mm inferior	8.4 mm
Ansichten > Ansicht Werkzeuge varus valgus Tibia > varus valgus Tibia proj.	3.5 °	0.3 °	8.5 °	3.2 °	3.5 °	0.3 °	8.5 °	3.2 °
Ansichten > Ansicht Werkzeuge varus valgus Tibia > Tibia coronar
Ansichten > Ansicht Werkzeuge varus valgus Tibia > ks tibia prox.
Ansichten > Ansicht Werkzeuge varus valgus Femur > Kondyle medial proj. auf Ebene Femur coronar	99.7 mm	47 mm	56.2 mm		15.7 mm rechts	37 mm anterior	69.8 mm superior
Ansichten > Ansicht Werkzeuge varus valgus Femur > Kondyle medial	103.3 mm	54.7 mm	72.6 mm		19.3 mm rechts	29.3 mm anterior	53.4 mm superior
Ansichten > Ansicht Werkzeuge varus valgus Femur > Kondyle lateral proj auf Ebene Femur coronar	112.3 mm	47.4 mm	53.3 mm		28.3 mm rechts	36.6 mm anterior	72.7 mm superior
Ansichten > Ansicht Werkzeuge varus valgus Femur > Kondyle lateral	116 mm	55.1 mm	69.6 mm		32 mm rechts	28.9 mm anterior	56.4 mm superior
Ansichten > Ansicht Werkzeuge varus valgus Femur > Femurachsenpunkt proximal	94 mm	107.7 mm	29 mm		10 mm rechts	23.7 mm posterior	97 mm superior
Ansichten > Ansicht Werkzeuge varus valgus Femur > Femurachsenpunkt distal	105.8 mm	56.5 mm	50.5 mm		21.8 mm rechts	27.5 mm anterior	75.5 mm superior
Ansichten > Ansicht Werkzeuge varus valgus Femur > Femur prox. proj. auf Ebene Femur coronar	94 mm	107.7 mm	29 mm		10 mm rechts	23.7 mm posterior	97 mm superior
Ansichten > Ansicht Werkzeuge varus valgus Femur > Endpunkt Verlängerung der Senkrechten auf Kondylenachse	99.8 mm	101.9 mm	30.4 mm		15.8 mm rechts	17.9 mm posterior	95.6 mm superior
Ansichten > Ansicht Werkzeuge varus valgus Femur > Endpunkt Senkrechte auf Kondylenachse	107 mm	47.2 mm	54.5 mm		23 mm rechts	36.8 mm anterior	71.5 mm superior
Ansichten > Ansicht Werkzeuge varus valgus Femur > Verlängerung der Senkrechten auf Kondylenachse	6 mm	45.4 mm	20 mm	50 mm	6 mm links	45.4 mm posterior	20 mm superior	50 mm
Ansichten > Ansicht Werkzeuge varus valgus Femur > Senkrechte auf Kondylenachse	1.2 mm	9.2 mm	4.1 mm	10.1 mm	1.2 mm rechts	9.2 mm anterior	4.1 mm inferior	10.1 mm
Ansichten > Ansicht Werkzeuge varus valgus Femur > Kondylenachse proj. auf Ebene Femur coronar	12.7 mm	0.4 mm	3 mm	13 mm	12.7 mm rechts	0.4 mm posterior	3 mm superior	13 mm
Ansichten > Ansicht Werkzeuge varus valgus Femur > Kondylenachse	12.7 mm	0.4 mm	3 mm	13 mm	12.7 mm rechts	0.4 mm posterior	3 mm superior	13 mm
Ansichten > Ansicht Werkzeuge varus valgus Femur > Femurachse proj. auf Ebene Femur coronar
Ansichten > Ansicht Werkzeuge varus valgus Femur > Femurachse	11.8 mm	51.3 mm	21.5 mm	56.8 mm	11.8 mm links	51.3 mm posterior	21.5 mm superior	56.8 mm
Ansichten > Ansicht Werkzeuge varus valgus Femur > varus valgus Femur proj.	12 °	1 °	5.4 °	5.2 °	12 °	1 °	5.4 °	5.2 °
Ansichten > Ansicht Werkzeuge varus valgus Femur > Femur coronar
Ansichten > Ansicht Werkzeuge varus valgus Femur > ks femur
Ansichten > Ansicht Werkzeuge Torsionswinkel Tibia > Tibiaachse proximal	113.6 mm	50.2 mm	102.8 mm		29.6 mm rechts	33.8 mm anterior	23.3 mm superior
Ansichten > Ansicht Werkzeuge Torsionswinkel Tibia > Tibiaachse distal	124.1 mm	72.6 mm	157.9 mm		40.1 mm rechts	11.4 mm anterior	31.9 mm inferior
Ansichten > Ansicht Werkzeuge Torsionswinkel Tibia > prox. Tibiahinterkante medial proj. auf Ebene Tibia axial	121.4 mm	83.9 mm	153.8 mm		37.4 mm rechts	0.1 mm anterior	27.8 mm inferior
Ansichten > Ansicht Werkzeuge Torsionswinkel Tibia > prox. Tibiahinterkante medial	107.5 mm	54.2 mm	80.6 mm		23.5 mm rechts	29.8 mm anterior	45.4 mm superior
Ansichten > Ansicht Werkzeuge Torsionswinkel Tibia > prox. Tibiahinterkante lateral proj. auf Ebene Tibia axial	131.1 mm	84.2 mm	151.8 mm		47.1 mm rechts	0.2 mm posterior	25.8 mm inferior
Ansichten > Ansicht Werkzeuge Torsionswinkel Tibia > prox. Tibiahinterkante lateral	117.4 mm	54.9 mm	79.6 mm		33.4 mm rechts	29.1 mm anterior	46.4 mm superior
Ansichten > Ansicht Werkzeuge Torsionswinkel Tibia > dist. Tibiavorderkante medial proj. auf Ebene Tibia axial	120.6 mm	66.5 mm	160.9 mm		36.6 mm rechts	17.5 mm anterior	34.9 mm inferior
Ansichten > Ansicht Werkzeuge Torsionswinkel Tibia > dist. Tibiavorderkante medial	121.3 mm	68 mm	164.7 mm		37.3 mm rechts	16 mm anterior	38.7 mm inferior
Ansichten > Ansicht Werkzeuge Torsionswinkel Tibia > dist. Tibiavorderkante lateral proj. auf Ebene Tibia axial	130.5 mm	68.8 mm	158.2 mm		46.5 mm rechts	15.2 mm anterior	32.2 mm inferior
Ansichten > Ansicht Werkzeuge Torsionswinkel Tibia > dist. Tibiavorderkante lateral	131.2 mm	70.4 mm	162 mm		47.2 mm rechts	13.6 mm anterior	36 mm inferior
Ansichten > Ansicht Werkzeuge Torsionswinkel Tibia > prox. Tibiahinterkante proj. auf Ebene Tibia axial	9.7 mm	0.3 mm	1.9 mm	9.9 mm	9.7 mm links	0.3 mm anterior	1.9 mm inferior	9.9 mm
Ansichten > Ansicht Werkzeuge Torsionswinkel Tibia > prox. Tibiahinterkante	9.9 mm	0.7 mm	0.9 mm	10 mm	9.9 mm links	0.7 mm anterior	0.9 mm inferior	10 mm
Ansichten > Ansicht Werkzeuge Torsionswinkel Tibia > dist. Tibiavorderkante proj. auf Ebene Tibia axial	9.9 mm	2.3 mm	2.8 mm	10.5 mm	9.9 mm links	2.3 mm anterior	2.8 mm inferior	10.5 mm
Ansichten > Ansicht Werkzeuge Torsionswinkel Tibia > dist. Tibiavorderkante	9.9 mm	2.3 mm	2.7 mm	10.5 mm	9.9 mm links	2.3 mm anterior	2.7 mm inferior	10.5 mm
Ansichten > Ansicht Werkzeuge Torsionswinkel Tibia > Torsionswinkel proj. auf Ebene Tibia axial	4.5 °	31.6 °	11.5 °	11.9 °	4.5 °	31.6 °	11.5 °	11.9 °
Ansichten > Ansicht Werkzeuge Torsionswinkel Tibia > Tibia axial
Ansichten > Ansicht Werkzeuge Torsionswinkel Tibia > ks tibia prox.
Ansichten > Ansicht Werkzeuge Tibiotalare Torsion (TTT) > Tibiaachse proximal	113.6 mm	50.2 mm	102.8 mm		29.6 mm rechts	33.8 mm anterior	23.3 mm superior
Ansichten > Ansicht Werkzeuge Tibiotalare Torsion (TTT) > Tibiaachse distal	124.1 mm	72.6 mm	157.9 mm		40.1 mm rechts	11.4 mm anterior	31.9 mm inferior
Ansichten > Ansicht Werkzeuge Tibiotalare Torsion (TTT) > Talus medial proj. auf Ebene Tibia axial	122.1 mm	66.9 mm	160.5 mm		38.1 mm rechts	17.1 mm anterior	34.5 mm inferior
Ansichten > Ansicht Werkzeuge Tibiotalare Torsion (TTT) > Talus medial	124 mm	71.1 mm	170.9 mm		40 mm rechts	12.9 mm anterior	44.9 mm inferior
Ansichten > Ansicht Werkzeuge Tibiotalare Torsion (TTT) > Talus lateral proj. auf Ebene Tibia axial	129.7 mm	69 mm	158.2 mm		45.7 mm rechts	15 mm anterior	32.2 mm inferior
Ansichten > Ansicht Werkzeuge Tibiotalare Torsion (TTT) > Talus lateral	131.7 mm	73.3 mm	168.8 mm		47.7 mm rechts	10.7 mm anterior	42.8 mm inferior
Ansichten > Ansicht Werkzeuge Tibiotalare Torsion (TTT) > dist. Tibiavorderkante medial proj. auf Ebene Tibia axial	120.6 mm	66.5 mm	160.9 mm		36.6 mm rechts	17.5 mm anterior	34.9 mm inferior
Ansichten > Ansicht Werkzeuge Tibiotalare Torsion (TTT) > dist. Tibiavorderkante medial	121.3 mm	68 mm	164.7 mm		37.3 mm rechts	16 mm anterior	38.7 mm inferior
Ansichten > Ansicht Werkzeuge Tibiotalare Torsion (TTT) > dist. Tibiavorderkante lateral proj. auf Ebene Tibia axial	130.5 mm	68.8 mm	158.2 mm		46.5 mm rechts	15.2 mm anterior	32.2 mm inferior
Ansichten > Ansicht Werkzeuge Tibiotalare Torsion (TTT) > dist. Tibiavorderkante lateral	131.2 mm	70.4 mm	162 mm		47.2 mm rechts	13.6 mm anterior	36 mm inferior
Ansichten > Ansicht Werkzeuge Tibiotalare Torsion (TTT) > Talusachse proj. auf Ebene Tibia axial	7.7 mm	2.2 mm	2.3 mm	8.3 mm	7.7 mm rechts	2.2 mm posterior	2.3 mm superior	8.3 mm
Ansichten > Ansicht Werkzeuge Tibiotalare Torsion (TTT) > dist. Tibiavorderkante proj. auf Ebene Tibia axial	9.9 mm	2.3 mm	2.8 mm	10.5 mm	9.9 mm links	2.3 mm anterior	2.8 mm inferior	10.5 mm
Ansichten > Ansicht Werkzeuge Tibiotalare Torsion (TTT) > Tibiotalare Torsion (TTT) proj.	1.1 °	3.6 °	2.7 °	2.7 °	1.1 °	3.6 °	2.7 °	2.7 °
Ansichten > Ansicht Werkzeuge Tibiotalare Torsion (TTT) > Tibia axial
Ansichten > Ansicht Werkzeuge Tibiotalare Torsion (TTT) > ks tibia prox.
Ansichten > Ansicht Werkzeuge FTR > prox. Tibiahinterkante medial proj. auf Ebene Tibia axial	121.4 mm	83.9 mm	153.8 mm		37.4 mm rechts	0.1 mm anterior	27.8 mm inferior
Ansichten > Ansicht Werkzeuge FTR > prox. Tibiahinterkante medial	107.5 mm	54.2 mm	80.6 mm		23.5 mm rechts	29.8 mm anterior	45.4 mm superior
Ansichten > Ansicht Werkzeuge FTR > prox. Tibiahinterkante lateral proj. auf Ebene Tibia axial	131.1 mm	84.2 mm	151.8 mm		47.1 mm rechts	0.2 mm posterior	25.8 mm inferior
Ansichten > Ansicht Werkzeuge FTR > prox. Tibiahinterkante lateral	117.4 mm	54.9 mm	79.6 mm		33.4 mm rechts	29.1 mm anterior	46.4 mm superior
Ansichten > Ansicht Werkzeuge FTR > Kondyle medial proj. auf Ebene Tibia axial	118.5 mm	87.3 mm	153 mm		34.5 mm rechts	3.3 mm posterior	27 mm inferior
Ansichten > Ansicht Werkzeuge FTR > Kondyle medial	103.3 mm	54.7 mm	72.6 mm		19.3 mm rechts	29.3 mm anterior	53.4 mm superior
Ansichten > Ansicht Werkzeuge FTR > Kondyle lateral proj auf Ebene Tibia axial	131.2 mm	87.8 mm	150.3 mm		47.2 mm rechts	3.8 mm posterior	24.3 mm inferior
Ansichten > Ansicht Werkzeuge FTR > Kondyle lateral	116 mm	55.1 mm	69.6 mm		32 mm rechts	28.9 mm anterior	56.4 mm superior
Ansichten > Ansicht Werkzeuge FTR > prox. Tibiahinterkante proj. auf Ebene Tibia axial	9.7 mm	0.3 mm	1.9 mm	9.9 mm	9.7 mm links	0.3 mm anterior	1.9 mm inferior	9.9 mm
Ansichten > Ansicht Werkzeuge FTR > prox. Tibiahinterkante	9.9 mm	0.7 mm	0.9 mm	10 mm	9.9 mm links	0.7 mm anterior	0.9 mm inferior	10 mm
Ansichten > Ansicht Werkzeuge FTR > Kondylenachse	12.7 mm	0.4 mm	3 mm	13 mm	12.7 mm rechts	0.4 mm posterior	3 mm superior	13 mm
Ansichten > Ansicht Werkzeuge FTR > Kondyle proj. auf Ebene Tibia axial	12.8 mm	0.5 mm	2.6 mm	13 mm	12.8 mm rechts	0.5 mm posterior	2.6 mm superior	13 mm
Ansichten > Ansicht Werkzeuge FTR > FTR (femorotibial Rotation) proj.	0.3 °	3.3 °	0.7 °	0.8 °	0.3 °	3.3 °	0.7 °	0.8 °
Ansichten > Ansicht Werkzeuge FTR > Tibia axial
Ansichten > Ansicht Werkzeuge FTR > ks tibia prox.
Ansichten > Ansicht Werkzeuge AT-Winkel (best. mittels Ebene) > tmp A	81.7 mm	105.9 mm	31.4 mm		2.3 mm links	21.9 mm posterior	94.6 mm superior
Ansichten > Ansicht Werkzeuge AT-Winkel (best. mittels Ebene) > TMP6	71.4 mm	103.2 mm	30.4 mm		12.6 mm links	19.2 mm posterior	95.6 mm superior
Ansichten > Ansicht Werkzeuge AT-Winkel (best. mittels Ebene) > TMP5	69.2 mm	168.3 mm	0.3 mm		14.8 mm links	84.3 mm posterior	125.7 mm superior
Ansichten > Ansicht Werkzeuge AT-Winkel (best. mittels Ebene) > Kondyle medial	103.3 mm	54.7 mm	72.6 mm		19.3 mm rechts	29.3 mm anterior	53.4 mm superior
Ansichten > Ansicht Werkzeuge AT-Winkel (best. mittels Ebene) > Kondyle lateral	116 mm	55.1 mm	69.6 mm		32 mm rechts	28.9 mm anterior	56.4 mm superior
Ansichten > Ansicht Werkzeuge AT-Winkel (best. mittels Ebene) > Femurkopfmittelpunkt	81 mm	117.1 mm	21.8 mm		3 mm links	33.1 mm posterior	104.2 mm superior
Ansichten > Ansicht Werkzeuge AT-Winkel (best. mittels Ebene) > Femurachsenpunkt proximal	94 mm	107.7 mm	29 mm		10 mm rechts	23.7 mm posterior	97 mm superior
Ansichten > Ansicht Werkzeuge AT-Winkel (best. mittels Ebene) > Femurachsenpunkt distal	105.8 mm	56.5 mm	50.5 mm		21.8 mm rechts	27.5 mm anterior	75.5 mm superior
Ansichten > Ansicht Werkzeuge AT-Winkel (best. mittels Ebene) > Femur Hals Basis manuell Pro	94.1 mm	107.3 mm	27.9 mm		10.1 mm rechts	23.3 mm posterior	98.1 mm superior
Ansichten > Ansicht Werkzeuge AT-Winkel (best. mittels Ebene) > Femur Hals Basis manuell	93.4 mm	110.2 mm	26.7 mm		9.4 mm rechts	26.2 mm posterior	99.3 mm superior
Ansichten > Ansicht Werkzeuge AT-Winkel (best. mittels Ebene) > Femur Hals Basis (ermittelt durch Proj. auf Ebene manuell)	86.5 mm	114.6 mm	24.2 mm		2.5 mm rechts	30.6 mm posterior	101.8 mm superior
Ansichten > Ansicht Werkzeuge AT-Winkel (best. mittels Ebene) > Femur Hals Basis (Ebene) proj. auf Ebene Femur axial	88.5 mm	106 mm	27.8 mm		4.5 mm rechts	22 mm posterior	98.2 mm superior
Ansichten > Ansicht Werkzeuge AT-Winkel (best. mittels Ebene) > AxPro_Kopfszentrum	83.8 mm	104.6 mm	27 mm		0.2 mm links	20.6 mm posterior	99 mm superior
Ansichten > Ansicht Werkzeuge AT-Winkel (best. mittels Ebene) > AxPro_Kondyle medial	89.5 mm	114.5 mm	47.5 mm		5.5 mm rechts	30.5 mm posterior	78.5 mm superior
Ansichten > Ansicht Werkzeuge AT-Winkel (best. mittels Ebene) > AxPro_Kondyle lateral	102 mm	115.9 mm	44.1 mm		18 mm rechts	31.9 mm posterior	81.9 mm superior
Ansichten > Ansicht Werkzeuge AT-Winkel (best. mittels Ebene) > Kopfzentrum - Femur Hals Basis (manuell) Linie	12.5 mm	6.9 mm	5 mm	15.1 mm	12.5 mm rechts	6.9 mm anterior	5 mm inferior	15.1 mm
Ansichten > Ansicht Werkzeuge AT-Winkel (best. mittels Ebene) > Kopfzentrum - Femur Hals Basis (durch Ebene) Linie	5.5 mm	2.5 mm	2.5 mm	6.6 mm	5.5 mm rechts	2.5 mm anterior	2.5 mm inferior	6.6 mm
Ansichten > Ansicht Werkzeuge AT-Winkel (best. mittels Ebene) > Kondyle_Femur Hals Basis Prox	12.4 mm	1.4 mm	3.4 mm	13 mm	12.4 mm links	1.4 mm anterior	3.4 mm inferior	13 mm
Ansichten > Ansicht Werkzeuge AT-Winkel (best. mittels Ebene) > Kondyle_AxPro_Kopfzentrum	12.4 mm	1.4 mm	3.4 mm	13 mm	12.4 mm links	1.4 mm anterior	3.4 mm inferior	13 mm
Ansichten > Ansicht Werkzeuge AT-Winkel (best. mittels Ebene) > Femurachse Kopfzentrum	11.8 mm	51.3 mm	21.5 mm	56.8 mm	11.8 mm links	51.3 mm posterior	21.5 mm superior	56.8 mm
Ansichten > Ansicht Werkzeuge AT-Winkel (best. mittels Ebene) > Femurachse	11.8 mm	51.3 mm	21.5 mm	56.8 mm	11.8 mm links	51.3 mm posterior	21.5 mm superior	56.8 mm
Ansichten > Ansicht Werkzeuge AT-Winkel (best. mittels Ebene) > AxPro_Kondyle	12.4 mm	1.4 mm	3.4 mm	13 mm	12.4 mm links	1.4 mm anterior	3.4 mm inferior	13 mm
Ansichten > Ansicht Werkzeuge AT-Winkel (best. mittels Ebene) > Winkel Schenkelhalsachse Femurachse (mittels Ebene manuell)	143 °	157.6 °	127.1 °	131.3 °	143 °	157.6 °	127.1 °	131.3 °
Ansichten > Ansicht Werkzeuge AT-Winkel (best. mittels Ebene) > Winkel Schenkelhalsachse Femurachse (Femur Hals Basis manuell definiert)	142 °	163.8 °	131.2 °	135 °	142 °	163.8 °	131.2 °	135 °
Ansichten > Ansicht Werkzeuge AT-Winkel (best. mittels Ebene) > Antetorsionswinkel (über Ebene manuell bestimmt) proj	37.5 °	118.8 °	16.2 °	40.3 °	37.5 °	118.8 °	16.2 °	40.3 °
Ansichten > Ansicht Werkzeuge AT-Winkel (best. mittels Ebene) > Antetorsionswinkel (Femur Hals Basis manuell) proj	20.7 °	86.3 °	8.5 °	22.1 °	20.7 °	86.3 °	8.5 °	22.1 °
Ansichten > Ansicht Werkzeuge AT-Winkel (best. mittels Ebene) > Femur axial
Ansichten > Ansicht Werkzeuge AT-Winkel (best. mittels Ebene) > Ebene manuell
Ansichten > Ansicht Werkzeuge AT-Winkel (best. mittels Ebene) > ks femur
Ansichten > Ansicht Werkzeuge AT-Winkel (best. mittels Ebene) > Kopie ks femur
Ansichten > Ansicht Werkzeuge AT-Winkel (best. mittels Ebene) > Punkte auf Kopf
Werkzeuge > Punkte > tmp zur Definition der Senkrechten auf tibia vk und hk	118.9 mm	61.4 mm	130.3 mm		34.9 mm rechts	22.6 mm anterior	4.3 mm inferior
Werkzeuge > Punkte > tmp proj. auf Ebene tibia coronar	118.9 mm	61.4 mm	130.3 mm		34.9 mm rechts	22.6 mm anterior	4.3 mm inferior
Werkzeuge > Punkte > tmp A	81.7 mm	105.9 mm	31.4 mm		2.3 mm links	21.9 mm posterior	94.6 mm superior
Werkzeuge > Punkte > TMP6	71.4 mm	103.2 mm	30.4 mm		12.6 mm links	19.2 mm posterior	95.6 mm superior
Werkzeuge > Punkte > TMP5	69.2 mm	168.3 mm	0.3 mm		14.8 mm links	84.3 mm posterior	125.7 mm superior
Werkzeuge > Punkte > Tibiaachse proximal	113.6 mm	50.2 mm	102.8 mm		29.6 mm rechts	33.8 mm anterior	23.3 mm superior
Werkzeuge > Punkte > Tibiaachse distal	124.1 mm	72.6 mm	157.9 mm		40.1 mm rechts	11.4 mm anterior	31.9 mm inferior
Werkzeuge > Punkte > Talus medial proj. auf Ebene Tibia axial	122.1 mm	66.9 mm	160.5 mm		38.1 mm rechts	17.1 mm anterior	34.5 mm inferior
Werkzeuge > Punkte > Talus medial	124 mm	71.1 mm	170.9 mm		40 mm rechts	12.9 mm anterior	44.9 mm inferior
Werkzeuge > Punkte > Talus lateral proj. auf Ebene Tibia axial	129.7 mm	69 mm	158.2 mm		45.7 mm rechts	15 mm anterior	32.2 mm inferior
Werkzeuge > Punkte > Talus lateral	131.7 mm	73.3 mm	168.8 mm		47.7 mm rechts	10.7 mm anterior	42.8 mm inferior
Werkzeuge > Punkte > prox. Tibiahinterkante medial proj. auf Ebene tibia coronar (varus valgus)	106.4 mm	40.8 mm	80.4 mm		22.4 mm rechts	43.2 mm anterior	45.6 mm superior
Werkzeuge > Punkte > prox. Tibiahinterkante medial proj. auf Ebene tibia coronar	108.7 mm	42.8 mm	84.9 mm		24.7 mm rechts	41.2 mm anterior	41.1 mm superior
Werkzeuge > Punkte > prox. Tibiahinterkante medial proj. auf Ebene Tibia axial	121.4 mm	83.9 mm	153.8 mm		37.4 mm rechts	0.1 mm anterior	27.8 mm inferior
Werkzeuge > Punkte > prox. Tibiahinterkante medial (varus valgus)	105.5 mm	49.3 mm	77.1 mm		21.5 mm rechts	34.7 mm anterior	48.9 mm superior
Werkzeuge > Punkte > prox. Tibiahinterkante medial	107.5 mm	54.2 mm	80.6 mm		23.5 mm rechts	29.8 mm anterior	45.4 mm superior
Werkzeuge > Punkte > prox. Tibiahinterkante lateral proj. auf Ebene tibia coronar (varus valgus)	118.5 mm	41.8 mm	79.6 mm		34.5 mm rechts	42.2 mm anterior	46.4 mm superior
Werkzeuge > Punkte > prox. Tibiahinterkante lateral proj. auf Ebene tibia coronar	118.6 mm	43.5 mm	84 mm		34.6 mm rechts	40.5 mm anterior	42 mm superior
Werkzeuge > Punkte > prox. Tibiahinterkante lateral proj. auf Ebene Tibia axial	131.1 mm	84.2 mm	151.8 mm		47.1 mm rechts	0.2 mm posterior	25.8 mm inferior
Werkzeuge > Punkte > prox. Tibiahinterkante lateral (varus valgus)	117.4 mm	52 mm	75.7 mm		33.4 mm rechts	32 mm anterior	50.3 mm superior
Werkzeuge > Punkte > prox. Tibiahinterkante lateral	117.4 mm	54.9 mm	79.6 mm		33.4 mm rechts	29.1 mm anterior	46.4 mm superior
Werkzeuge > Punkte > Kondyle medial proj. auf Ebene Tibia axial	118.5 mm	87.3 mm	153 mm		34.5 mm rechts	3.3 mm posterior	27 mm inferior
Werkzeuge > Punkte > Kondyle medial proj. auf Ebene Femur coronar	99.7 mm	47 mm	56.2 mm		15.7 mm rechts	37 mm anterior	69.8 mm superior
Werkzeuge > Punkte > Kondyle medial	103.3 mm	54.7 mm	72.6 mm		19.3 mm rechts	29.3 mm anterior	53.4 mm superior
Werkzeuge > Punkte > Kondyle lateral proj auf Ebene Tibia axial	131.2 mm	87.8 mm	150.3 mm		47.2 mm rechts	3.8 mm posterior	24.3 mm inferior
Werkzeuge > Punkte > Kondyle lateral proj auf Ebene Femur coronar	112.3 mm	47.4 mm	53.3 mm		28.3 mm rechts	36.6 mm anterior	72.7 mm superior
Werkzeuge > Punkte > Kondyle lateral	116 mm	55.1 mm	69.6 mm		32 mm rechts	28.9 mm anterior	56.4 mm superior
Werkzeuge > Punkte > Femurkopfmittelpunkt	81 mm	117.1 mm	21.8 mm		3 mm links	33.1 mm posterior	104.2 mm superior
Werkzeuge > Punkte > Femurachsenpunkt proximal	94 mm	107.7 mm	29 mm		10 mm rechts	23.7 mm posterior	97 mm superior
Werkzeuge > Punkte > Femurachsenpunkt distal	105.8 mm	56.5 mm	50.5 mm		21.8 mm rechts	27.5 mm anterior	75.5 mm superior
Werkzeuge > Punkte > Femur prox. proj. auf Ebene Femur coronar	94 mm	107.7 mm	29 mm		10 mm rechts	23.7 mm posterior	97 mm superior
Werkzeuge > Punkte > Femur Hals Basis proj. auf Ebene Femur coronar	87.1 mm	115.8 mm	26.7 mm		3.1 mm rechts	31.8 mm posterior	99.3 mm superior
Werkzeuge > Punkte > Femur Hals Basis manuell Pro	94.1 mm	107.3 mm	27.9 mm		10.1 mm rechts	23.3 mm posterior	98.1 mm superior
Werkzeuge > Punkte > Femur Hals Basis manuell	93.4 mm	110.2 mm	26.7 mm		9.4 mm rechts	26.2 mm posterior	99.3 mm superior
Werkzeuge > Punkte > Femur Hals Basis (ermittelt durch Proj. auf Ebene manuell)	86.5 mm	114.6 mm	24.2 mm		2.5 mm rechts	30.6 mm posterior	101.8 mm superior
Werkzeuge > Punkte > Femur Hals Basis (Ebene) proj. auf Ebene Femur axial	88.5 mm	106 mm	27.8 mm		4.5 mm rechts	22 mm posterior	98.2 mm superior
Werkzeuge > Punkte > Endpunkt Verlängerung der Senkrechten auf Kondylenachse	99.8 mm	101.9 mm	30.4 mm		15.8 mm rechts	17.9 mm posterior	95.6 mm superior
Werkzeuge > Punkte > Endpunkt Senkrechte auf Kondylenachse	107 mm	47.2 mm	54.5 mm		23 mm rechts	36.8 mm anterior	71.5 mm superior
Werkzeuge > Punkte > Ende der Verlängerung Senkrechte auf tibia vk (varus valgus)	114.6 mm	43.1 mm	84 mm		30.6 mm rechts	40.9 mm anterior	42 mm superior
Werkzeuge > Punkte > Ende der Senkrechte auf tibia hk (varus valgus)	117.3 mm	41.7 mm	79.7 mm		33.3 mm rechts	42.3 mm anterior	46.3 mm superior
Werkzeuge > Punkte > dist. Tibiavorderkante medial proj. auf Ebene tibia coronar (varus valgus)	121.4 mm	74.4 mm	163.5 mm		37.4 mm rechts	9.6 mm anterior	37.5 mm inferior
Werkzeuge > Punkte > dist. Tibiavorderkante medial proj. auf Ebene tibia coronar	120.7 mm	73.9 mm	162.4 mm		36.7 mm rechts	10.1 mm anterior	36.4 mm inferior
Werkzeuge > Punkte > dist. Tibiavorderkante medial proj. auf Ebene Tibia axial	120.6 mm	66.5 mm	160.9 mm		36.6 mm rechts	17.5 mm anterior	34.9 mm inferior
Werkzeuge > Punkte > dist. Tibiavorderkante medial (varus valgus)	121.5 mm	73.6 mm	163.8 mm		37.5 mm rechts	10.4 mm anterior	37.8 mm inferior
Werkzeuge > Punkte > dist. Tibiavorderkante medial	121.3 mm	68 mm	164.7 mm		37.3 mm rechts	16 mm anterior	38.7 mm inferior
Werkzeuge > Punkte > dist. Tibiavorderkante lateral proj. auf Ebene tibia coronar (varus valgus)	129.8 mm	74.9 mm	162.5 mm		45.8 mm rechts	9.1 mm anterior	36.5 mm inferior
Werkzeuge > Punkte > dist. Tibiavorderkante lateral proj. auf Ebene tibia coronar	130.8 mm	74.3 mm	160.5 mm		46.8 mm rechts	9.7 mm anterior	34.5 mm inferior
Werkzeuge > Punkte > dist. Tibiavorderkante lateral proj. auf Ebene Tibia axial	130.5 mm	68.8 mm	158.2 mm		46.5 mm rechts	15.2 mm anterior	32.2 mm inferior
Werkzeuge > Punkte > dist. Tibiavorderkante lateral (varus valgus)	129.8 mm	74.1 mm	162.8 mm		45.8 mm rechts	9.9 mm anterior	36.8 mm inferior
Werkzeuge > Punkte > dist. Tibiavorderkante lateral	131.2 mm	70.4 mm	162 mm		47.2 mm rechts	13.6 mm anterior	36 mm inferior
Werkzeuge > Punkte > AxPro_Kopfszentrum	83.8 mm	104.6 mm	27 mm		0.2 mm links	20.6 mm posterior	99 mm superior
Werkzeuge > Punkte > AxPro_Kondyle medial	89.5 mm	114.5 mm	47.5 mm		5.5 mm rechts	30.5 mm posterior	78.5 mm superior
Werkzeuge > Punkte > AxPro_Kondyle lateral	102 mm	115.9 mm	44.1 mm		18 mm rechts	31.9 mm posterior	81.9 mm superior
Werkzeuge > Linien > Verlängerung Senkrechte auf tibia vk (varus valgus)	4.3 mm	18.3 mm	46.3 mm	50 mm	4.3 mm links	18.3 mm anterior	46.3 mm superior	50 mm
Werkzeuge > Linien > Verlängerung der Senkrechten auf Kondylenachse	6 mm	45.4 mm	20 mm	50 mm	6 mm links	45.4 mm posterior	20 mm superior	50 mm
Werkzeuge > Linien > transkondyläre Achse	12.7 mm	0.4 mm	3 mm	13 mm	12.7 mm links	0.4 mm anterior	3 mm inferior	13 mm
Werkzeuge > Linien > Tibiaachse	10.4 mm	22.3 mm	55.1 mm	60.4 mm	10.4 mm links	22.3 mm anterior	55.1 mm superior	60.4 mm
Werkzeuge > Linien > Talusachse proj. auf Ebene Tibia axial	7.7 mm	2.2 mm	2.3 mm	8.3 mm	7.7 mm rechts	2.2 mm posterior	2.3 mm superior	8.3 mm
Werkzeuge > Linien > Senkrechte auf Kondylenachse	1.2 mm	9.2 mm	4.1 mm	10.1 mm	1.2 mm rechts	9.2 mm anterior	4.1 mm inferior	10.1 mm
Werkzeuge > Linien > Senkrechte auf dist. Tibiavorderkante in Ebene tibia coronar (varus valgus)	3 mm	13.1 mm	33.1 mm	35.7 mm	3 mm rechts	13.1 mm posterior	33.1 mm inferior	35.7 mm
Werkzeuge > Linien > Senkrecht auf prox. Tibiahinterkante in Ebene tibia coronar (varus valgus)	1.6 mm	19.7 mm	50.6 mm	54.3 mm	1.6 mm links	19.7 mm anterior	50.6 mm superior	54.3 mm
Werkzeuge > Linien > prox. Tibiahinterkante proj. auf Ebene Tibia axial	9.7 mm	0.3 mm	1.9 mm	9.9 mm	9.7 mm links	0.3 mm anterior	1.9 mm inferior	9.9 mm
Werkzeuge > Linien > prox. Tibiahinterkante proj auf Ebene tibia coronar (varus valgus)	12.1 mm	1 mm	0.8 mm	12.2 mm	12.1 mm links	1 mm anterior	0.8 mm inferior	12.2 mm
Werkzeuge > Linien > prox. Tibiahinterkante proj auf Ebene tibia coronar	9.9 mm	0.7 mm	0.9 mm	10 mm	9.9 mm links	0.7 mm anterior	0.9 mm inferior	10 mm
Werkzeuge > Linien > prox. Tibiahinterkante (varus valgus)	11.9 mm	2.7 mm	1.4 mm	12.3 mm	11.9 mm links	2.7 mm anterior	1.4 mm inferior	12.3 mm
Werkzeuge > Linien > prox. Tibiahinterkante	9.9 mm	0.7 mm	0.9 mm	10 mm	9.9 mm links	0.7 mm anterior	0.9 mm inferior	10 mm
Werkzeuge > Linien > prox. femorale Längsachse	0.5 mm	2.4 mm	2.2 mm	3.4 mm	0.5 mm links	2.4 mm posterior	2.2 mm superior	3.4 mm
Werkzeuge > Linien > Kopfzentrum - Femur Hals Basis (manuell) Linie	12.5 mm	6.9 mm	5 mm	15.1 mm	12.5 mm rechts	6.9 mm anterior	5 mm inferior	15.1 mm
Werkzeuge > Linien > Kopfzentrum - Femur Hals Basis (durch Ebene) Linie	5.5 mm	2.5 mm	2.5 mm	6.6 mm	5.5 mm rechts	2.5 mm anterior	2.5 mm inferior	6.6 mm
Werkzeuge > Linien > Kondyle_Femur Hals Basis Prox	12.4 mm	1.4 mm	3.4 mm	13 mm	12.4 mm links	1.4 mm anterior	3.4 mm inferior	13 mm
Werkzeuge > Linien > Kondyle_AxPro_Kopfzentrum	12.4 mm	1.4 mm	3.4 mm	13 mm	12.4 mm links	1.4 mm anterior	3.4 mm inferior	13 mm
Werkzeuge > Linien > Kondylenachse proj. auf Ebene Femur coronar	12.7 mm	0.4 mm	3 mm	13 mm	12.7 mm rechts	0.4 mm posterior	3 mm superior	13 mm
Werkzeuge > Linien > Kondylenachse	12.7 mm	0.4 mm	3 mm	13 mm	12.7 mm rechts	0.4 mm posterior	3 mm superior	13 mm
Werkzeuge > Linien > Kondyle proj. auf Ebene Tibia axial	12.8 mm	0.5 mm	2.6 mm	13 mm	12.8 mm rechts	0.5 mm posterior	2.6 mm superior	13 mm
Werkzeuge > Linien > Femurachse proj. auf Ebene Femur coronar
Werkzeuge > Linien > Femurachse Kopfzentrum	11.8 mm	51.3 mm	21.5 mm	56.8 mm	11.8 mm links	51.3 mm posterior	21.5 mm superior	56.8 mm
Werkzeuge > Linien > Femurachse	11.8 mm	51.3 mm	21.5 mm	56.8 mm	11.8 mm links	51.3 mm posterior	21.5 mm superior	56.8 mm
Werkzeuge > Linien > dist. Tibiavorderkante proj. auf Ebene tibia coronar (varus valgus)	8.3 mm	0.5 mm	1 mm	8.4 mm	8.3 mm links	0.5 mm anterior	1 mm inferior	8.4 mm
Werkzeuge > Linien > dist. Tibiavorderkante proj. auf Ebene tibia coronar	10.1 mm	0.3 mm	1.9 mm	10.3 mm	10.1 mm links	0.3 mm anterior	1.9 mm inferior	10.3 mm
Werkzeuge > Linien > dist. Tibiavorderkante proj. auf Ebene Tibia axial	9.9 mm	2.3 mm	2.8 mm	10.5 mm	9.9 mm links	2.3 mm anterior	2.8 mm inferior	10.5 mm
Werkzeuge > Linien > dist. Tibiavorderkante (varus valgus)	8.3 mm	0.5 mm	1 mm	8.4 mm	8.3 mm links	0.5 mm anterior	1 mm inferior	8.4 mm
Werkzeuge > Linien > dist. Tibiavorderkante	9.9 mm	2.3 mm	2.7 mm	10.5 mm	9.9 mm links	2.3 mm anterior	2.7 mm inferior	10.5 mm
Werkzeuge > Linien > AxPro_Kondyle	12.4 mm	1.4 mm	3.4 mm	13 mm	12.4 mm links	1.4 mm anterior	3.4 mm inferior	13 mm
Werkzeuge > Winkel > Winkel Schenkelhalsachse Femurachse (mittels Ebene manuell)	143 °	157.6 °	127.1 °	131.3 °	143 °	157.6 °	127.1 °	131.3 °
Werkzeuge > Winkel > Winkel Schenkelhalsachse Femurachse (Femur Hals Basis manuell definiert)	142 °	163.8 °	131.2 °	135 °	142 °	163.8 °	131.2 °	135 °
Werkzeuge > Winkel > varus valgus Tibia proj.	3.5 °	0.3 °	8.5 °	3.2 °	3.5 °	0.3 °	8.5 °	3.2 °
Werkzeuge > Winkel > varus valgus Femur proj.	12 °	1 °	5.4 °	5.2 °	12 °	1 °	5.4 °	5.2 °
Werkzeuge > Winkel > Torsionswinkel proj. auf Ebene Tibia axial	4.5 °	31.6 °	11.5 °	11.9 °	4.5 °	31.6 °	11.5 °	11.9 °
Werkzeuge > Winkel > Tibiotalare Torsion (TTT) proj.	1.1 °	3.6 °	2.7 °	2.7 °	1.1 °	3.6 °	2.7 °	2.7 °
Werkzeuge > Winkel > FTR (femorotibial Rotation) proj.	0.3 °	3.3 °	0.7 °	0.8 °	0.3 °	3.3 °	0.7 °	0.8 °
Werkzeuge > Winkel > Antetorsionswinkel (über Ebene manuell bestimmt) proj	37.5 °	118.8 °	16.2 °	40.3 °	37.5 °	118.8 °	16.2 °	40.3 °
Werkzeuge > Winkel > Antetorsionswinkel (Femur Hals Basis manuell) proj	20.7 °	86.3 °	8.5 °	22.1 °	20.7 °	86.3 °	8.5 °	22.1 °
Werkzeuge > Ebenen > Tibia coronar
Werkzeuge > Ebenen > Tibia axial
Werkzeuge > Ebenen > Femur coronar
Werkzeuge > Ebenen > Femur axial
Werkzeuge > Ebenen > Ebene manuell
Werkzeuge > Polylinien > Punkte auf Kopf
Werkzeuge > Koordinatensysteme > ks tibia prox.
Werkzeuge > Koordinatensysteme > ks femur
Werkzeuge > Koordinatensysteme > ks
Werkzeuge > Koordinatensysteme > Kopie ks femur
Werkzeuge > Variablen > Kopfachsen_tmp	-100
Werkzeuge > Variablen > 300	300
Werkzeuge > Variablen > 50	50
Werkzeuge > Variablen > -50	-50
