# Supplementary material for: 3D Slicer open-source software plug-in for vector-based angle calculation of canine hind limb alignment in computed tomographic images
Source: PLoS One. 2024 Mar 29;19(3):e0283823. doi: 10.1371/journal.pone.0283823 (PMC10980227; doi:10.1371/journal.pone.0283823)
Supplement: S2 Data — (ZIP) [file pone.0283823.s002.zip › 58.csv]

Werkzeuge Name	Datensatzkoordinatensystem X	Datensatzkoordinatensystem Y	Datensatzkoordinatensystem Z	Datensatzkoordinatensystem 3D	Patientenkoordinatensystem X	Patientenkoordinatensystem Y	Patientenkoordinatensystem Z	Patientenkoordinatensystem 3D	Extra Wert X	Extra Wert Y	Extra Wert Z	Extra Wert 3D	Extra Wert Beschreibung
Werkzeuge > Punkte > tmp zur Definition der Senkrechten auf tibia vk und hk	40.5 mm	53.2 mm	143.8 mm		47 mm links	34.3 mm anterior	19.3 mm inferior
Werkzeuge > Punkte > tmp proj. auf Ebene tibia coronar	40.5 mm	53.2 mm	143.8 mm		47 mm links	34.3 mm anterior	19.3 mm inferior
Werkzeuge > Punkte > tmp A	58.8 mm	103 mm	32.3 mm		28.7 mm links	15.5 mm posterior	92.2 mm superior
Werkzeuge > Punkte > TMP6	64.5 mm	98.9 mm	28.6 mm		23 mm links	11.4 mm posterior	95.9 mm superior
Werkzeuge > Punkte > TMP5	67.9 mm	156.7 mm	-9.8 mm		19.6 mm links	69.2 mm posterior	134.3 mm superior
Werkzeuge > Punkte > Tibiaachse proximal	40.1 mm	51.7 mm	124.5 mm		47.4 mm links	35.8 mm anterior	0 mm
Werkzeuge > Punkte > Tibiaachse distal	41 mm	54.7 mm	163.1 mm		46.5 mm links	32.8 mm anterior	38.6 mm inferior
Werkzeuge > Punkte > Talus medial proj. auf Ebene Tibia axial	43.2 mm	49.3 mm	163.5 mm		44.3 mm links	38.2 mm anterior	39 mm inferior
Werkzeuge > Punkte > Talus medial	43.4 mm	50.2 mm	175.2 mm		44.1 mm links	37.3 mm anterior	50.7 mm inferior
Werkzeuge > Punkte > Talus lateral proj. auf Ebene Tibia axial	35.4 mm	50.3 mm	163.6 mm		52.1 mm links	37.2 mm anterior	39.1 mm inferior
Werkzeuge > Punkte > Talus lateral	35.7 mm	51.2 mm	175.7 mm		51.8 mm links	36.3 mm anterior	51.2 mm inferior
Werkzeuge > Punkte > prox. Tibiahinterkante medial proj. auf Ebene tibia coronar (varus valgus)	40.7 mm	48.7 mm	85.3 mm		46.8 mm links	38.8 mm anterior	39.2 mm superior
Werkzeuge > Punkte > prox. Tibiahinterkante medial proj. auf Ebene tibia coronar	37.9 mm	49.2 mm	90.4 mm		49.6 mm links	38.3 mm anterior	34.1 mm superior
Werkzeuge > Punkte > prox. Tibiahinterkante medial proj. auf Ebene Tibia axial	40.2 mm	65.9 mm	162.3 mm		47.3 mm links	21.6 mm anterior	37.8 mm inferior
Werkzeuge > Punkte > prox. Tibiahinterkante medial (varus valgus)	41 mm	55 mm	84.8 mm		46.5 mm links	32.5 mm anterior	39.7 mm superior
Werkzeuge > Punkte > prox. Tibiahinterkante medial	38.4 mm	60.4 mm	89.6 mm		49.1 mm links	27.1 mm anterior	34.9 mm superior
Werkzeuge > Punkte > prox. Tibiahinterkante lateral proj. auf Ebene tibia coronar (varus valgus)	29.5 mm	49.1 mm	84.9 mm		58 mm links	38.4 mm anterior	39.6 mm superior
Werkzeuge > Punkte > prox. Tibiahinterkante lateral proj. auf Ebene tibia coronar	30 mm	49.7 mm	92.4 mm		57.5 mm links	37.8 mm anterior	32.1 mm superior
Werkzeuge > Punkte > prox. Tibiahinterkante lateral proj. auf Ebene Tibia axial	32.1 mm	66.3 mm	162.5 mm		55.4 mm links	21.2 mm anterior	38 mm inferior
Werkzeuge > Punkte > prox. Tibiahinterkante lateral (varus valgus)	29.8 mm	55 mm	84.4 mm		57.7 mm links	32.5 mm anterior	40.1 mm superior
Werkzeuge > Punkte > prox. Tibiahinterkante lateral	30.5 mm	60.9 mm	91.6 mm		57 mm links	26.6 mm anterior	32.9 mm superior
Werkzeuge > Punkte > Kondyle medial proj. auf Ebene Tibia axial	43 mm	67.6 mm	162.1 mm		44.5 mm links	19.9 mm anterior	37.6 mm inferior
Werkzeuge > Punkte > Kondyle medial proj. auf Ebene Femur coronar	39.3 mm	52.9 mm	67.7 mm		48.2 mm links	34.6 mm anterior	56.8 mm superior
Werkzeuge > Punkte > Kondyle medial	41.1 mm	61.4 mm	80.6 mm		46.4 mm links	26.1 mm anterior	43.9 mm superior
Werkzeuge > Punkte > Kondyle lateral proj auf Ebene Tibia axial	32 mm	70.2 mm	162.2 mm		55.5 mm links	17.3 mm anterior	37.7 mm inferior
Werkzeuge > Punkte > Kondyle lateral proj auf Ebene Femur coronar	28.3 mm	55.4 mm	67.6 mm		59.2 mm links	32.1 mm anterior	56.9 mm superior
Werkzeuge > Punkte > Kondyle lateral	30.1 mm	63.9 mm	80.5 mm		57.4 mm links	23.6 mm anterior	44 mm superior
Werkzeuge > Punkte > Femurkopfmittelpunkt	56.4 mm	112.4 mm	20.8 mm		31.1 mm links	24.9 mm posterior	103.7 mm superior
Werkzeuge > Punkte > Femurachsenpunkt proximal	47.8 mm	105.6 mm	31.9 mm		39.7 mm links	18.1 mm posterior	92.6 mm superior
Werkzeuge > Punkte > Femurachsenpunkt distal	36.2 mm	61.3 mm	62.6 mm		51.3 mm links	26.2 mm anterior	61.9 mm superior
Werkzeuge > Punkte > Femur prox. proj. auf Ebene Femur coronar	47.8 mm	105.6 mm	31.9 mm		39.7 mm links	18.1 mm posterior	92.6 mm superior
Werkzeuge > Punkte > Femur Hals Basis proj. auf Ebene Femur coronar	50.4 mm	111.9 mm	27.4 mm		37.1 mm links	24.4 mm posterior	97.1 mm superior
Werkzeuge > Punkte > Femur Hals Basis manuell Pro	47.8 mm	105.7 mm	32.1 mm		39.7 mm links	18.2 mm posterior	92.4 mm superior
Werkzeuge > Punkte > Femur Hals Basis manuell	48.1 mm	106.9 mm	31.2 mm		39.4 mm links	19.4 mm posterior	93.3 mm superior
Werkzeuge > Punkte > Femur Hals Basis (ermittelt durch Proj. auf Ebene manuell)	50.1 mm	110.2 mm	24.9 mm		37.4 mm links	22.7 mm posterior	99.6 mm superior
Werkzeuge > Punkte > Femur Hals Basis (Ebene) proj. auf Ebene Femur axial	48.4 mm	103.7 mm	29.4 mm		39.1 mm links	16.2 mm posterior	95.1 mm superior
Werkzeuge > Punkte > Endpunkt Verlängerung der Senkrechten auf Kondylenachse	45.6 mm	101.8 mm	34.7 mm		41.9 mm links	14.3 mm posterior	89.8 mm superior
Werkzeuge > Punkte > Endpunkt Senkrechte auf Kondylenachse	34.5 mm	54 mm	67.6 mm		53 mm links	33.5 mm anterior	56.9 mm superior
Werkzeuge > Punkte > Ende der Verlängerung Senkrechte auf tibia vk (varus valgus)	33.8 mm	49.7 mm	94.4 mm		53.7 mm links	37.8 mm anterior	30.1 mm superior
Werkzeuge > Punkte > Ende der Senkrechte auf tibia hk (varus valgus)	42.4 mm	48.6 mm	85.3 mm		45.1 mm links	38.9 mm anterior	39.2 mm superior
Werkzeuge > Punkte > dist. Tibiavorderkante medial proj. auf Ebene tibia coronar (varus valgus)	44.3 mm	55.1 mm	170.7 mm		43.2 mm links	32.4 mm anterior	46.2 mm inferior
Werkzeuge > Punkte > dist. Tibiavorderkante medial proj. auf Ebene tibia coronar	45.3 mm	54.9 mm	168.9 mm		42.2 mm links	32.6 mm anterior	44.4 mm inferior
Werkzeuge > Punkte > dist. Tibiavorderkante medial proj. auf Ebene Tibia axial	44.9 mm	49.2 mm	163.5 mm		42.6 mm links	38.3 mm anterior	39 mm inferior
Werkzeuge > Punkte > dist. Tibiavorderkante medial (varus valgus)	44.3 mm	54.4 mm	170.8 mm		43.2 mm links	33.1 mm anterior	46.3 mm inferior
Werkzeuge > Punkte > dist. Tibiavorderkante medial	45 mm	49.7 mm	169.3 mm		42.5 mm links	37.8 mm anterior	44.8 mm inferior
Werkzeuge > Punkte > dist. Tibiavorderkante lateral proj. auf Ebene tibia coronar (varus valgus)	36.9 mm	55.5 mm	171.7 mm		50.6 mm links	32 mm anterior	47.2 mm inferior
Werkzeuge > Punkte > dist. Tibiavorderkante lateral proj. auf Ebene tibia coronar	36.7 mm	55.4 mm	170.2 mm		50.8 mm links	32.1 mm anterior	45.7 mm inferior
Werkzeuge > Punkte > dist. Tibiavorderkante lateral proj. auf Ebene Tibia axial	36.3 mm	50 mm	163.6 mm		51.2 mm links	37.5 mm anterior	39.1 mm inferior
Werkzeuge > Punkte > dist. Tibiavorderkante lateral (varus valgus)	36.8 mm	53.3 mm	171.9 mm		50.7 mm links	34.2 mm anterior	47.4 mm inferior
Werkzeuge > Punkte > dist. Tibiavorderkante lateral	36.5 mm	50.5 mm	170.5 mm		51 mm links	37 mm anterior	46 mm inferior
Werkzeuge > Punkte > AxPro_Kopfszentrum	53.5 mm	101.6 mm	28.3 mm		34 mm links	14.1 mm posterior	96.2 mm superior
Werkzeuge > Punkte > AxPro_Kondyle medial	54.5 mm	112.9 mm	45 mm		33 mm links	25.4 mm posterior	79.5 mm superior
Werkzeuge > Punkte > AxPro_Kondyle lateral	43.6 mm	115.6 mm	44.7 mm		43.9 mm links	28.1 mm posterior	79.8 mm superior
Werkzeuge > Linien > Verlängerung Senkrechte auf tibia vk (varus valgus)	6.7 mm	3.5 mm	49.4 mm	50 mm	6.7 mm links	3.5 mm anterior	49.4 mm superior	50 mm
Werkzeuge > Linien > Verlängerung der Senkrechten auf Kondylenachse	9.4 mm	40.4 mm	27.9 mm	50 mm	9.4 mm rechts	40.4 mm posterior	27.9 mm superior	50 mm
Werkzeuge > Linien > transkondyläre Achse	11 mm	2.5 mm	0.1 mm	11.3 mm	11 mm rechts	2.5 mm anterior	0.1 mm inferior	11.3 mm
Werkzeuge > Linien > Tibiaachse	0.9 mm	2.9 mm	38.6 mm	38.8 mm	0.9 mm links	2.9 mm anterior	38.6 mm superior	38.8 mm
Werkzeuge > Linien > Talusachse proj. auf Ebene Tibia axial	7.7 mm	1 mm	0.1 mm	7.8 mm	7.7 mm links	1 mm posterior	0.1 mm inferior	7.8 mm
Werkzeuge > Linien > Senkrechte auf Kondylenachse	1.7 mm	7.3 mm	5 mm	9 mm	1.7 mm links	7.3 mm anterior	5 mm inferior	9 mm
Werkzeuge > Linien > Senkrechte auf dist. Tibiavorderkante in Ebene tibia coronar (varus valgus)	3.7 mm	1.9 mm	26.9 mm	27.2 mm	3.7 mm rechts	1.9 mm posterior	26.9 mm inferior	27.2 mm
Werkzeuge > Linien > Senkrecht auf prox. Tibiahinterkante in Ebene tibia coronar (varus valgus)	1.9 mm	4.6 mm	58.5 mm	58.7 mm	1.9 mm rechts	4.6 mm anterior	58.5 mm superior	58.7 mm
Werkzeuge > Linien > prox. Tibiahinterkante proj. auf Ebene Tibia axial	8 mm	0.4 mm	0.2 mm	8 mm	8 mm rechts	0.4 mm anterior	0.2 mm superior	8 mm
Werkzeuge > Linien > prox. Tibiahinterkante proj auf Ebene tibia coronar (varus valgus)	11.2 mm	0.5 mm	0.4 mm	11.2 mm	11.2 mm rechts	0.5 mm anterior	0.4 mm inferior	11.2 mm
Werkzeuge > Linien > prox. Tibiahinterkante proj auf Ebene tibia coronar	8 mm	0.5 mm	2 mm	8.2 mm	8 mm rechts	0.5 mm anterior	2 mm superior	8.2 mm
Werkzeuge > Linien > prox. Tibiahinterkante (varus valgus)	11.2 mm	0 mm	0.4 mm	11.2 mm	11.2 mm rechts	0 mm	0.4 mm inferior	11.2 mm
Werkzeuge > Linien > prox. Tibiahinterkante	8 mm	0.5 mm	2 mm	8.2 mm	8 mm rechts	0.5 mm anterior	2 mm superior	8.2 mm
Werkzeuge > Linien > prox. femorale Längsachse	0.3 mm	1.3 mm	0.7 mm	1.5 mm	0.3 mm rechts	1.3 mm posterior	0.7 mm superior	1.5 mm
Werkzeuge > Linien > Kopfzentrum - Femur Hals Basis (manuell) Linie	8.3 mm	5.5 mm	10.4 mm	14.4 mm	8.3 mm links	5.5 mm anterior	10.4 mm inferior	14.4 mm
Werkzeuge > Linien > Kopfzentrum - Femur Hals Basis (durch Ebene) Linie	6.3 mm	2.2 mm	4 mm	7.8 mm	6.3 mm links	2.2 mm anterior	4 mm inferior	7.8 mm
Werkzeuge > Linien > Kondyle_Femur Hals Basis Prox	11 mm	2.7 mm	0.2 mm	11.3 mm	11 mm rechts	2.7 mm anterior	0.2 mm inferior	11.3 mm
Werkzeuge > Linien > Kondyle_AxPro_Kopfzentrum	11 mm	2.7 mm	0.2 mm	11.3 mm	11 mm rechts	2.7 mm anterior	0.2 mm inferior	11.3 mm
Werkzeuge > Linien > Kondylenachse proj. auf Ebene Femur coronar	11 mm	2.5 mm	0.1 mm	11.3 mm	11 mm links	2.5 mm posterior	0.1 mm superior	11.3 mm
Werkzeuge > Linien > Kondylenachse	11 mm	2.5 mm	0.1 mm	11.3 mm	11 mm links	2.5 mm posterior	0.1 mm superior	11.3 mm
Werkzeuge > Linien > Kondyle proj. auf Ebene Tibia axial	11 mm	2.5 mm	0.1 mm	11.3 mm	11 mm links	2.5 mm posterior	0.1 mm inferior	11.3 mm
Werkzeuge > Linien > Femurachse proj. auf Ebene Femur coronar
Werkzeuge > Linien > Femurachse Kopfzentrum	11.6 mm	44.2 mm	30.7 mm	55.1 mm	11.6 mm rechts	44.2 mm posterior	30.7 mm superior	55.1 mm
Werkzeuge > Linien > Femurachse	11.6 mm	44.2 mm	30.7 mm	55.1 mm	11.6 mm rechts	44.2 mm posterior	30.7 mm superior	55.1 mm
Werkzeuge > Linien > dist. Tibiavorderkante proj. auf Ebene tibia coronar (varus valgus)	7.5 mm	0.4 mm	1 mm	7.5 mm	7.5 mm rechts	0.4 mm anterior	1 mm superior	7.5 mm
Werkzeuge > Linien > dist. Tibiavorderkante proj. auf Ebene tibia coronar	8.6 mm	0.5 mm	1.2 mm	8.7 mm	8.6 mm rechts	0.5 mm anterior	1.2 mm superior	8.7 mm
Werkzeuge > Linien > dist. Tibiavorderkante proj. auf Ebene Tibia axial	8.6 mm	0.7 mm	0.1 mm	8.6 mm	8.6 mm rechts	0.7 mm anterior	0.1 mm superior	8.6 mm
Werkzeuge > Linien > dist. Tibiavorderkante (varus valgus)	7.5 mm	1.1 mm	1.1 mm	7.7 mm	7.5 mm rechts	1.1 mm posterior	1.1 mm superior	7.7 mm
Werkzeuge > Linien > dist. Tibiavorderkante	8.6 mm	0.8 mm	1.2 mm	8.7 mm	8.6 mm rechts	0.8 mm anterior	1.2 mm superior	8.7 mm
Werkzeuge > Linien > AxPro_Kondyle	11 mm	2.7 mm	0.2 mm	11.3 mm	11 mm rechts	2.7 mm anterior	0.2 mm inferior	11.3 mm
Werkzeuge > Winkel > Winkel Schenkelhalsachse Femurachse (mittels Ebene manuell)	148.8 °	145.6 °	120.7 °	133.2 °	148.8 °	145.6 °	120.7 °	133.2 °
Werkzeuge > Winkel > Winkel Schenkelhalsachse Femurachse (Femur Hals Basis manuell definiert)	162 °	152.8 °	138.4 °	146.3 °	162 °	152.8 °	138.4 °	146.3 °
Werkzeuge > Winkel > varus valgus Tibia proj.	9.6 °	0.4 °	85.1 °	9.6 °	9.6 °	0.4 °	85.1 °	9.6 °
Werkzeuge > Winkel > varus valgus Femur proj.	2 °	0.2 °	1.6 °	1.3 °	2 °	0.2 °	1.6 °	1.3 °
Werkzeuge > Winkel > Torsionswinkel proj. auf Ebene Tibia axial	0.2 °	12.4 °	2.3 °	2.3 °	0.2 °	12.4 °	2.3 °	2.3 °
Werkzeuge > Winkel > Tibiotalare Torsion (TTT) proj.	179.8 °	175 °	177.6 °	177.6 °	179.8 °	175 °	177.6 °	177.6 °
Werkzeuge > Winkel > FTR (femorotibial Rotation) proj.	0.8 °	21.9 °	10.1 °	10.2 °	0.8 °	21.9 °	10.1 °	10.2 °
Werkzeuge > Winkel > Antetorsionswinkel (über Ebene manuell bestimmt) proj	27.1 °	103.5 °	18 °	31.8 °	27.1 °	103.5 °	18 °	31.8 °
Werkzeuge > Winkel > Antetorsionswinkel (Femur Hals Basis manuell) proj	34.2 °	47.6 °	21.6 °	35.7 °	34.2 °	47.6 °	21.6 °	35.7 °
Werkzeuge > Ebenen > Tibia coronar
Werkzeuge > Ebenen > Tibia axial
Werkzeuge > Ebenen > Femur coronar
Werkzeuge > Ebenen > Femur axial
Werkzeuge > Ebenen > Ebene manuell
Werkzeuge > Polylinien > Punkte auf Kopf
Werkzeuge > Koordinatensysteme > ks tibia prox.
Werkzeuge > Koordinatensysteme > ks femur
Werkzeuge > Koordinatensysteme > ks
Werkzeuge > Koordinatensysteme > Kopie ks femur
Werkzeuge > Variablen > Kopfachsen_tmp	-100
Werkzeuge > Variablen > 300	300
Werkzeuge > Variablen > 50	50
Werkzeuge > Variablen > -50	-50
