# Supplementary material for: 3D Slicer open-source software plug-in for vector-based angle calculation of canine hind limb alignment in computed tomographic images
Source: PLoS One. 2024 Mar 29;19(3):e0283823. doi: 10.1371/journal.pone.0283823 (PMC10980227; doi:10.1371/journal.pone.0283823)
Supplement: S2 Data — (ZIP) [file pone.0283823.s002.zip › 59.csv]

Werkzeuge Name	Datensatzkoordinatensystem X	Datensatzkoordinatensystem Y	Datensatzkoordinatensystem Z	Datensatzkoordinatensystem 3D	Patientenkoordinatensystem X	Patientenkoordinatensystem Y	Patientenkoordinatensystem Z	Patientenkoordinatensystem 3D	Extra Wert X	Extra Wert Y	Extra Wert Z	Extra Wert 3D	Extra Wert Beschreibung
Ansichten > Ergebnisse varus valgus Tibia > varus valgus Tibia proj.	8.3 °	2.8 °	5.1 °	8.6 °	8.3 °	2.8 °	5.1 °	8.6 °
Ansichten > Ergebnisse varus valgus Femur > varus valgus Femur proj.	7.7 °	0.4 °	3.4 °	3.2 °	7.7 °	0.4 °	3.4 °	3.2 °
Ansichten > Ergebnisse Torsionswinkel Tibia > Torsionswinkel proj. auf Ebene Tibia axial	0.2 °	3.2 °	2.1 °	2 °	0.2 °	3.2 °	2.1 °	2 °
Ansichten > Ergebnisse FTR (femorotibiale Rotation) proj. > FTR (femorotibial Rotation) proj.	1.2 °	27.5 °	11.7 °	11.5 °	1.2 °	27.5 °	11.7 °	11.5 °
Ansichten > Ergebnisse AT-Winkel proj. > Winkel Schenkelhalsachse Femurachse (mittels Ebene manuell)	121.1 °	149.4 °	121.1 °	128.2 °	121.1 °	149.4 °	121.1 °	128.2 °
Ansichten > Ergebnisse AT-Winkel proj. > Winkel Schenkelhalsachse Femurachse (Femur Hals Basis manuell definiert)	133.3 °	152.7 °	138 °	139.4 °	133.3 °	152.7 °	138 °	139.4 °
Ansichten > Ergebnisse AT-Winkel proj. > Antetorsionswinkel (über Ebene manuell bestimmt) proj	32.4 °	131.4 °	14.4 °	35.2 °	32.4 °	131.4 °	14.4 °	35.2 °
Ansichten > Ergebnisse AT-Winkel proj. > Antetorsionswinkel (Femur Hals Basis manuell) proj	30.6 °	32.2 °	16.1 °	33.1 °	30.6 °	32.2 °	16.1 °	33.1 °
Ansichten > Ergebnis Tibiotalare Torsion (TTT) > Tibiotalare Torsion (TTT) proj.	179.9 °	177.6 °	178.7 °	178.7 °	179.9 °	177.6 °	178.7 °	178.7 °
Ansichten > Eingaben varus valgus Tibia > Tibiaachse proximal	94.7 mm	40.8 mm	91.5 mm		7.2 mm rechts	46.7 mm anterior	33 mm superior
Ansichten > Eingaben varus valgus Tibia > Tibiaachse distal	84.3 mm	46 mm	141.5 mm		3.2 mm links	41.5 mm anterior	17 mm inferior
Ansichten > Eingaben varus valgus Tibia > prox. Tibiahinterkante medial (varus valgus)	98.8 mm	43.8 mm	67.9 mm		11.3 mm rechts	43.8 mm anterior	56.6 mm superior
Ansichten > Eingaben varus valgus Tibia > prox. Tibiahinterkante medial	102.1 mm	49.8 mm	74.5 mm		14.6 mm rechts	37.7 mm anterior	50 mm superior
Ansichten > Eingaben varus valgus Tibia > prox. Tibiahinterkante lateral (varus valgus)	109.3 mm	43.8 mm	71.2 mm		21.8 mm rechts	43.8 mm anterior	53.3 mm superior
Ansichten > Eingaben varus valgus Tibia > prox. Tibiahinterkante lateral	107.6 mm	48.1 mm	75.5 mm		20.1 mm rechts	39.4 mm anterior	49 mm superior
Ansichten > Eingaben varus valgus Tibia > dist. Tibiavorderkante medial (varus valgus)	78.9 mm	46.5 mm	151.9 mm		8.6 mm links	41 mm anterior	27.4 mm inferior
Ansichten > Eingaben varus valgus Tibia > dist. Tibiavorderkante medial	76.4 mm	43.3 mm	150.5 mm		11.1 mm links	44.2 mm anterior	26 mm inferior
Ansichten > Eingaben varus valgus Tibia > dist. Tibiavorderkante lateral (varus valgus)	85.7 mm	46.5 mm	153 mm		1.8 mm links	41 mm anterior	28.5 mm inferior
Ansichten > Eingaben varus valgus Tibia > dist. Tibiavorderkante lateral	84.4 mm	41.1 mm	152.8 mm		3.1 mm links	46.4 mm anterior	28.3 mm inferior
Ansichten > Eingaben varus valgus Femur > Kondyle medial	100.3 mm	52 mm	65.1 mm		12.8 mm rechts	35.5 mm anterior	59.4 mm superior
Ansichten > Eingaben varus valgus Femur > Kondyle lateral	112 mm	50.8 mm	67.4 mm		24.5 mm rechts	36.7 mm anterior	57.1 mm superior
Ansichten > Eingaben varus valgus Femur > Femurachsenpunkt proximal	115.9 mm	102.7 mm	29 mm		28.4 mm rechts	15.2 mm posterior	95.5 mm superior
Ansichten > Eingaben varus valgus Femur > Femurachsenpunkt distal	109.8 mm	53.6 mm	49.7 mm		22.3 mm rechts	33.9 mm anterior	74.8 mm superior
Ansichten > Eingaben Tibiotalare Torsion (TTT) > Tibiaachse proximal	94.7 mm	40.8 mm	91.5 mm		7.2 mm rechts	46.7 mm anterior	33 mm superior
Ansichten > Eingaben Tibiotalare Torsion (TTT) > Tibiaachse distal	84.3 mm	46 mm	141.5 mm		3.2 mm links	41.5 mm anterior	17 mm inferior
Ansichten > Eingaben Tibiotalare Torsion (TTT) > Talus medial	76.9 mm	43.3 mm	156.8 mm		10.6 mm links	44.2 mm anterior	32.3 mm inferior
Ansichten > Eingaben Tibiotalare Torsion (TTT) > Talus lateral	83.5 mm	41.7 mm	158.5 mm		4 mm links	45.8 mm anterior	34 mm inferior
Ansichten > Eingaben Tibiotalare Torsion (TTT) > dist. Tibiavorderkante medial	76.4 mm	43.3 mm	150.5 mm		11.1 mm links	44.2 mm anterior	26 mm inferior
Ansichten > Eingaben Tibiotalare Torsion (TTT) > dist. Tibiavorderkante lateral	84.4 mm	41.1 mm	152.8 mm		3.1 mm links	46.4 mm anterior	28.3 mm inferior
Ansichten > Eingaben Tibia Torsionswinkel > Tibiaachse proximal	94.7 mm	40.8 mm	91.5 mm		7.2 mm rechts	46.7 mm anterior	33 mm superior
Ansichten > Eingaben Tibia Torsionswinkel > Tibiaachse distal	84.3 mm	46 mm	141.5 mm		3.2 mm links	41.5 mm anterior	17 mm inferior
Ansichten > Eingaben Tibia Torsionswinkel > prox. Tibiahinterkante medial	102.1 mm	49.8 mm	74.5 mm		14.6 mm rechts	37.7 mm anterior	50 mm superior
Ansichten > Eingaben Tibia Torsionswinkel > prox. Tibiahinterkante lateral	107.6 mm	48.1 mm	75.5 mm		20.1 mm rechts	39.4 mm anterior	49 mm superior
Ansichten > Eingaben Tibia Torsionswinkel > dist. Tibiavorderkante medial	76.4 mm	43.3 mm	150.5 mm		11.1 mm links	44.2 mm anterior	26 mm inferior
Ansichten > Eingaben Tibia Torsionswinkel > dist. Tibiavorderkante lateral	84.4 mm	41.1 mm	152.8 mm		3.1 mm links	46.4 mm anterior	28.3 mm inferior
Ansichten > Eingaben FTR (femorotibiale Rotation) proj. > Tibiaachse proximal	94.7 mm	40.8 mm	91.5 mm		7.2 mm rechts	46.7 mm anterior	33 mm superior
Ansichten > Eingaben FTR (femorotibiale Rotation) proj. > Tibiaachse distal	84.3 mm	46 mm	141.5 mm		3.2 mm links	41.5 mm anterior	17 mm inferior
Ansichten > Eingaben FTR (femorotibiale Rotation) proj. > prox. Tibiahinterkante medial	102.1 mm	49.8 mm	74.5 mm		14.6 mm rechts	37.7 mm anterior	50 mm superior
Ansichten > Eingaben FTR (femorotibiale Rotation) proj. > prox. Tibiahinterkante lateral	107.6 mm	48.1 mm	75.5 mm		20.1 mm rechts	39.4 mm anterior	49 mm superior
Ansichten > Eingaben FTR (femorotibiale Rotation) proj. > Kondyle medial	100.3 mm	52 mm	65.1 mm		12.8 mm rechts	35.5 mm anterior	59.4 mm superior
Ansichten > Eingaben FTR (femorotibiale Rotation) proj. > Kondyle lateral	112 mm	50.8 mm	67.4 mm		24.5 mm rechts	36.7 mm anterior	57.1 mm superior
Ansichten > Eingaben AT Winkel proj. > Kondyle medial	100.3 mm	52 mm	65.1 mm		12.8 mm rechts	35.5 mm anterior	59.4 mm superior
Ansichten > Eingaben AT Winkel proj. > Kondyle lateral	112 mm	50.8 mm	67.4 mm		24.5 mm rechts	36.7 mm anterior	57.1 mm superior
Ansichten > Eingaben AT Winkel proj. > Femurkopfmittelpunkt	110.6 mm	115.8 mm	17.3 mm		23.1 mm rechts	28.3 mm posterior	107.2 mm superior
Ansichten > Eingaben AT Winkel proj. > Femurachsenpunkt proximal	115.9 mm	102.7 mm	29 mm		28.4 mm rechts	15.2 mm posterior	95.5 mm superior
Ansichten > Eingaben AT Winkel proj. > Femurachsenpunkt distal	109.8 mm	53.6 mm	49.7 mm		22.3 mm rechts	33.9 mm anterior	74.8 mm superior
Ansichten > Eingaben AT Winkel proj. > Femur Hals Basis manuell	116.6 mm	107.1 mm	27.8 mm		29.1 mm rechts	19.6 mm posterior	96.7 mm superior
Ansichten > Eingaben AT Winkel proj. > Femur Hals Basis (ermittelt durch Proj. auf Ebene manuell)	116.1 mm	111.3 mm	22.4 mm		28.6 mm rechts	23.8 mm posterior	102.1 mm superior
Ansichten > Eingaben AT Winkel proj. > Ebene manuell
Ansichten > Eingaben AT Winkel proj. > Punkte auf Kopf
Ansichten > Ansicht Werkzeuge varus valgus Tibia > tmp zur Definition der Senkrechten auf tibia vk und hk	89.5 mm	43.4 mm	116.5 mm		2 mm rechts	44.1 mm anterior	8 mm superior
Ansichten > Ansicht Werkzeuge varus valgus Tibia > tmp proj. auf Ebene tibia coronar	89.5 mm	43.4 mm	116.5 mm		2 mm rechts	44.1 mm anterior	8 mm superior
Ansichten > Ansicht Werkzeuge varus valgus Tibia > Tibiaachse proximal	94.7 mm	40.8 mm	91.5 mm		7.2 mm rechts	46.7 mm anterior	33 mm superior
Ansichten > Ansicht Werkzeuge varus valgus Tibia > Tibiaachse distal	84.3 mm	46 mm	141.5 mm		3.2 mm links	41.5 mm anterior	17 mm inferior
Ansichten > Ansicht Werkzeuge varus valgus Tibia > prox. Tibiahinterkante medial proj. auf Ebene tibia coronar (varus valgus)	97.3 mm	39 mm	68 mm		9.8 mm rechts	48.5 mm anterior	56.5 mm superior
Ansichten > Ansicht Werkzeuge varus valgus Tibia > prox. Tibiahinterkante medial (varus valgus)	98.8 mm	43.8 mm	67.9 mm		11.3 mm rechts	43.8 mm anterior	56.6 mm superior
Ansichten > Ansicht Werkzeuge varus valgus Tibia > prox. Tibiahinterkante lateral proj. auf Ebene tibia coronar (varus valgus)	106.8 mm	36.1 mm	71.5 mm		19.3 mm rechts	51.4 mm anterior	53 mm superior
Ansichten > Ansicht Werkzeuge varus valgus Tibia > prox. Tibiahinterkante lateral (varus valgus)	109.3 mm	43.8 mm	71.2 mm		21.8 mm rechts	43.8 mm anterior	53.3 mm superior
Ansichten > Ansicht Werkzeuge varus valgus Tibia > Ende der Verlängerung Senkrechte auf tibia vk (varus valgus)	97.5 mm	38.9 mm	67.3 mm		10 mm rechts	48.6 mm anterior	57.2 mm superior
Ansichten > Ansicht Werkzeuge varus valgus Tibia > Ende der Senkrechte auf tibia hk (varus valgus)	104 mm	36.9 mm	70.5 mm		16.5 mm rechts	50.6 mm anterior	54 mm superior
Ansichten > Ansicht Werkzeuge varus valgus Tibia > dist. Tibiavorderkante medial proj. auf Ebene tibia coronar (varus valgus)	79.4 mm	48 mm	151.9 mm		8.1 mm links	39.5 mm anterior	27.4 mm inferior
Ansichten > Ansicht Werkzeuge varus valgus Tibia > dist. Tibiavorderkante medial (varus valgus)	78.9 mm	46.5 mm	151.9 mm		8.6 mm links	41 mm anterior	27.4 mm inferior
Ansichten > Ansicht Werkzeuge varus valgus Tibia > dist. Tibiavorderkante lateral proj. auf Ebene tibia coronar (varus valgus)	85.6 mm	46 mm	153.1 mm		1.9 mm links	41.5 mm anterior	28.6 mm inferior
Ansichten > Ansicht Werkzeuge varus valgus Tibia > dist. Tibiavorderkante lateral (varus valgus)	85.7 mm	46.5 mm	153 mm		1.8 mm links	41 mm anterior	28.5 mm inferior
Ansichten > Ansicht Werkzeuge varus valgus Tibia > Verlängerung Senkrechte auf tibia vk (varus valgus)	8 mm	4.4 mm	49.2 mm	50 mm	8 mm rechts	4.4 mm anterior	49.2 mm superior	50 mm
Ansichten > Ansicht Werkzeuge varus valgus Tibia > Tibiaachse	10.3 mm	5.2 mm	50 mm	51.3 mm	10.3 mm rechts	5.2 mm anterior	50 mm superior	51.3 mm
Ansichten > Ansicht Werkzeuge varus valgus Tibia > Senkrechte auf dist. Tibiavorderkante in Ebene tibia coronar (varus valgus)	5.9 mm	3.3 mm	36.2 mm	36.8 mm	5.9 mm links	3.3 mm posterior	36.2 mm inferior	36.8 mm
Ansichten > Ansicht Werkzeuge varus valgus Tibia > Senkrecht auf prox. Tibiahinterkante in Ebene tibia coronar (varus valgus)	14.5 mm	6.4 mm	46 mm	48.7 mm	14.5 mm rechts	6.4 mm anterior	46 mm superior	48.7 mm
Ansichten > Ansicht Werkzeuge varus valgus Tibia > prox. Tibiahinterkante proj auf Ebene tibia coronar (varus valgus)	9.5 mm	3 mm	3.4 mm	10.5 mm	9.5 mm links	3 mm posterior	3.4 mm superior	10.5 mm
Ansichten > Ansicht Werkzeuge varus valgus Tibia > prox. Tibiahinterkante (varus valgus)	10.5 mm	0 mm	3.3 mm	11 mm	10.5 mm links	0 mm	3.3 mm superior	11 mm
Ansichten > Ansicht Werkzeuge varus valgus Tibia > dist. Tibiavorderkante proj. auf Ebene tibia coronar (varus valgus)	6.2 mm	2 mm	1.2 mm	6.6 mm	6.2 mm links	2 mm posterior	1.2 mm superior	6.6 mm
Ansichten > Ansicht Werkzeuge varus valgus Tibia > dist. Tibiavorderkante (varus valgus)	6.8 mm	0 mm	1.1 mm	6.9 mm	6.8 mm links	0 mm	1.1 mm superior	6.9 mm
Ansichten > Ansicht Werkzeuge varus valgus Tibia > varus valgus Tibia proj.	8.3 °	2.8 °	5.1 °	8.6 °	8.3 °	2.8 °	5.1 °	8.6 °
Ansichten > Ansicht Werkzeuge varus valgus Tibia > Tibia coronar
Ansichten > Ansicht Werkzeuge varus valgus Tibia > ks tibia prox.
Ansichten > Ansicht Werkzeuge varus valgus Femur > Kondyle medial proj. auf Ebene Femur coronar	102.3 mm	46.2 mm	51.9 mm		14.8 mm rechts	41.3 mm anterior	72.6 mm superior
Ansichten > Ansicht Werkzeuge varus valgus Femur > Kondyle medial	100.3 mm	52 mm	65.1 mm		12.8 mm rechts	35.5 mm anterior	59.4 mm superior
Ansichten > Ansicht Werkzeuge varus valgus Femur > Kondyle lateral proj auf Ebene Femur coronar	114 mm	45 mm	54.2 mm		26.5 mm rechts	42.5 mm anterior	70.3 mm superior
Ansichten > Ansicht Werkzeuge varus valgus Femur > Kondyle lateral	112 mm	50.8 mm	67.4 mm		24.5 mm rechts	36.7 mm anterior	57.1 mm superior
Ansichten > Ansicht Werkzeuge varus valgus Femur > Femurachsenpunkt proximal	115.9 mm	102.7 mm	29 mm		28.4 mm rechts	15.2 mm posterior	95.5 mm superior
Ansichten > Ansicht Werkzeuge varus valgus Femur > Femurachsenpunkt distal	109.8 mm	53.6 mm	49.7 mm		22.3 mm rechts	33.9 mm anterior	74.8 mm superior
Ansichten > Ansicht Werkzeuge varus valgus Femur > Femur prox. proj. auf Ebene Femur coronar	115.9 mm	102.7 mm	29 mm		28.4 mm rechts	15.2 mm posterior	95.5 mm superior
Ansichten > Ansicht Werkzeuge varus valgus Femur > Endpunkt Verlängerung der Senkrechten auf Kondylenachse	118.3 mm	99.2 mm	30.9 mm		30.8 mm rechts	11.7 mm posterior	93.6 mm superior
Ansichten > Ansicht Werkzeuge varus valgus Femur > Endpunkt Senkrechte auf Kondylenachse	108.3 mm	45.6 mm	53 mm		20.8 mm rechts	41.9 mm anterior	71.5 mm superior
Ansichten > Ansicht Werkzeuge varus valgus Femur > Verlängerung der Senkrechten auf Kondylenachse	8.5 mm	45.6 mm	18.8 mm	50 mm	8.5 mm rechts	45.6 mm posterior	18.8 mm superior	50 mm
Ansichten > Ansicht Werkzeuge varus valgus Femur > Senkrechte auf Kondylenachse	1.5 mm	8.1 mm	3.3 mm	8.8 mm	1.5 mm links	8.1 mm anterior	3.3 mm inferior	8.8 mm
Ansichten > Ansicht Werkzeuge varus valgus Femur > Kondylenachse proj. auf Ebene Femur coronar	11.7 mm	1.2 mm	2.3 mm	12 mm	11.7 mm rechts	1.2 mm anterior	2.3 mm inferior	12 mm
Ansichten > Ansicht Werkzeuge varus valgus Femur > Kondylenachse	11.7 mm	1.2 mm	2.3 mm	12 mm	11.7 mm rechts	1.2 mm anterior	2.3 mm inferior	12 mm
Ansichten > Ansicht Werkzeuge varus valgus Femur > Femurachse proj. auf Ebene Femur coronar
Ansichten > Ansicht Werkzeuge varus valgus Femur > Femurachse	6.1 mm	49.1 mm	20.7 mm	53.6 mm	6.1 mm rechts	49.1 mm posterior	20.7 mm superior	53.6 mm
Ansichten > Ansicht Werkzeuge varus valgus Femur > varus valgus Femur proj.	7.7 °	0.4 °	3.4 °	3.2 °	7.7 °	0.4 °	3.4 °	3.2 °
Ansichten > Ansicht Werkzeuge varus valgus Femur > Femur coronar
Ansichten > Ansicht Werkzeuge varus valgus Femur > ks femur
Ansichten > Ansicht Werkzeuge Torsionswinkel Tibia > Tibiaachse proximal	94.7 mm	40.8 mm	91.5 mm		7.2 mm rechts	46.7 mm anterior	33 mm superior
Ansichten > Ansicht Werkzeuge Torsionswinkel Tibia > Tibiaachse distal	84.3 mm	46 mm	141.5 mm		3.2 mm links	41.5 mm anterior	17 mm inferior
Ansichten > Ansicht Werkzeuge Torsionswinkel Tibia > prox. Tibiahinterkante medial proj. auf Ebene Tibia axial	88.3 mm	56.8 mm	141.2 mm		0.8 mm rechts	30.7 mm anterior	16.7 mm inferior
Ansichten > Ansicht Werkzeuge Torsionswinkel Tibia > prox. Tibiahinterkante medial	102.1 mm	49.8 mm	74.5 mm		14.6 mm rechts	37.7 mm anterior	50 mm superior
Ansichten > Ansicht Werkzeuge Torsionswinkel Tibia > prox. Tibiahinterkante lateral proj. auf Ebene Tibia axial	93.8 mm	55.1 mm	142.5 mm		6.3 mm rechts	32.4 mm anterior	18 mm inferior
Ansichten > Ansicht Werkzeuge Torsionswinkel Tibia > prox. Tibiahinterkante lateral	107.6 mm	48.1 mm	75.5 mm		20.1 mm rechts	39.4 mm anterior	49 mm superior
Ansichten > Ansicht Werkzeuge Torsionswinkel Tibia > dist. Tibiavorderkante medial proj. auf Ebene Tibia axial	78.4 mm	42.2 mm	140.7 mm		9.1 mm links	45.3 mm anterior	16.2 mm inferior
Ansichten > Ansicht Werkzeuge Torsionswinkel Tibia > dist. Tibiavorderkante medial	76.4 mm	43.3 mm	150.5 mm		11.1 mm links	44.2 mm anterior	26 mm inferior
Ansichten > Ansicht Werkzeuge Torsionswinkel Tibia > dist. Tibiavorderkante lateral proj. auf Ebene Tibia axial	86.5 mm	40 mm	142.6 mm		1 mm links	47.5 mm anterior	18.1 mm inferior
Ansichten > Ansicht Werkzeuge Torsionswinkel Tibia > dist. Tibiavorderkante lateral	84.4 mm	41.1 mm	152.8 mm		3.1 mm links	46.4 mm anterior	28.3 mm inferior
Ansichten > Ansicht Werkzeuge Torsionswinkel Tibia > prox. Tibiahinterkante proj. auf Ebene Tibia axial	5.4 mm	1.7 mm	1.3 mm	5.8 mm	5.4 mm links	1.7 mm posterior	1.3 mm superior	5.8 mm
Ansichten > Ansicht Werkzeuge Torsionswinkel Tibia > prox. Tibiahinterkante	5.5 mm	1.8 mm	1 mm	5.9 mm	5.5 mm links	1.8 mm posterior	1 mm superior	5.9 mm
Ansichten > Ansicht Werkzeuge Torsionswinkel Tibia > dist. Tibiavorderkante proj. auf Ebene Tibia axial	8.1 mm	2.3 mm	1.9 mm	8.6 mm	8.1 mm links	2.3 mm posterior	1.9 mm superior	8.6 mm
Ansichten > Ansicht Werkzeuge Torsionswinkel Tibia > dist. Tibiavorderkante	8 mm	2.2 mm	2.3 mm	8.6 mm	8 mm links	2.2 mm posterior	2.3 mm superior	8.6 mm
Ansichten > Ansicht Werkzeuge Torsionswinkel Tibia > Torsionswinkel proj. auf Ebene Tibia axial	0.2 °	3.2 °	2.1 °	2 °	0.2 °	3.2 °	2.1 °	2 °
Ansichten > Ansicht Werkzeuge Torsionswinkel Tibia > Tibia axial
Ansichten > Ansicht Werkzeuge Torsionswinkel Tibia > ks tibia prox.
Ansichten > Ansicht Werkzeuge Tibiotalare Torsion (TTT) > Tibiaachse proximal	94.7 mm	40.8 mm	91.5 mm		7.2 mm rechts	46.7 mm anterior	33 mm superior
Ansichten > Ansicht Werkzeuge Tibiotalare Torsion (TTT) > Tibiaachse distal	84.3 mm	46 mm	141.5 mm		3.2 mm links	41.5 mm anterior	17 mm inferior
Ansichten > Ansicht Werkzeuge Tibiotalare Torsion (TTT) > Talus medial proj. auf Ebene Tibia axial	80.2 mm	41.7 mm	141.1 mm		7.3 mm links	45.8 mm anterior	16.6 mm inferior
Ansichten > Ansicht Werkzeuge Tibiotalare Torsion (TTT) > Talus medial	76.9 mm	43.3 mm	156.8 mm		10.6 mm links	44.2 mm anterior	32.3 mm inferior
Ansichten > Ansicht Werkzeuge Tibiotalare Torsion (TTT) > Talus lateral proj. auf Ebene Tibia axial	86.7 mm	40 mm	142.6 mm		0.8 mm links	47.5 mm anterior	18.1 mm inferior
Ansichten > Ansicht Werkzeuge Tibiotalare Torsion (TTT) > Talus lateral	83.5 mm	41.7 mm	158.5 mm		4 mm links	45.8 mm anterior	34 mm inferior
Ansichten > Ansicht Werkzeuge Tibiotalare Torsion (TTT) > dist. Tibiavorderkante medial proj. auf Ebene Tibia axial	78.4 mm	42.2 mm	140.7 mm		9.1 mm links	45.3 mm anterior	16.2 mm inferior
Ansichten > Ansicht Werkzeuge Tibiotalare Torsion (TTT) > dist. Tibiavorderkante medial	76.4 mm	43.3 mm	150.5 mm		11.1 mm links	44.2 mm anterior	26 mm inferior
Ansichten > Ansicht Werkzeuge Tibiotalare Torsion (TTT) > dist. Tibiavorderkante lateral proj. auf Ebene Tibia axial	86.5 mm	40 mm	142.6 mm		1 mm links	47.5 mm anterior	18.1 mm inferior
Ansichten > Ansicht Werkzeuge Tibiotalare Torsion (TTT) > dist. Tibiavorderkante lateral	84.4 mm	41.1 mm	152.8 mm		3.1 mm links	46.4 mm anterior	28.3 mm inferior
Ansichten > Ansicht Werkzeuge Tibiotalare Torsion (TTT) > Talusachse proj. auf Ebene Tibia axial	6.5 mm	1.7 mm	1.5 mm	6.9 mm	6.5 mm rechts	1.7 mm anterior	1.5 mm inferior	6.9 mm
Ansichten > Ansicht Werkzeuge Tibiotalare Torsion (TTT) > dist. Tibiavorderkante proj. auf Ebene Tibia axial	8.1 mm	2.3 mm	1.9 mm	8.6 mm	8.1 mm links	2.3 mm posterior	1.9 mm superior	8.6 mm
Ansichten > Ansicht Werkzeuge Tibiotalare Torsion (TTT) > Tibiotalare Torsion (TTT) proj.	179.9 °	177.6 °	178.7 °	178.7 °	179.9 °	177.6 °	178.7 °	178.7 °
Ansichten > Ansicht Werkzeuge Tibiotalare Torsion (TTT) > Tibia axial
Ansichten > Ansicht Werkzeuge Tibiotalare Torsion (TTT) > ks tibia prox.
Ansichten > Ansicht Werkzeuge FTR > prox. Tibiahinterkante medial proj. auf Ebene Tibia axial	88.3 mm	56.8 mm	141.2 mm		0.8 mm rechts	30.7 mm anterior	16.7 mm inferior
Ansichten > Ansicht Werkzeuge FTR > prox. Tibiahinterkante medial	102.1 mm	49.8 mm	74.5 mm		14.6 mm rechts	37.7 mm anterior	50 mm superior
Ansichten > Ansicht Werkzeuge FTR > prox. Tibiahinterkante lateral proj. auf Ebene Tibia axial	93.8 mm	55.1 mm	142.5 mm		6.3 mm rechts	32.4 mm anterior	18 mm inferior
Ansichten > Ansicht Werkzeuge FTR > prox. Tibiahinterkante lateral	107.6 mm	48.1 mm	75.5 mm		20.1 mm rechts	39.4 mm anterior	49 mm superior
Ansichten > Ansicht Werkzeuge FTR > Kondyle medial proj. auf Ebene Tibia axial	84.8 mm	59.9 mm	140.1 mm		2.7 mm links	27.6 mm anterior	15.6 mm inferior
Ansichten > Ansicht Werkzeuge FTR > Kondyle medial	100.3 mm	52 mm	65.1 mm		12.8 mm rechts	35.5 mm anterior	59.4 mm superior
Ansichten > Ansicht Werkzeuge FTR > Kondyle lateral proj auf Ebene Tibia axial	96.4 mm	58.7 mm	142.7 mm		8.9 mm rechts	28.8 mm anterior	18.2 mm inferior
Ansichten > Ansicht Werkzeuge FTR > Kondyle lateral	112 mm	50.8 mm	67.4 mm		24.5 mm rechts	36.7 mm anterior	57.1 mm superior
Ansichten > Ansicht Werkzeuge FTR > prox. Tibiahinterkante proj. auf Ebene Tibia axial	5.4 mm	1.7 mm	1.3 mm	5.8 mm	5.4 mm links	1.7 mm posterior	1.3 mm superior	5.8 mm
Ansichten > Ansicht Werkzeuge FTR > prox. Tibiahinterkante	5.5 mm	1.8 mm	1 mm	5.9 mm	5.5 mm links	1.8 mm posterior	1 mm superior	5.9 mm
Ansichten > Ansicht Werkzeuge FTR > Kondylenachse	11.7 mm	1.2 mm	2.3 mm	12 mm	11.7 mm rechts	1.2 mm anterior	2.3 mm inferior	12 mm
Ansichten > Ansicht Werkzeuge FTR > Kondyle proj. auf Ebene Tibia axial	11.7 mm	1.2 mm	2.5 mm	12 mm	11.7 mm rechts	1.2 mm anterior	2.5 mm inferior	12 mm
Ansichten > Ansicht Werkzeuge FTR > FTR (femorotibial Rotation) proj.	1.2 °	27.5 °	11.7 °	11.5 °	1.2 °	27.5 °	11.7 °	11.5 °
Ansichten > Ansicht Werkzeuge FTR > Tibia axial
Ansichten > Ansicht Werkzeuge FTR > ks tibia prox.
Ansichten > Ansicht Werkzeuge AT-Winkel (best. mittels Ebene) > tmp A	104.2 mm	103.6 mm	27.6 mm		16.7 mm rechts	16.1 mm posterior	96.9 mm superior
Ansichten > Ansicht Werkzeuge AT-Winkel (best. mittels Ebene) > TMP6	96.9 mm	101.9 mm	21.4 mm		9.4 mm rechts	14.4 mm posterior	103.1 mm superior
Ansichten > Ansicht Werkzeuge AT-Winkel (best. mittels Ebene) > TMP5	116.7 mm	164.8 mm	-3.4 mm		29.2 mm rechts	77.3 mm posterior	127.9 mm superior
Ansichten > Ansicht Werkzeuge AT-Winkel (best. mittels Ebene) > Kondyle medial	100.3 mm	52 mm	65.1 mm		12.8 mm rechts	35.5 mm anterior	59.4 mm superior
Ansichten > Ansicht Werkzeuge AT-Winkel (best. mittels Ebene) > Kondyle lateral	112 mm	50.8 mm	67.4 mm		24.5 mm rechts	36.7 mm anterior	57.1 mm superior
Ansichten > Ansicht Werkzeuge AT-Winkel (best. mittels Ebene) > Femurkopfmittelpunkt	110.6 mm	115.8 mm	17.3 mm		23.1 mm rechts	28.3 mm posterior	107.2 mm superior
Ansichten > Ansicht Werkzeuge AT-Winkel (best. mittels Ebene) > Femurachsenpunkt proximal	115.9 mm	102.7 mm	29 mm		28.4 mm rechts	15.2 mm posterior	95.5 mm superior
Ansichten > Ansicht Werkzeuge AT-Winkel (best. mittels Ebene) > Femurachsenpunkt distal	109.8 mm	53.6 mm	49.7 mm		22.3 mm rechts	33.9 mm anterior	74.8 mm superior
Ansichten > Ansicht Werkzeuge AT-Winkel (best. mittels Ebene) > Femur Hals Basis manuell Pro	116 mm	102.9 mm	29.6 mm		28.5 mm rechts	15.4 mm posterior	94.9 mm superior
Ansichten > Ansicht Werkzeuge AT-Winkel (best. mittels Ebene) > Femur Hals Basis manuell	116.6 mm	107.1 mm	27.8 mm		29.1 mm rechts	19.6 mm posterior	96.7 mm superior
Ansichten > Ansicht Werkzeuge AT-Winkel (best. mittels Ebene) > Femur Hals Basis (ermittelt durch Proj. auf Ebene manuell)	116.1 mm	111.3 mm	22.4 mm		28.6 mm rechts	23.8 mm posterior	102.1 mm superior
Ansichten > Ansicht Werkzeuge AT-Winkel (best. mittels Ebene) > Femur Hals Basis (Ebene) proj. auf Ebene Femur axial	114.9 mm	101.8 mm	26.4 mm		27.4 mm rechts	14.3 mm posterior	98.1 mm superior
Ansichten > Ansicht Werkzeuge AT-Winkel (best. mittels Ebene) > AxPro_Kopfszentrum	108.8 mm	101.2 mm	23.4 mm		21.3 mm rechts	13.7 mm posterior	101.1 mm superior
Ansichten > Ansicht Werkzeuge AT-Winkel (best. mittels Ebene) > AxPro_Kondyle medial	107.4 mm	108.9 mm	41.1 mm		19.9 mm rechts	21.4 mm posterior	83.4 mm superior
Ansichten > Ansicht Werkzeuge AT-Winkel (best. mittels Ebene) > AxPro_Kondyle lateral	119.2 mm	108.3 mm	43.1 mm		31.7 mm rechts	20.8 mm posterior	81.4 mm superior
Ansichten > Ansicht Werkzeuge AT-Winkel (best. mittels Ebene) > Kopfzentrum - Femur Hals Basis (manuell) Linie	6 mm	8.7 mm	10.6 mm	14.9 mm	6 mm rechts	8.7 mm anterior	10.6 mm inferior	14.9 mm
Ansichten > Ansicht Werkzeuge AT-Winkel (best. mittels Ebene) > Kopfzentrum - Femur Hals Basis (durch Ebene) Linie	5.5 mm	4.4 mm	5.1 mm	8.7 mm	5.5 mm rechts	4.4 mm anterior	5.1 mm inferior	8.7 mm
Ansichten > Ansicht Werkzeuge AT-Winkel (best. mittels Ebene) > Kondyle_Femur Hals Basis Prox	11.8 mm	0.6 mm	2 mm	12 mm	11.8 mm links	0.6 mm posterior	2 mm superior	12 mm
Ansichten > Ansicht Werkzeuge AT-Winkel (best. mittels Ebene) > Kondyle_AxPro_Kopfzentrum	11.8 mm	0.6 mm	2 mm	12 mm	11.8 mm links	0.6 mm posterior	2 mm superior	12 mm
Ansichten > Ansicht Werkzeuge AT-Winkel (best. mittels Ebene) > Femurachse Kopfzentrum	6.1 mm	49.1 mm	20.7 mm	53.6 mm	6.1 mm rechts	49.1 mm posterior	20.7 mm superior	53.6 mm
Ansichten > Ansicht Werkzeuge AT-Winkel (best. mittels Ebene) > Femurachse	6.1 mm	49.1 mm	20.7 mm	53.6 mm	6.1 mm rechts	49.1 mm posterior	20.7 mm superior	53.6 mm
Ansichten > Ansicht Werkzeuge AT-Winkel (best. mittels Ebene) > AxPro_Kondyle	11.8 mm	0.6 mm	2 mm	12 mm	11.8 mm links	0.6 mm posterior	2 mm superior	12 mm
Ansichten > Ansicht Werkzeuge AT-Winkel (best. mittels Ebene) > Winkel Schenkelhalsachse Femurachse (mittels Ebene manuell)	121.1 °	149.4 °	121.1 °	128.2 °	121.1 °	149.4 °	121.1 °	128.2 °
Ansichten > Ansicht Werkzeuge AT-Winkel (best. mittels Ebene) > Winkel Schenkelhalsachse Femurachse (Femur Hals Basis manuell definiert)	133.3 °	152.7 °	138 °	139.4 °	133.3 °	152.7 °	138 °	139.4 °
Ansichten > Ansicht Werkzeuge AT-Winkel (best. mittels Ebene) > Antetorsionswinkel (über Ebene manuell bestimmt) proj	32.4 °	131.4 °	14.4 °	35.2 °	32.4 °	131.4 °	14.4 °	35.2 °
Ansichten > Ansicht Werkzeuge AT-Winkel (best. mittels Ebene) > Antetorsionswinkel (Femur Hals Basis manuell) proj	30.6 °	32.2 °	16.1 °	33.1 °	30.6 °	32.2 °	16.1 °	33.1 °
Ansichten > Ansicht Werkzeuge AT-Winkel (best. mittels Ebene) > Femur axial
Ansichten > Ansicht Werkzeuge AT-Winkel (best. mittels Ebene) > Ebene manuell
Ansichten > Ansicht Werkzeuge AT-Winkel (best. mittels Ebene) > ks femur
Ansichten > Ansicht Werkzeuge AT-Winkel (best. mittels Ebene) > Kopie ks femur
Ansichten > Ansicht Werkzeuge AT-Winkel (best. mittels Ebene) > Punkte auf Kopf
Werkzeuge > Punkte > tmp zur Definition der Senkrechten auf tibia vk und hk	89.5 mm	43.4 mm	116.5 mm		2 mm rechts	44.1 mm anterior	8 mm superior
Werkzeuge > Punkte > tmp proj. auf Ebene tibia coronar	89.5 mm	43.4 mm	116.5 mm		2 mm rechts	44.1 mm anterior	8 mm superior
Werkzeuge > Punkte > tmp A	104.2 mm	103.6 mm	27.6 mm		16.7 mm rechts	16.1 mm posterior	96.9 mm superior
Werkzeuge > Punkte > TMP6	96.9 mm	101.9 mm	21.4 mm		9.4 mm rechts	14.4 mm posterior	103.1 mm superior
Werkzeuge > Punkte > TMP5	116.7 mm	164.8 mm	-3.4 mm		29.2 mm rechts	77.3 mm posterior	127.9 mm superior
Werkzeuge > Punkte > Tibiaachse proximal	94.7 mm	40.8 mm	91.5 mm		7.2 mm rechts	46.7 mm anterior	33 mm superior
Werkzeuge > Punkte > Tibiaachse distal	84.3 mm	46 mm	141.5 mm		3.2 mm links	41.5 mm anterior	17 mm inferior
Werkzeuge > Punkte > Talus medial proj. auf Ebene Tibia axial	80.2 mm	41.7 mm	141.1 mm		7.3 mm links	45.8 mm anterior	16.6 mm inferior
Werkzeuge > Punkte > Talus medial	76.9 mm	43.3 mm	156.8 mm		10.6 mm links	44.2 mm anterior	32.3 mm inferior
Werkzeuge > Punkte > Talus lateral proj. auf Ebene Tibia axial	86.7 mm	40 mm	142.6 mm		0.8 mm links	47.5 mm anterior	18.1 mm inferior
Werkzeuge > Punkte > Talus lateral	83.5 mm	41.7 mm	158.5 mm		4 mm links	45.8 mm anterior	34 mm inferior
Werkzeuge > Punkte > prox. Tibiahinterkante medial proj. auf Ebene tibia coronar (varus valgus)	97.3 mm	39 mm	68 mm		9.8 mm rechts	48.5 mm anterior	56.5 mm superior
Werkzeuge > Punkte > prox. Tibiahinterkante medial proj. auf Ebene tibia coronar	98.5 mm	38.9 mm	74.9 mm		11 mm rechts	48.6 mm anterior	49.6 mm superior
Werkzeuge > Punkte > prox. Tibiahinterkante medial proj. auf Ebene Tibia axial	88.3 mm	56.8 mm	141.2 mm		0.8 mm rechts	30.7 mm anterior	16.7 mm inferior
Werkzeuge > Punkte > prox. Tibiahinterkante medial (varus valgus)	98.8 mm	43.8 mm	67.9 mm		11.3 mm rechts	43.8 mm anterior	56.6 mm superior
Werkzeuge > Punkte > prox. Tibiahinterkante medial	102.1 mm	49.8 mm	74.5 mm		14.6 mm rechts	37.7 mm anterior	50 mm superior
Werkzeuge > Punkte > prox. Tibiahinterkante lateral proj. auf Ebene tibia coronar (varus valgus)	106.8 mm	36.1 mm	71.5 mm		19.3 mm rechts	51.4 mm anterior	53 mm superior
Werkzeuge > Punkte > prox. Tibiahinterkante lateral proj. auf Ebene tibia coronar	104 mm	37.1 mm	75.9 mm		16.5 mm rechts	50.4 mm anterior	48.6 mm superior
Werkzeuge > Punkte > prox. Tibiahinterkante lateral proj. auf Ebene Tibia axial	93.8 mm	55.1 mm	142.5 mm		6.3 mm rechts	32.4 mm anterior	18 mm inferior
Werkzeuge > Punkte > prox. Tibiahinterkante lateral (varus valgus)	109.3 mm	43.8 mm	71.2 mm		21.8 mm rechts	43.8 mm anterior	53.3 mm superior
Werkzeuge > Punkte > prox. Tibiahinterkante lateral	107.6 mm	48.1 mm	75.5 mm		20.1 mm rechts	39.4 mm anterior	49 mm superior
Werkzeuge > Punkte > Kondyle medial proj. auf Ebene Tibia axial	84.8 mm	59.9 mm	140.1 mm		2.7 mm links	27.6 mm anterior	15.6 mm inferior
Werkzeuge > Punkte > Kondyle medial proj. auf Ebene Femur coronar	102.3 mm	46.2 mm	51.9 mm		14.8 mm rechts	41.3 mm anterior	72.6 mm superior
Werkzeuge > Punkte > Kondyle medial	100.3 mm	52 mm	65.1 mm		12.8 mm rechts	35.5 mm anterior	59.4 mm superior
Werkzeuge > Punkte > Kondyle lateral proj auf Ebene Tibia axial	96.4 mm	58.7 mm	142.7 mm		8.9 mm rechts	28.8 mm anterior	18.2 mm inferior
Werkzeuge > Punkte > Kondyle lateral proj auf Ebene Femur coronar	114 mm	45 mm	54.2 mm		26.5 mm rechts	42.5 mm anterior	70.3 mm superior
Werkzeuge > Punkte > Kondyle lateral	112 mm	50.8 mm	67.4 mm		24.5 mm rechts	36.7 mm anterior	57.1 mm superior
Werkzeuge > Punkte > Femurkopfmittelpunkt	110.6 mm	115.8 mm	17.3 mm		23.1 mm rechts	28.3 mm posterior	107.2 mm superior
Werkzeuge > Punkte > Femurachsenpunkt proximal	115.9 mm	102.7 mm	29 mm		28.4 mm rechts	15.2 mm posterior	95.5 mm superior
Werkzeuge > Punkte > Femurachsenpunkt distal	109.8 mm	53.6 mm	49.7 mm		22.3 mm rechts	33.9 mm anterior	74.8 mm superior
Werkzeuge > Punkte > Femur prox. proj. auf Ebene Femur coronar	115.9 mm	102.7 mm	29 mm		28.4 mm rechts	15.2 mm posterior	95.5 mm superior
Werkzeuge > Punkte > Femur Hals Basis proj. auf Ebene Femur coronar	115.7 mm	112.4 mm	24.7 mm		28.2 mm rechts	24.9 mm posterior	99.8 mm superior
Werkzeuge > Punkte > Femur Hals Basis manuell Pro	116 mm	102.9 mm	29.6 mm		28.5 mm rechts	15.4 mm posterior	94.9 mm superior
Werkzeuge > Punkte > Femur Hals Basis manuell	116.6 mm	107.1 mm	27.8 mm		29.1 mm rechts	19.6 mm posterior	96.7 mm superior
Werkzeuge > Punkte > Femur Hals Basis (ermittelt durch Proj. auf Ebene manuell)	116.1 mm	111.3 mm	22.4 mm		28.6 mm rechts	23.8 mm posterior	102.1 mm superior
Werkzeuge > Punkte > Femur Hals Basis (Ebene) proj. auf Ebene Femur axial	114.9 mm	101.8 mm	26.4 mm		27.4 mm rechts	14.3 mm posterior	98.1 mm superior
Werkzeuge > Punkte > Endpunkt Verlängerung der Senkrechten auf Kondylenachse	118.3 mm	99.2 mm	30.9 mm		30.8 mm rechts	11.7 mm posterior	93.6 mm superior
Werkzeuge > Punkte > Endpunkt Senkrechte auf Kondylenachse	108.3 mm	45.6 mm	53 mm		20.8 mm rechts	41.9 mm anterior	71.5 mm superior
Werkzeuge > Punkte > Ende der Verlängerung Senkrechte auf tibia vk (varus valgus)	97.5 mm	38.9 mm	67.3 mm		10 mm rechts	48.6 mm anterior	57.2 mm superior
Werkzeuge > Punkte > Ende der Senkrechte auf tibia hk (varus valgus)	104 mm	36.9 mm	70.5 mm		16.5 mm rechts	50.6 mm anterior	54 mm superior
Werkzeuge > Punkte > dist. Tibiavorderkante medial proj. auf Ebene tibia coronar (varus valgus)	79.4 mm	48 mm	151.9 mm		8.1 mm links	39.5 mm anterior	27.4 mm inferior
Werkzeuge > Punkte > dist. Tibiavorderkante medial proj. auf Ebene tibia coronar	78 mm	48.4 mm	150.3 mm		9.5 mm links	39.1 mm anterior	25.8 mm inferior
Werkzeuge > Punkte > dist. Tibiavorderkante medial proj. auf Ebene Tibia axial	78.4 mm	42.2 mm	140.7 mm		9.1 mm links	45.3 mm anterior	16.2 mm inferior
Werkzeuge > Punkte > dist. Tibiavorderkante medial (varus valgus)	78.9 mm	46.5 mm	151.9 mm		8.6 mm links	41 mm anterior	27.4 mm inferior
Werkzeuge > Punkte > dist. Tibiavorderkante medial	76.4 mm	43.3 mm	150.5 mm		11.1 mm links	44.2 mm anterior	26 mm inferior
Werkzeuge > Punkte > dist. Tibiavorderkante lateral proj. auf Ebene tibia coronar (varus valgus)	85.6 mm	46 mm	153.1 mm		1.9 mm links	41.5 mm anterior	28.6 mm inferior
Werkzeuge > Punkte > dist. Tibiavorderkante lateral proj. auf Ebene tibia coronar	86 mm	45.9 mm	152.7 mm		1.5 mm links	41.6 mm anterior	28.2 mm inferior
Werkzeuge > Punkte > dist. Tibiavorderkante lateral proj. auf Ebene Tibia axial	86.5 mm	40 mm	142.6 mm		1 mm links	47.5 mm anterior	18.1 mm inferior
Werkzeuge > Punkte > dist. Tibiavorderkante lateral (varus valgus)	85.7 mm	46.5 mm	153 mm		1.8 mm links	41 mm anterior	28.5 mm inferior
Werkzeuge > Punkte > dist. Tibiavorderkante lateral	84.4 mm	41.1 mm	152.8 mm		3.1 mm links	46.4 mm anterior	28.3 mm inferior
Werkzeuge > Punkte > AxPro_Kopfszentrum	108.8 mm	101.2 mm	23.4 mm		21.3 mm rechts	13.7 mm posterior	101.1 mm superior
Werkzeuge > Punkte > AxPro_Kondyle medial	107.4 mm	108.9 mm	41.1 mm		19.9 mm rechts	21.4 mm posterior	83.4 mm superior
Werkzeuge > Punkte > AxPro_Kondyle lateral	119.2 mm	108.3 mm	43.1 mm		31.7 mm rechts	20.8 mm posterior	81.4 mm superior
Werkzeuge > Linien > Verlängerung Senkrechte auf tibia vk (varus valgus)	8 mm	4.4 mm	49.2 mm	50 mm	8 mm rechts	4.4 mm anterior	49.2 mm superior	50 mm
Werkzeuge > Linien > Verlängerung der Senkrechten auf Kondylenachse	8.5 mm	45.6 mm	18.8 mm	50 mm	8.5 mm rechts	45.6 mm posterior	18.8 mm superior	50 mm
Werkzeuge > Linien > transkondyläre Achse	11.7 mm	1.2 mm	2.3 mm	12 mm	11.7 mm links	1.2 mm posterior	2.3 mm superior	12 mm
Werkzeuge > Linien > Tibiaachse	10.3 mm	5.2 mm	50 mm	51.3 mm	10.3 mm rechts	5.2 mm anterior	50 mm superior	51.3 mm
Werkzeuge > Linien > Talusachse proj. auf Ebene Tibia axial	6.5 mm	1.7 mm	1.5 mm	6.9 mm	6.5 mm rechts	1.7 mm anterior	1.5 mm inferior	6.9 mm
Werkzeuge > Linien > Senkrechte auf Kondylenachse	1.5 mm	8.1 mm	3.3 mm	8.8 mm	1.5 mm links	8.1 mm anterior	3.3 mm inferior	8.8 mm
Werkzeuge > Linien > Senkrechte auf dist. Tibiavorderkante in Ebene tibia coronar (varus valgus)	5.9 mm	3.3 mm	36.2 mm	36.8 mm	5.9 mm links	3.3 mm posterior	36.2 mm inferior	36.8 mm
Werkzeuge > Linien > Senkrecht auf prox. Tibiahinterkante in Ebene tibia coronar (varus valgus)	14.5 mm	6.4 mm	46 mm	48.7 mm	14.5 mm rechts	6.4 mm anterior	46 mm superior	48.7 mm
Werkzeuge > Linien > prox. Tibiahinterkante proj. auf Ebene Tibia axial	5.4 mm	1.7 mm	1.3 mm	5.8 mm	5.4 mm links	1.7 mm posterior	1.3 mm superior	5.8 mm
Werkzeuge > Linien > prox. Tibiahinterkante proj auf Ebene tibia coronar (varus valgus)	9.5 mm	3 mm	3.4 mm	10.5 mm	9.5 mm links	3 mm posterior	3.4 mm superior	10.5 mm
Werkzeuge > Linien > prox. Tibiahinterkante proj auf Ebene tibia coronar	5.5 mm	1.8 mm	1 mm	5.9 mm	5.5 mm links	1.8 mm posterior	1 mm superior	5.9 mm
Werkzeuge > Linien > prox. Tibiahinterkante (varus valgus)	10.5 mm	0 mm	3.3 mm	11 mm	10.5 mm links	0 mm	3.3 mm superior	11 mm
Werkzeuge > Linien > prox. Tibiahinterkante	5.5 mm	1.8 mm	1 mm	5.9 mm	5.5 mm links	1.8 mm posterior	1 mm superior	5.9 mm
Werkzeuge > Linien > prox. femorale Längsachse	0.6 mm	4.4 mm	1.2 mm	4.6 mm	0.6 mm rechts	4.4 mm posterior	1.2 mm superior	4.6 mm
Werkzeuge > Linien > Kopfzentrum - Femur Hals Basis (manuell) Linie	6 mm	8.7 mm	10.6 mm	14.9 mm	6 mm rechts	8.7 mm anterior	10.6 mm inferior	14.9 mm
Werkzeuge > Linien > Kopfzentrum - Femur Hals Basis (durch Ebene) Linie	5.5 mm	4.4 mm	5.1 mm	8.7 mm	5.5 mm rechts	4.4 mm anterior	5.1 mm inferior	8.7 mm
Werkzeuge > Linien > Kondyle_Femur Hals Basis Prox	11.8 mm	0.6 mm	2 mm	12 mm	11.8 mm links	0.6 mm posterior	2 mm superior	12 mm
Werkzeuge > Linien > Kondyle_AxPro_Kopfzentrum	11.8 mm	0.6 mm	2 mm	12 mm	11.8 mm links	0.6 mm posterior	2 mm superior	12 mm
Werkzeuge > Linien > Kondylenachse proj. auf Ebene Femur coronar	11.7 mm	1.2 mm	2.3 mm	12 mm	11.7 mm rechts	1.2 mm anterior	2.3 mm inferior	12 mm
Werkzeuge > Linien > Kondylenachse	11.7 mm	1.2 mm	2.3 mm	12 mm	11.7 mm rechts	1.2 mm anterior	2.3 mm inferior	12 mm
Werkzeuge > Linien > Kondyle proj. auf Ebene Tibia axial	11.7 mm	1.2 mm	2.5 mm	12 mm	11.7 mm rechts	1.2 mm anterior	2.5 mm inferior	12 mm
Werkzeuge > Linien > Femurachse proj. auf Ebene Femur coronar
Werkzeuge > Linien > Femurachse Kopfzentrum	6.1 mm	49.1 mm	20.7 mm	53.6 mm	6.1 mm rechts	49.1 mm posterior	20.7 mm superior	53.6 mm
Werkzeuge > Linien > Femurachse	6.1 mm	49.1 mm	20.7 mm	53.6 mm	6.1 mm rechts	49.1 mm posterior	20.7 mm superior	53.6 mm
Werkzeuge > Linien > dist. Tibiavorderkante proj. auf Ebene tibia coronar (varus valgus)	6.2 mm	2 mm	1.2 mm	6.6 mm	6.2 mm links	2 mm posterior	1.2 mm superior	6.6 mm
Werkzeuge > Linien > dist. Tibiavorderkante proj. auf Ebene tibia coronar	7.9 mm	2.5 mm	2.4 mm	8.6 mm	7.9 mm links	2.5 mm posterior	2.4 mm superior	8.6 mm
Werkzeuge > Linien > dist. Tibiavorderkante proj. auf Ebene Tibia axial	8.1 mm	2.3 mm	1.9 mm	8.6 mm	8.1 mm links	2.3 mm posterior	1.9 mm superior	8.6 mm
Werkzeuge > Linien > dist. Tibiavorderkante (varus valgus)	6.8 mm	0 mm	1.1 mm	6.9 mm	6.8 mm links	0 mm	1.1 mm superior	6.9 mm
Werkzeuge > Linien > dist. Tibiavorderkante	8 mm	2.2 mm	2.3 mm	8.6 mm	8 mm links	2.2 mm posterior	2.3 mm superior	8.6 mm
Werkzeuge > Linien > AxPro_Kondyle	11.8 mm	0.6 mm	2 mm	12 mm	11.8 mm links	0.6 mm posterior	2 mm superior	12 mm
Werkzeuge > Winkel > Winkel Schenkelhalsachse Femurachse (mittels Ebene manuell)	121.1 °	149.4 °	121.1 °	128.2 °	121.1 °	149.4 °	121.1 °	128.2 °
Werkzeuge > Winkel > Winkel Schenkelhalsachse Femurachse (Femur Hals Basis manuell definiert)	133.3 °	152.7 °	138 °	139.4 °	133.3 °	152.7 °	138 °	139.4 °
Werkzeuge > Winkel > varus valgus Tibia proj.	8.3 °	2.8 °	5.1 °	8.6 °	8.3 °	2.8 °	5.1 °	8.6 °
Werkzeuge > Winkel > varus valgus Femur proj.	7.7 °	0.4 °	3.4 °	3.2 °	7.7 °	0.4 °	3.4 °	3.2 °
Werkzeuge > Winkel > Torsionswinkel proj. auf Ebene Tibia axial	0.2 °	3.2 °	2.1 °	2 °	0.2 °	3.2 °	2.1 °	2 °
Werkzeuge > Winkel > Tibiotalare Torsion (TTT) proj.	179.9 °	177.6 °	178.7 °	178.7 °	179.9 °	177.6 °	178.7 °	178.7 °
Werkzeuge > Winkel > FTR (femorotibial Rotation) proj.	1.2 °	27.5 °	11.7 °	11.5 °	1.2 °	27.5 °	11.7 °	11.5 °
Werkzeuge > Winkel > Antetorsionswinkel (über Ebene manuell bestimmt) proj	32.4 °	131.4 °	14.4 °	35.2 °	32.4 °	131.4 °	14.4 °	35.2 °
Werkzeuge > Winkel > Antetorsionswinkel (Femur Hals Basis manuell) proj	30.6 °	32.2 °	16.1 °	33.1 °	30.6 °	32.2 °	16.1 °	33.1 °
Werkzeuge > Ebenen > Tibia coronar
Werkzeuge > Ebenen > Tibia axial
Werkzeuge > Ebenen > Femur coronar
Werkzeuge > Ebenen > Femur axial
Werkzeuge > Ebenen > Ebene manuell
Werkzeuge > Polylinien > Punkte auf Kopf
Werkzeuge > Koordinatensysteme > ks tibia prox.
Werkzeuge > Koordinatensysteme > ks femur
Werkzeuge > Koordinatensysteme > ks
Werkzeuge > Koordinatensysteme > Kopie ks femur
Werkzeuge > Variablen > Kopfachsen_tmp	-100
Werkzeuge > Variablen > 300	300
Werkzeuge > Variablen > 50	50
Werkzeuge > Variablen > -50	-50
