# Supplementary material for: 3D Slicer open-source software plug-in for vector-based angle calculation of canine hind limb alignment in computed tomographic images
Source: PLoS One. 2024 Mar 29;19(3):e0283823. doi: 10.1371/journal.pone.0283823 (PMC10980227; doi:10.1371/journal.pone.0283823)
Supplement: S2 Data — (ZIP) [file pone.0283823.s002.zip › 6.csv]

Werkzeuge Name	Datensatzkoordinatensystem X	Datensatzkoordinatensystem Y	Datensatzkoordinatensystem Z	Datensatzkoordinatensystem 3D	Patientenkoordinatensystem X	Patientenkoordinatensystem Y	Patientenkoordinatensystem Z	Patientenkoordinatensystem 3D	Extra Wert X	Extra Wert Y	Extra Wert Z	Extra Wert 3D	Extra Wert Beschreibung
Werkzeuge > Punkte > tmp zur Definition der Senkrechten auf tibia vk und hk	91.9 mm	42.3 mm	153.6 mm		2.6 mm links	52.2 mm anterior	5.1 mm inferior
Werkzeuge > Punkte > tmp proj. auf Ebene tibia coronar	91.9 mm	42.3 mm	153.6 mm		2.6 mm links	52.2 mm anterior	5.1 mm inferior
Werkzeuge > Punkte > TMP B	64 mm	79.7 mm	33 mm		30.5 mm links	14.8 mm anterior	115.5 mm superior
Werkzeuge > Punkte > tmp A	62.2 mm	81.5 mm	37.6 mm		32.3 mm links	13 mm anterior	110.9 mm superior
Werkzeuge > Punkte > TMP6	69.5 mm	80.6 mm	31.2 mm		25 mm links	13.9 mm anterior	117.3 mm superior
Werkzeuge > Punkte > TMP5	35.6 mm	143.8 mm	1.4 mm		58.9 mm links	49.3 mm posterior	147.1 mm superior
Werkzeuge > Punkte > Tibiaachse proximal	87.6 mm	33.5 mm	128.3 mm		6.9 mm links	61 mm anterior	20.3 mm superior
Werkzeuge > Punkte > Tibiaachse distal	96.3 mm	51 mm	178.9 mm		1.8 mm rechts	43.5 mm anterior	30.4 mm inferior
Werkzeuge > Punkte > Talus medial proj. auf Ebene Tibia axial	101.9 mm	44.3 mm	180.3 mm		7.4 mm rechts	50.2 mm anterior	31.8 mm inferior
Werkzeuge > Punkte > Talus medial	104.3 mm	49.1 mm	194.3 mm		9.8 mm rechts	45.4 mm anterior	45.8 mm inferior
Werkzeuge > Punkte > Talus lateral proj. auf Ebene Tibia axial	93.4 mm	42.6 mm	182.3 mm		1.1 mm links	51.9 mm anterior	33.8 mm inferior
Werkzeuge > Punkte > Talus lateral	96.1 mm	47.9 mm	197.8 mm		1.6 mm rechts	46.6 mm anterior	49.3 mm inferior
Werkzeuge > Punkte > prox. Tibiahinterkante medial proj. auf Ebene tibia coronar (varus valgus)	82.7 mm	21.8 mm	93.3 mm		11.8 mm links	72.7 mm anterior	55.2 mm superior
Werkzeuge > Punkte > prox. Tibiahinterkante medial proj. auf Ebene tibia coronar	82.3 mm	23.6 mm	99.7 mm		12.2 mm links	70.9 mm anterior	48.8 mm superior
Werkzeuge > Punkte > prox. Tibiahinterkante medial proj. auf Ebene Tibia axial	92.4 mm	63.2 mm	175.4 mm		2.1 mm links	31.3 mm anterior	26.9 mm inferior
Werkzeuge > Punkte > prox. Tibiahinterkante medial (varus valgus)	81.8 mm	24.7 mm	92.4 mm		12.7 mm links	69.8 mm anterior	56.1 mm superior
Werkzeuge > Punkte > prox. Tibiahinterkante medial	78.7 mm	35.8 mm	96.1 mm		15.8 mm links	58.7 mm anterior	52.4 mm superior
Werkzeuge > Punkte > prox. Tibiahinterkante lateral proj. auf Ebene tibia coronar (varus valgus)	69.5 mm	19.2 mm	97.9 mm		25 mm links	75.3 mm anterior	50.6 mm superior
Werkzeuge > Punkte > prox. Tibiahinterkante lateral proj. auf Ebene tibia coronar	70.8 mm	21.5 mm	104.3 mm		23.7 mm links	73 mm anterior	44.2 mm superior
Werkzeuge > Punkte > prox. Tibiahinterkante lateral proj. auf Ebene Tibia axial	80.6 mm	60.6 mm	178.3 mm		13.9 mm links	33.9 mm anterior	29.8 mm inferior
Werkzeuge > Punkte > prox. Tibiahinterkante lateral (varus valgus)	67.8 mm	24.7 mm	96.3 mm		26.7 mm links	69.8 mm anterior	52.2 mm superior
Werkzeuge > Punkte > prox. Tibiahinterkante lateral	67.1 mm	33.7 mm	100.7 mm		27.4 mm links	60.8 mm anterior	47.8 mm superior
Werkzeuge > Punkte > Kondyle medial proj. auf Ebene Tibia axial	91.9 mm	65.6 mm	174.6 mm		2.6 mm links	28.9 mm anterior	26.1 mm inferior
Werkzeuge > Punkte > Kondyle medial proj. auf Ebene Femur coronar	73.5 mm	24.6 mm	66.8 mm		21 mm links	69.9 mm anterior	81.7 mm superior
Werkzeuge > Punkte > Kondyle medial	76.3 mm	34.6 mm	84.8 mm		18.2 mm links	59.9 mm anterior	63.7 mm superior
Werkzeuge > Punkte > Kondyle lateral proj auf Ebene Tibia axial	78.6 mm	62.5 mm	178 mm		15.9 mm links	32 mm anterior	29.5 mm inferior
Werkzeuge > Punkte > Kondyle lateral proj auf Ebene Femur coronar	60.3 mm	21.6 mm	70.6 mm		34.2 mm links	72.9 mm anterior	77.9 mm superior
Werkzeuge > Punkte > Kondyle lateral	63.1 mm	31.6 mm	88.5 mm		31.4 mm links	62.9 mm anterior	60 mm superior
Werkzeuge > Punkte > Femurkopfmittelpunkt	49 mm	100.7 mm	23.3 mm		45.5 mm links	6.2 mm posterior	125.2 mm superior
Werkzeuge > Punkte > Femurachsenpunkt proximal	49.5 mm	79 mm	40.4 mm		45 mm links	15.5 mm anterior	108.1 mm superior
Werkzeuge > Punkte > Femurachsenpunkt distal	62.9 mm	35.9 mm	62.3 mm		31.6 mm links	58.6 mm anterior	86.2 mm superior
Werkzeuge > Punkte > Femur prox. proj. auf Ebene Femur coronar	49.5 mm	79 mm	40.4 mm		45 mm links	15.5 mm anterior	108.1 mm superior
Werkzeuge > Punkte > Femur Hals Basis proj. auf Ebene Femur coronar	45.5 mm	97.5 mm	30.7 mm		49 mm links	3 mm posterior	117.8 mm superior
Werkzeuge > Punkte > Femur Hals Basis manuell Pro	48.8 mm	79.1 mm	41 mm		45.7 mm links	15.4 mm anterior	107.5 mm superior
Werkzeuge > Punkte > Femur Hals Basis manuell	46.5 mm	86.7 mm	37.2 mm		48 mm links	7.8 mm anterior	111.3 mm superior
Werkzeuge > Punkte > Femur Hals Basis (ermittelt durch Proj. auf Ebene manuell)	44.9 mm	95.6 mm	27.2 mm		49.6 mm links	1.1 mm posterior	121.3 mm superior
Werkzeuge > Punkte > Femur Hals Basis (Ebene) proj. auf Ebene Femur axial	50.6 mm	77.3 mm	36.4 mm		43.9 mm links	17.2 mm anterior	112.1 mm superior
Werkzeuge > Punkte > Endpunkt Verlängerung der Senkrechten auf Kondylenachse	47.3 mm	78.4 mm	41.1 mm		47.2 mm links	16.1 mm anterior	107.4 mm superior
Werkzeuge > Punkte > Endpunkt Senkrechte auf Kondylenachse	67.5 mm	23.3 mm	68.5 mm		27 mm links	71.2 mm anterior	80 mm superior
Werkzeuge > Punkte > Ende der Verlängerung Senkrechte auf tibia vk (varus valgus)	78.6 mm	25.1 mm	108.6 mm		15.9 mm links	69.4 mm anterior	39.9 mm superior
Werkzeuge > Punkte > Ende der Senkrechte auf tibia hk (varus valgus)	76 mm	20.5 mm	95.6 mm		18.5 mm links	74 mm anterior	52.9 mm superior
Werkzeuge > Punkte > dist. Tibiavorderkante medial proj. auf Ebene tibia coronar (varus valgus)	100.5 mm	54.5 mm	186.4 mm		6 mm rechts	40 mm anterior	37.9 mm inferior
Werkzeuge > Punkte > dist. Tibiavorderkante medial proj. auf Ebene tibia coronar	101.9 mm	54.5 mm	184.9 mm		7.4 mm rechts	40 mm anterior	36.4 mm inferior
Werkzeuge > Punkte > dist. Tibiavorderkante medial proj. auf Ebene Tibia axial	102.9 mm	44.6 mm	180 mm		8.4 mm rechts	49.9 mm anterior	31.5 mm inferior
Werkzeuge > Punkte > dist. Tibiavorderkante medial (varus valgus)	101 mm	52.9 mm	186.9 mm		6.5 mm rechts	41.6 mm anterior	38.4 mm inferior
Werkzeuge > Punkte > dist. Tibiavorderkante medial	104.1 mm	47.1 mm	187.1 mm		9.6 mm rechts	47.4 mm anterior	38.6 mm inferior
Werkzeuge > Punkte > dist. Tibiavorderkante lateral proj. auf Ebene tibia coronar (varus valgus)	93.3 mm	53.1 mm	189.1 mm		1.2 mm links	41.4 mm anterior	40.6 mm inferior
Werkzeuge > Punkte > dist. Tibiavorderkante lateral proj. auf Ebene tibia coronar	92.2 mm	52.6 mm	188.3 mm		2.3 mm links	41.9 mm anterior	39.8 mm inferior
Werkzeuge > Punkte > dist. Tibiavorderkante lateral proj. auf Ebene Tibia axial	93.1 mm	42.2 mm	182.5 mm		1.4 mm links	52.3 mm anterior	34 mm inferior
Werkzeuge > Punkte > dist. Tibiavorderkante lateral (varus valgus)	93.6 mm	52 mm	189.4 mm		0.9 mm links	42.5 mm anterior	40.9 mm inferior
Werkzeuge > Punkte > dist. Tibiavorderkante lateral	94.4 mm	45 mm	190.5 mm		0.1 mm links	49.5 mm anterior	42 mm inferior
Werkzeuge > Punkte > AxPro_Kopfszentrum	56.1 mm	78.2 mm	34.7 mm		38.4 mm links	16.3 mm anterior	113.8 mm superior
Werkzeuge > Punkte > AxPro_Kondyle medial	59 mm	90.2 mm	56.6 mm		35.5 mm links	4.3 mm anterior	91.9 mm superior
Werkzeuge > Punkte > AxPro_Kondyle lateral	45.6 mm	87.8 mm	60 mm		48.9 mm links	6.7 mm anterior	88.5 mm superior
Werkzeuge > Linien > Verlängerung Senkrechte auf tibia vk (varus valgus)	13.3 mm	17.2 mm	45 mm	50 mm	13.3 mm links	17.2 mm anterior	45 mm superior	50 mm
Werkzeuge > Linien > Verlängerung der Senkrechten auf Kondylenachse	15.6 mm	42.5 mm	21.2 mm	50 mm	15.6 mm links	42.5 mm posterior	21.2 mm superior	50 mm
Werkzeuge > Linien > transkondyläre Achse	13.2 mm	3 mm	3.7 mm	14.1 mm	13.2 mm rechts	3 mm posterior	3.7 mm superior	14.1 mm
Werkzeuge > Linien > Tibiaachse	8.8 mm	17.5 mm	50.7 mm	54.3 mm	8.8 mm links	17.5 mm anterior	50.7 mm superior	54.3 mm
Werkzeuge > Linien > Talusachse proj. auf Ebene Tibia axial	8.5 mm	1.7 mm	2.1 mm	8.9 mm	8.5 mm links	1.7 mm anterior	2.1 mm inferior	8.9 mm
Werkzeuge > Linien > Senkrechte auf Kondylenachse	4.6 mm	12.6 mm	6.3 mm	14.8 mm	4.6 mm rechts	12.6 mm anterior	6.3 mm inferior	14.8 mm
Werkzeuge > Linien > Senkrechte auf dist. Tibiavorderkante in Ebene tibia coronar (varus valgus)	9.6 mm	12.4 mm	32.5 mm	36.1 mm	9.6 mm rechts	12.4 mm posterior	32.5 mm inferior	36.1 mm
Werkzeuge > Linien > Senkrecht auf prox. Tibiahinterkante in Ebene tibia coronar (varus valgus)	15.9 mm	21.8 mm	58 mm	63.9 mm	15.9 mm links	21.8 mm anterior	58 mm superior	63.9 mm
Werkzeuge > Linien > prox. Tibiahinterkante proj. auf Ebene Tibia axial	11.8 mm	2.6 mm	3 mm	12.5 mm	11.8 mm rechts	2.6 mm posterior	3 mm superior	12.5 mm
Werkzeuge > Linien > prox. Tibiahinterkante proj auf Ebene tibia coronar (varus valgus)	13.2 mm	2.6 mm	4.6 mm	14.2 mm	13.2 mm rechts	2.6 mm posterior	4.6 mm superior	14.2 mm
Werkzeuge > Linien > prox. Tibiahinterkante proj auf Ebene tibia coronar	11.5 mm	2.1 mm	4.6 mm	12.6 mm	11.5 mm rechts	2.1 mm posterior	4.6 mm superior	12.6 mm
Werkzeuge > Linien > prox. Tibiahinterkante (varus valgus)	14 mm	0 mm	3.8 mm	14.5 mm	14 mm rechts	0 mm	3.8 mm superior	14.5 mm
Werkzeuge > Linien > prox. Tibiahinterkante	11.5 mm	2.1 mm	4.6 mm	12.6 mm	11.5 mm rechts	2.1 mm posterior	4.6 mm superior	12.6 mm
Werkzeuge > Linien > prox. femorale Längsachse	3 mm	7.7 mm	3.2 mm	8.9 mm	3 mm links	7.7 mm posterior	3.2 mm superior	8.9 mm
Werkzeuge > Linien > Neue Linie 31	13.4 mm	2.4 mm	3.5 mm	14 mm	13.4 mm rechts	2.4 mm posterior	3.5 mm superior	14 mm
Werkzeuge > Linien > Lot von Femurkopfmittelpunk	4.1 mm	5.2 mm	3.9 mm	7.7 mm	4.1 mm links	5.2 mm anterior	3.9 mm inferior	7.7 mm
Werkzeuge > Linien > Kopfzentrum - Femur Hals Basis (manuell) Linie	2.6 mm	14 mm	13.9 mm	19.9 mm	2.6 mm links	14 mm anterior	13.9 mm inferior	19.9 mm
Werkzeuge > Linien > Kopfzentrum - Femur Hals Basis (durch Ebene) Linie	4.1 mm	5.2 mm	3.9 mm	7.7 mm	4.1 mm links	5.2 mm anterior	3.9 mm inferior	7.7 mm
Werkzeuge > Linien > Kondyle_Femur Hals Basis Prox	13.4 mm	2.4 mm	3.5 mm	14 mm	13.4 mm rechts	2.4 mm posterior	3.5 mm superior	14 mm
Werkzeuge > Linien > Kondyle_AxPro_Kopfzentrum	13.4 mm	2.4 mm	3.5 mm	14 mm	13.4 mm rechts	2.4 mm posterior	3.5 mm superior	14 mm
Werkzeuge > Linien > Kondylenachse proj. auf Ebene Femur coronar	13.2 mm	3 mm	3.7 mm	14.1 mm	13.2 mm links	3 mm anterior	3.7 mm inferior	14.1 mm
Werkzeuge > Linien > Kondylenachse	13.2 mm	3 mm	3.7 mm	14.1 mm	13.2 mm links	3 mm anterior	3.7 mm inferior	14.1 mm
Werkzeuge > Linien > Kondyle proj. auf Ebene Tibia axial	13.3 mm	3.1 mm	3.4 mm	14.1 mm	13.3 mm links	3.1 mm anterior	3.4 mm inferior	14.1 mm
Werkzeuge > Linien > Femurachse proj. auf Ebene Femur coronar
Werkzeuge > Linien > Femurachse Kopfzentrum	13.4 mm	43.1 mm	21.9 mm	50.2 mm	13.4 mm links	43.1 mm posterior	21.9 mm superior	50.2 mm
Werkzeuge > Linien > Femurachse	13.4 mm	43.1 mm	21.9 mm	50.2 mm	13.4 mm links	43.1 mm posterior	21.9 mm superior	50.2 mm
Werkzeuge > Linien > dist. Tibiavorderkante proj. auf Ebene tibia coronar (varus valgus)	7.3 mm	1.4 mm	2.7 mm	7.8 mm	7.3 mm rechts	1.4 mm posterior	2.7 mm superior	7.8 mm
Werkzeuge > Linien > dist. Tibiavorderkante proj. auf Ebene tibia coronar	9.7 mm	1.9 mm	3.4 mm	10.5 mm	9.7 mm rechts	1.9 mm posterior	3.4 mm superior	10.5 mm
Werkzeuge > Linien > dist. Tibiavorderkante proj. auf Ebene Tibia axial	9.8 mm	2.4 mm	2.5 mm	10.4 mm	9.8 mm rechts	2.4 mm posterior	2.5 mm superior	10.4 mm
Werkzeuge > Linien > dist. Tibiavorderkante (varus valgus)	7.4 mm	0.9 mm	2.5 mm	7.9 mm	7.4 mm rechts	0.9 mm posterior	2.5 mm superior	7.9 mm
Werkzeuge > Linien > dist. Tibiavorderkante	9.7 mm	2.1 mm	3.4 mm	10.5 mm	9.7 mm rechts	2.1 mm posterior	3.4 mm superior	10.5 mm
Werkzeuge > Linien > AxPro_Kondyle	13.4 mm	2.4 mm	3.5 mm	14 mm	13.4 mm rechts	2.4 mm posterior	3.5 mm superior	14 mm
Werkzeuge > Winkel > Winkel Schenkelhalsachse Femurachse (mittels Ebene manuell)	112.6 °	159.2 °	121.1 °	130.4 °	112.6 °	159.2 °	121.1 °	130.4 °
Werkzeuge > Winkel > Winkel Schenkelhalsachse Femurachse (Femur Hals Basis manuell definiert)	137.8 °	162.1 °	152.2 °	151 °	137.8 °	162.1 °	152.2 °	151 °
Werkzeuge > Winkel > varus valgus Tibia proj.	1.1 °	0.3 °	1.6 °	1.1 °	1.1 °	0.3 °	1.6 °	1.1 °
Werkzeuge > Winkel > varus valgus Femur proj.	4.8 °	0.4 °	2.9 °	2.7 °	4.8 °	0.4 °	2.9 °	2.7 °
Werkzeuge > Winkel > Torsionswinkel proj. auf Ebene Tibia axial	0.4 °	1.7 °	1.1 °	1.1 °	0.4 °	1.7 °	1.1 °	1.1 °
Werkzeuge > Winkel > Tibiotalare Torsion (TTT) proj.	179.2 °	176.1 °	177.6 °	177.6 °	179.2 °	176.1 °	177.6 °	177.6 °
Werkzeuge > Winkel > FTR (femorotibial Rotation) proj.	0.2 °	0.9 °	0.6 °	0.6 °	0.2 °	0.9 °	0.6 °	0.6 °
Werkzeuge > Winkel > Antetorsionswinkel korrigiert	2.9 °	8.9 °	1.5 °	3.3 °	2.9 °	8.9 °	1.5 °	3.3 °
Werkzeuge > Winkel > Antetorsionswinkel (über Ebene manuell bestimmt) proj	23 °	79.2 °	11.2 °	25 °	23 °	79.2 °	11.2 °	25 °
Werkzeuge > Winkel > Antetorsionswinkel (Femur Hals Basis manuell) proj	26.7 °	43.5 °	17.8 °	30.8 °	26.7 °	43.5 °	17.8 °	30.8 °
Werkzeuge > Ebenen > Tibia coronar
Werkzeuge > Ebenen > Tibia axial
Werkzeuge > Ebenen > Femur coronar
Werkzeuge > Ebenen > Femur axial
Werkzeuge > Ebenen > Ebene manuell
Werkzeuge > Polylinien > Punkte auf Kopf
Werkzeuge > Koordinatensysteme > ks tibia prox.
Werkzeuge > Koordinatensysteme > ks femur
Werkzeuge > Koordinatensysteme > ks
Werkzeuge > Koordinatensysteme > Kopie ks femur
Werkzeuge > Variablen > Kopfachsen_tmp	-100
Werkzeuge > Variablen > 300	300
Werkzeuge > Variablen > 50	50
Werkzeuge > Variablen > -50	-50
