# Supplementary material for: 3D Slicer open-source software plug-in for vector-based angle calculation of canine hind limb alignment in computed tomographic images
Source: PLoS One. 2024 Mar 29;19(3):e0283823. doi: 10.1371/journal.pone.0283823 (PMC10980227; doi:10.1371/journal.pone.0283823)
Supplement: S2 Data — (ZIP) [file pone.0283823.s002.zip › 60.csv]

Werkzeuge Name	Datensatzkoordinatensystem X	Datensatzkoordinatensystem Y	Datensatzkoordinatensystem Z	Datensatzkoordinatensystem 3D	Patientenkoordinatensystem X	Patientenkoordinatensystem Y	Patientenkoordinatensystem Z	Patientenkoordinatensystem 3D	Extra Wert X	Extra Wert Y	Extra Wert Z	Extra Wert 3D	Extra Wert Beschreibung
Ansichten > Ergebnisse varus valgus Tibia > varus valgus Tibia proj.	10.6 °	2.3 °	24.1 °	10.6 °	10.6 °	2.3 °	24.1 °	10.6 °
Ansichten > Ergebnisse varus valgus Femur > varus valgus Femur proj.	35.7 °	1.2 °	7.3 °	7.3 °	35.7 °	1.2 °	7.3 °	7.3 °
Ansichten > Ergebnisse Torsionswinkel Tibia > Torsionswinkel proj. auf Ebene Tibia axial	2.3 °	21.5 °	8.2 °	8.3 °	2.3 °	21.5 °	8.2 °	8.3 °
Ansichten > Ergebnisse FTR (femorotibiale Rotation) proj. > FTR (femorotibial Rotation) proj.	2.6 °	25.6 °	9.6 °	9.7 °	2.6 °	25.6 °	9.6 °	9.7 °
Ansichten > Ergebnisse AT-Winkel proj. > Winkel Schenkelhalsachse Femurachse (mittels Ebene manuell)	132.1 °	138.6 °	113.2 °	115.9 °	132.1 °	138.6 °	113.2 °	115.9 °
Ansichten > Ergebnisse AT-Winkel proj. > Winkel Schenkelhalsachse Femurachse (Femur Hals Basis manuell definiert)	145.2 °	153.3 °	137.2 °	136.5 °	145.2 °	153.3 °	137.2 °	136.5 °
Ansichten > Ergebnisse AT-Winkel proj. > Antetorsionswinkel (über Ebene manuell bestimmt) proj	39.2 °	156.2 °	7.8 °	39.8 °	39.2 °	156.2 °	7.8 °	39.8 °
Ansichten > Ergebnisse AT-Winkel proj. > Antetorsionswinkel (Femur Hals Basis manuell) proj	38.1 °	151.1 °	7.6 °	38.4 °	38.1 °	151.1 °	7.6 °	38.4 °
Ansichten > Ergebnis Tibiotalare Torsion (TTT) > Tibiotalare Torsion (TTT) proj.	1.2 °	12.7 °	4.6 °	4.6 °	1.2 °	12.7 °	4.6 °	4.6 °
Ansichten > Eingaben varus valgus Tibia > Tibiaachse proximal	45.1 mm	39.4 mm	83.3 mm		25.4 mm links	31.1 mm anterior	28.5 mm superior
Ansichten > Eingaben varus valgus Tibia > Tibiaachse distal	33.9 mm	48.2 mm	114.2 mm		36.6 mm links	22.3 mm anterior	2.4 mm inferior
Ansichten > Eingaben varus valgus Tibia > prox. Tibiahinterkante medial (varus valgus)	54.3 mm	36.1 mm	55.2 mm		16.2 mm links	34.4 mm anterior	56.5 mm superior
Ansichten > Eingaben varus valgus Tibia > prox. Tibiahinterkante medial	53.3 mm	42.6 mm	57.8 mm		17.2 mm links	27.9 mm anterior	53.9 mm superior
Ansichten > Eingaben varus valgus Tibia > prox. Tibiahinterkante lateral (varus valgus)	43.6 mm	35 mm	53.6 mm		26.9 mm links	35.5 mm anterior	58.2 mm superior
Ansichten > Eingaben varus valgus Tibia > prox. Tibiahinterkante lateral	43.7 mm	40.5 mm	57.8 mm		26.8 mm links	30 mm anterior	53.9 mm superior
Ansichten > Eingaben varus valgus Tibia > dist. Tibiavorderkante medial (varus valgus)	33.9 mm	49.8 mm	122.3 mm		36.6 mm links	20.7 mm anterior	10.6 mm inferior
Ansichten > Eingaben varus valgus Tibia > dist. Tibiavorderkante medial	35.3 mm	46 mm	124.2 mm		35.2 mm links	24.5 mm anterior	12.5 mm inferior
Ansichten > Eingaben varus valgus Tibia > dist. Tibiavorderkante lateral (varus valgus)	28.8 mm	49.8 mm	120.3 mm		41.7 mm links	20.7 mm anterior	8.6 mm inferior
Ansichten > Eingaben varus valgus Tibia > dist. Tibiavorderkante lateral	27.8 mm	44.9 mm	122.4 mm		42.7 mm links	25.6 mm anterior	10.6 mm inferior
Ansichten > Eingaben varus valgus Femur > Kondyle medial	55 mm	44.3 mm	50.6 mm		15.5 mm links	26.2 mm anterior	61.1 mm superior
Ansichten > Eingaben varus valgus Femur > Kondyle lateral	43.2 mm	43.2 mm	48.8 mm		27.3 mm links	27.3 mm anterior	63 mm superior
Ansichten > Eingaben varus valgus Femur > Femurachsenpunkt proximal	53.9 mm	92.7 mm	28 mm		16.6 mm links	22.2 mm posterior	83.7 mm superior
Ansichten > Eingaben varus valgus Femur > Femurachsenpunkt distal	51.1 mm	53.2 mm	35.5 mm		19.4 mm links	17.3 mm anterior	76.3 mm superior
Ansichten > Eingaben Tibiotalare Torsion (TTT) > Tibiaachse proximal	45.1 mm	39.4 mm	83.3 mm		25.4 mm links	31.1 mm anterior	28.5 mm superior
Ansichten > Eingaben Tibiotalare Torsion (TTT) > Tibiaachse distal	33.9 mm	48.2 mm	114.2 mm		36.6 mm links	22.3 mm anterior	2.4 mm inferior
Ansichten > Eingaben Tibiotalare Torsion (TTT) > Talus medial	33.3 mm	47.2 mm	126.1 mm		37.2 mm links	23.3 mm anterior	14.3 mm inferior
Ansichten > Eingaben Tibiotalare Torsion (TTT) > Talus lateral	26.3 mm	46.1 mm	126.1 mm		44.2 mm links	24.4 mm anterior	14.3 mm inferior
Ansichten > Eingaben Tibiotalare Torsion (TTT) > dist. Tibiavorderkante medial	35.3 mm	46 mm	124.2 mm		35.2 mm links	24.5 mm anterior	12.5 mm inferior
Ansichten > Eingaben Tibiotalare Torsion (TTT) > dist. Tibiavorderkante lateral	27.8 mm	44.9 mm	122.4 mm		42.7 mm links	25.6 mm anterior	10.6 mm inferior
Ansichten > Eingaben Tibia Torsionswinkel > Tibiaachse proximal	45.1 mm	39.4 mm	83.3 mm		25.4 mm links	31.1 mm anterior	28.5 mm superior
Ansichten > Eingaben Tibia Torsionswinkel > Tibiaachse distal	33.9 mm	48.2 mm	114.2 mm		36.6 mm links	22.3 mm anterior	2.4 mm inferior
Ansichten > Eingaben Tibia Torsionswinkel > prox. Tibiahinterkante medial	53.3 mm	42.6 mm	57.8 mm		17.2 mm links	27.9 mm anterior	53.9 mm superior
Ansichten > Eingaben Tibia Torsionswinkel > prox. Tibiahinterkante lateral	43.7 mm	40.5 mm	57.8 mm		26.8 mm links	30 mm anterior	53.9 mm superior
Ansichten > Eingaben Tibia Torsionswinkel > dist. Tibiavorderkante medial	35.3 mm	46 mm	124.2 mm		35.2 mm links	24.5 mm anterior	12.5 mm inferior
Ansichten > Eingaben Tibia Torsionswinkel > dist. Tibiavorderkante lateral	27.8 mm	44.9 mm	122.4 mm		42.7 mm links	25.6 mm anterior	10.6 mm inferior
Ansichten > Eingaben FTR (femorotibiale Rotation) proj. > Tibiaachse proximal	45.1 mm	39.4 mm	83.3 mm		25.4 mm links	31.1 mm anterior	28.5 mm superior
Ansichten > Eingaben FTR (femorotibiale Rotation) proj. > Tibiaachse distal	33.9 mm	48.2 mm	114.2 mm		36.6 mm links	22.3 mm anterior	2.4 mm inferior
Ansichten > Eingaben FTR (femorotibiale Rotation) proj. > prox. Tibiahinterkante medial	53.3 mm	42.6 mm	57.8 mm		17.2 mm links	27.9 mm anterior	53.9 mm superior
Ansichten > Eingaben FTR (femorotibiale Rotation) proj. > prox. Tibiahinterkante lateral	43.7 mm	40.5 mm	57.8 mm		26.8 mm links	30 mm anterior	53.9 mm superior
Ansichten > Eingaben FTR (femorotibiale Rotation) proj. > Kondyle medial	55 mm	44.3 mm	50.6 mm		15.5 mm links	26.2 mm anterior	61.1 mm superior
Ansichten > Eingaben FTR (femorotibiale Rotation) proj. > Kondyle lateral	43.2 mm	43.2 mm	48.8 mm		27.3 mm links	27.3 mm anterior	63 mm superior
Ansichten > Eingaben AT Winkel proj. > Kondyle medial	55 mm	44.3 mm	50.6 mm		15.5 mm links	26.2 mm anterior	61.1 mm superior
Ansichten > Eingaben AT Winkel proj. > Kondyle lateral	43.2 mm	43.2 mm	48.8 mm		27.3 mm links	27.3 mm anterior	63 mm superior
Ansichten > Eingaben AT Winkel proj. > Femurkopfmittelpunkt	61.6 mm	104.2 mm	21.5 mm		8.9 mm links	33.7 mm posterior	90.3 mm superior
Ansichten > Eingaben AT Winkel proj. > Femurachsenpunkt proximal	53.9 mm	92.7 mm	28 mm		16.6 mm links	22.2 mm posterior	83.7 mm superior
Ansichten > Eingaben AT Winkel proj. > Femurachsenpunkt distal	51.1 mm	53.2 mm	35.5 mm		19.4 mm links	17.3 mm anterior	76.3 mm superior
Ansichten > Eingaben AT Winkel proj. > Femur Hals Basis manuell	54 mm	97 mm	26.8 mm		16.5 mm links	26.5 mm posterior	85 mm superior
Ansichten > Eingaben AT Winkel proj. > Femur Hals Basis (ermittelt durch Proj. auf Ebene manuell)	56.6 mm	102.3 mm	23 mm		13.9 mm links	31.8 mm posterior	88.8 mm superior
Ansichten > Eingaben AT Winkel proj. > Lot von Femurkopfmittelpunk	5 mm	1.8 mm	1.5 mm	5.5 mm	5 mm links	1.8 mm anterior	1.5 mm inferior	5.5 mm
Ansichten > Eingaben AT Winkel proj. > Ebene manuell
Ansichten > Eingaben AT Winkel proj. > Punkte auf Kopf
Ansichten > Ansicht Werkzeuge varus valgus Tibia > tmp zur Definition der Senkrechten auf tibia vk und hk	39.5 mm	43.8 mm	98.7 mm		31 mm links	26.7 mm anterior	13 mm superior
Ansichten > Ansicht Werkzeuge varus valgus Tibia > tmp proj. auf Ebene tibia coronar	39.5 mm	43.8 mm	98.7 mm		31 mm links	26.7 mm anterior	13 mm superior
Ansichten > Ansicht Werkzeuge varus valgus Tibia > Tibiaachse proximal	45.1 mm	39.4 mm	83.3 mm		25.4 mm links	31.1 mm anterior	28.5 mm superior
Ansichten > Ansicht Werkzeuge varus valgus Tibia > Tibiaachse distal	33.9 mm	48.2 mm	114.2 mm		36.6 mm links	22.3 mm anterior	2.4 mm inferior
Ansichten > Ansicht Werkzeuge varus valgus Tibia > prox. Tibiahinterkante medial proj. auf Ebene tibia coronar (varus valgus)	55.2 mm	31.9 mm	56.7 mm		15.3 mm links	38.6 mm anterior	55 mm superior
Ansichten > Ansicht Werkzeuge varus valgus Tibia > prox. Tibiahinterkante medial (varus valgus)	54.3 mm	36.1 mm	55.2 mm		16.2 mm links	34.4 mm anterior	56.5 mm superior
Ansichten > Ansicht Werkzeuge varus valgus Tibia > prox. Tibiahinterkante lateral proj. auf Ebene tibia coronar (varus valgus)	44.8 mm	29.3 mm	55.6 mm		25.7 mm links	41.2 mm anterior	56.1 mm superior
Ansichten > Ansicht Werkzeuge varus valgus Tibia > prox. Tibiahinterkante lateral (varus valgus)	43.6 mm	35 mm	53.6 mm		26.9 mm links	35.5 mm anterior	58.2 mm superior
Ansichten > Ansicht Werkzeuge varus valgus Tibia > Ende der Verlängerung Senkrechte auf tibia vk (varus valgus)	56.9 mm	31.2 mm	53.6 mm		13.6 mm links	39.3 mm anterior	58.2 mm superior
Ansichten > Ansicht Werkzeuge varus valgus Tibia > Ende der Senkrechte auf tibia hk (varus valgus)	47.5 mm	29.9 mm	55.9 mm		23 mm links	40.6 mm anterior	55.8 mm superior
Ansichten > Ansicht Werkzeuge varus valgus Tibia > dist. Tibiavorderkante medial proj. auf Ebene tibia coronar (varus valgus)	33.6 mm	50.9 mm	121.9 mm		36.9 mm links	19.6 mm anterior	10.2 mm inferior
Ansichten > Ansicht Werkzeuge varus valgus Tibia > dist. Tibiavorderkante medial (varus valgus)	33.9 mm	49.8 mm	122.3 mm		36.6 mm links	20.7 mm anterior	10.6 mm inferior
Ansichten > Ansicht Werkzeuge varus valgus Tibia > dist. Tibiavorderkante lateral proj. auf Ebene tibia coronar (varus valgus)	28.9 mm	49.4 mm	120.5 mm		41.6 mm links	21.1 mm anterior	8.8 mm inferior
Ansichten > Ansicht Werkzeuge varus valgus Tibia > dist. Tibiavorderkante lateral (varus valgus)	28.8 mm	49.8 mm	120.3 mm		41.7 mm links	20.7 mm anterior	8.6 mm inferior
Ansichten > Ansicht Werkzeuge varus valgus Tibia > Verlängerung Senkrechte auf tibia vk (varus valgus)	17.5 mm	12.6 mm	45.1 mm	50 mm	17.5 mm rechts	12.6 mm anterior	45.1 mm superior	50 mm
Ansichten > Ansicht Werkzeuge varus valgus Tibia > Tibiaachse	11.2 mm	8.8 mm	30.9 mm	34 mm	11.2 mm rechts	8.8 mm anterior	30.9 mm superior	34 mm
Ansichten > Ansicht Werkzeuge varus valgus Tibia > Senkrechte auf dist. Tibiavorderkante in Ebene tibia coronar (varus valgus)	8.7 mm	6.2 mm	22.4 mm	24.8 mm	8.7 mm links	6.2 mm posterior	22.4 mm inferior	24.8 mm
Ansichten > Ansicht Werkzeuge varus valgus Tibia > Senkrecht auf prox. Tibiahinterkante in Ebene tibia coronar (varus valgus)	8 mm	13.8 mm	42.8 mm	45.7 mm	8 mm rechts	13.8 mm anterior	42.8 mm superior	45.7 mm
Ansichten > Ansicht Werkzeuge varus valgus Tibia > prox. Tibiahinterkante proj auf Ebene tibia coronar (varus valgus)	10.4 mm	2.7 mm	1.1 mm	10.8 mm	10.4 mm rechts	2.7 mm posterior	1.1 mm inferior	10.8 mm
Ansichten > Ansicht Werkzeuge varus valgus Tibia > prox. Tibiahinterkante (varus valgus)	10.7 mm	1.1 mm	1.6 mm	10.9 mm	10.7 mm rechts	1.1 mm posterior	1.6 mm inferior	10.9 mm
Ansichten > Ansicht Werkzeuge varus valgus Tibia > dist. Tibiavorderkante proj. auf Ebene tibia coronar (varus valgus)	4.8 mm	1.6 mm	1.4 mm	5.2 mm	4.8 mm rechts	1.6 mm posterior	1.4 mm inferior	5.2 mm
Ansichten > Ansicht Werkzeuge varus valgus Tibia > dist. Tibiavorderkante (varus valgus)	5.1 mm	0 mm	2 mm	5.5 mm	5.1 mm rechts	0 mm	2 mm inferior	5.5 mm
Ansichten > Ansicht Werkzeuge varus valgus Tibia > varus valgus Tibia proj.	10.6 °	2.3 °	24.1 °	10.6 °	10.6 °	2.3 °	24.1 °	10.6 °
Ansichten > Ansicht Werkzeuge varus valgus Tibia > Tibia coronar
Ansichten > Ansicht Werkzeuge varus valgus Tibia > ks tibia prox.
Ansichten > Ansicht Werkzeuge varus valgus Femur > Kondyle medial proj. auf Ebene Femur coronar	57.1 mm	41.9 mm	38.8 mm		13.4 mm links	28.6 mm anterior	73 mm superior
Ansichten > Ansicht Werkzeuge varus valgus Femur > Kondyle medial	55 mm	44.3 mm	50.6 mm		15.5 mm links	26.2 mm anterior	61.1 mm superior
Ansichten > Ansicht Werkzeuge varus valgus Femur > Kondyle lateral proj auf Ebene Femur coronar	45.3 mm	40.8 mm	36.9 mm		25.2 mm links	29.7 mm anterior	74.8 mm superior
Ansichten > Ansicht Werkzeuge varus valgus Femur > Kondyle lateral	43.2 mm	43.2 mm	48.8 mm		27.3 mm links	27.3 mm anterior	63 mm superior
Ansichten > Ansicht Werkzeuge varus valgus Femur > Femurachsenpunkt proximal	53.9 mm	92.7 mm	28 mm		16.6 mm links	22.2 mm posterior	83.7 mm superior
Ansichten > Ansicht Werkzeuge varus valgus Femur > Femurachsenpunkt distal	51.1 mm	53.2 mm	35.5 mm		19.4 mm links	17.3 mm anterior	76.3 mm superior
Ansichten > Ansicht Werkzeuge varus valgus Femur > Femur prox. proj. auf Ebene Femur coronar	53.9 mm	92.7 mm	28 mm		16.6 mm links	22.2 mm posterior	83.7 mm superior
Ansichten > Ansicht Werkzeuge varus valgus Femur > Endpunkt Verlängerung der Senkrechten auf Kondylenachse	48.2 mm	102.1 mm	25.2 mm		22.3 mm links	31.6 mm posterior	86.6 mm superior
Ansichten > Ansicht Werkzeuge varus valgus Femur > Endpunkt Senkrechte auf Kondylenachse	51.8 mm	41.4 mm	37.9 mm		18.7 mm links	29.1 mm anterior	73.8 mm superior
Ansichten > Ansicht Werkzeuge varus valgus Femur > Verlängerung der Senkrechten auf Kondylenachse	2.9 mm	48.8 mm	10.3 mm	50 mm	2.9 mm links	48.8 mm posterior	10.3 mm superior	50 mm
Ansichten > Ansicht Werkzeuge varus valgus Femur > Senkrechte auf Kondylenachse	0.7 mm	11.8 mm	2.5 mm	12.1 mm	0.7 mm rechts	11.8 mm anterior	2.5 mm inferior	12.1 mm
Ansichten > Ansicht Werkzeuge varus valgus Femur > Kondylenachse proj. auf Ebene Femur coronar	11.8 mm	1.1 mm	1.8 mm	12 mm	11.8 mm links	1.1 mm anterior	1.8 mm superior	12 mm
Ansichten > Ansicht Werkzeuge varus valgus Femur > Kondylenachse	11.8 mm	1.1 mm	1.8 mm	12 mm	11.8 mm links	1.1 mm anterior	1.8 mm superior	12 mm
Ansichten > Ansicht Werkzeuge varus valgus Femur > Femurachse proj. auf Ebene Femur coronar
Ansichten > Ansicht Werkzeuge varus valgus Femur > Femurachse	2.7 mm	39.4 mm	7.4 mm	40.2 mm	2.7 mm rechts	39.4 mm posterior	7.4 mm superior	40.2 mm
Ansichten > Ansicht Werkzeuge varus valgus Femur > varus valgus Femur proj.	35.7 °	1.2 °	7.3 °	7.3 °	35.7 °	1.2 °	7.3 °	7.3 °
Ansichten > Ansicht Werkzeuge varus valgus Femur > Femur coronar
Ansichten > Ansicht Werkzeuge varus valgus Femur > ks femur
Ansichten > Ansicht Werkzeuge Torsionswinkel Tibia > Tibiaachse proximal	45.1 mm	39.4 mm	83.3 mm		25.4 mm links	31.1 mm anterior	28.5 mm superior
Ansichten > Ansicht Werkzeuge Torsionswinkel Tibia > Tibiaachse distal	33.9 mm	48.2 mm	114.2 mm		36.6 mm links	22.3 mm anterior	2.4 mm inferior
Ansichten > Ansicht Werkzeuge Torsionswinkel Tibia > prox. Tibiahinterkante medial proj. auf Ebene Tibia axial	33.8 mm	57.8 mm	111.4 mm		36.7 mm links	12.7 mm anterior	0.4 mm superior
Ansichten > Ansicht Werkzeuge Torsionswinkel Tibia > prox. Tibiahinterkante medial	53.3 mm	42.6 mm	57.8 mm		17.2 mm links	27.9 mm anterior	53.9 mm superior
Ansichten > Ansicht Werkzeuge Torsionswinkel Tibia > prox. Tibiahinterkante lateral proj. auf Ebene Tibia axial	25.1 mm	55 mm	109 mm		45.4 mm links	15.5 mm anterior	2.7 mm superior
Ansichten > Ansicht Werkzeuge Torsionswinkel Tibia > prox. Tibiahinterkante lateral	43.7 mm	40.5 mm	57.8 mm		26.8 mm links	30 mm anterior	53.9 mm superior
Ansichten > Ansicht Werkzeuge Torsionswinkel Tibia > dist. Tibiavorderkante medial proj. auf Ebene Tibia axial	38 mm	43.9 mm	116.9 mm		32.5 mm links	26.6 mm anterior	5.1 mm inferior
Ansichten > Ansicht Werkzeuge Torsionswinkel Tibia > dist. Tibiavorderkante medial	35.3 mm	46 mm	124.2 mm		35.2 mm links	24.5 mm anterior	12.5 mm inferior
Ansichten > Ansicht Werkzeuge Torsionswinkel Tibia > dist. Tibiavorderkante lateral proj. auf Ebene Tibia axial	30.7 mm	42.7 mm	114.5 mm		39.8 mm links	27.8 mm anterior	2.8 mm inferior
Ansichten > Ansicht Werkzeuge Torsionswinkel Tibia > dist. Tibiavorderkante lateral	27.8 mm	44.9 mm	122.4 mm		42.7 mm links	25.6 mm anterior	10.6 mm inferior
Ansichten > Ansicht Werkzeuge Torsionswinkel Tibia > prox. Tibiahinterkante proj. auf Ebene Tibia axial	8.7 mm	2.8 mm	2.4 mm	9.5 mm	8.7 mm rechts	2.8 mm posterior	2.4 mm inferior	9.5 mm
Ansichten > Ansicht Werkzeuge Torsionswinkel Tibia > prox. Tibiahinterkante	9.6 mm	2.1 mm	0 mm	9.8 mm	9.6 mm rechts	2.1 mm posterior	0 mm inferior	9.8 mm
Ansichten > Ansicht Werkzeuge Torsionswinkel Tibia > dist. Tibiavorderkante proj. auf Ebene Tibia axial	7.3 mm	1.2 mm	2.3 mm	7.8 mm	7.3 mm rechts	1.2 mm posterior	2.3 mm inferior	7.8 mm
Ansichten > Ansicht Werkzeuge Torsionswinkel Tibia > dist. Tibiavorderkante	7.5 mm	1.1 mm	1.8 mm	7.8 mm	7.5 mm rechts	1.1 mm posterior	1.8 mm inferior	7.8 mm
Ansichten > Ansicht Werkzeuge Torsionswinkel Tibia > Torsionswinkel proj. auf Ebene Tibia axial	2.3 °	21.5 °	8.2 °	8.3 °	2.3 °	21.5 °	8.2 °	8.3 °
Ansichten > Ansicht Werkzeuge Torsionswinkel Tibia > Tibia axial
Ansichten > Ansicht Werkzeuge Torsionswinkel Tibia > ks tibia prox.
Ansichten > Ansicht Werkzeuge Tibiotalare Torsion (TTT) > Tibiaachse proximal	45.1 mm	39.4 mm	83.3 mm		25.4 mm links	31.1 mm anterior	28.5 mm superior
Ansichten > Ansicht Werkzeuge Tibiotalare Torsion (TTT) > Tibiaachse distal	33.9 mm	48.2 mm	114.2 mm		36.6 mm links	22.3 mm anterior	2.4 mm inferior
Ansichten > Ansicht Werkzeuge Tibiotalare Torsion (TTT) > Talus medial proj. auf Ebene Tibia axial	36.9 mm	44.4 mm	116.3 mm		33.6 mm links	26.1 mm anterior	4.6 mm inferior
Ansichten > Ansicht Werkzeuge Tibiotalare Torsion (TTT) > Talus medial	33.3 mm	47.2 mm	126.1 mm		37.2 mm links	23.3 mm anterior	14.3 mm inferior
Ansichten > Ansicht Werkzeuge Tibiotalare Torsion (TTT) > Talus lateral proj. auf Ebene Tibia axial	30.5 mm	42.8 mm	114.5 mm		40 mm links	27.7 mm anterior	2.7 mm inferior
Ansichten > Ansicht Werkzeuge Tibiotalare Torsion (TTT) > Talus lateral	26.3 mm	46.1 mm	126.1 mm		44.2 mm links	24.4 mm anterior	14.3 mm inferior
Ansichten > Ansicht Werkzeuge Tibiotalare Torsion (TTT) > dist. Tibiavorderkante medial proj. auf Ebene Tibia axial	38 mm	43.9 mm	116.9 mm		32.5 mm links	26.6 mm anterior	5.1 mm inferior
Ansichten > Ansicht Werkzeuge Tibiotalare Torsion (TTT) > dist. Tibiavorderkante medial	35.3 mm	46 mm	124.2 mm		35.2 mm links	24.5 mm anterior	12.5 mm inferior
Ansichten > Ansicht Werkzeuge Tibiotalare Torsion (TTT) > dist. Tibiavorderkante lateral proj. auf Ebene Tibia axial	30.7 mm	42.7 mm	114.5 mm		39.8 mm links	27.8 mm anterior	2.8 mm inferior
Ansichten > Ansicht Werkzeuge Tibiotalare Torsion (TTT) > dist. Tibiavorderkante lateral	27.8 mm	44.9 mm	122.4 mm		42.7 mm links	25.6 mm anterior	10.6 mm inferior
Ansichten > Ansicht Werkzeuge Tibiotalare Torsion (TTT) > Talusachse proj. auf Ebene Tibia axial	6.3 mm	1.6 mm	1.8 mm	6.8 mm	6.3 mm links	1.6 mm anterior	1.8 mm superior	6.8 mm
Ansichten > Ansicht Werkzeuge Tibiotalare Torsion (TTT) > dist. Tibiavorderkante proj. auf Ebene Tibia axial	7.3 mm	1.2 mm	2.3 mm	7.8 mm	7.3 mm rechts	1.2 mm posterior	2.3 mm inferior	7.8 mm
Ansichten > Ansicht Werkzeuge Tibiotalare Torsion (TTT) > Tibiotalare Torsion (TTT) proj.	1.2 °	12.7 °	4.6 °	4.6 °	1.2 °	12.7 °	4.6 °	4.6 °
Ansichten > Ansicht Werkzeuge Tibiotalare Torsion (TTT) > Tibia axial
Ansichten > Ansicht Werkzeuge Tibiotalare Torsion (TTT) > ks tibia prox.
Ansichten > Ansicht Werkzeuge FTR > prox. Tibiahinterkante medial proj. auf Ebene Tibia axial	33.8 mm	57.8 mm	111.4 mm		36.7 mm links	12.7 mm anterior	0.4 mm superior
Ansichten > Ansicht Werkzeuge FTR > prox. Tibiahinterkante medial	53.3 mm	42.6 mm	57.8 mm		17.2 mm links	27.9 mm anterior	53.9 mm superior
Ansichten > Ansicht Werkzeuge FTR > prox. Tibiahinterkante lateral proj. auf Ebene Tibia axial	25.1 mm	55 mm	109 mm		45.4 mm links	15.5 mm anterior	2.7 mm superior
Ansichten > Ansicht Werkzeuge FTR > prox. Tibiahinterkante lateral	43.7 mm	40.5 mm	57.8 mm		26.8 mm links	30 mm anterior	53.9 mm superior
Ansichten > Ansicht Werkzeuge FTR > Kondyle medial proj. auf Ebene Tibia axial	33.3 mm	61.2 mm	110.3 mm		37.2 mm links	9.3 mm anterior	1.5 mm superior
Ansichten > Ansicht Werkzeuge FTR > Kondyle medial	55 mm	44.3 mm	50.6 mm		15.5 mm links	26.2 mm anterior	61.1 mm superior
Ansichten > Ansicht Werkzeuge FTR > Kondyle lateral proj auf Ebene Tibia axial	22.2 mm	59.6 mm	106.6 mm		48.3 mm links	10.9 mm anterior	5.1 mm superior
Ansichten > Ansicht Werkzeuge FTR > Kondyle lateral	43.2 mm	43.2 mm	48.8 mm		27.3 mm links	27.3 mm anterior	63 mm superior
Ansichten > Ansicht Werkzeuge FTR > prox. Tibiahinterkante proj. auf Ebene Tibia axial	8.7 mm	2.8 mm	2.4 mm	9.5 mm	8.7 mm rechts	2.8 mm posterior	2.4 mm inferior	9.5 mm
Ansichten > Ansicht Werkzeuge FTR > prox. Tibiahinterkante	9.6 mm	2.1 mm	0 mm	9.8 mm	9.6 mm rechts	2.1 mm posterior	0 mm inferior	9.8 mm
Ansichten > Ansicht Werkzeuge FTR > Kondylenachse	11.8 mm	1.1 mm	1.8 mm	12 mm	11.8 mm links	1.1 mm anterior	1.8 mm superior	12 mm
Ansichten > Ansicht Werkzeuge FTR > Kondyle proj. auf Ebene Tibia axial	11.1 mm	1.6 mm	3.6 mm	11.8 mm	11.1 mm links	1.6 mm anterior	3.6 mm superior	11.8 mm
Ansichten > Ansicht Werkzeuge FTR > FTR (femorotibial Rotation) proj.	2.6 °	25.6 °	9.6 °	9.7 °	2.6 °	25.6 °	9.6 °	9.7 °
Ansichten > Ansicht Werkzeuge FTR > Tibia axial
Ansichten > Ansicht Werkzeuge FTR > ks tibia prox.
Ansichten > Ansicht Werkzeuge AT-Winkel (best. mittels Ebene) > TMP B	67.6 mm	91.5 mm	27 mm		2.9 mm links	21 mm posterior	84.7 mm superior
Ansichten > Ansicht Werkzeuge AT-Winkel (best. mittels Ebene) > tmp A	65.4 mm	92.2 mm	29.7 mm		5.1 mm links	21.7 mm posterior	82 mm superior
Ansichten > Ansicht Werkzeuge AT-Winkel (best. mittels Ebene) > TMP6	72.4 mm	91 mm	26 mm		1.9 mm rechts	20.5 mm posterior	85.8 mm superior
Ansichten > Ansicht Werkzeuge AT-Winkel (best. mittels Ebene) > TMP5	64.3 mm	143.6 mm	14 mm		6.2 mm links	73.1 mm posterior	97.7 mm superior
Ansichten > Ansicht Werkzeuge AT-Winkel (best. mittels Ebene) > Kondyle medial	55 mm	44.3 mm	50.6 mm		15.5 mm links	26.2 mm anterior	61.1 mm superior
Ansichten > Ansicht Werkzeuge AT-Winkel (best. mittels Ebene) > Kondyle lateral	43.2 mm	43.2 mm	48.8 mm		27.3 mm links	27.3 mm anterior	63 mm superior
Ansichten > Ansicht Werkzeuge AT-Winkel (best. mittels Ebene) > Femurkopfmittelpunkt	61.6 mm	104.2 mm	21.5 mm		8.9 mm links	33.7 mm posterior	90.3 mm superior
Ansichten > Ansicht Werkzeuge AT-Winkel (best. mittels Ebene) > Femurachsenpunkt proximal	53.9 mm	92.7 mm	28 mm		16.6 mm links	22.2 mm posterior	83.7 mm superior
Ansichten > Ansicht Werkzeuge AT-Winkel (best. mittels Ebene) > Femurachsenpunkt distal	51.1 mm	53.2 mm	35.5 mm		19.4 mm links	17.3 mm anterior	76.3 mm superior
Ansichten > Ansicht Werkzeuge AT-Winkel (best. mittels Ebene) > Femur Hals Basis manuell Pro	53.7 mm	92.6 mm	27.6 mm		16.8 mm links	22.1 mm posterior	84.1 mm superior
Ansichten > Ansicht Werkzeuge AT-Winkel (best. mittels Ebene) > Femur Hals Basis manuell	54 mm	97 mm	26.8 mm		16.5 mm links	26.5 mm posterior	85 mm superior
Ansichten > Ansicht Werkzeuge AT-Winkel (best. mittels Ebene) > Femur Hals Basis (ermittelt durch Proj. auf Ebene manuell)	56.6 mm	102.3 mm	23 mm		13.9 mm links	31.8 mm posterior	88.8 mm superior
Ansichten > Ansicht Werkzeuge AT-Winkel (best. mittels Ebene) > Femur Hals Basis (Ebene) proj. auf Ebene Femur axial	55.9 mm	92 mm	24.9 mm		14.6 mm links	21.5 mm posterior	86.8 mm superior
Ansichten > Ansicht Werkzeuge AT-Winkel (best. mittels Ebene) > AxPro_Kopfszentrum	60.7 mm	91.4 mm	23.9 mm		9.8 mm links	20.9 mm posterior	87.9 mm superior
Ansichten > Ansicht Werkzeuge AT-Winkel (best. mittels Ebene) > AxPro_Kondyle medial	58.5 mm	94.8 mm	41.1 mm		12 mm links	24.3 mm posterior	70.7 mm superior
Ansichten > Ansicht Werkzeuge AT-Winkel (best. mittels Ebene) > AxPro_Kondyle lateral	46.8 mm	95.2 mm	39 mm		23.7 mm links	24.7 mm posterior	72.8 mm superior
Ansichten > Ansicht Werkzeuge AT-Winkel (best. mittels Ebene) > Neue Linie 31	11.7 mm	0.4 mm	2.1 mm	11.9 mm	11.7 mm rechts	0.4 mm anterior	2.1 mm inferior	11.9 mm
Ansichten > Ansicht Werkzeuge AT-Winkel (best. mittels Ebene) > Kopfzentrum - Femur Hals Basis (manuell) Linie	7.6 mm	7.1 mm	5.3 mm	11.7 mm	7.6 mm links	7.1 mm anterior	5.3 mm inferior	11.7 mm
Ansichten > Ansicht Werkzeuge AT-Winkel (best. mittels Ebene) > Kopfzentrum - Femur Hals Basis (durch Ebene) Linie	5 mm	1.8 mm	1.5 mm	5.5 mm	5 mm links	1.8 mm anterior	1.5 mm inferior	5.5 mm
Ansichten > Ansicht Werkzeuge AT-Winkel (best. mittels Ebene) > Kondyle_Femur Hals Basis Prox	11.7 mm	0.4 mm	2.1 mm	11.9 mm	11.7 mm rechts	0.4 mm anterior	2.1 mm inferior	11.9 mm
Ansichten > Ansicht Werkzeuge AT-Winkel (best. mittels Ebene) > Kondyle_AxPro_Kopfzentrum	11.7 mm	0.4 mm	2.1 mm	11.9 mm	11.7 mm rechts	0.4 mm anterior	2.1 mm inferior	11.9 mm
Ansichten > Ansicht Werkzeuge AT-Winkel (best. mittels Ebene) > Femurachse Kopfzentrum	2.7 mm	39.4 mm	7.4 mm	40.2 mm	2.7 mm rechts	39.4 mm posterior	7.4 mm superior	40.2 mm
Ansichten > Ansicht Werkzeuge AT-Winkel (best. mittels Ebene) > Femurachse	2.7 mm	39.4 mm	7.4 mm	40.2 mm	2.7 mm rechts	39.4 mm posterior	7.4 mm superior	40.2 mm
Ansichten > Ansicht Werkzeuge AT-Winkel (best. mittels Ebene) > AxPro_Kondyle	11.7 mm	0.4 mm	2.1 mm	11.9 mm	11.7 mm rechts	0.4 mm anterior	2.1 mm inferior	11.9 mm
Ansichten > Ansicht Werkzeuge AT-Winkel (best. mittels Ebene) > Winkel Schenkelhalsachse Femurachse (mittels Ebene manuell)	132.1 °	138.6 °	113.2 °	115.9 °	132.1 °	138.6 °	113.2 °	115.9 °
Ansichten > Ansicht Werkzeuge AT-Winkel (best. mittels Ebene) > Winkel Schenkelhalsachse Femurachse (Femur Hals Basis manuell definiert)	145.2 °	153.3 °	137.2 °	136.5 °	145.2 °	153.3 °	137.2 °	136.5 °
Ansichten > Ansicht Werkzeuge AT-Winkel (best. mittels Ebene) > Antetorsionswinkel korrigiert	22.6 °	142.1 °	4.3 °	22.9 °	22.6 °	142.1 °	4.3 °	22.9 °
Ansichten > Ansicht Werkzeuge AT-Winkel (best. mittels Ebene) > Antetorsionswinkel (über Ebene manuell bestimmt) proj	39.2 °	156.2 °	7.8 °	39.8 °	39.2 °	156.2 °	7.8 °	39.8 °
Ansichten > Ansicht Werkzeuge AT-Winkel (best. mittels Ebene) > Antetorsionswinkel (Femur Hals Basis manuell) proj	38.1 °	151.1 °	7.6 °	38.4 °	38.1 °	151.1 °	7.6 °	38.4 °
Ansichten > Ansicht Werkzeuge AT-Winkel (best. mittels Ebene) > Femur axial
Ansichten > Ansicht Werkzeuge AT-Winkel (best. mittels Ebene) > Ebene manuell
Ansichten > Ansicht Werkzeuge AT-Winkel (best. mittels Ebene) > ks femur
Ansichten > Ansicht Werkzeuge AT-Winkel (best. mittels Ebene) > Kopie ks femur
Ansichten > Ansicht Werkzeuge AT-Winkel (best. mittels Ebene) > Punkte auf Kopf
Werkzeuge > Punkte > tmp zur Definition der Senkrechten auf tibia vk und hk	39.5 mm	43.8 mm	98.7 mm		31 mm links	26.7 mm anterior	13 mm superior
Werkzeuge > Punkte > tmp proj. auf Ebene tibia coronar	39.5 mm	43.8 mm	98.7 mm		31 mm links	26.7 mm anterior	13 mm superior
Werkzeuge > Punkte > TMP B	67.6 mm	91.5 mm	27 mm		2.9 mm links	21 mm posterior	84.7 mm superior
Werkzeuge > Punkte > tmp A	65.4 mm	92.2 mm	29.7 mm		5.1 mm links	21.7 mm posterior	82 mm superior
Werkzeuge > Punkte > TMP6	72.4 mm	91 mm	26 mm		1.9 mm rechts	20.5 mm posterior	85.8 mm superior
Werkzeuge > Punkte > TMP5	64.3 mm	143.6 mm	14 mm		6.2 mm links	73.1 mm posterior	97.7 mm superior
Werkzeuge > Punkte > Tibiaachse proximal	45.1 mm	39.4 mm	83.3 mm		25.4 mm links	31.1 mm anterior	28.5 mm superior
Werkzeuge > Punkte > Tibiaachse distal	33.9 mm	48.2 mm	114.2 mm		36.6 mm links	22.3 mm anterior	2.4 mm inferior
Werkzeuge > Punkte > Talus medial proj. auf Ebene Tibia axial	36.9 mm	44.4 mm	116.3 mm		33.6 mm links	26.1 mm anterior	4.6 mm inferior
Werkzeuge > Punkte > Talus medial	33.3 mm	47.2 mm	126.1 mm		37.2 mm links	23.3 mm anterior	14.3 mm inferior
Werkzeuge > Punkte > Talus lateral proj. auf Ebene Tibia axial	30.5 mm	42.8 mm	114.5 mm		40 mm links	27.7 mm anterior	2.7 mm inferior
Werkzeuge > Punkte > Talus lateral	26.3 mm	46.1 mm	126.1 mm		44.2 mm links	24.4 mm anterior	14.3 mm inferior
Werkzeuge > Punkte > prox. Tibiahinterkante medial proj. auf Ebene tibia coronar (varus valgus)	55.2 mm	31.9 mm	56.7 mm		15.3 mm links	38.6 mm anterior	55 mm superior
Werkzeuge > Punkte > prox. Tibiahinterkante medial proj. auf Ebene tibia coronar	55.3 mm	33.5 mm	61.1 mm		15.2 mm links	37 mm anterior	50.6 mm superior
Werkzeuge > Punkte > prox. Tibiahinterkante medial proj. auf Ebene Tibia axial	33.8 mm	57.8 mm	111.4 mm		36.7 mm links	12.7 mm anterior	0.4 mm superior
Werkzeuge > Punkte > prox. Tibiahinterkante medial (varus valgus)	54.3 mm	36.1 mm	55.2 mm		16.2 mm links	34.4 mm anterior	56.5 mm superior
Werkzeuge > Punkte > prox. Tibiahinterkante medial	53.3 mm	42.6 mm	57.8 mm		17.2 mm links	27.9 mm anterior	53.9 mm superior
Werkzeuge > Punkte > prox. Tibiahinterkante lateral proj. auf Ebene tibia coronar (varus valgus)	44.8 mm	29.3 mm	55.6 mm		25.7 mm links	41.2 mm anterior	56.1 mm superior
Werkzeuge > Punkte > prox. Tibiahinterkante lateral proj. auf Ebene tibia coronar	45.7 mm	31.4 mm	61.1 mm		24.8 mm links	39.1 mm anterior	50.6 mm superior
Werkzeuge > Punkte > prox. Tibiahinterkante lateral proj. auf Ebene Tibia axial	25.1 mm	55 mm	109 mm		45.4 mm links	15.5 mm anterior	2.7 mm superior
Werkzeuge > Punkte > prox. Tibiahinterkante lateral (varus valgus)	43.6 mm	35 mm	53.6 mm		26.9 mm links	35.5 mm anterior	58.2 mm superior
Werkzeuge > Punkte > prox. Tibiahinterkante lateral	43.7 mm	40.5 mm	57.8 mm		26.8 mm links	30 mm anterior	53.9 mm superior
Werkzeuge > Punkte > Kondyle medial proj. auf Ebene Tibia axial	33.3 mm	61.2 mm	110.3 mm		37.2 mm links	9.3 mm anterior	1.5 mm superior
Werkzeuge > Punkte > Kondyle medial proj. auf Ebene Femur coronar	57.1 mm	41.9 mm	38.8 mm		13.4 mm links	28.6 mm anterior	73 mm superior
Werkzeuge > Punkte > Kondyle medial	55 mm	44.3 mm	50.6 mm		15.5 mm links	26.2 mm anterior	61.1 mm superior
Werkzeuge > Punkte > Kondyle lateral proj auf Ebene Tibia axial	22.2 mm	59.6 mm	106.6 mm		48.3 mm links	10.9 mm anterior	5.1 mm superior
Werkzeuge > Punkte > Kondyle lateral proj auf Ebene Femur coronar	45.3 mm	40.8 mm	36.9 mm		25.2 mm links	29.7 mm anterior	74.8 mm superior
Werkzeuge > Punkte > Kondyle lateral	43.2 mm	43.2 mm	48.8 mm		27.3 mm links	27.3 mm anterior	63 mm superior
Werkzeuge > Punkte > Femurkopfmittelpunkt	61.6 mm	104.2 mm	21.5 mm		8.9 mm links	33.7 mm posterior	90.3 mm superior
Werkzeuge > Punkte > Femurachsenpunkt proximal	53.9 mm	92.7 mm	28 mm		16.6 mm links	22.2 mm posterior	83.7 mm superior
Werkzeuge > Punkte > Femurachsenpunkt distal	51.1 mm	53.2 mm	35.5 mm		19.4 mm links	17.3 mm anterior	76.3 mm superior
Werkzeuge > Punkte > Femur prox. proj. auf Ebene Femur coronar	53.9 mm	92.7 mm	28 mm		16.6 mm links	22.2 mm posterior	83.7 mm superior
Werkzeuge > Punkte > Femur Hals Basis proj. auf Ebene Femur coronar	56.1 mm	103 mm	26.3 mm		14.4 mm links	32.5 mm posterior	85.4 mm superior
Werkzeuge > Punkte > Femur Hals Basis manuell Pro	53.7 mm	92.6 mm	27.6 mm		16.8 mm links	22.1 mm posterior	84.1 mm superior
Werkzeuge > Punkte > Femur Hals Basis manuell	54 mm	97 mm	26.8 mm		16.5 mm links	26.5 mm posterior	85 mm superior
Werkzeuge > Punkte > Femur Hals Basis (ermittelt durch Proj. auf Ebene manuell)	56.6 mm	102.3 mm	23 mm		13.9 mm links	31.8 mm posterior	88.8 mm superior
Werkzeuge > Punkte > Femur Hals Basis (Ebene) proj. auf Ebene Femur axial	55.9 mm	92 mm	24.9 mm		14.6 mm links	21.5 mm posterior	86.8 mm superior
Werkzeuge > Punkte > Endpunkt Verlängerung der Senkrechten auf Kondylenachse	48.2 mm	102.1 mm	25.2 mm		22.3 mm links	31.6 mm posterior	86.6 mm superior
Werkzeuge > Punkte > Endpunkt Senkrechte auf Kondylenachse	51.8 mm	41.4 mm	37.9 mm		18.7 mm links	29.1 mm anterior	73.8 mm superior
Werkzeuge > Punkte > Ende der Verlängerung Senkrechte auf tibia vk (varus valgus)	56.9 mm	31.2 mm	53.6 mm		13.6 mm links	39.3 mm anterior	58.2 mm superior
Werkzeuge > Punkte > Ende der Senkrechte auf tibia hk (varus valgus)	47.5 mm	29.9 mm	55.9 mm		23 mm links	40.6 mm anterior	55.8 mm superior
Werkzeuge > Punkte > dist. Tibiavorderkante medial proj. auf Ebene tibia coronar (varus valgus)	33.6 mm	50.9 mm	121.9 mm		36.9 mm links	19.6 mm anterior	10.2 mm inferior
Werkzeuge > Punkte > dist. Tibiavorderkante medial proj. auf Ebene tibia coronar	34.2 mm	51.2 mm	122.4 mm		36.3 mm links	19.3 mm anterior	10.6 mm inferior
Werkzeuge > Punkte > dist. Tibiavorderkante medial proj. auf Ebene Tibia axial	38 mm	43.9 mm	116.9 mm		32.5 mm links	26.6 mm anterior	5.1 mm inferior
Werkzeuge > Punkte > dist. Tibiavorderkante medial (varus valgus)	33.9 mm	49.8 mm	122.3 mm		36.6 mm links	20.7 mm anterior	10.6 mm inferior
Werkzeuge > Punkte > dist. Tibiavorderkante medial	35.3 mm	46 mm	124.2 mm		35.2 mm links	24.5 mm anterior	12.5 mm inferior
Werkzeuge > Punkte > dist. Tibiavorderkante lateral proj. auf Ebene tibia coronar (varus valgus)	28.9 mm	49.4 mm	120.5 mm		41.6 mm links	21.1 mm anterior	8.8 mm inferior
Werkzeuge > Punkte > dist. Tibiavorderkante lateral proj. auf Ebene tibia coronar	26.9 mm	49.1 mm	120.9 mm		43.6 mm links	21.4 mm anterior	9.1 mm inferior
Werkzeuge > Punkte > dist. Tibiavorderkante lateral proj. auf Ebene Tibia axial	30.7 mm	42.7 mm	114.5 mm		39.8 mm links	27.8 mm anterior	2.8 mm inferior
Werkzeuge > Punkte > dist. Tibiavorderkante lateral (varus valgus)	28.8 mm	49.8 mm	120.3 mm		41.7 mm links	20.7 mm anterior	8.6 mm inferior
Werkzeuge > Punkte > dist. Tibiavorderkante lateral	27.8 mm	44.9 mm	122.4 mm		42.7 mm links	25.6 mm anterior	10.6 mm inferior
Werkzeuge > Punkte > AxPro_Kopfszentrum	60.7 mm	91.4 mm	23.9 mm		9.8 mm links	20.9 mm posterior	87.9 mm superior
Werkzeuge > Punkte > AxPro_Kondyle medial	58.5 mm	94.8 mm	41.1 mm		12 mm links	24.3 mm posterior	70.7 mm superior
Werkzeuge > Punkte > AxPro_Kondyle lateral	46.8 mm	95.2 mm	39 mm		23.7 mm links	24.7 mm posterior	72.8 mm superior
Werkzeuge > Linien > Verlängerung Senkrechte auf tibia vk (varus valgus)	17.5 mm	12.6 mm	45.1 mm	50 mm	17.5 mm rechts	12.6 mm anterior	45.1 mm superior	50 mm
Werkzeuge > Linien > Verlängerung der Senkrechten auf Kondylenachse	2.9 mm	48.8 mm	10.3 mm	50 mm	2.9 mm links	48.8 mm posterior	10.3 mm superior	50 mm
Werkzeuge > Linien > transkondyläre Achse	11.8 mm	1.1 mm	1.8 mm	12 mm	11.8 mm rechts	1.1 mm posterior	1.8 mm inferior	12 mm
Werkzeuge > Linien > Tibiaachse	11.2 mm	8.8 mm	30.9 mm	34 mm	11.2 mm rechts	8.8 mm anterior	30.9 mm superior	34 mm
Werkzeuge > Linien > Talusachse proj. auf Ebene Tibia axial	6.3 mm	1.6 mm	1.8 mm	6.8 mm	6.3 mm links	1.6 mm anterior	1.8 mm superior	6.8 mm
Werkzeuge > Linien > Senkrechte auf Kondylenachse	0.7 mm	11.8 mm	2.5 mm	12.1 mm	0.7 mm rechts	11.8 mm anterior	2.5 mm inferior	12.1 mm
Werkzeuge > Linien > Senkrechte auf dist. Tibiavorderkante in Ebene tibia coronar (varus valgus)	8.7 mm	6.2 mm	22.4 mm	24.8 mm	8.7 mm links	6.2 mm posterior	22.4 mm inferior	24.8 mm
Werkzeuge > Linien > Senkrecht auf prox. Tibiahinterkante in Ebene tibia coronar (varus valgus)	8 mm	13.8 mm	42.8 mm	45.7 mm	8 mm rechts	13.8 mm anterior	42.8 mm superior	45.7 mm
Werkzeuge > Linien > prox. Tibiahinterkante proj. auf Ebene Tibia axial	8.7 mm	2.8 mm	2.4 mm	9.5 mm	8.7 mm rechts	2.8 mm posterior	2.4 mm inferior	9.5 mm
Werkzeuge > Linien > prox. Tibiahinterkante proj auf Ebene tibia coronar (varus valgus)	10.4 mm	2.7 mm	1.1 mm	10.8 mm	10.4 mm rechts	2.7 mm posterior	1.1 mm inferior	10.8 mm
Werkzeuge > Linien > prox. Tibiahinterkante proj auf Ebene tibia coronar	9.6 mm	2.1 mm	0 mm	9.8 mm	9.6 mm rechts	2.1 mm posterior	0 mm inferior	9.8 mm
Werkzeuge > Linien > prox. Tibiahinterkante (varus valgus)	10.7 mm	1.1 mm	1.6 mm	10.9 mm	10.7 mm rechts	1.1 mm posterior	1.6 mm inferior	10.9 mm
Werkzeuge > Linien > prox. Tibiahinterkante	9.6 mm	2.1 mm	0 mm	9.8 mm	9.6 mm rechts	2.1 mm posterior	0 mm inferior	9.8 mm
Werkzeuge > Linien > prox. femorale Längsachse	0.1 mm	4.4 mm	1.2 mm	4.5 mm	0.1 mm rechts	4.4 mm posterior	1.2 mm superior	4.5 mm
Werkzeuge > Linien > Neue Linie 31	11.7 mm	0.4 mm	2.1 mm	11.9 mm	11.7 mm rechts	0.4 mm anterior	2.1 mm inferior	11.9 mm
Werkzeuge > Linien > Lot von Femurkopfmittelpunk	5 mm	1.8 mm	1.5 mm	5.5 mm	5 mm links	1.8 mm anterior	1.5 mm inferior	5.5 mm
Werkzeuge > Linien > Kopfzentrum - Femur Hals Basis (manuell) Linie	7.6 mm	7.1 mm	5.3 mm	11.7 mm	7.6 mm links	7.1 mm anterior	5.3 mm inferior	11.7 mm
Werkzeuge > Linien > Kopfzentrum - Femur Hals Basis (durch Ebene) Linie	5 mm	1.8 mm	1.5 mm	5.5 mm	5 mm links	1.8 mm anterior	1.5 mm inferior	5.5 mm
Werkzeuge > Linien > Kondyle_Femur Hals Basis Prox	11.7 mm	0.4 mm	2.1 mm	11.9 mm	11.7 mm rechts	0.4 mm anterior	2.1 mm inferior	11.9 mm
Werkzeuge > Linien > Kondyle_AxPro_Kopfzentrum	11.7 mm	0.4 mm	2.1 mm	11.9 mm	11.7 mm rechts	0.4 mm anterior	2.1 mm inferior	11.9 mm
Werkzeuge > Linien > Kondylenachse proj. auf Ebene Femur coronar	11.8 mm	1.1 mm	1.8 mm	12 mm	11.8 mm links	1.1 mm anterior	1.8 mm superior	12 mm
Werkzeuge > Linien > Kondylenachse	11.8 mm	1.1 mm	1.8 mm	12 mm	11.8 mm links	1.1 mm anterior	1.8 mm superior	12 mm
Werkzeuge > Linien > Kondyle proj. auf Ebene Tibia axial	11.1 mm	1.6 mm	3.6 mm	11.8 mm	11.1 mm links	1.6 mm anterior	3.6 mm superior	11.8 mm
Werkzeuge > Linien > Femurachse proj. auf Ebene Femur coronar
Werkzeuge > Linien > Femurachse Kopfzentrum	2.7 mm	39.4 mm	7.4 mm	40.2 mm	2.7 mm rechts	39.4 mm posterior	7.4 mm superior	40.2 mm
Werkzeuge > Linien > Femurachse	2.7 mm	39.4 mm	7.4 mm	40.2 mm	2.7 mm rechts	39.4 mm posterior	7.4 mm superior	40.2 mm
Werkzeuge > Linien > dist. Tibiavorderkante proj. auf Ebene tibia coronar (varus valgus)	4.8 mm	1.6 mm	1.4 mm	5.2 mm	4.8 mm rechts	1.6 mm posterior	1.4 mm inferior	5.2 mm
Werkzeuge > Linien > dist. Tibiavorderkante proj. auf Ebene tibia coronar	7.3 mm	2.1 mm	1.5 mm	7.7 mm	7.3 mm rechts	2.1 mm posterior	1.5 mm inferior	7.7 mm
Werkzeuge > Linien > dist. Tibiavorderkante proj. auf Ebene Tibia axial	7.3 mm	1.2 mm	2.3 mm	7.8 mm	7.3 mm rechts	1.2 mm posterior	2.3 mm inferior	7.8 mm
Werkzeuge > Linien > dist. Tibiavorderkante (varus valgus)	5.1 mm	0 mm	2 mm	5.5 mm	5.1 mm rechts	0 mm	2 mm inferior	5.5 mm
Werkzeuge > Linien > dist. Tibiavorderkante	7.5 mm	1.1 mm	1.8 mm	7.8 mm	7.5 mm rechts	1.1 mm posterior	1.8 mm inferior	7.8 mm
Werkzeuge > Linien > AxPro_Kondyle	11.7 mm	0.4 mm	2.1 mm	11.9 mm	11.7 mm rechts	0.4 mm anterior	2.1 mm inferior	11.9 mm
Werkzeuge > Winkel > Winkel Schenkelhalsachse Femurachse (mittels Ebene manuell)	132.1 °	138.6 °	113.2 °	115.9 °	132.1 °	138.6 °	113.2 °	115.9 °
Werkzeuge > Winkel > Winkel Schenkelhalsachse Femurachse (Femur Hals Basis manuell definiert)	145.2 °	153.3 °	137.2 °	136.5 °	145.2 °	153.3 °	137.2 °	136.5 °
Werkzeuge > Winkel > varus valgus Tibia proj.	10.6 °	2.3 °	24.1 °	10.6 °	10.6 °	2.3 °	24.1 °	10.6 °
Werkzeuge > Winkel > varus valgus Femur proj.	35.7 °	1.2 °	7.3 °	7.3 °	35.7 °	1.2 °	7.3 °	7.3 °
Werkzeuge > Winkel > Torsionswinkel proj. auf Ebene Tibia axial	2.3 °	21.5 °	8.2 °	8.3 °	2.3 °	21.5 °	8.2 °	8.3 °
Werkzeuge > Winkel > Tibiotalare Torsion (TTT) proj.	1.2 °	12.7 °	4.6 °	4.6 °	1.2 °	12.7 °	4.6 °	4.6 °
Werkzeuge > Winkel > FTR (femorotibial Rotation) proj.	2.6 °	25.6 °	9.6 °	9.7 °	2.6 °	25.6 °	9.6 °	9.7 °
Werkzeuge > Winkel > Antetorsionswinkel korrigiert	22.6 °	142.1 °	4.3 °	22.9 °	22.6 °	142.1 °	4.3 °	22.9 °
Werkzeuge > Winkel > Antetorsionswinkel (über Ebene manuell bestimmt) proj	39.2 °	156.2 °	7.8 °	39.8 °	39.2 °	156.2 °	7.8 °	39.8 °
Werkzeuge > Winkel > Antetorsionswinkel (Femur Hals Basis manuell) proj	38.1 °	151.1 °	7.6 °	38.4 °	38.1 °	151.1 °	7.6 °	38.4 °
Werkzeuge > Ebenen > Tibia coronar
Werkzeuge > Ebenen > Tibia axial
Werkzeuge > Ebenen > Femur coronar
Werkzeuge > Ebenen > Femur axial
Werkzeuge > Ebenen > Ebene manuell
Werkzeuge > Polylinien > Punkte auf Kopf
Werkzeuge > Koordinatensysteme > ks tibia prox.
Werkzeuge > Koordinatensysteme > ks femur
Werkzeuge > Koordinatensysteme > ks
Werkzeuge > Koordinatensysteme > Kopie ks femur
Werkzeuge > Variablen > Kopfachsen_tmp	-100
Werkzeuge > Variablen > 300	300
Werkzeuge > Variablen > 50	50
Werkzeuge > Variablen > -50	-50
