# Supplementary material for: 3D Slicer open-source software plug-in for vector-based angle calculation of canine hind limb alignment in computed tomographic images
Source: PLoS One. 2024 Mar 29;19(3):e0283823. doi: 10.1371/journal.pone.0283823 (PMC10980227; doi:10.1371/journal.pone.0283823)
Supplement: S2 Data — (ZIP) [file pone.0283823.s002.zip › 61.csv]

Werkzeuge Name	Datensatzkoordinatensystem X	Datensatzkoordinatensystem Y	Datensatzkoordinatensystem Z	Datensatzkoordinatensystem 3D	Patientenkoordinatensystem X	Patientenkoordinatensystem Y	Patientenkoordinatensystem Z	Patientenkoordinatensystem 3D	Extra Wert X	Extra Wert Y	Extra Wert Z	Extra Wert 3D	Extra Wert Beschreibung
Ansichten > Ergebnisse varus valgus Tibia > varus valgus Tibia proj.	13.4 °	21 °	104.6 °	24.4 °	13.4 °	21 °	104.6 °	24.4 °
Ansichten > Ergebnisse varus valgus Femur > varus valgus Femur proj.	9.6 °	1 °	12.5 °	12.4 °	9.6 °	1 °	12.5 °	12.4 °
Ansichten > Ergebnisse Torsionswinkel Tibia > Torsionswinkel proj. auf Ebene Tibia axial	8.2 °	6 °	14.4 °	13 °	8.2 °	6 °	14.4 °	13 °
Ansichten > Ergebnisse FTR (femorotibiale Rotation) proj. > FTR (femorotibial Rotation) proj.	7.1 °	4.9 °	12.1 °	10.9 °	7.1 °	4.9 °	12.1 °	10.9 °
Ansichten > Ergebnisse AT-Winkel proj. > Winkel Schenkelhalsachse Femurachse (mittels Ebene manuell)	87.7 °	156.1 °	91.2 °	107.5 °	87.7 °	156.1 °	91.2 °	107.5 °
Ansichten > Ergebnisse AT-Winkel proj. > Winkel Schenkelhalsachse Femurachse (Femur Hals Basis manuell definiert)	105 °	165.4 °	116.9 °	125.7 °	105 °	165.4 °	116.9 °	125.7 °
Ansichten > Ergebnisse AT-Winkel proj. > Antetorsionswinkel (über Ebene manuell bestimmt) proj	24.8 °	43.3 °	14.3 °	28.5 °	24.8 °	43.3 °	14.3 °	28.5 °
Ansichten > Ergebnisse AT-Winkel proj. > Antetorsionswinkel (Femur Hals Basis manuell) proj	15.2 °	27.1 °	8.6 °	17.5 °	15.2 °	27.1 °	8.6 °	17.5 °
Ansichten > Ergebnis Tibiotalare Torsion (TTT) > Tibiotalare Torsion (TTT) proj.	1.8 °	1.7 °	3.7 °	3.3 °	1.8 °	1.7 °	3.7 °	3.3 °
Ansichten > Eingaben varus valgus Tibia > Tibiaachse proximal	45.8 mm	38.9 mm	82.5 mm		24.7 mm links	31.6 mm anterior	29.3 mm superior
Ansichten > Eingaben varus valgus Tibia > Tibiaachse distal	38.7 mm	45.4 mm	102 mm		31.8 mm links	25.1 mm anterior	9.8 mm superior
Ansichten > Eingaben varus valgus Tibia > prox. Tibiahinterkante medial (varus valgus)	64.1 mm	35.6 mm	68.2 mm		6.4 mm links	34.9 mm anterior	43.5 mm superior
Ansichten > Eingaben varus valgus Tibia > prox. Tibiahinterkante medial	67 mm	38.7 mm	73.3 mm		3.5 mm links	31.8 mm anterior	38.5 mm superior
Ansichten > Eingaben varus valgus Tibia > prox. Tibiahinterkante lateral (varus valgus)	70.7 mm	28 mm	72 mm		0.2 mm rechts	42.5 mm anterior	39.7 mm superior
Ansichten > Eingaben varus valgus Tibia > prox. Tibiahinterkante lateral	71.1 mm	31.5 mm	77.4 mm		0.6 mm rechts	39 mm anterior	34.4 mm superior
Ansichten > Eingaben varus valgus Tibia > dist. Tibiavorderkante medial (varus valgus)	51.4 mm	45.7 mm	138.4 mm		19.1 mm links	24.8 mm anterior	26.6 mm inferior
Ansichten > Eingaben varus valgus Tibia > dist. Tibiavorderkante medial	46.9 mm	44.7 mm	138 mm		23.6 mm links	25.8 mm anterior	26.3 mm inferior
Ansichten > Eingaben varus valgus Tibia > dist. Tibiavorderkante lateral (varus valgus)	56.2 mm	43.6 mm	138.4 mm		14.3 mm links	26.9 mm anterior	26.6 mm inferior
Ansichten > Eingaben varus valgus Tibia > dist. Tibiavorderkante lateral	52.1 mm	39.4 mm	139.9 mm		18.4 mm links	31.1 mm anterior	28.1 mm inferior
Ansichten > Eingaben varus valgus Femur > Kondyle medial	69.5 mm	39.9 mm	66.2 mm		1 mm links	30.6 mm anterior	45.6 mm superior
Ansichten > Eingaben varus valgus Femur > Kondyle lateral	77.1 mm	31.6 mm	70.6 mm		6.6 mm rechts	38.9 mm anterior	41.2 mm superior
Ansichten > Eingaben varus valgus Femur > Femurachsenpunkt proximal	105.8 mm	64.4 mm	34.4 mm		35.3 mm rechts	6.1 mm anterior	77.3 mm superior
Ansichten > Eingaben varus valgus Femur > Femurachsenpunkt distal	82.2 mm	39.4 mm	49.6 mm		11.7 mm rechts	31.1 mm anterior	62.2 mm superior
Ansichten > Eingaben Tibiotalare Torsion (TTT) > Tibiaachse proximal	45.8 mm	38.9 mm	82.5 mm		24.7 mm links	31.6 mm anterior	29.3 mm superior
Ansichten > Eingaben Tibiotalare Torsion (TTT) > Tibiaachse distal	38.7 mm	45.4 mm	102 mm		31.8 mm links	25.1 mm anterior	9.8 mm superior
Ansichten > Eingaben Tibiotalare Torsion (TTT) > Talus medial	48 mm	45 mm	143.6 mm		22.5 mm links	25.5 mm anterior	31.8 mm inferior
Ansichten > Eingaben Tibiotalare Torsion (TTT) > Talus lateral	52.2 mm	40.2 mm	145.1 mm		18.3 mm links	30.3 mm anterior	33.3 mm inferior
Ansichten > Eingaben Tibiotalare Torsion (TTT) > dist. Tibiavorderkante medial	46.9 mm	44.7 mm	138 mm		23.6 mm links	25.8 mm anterior	26.3 mm inferior
Ansichten > Eingaben Tibiotalare Torsion (TTT) > dist. Tibiavorderkante lateral	52.1 mm	39.4 mm	139.9 mm		18.4 mm links	31.1 mm anterior	28.1 mm inferior
Ansichten > Eingaben Tibia Torsionswinkel > Tibiaachse proximal	45.8 mm	38.9 mm	82.5 mm		24.7 mm links	31.6 mm anterior	29.3 mm superior
Ansichten > Eingaben Tibia Torsionswinkel > Tibiaachse distal	38.7 mm	45.4 mm	102 mm		31.8 mm links	25.1 mm anterior	9.8 mm superior
Ansichten > Eingaben Tibia Torsionswinkel > prox. Tibiahinterkante medial	67 mm	38.7 mm	73.3 mm		3.5 mm links	31.8 mm anterior	38.5 mm superior
Ansichten > Eingaben Tibia Torsionswinkel > prox. Tibiahinterkante lateral	71.1 mm	31.5 mm	77.4 mm		0.6 mm rechts	39 mm anterior	34.4 mm superior
Ansichten > Eingaben Tibia Torsionswinkel > dist. Tibiavorderkante medial	46.9 mm	44.7 mm	138 mm		23.6 mm links	25.8 mm anterior	26.3 mm inferior
Ansichten > Eingaben Tibia Torsionswinkel > dist. Tibiavorderkante lateral	52.1 mm	39.4 mm	139.9 mm		18.4 mm links	31.1 mm anterior	28.1 mm inferior
Ansichten > Eingaben FTR (femorotibiale Rotation) proj. > Tibiaachse proximal	45.8 mm	38.9 mm	82.5 mm		24.7 mm links	31.6 mm anterior	29.3 mm superior
Ansichten > Eingaben FTR (femorotibiale Rotation) proj. > Tibiaachse distal	38.7 mm	45.4 mm	102 mm		31.8 mm links	25.1 mm anterior	9.8 mm superior
Ansichten > Eingaben FTR (femorotibiale Rotation) proj. > prox. Tibiahinterkante medial	67 mm	38.7 mm	73.3 mm		3.5 mm links	31.8 mm anterior	38.5 mm superior
Ansichten > Eingaben FTR (femorotibiale Rotation) proj. > prox. Tibiahinterkante lateral	71.1 mm	31.5 mm	77.4 mm		0.6 mm rechts	39 mm anterior	34.4 mm superior
Ansichten > Eingaben FTR (femorotibiale Rotation) proj. > Kondyle medial	69.5 mm	39.9 mm	66.2 mm		1 mm links	30.6 mm anterior	45.6 mm superior
Ansichten > Eingaben FTR (femorotibiale Rotation) proj. > Kondyle lateral	77.1 mm	31.6 mm	70.6 mm		6.6 mm rechts	38.9 mm anterior	41.2 mm superior
Ansichten > Eingaben AT Winkel proj. > Kondyle medial	69.5 mm	39.9 mm	66.2 mm		1 mm links	30.6 mm anterior	45.6 mm superior
Ansichten > Eingaben AT Winkel proj. > Kondyle lateral	77.1 mm	31.6 mm	70.6 mm		6.6 mm rechts	38.9 mm anterior	41.2 mm superior
Ansichten > Eingaben AT Winkel proj. > Femurkopfmittelpunkt	108.1 mm	76 mm	23.6 mm		37.6 mm rechts	5.5 mm posterior	88.2 mm superior
Ansichten > Eingaben AT Winkel proj. > Femurachsenpunkt proximal	105.8 mm	64.4 mm	34.4 mm		35.3 mm rechts	6.1 mm anterior	77.3 mm superior
Ansichten > Eingaben AT Winkel proj. > Femurachsenpunkt distal	82.2 mm	39.4 mm	49.6 mm		11.7 mm rechts	31.1 mm anterior	62.2 mm superior
Ansichten > Eingaben AT Winkel proj. > Femur Hals Basis manuell	110.7 mm	68.5 mm	30.7 mm		40.2 mm rechts	2 mm anterior	81.1 mm superior
Ansichten > Eingaben AT Winkel proj. > Femur Hals Basis (ermittelt durch Proj. auf Ebene manuell)	110.6 mm	73.4 mm	27.1 mm		40.1 mm rechts	2.9 mm posterior	84.7 mm superior
Ansichten > Eingaben AT Winkel proj. > Ebene manuell
Ansichten > Eingaben AT Winkel proj. > Punkte auf Kopf
Ansichten > Ansicht Werkzeuge varus valgus Tibia > tmp zur Definition der Senkrechten auf tibia vk und hk	42.2 mm	42.2 mm	92.3 mm		28.3 mm links	28.3 mm anterior	19.5 mm superior
Ansichten > Ansicht Werkzeuge varus valgus Tibia > tmp proj. auf Ebene tibia coronar	42.2 mm	42.2 mm	92.3 mm		28.3 mm links	28.3 mm anterior	19.5 mm superior
Ansichten > Ansicht Werkzeuge varus valgus Tibia > Tibiaachse proximal	45.8 mm	38.9 mm	82.5 mm		24.7 mm links	31.6 mm anterior	29.3 mm superior
Ansichten > Ansicht Werkzeuge varus valgus Tibia > Tibiaachse distal	38.7 mm	45.4 mm	102 mm		31.8 mm links	25.1 mm anterior	9.8 mm superior
Ansichten > Ansicht Werkzeuge varus valgus Tibia > prox. Tibiahinterkante medial proj. auf Ebene tibia coronar (varus valgus)	54.3 mm	29.3 mm	66.8 mm		16.2 mm links	41.2 mm anterior	44.9 mm superior
Ansichten > Ansicht Werkzeuge varus valgus Tibia > prox. Tibiahinterkante medial (varus valgus)	64.1 mm	35.6 mm	68.2 mm		6.4 mm links	34.9 mm anterior	43.5 mm superior
Ansichten > Ansicht Werkzeuge varus valgus Tibia > prox. Tibiahinterkante lateral proj. auf Ebene tibia coronar (varus valgus)	59.4 mm	20.6 mm	70.4 mm		11.1 mm links	49.9 mm anterior	41.3 mm superior
Ansichten > Ansicht Werkzeuge varus valgus Tibia > prox. Tibiahinterkante lateral (varus valgus)	70.7 mm	28 mm	72 mm		0.2 mm rechts	42.5 mm anterior	39.7 mm superior
Ansichten > Ansicht Werkzeuge varus valgus Tibia > Ende der Verlängerung Senkrechte auf tibia vk (varus valgus)	45.1 mm	48.6 mm	42.8 mm		25.4 mm links	21.9 mm anterior	69 mm superior
Ansichten > Ansicht Werkzeuge varus valgus Tibia > Ende der Senkrechte auf tibia hk (varus valgus)	50.6 mm	35.4 mm	64.2 mm		19.9 mm links	35.1 mm anterior	47.5 mm superior
Ansichten > Ansicht Werkzeuge varus valgus Tibia > dist. Tibiavorderkante medial proj. auf Ebene tibia coronar (varus valgus)	38.9 mm	37.6 mm	136.6 mm		31.6 mm links	32.9 mm anterior	24.8 mm inferior
Ansichten > Ansicht Werkzeuge varus valgus Tibia > dist. Tibiavorderkante medial (varus valgus)	51.4 mm	45.7 mm	138.4 mm		19.1 mm links	24.8 mm anterior	26.6 mm inferior
Ansichten > Ansicht Werkzeuge varus valgus Tibia > dist. Tibiavorderkante lateral proj. auf Ebene tibia coronar (varus valgus)	41.3 mm	33.9 mm	136.2 mm		29.2 mm links	36.6 mm anterior	24.5 mm inferior
Ansichten > Ansicht Werkzeuge varus valgus Tibia > dist. Tibiavorderkante lateral (varus valgus)	56.2 mm	43.6 mm	138.4 mm		14.3 mm links	26.9 mm anterior	26.6 mm inferior
Ansichten > Ansicht Werkzeuge varus valgus Tibia > Verlängerung Senkrechte auf tibia vk (varus valgus)	2.9 mm	6.5 mm	49.5 mm	50 mm	2.9 mm rechts	6.5 mm posterior	49.5 mm superior	50 mm
Ansichten > Ansicht Werkzeuge varus valgus Tibia > Tibiaachse	7.1 mm	6.6 mm	19.5 mm	21.8 mm	7.1 mm rechts	6.6 mm anterior	19.5 mm superior	21.8 mm
Ansichten > Ansicht Werkzeuge varus valgus Tibia > Senkrechte auf dist. Tibiavorderkante in Ebene tibia coronar (varus valgus)	2.6 mm	5.8 mm	44.2 mm	44.7 mm	2.6 mm links	5.8 mm anterior	44.2 mm inferior	44.7 mm
Ansichten > Ansicht Werkzeuge varus valgus Tibia > Senkrecht auf prox. Tibiahinterkante in Ebene tibia coronar (varus valgus)	8.4 mm	6.8 mm	28 mm	30 mm	8.4 mm rechts	6.8 mm anterior	28 mm superior	30 mm
Ansichten > Ansicht Werkzeuge varus valgus Tibia > prox. Tibiahinterkante proj auf Ebene tibia coronar (varus valgus)	5.1 mm	8.6 mm	3.6 mm	10.6 mm	5.1 mm links	8.6 mm posterior	3.6 mm superior	10.6 mm
Ansichten > Ansicht Werkzeuge varus valgus Tibia > prox. Tibiahinterkante (varus valgus)	6.6 mm	7.6 mm	3.8 mm	10.8 mm	6.6 mm links	7.6 mm posterior	3.8 mm superior	10.8 mm
Ansichten > Ansicht Werkzeuge varus valgus Tibia > dist. Tibiavorderkante proj. auf Ebene tibia coronar (varus valgus)	2.4 mm	3.7 mm	0.3 mm	4.4 mm	2.4 mm links	3.7 mm posterior	0.3 mm inferior	4.4 mm
Ansichten > Ansicht Werkzeuge varus valgus Tibia > dist. Tibiavorderkante (varus valgus)	4.8 mm	2.1 mm	0 mm	5.2 mm	4.8 mm links	2.1 mm posterior	0 mm	5.2 mm
Ansichten > Ansicht Werkzeuge varus valgus Tibia > varus valgus Tibia proj.	13.4 °	21 °	104.6 °	24.4 °	13.4 °	21 °	104.6 °	24.4 °
Ansichten > Ansicht Werkzeuge varus valgus Tibia > Tibia coronar
Ansichten > Ansicht Werkzeuge varus valgus Tibia > ks tibia prox.
Ansichten > Ansicht Werkzeuge varus valgus Femur > Kondyle medial proj. auf Ebene Femur coronar	69 mm	32.9 mm	53.8 mm		1.5 mm links	37.6 mm anterior	58 mm superior
Ansichten > Ansicht Werkzeuge varus valgus Femur > Kondyle medial	69.5 mm	39.9 mm	66.2 mm		1 mm links	30.6 mm anterior	45.6 mm superior
Ansichten > Ansicht Werkzeuge varus valgus Femur > Kondyle lateral proj auf Ebene Femur coronar	76.6 mm	24.6 mm	58.2 mm		6.1 mm rechts	45.9 mm anterior	53.6 mm superior
Ansichten > Ansicht Werkzeuge varus valgus Femur > Kondyle lateral	77.1 mm	31.6 mm	70.6 mm		6.6 mm rechts	38.9 mm anterior	41.2 mm superior
Ansichten > Ansicht Werkzeuge varus valgus Femur > Femurachsenpunkt proximal	105.8 mm	64.4 mm	34.4 mm		35.3 mm rechts	6.1 mm anterior	77.3 mm superior
Ansichten > Ansicht Werkzeuge varus valgus Femur > Femurachsenpunkt distal	82.2 mm	39.4 mm	49.6 mm		11.7 mm rechts	31.1 mm anterior	62.2 mm superior
Ansichten > Ansicht Werkzeuge varus valgus Femur > Femur prox. proj. auf Ebene Femur coronar	105.8 mm	64.4 mm	34.4 mm		35.3 mm rechts	6.1 mm anterior	77.3 mm superior
Ansichten > Ansicht Werkzeuge varus valgus Femur > Endpunkt Verlängerung der Senkrechten auf Kondylenachse	121.2 mm	65.9 mm	32.9 mm		50.7 mm rechts	4.6 mm anterior	78.8 mm superior
Ansichten > Ansicht Werkzeuge varus valgus Femur > Endpunkt Senkrechte auf Kondylenachse	70.4 mm	31.4 mm	54.6 mm		0.1 mm links	39.1 mm anterior	57.1 mm superior
Ansichten > Ansicht Werkzeuge varus valgus Femur > Verlängerung der Senkrechten auf Kondylenachse	39 mm	26.5 mm	16.6 mm	50 mm	39 mm rechts	26.5 mm posterior	16.6 mm superior	50 mm
Ansichten > Ansicht Werkzeuge varus valgus Femur > Senkrechte auf Kondylenachse	11.8 mm	8 mm	5 mm	15.1 mm	11.8 mm links	8 mm anterior	5 mm inferior	15.1 mm
Ansichten > Ansicht Werkzeuge varus valgus Femur > Kondylenachse proj. auf Ebene Femur coronar	7.6 mm	8.4 mm	4.4 mm	12.1 mm	7.6 mm rechts	8.4 mm anterior	4.4 mm inferior	12.1 mm
Ansichten > Ansicht Werkzeuge varus valgus Femur > Kondylenachse	7.6 mm	8.4 mm	4.4 mm	12.1 mm	7.6 mm rechts	8.4 mm anterior	4.4 mm inferior	12.1 mm
Ansichten > Ansicht Werkzeuge varus valgus Femur > Femurachse proj. auf Ebene Femur coronar
Ansichten > Ansicht Werkzeuge varus valgus Femur > Femurachse	23.6 mm	25 mm	15.2 mm	37.6 mm	23.6 mm rechts	25 mm posterior	15.2 mm superior	37.6 mm
Ansichten > Ansicht Werkzeuge varus valgus Femur > varus valgus Femur proj.	9.6 °	1 °	12.5 °	12.4 °	9.6 °	1 °	12.5 °	12.4 °
Ansichten > Ansicht Werkzeuge varus valgus Femur > Femur coronar
Ansichten > Ansicht Werkzeuge varus valgus Femur > ks femur
Ansichten > Ansicht Werkzeuge Torsionswinkel Tibia > Tibiaachse proximal	45.8 mm	38.9 mm	82.5 mm		24.7 mm links	31.6 mm anterior	29.3 mm superior
Ansichten > Ansicht Werkzeuge Torsionswinkel Tibia > Tibiaachse distal	38.7 mm	45.4 mm	102 mm		31.8 mm links	25.1 mm anterior	9.8 mm superior
Ansichten > Ansicht Werkzeuge Torsionswinkel Tibia > prox. Tibiahinterkante medial proj. auf Ebene Tibia axial	54.9 mm	49.9 mm	106.4 mm		15.6 mm links	20.6 mm anterior	5.3 mm superior
Ansichten > Ansicht Werkzeuge Torsionswinkel Tibia > prox. Tibiahinterkante medial	67 mm	38.7 mm	73.3 mm		3.5 mm links	31.8 mm anterior	38.5 mm superior
Ansichten > Ansicht Werkzeuge Torsionswinkel Tibia > prox. Tibiahinterkante lateral proj. auf Ebene Tibia axial	59.1 mm	42.7 mm	110.3 mm		11.4 mm links	27.8 mm anterior	1.4 mm superior
Ansichten > Ansicht Werkzeuge Torsionswinkel Tibia > prox. Tibiahinterkante lateral	71.1 mm	31.5 mm	77.4 mm		0.6 mm rechts	39 mm anterior	34.4 mm superior
Ansichten > Ansicht Werkzeuge Torsionswinkel Tibia > dist. Tibiavorderkante medial proj. auf Ebene Tibia axial	56.4 mm	35.8 mm	111.7 mm		14.1 mm links	34.7 mm anterior	0 mm superior
Ansichten > Ansicht Werkzeuge Torsionswinkel Tibia > dist. Tibiavorderkante medial	46.9 mm	44.7 mm	138 mm		23.6 mm links	25.8 mm anterior	26.3 mm inferior
Ansichten > Ansicht Werkzeuge Torsionswinkel Tibia > dist. Tibiavorderkante lateral proj. auf Ebene Tibia axial	61.1 mm	31 mm	115 mm		9.4 mm links	39.5 mm anterior	3.3 mm inferior
Ansichten > Ansicht Werkzeuge Torsionswinkel Tibia > dist. Tibiavorderkante lateral	52.1 mm	39.4 mm	139.9 mm		18.4 mm links	31.1 mm anterior	28.1 mm inferior
Ansichten > Ansicht Werkzeuge Torsionswinkel Tibia > prox. Tibiahinterkante proj. auf Ebene Tibia axial	4.1 mm	7.2 mm	3.9 mm	9.2 mm	4.1 mm links	7.2 mm posterior	3.9 mm superior	9.2 mm
Ansichten > Ansicht Werkzeuge Torsionswinkel Tibia > prox. Tibiahinterkante	4.1 mm	7.2 mm	4.1 mm	9.2 mm	4.1 mm links	7.2 mm posterior	4.1 mm superior	9.2 mm
Ansichten > Ansicht Werkzeuge Torsionswinkel Tibia > dist. Tibiavorderkante proj. auf Ebene Tibia axial	4.7 mm	4.8 mm	3.3 mm	7.5 mm	4.7 mm links	4.8 mm posterior	3.3 mm superior	7.5 mm
Ansichten > Ansicht Werkzeuge Torsionswinkel Tibia > dist. Tibiavorderkante	5.2 mm	5.3 mm	1.8 mm	7.7 mm	5.2 mm links	5.3 mm posterior	1.8 mm superior	7.7 mm
Ansichten > Ansicht Werkzeuge Torsionswinkel Tibia > Torsionswinkel proj. auf Ebene Tibia axial	8.2 °	6 °	14.4 °	13 °	8.2 °	6 °	14.4 °	13 °
Ansichten > Ansicht Werkzeuge Torsionswinkel Tibia > Tibia axial
Ansichten > Ansicht Werkzeuge Torsionswinkel Tibia > ks tibia prox.
Ansichten > Ansicht Werkzeuge Tibiotalare Torsion (TTT) > Tibiaachse proximal	45.8 mm	38.9 mm	82.5 mm		24.7 mm links	31.6 mm anterior	29.3 mm superior
Ansichten > Ansicht Werkzeuge Tibiotalare Torsion (TTT) > Tibiaachse distal	38.7 mm	45.4 mm	102 mm		31.8 mm links	25.1 mm anterior	9.8 mm superior
Ansichten > Ansicht Werkzeuge Tibiotalare Torsion (TTT) > Talus medial proj. auf Ebene Tibia axial	59 mm	34.6 mm	113.1 mm		11.5 mm links	35.9 mm anterior	1.3 mm inferior
Ansichten > Ansicht Werkzeuge Tibiotalare Torsion (TTT) > Talus medial	48 mm	45 mm	143.6 mm		22.5 mm links	25.5 mm anterior	31.8 mm inferior
Ansichten > Ansicht Werkzeuge Tibiotalare Torsion (TTT) > Talus lateral proj. auf Ebene Tibia axial	62.8 mm	30.3 mm	115.9 mm		7.7 mm links	40.2 mm anterior	4.1 mm inferior
Ansichten > Ansicht Werkzeuge Tibiotalare Torsion (TTT) > Talus lateral	52.2 mm	40.2 mm	145.1 mm		18.3 mm links	30.3 mm anterior	33.3 mm inferior
Ansichten > Ansicht Werkzeuge Tibiotalare Torsion (TTT) > dist. Tibiavorderkante medial proj. auf Ebene Tibia axial	56.4 mm	35.8 mm	111.7 mm		14.1 mm links	34.7 mm anterior	0 mm superior
Ansichten > Ansicht Werkzeuge Tibiotalare Torsion (TTT) > dist. Tibiavorderkante medial	46.9 mm	44.7 mm	138 mm		23.6 mm links	25.8 mm anterior	26.3 mm inferior
Ansichten > Ansicht Werkzeuge Tibiotalare Torsion (TTT) > dist. Tibiavorderkante lateral proj. auf Ebene Tibia axial	61.1 mm	31 mm	115 mm		9.4 mm links	39.5 mm anterior	3.3 mm inferior
Ansichten > Ansicht Werkzeuge Tibiotalare Torsion (TTT) > dist. Tibiavorderkante lateral	52.1 mm	39.4 mm	139.9 mm		18.4 mm links	31.1 mm anterior	28.1 mm inferior
Ansichten > Ansicht Werkzeuge Tibiotalare Torsion (TTT) > Talusachse proj. auf Ebene Tibia axial	3.7 mm	4.4 mm	2.8 mm	6.4 mm	3.7 mm rechts	4.4 mm anterior	2.8 mm inferior	6.4 mm
Ansichten > Ansicht Werkzeuge Tibiotalare Torsion (TTT) > dist. Tibiavorderkante proj. auf Ebene Tibia axial	4.7 mm	4.8 mm	3.3 mm	7.5 mm	4.7 mm links	4.8 mm posterior	3.3 mm superior	7.5 mm
Ansichten > Ansicht Werkzeuge Tibiotalare Torsion (TTT) > Tibiotalare Torsion (TTT) proj.	1.8 °	1.7 °	3.7 °	3.3 °	1.8 °	1.7 °	3.7 °	3.3 °
Ansichten > Ansicht Werkzeuge Tibiotalare Torsion (TTT) > Tibia axial
Ansichten > Ansicht Werkzeuge Tibiotalare Torsion (TTT) > ks tibia prox.
Ansichten > Ansicht Werkzeuge FTR > prox. Tibiahinterkante medial proj. auf Ebene Tibia axial	54.9 mm	49.9 mm	106.4 mm		15.6 mm links	20.6 mm anterior	5.3 mm superior
Ansichten > Ansicht Werkzeuge FTR > prox. Tibiahinterkante medial	67 mm	38.7 mm	73.3 mm		3.5 mm links	31.8 mm anterior	38.5 mm superior
Ansichten > Ansicht Werkzeuge FTR > prox. Tibiahinterkante lateral proj. auf Ebene Tibia axial	59.1 mm	42.7 mm	110.3 mm		11.4 mm links	27.8 mm anterior	1.4 mm superior
Ansichten > Ansicht Werkzeuge FTR > prox. Tibiahinterkante lateral	71.1 mm	31.5 mm	77.4 mm		0.6 mm rechts	39 mm anterior	34.4 mm superior
Ansichten > Ansicht Werkzeuge FTR > Kondyle medial proj. auf Ebene Tibia axial	55.3 mm	53.2 mm	105.4 mm		15.2 mm links	17.3 mm anterior	6.3 mm superior
Ansichten > Ansicht Werkzeuge FTR > Kondyle medial	69.5 mm	39.9 mm	66.2 mm		1 mm links	30.6 mm anterior	45.6 mm superior
Ansichten > Ansicht Werkzeuge FTR > Kondyle lateral proj auf Ebene Tibia axial	62.5 mm	45.1 mm	110.8 mm		8 mm links	25.4 mm anterior	1 mm superior
Ansichten > Ansicht Werkzeuge FTR > Kondyle lateral	77.1 mm	31.6 mm	70.6 mm		6.6 mm rechts	38.9 mm anterior	41.2 mm superior
Ansichten > Ansicht Werkzeuge FTR > prox. Tibiahinterkante proj. auf Ebene Tibia axial	4.1 mm	7.2 mm	3.9 mm	9.2 mm	4.1 mm links	7.2 mm posterior	3.9 mm superior	9.2 mm
Ansichten > Ansicht Werkzeuge FTR > prox. Tibiahinterkante	4.1 mm	7.2 mm	4.1 mm	9.2 mm	4.1 mm links	7.2 mm posterior	4.1 mm superior	9.2 mm
Ansichten > Ansicht Werkzeuge FTR > Kondylenachse	7.6 mm	8.4 mm	4.4 mm	12.1 mm	7.6 mm rechts	8.4 mm anterior	4.4 mm inferior	12.1 mm
Ansichten > Ansicht Werkzeuge FTR > Kondyle proj. auf Ebene Tibia axial	7.2 mm	8 mm	5.3 mm	12.1 mm	7.2 mm rechts	8 mm anterior	5.3 mm inferior	12.1 mm
Ansichten > Ansicht Werkzeuge FTR > FTR (femorotibial Rotation) proj.	7.1 °	4.9 °	12.1 °	10.9 °	7.1 °	4.9 °	12.1 °	10.9 °
Ansichten > Ansicht Werkzeuge FTR > Tibia axial
Ansichten > Ansicht Werkzeuge FTR > ks tibia prox.
Ansichten > Ansicht Werkzeuge AT-Winkel (best. mittels Ebene) > tmp A	96.9 mm	70.2 mm	30.3 mm		26.4 mm rechts	0.3 mm anterior	81.5 mm superior
Ansichten > Ansicht Werkzeuge AT-Winkel (best. mittels Ebene) > TMP6	90.4 mm	73.6 mm	25.7 mm		19.9 mm rechts	3.1 mm posterior	86.1 mm superior
Ansichten > Ansicht Werkzeuge AT-Winkel (best. mittels Ebene) > TMP5	131.7 mm	101 mm	8.4 mm		61.2 mm rechts	30.5 mm posterior	103.3 mm superior
Ansichten > Ansicht Werkzeuge AT-Winkel (best. mittels Ebene) > Kondyle medial	69.5 mm	39.9 mm	66.2 mm		1 mm links	30.6 mm anterior	45.6 mm superior
Ansichten > Ansicht Werkzeuge AT-Winkel (best. mittels Ebene) > Kondyle lateral	77.1 mm	31.6 mm	70.6 mm		6.6 mm rechts	38.9 mm anterior	41.2 mm superior
Ansichten > Ansicht Werkzeuge AT-Winkel (best. mittels Ebene) > Femurkopfmittelpunkt	108.1 mm	76 mm	23.6 mm		37.6 mm rechts	5.5 mm posterior	88.2 mm superior
Ansichten > Ansicht Werkzeuge AT-Winkel (best. mittels Ebene) > Femurachsenpunkt proximal	105.8 mm	64.4 mm	34.4 mm		35.3 mm rechts	6.1 mm anterior	77.3 mm superior
Ansichten > Ansicht Werkzeuge AT-Winkel (best. mittels Ebene) > Femurachsenpunkt distal	82.2 mm	39.4 mm	49.6 mm		11.7 mm rechts	31.1 mm anterior	62.2 mm superior
Ansichten > Ansicht Werkzeuge AT-Winkel (best. mittels Ebene) > Femur Hals Basis manuell Pro	106.1 mm	63.6 mm	33.6 mm		35.6 mm rechts	6.9 mm anterior	78.1 mm superior
Ansichten > Ansicht Werkzeuge AT-Winkel (best. mittels Ebene) > Femur Hals Basis manuell	110.7 mm	68.5 mm	30.7 mm		40.2 mm rechts	2 mm anterior	81.1 mm superior
Ansichten > Ansicht Werkzeuge AT-Winkel (best. mittels Ebene) > Femur Hals Basis (ermittelt durch Proj. auf Ebene manuell)	110.6 mm	73.4 mm	27.1 mm		40.1 mm rechts	2.9 mm posterior	84.7 mm superior
Ansichten > Ansicht Werkzeuge AT-Winkel (best. mittels Ebene) > Femur Hals Basis (Ebene) proj. auf Ebene Femur axial	103.1 mm	65.4 mm	31.9 mm		32.6 mm rechts	5.1 mm anterior	79.8 mm superior
Ansichten > Ansicht Werkzeuge AT-Winkel (best. mittels Ebene) > AxPro_Kopfszentrum	99.6 mm	66.9 mm	29 mm		29.1 mm rechts	3.6 mm anterior	82.7 mm superior
Ansichten > Ansicht Werkzeuge AT-Winkel (best. mittels Ebene) > AxPro_Kondyle medial	102 mm	74.5 mm	45.3 mm		31.5 mm rechts	4 mm posterior	66.5 mm superior
Ansichten > Ansicht Werkzeuge AT-Winkel (best. mittels Ebene) > AxPro_Kondyle lateral	111.2 mm	67.8 mm	48.6 mm		40.7 mm rechts	2.7 mm anterior	63.1 mm superior
Ansichten > Ansicht Werkzeuge AT-Winkel (best. mittels Ebene) > Kopfzentrum - Femur Hals Basis (manuell) Linie	2.6 mm	7.5 mm	7.1 mm	10.6 mm	2.6 mm rechts	7.5 mm anterior	7.1 mm inferior	10.6 mm
Ansichten > Ansicht Werkzeuge AT-Winkel (best. mittels Ebene) > Kopfzentrum - Femur Hals Basis (durch Ebene) Linie	2.5 mm	2.5 mm	3.5 mm	5 mm	2.5 mm rechts	2.5 mm anterior	3.5 mm inferior	5 mm
Ansichten > Ansicht Werkzeuge AT-Winkel (best. mittels Ebene) > Kondyle_Femur Hals Basis Prox	9.2 mm	6.6 mm	3.3 mm	11.8 mm	9.2 mm links	6.6 mm posterior	3.3 mm superior	11.8 mm
Ansichten > Ansicht Werkzeuge AT-Winkel (best. mittels Ebene) > Kondyle_AxPro_Kopfzentrum	9.2 mm	6.6 mm	3.3 mm	11.8 mm	9.2 mm links	6.6 mm posterior	3.3 mm superior	11.8 mm
Ansichten > Ansicht Werkzeuge AT-Winkel (best. mittels Ebene) > Femurachse Kopfzentrum	23.6 mm	25 mm	15.2 mm	37.6 mm	23.6 mm rechts	25 mm posterior	15.2 mm superior	37.6 mm
Ansichten > Ansicht Werkzeuge AT-Winkel (best. mittels Ebene) > Femurachse	23.6 mm	25 mm	15.2 mm	37.6 mm	23.6 mm rechts	25 mm posterior	15.2 mm superior	37.6 mm
Ansichten > Ansicht Werkzeuge AT-Winkel (best. mittels Ebene) > AxPro_Kondyle	9.2 mm	6.6 mm	3.3 mm	11.8 mm	9.2 mm links	6.6 mm posterior	3.3 mm superior	11.8 mm
Ansichten > Ansicht Werkzeuge AT-Winkel (best. mittels Ebene) > Winkel Schenkelhalsachse Femurachse (mittels Ebene manuell)	87.7 °	156.1 °	91.2 °	107.5 °	87.7 °	156.1 °	91.2 °	107.5 °
Ansichten > Ansicht Werkzeuge AT-Winkel (best. mittels Ebene) > Winkel Schenkelhalsachse Femurachse (Femur Hals Basis manuell definiert)	105 °	165.4 °	116.9 °	125.7 °	105 °	165.4 °	116.9 °	125.7 °
Ansichten > Ansicht Werkzeuge AT-Winkel (best. mittels Ebene) > Antetorsionswinkel (über Ebene manuell bestimmt) proj	24.8 °	43.3 °	14.3 °	28.5 °	24.8 °	43.3 °	14.3 °	28.5 °
Ansichten > Ansicht Werkzeuge AT-Winkel (best. mittels Ebene) > Antetorsionswinkel (Femur Hals Basis manuell) proj	15.2 °	27.1 °	8.6 °	17.5 °	15.2 °	27.1 °	8.6 °	17.5 °
Ansichten > Ansicht Werkzeuge AT-Winkel (best. mittels Ebene) > Femur axial
Ansichten > Ansicht Werkzeuge AT-Winkel (best. mittels Ebene) > Ebene manuell
Ansichten > Ansicht Werkzeuge AT-Winkel (best. mittels Ebene) > ks femur
Ansichten > Ansicht Werkzeuge AT-Winkel (best. mittels Ebene) > Kopie ks femur
Ansichten > Ansicht Werkzeuge AT-Winkel (best. mittels Ebene) > Punkte auf Kopf
Werkzeuge > Punkte > tmp zur Definition der Senkrechten auf tibia vk und hk	42.2 mm	42.2 mm	92.3 mm		28.3 mm links	28.3 mm anterior	19.5 mm superior
Werkzeuge > Punkte > tmp proj. auf Ebene tibia coronar	42.2 mm	42.2 mm	92.3 mm		28.3 mm links	28.3 mm anterior	19.5 mm superior
Werkzeuge > Punkte > tmp A	96.9 mm	70.2 mm	30.3 mm		26.4 mm rechts	0.3 mm anterior	81.5 mm superior
Werkzeuge > Punkte > TMP6	90.4 mm	73.6 mm	25.7 mm		19.9 mm rechts	3.1 mm posterior	86.1 mm superior
Werkzeuge > Punkte > TMP5	131.7 mm	101 mm	8.4 mm		61.2 mm rechts	30.5 mm posterior	103.3 mm superior
Werkzeuge > Punkte > Tibiaachse proximal	45.8 mm	38.9 mm	82.5 mm		24.7 mm links	31.6 mm anterior	29.3 mm superior
Werkzeuge > Punkte > Tibiaachse distal	38.7 mm	45.4 mm	102 mm		31.8 mm links	25.1 mm anterior	9.8 mm superior
Werkzeuge > Punkte > Talus medial proj. auf Ebene Tibia axial	59 mm	34.6 mm	113.1 mm		11.5 mm links	35.9 mm anterior	1.3 mm inferior
Werkzeuge > Punkte > Talus medial	48 mm	45 mm	143.6 mm		22.5 mm links	25.5 mm anterior	31.8 mm inferior
Werkzeuge > Punkte > Talus lateral proj. auf Ebene Tibia axial	62.8 mm	30.3 mm	115.9 mm		7.7 mm links	40.2 mm anterior	4.1 mm inferior
Werkzeuge > Punkte > Talus lateral	52.2 mm	40.2 mm	145.1 mm		18.3 mm links	30.3 mm anterior	33.3 mm inferior
Werkzeuge > Punkte > prox. Tibiahinterkante medial proj. auf Ebene tibia coronar (varus valgus)	54.3 mm	29.3 mm	66.8 mm		16.2 mm links	41.2 mm anterior	44.9 mm superior
Werkzeuge > Punkte > prox. Tibiahinterkante medial proj. auf Ebene tibia coronar	53.3 mm	29.8 mm	71.3 mm		17.2 mm links	40.7 mm anterior	40.4 mm superior
Werkzeuge > Punkte > prox. Tibiahinterkante medial proj. auf Ebene Tibia axial	54.9 mm	49.9 mm	106.4 mm		15.6 mm links	20.6 mm anterior	5.3 mm superior
Werkzeuge > Punkte > prox. Tibiahinterkante medial (varus valgus)	64.1 mm	35.6 mm	68.2 mm		6.4 mm links	34.9 mm anterior	43.5 mm superior
Werkzeuge > Punkte > prox. Tibiahinterkante medial	67 mm	38.7 mm	73.3 mm		3.5 mm links	31.8 mm anterior	38.5 mm superior
Werkzeuge > Punkte > prox. Tibiahinterkante lateral proj. auf Ebene tibia coronar (varus valgus)	59.4 mm	20.6 mm	70.4 mm		11.1 mm links	49.9 mm anterior	41.3 mm superior
Werkzeuge > Punkte > prox. Tibiahinterkante lateral proj. auf Ebene tibia coronar	57.4 mm	22.6 mm	75.4 mm		13.1 mm links	47.9 mm anterior	36.4 mm superior
Werkzeuge > Punkte > prox. Tibiahinterkante lateral proj. auf Ebene Tibia axial	59.1 mm	42.7 mm	110.3 mm		11.4 mm links	27.8 mm anterior	1.4 mm superior
Werkzeuge > Punkte > prox. Tibiahinterkante lateral (varus valgus)	70.7 mm	28 mm	72 mm		0.2 mm rechts	42.5 mm anterior	39.7 mm superior
Werkzeuge > Punkte > prox. Tibiahinterkante lateral	71.1 mm	31.5 mm	77.4 mm		0.6 mm rechts	39 mm anterior	34.4 mm superior
Werkzeuge > Punkte > Kondyle medial proj. auf Ebene Tibia axial	55.3 mm	53.2 mm	105.4 mm		15.2 mm links	17.3 mm anterior	6.3 mm superior
Werkzeuge > Punkte > Kondyle medial proj. auf Ebene Femur coronar	69 mm	32.9 mm	53.8 mm		1.5 mm links	37.6 mm anterior	58 mm superior
Werkzeuge > Punkte > Kondyle medial	69.5 mm	39.9 mm	66.2 mm		1 mm links	30.6 mm anterior	45.6 mm superior
Werkzeuge > Punkte > Kondyle lateral proj auf Ebene Tibia axial	62.5 mm	45.1 mm	110.8 mm		8 mm links	25.4 mm anterior	1 mm superior
Werkzeuge > Punkte > Kondyle lateral proj auf Ebene Femur coronar	76.6 mm	24.6 mm	58.2 mm		6.1 mm rechts	45.9 mm anterior	53.6 mm superior
Werkzeuge > Punkte > Kondyle lateral	77.1 mm	31.6 mm	70.6 mm		6.6 mm rechts	38.9 mm anterior	41.2 mm superior
Werkzeuge > Punkte > Femurkopfmittelpunkt	108.1 mm	76 mm	23.6 mm		37.6 mm rechts	5.5 mm posterior	88.2 mm superior
Werkzeuge > Punkte > Femurachsenpunkt proximal	105.8 mm	64.4 mm	34.4 mm		35.3 mm rechts	6.1 mm anterior	77.3 mm superior
Werkzeuge > Punkte > Femurachsenpunkt distal	82.2 mm	39.4 mm	49.6 mm		11.7 mm rechts	31.1 mm anterior	62.2 mm superior
Werkzeuge > Punkte > Femur prox. proj. auf Ebene Femur coronar	105.8 mm	64.4 mm	34.4 mm		35.3 mm rechts	6.1 mm anterior	77.3 mm superior
Werkzeuge > Punkte > Femur Hals Basis proj. auf Ebene Femur coronar	110.7 mm	74.3 mm	28.6 mm		40.2 mm rechts	3.8 mm posterior	83.1 mm superior
Werkzeuge > Punkte > Femur Hals Basis manuell Pro	106.1 mm	63.6 mm	33.6 mm		35.6 mm rechts	6.9 mm anterior	78.1 mm superior
Werkzeuge > Punkte > Femur Hals Basis manuell	110.7 mm	68.5 mm	30.7 mm		40.2 mm rechts	2 mm anterior	81.1 mm superior
Werkzeuge > Punkte > Femur Hals Basis (ermittelt durch Proj. auf Ebene manuell)	110.6 mm	73.4 mm	27.1 mm		40.1 mm rechts	2.9 mm posterior	84.7 mm superior
Werkzeuge > Punkte > Femur Hals Basis (Ebene) proj. auf Ebene Femur axial	103.1 mm	65.4 mm	31.9 mm		32.6 mm rechts	5.1 mm anterior	79.8 mm superior
Werkzeuge > Punkte > Endpunkt Verlängerung der Senkrechten auf Kondylenachse	121.2 mm	65.9 mm	32.9 mm		50.7 mm rechts	4.6 mm anterior	78.8 mm superior
Werkzeuge > Punkte > Endpunkt Senkrechte auf Kondylenachse	70.4 mm	31.4 mm	54.6 mm		0.1 mm links	39.1 mm anterior	57.1 mm superior
Werkzeuge > Punkte > Ende der Verlängerung Senkrechte auf tibia vk (varus valgus)	45.1 mm	48.6 mm	42.8 mm		25.4 mm links	21.9 mm anterior	69 mm superior
Werkzeuge > Punkte > Ende der Senkrechte auf tibia hk (varus valgus)	50.6 mm	35.4 mm	64.2 mm		19.9 mm links	35.1 mm anterior	47.5 mm superior
Werkzeuge > Punkte > dist. Tibiavorderkante medial proj. auf Ebene tibia coronar (varus valgus)	38.9 mm	37.6 mm	136.6 mm		31.6 mm links	32.9 mm anterior	24.8 mm inferior
Werkzeuge > Punkte > dist. Tibiavorderkante medial proj. auf Ebene tibia coronar	38 mm	38.9 mm	136.8 mm		32.5 mm links	31.6 mm anterior	25 mm inferior
Werkzeuge > Punkte > dist. Tibiavorderkante medial proj. auf Ebene Tibia axial	56.4 mm	35.8 mm	111.7 mm		14.1 mm links	34.7 mm anterior	0 mm superior
Werkzeuge > Punkte > dist. Tibiavorderkante medial (varus valgus)	51.4 mm	45.7 mm	138.4 mm		19.1 mm links	24.8 mm anterior	26.6 mm inferior
Werkzeuge > Punkte > dist. Tibiavorderkante medial	46.9 mm	44.7 mm	138 mm		23.6 mm links	25.8 mm anterior	26.3 mm inferior
Werkzeuge > Punkte > dist. Tibiavorderkante lateral proj. auf Ebene tibia coronar (varus valgus)	41.3 mm	33.9 mm	136.2 mm		29.2 mm links	36.6 mm anterior	24.5 mm inferior
Werkzeuge > Punkte > dist. Tibiavorderkante lateral proj. auf Ebene tibia coronar	41.8 mm	32.7 mm	138.4 mm		28.7 mm links	37.8 mm anterior	26.6 mm inferior
Werkzeuge > Punkte > dist. Tibiavorderkante lateral proj. auf Ebene Tibia axial	61.1 mm	31 mm	115 mm		9.4 mm links	39.5 mm anterior	3.3 mm inferior
Werkzeuge > Punkte > dist. Tibiavorderkante lateral (varus valgus)	56.2 mm	43.6 mm	138.4 mm		14.3 mm links	26.9 mm anterior	26.6 mm inferior
Werkzeuge > Punkte > dist. Tibiavorderkante lateral	52.1 mm	39.4 mm	139.9 mm		18.4 mm links	31.1 mm anterior	28.1 mm inferior
Werkzeuge > Punkte > AxPro_Kopfszentrum	99.6 mm	66.9 mm	29 mm		29.1 mm rechts	3.6 mm anterior	82.7 mm superior
Werkzeuge > Punkte > AxPro_Kondyle medial	102 mm	74.5 mm	45.3 mm		31.5 mm rechts	4 mm posterior	66.5 mm superior
Werkzeuge > Punkte > AxPro_Kondyle lateral	111.2 mm	67.8 mm	48.6 mm		40.7 mm rechts	2.7 mm anterior	63.1 mm superior
Werkzeuge > Linien > Verlängerung Senkrechte auf tibia vk (varus valgus)	2.9 mm	6.5 mm	49.5 mm	50 mm	2.9 mm rechts	6.5 mm posterior	49.5 mm superior	50 mm
Werkzeuge > Linien > Verlängerung der Senkrechten auf Kondylenachse	39 mm	26.5 mm	16.6 mm	50 mm	39 mm rechts	26.5 mm posterior	16.6 mm superior	50 mm
Werkzeuge > Linien > transkondyläre Achse	7.6 mm	8.4 mm	4.4 mm	12.1 mm	7.6 mm links	8.4 mm posterior	4.4 mm superior	12.1 mm
Werkzeuge > Linien > Tibiaachse	7.1 mm	6.6 mm	19.5 mm	21.8 mm	7.1 mm rechts	6.6 mm anterior	19.5 mm superior	21.8 mm
Werkzeuge > Linien > Talusachse proj. auf Ebene Tibia axial	3.7 mm	4.4 mm	2.8 mm	6.4 mm	3.7 mm rechts	4.4 mm anterior	2.8 mm inferior	6.4 mm
Werkzeuge > Linien > Senkrechte auf Kondylenachse	11.8 mm	8 mm	5 mm	15.1 mm	11.8 mm links	8 mm anterior	5 mm inferior	15.1 mm
Werkzeuge > Linien > Senkrechte auf dist. Tibiavorderkante in Ebene tibia coronar (varus valgus)	2.6 mm	5.8 mm	44.2 mm	44.7 mm	2.6 mm links	5.8 mm anterior	44.2 mm inferior	44.7 mm
Werkzeuge > Linien > Senkrecht auf prox. Tibiahinterkante in Ebene tibia coronar (varus valgus)	8.4 mm	6.8 mm	28 mm	30 mm	8.4 mm rechts	6.8 mm anterior	28 mm superior	30 mm
Werkzeuge > Linien > prox. Tibiahinterkante proj. auf Ebene Tibia axial	4.1 mm	7.2 mm	3.9 mm	9.2 mm	4.1 mm links	7.2 mm posterior	3.9 mm superior	9.2 mm
Werkzeuge > Linien > prox. Tibiahinterkante proj auf Ebene tibia coronar (varus valgus)	5.1 mm	8.6 mm	3.6 mm	10.6 mm	5.1 mm links	8.6 mm posterior	3.6 mm superior	10.6 mm
Werkzeuge > Linien > prox. Tibiahinterkante proj auf Ebene tibia coronar	4.1 mm	7.2 mm	4.1 mm	9.2 mm	4.1 mm links	7.2 mm posterior	4.1 mm superior	9.2 mm
Werkzeuge > Linien > prox. Tibiahinterkante (varus valgus)	6.6 mm	7.6 mm	3.8 mm	10.8 mm	6.6 mm links	7.6 mm posterior	3.8 mm superior	10.8 mm
Werkzeuge > Linien > prox. Tibiahinterkante	4.1 mm	7.2 mm	4.1 mm	9.2 mm	4.1 mm links	7.2 mm posterior	4.1 mm superior	9.2 mm
Werkzeuge > Linien > prox. femorale Längsachse	5 mm	4.1 mm	3.8 mm	7.4 mm	5 mm rechts	4.1 mm posterior	3.8 mm superior	7.4 mm
Werkzeuge > Linien > Kopfzentrum - Femur Hals Basis (manuell) Linie	2.6 mm	7.5 mm	7.1 mm	10.6 mm	2.6 mm rechts	7.5 mm anterior	7.1 mm inferior	10.6 mm
Werkzeuge > Linien > Kopfzentrum - Femur Hals Basis (durch Ebene) Linie	2.5 mm	2.5 mm	3.5 mm	5 mm	2.5 mm rechts	2.5 mm anterior	3.5 mm inferior	5 mm
Werkzeuge > Linien > Kondyle_Femur Hals Basis Prox	9.2 mm	6.6 mm	3.3 mm	11.8 mm	9.2 mm links	6.6 mm posterior	3.3 mm superior	11.8 mm
Werkzeuge > Linien > Kondyle_AxPro_Kopfzentrum	9.2 mm	6.6 mm	3.3 mm	11.8 mm	9.2 mm links	6.6 mm posterior	3.3 mm superior	11.8 mm
Werkzeuge > Linien > Kondylenachse proj. auf Ebene Femur coronar	7.6 mm	8.4 mm	4.4 mm	12.1 mm	7.6 mm rechts	8.4 mm anterior	4.4 mm inferior	12.1 mm
Werkzeuge > Linien > Kondylenachse	7.6 mm	8.4 mm	4.4 mm	12.1 mm	7.6 mm rechts	8.4 mm anterior	4.4 mm inferior	12.1 mm
Werkzeuge > Linien > Kondyle proj. auf Ebene Tibia axial	7.2 mm	8 mm	5.3 mm	12.1 mm	7.2 mm rechts	8 mm anterior	5.3 mm inferior	12.1 mm
Werkzeuge > Linien > Femurachse proj. auf Ebene Femur coronar
Werkzeuge > Linien > Femurachse Kopfzentrum	23.6 mm	25 mm	15.2 mm	37.6 mm	23.6 mm rechts	25 mm posterior	15.2 mm superior	37.6 mm
Werkzeuge > Linien > Femurachse	23.6 mm	25 mm	15.2 mm	37.6 mm	23.6 mm rechts	25 mm posterior	15.2 mm superior	37.6 mm
Werkzeuge > Linien > dist. Tibiavorderkante proj. auf Ebene tibia coronar (varus valgus)	2.4 mm	3.7 mm	0.3 mm	4.4 mm	2.4 mm links	3.7 mm posterior	0.3 mm inferior	4.4 mm
Werkzeuge > Linien > dist. Tibiavorderkante proj. auf Ebene tibia coronar	3.8 mm	6.2 mm	1.6 mm	7.5 mm	3.8 mm links	6.2 mm posterior	1.6 mm superior	7.5 mm
Werkzeuge > Linien > dist. Tibiavorderkante proj. auf Ebene Tibia axial	4.7 mm	4.8 mm	3.3 mm	7.5 mm	4.7 mm links	4.8 mm posterior	3.3 mm superior	7.5 mm
Werkzeuge > Linien > dist. Tibiavorderkante (varus valgus)	4.8 mm	2.1 mm	0 mm	5.2 mm	4.8 mm links	2.1 mm posterior	0 mm	5.2 mm
Werkzeuge > Linien > dist. Tibiavorderkante	5.2 mm	5.3 mm	1.8 mm	7.7 mm	5.2 mm links	5.3 mm posterior	1.8 mm superior	7.7 mm
Werkzeuge > Linien > AxPro_Kondyle	9.2 mm	6.6 mm	3.3 mm	11.8 mm	9.2 mm links	6.6 mm posterior	3.3 mm superior	11.8 mm
Werkzeuge > Winkel > Winkel Schenkelhalsachse Femurachse (mittels Ebene manuell)	87.7 °	156.1 °	91.2 °	107.5 °	87.7 °	156.1 °	91.2 °	107.5 °
Werkzeuge > Winkel > Winkel Schenkelhalsachse Femurachse (Femur Hals Basis manuell definiert)	105 °	165.4 °	116.9 °	125.7 °	105 °	165.4 °	116.9 °	125.7 °
Werkzeuge > Winkel > varus valgus Tibia proj.	13.4 °	21 °	104.6 °	24.4 °	13.4 °	21 °	104.6 °	24.4 °
Werkzeuge > Winkel > varus valgus Femur proj.	9.6 °	1 °	12.5 °	12.4 °	9.6 °	1 °	12.5 °	12.4 °
Werkzeuge > Winkel > Torsionswinkel proj. auf Ebene Tibia axial	8.2 °	6 °	14.4 °	13 °	8.2 °	6 °	14.4 °	13 °
Werkzeuge > Winkel > Tibiotalare Torsion (TTT) proj.	1.8 °	1.7 °	3.7 °	3.3 °	1.8 °	1.7 °	3.7 °	3.3 °
Werkzeuge > Winkel > FTR (femorotibial Rotation) proj.	7.1 °	4.9 °	12.1 °	10.9 °	7.1 °	4.9 °	12.1 °	10.9 °
Werkzeuge > Winkel > Antetorsionswinkel (über Ebene manuell bestimmt) proj	24.8 °	43.3 °	14.3 °	28.5 °	24.8 °	43.3 °	14.3 °	28.5 °
Werkzeuge > Winkel > Antetorsionswinkel (Femur Hals Basis manuell) proj	15.2 °	27.1 °	8.6 °	17.5 °	15.2 °	27.1 °	8.6 °	17.5 °
Werkzeuge > Ebenen > Tibia coronar
Werkzeuge > Ebenen > Tibia axial
Werkzeuge > Ebenen > Femur coronar
Werkzeuge > Ebenen > Femur axial
Werkzeuge > Ebenen > Ebene manuell
Werkzeuge > Polylinien > Punkte auf Kopf
Werkzeuge > Koordinatensysteme > ks tibia prox.
Werkzeuge > Koordinatensysteme > ks femur
Werkzeuge > Koordinatensysteme > ks
Werkzeuge > Koordinatensysteme > Kopie ks femur
Werkzeuge > Variablen > Kopfachsen_tmp	-100
Werkzeuge > Variablen > 300	300
Werkzeuge > Variablen > 50	50
Werkzeuge > Variablen > -50	-50
