# Supplementary material for: 3D Slicer open-source software plug-in for vector-based angle calculation of canine hind limb alignment in computed tomographic images
Source: PLoS One. 2024 Mar 29;19(3):e0283823. doi: 10.1371/journal.pone.0283823 (PMC10980227; doi:10.1371/journal.pone.0283823)
Supplement: S2 Data — (ZIP) [file pone.0283823.s002.zip › 62.csv]

Werkzeuge Name	Datensatzkoordinatensystem X	Datensatzkoordinatensystem Y	Datensatzkoordinatensystem Z	Datensatzkoordinatensystem 3D	Patientenkoordinatensystem X	Patientenkoordinatensystem Y	Patientenkoordinatensystem Z	Patientenkoordinatensystem 3D	Extra Wert X	Extra Wert Y	Extra Wert Z	Extra Wert 3D	Extra Wert Beschreibung
Ansichten > Ergebnisse varus valgus Tibia > varus valgus Tibia proj.	24.1 °	19 °	41.6 °	29.1 °	24.1 °	19 °	41.6 °	29.1 °
Ansichten > Ergebnisse varus valgus Femur > varus valgus Femur proj.	0.9 °	0.5 °	1.5 °	1.4 °	0.9 °	0.5 °	1.5 °	1.4 °
Ansichten > Ergebnisse Torsionswinkel Tibia > Torsionswinkel proj. auf Ebene Tibia axial	1.6 °	15.1 °	12.3 °	12.2 °	1.6 °	15.1 °	12.3 °	12.2 °
Ansichten > Ergebnisse FTR (femorotibiale Rotation) proj. > FTR (femorotibial Rotation) proj.	0.4 °	2.4 °	2.5 °	2.6 °	0.4 °	2.4 °	2.5 °	2.6 °
Ansichten > Ergebnisse AT-Winkel proj. > Winkel Schenkelhalsachse Femurachse (mittels Ebene manuell)	25.2 °	140 °	128.6 °	118.1 °	25.2 °	140 °	128.6 °	118.1 °
Ansichten > Ergebnisse AT-Winkel proj. > Winkel Schenkelhalsachse Femurachse (Femur Hals Basis manuell definiert)	75.5 °	139.8 °	150.4 °	133.6 °	75.5 °	139.8 °	150.4 °	133.6 °
Ansichten > Ergebnisse AT-Winkel proj. > Antetorsionswinkel (über Ebene manuell bestimmt) proj	41 °	56.7 °	12.5 °	35.8 °	41 °	56.7 °	12.5 °	35.8 °
Ansichten > Ergebnisse AT-Winkel proj. > Antetorsionswinkel (Femur Hals Basis manuell) proj	56.7 °	44.4 °	20 °	45.2 °	56.7 °	44.4 °	20 °	45.2 °
Ansichten > Ergebnis Tibiotalare Torsion (TTT) > Tibiotalare Torsion (TTT) proj.	0.1 °	0.7 °	0.5 °	0.5 °	0.1 °	0.7 °	0.5 °	0.5 °
Ansichten > Eingaben varus valgus Tibia > Tibiaachse proximal	134.6 mm	74.2 mm	79.5 mm		30.1 mm rechts	30.3 mm anterior	33 mm superior
Ansichten > Eingaben varus valgus Tibia > Tibiaachse distal	150 mm	69.9 mm	118.4 mm		45.5 mm rechts	34.6 mm anterior	5.9 mm inferior
Ansichten > Eingaben varus valgus Tibia > prox. Tibiahinterkante medial (varus valgus)	125.5 mm	79.2 mm	54.3 mm		21 mm rechts	25.3 mm anterior	58.2 mm superior
Ansichten > Eingaben varus valgus Tibia > prox. Tibiahinterkante medial	121.9 mm	86.2 mm	65.3 mm		17.4 mm rechts	18.3 mm anterior	47.2 mm superior
Ansichten > Eingaben varus valgus Tibia > prox. Tibiahinterkante lateral (varus valgus)	114.8 mm	80.4 mm	63.3 mm		10.3 mm rechts	24.1 mm anterior	49.2 mm superior
Ansichten > Eingaben varus valgus Tibia > prox. Tibiahinterkante lateral	115.4 mm	81.5 mm	67.6 mm		10.9 mm rechts	23 mm anterior	44.9 mm superior
Ansichten > Eingaben varus valgus Tibia > dist. Tibiavorderkante medial (varus valgus)	155.8 mm	69.4 mm	125.6 mm		51.3 mm rechts	35.1 mm anterior	13.1 mm inferior
Ansichten > Eingaben varus valgus Tibia > dist. Tibiavorderkante medial	158.9 mm	66.2 mm	123.6 mm		54.4 mm rechts	38.3 mm anterior	11.1 mm inferior
Ansichten > Eingaben varus valgus Tibia > dist. Tibiavorderkante lateral (varus valgus)	150.4 mm	67.3 mm	126.8 mm		45.9 mm rechts	37.2 mm anterior	14.3 mm inferior
Ansichten > Eingaben varus valgus Tibia > dist. Tibiavorderkante lateral	151 mm	62.9 mm	126 mm		46.5 mm rechts	41.6 mm anterior	13.5 mm inferior
Ansichten > Eingaben varus valgus Femur > Kondyle medial	119 mm	91.9 mm	59.1 mm		14.5 mm rechts	12.6 mm anterior	53.4 mm superior
Ansichten > Eingaben varus valgus Femur > Kondyle lateral	109.8 mm	85.5 mm	59.9 mm		5.3 mm rechts	19 mm anterior	52.6 mm superior
Ansichten > Eingaben varus valgus Femur > Femurachsenpunkt proximal	83 mm	127.4 mm	60.6 mm		21.5 mm links	22.9 mm posterior	51.9 mm superior
Ansichten > Eingaben varus valgus Femur > Femurachsenpunkt distal	100.7 mm	102.1 mm	49.5 mm		3.8 mm links	2.4 mm anterior	63 mm superior
Ansichten > Eingaben Tibiotalare Torsion (TTT) > Tibiaachse proximal	134.6 mm	74.2 mm	79.5 mm		30.1 mm rechts	30.3 mm anterior	33 mm superior
Ansichten > Eingaben Tibiotalare Torsion (TTT) > Tibiaachse distal	150 mm	69.9 mm	118.4 mm		45.5 mm rechts	34.6 mm anterior	5.9 mm inferior
Ansichten > Eingaben Tibiotalare Torsion (TTT) > Talus medial	159.3 mm	65.1 mm	128.6 mm		54.8 mm rechts	39.4 mm anterior	16.1 mm inferior
Ansichten > Eingaben Tibiotalare Torsion (TTT) > Talus lateral	153 mm	62.4 mm	131 mm		48.5 mm rechts	42.1 mm anterior	18.5 mm inferior
Ansichten > Eingaben Tibiotalare Torsion (TTT) > dist. Tibiavorderkante medial	158.9 mm	66.2 mm	123.6 mm		54.4 mm rechts	38.3 mm anterior	11.1 mm inferior
Ansichten > Eingaben Tibiotalare Torsion (TTT) > dist. Tibiavorderkante lateral	151 mm	62.9 mm	126 mm		46.5 mm rechts	41.6 mm anterior	13.5 mm inferior
Ansichten > Eingaben Tibia Torsionswinkel > Tibiaachse proximal	134.6 mm	74.2 mm	79.5 mm		30.1 mm rechts	30.3 mm anterior	33 mm superior
Ansichten > Eingaben Tibia Torsionswinkel > Tibiaachse distal	150 mm	69.9 mm	118.4 mm		45.5 mm rechts	34.6 mm anterior	5.9 mm inferior
Ansichten > Eingaben Tibia Torsionswinkel > prox. Tibiahinterkante medial	121.9 mm	86.2 mm	65.3 mm		17.4 mm rechts	18.3 mm anterior	47.2 mm superior
Ansichten > Eingaben Tibia Torsionswinkel > prox. Tibiahinterkante lateral	115.4 mm	81.5 mm	67.6 mm		10.9 mm rechts	23 mm anterior	44.9 mm superior
Ansichten > Eingaben Tibia Torsionswinkel > dist. Tibiavorderkante medial	158.9 mm	66.2 mm	123.6 mm		54.4 mm rechts	38.3 mm anterior	11.1 mm inferior
Ansichten > Eingaben Tibia Torsionswinkel > dist. Tibiavorderkante lateral	151 mm	62.9 mm	126 mm		46.5 mm rechts	41.6 mm anterior	13.5 mm inferior
Ansichten > Eingaben FTR (femorotibiale Rotation) proj. > Tibiaachse proximal	134.6 mm	74.2 mm	79.5 mm		30.1 mm rechts	30.3 mm anterior	33 mm superior
Ansichten > Eingaben FTR (femorotibiale Rotation) proj. > Tibiaachse distal	150 mm	69.9 mm	118.4 mm		45.5 mm rechts	34.6 mm anterior	5.9 mm inferior
Ansichten > Eingaben FTR (femorotibiale Rotation) proj. > prox. Tibiahinterkante medial	121.9 mm	86.2 mm	65.3 mm		17.4 mm rechts	18.3 mm anterior	47.2 mm superior
Ansichten > Eingaben FTR (femorotibiale Rotation) proj. > prox. Tibiahinterkante lateral	115.4 mm	81.5 mm	67.6 mm		10.9 mm rechts	23 mm anterior	44.9 mm superior
Ansichten > Eingaben FTR (femorotibiale Rotation) proj. > Kondyle medial	119 mm	91.9 mm	59.1 mm		14.5 mm rechts	12.6 mm anterior	53.4 mm superior
Ansichten > Eingaben FTR (femorotibiale Rotation) proj. > Kondyle lateral	109.8 mm	85.5 mm	59.9 mm		5.3 mm rechts	19 mm anterior	52.6 mm superior
Ansichten > Eingaben AT Winkel proj. > Kondyle medial	119 mm	91.9 mm	59.1 mm		14.5 mm rechts	12.6 mm anterior	53.4 mm superior
Ansichten > Eingaben AT Winkel proj. > Kondyle lateral	109.8 mm	85.5 mm	59.9 mm		5.3 mm rechts	19 mm anterior	52.6 mm superior
Ansichten > Eingaben AT Winkel proj. > Femurkopfmittelpunkt	76.4 mm	148.4 mm	59.9 mm		28.1 mm links	43.9 mm posterior	52.6 mm superior
Ansichten > Eingaben AT Winkel proj. > Femurachsenpunkt proximal	83 mm	127.4 mm	60.6 mm		21.5 mm links	22.9 mm posterior	51.9 mm superior
Ansichten > Eingaben AT Winkel proj. > Femurachsenpunkt distal	100.7 mm	102.1 mm	49.5 mm		3.8 mm links	2.4 mm anterior	63 mm superior
Ansichten > Eingaben AT Winkel proj. > Femur Hals Basis manuell	77.5 mm	137.1 mm	63.2 mm		27 mm links	32.6 mm posterior	49.3 mm superior
Ansichten > Eingaben AT Winkel proj. > Femur Hals Basis (ermittelt durch Proj. auf Ebene manuell)	73.7 mm	141.8 mm	60.6 mm		30.8 mm links	37.3 mm posterior	51.9 mm superior
Ansichten > Eingaben AT Winkel proj. > Lot von Femurkopfmittelpunk	2.7 mm	6.7 mm	0.7 mm	7.3 mm	2.7 mm links	6.7 mm anterior	0.7 mm inferior	7.3 mm
Ansichten > Eingaben AT Winkel proj. > Ebene manuell
Ansichten > Eingaben AT Winkel proj. > Punkte auf Kopf
Ansichten > Ansicht Werkzeuge varus valgus Tibia > tmp zur Definition der Senkrechten auf tibia vk und hk	142.3 mm	72.1 mm	98.9 mm		37.8 mm rechts	32.4 mm anterior	13.6 mm superior
Ansichten > Ansicht Werkzeuge varus valgus Tibia > tmp proj. auf Ebene tibia coronar	142.3 mm	72.1 mm	98.9 mm		37.8 mm rechts	32.4 mm anterior	13.6 mm superior
Ansichten > Ansicht Werkzeuge varus valgus Tibia > Tibiaachse proximal	134.6 mm	74.2 mm	79.5 mm		30.1 mm rechts	30.3 mm anterior	33 mm superior
Ansichten > Ansicht Werkzeuge varus valgus Tibia > Tibiaachse distal	150 mm	69.9 mm	118.4 mm		45.5 mm rechts	34.6 mm anterior	5.9 mm inferior
Ansichten > Ansicht Werkzeuge varus valgus Tibia > prox. Tibiahinterkante medial proj. auf Ebene tibia coronar (varus valgus)	126.2 mm	78.1 mm	54 mm		21.7 mm rechts	26.4 mm anterior	58.5 mm superior
Ansichten > Ansicht Werkzeuge varus valgus Tibia > prox. Tibiahinterkante medial (varus valgus)	125.5 mm	79.2 mm	54.3 mm		21 mm rechts	25.3 mm anterior	58.2 mm superior
Ansichten > Ansicht Werkzeuge varus valgus Tibia > prox. Tibiahinterkante lateral proj. auf Ebene tibia coronar (varus valgus)	119.8 mm	72 mm	60.4 mm		15.3 mm rechts	32.5 mm anterior	52.1 mm superior
Ansichten > Ansicht Werkzeuge varus valgus Tibia > prox. Tibiahinterkante lateral (varus valgus)	114.8 mm	80.4 mm	63.3 mm		10.3 mm rechts	24.1 mm anterior	49.2 mm superior
Ansichten > Ansicht Werkzeuge varus valgus Tibia > Ende der Verlängerung Senkrechte auf tibia vk (varus valgus)	128.5 mm	80.3 mm	51.6 mm		24 mm rechts	24.2 mm anterior	60.9 mm superior
Ansichten > Ansicht Werkzeuge varus valgus Tibia > Ende der Senkrechte auf tibia hk (varus valgus)	114.3 mm	66.8 mm	65.9 mm		9.8 mm rechts	37.7 mm anterior	46.6 mm superior
Ansichten > Ansicht Werkzeuge varus valgus Tibia > dist. Tibiavorderkante medial proj. auf Ebene tibia coronar (varus valgus)	155.2 mm	70.4 mm	126 mm		50.7 mm rechts	34.1 mm anterior	13.5 mm inferior
Ansichten > Ansicht Werkzeuge varus valgus Tibia > dist. Tibiavorderkante medial (varus valgus)	155.8 mm	69.4 mm	125.6 mm		51.3 mm rechts	35.1 mm anterior	13.1 mm inferior
Ansichten > Ansicht Werkzeuge varus valgus Tibia > dist. Tibiavorderkante lateral proj. auf Ebene tibia coronar (varus valgus)	150.4 mm	67.2 mm	126.8 mm		45.9 mm rechts	37.3 mm anterior	14.3 mm inferior
Ansichten > Ansicht Werkzeuge varus valgus Tibia > dist. Tibiavorderkante lateral (varus valgus)	150.4 mm	67.3 mm	126.8 mm		45.9 mm rechts	37.2 mm anterior	14.3 mm inferior
Ansichten > Ansicht Werkzeuge varus valgus Tibia > Verlängerung Senkrechte auf tibia vk (varus valgus)	13.8 mm	8.3 mm	47.3 mm	50 mm	13.8 mm links	8.3 mm posterior	47.3 mm superior	50 mm
Ansichten > Ansicht Werkzeuge varus valgus Tibia > Tibiaachse	15.4 mm	4.3 mm	38.9 mm	42 mm	15.4 mm links	4.3 mm posterior	38.9 mm superior	42 mm
Ansichten > Ansicht Werkzeuge varus valgus Tibia > Senkrechte auf dist. Tibiavorderkante in Ebene tibia coronar (varus valgus)	8.1 mm	4.9 mm	27.9 mm	29.4 mm	8.1 mm rechts	4.9 mm anterior	27.9 mm inferior	29.4 mm
Ansichten > Ansicht Werkzeuge varus valgus Tibia > Senkrecht auf prox. Tibiahinterkante in Ebene tibia coronar (varus valgus)	28 mm	5.3 mm	33 mm	43.6 mm	28 mm links	5.3 mm anterior	33 mm superior	43.6 mm
Ansichten > Ansicht Werkzeuge varus valgus Tibia > prox. Tibiahinterkante proj auf Ebene tibia coronar (varus valgus)	6.4 mm	6.1 mm	6.4 mm	10.9 mm	6.4 mm rechts	6.1 mm posterior	6.4 mm superior	10.9 mm
Ansichten > Ansicht Werkzeuge varus valgus Tibia > prox. Tibiahinterkante (varus valgus)	10.8 mm	1.2 mm	9 mm	14.1 mm	10.8 mm rechts	1.2 mm anterior	9 mm superior	14.1 mm
Ansichten > Ansicht Werkzeuge varus valgus Tibia > dist. Tibiavorderkante proj. auf Ebene tibia coronar (varus valgus)	4.8 mm	3.2 mm	0.8 mm	5.8 mm	4.8 mm rechts	3.2 mm posterior	0.8 mm superior	5.8 mm
Ansichten > Ansicht Werkzeuge varus valgus Tibia > dist. Tibiavorderkante (varus valgus)	5.5 mm	2.1 mm	1.2 mm	6 mm	5.5 mm rechts	2.1 mm posterior	1.2 mm superior	6 mm
Ansichten > Ansicht Werkzeuge varus valgus Tibia > varus valgus Tibia proj.	24.1 °	19 °	41.6 °	29.1 °	24.1 °	19 °	41.6 °	29.1 °
Ansichten > Ansicht Werkzeuge varus valgus Tibia > Tibia coronar
Ansichten > Ansicht Werkzeuge varus valgus Tibia > ks tibia prox.
Ansichten > Ansicht Werkzeuge varus valgus Femur > Kondyle medial proj. auf Ebene Femur coronar	115 mm	95.7 mm	44.1 mm		10.5 mm rechts	8.8 mm anterior	68.4 mm superior
Ansichten > Ansicht Werkzeuge varus valgus Femur > Kondyle medial	119 mm	91.9 mm	59.1 mm		14.5 mm rechts	12.6 mm anterior	53.4 mm superior
Ansichten > Ansicht Werkzeuge varus valgus Femur > Kondyle lateral proj auf Ebene Femur coronar	105.8 mm	89.3 mm	44.9 mm		1.3 mm rechts	15.2 mm anterior	67.6 mm superior
Ansichten > Ansicht Werkzeuge varus valgus Femur > Kondyle lateral	109.8 mm	85.5 mm	59.9 mm		5.3 mm rechts	19 mm anterior	52.6 mm superior
Ansichten > Ansicht Werkzeuge varus valgus Femur > Femurachsenpunkt proximal	83 mm	127.4 mm	60.6 mm		21.5 mm links	22.9 mm posterior	51.9 mm superior
Ansichten > Ansicht Werkzeuge varus valgus Femur > Femurachsenpunkt distal	100.7 mm	102.1 mm	49.5 mm		3.8 mm links	2.4 mm anterior	63 mm superior
Ansichten > Ansicht Werkzeuge varus valgus Femur > Femur prox. proj. auf Ebene Femur coronar	83 mm	127.4 mm	60.6 mm		21.5 mm links	22.9 mm posterior	51.9 mm superior
Ansichten > Ansicht Werkzeuge varus valgus Femur > Endpunkt Verlängerung der Senkrechten auf Kondylenachse	74.7 mm	141.4 mm	66.3 mm		29.8 mm links	36.9 mm posterior	46.2 mm superior
Ansichten > Ansicht Werkzeuge varus valgus Femur > Endpunkt Senkrechte auf Kondylenachse	108.1 mm	90.9 mm	44.7 mm		3.6 mm rechts	13.6 mm anterior	67.8 mm superior
Ansichten > Ansicht Werkzeuge varus valgus Femur > Verlängerung der Senkrechten auf Kondylenachse	25.9 mm	39.3 mm	16.8 mm	50 mm	25.9 mm links	39.3 mm posterior	16.8 mm inferior	50 mm
Ansichten > Ansicht Werkzeuge varus valgus Femur > Senkrechte auf Kondylenachse	7.4 mm	11.2 mm	4.8 mm	14.2 mm	7.4 mm rechts	11.2 mm anterior	4.8 mm superior	14.2 mm
Ansichten > Ansicht Werkzeuge varus valgus Femur > Kondylenachse proj. auf Ebene Femur coronar	9.2 mm	6.4 mm	0.8 mm	11.2 mm	9.2 mm links	6.4 mm anterior	0.8 mm inferior	11.2 mm
Ansichten > Ansicht Werkzeuge varus valgus Femur > Kondylenachse	9.2 mm	6.4 mm	0.8 mm	11.2 mm	9.2 mm links	6.4 mm anterior	0.8 mm inferior	11.2 mm
Ansichten > Ansicht Werkzeuge varus valgus Femur > Femurachse proj. auf Ebene Femur coronar
Ansichten > Ansicht Werkzeuge varus valgus Femur > Femurachse	17.7 mm	25.3 mm	11.1 mm	32.8 mm	17.7 mm links	25.3 mm posterior	11.1 mm inferior	32.8 mm
Ansichten > Ansicht Werkzeuge varus valgus Femur > varus valgus Femur proj.	0.9 °	0.5 °	1.5 °	1.4 °	0.9 °	0.5 °	1.5 °	1.4 °
Ansichten > Ansicht Werkzeuge varus valgus Femur > Femur coronar
Ansichten > Ansicht Werkzeuge varus valgus Femur > ks femur
Ansichten > Ansicht Werkzeuge Torsionswinkel Tibia > Tibiaachse proximal	134.6 mm	74.2 mm	79.5 mm		30.1 mm rechts	30.3 mm anterior	33 mm superior
Ansichten > Ansicht Werkzeuge Torsionswinkel Tibia > Tibiaachse distal	150 mm	69.9 mm	118.4 mm		45.5 mm rechts	34.6 mm anterior	5.9 mm inferior
Ansichten > Ansicht Werkzeuge Torsionswinkel Tibia > prox. Tibiahinterkante medial proj. auf Ebene Tibia axial	144.3 mm	79.9 mm	121.7 mm		39.8 mm rechts	24.6 mm anterior	9.2 mm inferior
Ansichten > Ansicht Werkzeuge Torsionswinkel Tibia > prox. Tibiahinterkante medial	121.9 mm	86.2 mm	65.3 mm		17.4 mm rechts	18.3 mm anterior	47.2 mm superior
Ansichten > Ansicht Werkzeuge Torsionswinkel Tibia > prox. Tibiahinterkante lateral proj. auf Ebene Tibia axial	137.8 mm	75.3 mm	123.8 mm		33.3 mm rechts	29.2 mm anterior	11.3 mm inferior
Ansichten > Ansicht Werkzeuge Torsionswinkel Tibia > prox. Tibiahinterkante lateral	115.4 mm	81.5 mm	67.6 mm		10.9 mm rechts	23 mm anterior	44.9 mm superior
Ansichten > Ansicht Werkzeuge Torsionswinkel Tibia > dist. Tibiavorderkante medial proj. auf Ebene Tibia axial	155.8 mm	67.1 mm	115.7 mm		51.3 mm rechts	37.4 mm anterior	3.2 mm inferior
Ansichten > Ansicht Werkzeuge Torsionswinkel Tibia > dist. Tibiavorderkante medial	158.9 mm	66.2 mm	123.6 mm		54.4 mm rechts	38.3 mm anterior	11.1 mm inferior
Ansichten > Ansicht Werkzeuge Torsionswinkel Tibia > dist. Tibiavorderkante lateral proj. auf Ebene Tibia axial	148 mm	63.7 mm	118.5 mm		43.5 mm rechts	40.8 mm anterior	6 mm inferior
Ansichten > Ansicht Werkzeuge Torsionswinkel Tibia > dist. Tibiavorderkante lateral	151 mm	62.9 mm	126 mm		46.5 mm rechts	41.6 mm anterior	13.5 mm inferior
Ansichten > Ansicht Werkzeuge Torsionswinkel Tibia > prox. Tibiahinterkante proj. auf Ebene Tibia axial	6.5 mm	4.7 mm	2.1 mm	8.3 mm	6.5 mm rechts	4.7 mm posterior	2.1 mm superior	8.3 mm
Ansichten > Ansicht Werkzeuge Torsionswinkel Tibia > prox. Tibiahinterkante	6.5 mm	4.7 mm	2.3 mm	8.3 mm	6.5 mm rechts	4.7 mm posterior	2.3 mm superior	8.3 mm
Ansichten > Ansicht Werkzeuge Torsionswinkel Tibia > dist. Tibiavorderkante proj. auf Ebene Tibia axial	7.7 mm	3.3 mm	2.7 mm	8.9 mm	7.7 mm rechts	3.3 mm posterior	2.7 mm superior	8.9 mm
Ansichten > Ansicht Werkzeuge Torsionswinkel Tibia > dist. Tibiavorderkante	7.9 mm	3.3 mm	2.3 mm	8.9 mm	7.9 mm rechts	3.3 mm posterior	2.3 mm superior	8.9 mm
Ansichten > Ansicht Werkzeuge Torsionswinkel Tibia > Torsionswinkel proj. auf Ebene Tibia axial	1.6 °	15.1 °	12.3 °	12.2 °	1.6 °	15.1 °	12.3 °	12.2 °
Ansichten > Ansicht Werkzeuge Torsionswinkel Tibia > Tibia axial
Ansichten > Ansicht Werkzeuge Torsionswinkel Tibia > ks tibia prox.
Ansichten > Ansicht Werkzeuge Tibiotalare Torsion (TTT) > Tibiaachse proximal	134.6 mm	74.2 mm	79.5 mm		30.1 mm rechts	30.3 mm anterior	33 mm superior
Ansichten > Ansicht Werkzeuge Tibiotalare Torsion (TTT) > Tibiaachse distal	150 mm	69.9 mm	118.4 mm		45.5 mm rechts	34.6 mm anterior	5.9 mm inferior
Ansichten > Ansicht Werkzeuge Tibiotalare Torsion (TTT) > Talus medial proj. auf Ebene Tibia axial	154.4 mm	66.5 mm	116.2 mm		49.9 mm rechts	38 mm anterior	3.7 mm inferior
Ansichten > Ansicht Werkzeuge Tibiotalare Torsion (TTT) > Talus medial	159.3 mm	65.1 mm	128.6 mm		54.8 mm rechts	39.4 mm anterior	16.1 mm inferior
Ansichten > Ansicht Werkzeuge Tibiotalare Torsion (TTT) > Talus lateral proj. auf Ebene Tibia axial	148 mm	63.8 mm	118.5 mm		43.5 mm rechts	40.7 mm anterior	6 mm inferior
Ansichten > Ansicht Werkzeuge Tibiotalare Torsion (TTT) > Talus lateral	153 mm	62.4 mm	131 mm		48.5 mm rechts	42.1 mm anterior	18.5 mm inferior
Ansichten > Ansicht Werkzeuge Tibiotalare Torsion (TTT) > dist. Tibiavorderkante medial proj. auf Ebene Tibia axial	155.8 mm	67.1 mm	115.7 mm		51.3 mm rechts	37.4 mm anterior	3.2 mm inferior
Ansichten > Ansicht Werkzeuge Tibiotalare Torsion (TTT) > dist. Tibiavorderkante medial	158.9 mm	66.2 mm	123.6 mm		54.4 mm rechts	38.3 mm anterior	11.1 mm inferior
Ansichten > Ansicht Werkzeuge Tibiotalare Torsion (TTT) > dist. Tibiavorderkante lateral proj. auf Ebene Tibia axial	148 mm	63.7 mm	118.5 mm		43.5 mm rechts	40.8 mm anterior	6 mm inferior
Ansichten > Ansicht Werkzeuge Tibiotalare Torsion (TTT) > dist. Tibiavorderkante lateral	151 mm	62.9 mm	126 mm		46.5 mm rechts	41.6 mm anterior	13.5 mm inferior
Ansichten > Ansicht Werkzeuge Tibiotalare Torsion (TTT) > Talusachse proj. auf Ebene Tibia axial	6.4 mm	2.7 mm	2.2 mm	7.3 mm	6.4 mm links	2.7 mm anterior	2.2 mm inferior	7.3 mm
Ansichten > Ansicht Werkzeuge Tibiotalare Torsion (TTT) > dist. Tibiavorderkante proj. auf Ebene Tibia axial	7.7 mm	3.3 mm	2.7 mm	8.9 mm	7.7 mm rechts	3.3 mm posterior	2.7 mm superior	8.9 mm
Ansichten > Ansicht Werkzeuge Tibiotalare Torsion (TTT) > Tibiotalare Torsion (TTT) proj.	0.1 °	0.7 °	0.5 °	0.5 °	0.1 °	0.7 °	0.5 °	0.5 °
Ansichten > Ansicht Werkzeuge Tibiotalare Torsion (TTT) > Tibia axial
Ansichten > Ansicht Werkzeuge Tibiotalare Torsion (TTT) > ks tibia prox.
Ansichten > Ansicht Werkzeuge FTR > prox. Tibiahinterkante medial proj. auf Ebene Tibia axial	144.3 mm	79.9 mm	121.7 mm		39.8 mm rechts	24.6 mm anterior	9.2 mm inferior
Ansichten > Ansicht Werkzeuge FTR > prox. Tibiahinterkante medial	121.9 mm	86.2 mm	65.3 mm		17.4 mm rechts	18.3 mm anterior	47.2 mm superior
Ansichten > Ansicht Werkzeuge FTR > prox. Tibiahinterkante lateral proj. auf Ebene Tibia axial	137.8 mm	75.3 mm	123.8 mm		33.3 mm rechts	29.2 mm anterior	11.3 mm inferior
Ansichten > Ansicht Werkzeuge FTR > prox. Tibiahinterkante lateral	115.4 mm	81.5 mm	67.6 mm		10.9 mm rechts	23 mm anterior	44.9 mm superior
Ansichten > Ansicht Werkzeuge FTR > Kondyle medial proj. auf Ebene Tibia axial	144.1 mm	84.9 mm	122.4 mm		39.6 mm rechts	19.6 mm anterior	9.9 mm inferior
Ansichten > Ansicht Werkzeuge FTR > Kondyle medial	119 mm	91.9 mm	59.1 mm		14.5 mm rechts	12.6 mm anterior	53.4 mm superior
Ansichten > Ansicht Werkzeuge FTR > Kondyle lateral proj auf Ebene Tibia axial	135.6 mm	78.3 mm	125 mm		31.1 mm rechts	26.2 mm anterior	12.5 mm inferior
Ansichten > Ansicht Werkzeuge FTR > Kondyle lateral	109.8 mm	85.5 mm	59.9 mm		5.3 mm rechts	19 mm anterior	52.6 mm superior
Ansichten > Ansicht Werkzeuge FTR > prox. Tibiahinterkante proj. auf Ebene Tibia axial	6.5 mm	4.7 mm	2.1 mm	8.3 mm	6.5 mm rechts	4.7 mm posterior	2.1 mm superior	8.3 mm
Ansichten > Ansicht Werkzeuge FTR > prox. Tibiahinterkante	6.5 mm	4.7 mm	2.3 mm	8.3 mm	6.5 mm rechts	4.7 mm posterior	2.3 mm superior	8.3 mm
Ansichten > Ansicht Werkzeuge FTR > Kondylenachse	9.2 mm	6.4 mm	0.8 mm	11.2 mm	9.2 mm links	6.4 mm anterior	0.8 mm inferior	11.2 mm
Ansichten > Ansicht Werkzeuge FTR > Kondyle proj. auf Ebene Tibia axial	8.5 mm	6.6 mm	2.6 mm	11.1 mm	8.5 mm links	6.6 mm anterior	2.6 mm inferior	11.1 mm
Ansichten > Ansicht Werkzeuge FTR > FTR (femorotibial Rotation) proj.	0.4 °	2.4 °	2.5 °	2.6 °	0.4 °	2.4 °	2.5 °	2.6 °
Ansichten > Ansicht Werkzeuge FTR > Tibia axial
Ansichten > Ansicht Werkzeuge FTR > ks tibia prox.
Ansichten > Ansicht Werkzeuge AT-Winkel (best. mittels Ebene) > TMP B	91.4 mm	135.9 mm	54.4 mm		13.1 mm links	31.4 mm posterior	58.1 mm superior
Ansichten > Ansicht Werkzeuge AT-Winkel (best. mittels Ebene) > tmp A	92.7 mm	135 mm	58.6 mm		11.8 mm links	30.5 mm posterior	53.9 mm superior
Ansichten > Ansicht Werkzeuge AT-Winkel (best. mittels Ebene) > TMP6	96 mm	140 mm	52.5 mm		8.5 mm links	35.5 mm posterior	60 mm superior
Ansichten > Ansicht Werkzeuge AT-Winkel (best. mittels Ebene) > TMP5	58.7 mm	173.8 mm	70.9 mm		45.8 mm links	69.3 mm posterior	41.6 mm superior
Ansichten > Ansicht Werkzeuge AT-Winkel (best. mittels Ebene) > Kondyle medial	119 mm	91.9 mm	59.1 mm		14.5 mm rechts	12.6 mm anterior	53.4 mm superior
Ansichten > Ansicht Werkzeuge AT-Winkel (best. mittels Ebene) > Kondyle lateral	109.8 mm	85.5 mm	59.9 mm		5.3 mm rechts	19 mm anterior	52.6 mm superior
Ansichten > Ansicht Werkzeuge AT-Winkel (best. mittels Ebene) > Femurkopfmittelpunkt	76.4 mm	148.4 mm	59.9 mm		28.1 mm links	43.9 mm posterior	52.6 mm superior
Ansichten > Ansicht Werkzeuge AT-Winkel (best. mittels Ebene) > Femurachsenpunkt proximal	83 mm	127.4 mm	60.6 mm		21.5 mm links	22.9 mm posterior	51.9 mm superior
Ansichten > Ansicht Werkzeuge AT-Winkel (best. mittels Ebene) > Femurachsenpunkt distal	100.7 mm	102.1 mm	49.5 mm		3.8 mm links	2.4 mm anterior	63 mm superior
Ansichten > Ansicht Werkzeuge AT-Winkel (best. mittels Ebene) > Femur Hals Basis manuell Pro	83.6 mm	128.3 mm	59.4 mm		20.9 mm links	23.8 mm posterior	53.1 mm superior
Ansichten > Ansicht Werkzeuge AT-Winkel (best. mittels Ebene) > Femur Hals Basis manuell	77.5 mm	137.1 mm	63.2 mm		27 mm links	32.6 mm posterior	49.3 mm superior
Ansichten > Ansicht Werkzeuge AT-Winkel (best. mittels Ebene) > Femur Hals Basis (ermittelt durch Proj. auf Ebene manuell)	73.7 mm	141.8 mm	60.6 mm		30.8 mm links	37.3 mm posterior	51.9 mm superior
Ansichten > Ansicht Werkzeuge AT-Winkel (best. mittels Ebene) > Femur Hals Basis (Ebene) proj. auf Ebene Femur axial	82.4 mm	129.3 mm	55.1 mm		22.1 mm links	24.8 mm posterior	57.4 mm superior
Ansichten > Ansicht Werkzeuge AT-Winkel (best. mittels Ebene) > AxPro_Kopfszentrum	87 mm	133.3 mm	53.3 mm		17.5 mm links	28.8 mm posterior	59.2 mm superior
Ansichten > Ansicht Werkzeuge AT-Winkel (best. mittels Ebene) > AxPro_Kondyle medial	93.5 mm	128.4 mm	75 mm		11 mm links	23.9 mm posterior	37.5 mm superior
Ansichten > Ansicht Werkzeuge AT-Winkel (best. mittels Ebene) > AxPro_Kondyle lateral	84.5 mm	121.7 mm	75.8 mm		20 mm links	17.2 mm posterior	36.7 mm superior
Ansichten > Ansicht Werkzeuge AT-Winkel (best. mittels Ebene) > Neue Linie 31	9 mm	6.6 mm	0.7 mm	11.2 mm	9 mm rechts	6.6 mm posterior	0.7 mm superior	11.2 mm
Ansichten > Ansicht Werkzeuge AT-Winkel (best. mittels Ebene) > Kopfzentrum - Femur Hals Basis (manuell) Linie	1.1 mm	11.3 mm	3.4 mm	11.8 mm	1.1 mm rechts	11.3 mm anterior	3.4 mm inferior	11.8 mm
Ansichten > Ansicht Werkzeuge AT-Winkel (best. mittels Ebene) > Kopfzentrum - Femur Hals Basis (durch Ebene) Linie	2.7 mm	6.7 mm	0.7 mm	7.3 mm	2.7 mm links	6.7 mm anterior	0.7 mm inferior	7.3 mm
Ansichten > Ansicht Werkzeuge AT-Winkel (best. mittels Ebene) > Kondyle_Femur Hals Basis Prox	9 mm	6.6 mm	0.7 mm	11.2 mm	9 mm rechts	6.6 mm posterior	0.7 mm superior	11.2 mm
Ansichten > Ansicht Werkzeuge AT-Winkel (best. mittels Ebene) > Kondyle_AxPro_Kopfzentrum	9 mm	6.6 mm	0.7 mm	11.2 mm	9 mm rechts	6.6 mm posterior	0.7 mm superior	11.2 mm
Ansichten > Ansicht Werkzeuge AT-Winkel (best. mittels Ebene) > Femurachse Kopfzentrum	17.7 mm	25.3 mm	11.1 mm	32.8 mm	17.7 mm links	25.3 mm posterior	11.1 mm inferior	32.8 mm
Ansichten > Ansicht Werkzeuge AT-Winkel (best. mittels Ebene) > Femurachse	17.7 mm	25.3 mm	11.1 mm	32.8 mm	17.7 mm links	25.3 mm posterior	11.1 mm inferior	32.8 mm
Ansichten > Ansicht Werkzeuge AT-Winkel (best. mittels Ebene) > AxPro_Kondyle	9 mm	6.6 mm	0.7 mm	11.2 mm	9 mm rechts	6.6 mm posterior	0.7 mm superior	11.2 mm
Ansichten > Ansicht Werkzeuge AT-Winkel (best. mittels Ebene) > Winkel Schenkelhalsachse Femurachse (mittels Ebene manuell)	25.2 °	140 °	128.6 °	118.1 °	25.2 °	140 °	128.6 °	118.1 °
Ansichten > Ansicht Werkzeuge AT-Winkel (best. mittels Ebene) > Winkel Schenkelhalsachse Femurachse (Femur Hals Basis manuell definiert)	75.5 °	139.8 °	150.4 °	133.6 °	75.5 °	139.8 °	150.4 °	133.6 °
Ansichten > Ansicht Werkzeuge AT-Winkel (best. mittels Ebene) > Antetorsionswinkel korrigiert	17.7 °	18.8 °	5 °	14.3 °	17.7 °	18.8 °	5 °	14.3 °
Ansichten > Ansicht Werkzeuge AT-Winkel (best. mittels Ebene) > Antetorsionswinkel (über Ebene manuell bestimmt) proj	41 °	56.7 °	12.5 °	35.8 °	41 °	56.7 °	12.5 °	35.8 °
Ansichten > Ansicht Werkzeuge AT-Winkel (best. mittels Ebene) > Antetorsionswinkel (Femur Hals Basis manuell) proj	56.7 °	44.4 °	20 °	45.2 °	56.7 °	44.4 °	20 °	45.2 °
Ansichten > Ansicht Werkzeuge AT-Winkel (best. mittels Ebene) > Femur axial
Ansichten > Ansicht Werkzeuge AT-Winkel (best. mittels Ebene) > Ebene manuell
Ansichten > Ansicht Werkzeuge AT-Winkel (best. mittels Ebene) > ks femur
Ansichten > Ansicht Werkzeuge AT-Winkel (best. mittels Ebene) > Kopie ks femur
Ansichten > Ansicht Werkzeuge AT-Winkel (best. mittels Ebene) > Punkte auf Kopf
Werkzeuge > Punkte > tmp zur Definition der Senkrechten auf tibia vk und hk	142.3 mm	72.1 mm	98.9 mm		37.8 mm rechts	32.4 mm anterior	13.6 mm superior
Werkzeuge > Punkte > tmp proj. auf Ebene tibia coronar	142.3 mm	72.1 mm	98.9 mm		37.8 mm rechts	32.4 mm anterior	13.6 mm superior
Werkzeuge > Punkte > TMP B	91.4 mm	135.9 mm	54.4 mm		13.1 mm links	31.4 mm posterior	58.1 mm superior
Werkzeuge > Punkte > tmp A	92.7 mm	135 mm	58.6 mm		11.8 mm links	30.5 mm posterior	53.9 mm superior
Werkzeuge > Punkte > TMP6	96 mm	140 mm	52.5 mm		8.5 mm links	35.5 mm posterior	60 mm superior
Werkzeuge > Punkte > TMP5	58.7 mm	173.8 mm	70.9 mm		45.8 mm links	69.3 mm posterior	41.6 mm superior
Werkzeuge > Punkte > Tibiaachse proximal	134.6 mm	74.2 mm	79.5 mm		30.1 mm rechts	30.3 mm anterior	33 mm superior
Werkzeuge > Punkte > Tibiaachse distal	150 mm	69.9 mm	118.4 mm		45.5 mm rechts	34.6 mm anterior	5.9 mm inferior
Werkzeuge > Punkte > Talus medial proj. auf Ebene Tibia axial	154.4 mm	66.5 mm	116.2 mm		49.9 mm rechts	38 mm anterior	3.7 mm inferior
Werkzeuge > Punkte > Talus medial	159.3 mm	65.1 mm	128.6 mm		54.8 mm rechts	39.4 mm anterior	16.1 mm inferior
Werkzeuge > Punkte > Talus lateral proj. auf Ebene Tibia axial	148 mm	63.8 mm	118.5 mm		43.5 mm rechts	40.7 mm anterior	6 mm inferior
Werkzeuge > Punkte > Talus lateral	153 mm	62.4 mm	131 mm		48.5 mm rechts	42.1 mm anterior	18.5 mm inferior
Werkzeuge > Punkte > prox. Tibiahinterkante medial proj. auf Ebene tibia coronar (varus valgus)	126.2 mm	78.1 mm	54 mm		21.7 mm rechts	26.4 mm anterior	58.5 mm superior
Werkzeuge > Punkte > prox. Tibiahinterkante medial proj. auf Ebene tibia coronar	127.8 mm	76.3 mm	61.8 mm		23.3 mm rechts	28.2 mm anterior	50.7 mm superior
Werkzeuge > Punkte > prox. Tibiahinterkante medial proj. auf Ebene Tibia axial	144.3 mm	79.9 mm	121.7 mm		39.8 mm rechts	24.6 mm anterior	9.2 mm inferior
Werkzeuge > Punkte > prox. Tibiahinterkante medial (varus valgus)	125.5 mm	79.2 mm	54.3 mm		21 mm rechts	25.3 mm anterior	58.2 mm superior
Werkzeuge > Punkte > prox. Tibiahinterkante medial	121.9 mm	86.2 mm	65.3 mm		17.4 mm rechts	18.3 mm anterior	47.2 mm superior
Werkzeuge > Punkte > prox. Tibiahinterkante lateral proj. auf Ebene tibia coronar (varus valgus)	119.8 mm	72 mm	60.4 mm		15.3 mm rechts	32.5 mm anterior	52.1 mm superior
Werkzeuge > Punkte > prox. Tibiahinterkante lateral proj. auf Ebene tibia coronar	121.4 mm	71.7 mm	64.1 mm		16.9 mm rechts	32.8 mm anterior	48.4 mm superior
Werkzeuge > Punkte > prox. Tibiahinterkante lateral proj. auf Ebene Tibia axial	137.8 mm	75.3 mm	123.8 mm		33.3 mm rechts	29.2 mm anterior	11.3 mm inferior
Werkzeuge > Punkte > prox. Tibiahinterkante lateral (varus valgus)	114.8 mm	80.4 mm	63.3 mm		10.3 mm rechts	24.1 mm anterior	49.2 mm superior
Werkzeuge > Punkte > prox. Tibiahinterkante lateral	115.4 mm	81.5 mm	67.6 mm		10.9 mm rechts	23 mm anterior	44.9 mm superior
Werkzeuge > Punkte > Kondyle medial proj. auf Ebene Tibia axial	144.1 mm	84.9 mm	122.4 mm		39.6 mm rechts	19.6 mm anterior	9.9 mm inferior
Werkzeuge > Punkte > Kondyle medial proj. auf Ebene Femur coronar	115 mm	95.7 mm	44.1 mm		10.5 mm rechts	8.8 mm anterior	68.4 mm superior
Werkzeuge > Punkte > Kondyle medial	119 mm	91.9 mm	59.1 mm		14.5 mm rechts	12.6 mm anterior	53.4 mm superior
Werkzeuge > Punkte > Kondyle lateral proj auf Ebene Tibia axial	135.6 mm	78.3 mm	125 mm		31.1 mm rechts	26.2 mm anterior	12.5 mm inferior
Werkzeuge > Punkte > Kondyle lateral proj auf Ebene Femur coronar	105.8 mm	89.3 mm	44.9 mm		1.3 mm rechts	15.2 mm anterior	67.6 mm superior
Werkzeuge > Punkte > Kondyle lateral	109.8 mm	85.5 mm	59.9 mm		5.3 mm rechts	19 mm anterior	52.6 mm superior
Werkzeuge > Punkte > Femurkopfmittelpunkt	76.4 mm	148.4 mm	59.9 mm		28.1 mm links	43.9 mm posterior	52.6 mm superior
Werkzeuge > Punkte > Femurachsenpunkt proximal	83 mm	127.4 mm	60.6 mm		21.5 mm links	22.9 mm posterior	51.9 mm superior
Werkzeuge > Punkte > Femurachsenpunkt distal	100.7 mm	102.1 mm	49.5 mm		3.8 mm links	2.4 mm anterior	63 mm superior
Werkzeuge > Punkte > Femur prox. proj. auf Ebene Femur coronar	83 mm	127.4 mm	60.6 mm		21.5 mm links	22.9 mm posterior	51.9 mm superior
Werkzeuge > Punkte > Femur Hals Basis proj. auf Ebene Femur coronar	75.1 mm	140.4 mm	65.9 mm		29.4 mm links	35.9 mm posterior	46.6 mm superior
Werkzeuge > Punkte > Femur Hals Basis manuell Pro	83.6 mm	128.3 mm	59.4 mm		20.9 mm links	23.8 mm posterior	53.1 mm superior
Werkzeuge > Punkte > Femur Hals Basis manuell	77.5 mm	137.1 mm	63.2 mm		27 mm links	32.6 mm posterior	49.3 mm superior
Werkzeuge > Punkte > Femur Hals Basis (ermittelt durch Proj. auf Ebene manuell)	73.7 mm	141.8 mm	60.6 mm		30.8 mm links	37.3 mm posterior	51.9 mm superior
Werkzeuge > Punkte > Femur Hals Basis (Ebene) proj. auf Ebene Femur axial	82.4 mm	129.3 mm	55.1 mm		22.1 mm links	24.8 mm posterior	57.4 mm superior
Werkzeuge > Punkte > Endpunkt Verlängerung der Senkrechten auf Kondylenachse	74.7 mm	141.4 mm	66.3 mm		29.8 mm links	36.9 mm posterior	46.2 mm superior
Werkzeuge > Punkte > Endpunkt Senkrechte auf Kondylenachse	108.1 mm	90.9 mm	44.7 mm		3.6 mm rechts	13.6 mm anterior	67.8 mm superior
Werkzeuge > Punkte > Ende der Verlängerung Senkrechte auf tibia vk (varus valgus)	128.5 mm	80.3 mm	51.6 mm		24 mm rechts	24.2 mm anterior	60.9 mm superior
Werkzeuge > Punkte > Ende der Senkrechte auf tibia hk (varus valgus)	114.3 mm	66.8 mm	65.9 mm		9.8 mm rechts	37.7 mm anterior	46.6 mm superior
Werkzeuge > Punkte > dist. Tibiavorderkante medial proj. auf Ebene tibia coronar (varus valgus)	155.2 mm	70.4 mm	126 mm		50.7 mm rechts	34.1 mm anterior	13.5 mm inferior
Werkzeuge > Punkte > dist. Tibiavorderkante medial proj. auf Ebene tibia coronar	156 mm	71.1 mm	125.3 mm		51.5 mm rechts	33.4 mm anterior	12.8 mm inferior
Werkzeuge > Punkte > dist. Tibiavorderkante medial proj. auf Ebene Tibia axial	155.8 mm	67.1 mm	115.7 mm		51.3 mm rechts	37.4 mm anterior	3.2 mm inferior
Werkzeuge > Punkte > dist. Tibiavorderkante medial (varus valgus)	155.8 mm	69.4 mm	125.6 mm		51.3 mm rechts	35.1 mm anterior	13.1 mm inferior
Werkzeuge > Punkte > dist. Tibiavorderkante medial	158.9 mm	66.2 mm	123.6 mm		54.4 mm rechts	38.3 mm anterior	11.1 mm inferior
Werkzeuge > Punkte > dist. Tibiavorderkante lateral proj. auf Ebene tibia coronar (varus valgus)	150.4 mm	67.2 mm	126.8 mm		45.9 mm rechts	37.3 mm anterior	14.3 mm inferior
Werkzeuge > Punkte > dist. Tibiavorderkante lateral proj. auf Ebene tibia coronar	149 mm	66.2 mm	127.1 mm		44.5 mm rechts	38.3 mm anterior	14.6 mm inferior
Werkzeuge > Punkte > dist. Tibiavorderkante lateral proj. auf Ebene Tibia axial	148 mm	63.7 mm	118.5 mm		43.5 mm rechts	40.8 mm anterior	6 mm inferior
Werkzeuge > Punkte > dist. Tibiavorderkante lateral (varus valgus)	150.4 mm	67.3 mm	126.8 mm		45.9 mm rechts	37.2 mm anterior	14.3 mm inferior
Werkzeuge > Punkte > dist. Tibiavorderkante lateral	151 mm	62.9 mm	126 mm		46.5 mm rechts	41.6 mm anterior	13.5 mm inferior
Werkzeuge > Punkte > AxPro_Kopfszentrum	87 mm	133.3 mm	53.3 mm		17.5 mm links	28.8 mm posterior	59.2 mm superior
Werkzeuge > Punkte > AxPro_Kondyle medial	93.5 mm	128.4 mm	75 mm		11 mm links	23.9 mm posterior	37.5 mm superior
Werkzeuge > Punkte > AxPro_Kondyle lateral	84.5 mm	121.7 mm	75.8 mm		20 mm links	17.2 mm posterior	36.7 mm superior
Werkzeuge > Linien > Verlängerung Senkrechte auf tibia vk (varus valgus)	13.8 mm	8.3 mm	47.3 mm	50 mm	13.8 mm links	8.3 mm posterior	47.3 mm superior	50 mm
Werkzeuge > Linien > Verlängerung der Senkrechten auf Kondylenachse	25.9 mm	39.3 mm	16.8 mm	50 mm	25.9 mm links	39.3 mm posterior	16.8 mm inferior	50 mm
Werkzeuge > Linien > transkondyläre Achse	9.2 mm	6.4 mm	0.8 mm	11.2 mm	9.2 mm rechts	6.4 mm posterior	0.8 mm superior	11.2 mm
Werkzeuge > Linien > Tibiaachse	15.4 mm	4.3 mm	38.9 mm	42 mm	15.4 mm links	4.3 mm posterior	38.9 mm superior	42 mm
Werkzeuge > Linien > Talusachse proj. auf Ebene Tibia axial	6.4 mm	2.7 mm	2.2 mm	7.3 mm	6.4 mm links	2.7 mm anterior	2.2 mm inferior	7.3 mm
Werkzeuge > Linien > Senkrechte auf Kondylenachse	7.4 mm	11.2 mm	4.8 mm	14.2 mm	7.4 mm rechts	11.2 mm anterior	4.8 mm superior	14.2 mm
Werkzeuge > Linien > Senkrechte auf dist. Tibiavorderkante in Ebene tibia coronar (varus valgus)	8.1 mm	4.9 mm	27.9 mm	29.4 mm	8.1 mm rechts	4.9 mm anterior	27.9 mm inferior	29.4 mm
Werkzeuge > Linien > Senkrecht auf prox. Tibiahinterkante in Ebene tibia coronar (varus valgus)	28 mm	5.3 mm	33 mm	43.6 mm	28 mm links	5.3 mm anterior	33 mm superior	43.6 mm
Werkzeuge > Linien > prox. Tibiahinterkante proj. auf Ebene Tibia axial	6.5 mm	4.7 mm	2.1 mm	8.3 mm	6.5 mm rechts	4.7 mm posterior	2.1 mm superior	8.3 mm
Werkzeuge > Linien > prox. Tibiahinterkante proj auf Ebene tibia coronar (varus valgus)	6.4 mm	6.1 mm	6.4 mm	10.9 mm	6.4 mm rechts	6.1 mm posterior	6.4 mm superior	10.9 mm
Werkzeuge > Linien > prox. Tibiahinterkante proj auf Ebene tibia coronar	6.5 mm	4.7 mm	2.3 mm	8.3 mm	6.5 mm rechts	4.7 mm posterior	2.3 mm superior	8.3 mm
Werkzeuge > Linien > prox. Tibiahinterkante (varus valgus)	10.8 mm	1.2 mm	9 mm	14.1 mm	10.8 mm rechts	1.2 mm anterior	9 mm superior	14.1 mm
Werkzeuge > Linien > prox. Tibiahinterkante	6.5 mm	4.7 mm	2.3 mm	8.3 mm	6.5 mm rechts	4.7 mm posterior	2.3 mm superior	8.3 mm
Werkzeuge > Linien > prox. femorale Längsachse	5.5 mm	9.8 mm	2.7 mm	11.5 mm	5.5 mm links	9.8 mm posterior	2.7 mm inferior	11.5 mm
Werkzeuge > Linien > Neue Linie 31	9 mm	6.6 mm	0.7 mm	11.2 mm	9 mm rechts	6.6 mm posterior	0.7 mm superior	11.2 mm
Werkzeuge > Linien > Lot von Femurkopfmittelpunk	2.7 mm	6.7 mm	0.7 mm	7.3 mm	2.7 mm links	6.7 mm anterior	0.7 mm inferior	7.3 mm
Werkzeuge > Linien > Kopfzentrum - Femur Hals Basis (manuell) Linie	1.1 mm	11.3 mm	3.4 mm	11.8 mm	1.1 mm rechts	11.3 mm anterior	3.4 mm inferior	11.8 mm
Werkzeuge > Linien > Kopfzentrum - Femur Hals Basis (durch Ebene) Linie	2.7 mm	6.7 mm	0.7 mm	7.3 mm	2.7 mm links	6.7 mm anterior	0.7 mm inferior	7.3 mm
Werkzeuge > Linien > Kondyle_Femur Hals Basis Prox	9 mm	6.6 mm	0.7 mm	11.2 mm	9 mm rechts	6.6 mm posterior	0.7 mm superior	11.2 mm
Werkzeuge > Linien > Kondyle_AxPro_Kopfzentrum	9 mm	6.6 mm	0.7 mm	11.2 mm	9 mm rechts	6.6 mm posterior	0.7 mm superior	11.2 mm
Werkzeuge > Linien > Kondylenachse proj. auf Ebene Femur coronar	9.2 mm	6.4 mm	0.8 mm	11.2 mm	9.2 mm links	6.4 mm anterior	0.8 mm inferior	11.2 mm
Werkzeuge > Linien > Kondylenachse	9.2 mm	6.4 mm	0.8 mm	11.2 mm	9.2 mm links	6.4 mm anterior	0.8 mm inferior	11.2 mm
Werkzeuge > Linien > Kondyle proj. auf Ebene Tibia axial	8.5 mm	6.6 mm	2.6 mm	11.1 mm	8.5 mm links	6.6 mm anterior	2.6 mm inferior	11.1 mm
Werkzeuge > Linien > Femurachse proj. auf Ebene Femur coronar
Werkzeuge > Linien > Femurachse Kopfzentrum	17.7 mm	25.3 mm	11.1 mm	32.8 mm	17.7 mm links	25.3 mm posterior	11.1 mm inferior	32.8 mm
Werkzeuge > Linien > Femurachse	17.7 mm	25.3 mm	11.1 mm	32.8 mm	17.7 mm links	25.3 mm posterior	11.1 mm inferior	32.8 mm
Werkzeuge > Linien > dist. Tibiavorderkante proj. auf Ebene tibia coronar (varus valgus)	4.8 mm	3.2 mm	0.8 mm	5.8 mm	4.8 mm rechts	3.2 mm posterior	0.8 mm superior	5.8 mm
Werkzeuge > Linien > dist. Tibiavorderkante proj. auf Ebene tibia coronar	7 mm	4.8 mm	1.8 mm	8.7 mm	7 mm rechts	4.8 mm posterior	1.8 mm superior	8.7 mm
Werkzeuge > Linien > dist. Tibiavorderkante proj. auf Ebene Tibia axial	7.7 mm	3.3 mm	2.7 mm	8.9 mm	7.7 mm rechts	3.3 mm posterior	2.7 mm superior	8.9 mm
Werkzeuge > Linien > dist. Tibiavorderkante (varus valgus)	5.5 mm	2.1 mm	1.2 mm	6 mm	5.5 mm rechts	2.1 mm posterior	1.2 mm superior	6 mm
Werkzeuge > Linien > dist. Tibiavorderkante	7.9 mm	3.3 mm	2.3 mm	8.9 mm	7.9 mm rechts	3.3 mm posterior	2.3 mm superior	8.9 mm
Werkzeuge > Linien > AxPro_Kondyle	9 mm	6.6 mm	0.7 mm	11.2 mm	9 mm rechts	6.6 mm posterior	0.7 mm superior	11.2 mm
Werkzeuge > Winkel > Winkel Schenkelhalsachse Femurachse (mittels Ebene manuell)	25.2 °	140 °	128.6 °	118.1 °	25.2 °	140 °	128.6 °	118.1 °
Werkzeuge > Winkel > Winkel Schenkelhalsachse Femurachse (Femur Hals Basis manuell definiert)	75.5 °	139.8 °	150.4 °	133.6 °	75.5 °	139.8 °	150.4 °	133.6 °
Werkzeuge > Winkel > varus valgus Tibia proj.	24.1 °	19 °	41.6 °	29.1 °	24.1 °	19 °	41.6 °	29.1 °
Werkzeuge > Winkel > varus valgus Femur proj.	0.9 °	0.5 °	1.5 °	1.4 °	0.9 °	0.5 °	1.5 °	1.4 °
Werkzeuge > Winkel > Torsionswinkel proj. auf Ebene Tibia axial	1.6 °	15.1 °	12.3 °	12.2 °	1.6 °	15.1 °	12.3 °	12.2 °
Werkzeuge > Winkel > Tibiotalare Torsion (TTT) proj.	0.1 °	0.7 °	0.5 °	0.5 °	0.1 °	0.7 °	0.5 °	0.5 °
Werkzeuge > Winkel > FTR (femorotibial Rotation) proj.	0.4 °	2.4 °	2.5 °	2.6 °	0.4 °	2.4 °	2.5 °	2.6 °
Werkzeuge > Winkel > Antetorsionswinkel korrigiert	17.7 °	18.8 °	5 °	14.3 °	17.7 °	18.8 °	5 °	14.3 °
Werkzeuge > Winkel > Antetorsionswinkel (über Ebene manuell bestimmt) proj	41 °	56.7 °	12.5 °	35.8 °	41 °	56.7 °	12.5 °	35.8 °
Werkzeuge > Winkel > Antetorsionswinkel (Femur Hals Basis manuell) proj	56.7 °	44.4 °	20 °	45.2 °	56.7 °	44.4 °	20 °	45.2 °
Werkzeuge > Ebenen > Tibia coronar
Werkzeuge > Ebenen > Tibia axial
Werkzeuge > Ebenen > Femur coronar
Werkzeuge > Ebenen > Femur axial
Werkzeuge > Ebenen > Ebene manuell
Werkzeuge > Polylinien > Punkte auf Kopf
Werkzeuge > Koordinatensysteme > ks tibia prox.
Werkzeuge > Koordinatensysteme > ks femur
Werkzeuge > Koordinatensysteme > ks
Werkzeuge > Koordinatensysteme > Kopie ks femur
Werkzeuge > Variablen > Kopfachsen_tmp	-100
Werkzeuge > Variablen > 300	300
Werkzeuge > Variablen > 50	50
Werkzeuge > Variablen > -50	-50
