# Supplementary material for: 3D Slicer open-source software plug-in for vector-based angle calculation of canine hind limb alignment in computed tomographic images
Source: PLoS One. 2024 Mar 29;19(3):e0283823. doi: 10.1371/journal.pone.0283823 (PMC10980227; doi:10.1371/journal.pone.0283823)
Supplement: S2 Data — (ZIP) [file pone.0283823.s002.zip › 63.csv]

Werkzeuge Name	Datensatzkoordinatensystem X	Datensatzkoordinatensystem Y	Datensatzkoordinatensystem Z	Datensatzkoordinatensystem 3D	Patientenkoordinatensystem X	Patientenkoordinatensystem Y	Patientenkoordinatensystem Z	Patientenkoordinatensystem 3D	Extra Wert X	Extra Wert Y	Extra Wert Z	Extra Wert 3D	Extra Wert Beschreibung
Ansichten > Ergebnisse varus valgus Tibia > varus valgus Tibia proj.	3.8 °	1.7 °	93.5 °	4.1 °	3.8 °	1.7 °	93.5 °	4.1 °
Ansichten > Ergebnisse varus valgus Femur > varus valgus Femur proj.	0.5 °	0.6 °	1.3 °	1.3 °	0.5 °	0.6 °	1.3 °	1.3 °
Ansichten > Ergebnisse Torsionswinkel Tibia > Torsionswinkel proj. auf Ebene Tibia axial	0.2 °	0.9 °	2.3 °	2.3 °	0.2 °	0.9 °	2.3 °	2.3 °
Ansichten > Ergebnisse FTR (femorotibiale Rotation) proj. > FTR (femorotibial Rotation) proj.	1.3 °	4.1 °	13.3 °	13.2 °	1.3 °	4.1 °	13.3 °	13.2 °
Ansichten > Ergebnisse AT-Winkel proj. > Winkel Schenkelhalsachse Femurachse (mittels Ebene manuell)	166.7 °	178.5 °	153.2 °	153.3 °	166.7 °	178.5 °	153.2 °	153.3 °
Ansichten > Ergebnisse AT-Winkel proj. > Winkel Schenkelhalsachse Femurachse (Femur Hals Basis manuell definiert)	162.7 °	178.7 °	142.6 °	142.2 °	162.7 °	178.7 °	142.6 °	142.2 °
Ansichten > Ergebnisse AT-Winkel proj. > Antetorsionswinkel (über Ebene manuell bestimmt) proj	5.9 °	7.8 °	1.6 °	5 °	5.9 °	7.8 °	1.6 °	5 °
Ansichten > Ergebnisse AT-Winkel proj. > Antetorsionswinkel (Femur Hals Basis manuell) proj	8 °	7.9 °	2.2 °	6.3 °	8 °	7.9 °	2.2 °	6.3 °
Ansichten > Ergebnis Tibiotalare Torsion (TTT) > Tibiotalare Torsion (TTT) proj.	0 °	0.1 °	0.2 °	0.2 °	0 °	0.1 °	0.2 °	0.2 °
Ansichten > Eingaben varus valgus Tibia > Tibiaachse proximal	48.8 mm	112.5 mm	112.5 mm		69.2 mm links	5.5 mm anterior	19.5 mm superior
Ansichten > Eingaben varus valgus Tibia > Tibiaachse distal	52.1 mm	109.6 mm	153.8 mm		65.9 mm links	8.4 mm anterior	21.8 mm inferior
Ansichten > Eingaben varus valgus Tibia > prox. Tibiahinterkante medial (varus valgus)	52.1 mm	124 mm	75.7 mm		65.9 mm links	6 mm posterior	56.3 mm superior
Ansichten > Eingaben varus valgus Tibia > prox. Tibiahinterkante medial	52.6 mm	127.6 mm	81.8 mm		65.4 mm links	9.6 mm posterior	50.2 mm superior
Ansichten > Eingaben varus valgus Tibia > prox. Tibiahinterkante lateral (varus valgus)	40.1 mm	124 mm	75.3 mm		77.9 mm links	6 mm posterior	56.7 mm superior
Ansichten > Eingaben varus valgus Tibia > prox. Tibiahinterkante lateral	46.8 mm	130.2 mm	81.9 mm		71.2 mm links	12.2 mm posterior	50.1 mm superior
Ansichten > Eingaben varus valgus Tibia > dist. Tibiavorderkante medial (varus valgus)	57 mm	108 mm	166.4 mm		61 mm links	10 mm anterior	34.4 mm inferior
Ansichten > Eingaben varus valgus Tibia > dist. Tibiavorderkante medial	55.3 mm	100.3 mm	166 mm		62.7 mm links	17.7 mm anterior	34 mm inferior
Ansichten > Eingaben varus valgus Tibia > dist. Tibiavorderkante lateral (varus valgus)	49.7 mm	108.6 mm	166.6 mm		68.3 mm links	9.4 mm anterior	34.6 mm inferior
Ansichten > Eingaben varus valgus Tibia > dist. Tibiavorderkante lateral	46.1 mm	105 mm	167.7 mm		71.9 mm links	13 mm anterior	35.7 mm inferior
Ansichten > Eingaben varus valgus Femur > Kondyle medial	57.5 mm	131.2 mm	70.6 mm		60.5 mm links	13.2 mm posterior	61.4 mm superior
Ansichten > Eingaben varus valgus Femur > Kondyle lateral	46.1 mm	140.1 mm	73.2 mm		71.9 mm links	22.1 mm posterior	58.8 mm superior
Ansichten > Eingaben varus valgus Femur > Femurachsenpunkt proximal	60.4 mm	153.5 mm	47.5 mm		57.6 mm links	35.5 mm posterior	84.5 mm superior
Ansichten > Eingaben varus valgus Femur > Femurachsenpunkt distal	54.5 mm	145.3 mm	51 mm		63.5 mm links	27.3 mm posterior	81 mm superior
Ansichten > Eingaben Tibiotalare Torsion (TTT) > Tibiaachse proximal	48.8 mm	112.5 mm	112.5 mm		69.2 mm links	5.5 mm anterior	19.5 mm superior
Ansichten > Eingaben Tibiotalare Torsion (TTT) > Tibiaachse distal	52.1 mm	109.6 mm	153.8 mm		65.9 mm links	8.4 mm anterior	21.8 mm inferior
Ansichten > Eingaben Tibiotalare Torsion (TTT) > Talus medial	53.7 mm	101.6 mm	171.4 mm		64.3 mm links	16.4 mm anterior	39.4 mm inferior
Ansichten > Eingaben Tibiotalare Torsion (TTT) > Talus lateral	46.7 mm	105.1 mm	172.6 mm		71.3 mm links	12.9 mm anterior	40.6 mm inferior
Ansichten > Eingaben Tibiotalare Torsion (TTT) > dist. Tibiavorderkante medial	55.3 mm	100.3 mm	166 mm		62.7 mm links	17.7 mm anterior	34 mm inferior
Ansichten > Eingaben Tibiotalare Torsion (TTT) > dist. Tibiavorderkante lateral	46.1 mm	105 mm	167.7 mm		71.9 mm links	13 mm anterior	35.7 mm inferior
Ansichten > Eingaben Tibia Torsionswinkel > Tibiaachse proximal	48.8 mm	112.5 mm	112.5 mm		69.2 mm links	5.5 mm anterior	19.5 mm superior
Ansichten > Eingaben Tibia Torsionswinkel > Tibiaachse distal	52.1 mm	109.6 mm	153.8 mm		65.9 mm links	8.4 mm anterior	21.8 mm inferior
Ansichten > Eingaben Tibia Torsionswinkel > prox. Tibiahinterkante medial	52.6 mm	127.6 mm	81.8 mm		65.4 mm links	9.6 mm posterior	50.2 mm superior
Ansichten > Eingaben Tibia Torsionswinkel > prox. Tibiahinterkante lateral	46.8 mm	130.2 mm	81.9 mm		71.2 mm links	12.2 mm posterior	50.1 mm superior
Ansichten > Eingaben Tibia Torsionswinkel > dist. Tibiavorderkante medial	55.3 mm	100.3 mm	166 mm		62.7 mm links	17.7 mm anterior	34 mm inferior
Ansichten > Eingaben Tibia Torsionswinkel > dist. Tibiavorderkante lateral	46.1 mm	105 mm	167.7 mm		71.9 mm links	13 mm anterior	35.7 mm inferior
Ansichten > Eingaben FTR (femorotibiale Rotation) proj. > Tibiaachse proximal	48.8 mm	112.5 mm	112.5 mm		69.2 mm links	5.5 mm anterior	19.5 mm superior
Ansichten > Eingaben FTR (femorotibiale Rotation) proj. > Tibiaachse distal	52.1 mm	109.6 mm	153.8 mm		65.9 mm links	8.4 mm anterior	21.8 mm inferior
Ansichten > Eingaben FTR (femorotibiale Rotation) proj. > prox. Tibiahinterkante medial	52.6 mm	127.6 mm	81.8 mm		65.4 mm links	9.6 mm posterior	50.2 mm superior
Ansichten > Eingaben FTR (femorotibiale Rotation) proj. > prox. Tibiahinterkante lateral	46.8 mm	130.2 mm	81.9 mm		71.2 mm links	12.2 mm posterior	50.1 mm superior
Ansichten > Eingaben FTR (femorotibiale Rotation) proj. > Kondyle medial	57.5 mm	131.2 mm	70.6 mm		60.5 mm links	13.2 mm posterior	61.4 mm superior
Ansichten > Eingaben FTR (femorotibiale Rotation) proj. > Kondyle lateral	46.1 mm	140.1 mm	73.2 mm		71.9 mm links	22.1 mm posterior	58.8 mm superior
Ansichten > Eingaben AT Winkel proj. > Kondyle medial	57.5 mm	131.2 mm	70.6 mm		60.5 mm links	13.2 mm posterior	61.4 mm superior
Ansichten > Eingaben AT Winkel proj. > Kondyle lateral	46.1 mm	140.1 mm	73.2 mm		71.9 mm links	22.1 mm posterior	58.8 mm superior
Ansichten > Eingaben AT Winkel proj. > Femurkopfmittelpunkt	100.9 mm	192.2 mm	36.1 mm		17.1 mm links	74.2 mm posterior	95.9 mm superior
Ansichten > Eingaben AT Winkel proj. > Femurachsenpunkt proximal	60.4 mm	153.5 mm	47.5 mm		57.6 mm links	35.5 mm posterior	84.5 mm superior
Ansichten > Eingaben AT Winkel proj. > Femurachsenpunkt distal	54.5 mm	145.3 mm	51 mm		63.5 mm links	27.3 mm posterior	81 mm superior
Ansichten > Eingaben AT Winkel proj. > Femur Hals Basis manuell	85.5 mm	187.7 mm	43.6 mm		32.5 mm links	69.7 mm posterior	88.4 mm superior
Ansichten > Eingaben AT Winkel proj. > Femur Hals Basis (ermittelt durch Proj. auf Ebene manuell)	93.9 mm	188.7 mm	38.7 mm		24.1 mm links	70.7 mm posterior	93.3 mm superior
Ansichten > Eingaben AT Winkel proj. > Lot von Femurkopfmittelpunk	6.9 mm	3.5 mm	2.7 mm	8.2 mm	6.9 mm links	3.5 mm anterior	2.7 mm inferior	8.2 mm
Ansichten > Eingaben AT Winkel proj. > Ebene manuell
Ansichten > Eingaben AT Winkel proj. > Punkte auf Kopf
Ansichten > Ansicht Werkzeuge varus valgus Tibia > tmp zur Definition der Senkrechten auf tibia vk und hk	50.5 mm	111 mm	133.1 mm		67.5 mm links	7 mm anterior	1.1 mm inferior
Ansichten > Ansicht Werkzeuge varus valgus Tibia > tmp proj. auf Ebene tibia coronar	50.5 mm	111 mm	133.1 mm		67.5 mm links	7 mm anterior	1.1 mm inferior
Ansichten > Ansicht Werkzeuge varus valgus Tibia > Tibiaachse proximal	48.8 mm	112.5 mm	112.5 mm		69.2 mm links	5.5 mm anterior	19.5 mm superior
Ansichten > Ansicht Werkzeuge varus valgus Tibia > Tibiaachse distal	52.1 mm	109.6 mm	153.8 mm		65.9 mm links	8.4 mm anterior	21.8 mm inferior
Ansichten > Ansicht Werkzeuge varus valgus Tibia > prox. Tibiahinterkante medial proj. auf Ebene tibia coronar (varus valgus)	47.6 mm	114.4 mm	75.3 mm		70.4 mm links	3.6 mm anterior	56.7 mm superior
Ansichten > Ansicht Werkzeuge varus valgus Tibia > prox. Tibiahinterkante medial (varus valgus)	52.1 mm	124 mm	75.7 mm		65.9 mm links	6 mm posterior	56.3 mm superior
Ansichten > Ansicht Werkzeuge varus valgus Tibia > prox. Tibiahinterkante lateral proj. auf Ebene tibia coronar (varus valgus)	37.8 mm	118.9 mm	75.1 mm		80.2 mm links	0.9 mm posterior	56.9 mm superior
Ansichten > Ansicht Werkzeuge varus valgus Tibia > prox. Tibiahinterkante lateral (varus valgus)	40.1 mm	124 mm	75.3 mm		77.9 mm links	6 mm posterior	56.7 mm superior
Ansichten > Ansicht Werkzeuge varus valgus Tibia > Ende der Verlängerung Senkrechte auf tibia vk (varus valgus)	48.9 mm	113.5 mm	83.2 mm		69.1 mm links	4.5 mm anterior	48.8 mm superior
Ansichten > Ansicht Werkzeuge varus valgus Tibia > Ende der Senkrechte auf tibia hk (varus valgus)	52.5 mm	112.1 mm	75.5 mm		65.5 mm links	5.9 mm anterior	56.5 mm superior
Ansichten > Ansicht Werkzeuge varus valgus Tibia > dist. Tibiavorderkante medial proj. auf Ebene tibia coronar (varus valgus)	56.5 mm	107.1 mm	166.3 mm		61.5 mm links	10.9 mm anterior	34.3 mm inferior
Ansichten > Ansicht Werkzeuge varus valgus Tibia > dist. Tibiavorderkante medial (varus valgus)	57 mm	108 mm	166.4 mm		61 mm links	10 mm anterior	34.4 mm inferior
Ansichten > Ansicht Werkzeuge varus valgus Tibia > dist. Tibiavorderkante lateral proj. auf Ebene tibia coronar (varus valgus)	50.3 mm	110 mm	166.7 mm		67.7 mm links	8 mm anterior	34.7 mm inferior
Ansichten > Ansicht Werkzeuge varus valgus Tibia > dist. Tibiavorderkante lateral (varus valgus)	49.7 mm	108.6 mm	166.6 mm		68.3 mm links	9.4 mm anterior	34.6 mm inferior
Ansichten > Ansicht Werkzeuge varus valgus Tibia > Verlängerung Senkrechte auf tibia vk (varus valgus)	1.5 mm	2.5 mm	49.9 mm	50 mm	1.5 mm links	2.5 mm posterior	49.9 mm superior	50 mm
Ansichten > Ansicht Werkzeuge varus valgus Tibia > Tibiaachse	3.4 mm	3 mm	41.3 mm	41.5 mm	3.4 mm links	3 mm posterior	41.3 mm superior	41.5 mm
Ansichten > Ansicht Werkzeuge varus valgus Tibia > Senkrechte auf dist. Tibiavorderkante in Ebene tibia coronar (varus valgus)	1 mm	1.6 mm	33.5 mm	33.5 mm	1 mm rechts	1.6 mm anterior	33.5 mm inferior	33.5 mm
Ansichten > Ansicht Werkzeuge varus valgus Tibia > Senkrecht auf prox. Tibiahinterkante in Ebene tibia coronar (varus valgus)	2 mm	1.1 mm	57.7 mm	57.7 mm	2 mm rechts	1.1 mm posterior	57.7 mm superior	57.7 mm
Ansichten > Ansicht Werkzeuge varus valgus Tibia > prox. Tibiahinterkante proj auf Ebene tibia coronar (varus valgus)	9.8 mm	4.5 mm	0.3 mm	10.8 mm	9.8 mm rechts	4.5 mm anterior	0.3 mm inferior	10.8 mm
Ansichten > Ansicht Werkzeuge varus valgus Tibia > prox. Tibiahinterkante (varus valgus)	11.9 mm	0 mm	0.4 mm	11.9 mm	11.9 mm rechts	0 mm	0.4 mm inferior	11.9 mm
Ansichten > Ansicht Werkzeuge varus valgus Tibia > dist. Tibiavorderkante proj. auf Ebene tibia coronar (varus valgus)	6.3 mm	2.9 mm	0.3 mm	6.9 mm	6.3 mm rechts	2.9 mm anterior	0.3 mm superior	6.9 mm
Ansichten > Ansicht Werkzeuge varus valgus Tibia > dist. Tibiavorderkante (varus valgus)	7.3 mm	0.7 mm	0.3 mm	7.3 mm	7.3 mm rechts	0.7 mm anterior	0.3 mm superior	7.3 mm
Ansichten > Ansicht Werkzeuge varus valgus Tibia > varus valgus Tibia proj.	3.8 °	1.7 °	93.5 °	4.1 °	3.8 °	1.7 °	93.5 °	4.1 °
Ansichten > Ansicht Werkzeuge varus valgus Tibia > Tibia coronar
Ansichten > Ansicht Werkzeuge varus valgus Tibia > ks tibia prox.
Ansichten > Ansicht Werkzeuge varus valgus Femur > Kondyle medial proj. auf Ebene Femur coronar	51.8 mm	128.6 mm	54.8 mm		66.2 mm links	10.6 mm posterior	77.2 mm superior
Ansichten > Ansicht Werkzeuge varus valgus Femur > Kondyle medial	57.5 mm	131.2 mm	70.6 mm		60.5 mm links	13.2 mm posterior	61.4 mm superior
Ansichten > Ansicht Werkzeuge varus valgus Femur > Kondyle lateral proj auf Ebene Femur coronar	40.4 mm	137.4 mm	57.4 mm		77.6 mm links	19.4 mm posterior	74.6 mm superior
Ansichten > Ansicht Werkzeuge varus valgus Femur > Kondyle lateral	46.1 mm	140.1 mm	73.2 mm		71.9 mm links	22.1 mm posterior	58.8 mm superior
Ansichten > Ansicht Werkzeuge varus valgus Femur > Femurachsenpunkt proximal	60.4 mm	153.5 mm	47.5 mm		57.6 mm links	35.5 mm posterior	84.5 mm superior
Ansichten > Ansicht Werkzeuge varus valgus Femur > Femurachsenpunkt distal	54.5 mm	145.3 mm	51 mm		63.5 mm links	27.3 mm posterior	81 mm superior
Ansichten > Ansicht Werkzeuge varus valgus Femur > Femur prox. proj. auf Ebene Femur coronar	60.4 mm	153.5 mm	47.5 mm		57.6 mm links	35.5 mm posterior	84.5 mm superior
Ansichten > Ansicht Werkzeuge varus valgus Femur > Endpunkt Verlängerung der Senkrechten auf Kondylenachse	81.1 mm	184.4 mm	34.9 mm		36.9 mm links	66.4 mm posterior	97.1 mm superior
Ansichten > Ansicht Werkzeuge varus valgus Femur > Endpunkt Senkrechte auf Kondylenachse	46.1 mm	133 mm	56.1 mm		71.9 mm links	15 mm posterior	75.9 mm superior
Ansichten > Ansicht Werkzeuge varus valgus Femur > Verlängerung der Senkrechten auf Kondylenachse	26.6 mm	39.1 mm	16.1 mm	50 mm	26.6 mm rechts	39.1 mm posterior	16.1 mm superior	50 mm
Ansichten > Ansicht Werkzeuge varus valgus Femur > Senkrechte auf Kondylenachse	8.4 mm	12.3 mm	5.1 mm	15.7 mm	8.4 mm links	12.3 mm anterior	5.1 mm inferior	15.7 mm
Ansichten > Ansicht Werkzeuge varus valgus Femur > Kondylenachse proj. auf Ebene Femur coronar	11.4 mm	8.8 mm	2.6 mm	14.7 mm	11.4 mm links	8.8 mm posterior	2.6 mm inferior	14.7 mm
Ansichten > Ansicht Werkzeuge varus valgus Femur > Kondylenachse	11.4 mm	8.8 mm	2.6 mm	14.7 mm	11.4 mm links	8.8 mm posterior	2.6 mm inferior	14.7 mm
Ansichten > Ansicht Werkzeuge varus valgus Femur > Femurachse proj. auf Ebene Femur coronar
Ansichten > Ansicht Werkzeuge varus valgus Femur > Femurachse	5.9 mm	8.2 mm	3.5 mm	10.7 mm	5.9 mm rechts	8.2 mm posterior	3.5 mm superior	10.7 mm
Ansichten > Ansicht Werkzeuge varus valgus Femur > varus valgus Femur proj.	0.5 °	0.6 °	1.3 °	1.3 °	0.5 °	0.6 °	1.3 °	1.3 °
Ansichten > Ansicht Werkzeuge varus valgus Femur > Femur coronar
Ansichten > Ansicht Werkzeuge varus valgus Femur > ks femur
Ansichten > Ansicht Werkzeuge Torsionswinkel Tibia > Tibiaachse proximal	48.8 mm	112.5 mm	112.5 mm		69.2 mm links	5.5 mm anterior	19.5 mm superior
Ansichten > Ansicht Werkzeuge Torsionswinkel Tibia > Tibiaachse distal	52.1 mm	109.6 mm	153.8 mm		65.9 mm links	8.4 mm anterior	21.8 mm inferior
Ansichten > Ansicht Werkzeuge Torsionswinkel Tibia > prox. Tibiahinterkante medial proj. auf Ebene Tibia axial	58.5 mm	122.3 mm	154.2 mm		59.5 mm links	4.3 mm posterior	22.2 mm inferior
Ansichten > Ansicht Werkzeuge Torsionswinkel Tibia > prox. Tibiahinterkante medial	52.6 mm	127.6 mm	81.8 mm		65.4 mm links	9.6 mm posterior	50.2 mm superior
Ansichten > Ansicht Werkzeuge Torsionswinkel Tibia > prox. Tibiahinterkante lateral proj. auf Ebene Tibia axial	52.8 mm	124.9 mm	154.8 mm		65.2 mm links	6.9 mm posterior	22.8 mm inferior
Ansichten > Ansicht Werkzeuge Torsionswinkel Tibia > prox. Tibiahinterkante lateral	46.8 mm	130.2 mm	81.9 mm		71.2 mm links	12.2 mm posterior	50.1 mm superior
Ansichten > Ansicht Werkzeuge Torsionswinkel Tibia > dist. Tibiavorderkante medial proj. auf Ebene Tibia axial	54.2 mm	101.3 mm	153 mm		63.8 mm links	16.7 mm anterior	21 mm inferior
Ansichten > Ansicht Werkzeuge Torsionswinkel Tibia > dist. Tibiavorderkante medial	55.3 mm	100.3 mm	166 mm		62.7 mm links	17.7 mm anterior	34 mm inferior
Ansichten > Ansicht Werkzeuge Torsionswinkel Tibia > dist. Tibiavorderkante lateral proj. auf Ebene Tibia axial	45 mm	105.9 mm	154.1 mm		73 mm links	12.1 mm anterior	22.1 mm inferior
Ansichten > Ansicht Werkzeuge Torsionswinkel Tibia > dist. Tibiavorderkante lateral	46.1 mm	105 mm	167.7 mm		71.9 mm links	13 mm anterior	35.7 mm inferior
Ansichten > Ansicht Werkzeuge Torsionswinkel Tibia > prox. Tibiahinterkante proj. auf Ebene Tibia axial	5.8 mm	2.6 mm	0.7 mm	6.4 mm	5.8 mm rechts	2.6 mm anterior	0.7 mm superior	6.4 mm
Ansichten > Ansicht Werkzeuge Torsionswinkel Tibia > prox. Tibiahinterkante	5.8 mm	2.7 mm	0.1 mm	6.4 mm	5.8 mm rechts	2.7 mm anterior	0.1 mm superior	6.4 mm
Ansichten > Ansicht Werkzeuge Torsionswinkel Tibia > dist. Tibiavorderkante proj. auf Ebene Tibia axial	9.2 mm	4.7 mm	1.1 mm	10.4 mm	9.2 mm rechts	4.7 mm anterior	1.1 mm superior	10.4 mm
Ansichten > Ansicht Werkzeuge Torsionswinkel Tibia > dist. Tibiavorderkante	9.2 mm	4.6 mm	1.7 mm	10.4 mm	9.2 mm rechts	4.6 mm anterior	1.7 mm superior	10.4 mm
Ansichten > Ansicht Werkzeuge Torsionswinkel Tibia > Torsionswinkel proj. auf Ebene Tibia axial	0.2 °	0.9 °	2.3 °	2.3 °	0.2 °	0.9 °	2.3 °	2.3 °
Ansichten > Ansicht Werkzeuge Torsionswinkel Tibia > Tibia axial
Ansichten > Ansicht Werkzeuge Torsionswinkel Tibia > ks tibia prox.
Ansichten > Ansicht Werkzeuge Tibiotalare Torsion (TTT) > Tibiaachse proximal	48.8 mm	112.5 mm	112.5 mm		69.2 mm links	5.5 mm anterior	19.5 mm superior
Ansichten > Ansicht Werkzeuge Tibiotalare Torsion (TTT) > Tibiaachse distal	52.1 mm	109.6 mm	153.8 mm		65.9 mm links	8.4 mm anterior	21.8 mm inferior
Ansichten > Ansicht Werkzeuge Tibiotalare Torsion (TTT) > Talus medial proj. auf Ebene Tibia axial	52.2 mm	102.9 mm	153.3 mm		65.8 mm links	15.1 mm anterior	21.3 mm inferior
Ansichten > Ansicht Werkzeuge Tibiotalare Torsion (TTT) > Talus medial	53.7 mm	101.6 mm	171.4 mm		64.3 mm links	16.4 mm anterior	39.4 mm inferior
Ansichten > Ansicht Werkzeuge Tibiotalare Torsion (TTT) > Talus lateral proj. auf Ebene Tibia axial	45.2 mm	106.5 mm	154.1 mm		72.8 mm links	11.5 mm anterior	22.1 mm inferior
Ansichten > Ansicht Werkzeuge Tibiotalare Torsion (TTT) > Talus lateral	46.7 mm	105.1 mm	172.6 mm		71.3 mm links	12.9 mm anterior	40.6 mm inferior
Ansichten > Ansicht Werkzeuge Tibiotalare Torsion (TTT) > dist. Tibiavorderkante medial proj. auf Ebene Tibia axial	54.2 mm	101.3 mm	153 mm		63.8 mm links	16.7 mm anterior	21 mm inferior
Ansichten > Ansicht Werkzeuge Tibiotalare Torsion (TTT) > dist. Tibiavorderkante medial	55.3 mm	100.3 mm	166 mm		62.7 mm links	17.7 mm anterior	34 mm inferior
Ansichten > Ansicht Werkzeuge Tibiotalare Torsion (TTT) > dist. Tibiavorderkante lateral proj. auf Ebene Tibia axial	45 mm	105.9 mm	154.1 mm		73 mm links	12.1 mm anterior	22.1 mm inferior
Ansichten > Ansicht Werkzeuge Tibiotalare Torsion (TTT) > dist. Tibiavorderkante lateral	46.1 mm	105 mm	167.7 mm		71.9 mm links	13 mm anterior	35.7 mm inferior
Ansichten > Ansicht Werkzeuge Tibiotalare Torsion (TTT) > Talusachse proj. auf Ebene Tibia axial	7 mm	3.6 mm	0.8 mm	7.9 mm	7 mm links	3.6 mm posterior	0.8 mm inferior	7.9 mm
Ansichten > Ansicht Werkzeuge Tibiotalare Torsion (TTT) > dist. Tibiavorderkante proj. auf Ebene Tibia axial	9.2 mm	4.7 mm	1.1 mm	10.4 mm	9.2 mm rechts	4.7 mm anterior	1.1 mm superior	10.4 mm
Ansichten > Ansicht Werkzeuge Tibiotalare Torsion (TTT) > Tibiotalare Torsion (TTT) proj.	0 °	0.1 °	0.2 °	0.2 °	0 °	0.1 °	0.2 °	0.2 °
Ansichten > Ansicht Werkzeuge Tibiotalare Torsion (TTT) > Tibia axial
Ansichten > Ansicht Werkzeuge Tibiotalare Torsion (TTT) > ks tibia prox.
Ansichten > Ansicht Werkzeuge FTR > prox. Tibiahinterkante medial proj. auf Ebene Tibia axial	58.5 mm	122.3 mm	154.2 mm		59.5 mm links	4.3 mm posterior	22.2 mm inferior
Ansichten > Ansicht Werkzeuge FTR > prox. Tibiahinterkante medial	52.6 mm	127.6 mm	81.8 mm		65.4 mm links	9.6 mm posterior	50.2 mm superior
Ansichten > Ansicht Werkzeuge FTR > prox. Tibiahinterkante lateral proj. auf Ebene Tibia axial	52.8 mm	124.9 mm	154.8 mm		65.2 mm links	6.9 mm posterior	22.8 mm inferior
Ansichten > Ansicht Werkzeuge FTR > prox. Tibiahinterkante lateral	46.8 mm	130.2 mm	81.9 mm		71.2 mm links	12.2 mm posterior	50.1 mm superior
Ansichten > Ansicht Werkzeuge FTR > Kondyle medial proj. auf Ebene Tibia axial	64.3 mm	125.2 mm	153.9 mm		53.7 mm links	7.2 mm posterior	21.9 mm inferior
Ansichten > Ansicht Werkzeuge FTR > Kondyle medial	57.5 mm	131.2 mm	70.6 mm		60.5 mm links	13.2 mm posterior	61.4 mm superior
Ansichten > Ansicht Werkzeuge FTR > Kondyle lateral proj auf Ebene Tibia axial	52.8 mm	134.1 mm	155.5 mm		65.2 mm links	16.1 mm posterior	23.5 mm inferior
Ansichten > Ansicht Werkzeuge FTR > Kondyle lateral	46.1 mm	140.1 mm	73.2 mm		71.9 mm links	22.1 mm posterior	58.8 mm superior
Ansichten > Ansicht Werkzeuge FTR > prox. Tibiahinterkante proj. auf Ebene Tibia axial	5.8 mm	2.6 mm	0.7 mm	6.4 mm	5.8 mm rechts	2.6 mm anterior	0.7 mm superior	6.4 mm
Ansichten > Ansicht Werkzeuge FTR > prox. Tibiahinterkante	5.8 mm	2.7 mm	0.1 mm	6.4 mm	5.8 mm rechts	2.7 mm anterior	0.1 mm superior	6.4 mm
Ansichten > Ansicht Werkzeuge FTR > Kondylenachse	11.4 mm	8.8 mm	2.6 mm	14.7 mm	11.4 mm links	8.8 mm posterior	2.6 mm inferior	14.7 mm
Ansichten > Ansicht Werkzeuge FTR > Kondyle proj. auf Ebene Tibia axial	11.5 mm	8.9 mm	1.6 mm	14.6 mm	11.5 mm links	8.9 mm posterior	1.6 mm inferior	14.6 mm
Ansichten > Ansicht Werkzeuge FTR > FTR (femorotibial Rotation) proj.	1.3 °	4.1 °	13.3 °	13.2 °	1.3 °	4.1 °	13.3 °	13.2 °
Ansichten > Ansicht Werkzeuge FTR > Tibia axial
Ansichten > Ansicht Werkzeuge FTR > ks tibia prox.
Ansichten > Ansicht Werkzeuge AT-Winkel (best. mittels Ebene) > TMP B	78.6 mm	142.4 mm	52.1 mm		39.4 mm links	24.4 mm posterior	79.9 mm superior
Ansichten > Ansicht Werkzeuge AT-Winkel (best. mittels Ebene) > tmp A	74 mm	146.8 mm	54.6 mm		44 mm links	28.8 mm posterior	77.4 mm superior
Ansichten > Ansicht Werkzeuge AT-Winkel (best. mittels Ebene) > TMP6	81.5 mm	140.2 mm	51.8 mm		36.5 mm links	22.2 mm posterior	80.2 mm superior
Ansichten > Ansicht Werkzeuge AT-Winkel (best. mittels Ebene) > TMP5	106.8 mm	200.4 mm	32.6 mm		11.2 mm links	82.4 mm posterior	99.4 mm superior
Ansichten > Ansicht Werkzeuge AT-Winkel (best. mittels Ebene) > Kondyle medial	57.5 mm	131.2 mm	70.6 mm		60.5 mm links	13.2 mm posterior	61.4 mm superior
Ansichten > Ansicht Werkzeuge AT-Winkel (best. mittels Ebene) > Kondyle lateral	46.1 mm	140.1 mm	73.2 mm		71.9 mm links	22.1 mm posterior	58.8 mm superior
Ansichten > Ansicht Werkzeuge AT-Winkel (best. mittels Ebene) > Femurkopfmittelpunkt	100.9 mm	192.2 mm	36.1 mm		17.1 mm links	74.2 mm posterior	95.9 mm superior
Ansichten > Ansicht Werkzeuge AT-Winkel (best. mittels Ebene) > Femurachsenpunkt proximal	60.4 mm	153.5 mm	47.5 mm		57.6 mm links	35.5 mm posterior	84.5 mm superior
Ansichten > Ansicht Werkzeuge AT-Winkel (best. mittels Ebene) > Femurachsenpunkt distal	54.5 mm	145.3 mm	51 mm		63.5 mm links	27.3 mm posterior	81 mm superior
Ansichten > Ansicht Werkzeuge AT-Winkel (best. mittels Ebene) > Femur Hals Basis manuell Pro	62.7 mm	155.8 mm	57.1 mm		55.3 mm links	37.8 mm posterior	74.9 mm superior
Ansichten > Ansicht Werkzeuge AT-Winkel (best. mittels Ebene) > Femur Hals Basis manuell	85.5 mm	187.7 mm	43.6 mm		32.5 mm links	69.7 mm posterior	88.4 mm superior
Ansichten > Ansicht Werkzeuge AT-Winkel (best. mittels Ebene) > Femur Hals Basis (ermittelt durch Proj. auf Ebene manuell)	93.9 mm	188.7 mm	38.7 mm		24.1 mm links	70.7 mm posterior	93.3 mm superior
Ansichten > Ansicht Werkzeuge AT-Winkel (best. mittels Ebene) > Femur Hals Basis (Ebene) proj. auf Ebene Femur axial	67.4 mm	151.5 mm	54.5 mm		50.6 mm links	33.5 mm posterior	77.5 mm superior
Ansichten > Ansicht Werkzeuge AT-Winkel (best. mittels Ebene) > AxPro_Kopfszentrum	70.3 mm	149.3 mm	54.3 mm		47.7 mm links	31.3 mm posterior	77.7 mm superior
Ansichten > Ansicht Werkzeuge AT-Winkel (best. mittels Ebene) > AxPro_Kondyle medial	71.9 mm	151.4 mm	62 mm		46.1 mm links	33.4 mm posterior	70 mm superior
Ansichten > Ansicht Werkzeuge AT-Winkel (best. mittels Ebene) > AxPro_Kondyle lateral	60.6 mm	160.5 mm	64.5 mm		57.4 mm links	42.5 mm posterior	67.5 mm superior
Ansichten > Ansicht Werkzeuge AT-Winkel (best. mittels Ebene) > Neue Linie 31	11.3 mm	9.1 mm	2.5 mm	14.7 mm	11.3 mm rechts	9.1 mm anterior	2.5 mm superior	14.7 mm
Ansichten > Ansicht Werkzeuge AT-Winkel (best. mittels Ebene) > Kopfzentrum - Femur Hals Basis (manuell) Linie	15.4 mm	4.5 mm	7.5 mm	17.7 mm	15.4 mm links	4.5 mm anterior	7.5 mm inferior	17.7 mm
Ansichten > Ansicht Werkzeuge AT-Winkel (best. mittels Ebene) > Kopfzentrum - Femur Hals Basis (durch Ebene) Linie	6.9 mm	3.5 mm	2.7 mm	8.2 mm	6.9 mm links	3.5 mm anterior	2.7 mm inferior	8.2 mm
Ansichten > Ansicht Werkzeuge AT-Winkel (best. mittels Ebene) > Kondyle_Femur Hals Basis Prox	11.3 mm	9.1 mm	2.5 mm	14.7 mm	11.3 mm rechts	9.1 mm anterior	2.5 mm superior	14.7 mm
Ansichten > Ansicht Werkzeuge AT-Winkel (best. mittels Ebene) > Kondyle_AxPro_Kopfzentrum	11.3 mm	9.1 mm	2.5 mm	14.7 mm	11.3 mm rechts	9.1 mm anterior	2.5 mm superior	14.7 mm
Ansichten > Ansicht Werkzeuge AT-Winkel (best. mittels Ebene) > Femurachse Kopfzentrum	5.9 mm	8.2 mm	3.5 mm	10.7 mm	5.9 mm rechts	8.2 mm posterior	3.5 mm superior	10.7 mm
Ansichten > Ansicht Werkzeuge AT-Winkel (best. mittels Ebene) > Femurachse	5.9 mm	8.2 mm	3.5 mm	10.7 mm	5.9 mm rechts	8.2 mm posterior	3.5 mm superior	10.7 mm
Ansichten > Ansicht Werkzeuge AT-Winkel (best. mittels Ebene) > AxPro_Kondyle	11.3 mm	9.1 mm	2.5 mm	14.7 mm	11.3 mm rechts	9.1 mm anterior	2.5 mm superior	14.7 mm
Ansichten > Ansicht Werkzeuge AT-Winkel (best. mittels Ebene) > Winkel Schenkelhalsachse Femurachse (mittels Ebene manuell)	166.7 °	178.5 °	153.2 °	153.3 °	166.7 °	178.5 °	153.2 °	153.3 °
Ansichten > Ansicht Werkzeuge AT-Winkel (best. mittels Ebene) > Winkel Schenkelhalsachse Femurachse (Femur Hals Basis manuell definiert)	162.7 °	178.7 °	142.6 °	142.2 °	162.7 °	178.7 °	142.6 °	142.2 °
Ansichten > Ansicht Werkzeuge AT-Winkel (best. mittels Ebene) > Antetorsionswinkel korrigiert	7 °	8 °	1.9 °	5.7 °	7 °	8 °	1.9 °	5.7 °
Ansichten > Ansicht Werkzeuge AT-Winkel (best. mittels Ebene) > Antetorsionswinkel (über Ebene manuell bestimmt) proj	5.9 °	7.8 °	1.6 °	5 °	5.9 °	7.8 °	1.6 °	5 °
Ansichten > Ansicht Werkzeuge AT-Winkel (best. mittels Ebene) > Antetorsionswinkel (Femur Hals Basis manuell) proj	8 °	7.9 °	2.2 °	6.3 °	8 °	7.9 °	2.2 °	6.3 °
Ansichten > Ansicht Werkzeuge AT-Winkel (best. mittels Ebene) > Femur axial
Ansichten > Ansicht Werkzeuge AT-Winkel (best. mittels Ebene) > Ebene manuell
Ansichten > Ansicht Werkzeuge AT-Winkel (best. mittels Ebene) > ks femur
Ansichten > Ansicht Werkzeuge AT-Winkel (best. mittels Ebene) > Kopie ks femur
Ansichten > Ansicht Werkzeuge AT-Winkel (best. mittels Ebene) > Punkte auf Kopf
Werkzeuge > Punkte > tmp zur Definition der Senkrechten auf tibia vk und hk	50.5 mm	111 mm	133.1 mm		67.5 mm links	7 mm anterior	1.1 mm inferior
Werkzeuge > Punkte > tmp proj. auf Ebene tibia coronar	50.5 mm	111 mm	133.1 mm		67.5 mm links	7 mm anterior	1.1 mm inferior
Werkzeuge > Punkte > TMP B	78.6 mm	142.4 mm	52.1 mm		39.4 mm links	24.4 mm posterior	79.9 mm superior
Werkzeuge > Punkte > tmp A	74 mm	146.8 mm	54.6 mm		44 mm links	28.8 mm posterior	77.4 mm superior
Werkzeuge > Punkte > TMP6	81.5 mm	140.2 mm	51.8 mm		36.5 mm links	22.2 mm posterior	80.2 mm superior
Werkzeuge > Punkte > TMP5	106.8 mm	200.4 mm	32.6 mm		11.2 mm links	82.4 mm posterior	99.4 mm superior
Werkzeuge > Punkte > Tibiaachse proximal	48.8 mm	112.5 mm	112.5 mm		69.2 mm links	5.5 mm anterior	19.5 mm superior
Werkzeuge > Punkte > Tibiaachse distal	52.1 mm	109.6 mm	153.8 mm		65.9 mm links	8.4 mm anterior	21.8 mm inferior
Werkzeuge > Punkte > Talus medial proj. auf Ebene Tibia axial	52.2 mm	102.9 mm	153.3 mm		65.8 mm links	15.1 mm anterior	21.3 mm inferior
Werkzeuge > Punkte > Talus medial	53.7 mm	101.6 mm	171.4 mm		64.3 mm links	16.4 mm anterior	39.4 mm inferior
Werkzeuge > Punkte > Talus lateral proj. auf Ebene Tibia axial	45.2 mm	106.5 mm	154.1 mm		72.8 mm links	11.5 mm anterior	22.1 mm inferior
Werkzeuge > Punkte > Talus lateral	46.7 mm	105.1 mm	172.6 mm		71.3 mm links	12.9 mm anterior	40.6 mm inferior
Werkzeuge > Punkte > prox. Tibiahinterkante medial proj. auf Ebene tibia coronar (varus valgus)	47.6 mm	114.4 mm	75.3 mm		70.4 mm links	3.6 mm anterior	56.7 mm superior
Werkzeuge > Punkte > prox. Tibiahinterkante medial proj. auf Ebene tibia coronar	46.7 mm	114.6 mm	81.3 mm		71.3 mm links	3.4 mm anterior	50.7 mm superior
Werkzeuge > Punkte > prox. Tibiahinterkante medial proj. auf Ebene Tibia axial	58.5 mm	122.3 mm	154.2 mm		59.5 mm links	4.3 mm posterior	22.2 mm inferior
Werkzeuge > Punkte > prox. Tibiahinterkante medial (varus valgus)	52.1 mm	124 mm	75.7 mm		65.9 mm links	6 mm posterior	56.3 mm superior
Werkzeuge > Punkte > prox. Tibiahinterkante medial	52.6 mm	127.6 mm	81.8 mm		65.4 mm links	9.6 mm posterior	50.2 mm superior
Werkzeuge > Punkte > prox. Tibiahinterkante lateral proj. auf Ebene tibia coronar (varus valgus)	37.8 mm	118.9 mm	75.1 mm		80.2 mm links	0.9 mm posterior	56.9 mm superior
Werkzeuge > Punkte > prox. Tibiahinterkante lateral proj. auf Ebene tibia coronar	40.9 mm	117.3 mm	81.5 mm		77.1 mm links	0.7 mm anterior	50.5 mm superior
Werkzeuge > Punkte > prox. Tibiahinterkante lateral proj. auf Ebene Tibia axial	52.8 mm	124.9 mm	154.8 mm		65.2 mm links	6.9 mm posterior	22.8 mm inferior
Werkzeuge > Punkte > prox. Tibiahinterkante lateral (varus valgus)	40.1 mm	124 mm	75.3 mm		77.9 mm links	6 mm posterior	56.7 mm superior
Werkzeuge > Punkte > prox. Tibiahinterkante lateral	46.8 mm	130.2 mm	81.9 mm		71.2 mm links	12.2 mm posterior	50.1 mm superior
Werkzeuge > Punkte > Kondyle medial proj. auf Ebene Tibia axial	64.3 mm	125.2 mm	153.9 mm		53.7 mm links	7.2 mm posterior	21.9 mm inferior
Werkzeuge > Punkte > Kondyle medial proj. auf Ebene Femur coronar	51.8 mm	128.6 mm	54.8 mm		66.2 mm links	10.6 mm posterior	77.2 mm superior
Werkzeuge > Punkte > Kondyle medial	57.5 mm	131.2 mm	70.6 mm		60.5 mm links	13.2 mm posterior	61.4 mm superior
Werkzeuge > Punkte > Kondyle lateral proj auf Ebene Tibia axial	52.8 mm	134.1 mm	155.5 mm		65.2 mm links	16.1 mm posterior	23.5 mm inferior
Werkzeuge > Punkte > Kondyle lateral proj auf Ebene Femur coronar	40.4 mm	137.4 mm	57.4 mm		77.6 mm links	19.4 mm posterior	74.6 mm superior
Werkzeuge > Punkte > Kondyle lateral	46.1 mm	140.1 mm	73.2 mm		71.9 mm links	22.1 mm posterior	58.8 mm superior
Werkzeuge > Punkte > Femurkopfmittelpunkt	100.9 mm	192.2 mm	36.1 mm		17.1 mm links	74.2 mm posterior	95.9 mm superior
Werkzeuge > Punkte > Femurachsenpunkt proximal	60.4 mm	153.5 mm	47.5 mm		57.6 mm links	35.5 mm posterior	84.5 mm superior
Werkzeuge > Punkte > Femurachsenpunkt distal	54.5 mm	145.3 mm	51 mm		63.5 mm links	27.3 mm posterior	81 mm superior
Werkzeuge > Punkte > Femur prox. proj. auf Ebene Femur coronar	60.4 mm	153.5 mm	47.5 mm		57.6 mm links	35.5 mm posterior	84.5 mm superior
Werkzeuge > Punkte > Femur Hals Basis proj. auf Ebene Femur coronar	91.1 mm	187.4 mm	30.8 mm		26.9 mm links	69.4 mm posterior	101.2 mm superior
Werkzeuge > Punkte > Femur Hals Basis manuell Pro	62.7 mm	155.8 mm	57.1 mm		55.3 mm links	37.8 mm posterior	74.9 mm superior
Werkzeuge > Punkte > Femur Hals Basis manuell	85.5 mm	187.7 mm	43.6 mm		32.5 mm links	69.7 mm posterior	88.4 mm superior
Werkzeuge > Punkte > Femur Hals Basis (ermittelt durch Proj. auf Ebene manuell)	93.9 mm	188.7 mm	38.7 mm		24.1 mm links	70.7 mm posterior	93.3 mm superior
Werkzeuge > Punkte > Femur Hals Basis (Ebene) proj. auf Ebene Femur axial	67.4 mm	151.5 mm	54.5 mm		50.6 mm links	33.5 mm posterior	77.5 mm superior
Werkzeuge > Punkte > Endpunkt Verlängerung der Senkrechten auf Kondylenachse	81.1 mm	184.4 mm	34.9 mm		36.9 mm links	66.4 mm posterior	97.1 mm superior
Werkzeuge > Punkte > Endpunkt Senkrechte auf Kondylenachse	46.1 mm	133 mm	56.1 mm		71.9 mm links	15 mm posterior	75.9 mm superior
Werkzeuge > Punkte > Ende der Verlängerung Senkrechte auf tibia vk (varus valgus)	48.9 mm	113.5 mm	83.2 mm		69.1 mm links	4.5 mm anterior	48.8 mm superior
Werkzeuge > Punkte > Ende der Senkrechte auf tibia hk (varus valgus)	52.5 mm	112.1 mm	75.5 mm		65.5 mm links	5.9 mm anterior	56.5 mm superior
Werkzeuge > Punkte > dist. Tibiavorderkante medial proj. auf Ebene tibia coronar (varus valgus)	56.5 mm	107.1 mm	166.3 mm		61.5 mm links	10.9 mm anterior	34.3 mm inferior
Werkzeuge > Punkte > dist. Tibiavorderkante medial proj. auf Ebene tibia coronar	58.1 mm	106.4 mm	166.2 mm		59.9 mm links	11.6 mm anterior	34.2 mm inferior
Werkzeuge > Punkte > dist. Tibiavorderkante medial proj. auf Ebene Tibia axial	54.2 mm	101.3 mm	153 mm		63.8 mm links	16.7 mm anterior	21 mm inferior
Werkzeuge > Punkte > dist. Tibiavorderkante medial (varus valgus)	57 mm	108 mm	166.4 mm		61 mm links	10 mm anterior	34.4 mm inferior
Werkzeuge > Punkte > dist. Tibiavorderkante medial	55.3 mm	100.3 mm	166 mm		62.7 mm links	17.7 mm anterior	34 mm inferior
Werkzeuge > Punkte > dist. Tibiavorderkante lateral proj. auf Ebene tibia coronar (varus valgus)	50.3 mm	110 mm	166.7 mm		67.7 mm links	8 mm anterior	34.7 mm inferior
Werkzeuge > Punkte > dist. Tibiavorderkante lateral proj. auf Ebene tibia coronar	48.7 mm	110.6 mm	167.9 mm		69.3 mm links	7.4 mm anterior	35.9 mm inferior
Werkzeuge > Punkte > dist. Tibiavorderkante lateral proj. auf Ebene Tibia axial	45 mm	105.9 mm	154.1 mm		73 mm links	12.1 mm anterior	22.1 mm inferior
Werkzeuge > Punkte > dist. Tibiavorderkante lateral (varus valgus)	49.7 mm	108.6 mm	166.6 mm		68.3 mm links	9.4 mm anterior	34.6 mm inferior
Werkzeuge > Punkte > dist. Tibiavorderkante lateral	46.1 mm	105 mm	167.7 mm		71.9 mm links	13 mm anterior	35.7 mm inferior
Werkzeuge > Punkte > AxPro_Kopfszentrum	70.3 mm	149.3 mm	54.3 mm		47.7 mm links	31.3 mm posterior	77.7 mm superior
Werkzeuge > Punkte > AxPro_Kondyle medial	71.9 mm	151.4 mm	62 mm		46.1 mm links	33.4 mm posterior	70 mm superior
Werkzeuge > Punkte > AxPro_Kondyle lateral	60.6 mm	160.5 mm	64.5 mm		57.4 mm links	42.5 mm posterior	67.5 mm superior
Werkzeuge > Linien > Verlängerung Senkrechte auf tibia vk (varus valgus)	1.5 mm	2.5 mm	49.9 mm	50 mm	1.5 mm links	2.5 mm posterior	49.9 mm superior	50 mm
Werkzeuge > Linien > Verlängerung der Senkrechten auf Kondylenachse	26.6 mm	39.1 mm	16.1 mm	50 mm	26.6 mm rechts	39.1 mm posterior	16.1 mm superior	50 mm
Werkzeuge > Linien > transkondyläre Achse	11.4 mm	8.8 mm	2.6 mm	14.7 mm	11.4 mm rechts	8.8 mm anterior	2.6 mm superior	14.7 mm
Werkzeuge > Linien > Tibiaachse	3.4 mm	3 mm	41.3 mm	41.5 mm	3.4 mm links	3 mm posterior	41.3 mm superior	41.5 mm
Werkzeuge > Linien > Talusachse proj. auf Ebene Tibia axial	7 mm	3.6 mm	0.8 mm	7.9 mm	7 mm links	3.6 mm posterior	0.8 mm inferior	7.9 mm
Werkzeuge > Linien > Senkrechte auf Kondylenachse	8.4 mm	12.3 mm	5.1 mm	15.7 mm	8.4 mm links	12.3 mm anterior	5.1 mm inferior	15.7 mm
Werkzeuge > Linien > Senkrechte auf dist. Tibiavorderkante in Ebene tibia coronar (varus valgus)	1 mm	1.6 mm	33.5 mm	33.5 mm	1 mm rechts	1.6 mm anterior	33.5 mm inferior	33.5 mm
Werkzeuge > Linien > Senkrecht auf prox. Tibiahinterkante in Ebene tibia coronar (varus valgus)	2 mm	1.1 mm	57.7 mm	57.7 mm	2 mm rechts	1.1 mm posterior	57.7 mm superior	57.7 mm
Werkzeuge > Linien > prox. Tibiahinterkante proj. auf Ebene Tibia axial	5.8 mm	2.6 mm	0.7 mm	6.4 mm	5.8 mm rechts	2.6 mm anterior	0.7 mm superior	6.4 mm
Werkzeuge > Linien > prox. Tibiahinterkante proj auf Ebene tibia coronar (varus valgus)	9.8 mm	4.5 mm	0.3 mm	10.8 mm	9.8 mm rechts	4.5 mm anterior	0.3 mm inferior	10.8 mm
Werkzeuge > Linien > prox. Tibiahinterkante proj auf Ebene tibia coronar	5.8 mm	2.7 mm	0.1 mm	6.4 mm	5.8 mm rechts	2.7 mm anterior	0.1 mm superior	6.4 mm
Werkzeuge > Linien > prox. Tibiahinterkante (varus valgus)	11.9 mm	0 mm	0.4 mm	11.9 mm	11.9 mm rechts	0 mm	0.4 mm inferior	11.9 mm
Werkzeuge > Linien > prox. Tibiahinterkante	5.8 mm	2.7 mm	0.1 mm	6.4 mm	5.8 mm rechts	2.7 mm anterior	0.1 mm superior	6.4 mm
Werkzeuge > Linien > prox. femorale Längsachse	25.1 mm	34.2 mm	4 mm	42.7 mm	25.1 mm rechts	34.2 mm posterior	4 mm superior	42.7 mm
Werkzeuge > Linien > Neue Linie 31	11.3 mm	9.1 mm	2.5 mm	14.7 mm	11.3 mm rechts	9.1 mm anterior	2.5 mm superior	14.7 mm
Werkzeuge > Linien > Lot von Femurkopfmittelpunk	6.9 mm	3.5 mm	2.7 mm	8.2 mm	6.9 mm links	3.5 mm anterior	2.7 mm inferior	8.2 mm
Werkzeuge > Linien > Kopfzentrum - Femur Hals Basis (manuell) Linie	15.4 mm	4.5 mm	7.5 mm	17.7 mm	15.4 mm links	4.5 mm anterior	7.5 mm inferior	17.7 mm
Werkzeuge > Linien > Kopfzentrum - Femur Hals Basis (durch Ebene) Linie	6.9 mm	3.5 mm	2.7 mm	8.2 mm	6.9 mm links	3.5 mm anterior	2.7 mm inferior	8.2 mm
Werkzeuge > Linien > Kondyle_Femur Hals Basis Prox	11.3 mm	9.1 mm	2.5 mm	14.7 mm	11.3 mm rechts	9.1 mm anterior	2.5 mm superior	14.7 mm
Werkzeuge > Linien > Kondyle_AxPro_Kopfzentrum	11.3 mm	9.1 mm	2.5 mm	14.7 mm	11.3 mm rechts	9.1 mm anterior	2.5 mm superior	14.7 mm
Werkzeuge > Linien > Kondylenachse proj. auf Ebene Femur coronar	11.4 mm	8.8 mm	2.6 mm	14.7 mm	11.4 mm links	8.8 mm posterior	2.6 mm inferior	14.7 mm
Werkzeuge > Linien > Kondylenachse	11.4 mm	8.8 mm	2.6 mm	14.7 mm	11.4 mm links	8.8 mm posterior	2.6 mm inferior	14.7 mm
Werkzeuge > Linien > Kondyle proj. auf Ebene Tibia axial	11.5 mm	8.9 mm	1.6 mm	14.6 mm	11.5 mm links	8.9 mm posterior	1.6 mm inferior	14.6 mm
Werkzeuge > Linien > Femurachse proj. auf Ebene Femur coronar
Werkzeuge > Linien > Femurachse Kopfzentrum	5.9 mm	8.2 mm	3.5 mm	10.7 mm	5.9 mm rechts	8.2 mm posterior	3.5 mm superior	10.7 mm
Werkzeuge > Linien > Femurachse	5.9 mm	8.2 mm	3.5 mm	10.7 mm	5.9 mm rechts	8.2 mm posterior	3.5 mm superior	10.7 mm
Werkzeuge > Linien > dist. Tibiavorderkante proj. auf Ebene tibia coronar (varus valgus)	6.3 mm	2.9 mm	0.3 mm	6.9 mm	6.3 mm rechts	2.9 mm anterior	0.3 mm superior	6.9 mm
Werkzeuge > Linien > dist. Tibiavorderkante proj. auf Ebene tibia coronar	9.4 mm	4.2 mm	1.7 mm	10.4 mm	9.4 mm rechts	4.2 mm anterior	1.7 mm superior	10.4 mm
Werkzeuge > Linien > dist. Tibiavorderkante proj. auf Ebene Tibia axial	9.2 mm	4.7 mm	1.1 mm	10.4 mm	9.2 mm rechts	4.7 mm anterior	1.1 mm superior	10.4 mm
Werkzeuge > Linien > dist. Tibiavorderkante (varus valgus)	7.3 mm	0.7 mm	0.3 mm	7.3 mm	7.3 mm rechts	0.7 mm anterior	0.3 mm superior	7.3 mm
Werkzeuge > Linien > dist. Tibiavorderkante	9.2 mm	4.6 mm	1.7 mm	10.4 mm	9.2 mm rechts	4.6 mm anterior	1.7 mm superior	10.4 mm
Werkzeuge > Linien > AxPro_Kondyle	11.3 mm	9.1 mm	2.5 mm	14.7 mm	11.3 mm rechts	9.1 mm anterior	2.5 mm superior	14.7 mm
Werkzeuge > Winkel > Winkel Schenkelhalsachse Femurachse (mittels Ebene manuell)	166.7 °	178.5 °	153.2 °	153.3 °	166.7 °	178.5 °	153.2 °	153.3 °
Werkzeuge > Winkel > Winkel Schenkelhalsachse Femurachse (Femur Hals Basis manuell definiert)	162.7 °	178.7 °	142.6 °	142.2 °	162.7 °	178.7 °	142.6 °	142.2 °
Werkzeuge > Winkel > varus valgus Tibia proj.	3.8 °	1.7 °	93.5 °	4.1 °	3.8 °	1.7 °	93.5 °	4.1 °
Werkzeuge > Winkel > varus valgus Femur proj.	0.5 °	0.6 °	1.3 °	1.3 °	0.5 °	0.6 °	1.3 °	1.3 °
Werkzeuge > Winkel > Torsionswinkel proj. auf Ebene Tibia axial	0.2 °	0.9 °	2.3 °	2.3 °	0.2 °	0.9 °	2.3 °	2.3 °
Werkzeuge > Winkel > Tibiotalare Torsion (TTT) proj.	0 °	0.1 °	0.2 °	0.2 °	0 °	0.1 °	0.2 °	0.2 °
Werkzeuge > Winkel > FTR (femorotibial Rotation) proj.	1.3 °	4.1 °	13.3 °	13.2 °	1.3 °	4.1 °	13.3 °	13.2 °
Werkzeuge > Winkel > Antetorsionswinkel korrigiert	7 °	8 °	1.9 °	5.7 °	7 °	8 °	1.9 °	5.7 °
Werkzeuge > Winkel > Antetorsionswinkel (über Ebene manuell bestimmt) proj	5.9 °	7.8 °	1.6 °	5 °	5.9 °	7.8 °	1.6 °	5 °
Werkzeuge > Winkel > Antetorsionswinkel (Femur Hals Basis manuell) proj	8 °	7.9 °	2.2 °	6.3 °	8 °	7.9 °	2.2 °	6.3 °
Werkzeuge > Ebenen > Tibia coronar
Werkzeuge > Ebenen > Tibia axial
Werkzeuge > Ebenen > Femur coronar
Werkzeuge > Ebenen > Femur axial
Werkzeuge > Ebenen > Ebene manuell
Werkzeuge > Polylinien > Punkte auf Kopf
Werkzeuge > Koordinatensysteme > ks tibia prox.
Werkzeuge > Koordinatensysteme > ks femur
Werkzeuge > Koordinatensysteme > ks
Werkzeuge > Koordinatensysteme > Kopie ks femur
Werkzeuge > Variablen > Kopfachsen_tmp	-100
Werkzeuge > Variablen > 300	300
Werkzeuge > Variablen > 50	50
Werkzeuge > Variablen > -50	-50
