# Supplementary material for: 3D Slicer open-source software plug-in for vector-based angle calculation of canine hind limb alignment in computed tomographic images
Source: PLoS One. 2024 Mar 29;19(3):e0283823. doi: 10.1371/journal.pone.0283823 (PMC10980227; doi:10.1371/journal.pone.0283823)
Supplement: S2 Data — (ZIP) [file pone.0283823.s002.zip › 64.csv]

Werkzeuge Name	Datensatzkoordinatensystem X	Datensatzkoordinatensystem Y	Datensatzkoordinatensystem Z	Datensatzkoordinatensystem 3D	Patientenkoordinatensystem X	Patientenkoordinatensystem Y	Patientenkoordinatensystem Z	Patientenkoordinatensystem 3D	Extra Wert X	Extra Wert Y	Extra Wert Z	Extra Wert 3D	Extra Wert Beschreibung
Werkzeuge > Punkte > tmp zur Definition der Senkrechten auf tibia vk und hk	135.4 mm	77.5 mm	124.5 mm		17.4 mm rechts	40.5 mm anterior	7.5 mm superior
Werkzeuge > Punkte > tmp proj. auf Ebene tibia coronar	135.4 mm	77.5 mm	124.5 mm		17.4 mm rechts	40.5 mm anterior	7.5 mm superior
Werkzeuge > Punkte > TMP B	144.9 mm	163.6 mm	37.8 mm		26.9 mm rechts	45.6 mm posterior	94.2 mm superior
Werkzeuge > Punkte > tmp A	149.8 mm	164.1 mm	42.9 mm		31.8 mm rechts	46.1 mm posterior	89.1 mm superior
Werkzeuge > Punkte > TMP6	140.3 mm	163.5 mm	35.7 mm		22.3 mm rechts	45.5 mm posterior	96.3 mm superior
Werkzeuge > Punkte > TMP5	158.5 mm	234 mm	29.3 mm		40.5 mm rechts	116 mm posterior	102.7 mm superior
Werkzeuge > Punkte > Tibiaachse proximal	142.5 mm	81.2 mm	98.3 mm		24.5 mm rechts	36.8 mm anterior	33.8 mm superior
Werkzeuge > Punkte > Tibiaachse distal	128.3 mm	73.8 mm	150.8 mm		10.3 mm rechts	44.2 mm anterior	18.8 mm inferior
Werkzeuge > Punkte > Talus medial proj. auf Ebene Tibia axial	125.6 mm	69.6 mm	149.5 mm		7.6 mm rechts	48.4 mm anterior	17.5 mm inferior
Werkzeuge > Punkte > Talus medial	121.4 mm	67.4 mm	164.8 mm		3.4 mm rechts	50.6 mm anterior	32.8 mm inferior
Werkzeuge > Punkte > Talus lateral proj. auf Ebene Tibia axial	133.1 mm	68.4 mm	151.4 mm		15.1 mm rechts	49.6 mm anterior	19.4 mm inferior
Werkzeuge > Punkte > Talus lateral	128.5 mm	66 mm	168.3 mm		10.5 mm rechts	52 mm anterior	36.3 mm inferior
Werkzeuge > Punkte > prox. Tibiahinterkante medial proj. auf Ebene tibia coronar (varus valgus)	147.2 mm	84.9 mm	72.5 mm		29.2 mm rechts	33.1 mm anterior	59.5 mm superior
Werkzeuge > Punkte > prox. Tibiahinterkante medial proj. auf Ebene tibia coronar	148.3 mm	83.7 mm	80.1 mm		30.3 mm rechts	34.3 mm anterior	51.9 mm superior
Werkzeuge > Punkte > prox. Tibiahinterkante medial proj. auf Ebene Tibia axial	129.5 mm	87.9 mm	153.1 mm		11.5 mm rechts	30.1 mm anterior	21.1 mm inferior
Werkzeuge > Punkte > prox. Tibiahinterkante medial (varus valgus)	147.5 mm	94.5 mm	73.9 mm		29.5 mm rechts	23.5 mm anterior	58.1 mm superior
Werkzeuge > Punkte > prox. Tibiahinterkante medial	148.7 mm	97.8 mm	82.2 mm		30.7 mm rechts	20.2 mm anterior	49.8 mm superior
Werkzeuge > Punkte > prox. Tibiahinterkante lateral proj. auf Ebene tibia coronar (varus valgus)	160.1 mm	83.6 mm	77.8 mm		42.1 mm rechts	34.4 mm anterior	54.2 mm superior
Werkzeuge > Punkte > prox. Tibiahinterkante lateral proj. auf Ebene tibia coronar	157.2 mm	82.7 mm	84.7 mm		39.2 mm rechts	35.3 mm anterior	47.3 mm superior
Werkzeuge > Punkte > prox. Tibiahinterkante lateral proj. auf Ebene Tibia axial	139 mm	87.2 mm	155.6 mm		21 mm rechts	30.8 mm anterior	23.6 mm inferior
Werkzeuge > Punkte > prox. Tibiahinterkante lateral (varus valgus)	160.5 mm	94.5 mm	79.5 mm		42.5 mm rechts	23.5 mm anterior	52.5 mm superior
Werkzeuge > Punkte > prox. Tibiahinterkante lateral	157.6 mm	96.8 mm	86.8 mm		39.6 mm rechts	21.2 mm anterior	45.2 mm superior
Werkzeuge > Punkte > Kondyle medial proj. auf Ebene Tibia axial	125.4 mm	92.3 mm	152.6 mm		7.4 mm rechts	25.7 mm anterior	20.6 mm inferior
Werkzeuge > Punkte > Kondyle medial proj. auf Ebene Femur coronar	152.2 mm	100.6 mm	53.1 mm		34.2 mm rechts	17.4 mm anterior	78.9 mm superior
Werkzeuge > Punkte > Kondyle medial	147.2 mm	103.6 mm	72.3 mm		29.2 mm rechts	14.4 mm anterior	59.7 mm superior
Werkzeuge > Punkte > Kondyle lateral proj auf Ebene Tibia axial	139.9 mm	92.8 mm	156.6 mm		21.9 mm rechts	25.2 mm anterior	24.6 mm inferior
Werkzeuge > Punkte > Kondyle lateral proj auf Ebene Femur coronar	166.8 mm	101.1 mm	56.9 mm		48.8 mm rechts	16.9 mm anterior	75.1 mm superior
Werkzeuge > Punkte > Kondyle lateral	161.7 mm	104.1 mm	76 mm		43.7 mm rechts	13.9 mm anterior	56 mm superior
Werkzeuge > Punkte > Femurkopfmittelpunkt	155.8 mm	182.6 mm	36.8 mm		37.8 mm rechts	64.6 mm posterior	95.2 mm superior
Werkzeuge > Punkte > Femurachsenpunkt proximal	164.2 mm	163.8 mm	46.3 mm		46.2 mm rechts	45.8 mm posterior	85.7 mm superior
Werkzeuge > Punkte > Femurachsenpunkt distal	161.5 mm	112.5 mm	53.7 mm		43.5 mm rechts	5.5 mm anterior	78.3 mm superior
Werkzeuge > Punkte > Femur prox. proj. auf Ebene Femur coronar	164.2 mm	163.8 mm	46.3 mm		46.2 mm rechts	45.8 mm posterior	85.7 mm superior
Werkzeuge > Punkte > Femur Hals Basis proj. auf Ebene Femur coronar	159.2 mm	176.8 mm	43 mm		41.2 mm rechts	58.8 mm posterior	89 mm superior
Werkzeuge > Punkte > Femur Hals Basis manuell Pro	164.3 mm	163.9 mm	46.8 mm		46.3 mm rechts	45.9 mm posterior	85.2 mm superior
Werkzeuge > Punkte > Femur Hals Basis manuell	164.6 mm	170.3 mm	45.8 mm		46.6 mm rechts	52.3 mm posterior	86.2 mm superior
Werkzeuge > Punkte > Femur Hals Basis (ermittelt durch Proj. auf Ebene manuell)	160.1 mm	176.3 mm	39.8 mm		42.1 mm rechts	58.3 mm posterior	92.2 mm superior
Werkzeuge > Punkte > Femur Hals Basis (Ebene) proj. auf Ebene Femur axial	159.4 mm	163.4 mm	41.6 mm		41.4 mm rechts	45.4 mm posterior	90.4 mm superior
Werkzeuge > Punkte > Endpunkt Verlängerung der Senkrechten auf Kondylenachse	161.7 mm	161.9 mm	45.9 mm		43.7 mm rechts	43.9 mm posterior	86.1 mm superior
Werkzeuge > Punkte > Endpunkt Senkrechte auf Kondylenachse	161.5 mm	100.9 mm	55.5 mm		43.5 mm rechts	17.1 mm anterior	76.5 mm superior
Werkzeuge > Punkte > Ende der Verlängerung Senkrechte auf tibia vk (varus valgus)	148.9 mm	84.2 mm	76.9 mm		30.9 mm rechts	33.8 mm anterior	55.1 mm superior
Werkzeuge > Punkte > Ende der Senkrechte auf tibia hk (varus valgus)	156.2 mm	84 mm	76.2 mm		38.2 mm rechts	34 mm anterior	55.8 mm superior
Werkzeuge > Punkte > dist. Tibiavorderkante medial proj. auf Ebene tibia coronar (varus valgus)	122.6 mm	72.5 mm	160.9 mm		4.6 mm rechts	45.5 mm anterior	28.9 mm inferior
Werkzeuge > Punkte > dist. Tibiavorderkante medial proj. auf Ebene tibia coronar	120 mm	72.8 mm	159.4 mm		2 mm rechts	45.2 mm anterior	27.4 mm inferior
Werkzeuge > Punkte > dist. Tibiavorderkante medial proj. auf Ebene Tibia axial	122.5 mm	68.8 mm	148.6 mm		4.5 mm rechts	49.2 mm anterior	16.6 mm inferior
Werkzeuge > Punkte > dist. Tibiavorderkante medial (varus valgus)	122.6 mm	73.5 mm	161.1 mm		4.6 mm rechts	44.5 mm anterior	29.1 mm inferior
Werkzeuge > Punkte > dist. Tibiavorderkante medial	119.8 mm	67.4 mm	158.5 mm		1.8 mm rechts	50.6 mm anterior	26.5 mm inferior
Werkzeuge > Punkte > dist. Tibiavorderkante lateral proj. auf Ebene tibia coronar (varus valgus)	129.9 mm	71.9 mm	162.9 mm		11.9 mm rechts	46.1 mm anterior	30.9 mm inferior
Werkzeuge > Punkte > dist. Tibiavorderkante lateral proj. auf Ebene tibia coronar	130.7 mm	72.1 mm	161.7 mm		12.7 mm rechts	45.9 mm anterior	29.7 mm inferior
Werkzeuge > Punkte > dist. Tibiavorderkante lateral proj. auf Ebene Tibia axial	133.1 mm	67.5 mm	151.3 mm		15.1 mm rechts	50.5 mm anterior	19.3 mm inferior
Werkzeuge > Punkte > dist. Tibiavorderkante lateral (varus valgus)	129.9 mm	71 mm	162.8 mm		11.9 mm rechts	47 mm anterior	30.8 mm inferior
Werkzeuge > Punkte > dist. Tibiavorderkante lateral	130.5 mm	66.2 mm	160.8 mm		12.5 mm rechts	51.8 mm anterior	28.8 mm inferior
Werkzeuge > Punkte > AxPro_Kopfszentrum	154.8 mm	163.3 mm	39.5 mm		36.8 mm rechts	45.3 mm posterior	92.5 mm superior
Werkzeuge > Punkte > AxPro_Kondyle medial	150.4 mm	167 mm	63.1 mm		32.4 mm rechts	49 mm posterior	68.9 mm superior
Werkzeuge > Punkte > AxPro_Kondyle lateral	165 mm	166.8 mm	67 mm		47 mm rechts	48.8 mm posterior	65 mm superior
Werkzeuge > Linien > Verlängerung Senkrechte auf tibia vk (varus valgus)	13.5 mm	6.7 mm	47.7 mm	50 mm	13.5 mm rechts	6.7 mm posterior	47.7 mm superior	50 mm
Werkzeuge > Linien > Verlängerung der Senkrechten auf Kondylenachse	0.1 mm	49.4 mm	7.8 mm	50 mm	0.1 mm rechts	49.4 mm posterior	7.8 mm superior	50 mm
Werkzeuge > Linien > transkondyläre Achse	14.6 mm	0.5 mm	3.7 mm	15 mm	14.6 mm links	0.5 mm anterior	3.7 mm superior	15 mm
Werkzeuge > Linien > Tibiaachse	14.3 mm	7.4 mm	52.6 mm	55 mm	14.3 mm rechts	7.4 mm posterior	52.6 mm superior	55 mm
Werkzeuge > Linien > Talusachse proj. auf Ebene Tibia axial	7.5 mm	1.2 mm	1.9 mm	7.9 mm	7.5 mm rechts	1.2 mm anterior	1.9 mm inferior	7.9 mm
Werkzeuge > Linien > Senkrechte auf Kondylenachse	0 mm	11.5 mm	1.8 mm	11.7 mm	0 mm links	11.5 mm anterior	1.8 mm inferior	11.7 mm
Werkzeuge > Linien > Senkrechte auf dist. Tibiavorderkante in Ebene tibia coronar (varus valgus)	10.5 mm	5.2 mm	37 mm	38.9 mm	10.5 mm links	5.2 mm anterior	37 mm inferior	38.9 mm
Werkzeuge > Linien > Senkrecht auf prox. Tibiahinterkante in Ebene tibia coronar (varus valgus)	20.8 mm	6.5 mm	48.3 mm	53 mm	20.8 mm rechts	6.5 mm posterior	48.3 mm superior	53 mm
Werkzeuge > Linien > prox. Tibiahinterkante proj. auf Ebene Tibia axial	9.5 mm	0.7 mm	2.5 mm	9.8 mm	9.5 mm links	0.7 mm posterior	2.5 mm superior	9.8 mm
Werkzeuge > Linien > prox. Tibiahinterkante proj auf Ebene tibia coronar (varus valgus)	12.9 mm	1.2 mm	5.4 mm	14 mm	12.9 mm links	1.2 mm posterior	5.4 mm superior	14 mm
Werkzeuge > Linien > prox. Tibiahinterkante proj auf Ebene tibia coronar	8.9 mm	1 mm	4.6 mm	10.1 mm	8.9 mm links	1 mm posterior	4.6 mm superior	10.1 mm
Werkzeuge > Linien > prox. Tibiahinterkante (varus valgus)	12.9 mm	0 mm	5.6 mm	14.1 mm	12.9 mm links	0 mm	5.6 mm superior	14.1 mm
Werkzeuge > Linien > prox. Tibiahinterkante	8.9 mm	1 mm	4.6 mm	10.1 mm	8.9 mm links	1 mm posterior	4.6 mm superior	10.1 mm
Werkzeuge > Linien > prox. femorale Längsachse	0.4 mm	6.5 mm	0.5 mm	6.5 mm	0.4 mm rechts	6.5 mm posterior	0.5 mm superior	6.5 mm
Werkzeuge > Linien > Neue Linie 31	14.5 mm	0.2 mm	3.8 mm	15 mm	14.5 mm links	0.2 mm posterior	3.8 mm superior	15 mm
Werkzeuge > Linien > Lot von Femurkopfmittelpunk	4.3 mm	6.3 mm	3 mm	8.2 mm	4.3 mm rechts	6.3 mm anterior	3 mm inferior	8.2 mm
Werkzeuge > Linien > Kopfzentrum - Femur Hals Basis (manuell) Linie	8.8 mm	12.3 mm	9.1 mm	17.6 mm	8.8 mm rechts	12.3 mm anterior	9.1 mm inferior	17.6 mm
Werkzeuge > Linien > Kopfzentrum - Femur Hals Basis (durch Ebene) Linie	4.3 mm	6.3 mm	3 mm	8.2 mm	4.3 mm rechts	6.3 mm anterior	3 mm inferior	8.2 mm
Werkzeuge > Linien > Kondyle_Femur Hals Basis Prox	14.5 mm	0.2 mm	3.8 mm	15 mm	14.5 mm links	0.2 mm posterior	3.8 mm superior	15 mm
Werkzeuge > Linien > Kondyle_AxPro_Kopfzentrum	14.5 mm	0.2 mm	3.8 mm	15 mm	14.5 mm links	0.2 mm posterior	3.8 mm superior	15 mm
Werkzeuge > Linien > Kondylenachse proj. auf Ebene Femur coronar	14.6 mm	0.5 mm	3.7 mm	15 mm	14.6 mm rechts	0.5 mm posterior	3.7 mm inferior	15 mm
Werkzeuge > Linien > Kondylenachse	14.6 mm	0.5 mm	3.7 mm	15 mm	14.6 mm rechts	0.5 mm posterior	3.7 mm inferior	15 mm
Werkzeuge > Linien > Kondyle proj. auf Ebene Tibia axial	14.5 mm	0.5 mm	4 mm	15 mm	14.5 mm rechts	0.5 mm posterior	4 mm inferior	15 mm
Werkzeuge > Linien > Femurachse proj. auf Ebene Femur coronar
Werkzeuge > Linien > Femurachse Kopfzentrum	2.6 mm	51.4 mm	7.4 mm	52 mm	2.6 mm rechts	51.4 mm posterior	7.4 mm superior	52 mm
Werkzeuge > Linien > Femurachse	2.6 mm	51.4 mm	7.4 mm	52 mm	2.6 mm rechts	51.4 mm posterior	7.4 mm superior	52 mm
Werkzeuge > Linien > dist. Tibiavorderkante proj. auf Ebene tibia coronar (varus valgus)	7.3 mm	0.5 mm	2 mm	7.6 mm	7.3 mm links	0.5 mm posterior	2 mm superior	7.6 mm
Werkzeuge > Linien > dist. Tibiavorderkante proj. auf Ebene tibia coronar	10.7 mm	0.7 mm	2.3 mm	11 mm	10.7 mm links	0.7 mm posterior	2.3 mm superior	11 mm
Werkzeuge > Linien > dist. Tibiavorderkante proj. auf Ebene Tibia axial	10.6 mm	1.3 mm	2.7 mm	11 mm	10.6 mm links	1.3 mm posterior	2.7 mm superior	11 mm
Werkzeuge > Linien > dist. Tibiavorderkante (varus valgus)	7.2 mm	2.5 mm	1.7 mm	7.8 mm	7.2 mm links	2.5 mm posterior	1.7 mm superior	7.8 mm
Werkzeuge > Linien > dist. Tibiavorderkante	10.7 mm	1.2 mm	2.2 mm	11 mm	10.7 mm links	1.2 mm posterior	2.2 mm superior	11 mm
Werkzeuge > Linien > AxPro_Kondyle	14.5 mm	0.2 mm	3.8 mm	15 mm	14.5 mm links	0.2 mm posterior	3.8 mm superior	15 mm
Werkzeuge > Winkel > Winkel Schenkelhalsachse Femurachse (mittels Ebene manuell)	110.4 °	160.2 °	143.6 °	142 °	110.4 °	160.2 °	143.6 °	142 °
Werkzeuge > Winkel > Winkel Schenkelhalsachse Femurachse (Femur Hals Basis manuell definiert)	115.8 °	152.1 °	141.3 °	137.5 °	115.8 °	152.1 °	141.3 °	137.5 °
Werkzeuge > Winkel > varus valgus Tibia proj.	7.4 °	0.3 °	8.8 °	7.4 °	7.4 °	0.3 °	8.8 °	7.4 °
Werkzeuge > Winkel > varus valgus Femur proj.	18.6 °	0.7 °	2.8 °	2.9 °	18.6 °	0.7 °	2.8 °	2.9 °
Werkzeuge > Winkel > Torsionswinkel proj. auf Ebene Tibia axial	0.4 °	9.9 °	2.8 °	2.7 °	0.4 °	9.9 °	2.8 °	2.7 °
Werkzeuge > Winkel > Tibiotalare Torsion (TTT) proj.	0.3 °	7.5 °	2.3 °	2.2 °	0.3 °	7.5 °	2.3 °	2.2 °
Werkzeuge > Winkel > FTR (femorotibial Rotation) proj.	0.8 °	22.8 °	6.2 °	6 °	0.8 °	22.8 °	6.2 °	6 °
Werkzeuge > Winkel > Antetorsionswinkel korrigiert	9.7 °	4.7 °	1.6 °	9.8 °	9.7 °	4.7 °	1.6 °	9.8 °
Werkzeuge > Winkel > Antetorsionswinkel (über Ebene manuell bestimmt) proj	32.1 °	153.8 °	4.9 °	32.4 °	32.1 °	153.8 °	4.9 °	32.4 °
Werkzeuge > Winkel > Antetorsionswinkel (Femur Hals Basis manuell) proj	22.5 °	7.3 °	4.1 °	22.7 °	22.5 °	7.3 °	4.1 °	22.7 °
Werkzeuge > Ebenen > Tibia coronar
Werkzeuge > Ebenen > Tibia axial
Werkzeuge > Ebenen > Femur coronar
Werkzeuge > Ebenen > Femur axial
Werkzeuge > Ebenen > Ebene manuell
Werkzeuge > Polylinien > Punkte auf Kopf
Werkzeuge > Koordinatensysteme > ks tibia prox.
Werkzeuge > Koordinatensysteme > ks femur
Werkzeuge > Koordinatensysteme > ks
Werkzeuge > Koordinatensysteme > Kopie ks femur
Werkzeuge > Variablen > Kopfachsen_tmp	-100
Werkzeuge > Variablen > 300	300
Werkzeuge > Variablen > 50	50
Werkzeuge > Variablen > -50	-50
