# Supplementary material for: 3D Slicer open-source software plug-in for vector-based angle calculation of canine hind limb alignment in computed tomographic images
Source: PLoS One. 2024 Mar 29;19(3):e0283823. doi: 10.1371/journal.pone.0283823 (PMC10980227; doi:10.1371/journal.pone.0283823)
Supplement: S2 Data — (ZIP) [file pone.0283823.s002.zip › 65.csv]

Werkzeuge Name	Datensatzkoordinatensystem X	Datensatzkoordinatensystem Y	Datensatzkoordinatensystem Z	Datensatzkoordinatensystem 3D	Patientenkoordinatensystem X	Patientenkoordinatensystem Y	Patientenkoordinatensystem Z	Patientenkoordinatensystem 3D	Extra Wert X	Extra Wert Y	Extra Wert Z	Extra Wert 3D	Extra Wert Beschreibung
Ansichten > Ergebnisse varus valgus Tibia > varus valgus Tibia proj.	18.8 °	10.1 °	59.1 °	21 °	18.8 °	10.1 °	59.1 °	21 °
Ansichten > Ergebnisse varus valgus Femur > varus valgus Femur proj.	5.5 °	1.1 °	6.3 °	5.5 °	5.5 °	1.1 °	6.3 °	5.5 °
Ansichten > Ergebnisse Torsionswinkel Tibia > Torsionswinkel proj. auf Ebene Tibia axial	5.6 °	1.1 °	11.1 °	11.5 °	5.6 °	1.1 °	11.1 °	11.5 °
Ansichten > Ergebnisse FTR (femorotibiale Rotation) proj. > FTR (femorotibial Rotation) proj.	0.2 °	0.1 °	0.4 °	0.4 °	0.2 °	0.1 °	0.4 °	0.4 °
Ansichten > Ergebnisse AT-Winkel proj. > Winkel Schenkelhalsachse Femurachse (mittels Ebene manuell)	166.2 °	152.5 °	143.1 °	149.2 °	166.2 °	152.5 °	143.1 °	149.2 °
Ansichten > Ergebnisse AT-Winkel proj. > Winkel Schenkelhalsachse Femurachse (Femur Hals Basis manuell definiert)	174.8 °	135.9 °	135 °	142.5 °	174.8 °	135.9 °	135 °	142.5 °
Ansichten > Ergebnisse AT-Winkel proj. > Antetorsionswinkel (über Ebene manuell bestimmt) proj	35.5 °	71.4 °	24.4 °	41.7 °	35.5 °	71.4 °	24.4 °	41.7 °
Ansichten > Ergebnisse AT-Winkel proj. > Antetorsionswinkel (Femur Hals Basis manuell) proj	41.3 °	43 °	18.1 °	34.7 °	41.3 °	43 °	18.1 °	34.7 °
Ansichten > Ergebnis Tibiotalare Torsion (TTT) > Tibiotalare Torsion (TTT) proj.	0.8 °	0.1 °	1.4 °	1.4 °	0.8 °	0.1 °	1.4 °	1.4 °
Ansichten > Eingaben varus valgus Tibia > Tibiaachse proximal	20.6 mm	58 mm	118.5 mm		46.9 mm links	9.5 mm anterior	7.5 mm superior
Ansichten > Eingaben varus valgus Tibia > Tibiaachse distal	21.7 mm	71.5 mm	154.2 mm		45.8 mm links	4 mm posterior	28.2 mm inferior
Ansichten > Eingaben varus valgus Tibia > prox. Tibiahinterkante medial (varus valgus)	24.1 mm	50.4 mm	92.2 mm		43.4 mm links	17.1 mm anterior	33.8 mm superior
Ansichten > Eingaben varus valgus Tibia > prox. Tibiahinterkante medial	24 mm	56.5 mm	94.1 mm		43.5 mm links	11 mm anterior	31.9 mm superior
Ansichten > Eingaben varus valgus Tibia > prox. Tibiahinterkante lateral (varus valgus)	14.8 mm	55.1 mm	90.4 mm		52.7 mm links	12.4 mm anterior	35.6 mm superior
Ansichten > Eingaben varus valgus Tibia > prox. Tibiahinterkante lateral	18.5 mm	59.1 mm	92.8 mm		49 mm links	8.4 mm anterior	33.2 mm superior
Ansichten > Eingaben varus valgus Tibia > dist. Tibiavorderkante medial (varus valgus)	22.8 mm	71.7 mm	160 mm		44.7 mm links	4.2 mm posterior	34 mm inferior
Ansichten > Eingaben varus valgus Tibia > dist. Tibiavorderkante medial	22.1 mm	68.1 mm	161.8 mm		45.4 mm links	0.6 mm posterior	35.8 mm inferior
Ansichten > Eingaben varus valgus Tibia > dist. Tibiavorderkante lateral (varus valgus)	17.7 mm	74 mm	161.3 mm		49.8 mm links	6.5 mm posterior	35.3 mm inferior
Ansichten > Eingaben varus valgus Tibia > dist. Tibiavorderkante lateral	16.3 mm	72.7 mm	160.4 mm		51.2 mm links	5.2 mm posterior	34.4 mm inferior
Ansichten > Eingaben varus valgus Femur > Kondyle medial	27.2 mm	54.9 mm	88.2 mm		40.3 mm links	12.6 mm anterior	37.8 mm superior
Ansichten > Eingaben varus valgus Femur > Kondyle lateral	16.8 mm	60.3 mm	86.9 mm		50.7 mm links	7.2 mm anterior	39.1 mm superior
Ansichten > Eingaben varus valgus Femur > Femurachsenpunkt proximal	41.4 mm	77.3 mm	54 mm		26.1 mm links	9.8 mm posterior	72 mm superior
Ansichten > Eingaben varus valgus Femur > Femurachsenpunkt distal	29.6 mm	62.1 mm	65.3 mm		37.9 mm links	5.4 mm anterior	60.8 mm superior
Ansichten > Eingaben Tibiotalare Torsion (TTT) > Tibiaachse proximal	20.6 mm	58 mm	118.5 mm		46.9 mm links	9.5 mm anterior	7.5 mm superior
Ansichten > Eingaben Tibiotalare Torsion (TTT) > Tibiaachse distal	21.7 mm	71.5 mm	154.2 mm		45.8 mm links	4 mm posterior	28.2 mm inferior
Ansichten > Eingaben Tibiotalare Torsion (TTT) > Talus medial	21.6 mm	70.3 mm	164.7 mm		45.9 mm links	2.8 mm posterior	38.7 mm inferior
Ansichten > Eingaben Tibiotalare Torsion (TTT) > Talus lateral	16.9 mm	74.3 mm	164 mm		50.6 mm links	6.8 mm posterior	38 mm inferior
Ansichten > Eingaben Tibiotalare Torsion (TTT) > dist. Tibiavorderkante medial	22.1 mm	68.1 mm	161.8 mm		45.4 mm links	0.6 mm posterior	35.8 mm inferior
Ansichten > Eingaben Tibiotalare Torsion (TTT) > dist. Tibiavorderkante lateral	16.3 mm	72.7 mm	160.4 mm		51.2 mm links	5.2 mm posterior	34.4 mm inferior
Ansichten > Eingaben Tibia Torsionswinkel > Tibiaachse proximal	20.6 mm	58 mm	118.5 mm		46.9 mm links	9.5 mm anterior	7.5 mm superior
Ansichten > Eingaben Tibia Torsionswinkel > Tibiaachse distal	21.7 mm	71.5 mm	154.2 mm		45.8 mm links	4 mm posterior	28.2 mm inferior
Ansichten > Eingaben Tibia Torsionswinkel > prox. Tibiahinterkante medial	24 mm	56.5 mm	94.1 mm		43.5 mm links	11 mm anterior	31.9 mm superior
Ansichten > Eingaben Tibia Torsionswinkel > prox. Tibiahinterkante lateral	18.5 mm	59.1 mm	92.8 mm		49 mm links	8.4 mm anterior	33.2 mm superior
Ansichten > Eingaben Tibia Torsionswinkel > dist. Tibiavorderkante medial	22.1 mm	68.1 mm	161.8 mm		45.4 mm links	0.6 mm posterior	35.8 mm inferior
Ansichten > Eingaben Tibia Torsionswinkel > dist. Tibiavorderkante lateral	16.3 mm	72.7 mm	160.4 mm		51.2 mm links	5.2 mm posterior	34.4 mm inferior
Ansichten > Eingaben FTR (femorotibiale Rotation) proj. > Tibiaachse proximal	20.6 mm	58 mm	118.5 mm		46.9 mm links	9.5 mm anterior	7.5 mm superior
Ansichten > Eingaben FTR (femorotibiale Rotation) proj. > Tibiaachse distal	21.7 mm	71.5 mm	154.2 mm		45.8 mm links	4 mm posterior	28.2 mm inferior
Ansichten > Eingaben FTR (femorotibiale Rotation) proj. > prox. Tibiahinterkante medial	24 mm	56.5 mm	94.1 mm		43.5 mm links	11 mm anterior	31.9 mm superior
Ansichten > Eingaben FTR (femorotibiale Rotation) proj. > prox. Tibiahinterkante lateral	18.5 mm	59.1 mm	92.8 mm		49 mm links	8.4 mm anterior	33.2 mm superior
Ansichten > Eingaben FTR (femorotibiale Rotation) proj. > Kondyle medial	27.2 mm	54.9 mm	88.2 mm		40.3 mm links	12.6 mm anterior	37.8 mm superior
Ansichten > Eingaben FTR (femorotibiale Rotation) proj. > Kondyle lateral	16.8 mm	60.3 mm	86.9 mm		50.7 mm links	7.2 mm anterior	39.1 mm superior
Ansichten > Eingaben AT Winkel proj. > Kondyle medial	27.2 mm	54.9 mm	88.2 mm		40.3 mm links	12.6 mm anterior	37.8 mm superior
Ansichten > Eingaben AT Winkel proj. > Kondyle lateral	16.8 mm	60.3 mm	86.9 mm		50.7 mm links	7.2 mm anterior	39.1 mm superior
Ansichten > Eingaben AT Winkel proj. > Femurkopfmittelpunkt	59.5 mm	88.1 mm	38.1 mm		8 mm links	20.6 mm posterior	87.9 mm superior
Ansichten > Eingaben AT Winkel proj. > Femurachsenpunkt proximal	41.4 mm	77.3 mm	54 mm		26.1 mm links	9.8 mm posterior	72 mm superior
Ansichten > Eingaben AT Winkel proj. > Femurachsenpunkt distal	29.6 mm	62.1 mm	65.3 mm		37.9 mm links	5.4 mm anterior	60.8 mm superior
Ansichten > Eingaben AT Winkel proj. > Femur Hals Basis manuell	48.3 mm	86.6 mm	46.9 mm		19.2 mm links	19.1 mm posterior	79.1 mm superior
Ansichten > Eingaben AT Winkel proj. > Femur Hals Basis (ermittelt durch Proj. auf Ebene manuell)	54.9 mm	86.6 mm	40.4 mm		12.6 mm links	19.1 mm posterior	85.6 mm superior
Ansichten > Eingaben AT Winkel proj. > Lot von Femurkopfmittelpunk	4.6 mm	1.5 mm	2.3 mm	5.3 mm	4.6 mm links	1.5 mm anterior	2.3 mm inferior	5.3 mm
Ansichten > Eingaben AT Winkel proj. > Ebene manuell
Ansichten > Eingaben AT Winkel proj. > Punkte auf Kopf
Ansichten > Ansicht Werkzeuge varus valgus Tibia > tmp zur Definition der Senkrechten auf tibia vk und hk	21.1 mm	64.8 mm	136.3 mm		46.4 mm links	2.7 mm anterior	10.3 mm inferior
Ansichten > Ansicht Werkzeuge varus valgus Tibia > tmp proj. auf Ebene tibia coronar	21.1 mm	64.8 mm	136.3 mm		46.4 mm links	2.7 mm anterior	10.3 mm inferior
Ansichten > Ansicht Werkzeuge varus valgus Tibia > Tibiaachse proximal	20.6 mm	58 mm	118.5 mm		46.9 mm links	9.5 mm anterior	7.5 mm superior
Ansichten > Ansicht Werkzeuge varus valgus Tibia > Tibiaachse distal	21.7 mm	71.5 mm	154.2 mm		45.8 mm links	4 mm posterior	28.2 mm inferior
Ansichten > Ansicht Werkzeuge varus valgus Tibia > prox. Tibiahinterkante medial proj. auf Ebene tibia coronar (varus valgus)	22.3 mm	47.1 mm	93.5 mm		45.2 mm links	20.4 mm anterior	32.5 mm superior
Ansichten > Ansicht Werkzeuge varus valgus Tibia > prox. Tibiahinterkante medial (varus valgus)	24.1 mm	50.4 mm	92.2 mm		43.4 mm links	17.1 mm anterior	33.8 mm superior
Ansichten > Ansicht Werkzeuge varus valgus Tibia > prox. Tibiahinterkante lateral proj. auf Ebene tibia coronar (varus valgus)	12.9 mm	51.8 mm	91.8 mm		54.6 mm links	15.7 mm anterior	34.2 mm superior
Ansichten > Ansicht Werkzeuge varus valgus Tibia > prox. Tibiahinterkante lateral (varus valgus)	14.8 mm	55.1 mm	90.4 mm		52.7 mm links	12.4 mm anterior	35.6 mm superior
Ansichten > Ansicht Werkzeuge varus valgus Tibia > Ende der Verlängerung Senkrechte auf tibia vk (varus valgus)	5 mm	55.4 mm	89.9 mm		62.5 mm links	12.1 mm anterior	36.1 mm superior
Ansichten > Ansicht Werkzeuge varus valgus Tibia > Ende der Senkrechte auf tibia hk (varus valgus)	20.9 mm	47.8 mm	93.2 mm		46.6 mm links	19.7 mm anterior	32.8 mm superior
Ansichten > Ansicht Werkzeuge varus valgus Tibia > dist. Tibiavorderkante medial proj. auf Ebene tibia coronar (varus valgus)	23.3 mm	72.7 mm	159.6 mm		44.2 mm links	5.2 mm posterior	33.6 mm inferior
Ansichten > Ansicht Werkzeuge varus valgus Tibia > dist. Tibiavorderkante medial (varus valgus)	22.8 mm	71.7 mm	160 mm		44.7 mm links	4.2 mm posterior	34 mm inferior
Ansichten > Ansicht Werkzeuge varus valgus Tibia > dist. Tibiavorderkante lateral proj. auf Ebene tibia coronar (varus valgus)	18.7 mm	75.7 mm	160.6 mm		48.8 mm links	8.2 mm posterior	34.6 mm inferior
Ansichten > Ansicht Werkzeuge varus valgus Tibia > dist. Tibiavorderkante lateral (varus valgus)	17.7 mm	74 mm	161.3 mm		49.8 mm links	6.5 mm posterior	35.3 mm inferior
Ansichten > Ansicht Werkzeuge varus valgus Tibia > Verlängerung Senkrechte auf tibia vk (varus valgus)	16.1 mm	9.3 mm	46.4 mm	50 mm	16.1 mm links	9.3 mm anterior	46.4 mm superior	50 mm
Ansichten > Ansicht Werkzeuge varus valgus Tibia > Tibiaachse	1.1 mm	13.5 mm	35.7 mm	38.2 mm	1.1 mm links	13.5 mm anterior	35.7 mm superior	38.2 mm
Ansichten > Ansicht Werkzeuge varus valgus Tibia > Senkrechte auf dist. Tibiavorderkante in Ebene tibia coronar (varus valgus)	7.7 mm	4.4 mm	22.1 mm	23.8 mm	7.7 mm rechts	4.4 mm posterior	22.1 mm inferior	23.8 mm
Ansichten > Ansicht Werkzeuge varus valgus Tibia > Senkrecht auf prox. Tibiahinterkante in Ebene tibia coronar (varus valgus)	0.3 mm	16.9 mm	43.1 mm	46.3 mm	0.3 mm links	16.9 mm anterior	43.1 mm superior	46.3 mm
Ansichten > Ansicht Werkzeuge varus valgus Tibia > prox. Tibiahinterkante proj auf Ebene tibia coronar (varus valgus)	9.4 mm	4.6 mm	1.8 mm	10.7 mm	9.4 mm rechts	4.6 mm anterior	1.8 mm inferior	10.7 mm
Ansichten > Ansicht Werkzeuge varus valgus Tibia > prox. Tibiahinterkante (varus valgus)	9.4 mm	4.7 mm	1.8 mm	10.7 mm	9.4 mm rechts	4.7 mm anterior	1.8 mm inferior	10.7 mm
Ansichten > Ansicht Werkzeuge varus valgus Tibia > dist. Tibiavorderkante proj. auf Ebene tibia coronar (varus valgus)	4.7 mm	3 mm	1 mm	5.7 mm	4.7 mm rechts	3 mm anterior	1 mm superior	5.7 mm
Ansichten > Ansicht Werkzeuge varus valgus Tibia > dist. Tibiavorderkante (varus valgus)	5.1 mm	2.3 mm	1.3 mm	5.7 mm	5.1 mm rechts	2.3 mm anterior	1.3 mm superior	5.7 mm
Ansichten > Ansicht Werkzeuge varus valgus Tibia > varus valgus Tibia proj.	18.8 °	10.1 °	59.1 °	21 °	18.8 °	10.1 °	59.1 °	21 °
Ansichten > Ansicht Werkzeuge varus valgus Tibia > Tibia coronar
Ansichten > Ansicht Werkzeuge varus valgus Tibia > ks tibia prox.
Ansichten > Ansicht Werkzeuge varus valgus Femur > Kondyle medial proj. auf Ebene Femur coronar	24.8 mm	47 mm	75.1 mm		42.7 mm links	20.5 mm anterior	50.9 mm superior
Ansichten > Ansicht Werkzeuge varus valgus Femur > Kondyle medial	27.2 mm	54.9 mm	88.2 mm		40.3 mm links	12.6 mm anterior	37.8 mm superior
Ansichten > Ansicht Werkzeuge varus valgus Femur > Kondyle lateral proj auf Ebene Femur coronar	14.4 mm	52.5 mm	73.8 mm		53.1 mm links	15 mm anterior	52.2 mm superior
Ansichten > Ansicht Werkzeuge varus valgus Femur > Kondyle lateral	16.8 mm	60.3 mm	86.9 mm		50.7 mm links	7.2 mm anterior	39.1 mm superior
Ansichten > Ansicht Werkzeuge varus valgus Femur > Femurachsenpunkt proximal	41.4 mm	77.3 mm	54 mm		26.1 mm links	9.8 mm posterior	72 mm superior
Ansichten > Ansicht Werkzeuge varus valgus Femur > Femurachsenpunkt distal	29.6 mm	62.1 mm	65.3 mm		37.9 mm links	5.4 mm anterior	60.8 mm superior
Ansichten > Ansicht Werkzeuge varus valgus Femur > Femur prox. proj. auf Ebene Femur coronar	41.4 mm	77.3 mm	54 mm		26.1 mm links	9.8 mm posterior	72 mm superior
Ansichten > Ansicht Werkzeuge varus valgus Femur > Endpunkt Verlängerung der Senkrechten auf Kondylenachse	52 mm	98.5 mm	39.4 mm		15.5 mm links	31 mm posterior	86.6 mm superior
Ansichten > Ansicht Werkzeuge varus valgus Femur > Endpunkt Senkrechte auf Kondylenachse	21.4 mm	48.8 mm	74.7 mm		46.1 mm links	18.7 mm anterior	51.3 mm superior
Ansichten > Ansicht Werkzeuge varus valgus Femur > Verlängerung der Senkrechten auf Kondylenachse	22.4 mm	36.5 mm	25.9 mm	50 mm	22.4 mm rechts	36.5 mm posterior	25.9 mm superior	50 mm
Ansichten > Ansicht Werkzeuge varus valgus Femur > Senkrechte auf Kondylenachse	8.1 mm	13.3 mm	9.4 mm	18.2 mm	8.1 mm links	13.3 mm anterior	9.4 mm inferior	18.2 mm
Ansichten > Ansicht Werkzeuge varus valgus Femur > Kondylenachse proj. auf Ebene Femur coronar	10.4 mm	5.4 mm	1.3 mm	11.8 mm	10.4 mm links	5.4 mm posterior	1.3 mm superior	11.8 mm
Ansichten > Ansicht Werkzeuge varus valgus Femur > Kondylenachse	10.4 mm	5.4 mm	1.3 mm	11.8 mm	10.4 mm links	5.4 mm posterior	1.3 mm superior	11.8 mm
Ansichten > Ansicht Werkzeuge varus valgus Femur > Femurachse proj. auf Ebene Femur coronar
Ansichten > Ansicht Werkzeuge varus valgus Femur > Femurachse	11.8 mm	15.2 mm	11.3 mm	22.3 mm	11.8 mm rechts	15.2 mm posterior	11.3 mm superior	22.3 mm
Ansichten > Ansicht Werkzeuge varus valgus Femur > varus valgus Femur proj.	5.5 °	1.1 °	6.3 °	5.5 °	5.5 °	1.1 °	6.3 °	5.5 °
Ansichten > Ansicht Werkzeuge varus valgus Femur > Femur coronar
Ansichten > Ansicht Werkzeuge varus valgus Femur > ks femur
Ansichten > Ansicht Werkzeuge Torsionswinkel Tibia > Tibiaachse proximal	20.6 mm	58 mm	118.5 mm		46.9 mm links	9.5 mm anterior	7.5 mm superior
Ansichten > Ansicht Werkzeuge Torsionswinkel Tibia > Tibiaachse distal	21.7 mm	71.5 mm	154.2 mm		45.8 mm links	4 mm posterior	28.2 mm inferior
Ansichten > Ansicht Werkzeuge Torsionswinkel Tibia > prox. Tibiahinterkante medial proj. auf Ebene Tibia axial	25.8 mm	78.2 mm	151.5 mm		41.7 mm links	10.7 mm posterior	25.5 mm inferior
Ansichten > Ansicht Werkzeuge Torsionswinkel Tibia > prox. Tibiahinterkante medial	24 mm	56.5 mm	94.1 mm		43.5 mm links	11 mm anterior	31.9 mm superior
Ansichten > Ansicht Werkzeuge Torsionswinkel Tibia > prox. Tibiahinterkante lateral proj. auf Ebene Tibia axial	20.3 mm	81 mm	150.6 mm		47.2 mm links	13.5 mm posterior	24.6 mm inferior
Ansichten > Ansicht Werkzeuge Torsionswinkel Tibia > prox. Tibiahinterkante lateral	18.5 mm	59.1 mm	92.8 mm		49 mm links	8.4 mm anterior	33.2 mm superior
Ansichten > Ansicht Werkzeuge Torsionswinkel Tibia > dist. Tibiavorderkante medial proj. auf Ebene Tibia axial	21.9 mm	66 mm	156.2 mm		45.6 mm links	1.5 mm anterior	30.2 mm inferior
Ansichten > Ansicht Werkzeuge Torsionswinkel Tibia > dist. Tibiavorderkante medial	22.1 mm	68.1 mm	161.8 mm		45.4 mm links	0.6 mm posterior	35.8 mm inferior
Ansichten > Ansicht Werkzeuge Torsionswinkel Tibia > dist. Tibiavorderkante lateral proj. auf Ebene Tibia axial	16.1 mm	70.5 mm	154.7 mm		51.4 mm links	3 mm posterior	28.7 mm inferior
Ansichten > Ansicht Werkzeuge Torsionswinkel Tibia > dist. Tibiavorderkante lateral	16.3 mm	72.7 mm	160.4 mm		51.2 mm links	5.2 mm posterior	34.4 mm inferior
Ansichten > Ansicht Werkzeuge Torsionswinkel Tibia > prox. Tibiahinterkante proj. auf Ebene Tibia axial	5.5 mm	2.8 mm	0.9 mm	6.2 mm	5.5 mm rechts	2.8 mm anterior	0.9 mm inferior	6.2 mm
Ansichten > Ansicht Werkzeuge Torsionswinkel Tibia > prox. Tibiahinterkante	5.5 mm	2.6 mm	1.3 mm	6.2 mm	5.5 mm rechts	2.6 mm anterior	1.3 mm inferior	6.2 mm
Ansichten > Ansicht Werkzeuge Torsionswinkel Tibia > dist. Tibiavorderkante proj. auf Ebene Tibia axial	5.8 mm	4.5 mm	1.5 mm	7.5 mm	5.8 mm rechts	4.5 mm anterior	1.5 mm inferior	7.5 mm
Ansichten > Ansicht Werkzeuge Torsionswinkel Tibia > dist. Tibiavorderkante	5.8 mm	4.5 mm	1.4 mm	7.5 mm	5.8 mm rechts	4.5 mm anterior	1.4 mm inferior	7.5 mm
Ansichten > Ansicht Werkzeuge Torsionswinkel Tibia > Torsionswinkel proj. auf Ebene Tibia axial	5.6 °	1.1 °	11.1 °	11.5 °	5.6 °	1.1 °	11.1 °	11.5 °
Ansichten > Ansicht Werkzeuge Torsionswinkel Tibia > Tibia axial
Ansichten > Ansicht Werkzeuge Torsionswinkel Tibia > ks tibia prox.
Ansichten > Ansicht Werkzeuge Tibiotalare Torsion (TTT) > Tibiaachse proximal	20.6 mm	58 mm	118.5 mm		46.9 mm links	9.5 mm anterior	7.5 mm superior
Ansichten > Ansicht Werkzeuge Tibiotalare Torsion (TTT) > Tibiaachse distal	21.7 mm	71.5 mm	154.2 mm		45.8 mm links	4 mm posterior	28.2 mm inferior
Ansichten > Ansicht Werkzeuge Tibiotalare Torsion (TTT) > Talus medial proj. auf Ebene Tibia axial	21.3 mm	66.9 mm	155.9 mm		46.2 mm links	0.6 mm anterior	29.9 mm inferior
Ansichten > Ansicht Werkzeuge Tibiotalare Torsion (TTT) > Talus medial	21.6 mm	70.3 mm	164.7 mm		45.9 mm links	2.8 mm posterior	38.7 mm inferior
Ansichten > Ansicht Werkzeuge Tibiotalare Torsion (TTT) > Talus lateral proj. auf Ebene Tibia axial	16.6 mm	70.8 mm	154.6 mm		50.9 mm links	3.3 mm posterior	28.6 mm inferior
Ansichten > Ansicht Werkzeuge Tibiotalare Torsion (TTT) > Talus lateral	16.9 mm	74.3 mm	164 mm		50.6 mm links	6.8 mm posterior	38 mm inferior
Ansichten > Ansicht Werkzeuge Tibiotalare Torsion (TTT) > dist. Tibiavorderkante medial proj. auf Ebene Tibia axial	21.9 mm	66 mm	156.2 mm		45.6 mm links	1.5 mm anterior	30.2 mm inferior
Ansichten > Ansicht Werkzeuge Tibiotalare Torsion (TTT) > dist. Tibiavorderkante medial	22.1 mm	68.1 mm	161.8 mm		45.4 mm links	0.6 mm posterior	35.8 mm inferior
Ansichten > Ansicht Werkzeuge Tibiotalare Torsion (TTT) > dist. Tibiavorderkante lateral proj. auf Ebene Tibia axial	16.1 mm	70.5 mm	154.7 mm		51.4 mm links	3 mm posterior	28.7 mm inferior
Ansichten > Ansicht Werkzeuge Tibiotalare Torsion (TTT) > dist. Tibiavorderkante lateral	16.3 mm	72.7 mm	160.4 mm		51.2 mm links	5.2 mm posterior	34.4 mm inferior
Ansichten > Ansicht Werkzeuge Tibiotalare Torsion (TTT) > Talusachse proj. auf Ebene Tibia axial	4.7 mm	3.8 mm	1.3 mm	6.2 mm	4.7 mm links	3.8 mm posterior	1.3 mm superior	6.2 mm
Ansichten > Ansicht Werkzeuge Tibiotalare Torsion (TTT) > dist. Tibiavorderkante proj. auf Ebene Tibia axial	5.8 mm	4.5 mm	1.5 mm	7.5 mm	5.8 mm rechts	4.5 mm anterior	1.5 mm inferior	7.5 mm
Ansichten > Ansicht Werkzeuge Tibiotalare Torsion (TTT) > Tibiotalare Torsion (TTT) proj.	0.8 °	0.1 °	1.4 °	1.4 °	0.8 °	0.1 °	1.4 °	1.4 °
Ansichten > Ansicht Werkzeuge Tibiotalare Torsion (TTT) > Tibia axial
Ansichten > Ansicht Werkzeuge Tibiotalare Torsion (TTT) > ks tibia prox.
Ansichten > Ansicht Werkzeuge FTR > prox. Tibiahinterkante medial proj. auf Ebene Tibia axial	25.8 mm	78.2 mm	151.5 mm		41.7 mm links	10.7 mm posterior	25.5 mm inferior
Ansichten > Ansicht Werkzeuge FTR > prox. Tibiahinterkante medial	24 mm	56.5 mm	94.1 mm		43.5 mm links	11 mm anterior	31.9 mm superior
Ansichten > Ansicht Werkzeuge FTR > prox. Tibiahinterkante lateral proj. auf Ebene Tibia axial	20.3 mm	81 mm	150.6 mm		47.2 mm links	13.5 mm posterior	24.6 mm inferior
Ansichten > Ansicht Werkzeuge FTR > prox. Tibiahinterkante lateral	18.5 mm	59.1 mm	92.8 mm		49 mm links	8.4 mm anterior	33.2 mm superior
Ansichten > Ansicht Werkzeuge FTR > Kondyle medial proj. auf Ebene Tibia axial	29.1 mm	78.7 mm	151.2 mm		38.4 mm links	11.2 mm posterior	25.2 mm inferior
Ansichten > Ansicht Werkzeuge FTR > Kondyle medial	27.2 mm	54.9 mm	88.2 mm		40.3 mm links	12.6 mm anterior	37.8 mm superior
Ansichten > Ansicht Werkzeuge FTR > Kondyle lateral proj auf Ebene Tibia axial	18.7 mm	84 mm	149.5 mm		48.8 mm links	16.5 mm posterior	23.5 mm inferior
Ansichten > Ansicht Werkzeuge FTR > Kondyle lateral	16.8 mm	60.3 mm	86.9 mm		50.7 mm links	7.2 mm anterior	39.1 mm superior
Ansichten > Ansicht Werkzeuge FTR > prox. Tibiahinterkante proj. auf Ebene Tibia axial	5.5 mm	2.8 mm	0.9 mm	6.2 mm	5.5 mm rechts	2.8 mm anterior	0.9 mm inferior	6.2 mm
Ansichten > Ansicht Werkzeuge FTR > prox. Tibiahinterkante	5.5 mm	2.6 mm	1.3 mm	6.2 mm	5.5 mm rechts	2.6 mm anterior	1.3 mm inferior	6.2 mm
Ansichten > Ansicht Werkzeuge FTR > Kondylenachse	10.4 mm	5.4 mm	1.3 mm	11.8 mm	10.4 mm links	5.4 mm posterior	1.3 mm superior	11.8 mm
Ansichten > Ansicht Werkzeuge FTR > Kondyle proj. auf Ebene Tibia axial	10.4 mm	5.3 mm	1.7 mm	11.8 mm	10.4 mm links	5.3 mm posterior	1.7 mm superior	11.8 mm
Ansichten > Ansicht Werkzeuge FTR > FTR (femorotibial Rotation) proj.	0.2 °	0.1 °	0.4 °	0.4 °	0.2 °	0.1 °	0.4 °	0.4 °
Ansichten > Ansicht Werkzeuge FTR > Tibia axial
Ansichten > Ansicht Werkzeuge FTR > ks tibia prox.
Ansichten > Ansicht Werkzeuge AT-Winkel (best. mittels Ebene) > TMP B	53.9 mm	66.5 mm	52.6 mm		13.6 mm links	1 mm anterior	73.4 mm superior
Ansichten > Ansicht Werkzeuge AT-Winkel (best. mittels Ebene) > tmp A	50.9 mm	71.1 mm	55.6 mm		16.6 mm links	3.6 mm posterior	70.4 mm superior
Ansichten > Ansicht Werkzeuge AT-Winkel (best. mittels Ebene) > TMP6	56.1 mm	64.9 mm	52.6 mm		11.4 mm links	2.6 mm anterior	73.4 mm superior
Ansichten > Ansicht Werkzeuge AT-Winkel (best. mittels Ebene) > TMP5	71.3 mm	103.3 mm	26.9 mm		3.8 mm rechts	35.8 mm posterior	99.1 mm superior
Ansichten > Ansicht Werkzeuge AT-Winkel (best. mittels Ebene) > Kondyle medial	27.2 mm	54.9 mm	88.2 mm		40.3 mm links	12.6 mm anterior	37.8 mm superior
Ansichten > Ansicht Werkzeuge AT-Winkel (best. mittels Ebene) > Kondyle lateral	16.8 mm	60.3 mm	86.9 mm		50.7 mm links	7.2 mm anterior	39.1 mm superior
Ansichten > Ansicht Werkzeuge AT-Winkel (best. mittels Ebene) > Femurkopfmittelpunkt	59.5 mm	88.1 mm	38.1 mm		8 mm links	20.6 mm posterior	87.9 mm superior
Ansichten > Ansicht Werkzeuge AT-Winkel (best. mittels Ebene) > Femurachsenpunkt proximal	41.4 mm	77.3 mm	54 mm		26.1 mm links	9.8 mm posterior	72 mm superior
Ansichten > Ansicht Werkzeuge AT-Winkel (best. mittels Ebene) > Femurachsenpunkt distal	29.6 mm	62.1 mm	65.3 mm		37.9 mm links	5.4 mm anterior	60.8 mm superior
Ansichten > Ansicht Werkzeuge AT-Winkel (best. mittels Ebene) > Femur Hals Basis manuell Pro	41.1 mm	77.3 mm	53.7 mm		26.4 mm links	9.8 mm posterior	72.3 mm superior
Ansichten > Ansicht Werkzeuge AT-Winkel (best. mittels Ebene) > Femur Hals Basis manuell	48.3 mm	86.6 mm	46.9 mm		19.2 mm links	19.1 mm posterior	79.1 mm superior
Ansichten > Ansicht Werkzeuge AT-Winkel (best. mittels Ebene) > Femur Hals Basis (ermittelt durch Proj. auf Ebene manuell)	54.9 mm	86.6 mm	40.4 mm		12.6 mm links	19.1 mm posterior	85.6 mm superior
Ansichten > Ansicht Werkzeuge AT-Winkel (best. mittels Ebene) > Femur Hals Basis (Ebene) proj. auf Ebene Femur axial	44.1 mm	72.7 mm	50.7 mm		23.4 mm links	5.2 mm posterior	75.3 mm superior
Ansichten > Ansicht Werkzeuge AT-Winkel (best. mittels Ebene) > AxPro_Kopfszentrum	46.3 mm	71.1 mm	50.7 mm		21.2 mm links	3.6 mm posterior	75.3 mm superior
Ansichten > Ansicht Werkzeuge AT-Winkel (best. mittels Ebene) > AxPro_Kondyle medial	48.4 mm	82.2 mm	68 mm		19.1 mm links	14.7 mm posterior	58 mm superior
Ansichten > Ansicht Werkzeuge AT-Winkel (best. mittels Ebene) > AxPro_Kondyle lateral	38.6 mm	88.4 mm	66.1 mm		28.9 mm links	20.9 mm posterior	59.9 mm superior
Ansichten > Ansicht Werkzeuge AT-Winkel (best. mittels Ebene) > Neue Linie 31	9.8 mm	6.2 mm	1.9 mm	11.7 mm	9.8 mm rechts	6.2 mm anterior	1.9 mm inferior	11.7 mm
Ansichten > Ansicht Werkzeuge AT-Winkel (best. mittels Ebene) > Kopfzentrum - Femur Hals Basis (manuell) Linie	11.2 mm	1.5 mm	8.7 mm	14.3 mm	11.2 mm links	1.5 mm anterior	8.7 mm inferior	14.3 mm
Ansichten > Ansicht Werkzeuge AT-Winkel (best. mittels Ebene) > Kopfzentrum - Femur Hals Basis (durch Ebene) Linie	4.6 mm	1.5 mm	2.3 mm	5.3 mm	4.6 mm links	1.5 mm anterior	2.3 mm inferior	5.3 mm
Ansichten > Ansicht Werkzeuge AT-Winkel (best. mittels Ebene) > Kondyle_Femur Hals Basis Prox	9.8 mm	6.2 mm	1.9 mm	11.7 mm	9.8 mm rechts	6.2 mm anterior	1.9 mm inferior	11.7 mm
Ansichten > Ansicht Werkzeuge AT-Winkel (best. mittels Ebene) > Kondyle_AxPro_Kopfzentrum	9.8 mm	6.2 mm	1.9 mm	11.7 mm	9.8 mm rechts	6.2 mm anterior	1.9 mm inferior	11.7 mm
Ansichten > Ansicht Werkzeuge AT-Winkel (best. mittels Ebene) > Femurachse Kopfzentrum	11.8 mm	15.2 mm	11.3 mm	22.3 mm	11.8 mm rechts	15.2 mm posterior	11.3 mm superior	22.3 mm
Ansichten > Ansicht Werkzeuge AT-Winkel (best. mittels Ebene) > Femurachse	11.8 mm	15.2 mm	11.3 mm	22.3 mm	11.8 mm rechts	15.2 mm posterior	11.3 mm superior	22.3 mm
Ansichten > Ansicht Werkzeuge AT-Winkel (best. mittels Ebene) > AxPro_Kondyle	9.8 mm	6.2 mm	1.9 mm	11.7 mm	9.8 mm rechts	6.2 mm anterior	1.9 mm inferior	11.7 mm
Ansichten > Ansicht Werkzeuge AT-Winkel (best. mittels Ebene) > Winkel Schenkelhalsachse Femurachse (mittels Ebene manuell)	166.2 °	152.5 °	143.1 °	149.2 °	166.2 °	152.5 °	143.1 °	149.2 °
Ansichten > Ansicht Werkzeuge AT-Winkel (best. mittels Ebene) > Winkel Schenkelhalsachse Femurachse (Femur Hals Basis manuell definiert)	174.8 °	135.9 °	135 °	142.5 °	174.8 °	135.9 °	135 °	142.5 °
Ansichten > Ansicht Werkzeuge AT-Winkel (best. mittels Ebene) > Antetorsionswinkel korrigiert	10.1 °	15.9 °	5.1 °	10 °	10.1 °	15.9 °	5.1 °	10 °
Ansichten > Ansicht Werkzeuge AT-Winkel (best. mittels Ebene) > Antetorsionswinkel (über Ebene manuell bestimmt) proj	35.5 °	71.4 °	24.4 °	41.7 °	35.5 °	71.4 °	24.4 °	41.7 °
Ansichten > Ansicht Werkzeuge AT-Winkel (best. mittels Ebene) > Antetorsionswinkel (Femur Hals Basis manuell) proj	41.3 °	43 °	18.1 °	34.7 °	41.3 °	43 °	18.1 °	34.7 °
Ansichten > Ansicht Werkzeuge AT-Winkel (best. mittels Ebene) > Femur axial
Ansichten > Ansicht Werkzeuge AT-Winkel (best. mittels Ebene) > Ebene manuell
Ansichten > Ansicht Werkzeuge AT-Winkel (best. mittels Ebene) > ks femur
Ansichten > Ansicht Werkzeuge AT-Winkel (best. mittels Ebene) > Kopie ks femur
Ansichten > Ansicht Werkzeuge AT-Winkel (best. mittels Ebene) > Punkte auf Kopf
Werkzeuge > Punkte > tmp zur Definition der Senkrechten auf tibia vk und hk	21.1 mm	64.8 mm	136.3 mm		46.4 mm links	2.7 mm anterior	10.3 mm inferior
Werkzeuge > Punkte > tmp proj. auf Ebene tibia coronar	21.1 mm	64.8 mm	136.3 mm		46.4 mm links	2.7 mm anterior	10.3 mm inferior
Werkzeuge > Punkte > TMP B	53.9 mm	66.5 mm	52.6 mm		13.6 mm links	1 mm anterior	73.4 mm superior
Werkzeuge > Punkte > tmp A	50.9 mm	71.1 mm	55.6 mm		16.6 mm links	3.6 mm posterior	70.4 mm superior
Werkzeuge > Punkte > TMP6	56.1 mm	64.9 mm	52.6 mm		11.4 mm links	2.6 mm anterior	73.4 mm superior
Werkzeuge > Punkte > TMP5	71.3 mm	103.3 mm	26.9 mm		3.8 mm rechts	35.8 mm posterior	99.1 mm superior
Werkzeuge > Punkte > Tibiaachse proximal	20.6 mm	58 mm	118.5 mm		46.9 mm links	9.5 mm anterior	7.5 mm superior
Werkzeuge > Punkte > Tibiaachse distal	21.7 mm	71.5 mm	154.2 mm		45.8 mm links	4 mm posterior	28.2 mm inferior
Werkzeuge > Punkte > Talus medial proj. auf Ebene Tibia axial	21.3 mm	66.9 mm	155.9 mm		46.2 mm links	0.6 mm anterior	29.9 mm inferior
Werkzeuge > Punkte > Talus medial	21.6 mm	70.3 mm	164.7 mm		45.9 mm links	2.8 mm posterior	38.7 mm inferior
Werkzeuge > Punkte > Talus lateral proj. auf Ebene Tibia axial	16.6 mm	70.8 mm	154.6 mm		50.9 mm links	3.3 mm posterior	28.6 mm inferior
Werkzeuge > Punkte > Talus lateral	16.9 mm	74.3 mm	164 mm		50.6 mm links	6.8 mm posterior	38 mm inferior
Werkzeuge > Punkte > prox. Tibiahinterkante medial proj. auf Ebene tibia coronar (varus valgus)	22.3 mm	47.1 mm	93.5 mm		45.2 mm links	20.4 mm anterior	32.5 mm superior
Werkzeuge > Punkte > prox. Tibiahinterkante medial proj. auf Ebene tibia coronar	20.2 mm	49.6 mm	96.8 mm		47.3 mm links	17.9 mm anterior	29.2 mm superior
Werkzeuge > Punkte > prox. Tibiahinterkante medial proj. auf Ebene Tibia axial	25.8 mm	78.2 mm	151.5 mm		41.7 mm links	10.7 mm posterior	25.5 mm inferior
Werkzeuge > Punkte > prox. Tibiahinterkante medial (varus valgus)	24.1 mm	50.4 mm	92.2 mm		43.4 mm links	17.1 mm anterior	33.8 mm superior
Werkzeuge > Punkte > prox. Tibiahinterkante medial	24 mm	56.5 mm	94.1 mm		43.5 mm links	11 mm anterior	31.9 mm superior
Werkzeuge > Punkte > prox. Tibiahinterkante lateral proj. auf Ebene tibia coronar (varus valgus)	12.9 mm	51.8 mm	91.8 mm		54.6 mm links	15.7 mm anterior	34.2 mm superior
Werkzeuge > Punkte > prox. Tibiahinterkante lateral proj. auf Ebene tibia coronar	14.7 mm	52.2 mm	95.5 mm		52.8 mm links	15.3 mm anterior	30.5 mm superior
Werkzeuge > Punkte > prox. Tibiahinterkante lateral proj. auf Ebene Tibia axial	20.3 mm	81 mm	150.6 mm		47.2 mm links	13.5 mm posterior	24.6 mm inferior
Werkzeuge > Punkte > prox. Tibiahinterkante lateral (varus valgus)	14.8 mm	55.1 mm	90.4 mm		52.7 mm links	12.4 mm anterior	35.6 mm superior
Werkzeuge > Punkte > prox. Tibiahinterkante lateral	18.5 mm	59.1 mm	92.8 mm		49 mm links	8.4 mm anterior	33.2 mm superior
Werkzeuge > Punkte > Kondyle medial proj. auf Ebene Tibia axial	29.1 mm	78.7 mm	151.2 mm		38.4 mm links	11.2 mm posterior	25.2 mm inferior
Werkzeuge > Punkte > Kondyle medial proj. auf Ebene Femur coronar	24.8 mm	47 mm	75.1 mm		42.7 mm links	20.5 mm anterior	50.9 mm superior
Werkzeuge > Punkte > Kondyle medial	27.2 mm	54.9 mm	88.2 mm		40.3 mm links	12.6 mm anterior	37.8 mm superior
Werkzeuge > Punkte > Kondyle lateral proj auf Ebene Tibia axial	18.7 mm	84 mm	149.5 mm		48.8 mm links	16.5 mm posterior	23.5 mm inferior
Werkzeuge > Punkte > Kondyle lateral proj auf Ebene Femur coronar	14.4 mm	52.5 mm	73.8 mm		53.1 mm links	15 mm anterior	52.2 mm superior
Werkzeuge > Punkte > Kondyle lateral	16.8 mm	60.3 mm	86.9 mm		50.7 mm links	7.2 mm anterior	39.1 mm superior
Werkzeuge > Punkte > Femurkopfmittelpunkt	59.5 mm	88.1 mm	38.1 mm		8 mm links	20.6 mm posterior	87.9 mm superior
Werkzeuge > Punkte > Femurachsenpunkt proximal	41.4 mm	77.3 mm	54 mm		26.1 mm links	9.8 mm posterior	72 mm superior
Werkzeuge > Punkte > Femurachsenpunkt distal	29.6 mm	62.1 mm	65.3 mm		37.9 mm links	5.4 mm anterior	60.8 mm superior
Werkzeuge > Punkte > Femur prox. proj. auf Ebene Femur coronar	41.4 mm	77.3 mm	54 mm		26.1 mm links	9.8 mm posterior	72 mm superior
Werkzeuge > Punkte > Femur Hals Basis proj. auf Ebene Femur coronar	55.6 mm	89 mm	44.4 mm		11.9 mm links	21.5 mm posterior	81.6 mm superior
Werkzeuge > Punkte > Femur Hals Basis manuell Pro	41.1 mm	77.3 mm	53.7 mm		26.4 mm links	9.8 mm posterior	72.3 mm superior
Werkzeuge > Punkte > Femur Hals Basis manuell	48.3 mm	86.6 mm	46.9 mm		19.2 mm links	19.1 mm posterior	79.1 mm superior
Werkzeuge > Punkte > Femur Hals Basis (ermittelt durch Proj. auf Ebene manuell)	54.9 mm	86.6 mm	40.4 mm		12.6 mm links	19.1 mm posterior	85.6 mm superior
Werkzeuge > Punkte > Femur Hals Basis (Ebene) proj. auf Ebene Femur axial	44.1 mm	72.7 mm	50.7 mm		23.4 mm links	5.2 mm posterior	75.3 mm superior
Werkzeuge > Punkte > Endpunkt Verlängerung der Senkrechten auf Kondylenachse	52 mm	98.5 mm	39.4 mm		15.5 mm links	31 mm posterior	86.6 mm superior
Werkzeuge > Punkte > Endpunkt Senkrechte auf Kondylenachse	21.4 mm	48.8 mm	74.7 mm		46.1 mm links	18.7 mm anterior	51.3 mm superior
Werkzeuge > Punkte > Ende der Verlängerung Senkrechte auf tibia vk (varus valgus)	5 mm	55.4 mm	89.9 mm		62.5 mm links	12.1 mm anterior	36.1 mm superior
Werkzeuge > Punkte > Ende der Senkrechte auf tibia hk (varus valgus)	20.9 mm	47.8 mm	93.2 mm		46.6 mm links	19.7 mm anterior	32.8 mm superior
Werkzeuge > Punkte > dist. Tibiavorderkante medial proj. auf Ebene tibia coronar (varus valgus)	23.3 mm	72.7 mm	159.6 mm		44.2 mm links	5.2 mm posterior	33.6 mm inferior
Werkzeuge > Punkte > dist. Tibiavorderkante medial proj. auf Ebene tibia coronar	24.4 mm	72.3 mm	160.2 mm		43.1 mm links	4.8 mm posterior	34.2 mm inferior
Werkzeuge > Punkte > dist. Tibiavorderkante medial proj. auf Ebene Tibia axial	21.9 mm	66 mm	156.2 mm		45.6 mm links	1.5 mm anterior	30.2 mm inferior
Werkzeuge > Punkte > dist. Tibiavorderkante medial (varus valgus)	22.8 mm	71.7 mm	160 mm		44.7 mm links	4.2 mm posterior	34 mm inferior
Werkzeuge > Punkte > dist. Tibiavorderkante medial	22.1 mm	68.1 mm	161.8 mm		45.4 mm links	0.6 mm posterior	35.8 mm inferior
Werkzeuge > Punkte > dist. Tibiavorderkante lateral proj. auf Ebene tibia coronar (varus valgus)	18.7 mm	75.7 mm	160.6 mm		48.8 mm links	8.2 mm posterior	34.6 mm inferior
Werkzeuge > Punkte > dist. Tibiavorderkante lateral proj. auf Ebene tibia coronar	17.9 mm	75.6 mm	159.3 mm		49.6 mm links	8.1 mm posterior	33.3 mm inferior
Werkzeuge > Punkte > dist. Tibiavorderkante lateral proj. auf Ebene Tibia axial	16.1 mm	70.5 mm	154.7 mm		51.4 mm links	3 mm posterior	28.7 mm inferior
Werkzeuge > Punkte > dist. Tibiavorderkante lateral (varus valgus)	17.7 mm	74 mm	161.3 mm		49.8 mm links	6.5 mm posterior	35.3 mm inferior
Werkzeuge > Punkte > dist. Tibiavorderkante lateral	16.3 mm	72.7 mm	160.4 mm		51.2 mm links	5.2 mm posterior	34.4 mm inferior
Werkzeuge > Punkte > AxPro_Kopfszentrum	46.3 mm	71.1 mm	50.7 mm		21.2 mm links	3.6 mm posterior	75.3 mm superior
Werkzeuge > Punkte > AxPro_Kondyle medial	48.4 mm	82.2 mm	68 mm		19.1 mm links	14.7 mm posterior	58 mm superior
Werkzeuge > Punkte > AxPro_Kondyle lateral	38.6 mm	88.4 mm	66.1 mm		28.9 mm links	20.9 mm posterior	59.9 mm superior
Werkzeuge > Linien > Verlängerung Senkrechte auf tibia vk (varus valgus)	16.1 mm	9.3 mm	46.4 mm	50 mm	16.1 mm links	9.3 mm anterior	46.4 mm superior	50 mm
Werkzeuge > Linien > Verlängerung der Senkrechten auf Kondylenachse	22.4 mm	36.5 mm	25.9 mm	50 mm	22.4 mm rechts	36.5 mm posterior	25.9 mm superior	50 mm
Werkzeuge > Linien > transkondyläre Achse	10.4 mm	5.4 mm	1.3 mm	11.8 mm	10.4 mm rechts	5.4 mm anterior	1.3 mm inferior	11.8 mm
Werkzeuge > Linien > Tibiaachse	1.1 mm	13.5 mm	35.7 mm	38.2 mm	1.1 mm links	13.5 mm anterior	35.7 mm superior	38.2 mm
Werkzeuge > Linien > Talusachse proj. auf Ebene Tibia axial	4.7 mm	3.8 mm	1.3 mm	6.2 mm	4.7 mm links	3.8 mm posterior	1.3 mm superior	6.2 mm
Werkzeuge > Linien > Senkrechte auf Kondylenachse	8.1 mm	13.3 mm	9.4 mm	18.2 mm	8.1 mm links	13.3 mm anterior	9.4 mm inferior	18.2 mm
Werkzeuge > Linien > Senkrechte auf dist. Tibiavorderkante in Ebene tibia coronar (varus valgus)	7.7 mm	4.4 mm	22.1 mm	23.8 mm	7.7 mm rechts	4.4 mm posterior	22.1 mm inferior	23.8 mm
Werkzeuge > Linien > Senkrecht auf prox. Tibiahinterkante in Ebene tibia coronar (varus valgus)	0.3 mm	16.9 mm	43.1 mm	46.3 mm	0.3 mm links	16.9 mm anterior	43.1 mm superior	46.3 mm
Werkzeuge > Linien > prox. Tibiahinterkante proj. auf Ebene Tibia axial	5.5 mm	2.8 mm	0.9 mm	6.2 mm	5.5 mm rechts	2.8 mm anterior	0.9 mm inferior	6.2 mm
Werkzeuge > Linien > prox. Tibiahinterkante proj auf Ebene tibia coronar (varus valgus)	9.4 mm	4.6 mm	1.8 mm	10.7 mm	9.4 mm rechts	4.6 mm anterior	1.8 mm inferior	10.7 mm
Werkzeuge > Linien > prox. Tibiahinterkante proj auf Ebene tibia coronar	5.5 mm	2.6 mm	1.3 mm	6.2 mm	5.5 mm rechts	2.6 mm anterior	1.3 mm inferior	6.2 mm
Werkzeuge > Linien > prox. Tibiahinterkante (varus valgus)	9.4 mm	4.7 mm	1.8 mm	10.7 mm	9.4 mm rechts	4.7 mm anterior	1.8 mm inferior	10.7 mm
Werkzeuge > Linien > prox. Tibiahinterkante	5.5 mm	2.6 mm	1.3 mm	6.2 mm	5.5 mm rechts	2.6 mm anterior	1.3 mm inferior	6.2 mm
Werkzeuge > Linien > prox. femorale Längsachse	6.9 mm	9.3 mm	7.1 mm	13.6 mm	6.9 mm rechts	9.3 mm posterior	7.1 mm superior	13.6 mm
Werkzeuge > Linien > Neue Linie 31	9.8 mm	6.2 mm	1.9 mm	11.7 mm	9.8 mm rechts	6.2 mm anterior	1.9 mm inferior	11.7 mm
Werkzeuge > Linien > Lot von Femurkopfmittelpunk	4.6 mm	1.5 mm	2.3 mm	5.3 mm	4.6 mm links	1.5 mm anterior	2.3 mm inferior	5.3 mm
Werkzeuge > Linien > Kopfzentrum - Femur Hals Basis (manuell) Linie	11.2 mm	1.5 mm	8.7 mm	14.3 mm	11.2 mm links	1.5 mm anterior	8.7 mm inferior	14.3 mm
Werkzeuge > Linien > Kopfzentrum - Femur Hals Basis (durch Ebene) Linie	4.6 mm	1.5 mm	2.3 mm	5.3 mm	4.6 mm links	1.5 mm anterior	2.3 mm inferior	5.3 mm
Werkzeuge > Linien > Kondyle_Femur Hals Basis Prox	9.8 mm	6.2 mm	1.9 mm	11.7 mm	9.8 mm rechts	6.2 mm anterior	1.9 mm inferior	11.7 mm
Werkzeuge > Linien > Kondyle_AxPro_Kopfzentrum	9.8 mm	6.2 mm	1.9 mm	11.7 mm	9.8 mm rechts	6.2 mm anterior	1.9 mm inferior	11.7 mm
Werkzeuge > Linien > Kondylenachse proj. auf Ebene Femur coronar	10.4 mm	5.4 mm	1.3 mm	11.8 mm	10.4 mm links	5.4 mm posterior	1.3 mm superior	11.8 mm
Werkzeuge > Linien > Kondylenachse	10.4 mm	5.4 mm	1.3 mm	11.8 mm	10.4 mm links	5.4 mm posterior	1.3 mm superior	11.8 mm
Werkzeuge > Linien > Kondyle proj. auf Ebene Tibia axial	10.4 mm	5.3 mm	1.7 mm	11.8 mm	10.4 mm links	5.3 mm posterior	1.7 mm superior	11.8 mm
Werkzeuge > Linien > Femurachse proj. auf Ebene Femur coronar
Werkzeuge > Linien > Femurachse Kopfzentrum	11.8 mm	15.2 mm	11.3 mm	22.3 mm	11.8 mm rechts	15.2 mm posterior	11.3 mm superior	22.3 mm
Werkzeuge > Linien > Femurachse	11.8 mm	15.2 mm	11.3 mm	22.3 mm	11.8 mm rechts	15.2 mm posterior	11.3 mm superior	22.3 mm
Werkzeuge > Linien > dist. Tibiavorderkante proj. auf Ebene tibia coronar (varus valgus)	4.7 mm	3 mm	1 mm	5.7 mm	4.7 mm rechts	3 mm anterior	1 mm superior	5.7 mm
Werkzeuge > Linien > dist. Tibiavorderkante proj. auf Ebene tibia coronar	6.5 mm	3.3 mm	0.9 mm	7.3 mm	6.5 mm rechts	3.3 mm anterior	0.9 mm inferior	7.3 mm
Werkzeuge > Linien > dist. Tibiavorderkante proj. auf Ebene Tibia axial	5.8 mm	4.5 mm	1.5 mm	7.5 mm	5.8 mm rechts	4.5 mm anterior	1.5 mm inferior	7.5 mm
Werkzeuge > Linien > dist. Tibiavorderkante (varus valgus)	5.1 mm	2.3 mm	1.3 mm	5.7 mm	5.1 mm rechts	2.3 mm anterior	1.3 mm superior	5.7 mm
Werkzeuge > Linien > dist. Tibiavorderkante	5.8 mm	4.5 mm	1.4 mm	7.5 mm	5.8 mm rechts	4.5 mm anterior	1.4 mm inferior	7.5 mm
Werkzeuge > Linien > AxPro_Kondyle	9.8 mm	6.2 mm	1.9 mm	11.7 mm	9.8 mm rechts	6.2 mm anterior	1.9 mm inferior	11.7 mm
Werkzeuge > Winkel > Winkel Schenkelhalsachse Femurachse (mittels Ebene manuell)	166.2 °	152.5 °	143.1 °	149.2 °	166.2 °	152.5 °	143.1 °	149.2 °
Werkzeuge > Winkel > Winkel Schenkelhalsachse Femurachse (Femur Hals Basis manuell definiert)	174.8 °	135.9 °	135 °	142.5 °	174.8 °	135.9 °	135 °	142.5 °
Werkzeuge > Winkel > varus valgus Tibia proj.	18.8 °	10.1 °	59.1 °	21 °	18.8 °	10.1 °	59.1 °	21 °
Werkzeuge > Winkel > varus valgus Femur proj.	5.5 °	1.1 °	6.3 °	5.5 °	5.5 °	1.1 °	6.3 °	5.5 °
Werkzeuge > Winkel > Torsionswinkel proj. auf Ebene Tibia axial	5.6 °	1.1 °	11.1 °	11.5 °	5.6 °	1.1 °	11.1 °	11.5 °
Werkzeuge > Winkel > Tibiotalare Torsion (TTT) proj.	0.8 °	0.1 °	1.4 °	1.4 °	0.8 °	0.1 °	1.4 °	1.4 °
Werkzeuge > Winkel > FTR (femorotibial Rotation) proj.	0.2 °	0.1 °	0.4 °	0.4 °	0.2 °	0.1 °	0.4 °	0.4 °
Werkzeuge > Winkel > Antetorsionswinkel korrigiert	10.1 °	15.9 °	5.1 °	10 °	10.1 °	15.9 °	5.1 °	10 °
Werkzeuge > Winkel > Antetorsionswinkel (über Ebene manuell bestimmt) proj	35.5 °	71.4 °	24.4 °	41.7 °	35.5 °	71.4 °	24.4 °	41.7 °
Werkzeuge > Winkel > Antetorsionswinkel (Femur Hals Basis manuell) proj	41.3 °	43 °	18.1 °	34.7 °	41.3 °	43 °	18.1 °	34.7 °
Werkzeuge > Ebenen > Tibia coronar
Werkzeuge > Ebenen > Tibia axial
Werkzeuge > Ebenen > Femur coronar
Werkzeuge > Ebenen > Femur axial
Werkzeuge > Ebenen > Ebene manuell
Werkzeuge > Polylinien > Punkte auf Kopf
Werkzeuge > Koordinatensysteme > ks tibia prox.
Werkzeuge > Koordinatensysteme > ks femur
Werkzeuge > Koordinatensysteme > ks
Werkzeuge > Koordinatensysteme > Kopie ks femur
Werkzeuge > Variablen > Kopfachsen_tmp	-100
Werkzeuge > Variablen > 300	300
Werkzeuge > Variablen > 50	50
Werkzeuge > Variablen > -50	-50
