# Supplementary material for: 3D Slicer open-source software plug-in for vector-based angle calculation of canine hind limb alignment in computed tomographic images
Source: PLoS One. 2024 Mar 29;19(3):e0283823. doi: 10.1371/journal.pone.0283823 (PMC10980227; doi:10.1371/journal.pone.0283823)
Supplement: S2 Data — (ZIP) [file pone.0283823.s002.zip › 66.csv]

Werkzeuge Name	Datensatzkoordinatensystem X	Datensatzkoordinatensystem Y	Datensatzkoordinatensystem Z	Datensatzkoordinatensystem 3D	Patientenkoordinatensystem X	Patientenkoordinatensystem Y	Patientenkoordinatensystem Z	Patientenkoordinatensystem 3D	Extra Wert X	Extra Wert Y	Extra Wert Z	Extra Wert 3D	Extra Wert Beschreibung
Ansichten > Ergebnisse varus valgus Tibia > varus valgus Tibia proj.	2 °	0.1 °	4.1 °	2 °	2 °	0.1 °	4.1 °	2 °
Ansichten > Ergebnisse varus valgus Femur > varus valgus Femur proj.	7.1 °	0.6 °	5.1 °	4.2 °	7.1 °	0.6 °	5.1 °	4.2 °
Ansichten > Ergebnisse Torsionswinkel Tibia > Torsionswinkel proj. auf Ebene Tibia axial	0.6 °	65.1 °	7.5 °	7.5 °	0.6 °	65.1 °	7.5 °	7.5 °
Ansichten > Ergebnisse FTR (femorotibiale Rotation) proj. > FTR (femorotibial Rotation) proj.	0.3 °	34.8 °	4.1 °	4.1 °	0.3 °	34.8 °	4.1 °	4.1 °
Ansichten > Ergebnisse AT-Winkel proj. > Winkel Schenkelhalsachse Femurachse (mittels Ebene manuell)	132.6 °	136.4 °	96 °	120.1 °	132.6 °	136.4 °	96 °	120.1 °
Ansichten > Ergebnisse AT-Winkel proj. > Winkel Schenkelhalsachse Femurachse (Femur Hals Basis manuell definiert)	153.5 °	160 °	145 °	150.9 °	153.5 °	160 °	145 °	150.9 °
Ansichten > Ergebnisse AT-Winkel proj. > Antetorsionswinkel (über Ebene manuell bestimmt) proj	32.3 °	159.4 °	24.9 °	39.4 °	32.3 °	159.4 °	24.9 °	39.4 °
Ansichten > Ergebnisse AT-Winkel proj. > Antetorsionswinkel (Femur Hals Basis manuell) proj	28.8 °	15.3 °	23.6 °	33.9 °	28.8 °	15.3 °	23.6 °	33.9 °
Ansichten > Ergebnis Tibiotalare Torsion (TTT) > Tibiotalare Torsion (TTT) proj.	0.4 °	22.7 °	4.3 °	4.3 °	0.4 °	22.7 °	4.3 °	4.3 °
Ansichten > Eingaben varus valgus Tibia > Tibiaachse proximal	103.8 mm	41.6 mm	121.5 mm		36.3 mm rechts	25.9 mm anterior	4.5 mm superior
Ansichten > Eingaben varus valgus Tibia > Tibiaachse distal	100 mm	38.5 mm	157.7 mm		32.5 mm rechts	29 mm anterior	31.7 mm inferior
Ansichten > Eingaben varus valgus Tibia > prox. Tibiahinterkante medial (varus valgus)	104.5 mm	47.7 mm	93.7 mm		37 mm rechts	19.8 mm anterior	32.3 mm superior
Ansichten > Eingaben varus valgus Tibia > prox. Tibiahinterkante medial	105.9 mm	52.2 mm	98.7 mm		38.4 mm rechts	15.3 mm anterior	27.3 mm superior
Ansichten > Eingaben varus valgus Tibia > prox. Tibiahinterkante lateral (varus valgus)	114.9 mm	47.7 mm	96 mm		47.4 mm rechts	19.8 mm anterior	30 mm superior
Ansichten > Eingaben varus valgus Tibia > prox. Tibiahinterkante lateral	112 mm	51.7 mm	99 mm		44.5 mm rechts	15.8 mm anterior	27 mm superior
Ansichten > Eingaben varus valgus Tibia > dist. Tibiavorderkante medial (varus valgus)	96.6 mm	37.6 mm	163.1 mm		29.1 mm rechts	29.9 mm anterior	37.1 mm inferior
Ansichten > Eingaben varus valgus Tibia > dist. Tibiavorderkante medial	95.2 mm	33.6 mm	163.7 mm		27.7 mm rechts	33.9 mm anterior	37.7 mm inferior
Ansichten > Eingaben varus valgus Tibia > dist. Tibiavorderkante lateral (varus valgus)	102.6 mm	37 mm	164.2 mm		35.1 mm rechts	30.5 mm anterior	38.2 mm inferior
Ansichten > Eingaben varus valgus Tibia > dist. Tibiavorderkante lateral	102.8 mm	34 mm	164.9 mm		35.3 mm rechts	33.5 mm anterior	38.9 mm inferior
Ansichten > Eingaben varus valgus Femur > Kondyle medial	104.3 mm	54.6 mm	91.2 mm		36.8 mm rechts	12.9 mm anterior	34.8 mm superior
Ansichten > Eingaben varus valgus Femur > Kondyle lateral	115.7 mm	54.4 mm	93.3 mm		48.2 mm rechts	13.1 mm anterior	32.7 mm superior
Ansichten > Eingaben varus valgus Femur > Femurachsenpunkt proximal	113.4 mm	81.3 mm	53.3 mm		45.9 mm rechts	13.8 mm posterior	72.8 mm superior
Ansichten > Eingaben varus valgus Femur > Femurachsenpunkt distal	112.1 mm	57.6 mm	70.8 mm		44.6 mm rechts	9.9 mm anterior	55.2 mm superior
Ansichten > Eingaben Tibiotalare Torsion (TTT) > Tibiaachse proximal	103.8 mm	41.6 mm	121.5 mm		36.3 mm rechts	25.9 mm anterior	4.5 mm superior
Ansichten > Eingaben Tibiotalare Torsion (TTT) > Tibiaachse distal	100 mm	38.5 mm	157.7 mm		32.5 mm rechts	29 mm anterior	31.7 mm inferior
Ansichten > Eingaben Tibiotalare Torsion (TTT) > Talus medial	96.6 mm	33.7 mm	168.1 mm		29.1 mm rechts	33.8 mm anterior	42.1 mm inferior
Ansichten > Eingaben Tibiotalare Torsion (TTT) > Talus lateral	102.9 mm	34.5 mm	169.4 mm		35.4 mm rechts	33 mm anterior	43.4 mm inferior
Ansichten > Eingaben Tibiotalare Torsion (TTT) > dist. Tibiavorderkante medial	95.2 mm	33.6 mm	163.7 mm		27.7 mm rechts	33.9 mm anterior	37.7 mm inferior
Ansichten > Eingaben Tibiotalare Torsion (TTT) > dist. Tibiavorderkante lateral	102.8 mm	34 mm	164.9 mm		35.3 mm rechts	33.5 mm anterior	38.9 mm inferior
Ansichten > Eingaben Tibia Torsionswinkel > Tibiaachse proximal	103.8 mm	41.6 mm	121.5 mm		36.3 mm rechts	25.9 mm anterior	4.5 mm superior
Ansichten > Eingaben Tibia Torsionswinkel > Tibiaachse distal	100 mm	38.5 mm	157.7 mm		32.5 mm rechts	29 mm anterior	31.7 mm inferior
Ansichten > Eingaben Tibia Torsionswinkel > prox. Tibiahinterkante medial	105.9 mm	52.2 mm	98.7 mm		38.4 mm rechts	15.3 mm anterior	27.3 mm superior
Ansichten > Eingaben Tibia Torsionswinkel > prox. Tibiahinterkante lateral	112 mm	51.7 mm	99 mm		44.5 mm rechts	15.8 mm anterior	27 mm superior
Ansichten > Eingaben Tibia Torsionswinkel > dist. Tibiavorderkante medial	95.2 mm	33.6 mm	163.7 mm		27.7 mm rechts	33.9 mm anterior	37.7 mm inferior
Ansichten > Eingaben Tibia Torsionswinkel > dist. Tibiavorderkante lateral	102.8 mm	34 mm	164.9 mm		35.3 mm rechts	33.5 mm anterior	38.9 mm inferior
Ansichten > Eingaben FTR (femorotibiale Rotation) proj. > Tibiaachse proximal	103.8 mm	41.6 mm	121.5 mm		36.3 mm rechts	25.9 mm anterior	4.5 mm superior
Ansichten > Eingaben FTR (femorotibiale Rotation) proj. > Tibiaachse distal	100 mm	38.5 mm	157.7 mm		32.5 mm rechts	29 mm anterior	31.7 mm inferior
Ansichten > Eingaben FTR (femorotibiale Rotation) proj. > prox. Tibiahinterkante medial	105.9 mm	52.2 mm	98.7 mm		38.4 mm rechts	15.3 mm anterior	27.3 mm superior
Ansichten > Eingaben FTR (femorotibiale Rotation) proj. > prox. Tibiahinterkante lateral	112 mm	51.7 mm	99 mm		44.5 mm rechts	15.8 mm anterior	27 mm superior
Ansichten > Eingaben FTR (femorotibiale Rotation) proj. > Kondyle medial	104.3 mm	54.6 mm	91.2 mm		36.8 mm rechts	12.9 mm anterior	34.8 mm superior
Ansichten > Eingaben FTR (femorotibiale Rotation) proj. > Kondyle lateral	115.7 mm	54.4 mm	93.3 mm		48.2 mm rechts	13.1 mm anterior	32.7 mm superior
Ansichten > Eingaben AT Winkel proj. > Kondyle medial	104.3 mm	54.6 mm	91.2 mm		36.8 mm rechts	12.9 mm anterior	34.8 mm superior
Ansichten > Eingaben AT Winkel proj. > Kondyle lateral	115.7 mm	54.4 mm	93.3 mm		48.2 mm rechts	13.1 mm anterior	32.7 mm superior
Ansichten > Eingaben AT Winkel proj. > Femurkopfmittelpunkt	108.2 mm	95.3 mm	35.9 mm		40.7 mm rechts	27.8 mm posterior	90.1 mm superior
Ansichten > Eingaben AT Winkel proj. > Femurachsenpunkt proximal	113.4 mm	81.3 mm	53.3 mm		45.9 mm rechts	13.8 mm posterior	72.8 mm superior
Ansichten > Eingaben AT Winkel proj. > Femurachsenpunkt distal	112.1 mm	57.6 mm	70.8 mm		44.6 mm rechts	9.9 mm anterior	55.2 mm superior
Ansichten > Eingaben AT Winkel proj. > Femur Hals Basis manuell	113.8 mm	86.3 mm	49.4 mm		46.3 mm rechts	18.8 mm posterior	76.6 mm superior
Ansichten > Eingaben AT Winkel proj. > Femur Hals Basis (ermittelt durch Proj. auf Ebene manuell)	112.4 mm	94.3 mm	39.9 mm		44.9 mm rechts	26.8 mm posterior	86.1 mm superior
Ansichten > Eingaben AT Winkel proj. > Lot von Femurkopfmittelpunk	4.2 mm	0.9 mm	3.9 mm	5.8 mm	4.2 mm rechts	0.9 mm anterior	3.9 mm inferior	5.8 mm
Ansichten > Eingaben AT Winkel proj. > Ebene manuell
Ansichten > Eingaben AT Winkel proj. > Punkte auf Kopf
Ansichten > Ansicht Werkzeuge varus valgus Tibia > tmp zur Definition der Senkrechten auf tibia vk und hk	101.9 mm	40.1 mm	139.6 mm		34.4 mm rechts	27.4 mm anterior	13.6 mm inferior
Ansichten > Ansicht Werkzeuge varus valgus Tibia > tmp proj. auf Ebene tibia coronar	101.9 mm	40.1 mm	139.6 mm		34.4 mm rechts	27.4 mm anterior	13.6 mm inferior
Ansichten > Ansicht Werkzeuge varus valgus Tibia > Tibiaachse proximal	103.8 mm	41.6 mm	121.5 mm		36.3 mm rechts	25.9 mm anterior	4.5 mm superior
Ansichten > Ansicht Werkzeuge varus valgus Tibia > Tibiaachse distal	100 mm	38.5 mm	157.7 mm		32.5 mm rechts	29 mm anterior	31.7 mm inferior
Ansichten > Ansicht Werkzeuge varus valgus Tibia > prox. Tibiahinterkante medial proj. auf Ebene tibia coronar (varus valgus)	104.2 mm	44.2 mm	93.4 mm		36.7 mm rechts	23.3 mm anterior	32.6 mm superior
Ansichten > Ansicht Werkzeuge varus valgus Tibia > prox. Tibiahinterkante medial (varus valgus)	104.5 mm	47.7 mm	93.7 mm		37 mm rechts	19.8 mm anterior	32.3 mm superior
Ansichten > Ansicht Werkzeuge varus valgus Tibia > prox. Tibiahinterkante lateral proj. auf Ebene tibia coronar (varus valgus)	114.6 mm	43.2 mm	95.6 mm		47.1 mm rechts	24.3 mm anterior	30.4 mm superior
Ansichten > Ansicht Werkzeuge varus valgus Tibia > prox. Tibiahinterkante lateral (varus valgus)	114.9 mm	47.7 mm	96 mm		47.4 mm rechts	19.8 mm anterior	30 mm superior
Ansichten > Ansicht Werkzeuge varus valgus Tibia > Ende der Verlängerung Senkrechte auf tibia vk (varus valgus)	110.9 mm	44 mm	90.6 mm		43.4 mm rechts	23.5 mm anterior	35.4 mm superior
Ansichten > Ansicht Werkzeuge varus valgus Tibia > Ende der Senkrechte auf tibia hk (varus valgus)	111.7 mm	43.5 mm	95 mm		44.2 mm rechts	24 mm anterior	31 mm superior
Ansichten > Ansicht Werkzeuge varus valgus Tibia > dist. Tibiavorderkante medial proj. auf Ebene tibia coronar (varus valgus)	96.6 mm	38.3 mm	163.2 mm		29.1 mm rechts	29.2 mm anterior	37.2 mm inferior
Ansichten > Ansicht Werkzeuge varus valgus Tibia > dist. Tibiavorderkante medial (varus valgus)	96.6 mm	37.6 mm	163.1 mm		29.1 mm rechts	29.9 mm anterior	37.1 mm inferior
Ansichten > Ansicht Werkzeuge varus valgus Tibia > dist. Tibiavorderkante lateral proj. auf Ebene tibia coronar (varus valgus)	102.7 mm	37.7 mm	164.3 mm		35.2 mm rechts	29.8 mm anterior	38.3 mm inferior
Ansichten > Ansicht Werkzeuge varus valgus Tibia > dist. Tibiavorderkante lateral (varus valgus)	102.6 mm	37 mm	164.2 mm		35.1 mm rechts	30.5 mm anterior	38.2 mm inferior
Ansichten > Ansicht Werkzeuge varus valgus Tibia > Verlängerung Senkrechte auf tibia vk (varus valgus)	9 mm	3.9 mm	49 mm	50 mm	9 mm rechts	3.9 mm posterior	49 mm superior	50 mm
Ansichten > Ansicht Werkzeuge varus valgus Tibia > Tibiaachse	3.8 mm	3.1 mm	36.2 mm	36.5 mm	3.8 mm rechts	3.1 mm posterior	36.2 mm superior	36.5 mm
Ansichten > Ansicht Werkzeuge varus valgus Tibia > Senkrechte auf dist. Tibiavorderkante in Ebene tibia coronar (varus valgus)	4.4 mm	1.9 mm	23.8 mm	24.2 mm	4.4 mm links	1.9 mm anterior	23.8 mm inferior	24.2 mm
Ansichten > Ansicht Werkzeuge varus valgus Tibia > Senkrecht auf prox. Tibiahinterkante in Ebene tibia coronar (varus valgus)	9.8 mm	3.4 mm	44.6 mm	45.8 mm	9.8 mm rechts	3.4 mm posterior	44.6 mm superior	45.8 mm
Ansichten > Ansicht Werkzeuge varus valgus Tibia > prox. Tibiahinterkante proj auf Ebene tibia coronar (varus valgus)	10.4 mm	1 mm	2.2 mm	10.7 mm	10.4 mm links	1 mm posterior	2.2 mm superior	10.7 mm
Ansichten > Ansicht Werkzeuge varus valgus Tibia > prox. Tibiahinterkante (varus valgus)	10.5 mm	0 mm	2.3 mm	10.7 mm	10.5 mm links	0 mm	2.3 mm superior	10.7 mm
Ansichten > Ansicht Werkzeuge varus valgus Tibia > dist. Tibiavorderkante proj. auf Ebene tibia coronar (varus valgus)	6.1 mm	0.5 mm	1.1 mm	6.2 mm	6.1 mm links	0.5 mm posterior	1.1 mm superior	6.2 mm
Ansichten > Ansicht Werkzeuge varus valgus Tibia > dist. Tibiavorderkante (varus valgus)	6.1 mm	0.5 mm	1.1 mm	6.2 mm	6.1 mm links	0.5 mm posterior	1.1 mm superior	6.2 mm
Ansichten > Ansicht Werkzeuge varus valgus Tibia > varus valgus Tibia proj.	2 °	0.1 °	4.1 °	2 °	2 °	0.1 °	4.1 °	2 °
Ansichten > Ansicht Werkzeuge varus valgus Tibia > Tibia coronar
Ansichten > Ansicht Werkzeuge varus valgus Tibia > ks tibia prox.
Ansichten > Ansicht Werkzeuge varus valgus Femur > Kondyle medial proj. auf Ebene Femur coronar	106.3 mm	45.4 mm	79 mm		38.8 mm rechts	22.1 mm anterior	47 mm superior
Ansichten > Ansicht Werkzeuge varus valgus Femur > Kondyle medial	104.3 mm	54.6 mm	91.2 mm		36.8 mm rechts	12.9 mm anterior	34.8 mm superior
Ansichten > Ansicht Werkzeuge varus valgus Femur > Kondyle lateral proj auf Ebene Femur coronar	117.7 mm	45.3 mm	81 mm		50.2 mm rechts	22.2 mm anterior	45 mm superior
Ansichten > Ansicht Werkzeuge varus valgus Femur > Kondyle lateral	115.7 mm	54.4 mm	93.3 mm		48.2 mm rechts	13.1 mm anterior	32.7 mm superior
Ansichten > Ansicht Werkzeuge varus valgus Femur > Femurachsenpunkt proximal	113.4 mm	81.3 mm	53.3 mm		45.9 mm rechts	13.8 mm posterior	72.8 mm superior
Ansichten > Ansicht Werkzeuge varus valgus Femur > Femurachsenpunkt distal	112.1 mm	57.6 mm	70.8 mm		44.6 mm rechts	9.9 mm anterior	55.2 mm superior
Ansichten > Ansicht Werkzeuge varus valgus Femur > Femur prox. proj. auf Ebene Femur coronar	113.4 mm	81.3 mm	53.3 mm		45.9 mm rechts	13.8 mm posterior	72.8 mm superior
Ansichten > Ansicht Werkzeuge varus valgus Femur > Endpunkt Verlängerung der Senkrechten auf Kondylenachse	117.9 mm	97.8 mm	41.7 mm		50.4 mm rechts	30.3 mm posterior	84.3 mm superior
Ansichten > Ansicht Werkzeuge varus valgus Femur > Endpunkt Senkrechte auf Kondylenachse	110.4 mm	45.4 mm	79.7 mm		42.9 mm rechts	22.1 mm anterior	46.3 mm superior
Ansichten > Ansicht Werkzeuge varus valgus Femur > Verlängerung der Senkrechten auf Kondylenachse	5.8 mm	40.2 mm	29.2 mm	50 mm	5.8 mm rechts	40.2 mm posterior	29.2 mm superior	50 mm
Ansichten > Ansicht Werkzeuge varus valgus Femur > Senkrechte auf Kondylenachse	1.8 mm	12.2 mm	8.9 mm	15.2 mm	1.8 mm links	12.2 mm anterior	8.9 mm inferior	15.2 mm
Ansichten > Ansicht Werkzeuge varus valgus Femur > Kondylenachse proj. auf Ebene Femur coronar	11.4 mm	0.2 mm	2 mm	11.6 mm	11.4 mm rechts	0.2 mm anterior	2 mm inferior	11.6 mm
Ansichten > Ansicht Werkzeuge varus valgus Femur > Kondylenachse	11.4 mm	0.2 mm	2 mm	11.6 mm	11.4 mm rechts	0.2 mm anterior	2 mm inferior	11.6 mm
Ansichten > Ansicht Werkzeuge varus valgus Femur > Femurachse proj. auf Ebene Femur coronar
Ansichten > Ansicht Werkzeuge varus valgus Femur > Femurachse	1.3 mm	23.8 mm	17.6 mm	29.6 mm	1.3 mm rechts	23.8 mm posterior	17.6 mm superior	29.6 mm
Ansichten > Ansicht Werkzeuge varus valgus Femur > varus valgus Femur proj.	7.1 °	0.6 °	5.1 °	4.2 °	7.1 °	0.6 °	5.1 °	4.2 °
Ansichten > Ansicht Werkzeuge varus valgus Femur > Femur coronar
Ansichten > Ansicht Werkzeuge varus valgus Femur > ks femur
Ansichten > Ansicht Werkzeuge Torsionswinkel Tibia > Tibiaachse proximal	103.8 mm	41.6 mm	121.5 mm		36.3 mm rechts	25.9 mm anterior	4.5 mm superior
Ansichten > Ansicht Werkzeuge Torsionswinkel Tibia > Tibiaachse distal	100 mm	38.5 mm	157.7 mm		32.5 mm rechts	29 mm anterior	31.7 mm inferior
Ansichten > Ansicht Werkzeuge Torsionswinkel Tibia > prox. Tibiahinterkante medial proj. auf Ebene Tibia axial	99.7 mm	47.1 mm	158.4 mm		32.2 mm rechts	20.4 mm anterior	32.4 mm inferior
Ansichten > Ansicht Werkzeuge Torsionswinkel Tibia > prox. Tibiahinterkante medial	105.9 mm	52.2 mm	98.7 mm		38.4 mm rechts	15.3 mm anterior	27.3 mm superior
Ansichten > Ansicht Werkzeuge Torsionswinkel Tibia > prox. Tibiahinterkante lateral proj. auf Ebene Tibia axial	105.7 mm	46.6 mm	159 mm		38.2 mm rechts	20.9 mm anterior	33 mm inferior
Ansichten > Ansicht Werkzeuge Torsionswinkel Tibia > prox. Tibiahinterkante lateral	112 mm	51.7 mm	99 mm		44.5 mm rechts	15.8 mm anterior	27 mm superior
Ansichten > Ansicht Werkzeuge Torsionswinkel Tibia > dist. Tibiavorderkante medial proj. auf Ebene Tibia axial	95.9 mm	34.2 mm	156.9 mm		28.4 mm rechts	33.3 mm anterior	30.9 mm inferior
Ansichten > Ansicht Werkzeuge Torsionswinkel Tibia > dist. Tibiavorderkante medial	95.2 mm	33.6 mm	163.7 mm		27.7 mm rechts	33.9 mm anterior	37.7 mm inferior
Ansichten > Ansicht Werkzeuge Torsionswinkel Tibia > dist. Tibiavorderkante lateral proj. auf Ebene Tibia axial	103.5 mm	34.6 mm	157.7 mm		36 mm rechts	32.9 mm anterior	31.7 mm inferior
Ansichten > Ansicht Werkzeuge Torsionswinkel Tibia > dist. Tibiavorderkante lateral	102.8 mm	34 mm	164.9 mm		35.3 mm rechts	33.5 mm anterior	38.9 mm inferior
Ansichten > Ansicht Werkzeuge Torsionswinkel Tibia > prox. Tibiahinterkante proj. auf Ebene Tibia axial	6 mm	0.5 mm	0.6 mm	6.1 mm	6 mm links	0.5 mm posterior	0.6 mm superior	6.1 mm
Ansichten > Ansicht Werkzeuge Torsionswinkel Tibia > prox. Tibiahinterkante	6.1 mm	0.5 mm	0.3 mm	6.1 mm	6.1 mm links	0.5 mm posterior	0.3 mm superior	6.1 mm
Ansichten > Ansicht Werkzeuge Torsionswinkel Tibia > dist. Tibiavorderkante proj. auf Ebene Tibia axial	7.6 mm	0.4 mm	0.8 mm	7.7 mm	7.6 mm links	0.4 mm anterior	0.8 mm superior	7.7 mm
Ansichten > Ansicht Werkzeuge Torsionswinkel Tibia > dist. Tibiavorderkante	7.6 mm	0.4 mm	1.1 mm	7.7 mm	7.6 mm links	0.4 mm anterior	1.1 mm superior	7.7 mm
Ansichten > Ansicht Werkzeuge Torsionswinkel Tibia > Torsionswinkel proj. auf Ebene Tibia axial	0.6 °	65.1 °	7.5 °	7.5 °	0.6 °	65.1 °	7.5 °	7.5 °
Ansichten > Ansicht Werkzeuge Torsionswinkel Tibia > Tibia axial
Ansichten > Ansicht Werkzeuge Torsionswinkel Tibia > ks tibia prox.
Ansichten > Ansicht Werkzeuge Tibiotalare Torsion (TTT) > Tibiaachse proximal	103.8 mm	41.6 mm	121.5 mm		36.3 mm rechts	25.9 mm anterior	4.5 mm superior
Ansichten > Ansicht Werkzeuge Tibiotalare Torsion (TTT) > Tibiaachse distal	100 mm	38.5 mm	157.7 mm		32.5 mm rechts	29 mm anterior	31.7 mm inferior
Ansichten > Ansicht Werkzeuge Tibiotalare Torsion (TTT) > Talus medial proj. auf Ebene Tibia axial	97.7 mm	34.7 mm	157.1 mm		30.2 mm rechts	32.8 mm anterior	31.1 mm inferior
Ansichten > Ansicht Werkzeuge Tibiotalare Torsion (TTT) > Talus medial	96.6 mm	33.7 mm	168.1 mm		29.1 mm rechts	33.8 mm anterior	42.1 mm inferior
Ansichten > Ansicht Werkzeuge Tibiotalare Torsion (TTT) > Talus lateral proj. auf Ebene Tibia axial	104.1 mm	35.5 mm	157.9 mm		36.6 mm rechts	32 mm anterior	31.9 mm inferior
Ansichten > Ansicht Werkzeuge Tibiotalare Torsion (TTT) > Talus lateral	102.9 mm	34.5 mm	169.4 mm		35.4 mm rechts	33 mm anterior	43.4 mm inferior
Ansichten > Ansicht Werkzeuge Tibiotalare Torsion (TTT) > dist. Tibiavorderkante medial proj. auf Ebene Tibia axial	95.9 mm	34.2 mm	156.9 mm		28.4 mm rechts	33.3 mm anterior	30.9 mm inferior
Ansichten > Ansicht Werkzeuge Tibiotalare Torsion (TTT) > dist. Tibiavorderkante medial	95.2 mm	33.6 mm	163.7 mm		27.7 mm rechts	33.9 mm anterior	37.7 mm inferior
Ansichten > Ansicht Werkzeuge Tibiotalare Torsion (TTT) > dist. Tibiavorderkante lateral proj. auf Ebene Tibia axial	103.5 mm	34.6 mm	157.7 mm		36 mm rechts	32.9 mm anterior	31.7 mm inferior
Ansichten > Ansicht Werkzeuge Tibiotalare Torsion (TTT) > dist. Tibiavorderkante lateral	102.8 mm	34 mm	164.9 mm		35.3 mm rechts	33.5 mm anterior	38.9 mm inferior
Ansichten > Ansicht Werkzeuge Tibiotalare Torsion (TTT) > Talusachse proj. auf Ebene Tibia axial	6.4 mm	0.8 mm	0.7 mm	6.5 mm	6.4 mm rechts	0.8 mm posterior	0.7 mm inferior	6.5 mm
Ansichten > Ansicht Werkzeuge Tibiotalare Torsion (TTT) > dist. Tibiavorderkante proj. auf Ebene Tibia axial	7.6 mm	0.4 mm	0.8 mm	7.7 mm	7.6 mm links	0.4 mm anterior	0.8 mm superior	7.7 mm
Ansichten > Ansicht Werkzeuge Tibiotalare Torsion (TTT) > Tibiotalare Torsion (TTT) proj.	0.4 °	22.7 °	4.3 °	4.3 °	0.4 °	22.7 °	4.3 °	4.3 °
Ansichten > Ansicht Werkzeuge Tibiotalare Torsion (TTT) > Tibia axial
Ansichten > Ansicht Werkzeuge Tibiotalare Torsion (TTT) > ks tibia prox.
Ansichten > Ansicht Werkzeuge FTR > prox. Tibiahinterkante medial proj. auf Ebene Tibia axial	99.7 mm	47.1 mm	158.4 mm		32.2 mm rechts	20.4 mm anterior	32.4 mm inferior
Ansichten > Ansicht Werkzeuge FTR > prox. Tibiahinterkante medial	105.9 mm	52.2 mm	98.7 mm		38.4 mm rechts	15.3 mm anterior	27.3 mm superior
Ansichten > Ansicht Werkzeuge FTR > prox. Tibiahinterkante lateral proj. auf Ebene Tibia axial	105.7 mm	46.6 mm	159 mm		38.2 mm rechts	20.9 mm anterior	33 mm inferior
Ansichten > Ansicht Werkzeuge FTR > prox. Tibiahinterkante lateral	112 mm	51.7 mm	99 mm		44.5 mm rechts	15.8 mm anterior	27 mm superior
Ansichten > Ansicht Werkzeuge FTR > Kondyle medial proj. auf Ebene Tibia axial	97.3 mm	48.9 mm	158.3 mm		29.8 mm rechts	18.6 mm anterior	32.3 mm inferior
Ansichten > Ansicht Werkzeuge FTR > Kondyle medial	104.3 mm	54.6 mm	91.2 mm		36.8 mm rechts	12.9 mm anterior	34.8 mm superior
Ansichten > Ansicht Werkzeuge FTR > Kondyle lateral proj auf Ebene Tibia axial	108.8 mm	48.8 mm	159.5 mm		41.3 mm rechts	18.7 mm anterior	33.5 mm inferior
Ansichten > Ansicht Werkzeuge FTR > Kondyle lateral	115.7 mm	54.4 mm	93.3 mm		48.2 mm rechts	13.1 mm anterior	32.7 mm superior
Ansichten > Ansicht Werkzeuge FTR > prox. Tibiahinterkante proj. auf Ebene Tibia axial	6 mm	0.5 mm	0.6 mm	6.1 mm	6 mm links	0.5 mm posterior	0.6 mm superior	6.1 mm
Ansichten > Ansicht Werkzeuge FTR > prox. Tibiahinterkante	6.1 mm	0.5 mm	0.3 mm	6.1 mm	6.1 mm links	0.5 mm posterior	0.3 mm superior	6.1 mm
Ansichten > Ansicht Werkzeuge FTR > Kondylenachse	11.4 mm	0.2 mm	2 mm	11.6 mm	11.4 mm rechts	0.2 mm anterior	2 mm inferior	11.6 mm
Ansichten > Ansicht Werkzeuge FTR > Kondyle proj. auf Ebene Tibia axial	11.5 mm	0.1 mm	1.2 mm	11.6 mm	11.5 mm rechts	0.1 mm anterior	1.2 mm inferior	11.6 mm
Ansichten > Ansicht Werkzeuge FTR > FTR (femorotibial Rotation) proj.	0.3 °	34.8 °	4.1 °	4.1 °	0.3 °	34.8 °	4.1 °	4.1 °
Ansichten > Ansicht Werkzeuge FTR > Tibia axial
Ansichten > Ansicht Werkzeuge FTR > ks tibia prox.
Ansichten > Ansicht Werkzeuge AT-Winkel (best. mittels Ebene) > TMP B	100.1 mm	79.1 mm	49.3 mm		32.6 mm rechts	11.6 mm posterior	76.7 mm superior
Ansichten > Ansicht Werkzeuge AT-Winkel (best. mittels Ebene) > tmp A	102 mm	80.8 mm	51.6 mm		34.5 mm rechts	13.3 mm posterior	74.4 mm superior
Ansichten > Ansicht Werkzeuge AT-Winkel (best. mittels Ebene) > TMP6	95.8 mm	77.7 mm	47.1 mm		28.3 mm rechts	10.2 mm posterior	78.9 mm superior
Ansichten > Ansicht Werkzeuge AT-Winkel (best. mittels Ebene) > TMP5	109.5 mm	119 mm	18.4 mm		42 mm rechts	51.5 mm posterior	107.6 mm superior
Ansichten > Ansicht Werkzeuge AT-Winkel (best. mittels Ebene) > Kondyle medial	104.3 mm	54.6 mm	91.2 mm		36.8 mm rechts	12.9 mm anterior	34.8 mm superior
Ansichten > Ansicht Werkzeuge AT-Winkel (best. mittels Ebene) > Kondyle lateral	115.7 mm	54.4 mm	93.3 mm		48.2 mm rechts	13.1 mm anterior	32.7 mm superior
Ansichten > Ansicht Werkzeuge AT-Winkel (best. mittels Ebene) > Femurkopfmittelpunkt	108.2 mm	95.3 mm	35.9 mm		40.7 mm rechts	27.8 mm posterior	90.1 mm superior
Ansichten > Ansicht Werkzeuge AT-Winkel (best. mittels Ebene) > Femurachsenpunkt proximal	113.4 mm	81.3 mm	53.3 mm		45.9 mm rechts	13.8 mm posterior	72.8 mm superior
Ansichten > Ansicht Werkzeuge AT-Winkel (best. mittels Ebene) > Femurachsenpunkt distal	112.1 mm	57.6 mm	70.8 mm		44.6 mm rechts	9.9 mm anterior	55.2 mm superior
Ansichten > Ansicht Werkzeuge AT-Winkel (best. mittels Ebene) > Femur Hals Basis manuell Pro	113.5 mm	81.3 mm	53.2 mm		46 mm rechts	13.8 mm posterior	72.8 mm superior
Ansichten > Ansicht Werkzeuge AT-Winkel (best. mittels Ebene) > Femur Hals Basis manuell	113.8 mm	86.3 mm	49.4 mm		46.3 mm rechts	18.8 mm posterior	76.6 mm superior
Ansichten > Ansicht Werkzeuge AT-Winkel (best. mittels Ebene) > Femur Hals Basis (ermittelt durch Proj. auf Ebene manuell)	112.4 mm	94.3 mm	39.9 mm		44.9 mm rechts	26.8 mm posterior	86.1 mm superior
Ansichten > Ansicht Werkzeuge AT-Winkel (best. mittels Ebene) > Femur Hals Basis (Ebene) proj. auf Ebene Femur axial	111.6 mm	79.6 mm	50.8 mm		44.1 mm rechts	12.1 mm posterior	75.2 mm superior
Ansichten > Ansicht Werkzeuge AT-Winkel (best. mittels Ebene) > AxPro_Kopfszentrum	107.3 mm	78.2 mm	48.6 mm		39.8 mm rechts	10.7 mm posterior	77.4 mm superior
Ansichten > Ansicht Werkzeuge AT-Winkel (best. mittels Ebene) > AxPro_Kondyle medial	106.2 mm	90.3 mm	64.8 mm		38.7 mm rechts	22.8 mm posterior	61.2 mm superior
Ansichten > Ansicht Werkzeuge AT-Winkel (best. mittels Ebene) > AxPro_Kondyle lateral	117.7 mm	90.8 mm	66.3 mm		50.2 mm rechts	23.3 mm posterior	59.7 mm superior
Ansichten > Ansicht Werkzeuge AT-Winkel (best. mittels Ebene) > Neue Linie 31	11.5 mm	0.5 mm	1.5 mm	11.6 mm	11.5 mm links	0.5 mm anterior	1.5 mm superior	11.6 mm
Ansichten > Ansicht Werkzeuge AT-Winkel (best. mittels Ebene) > Kopfzentrum - Femur Hals Basis (manuell) Linie	5.6 mm	9 mm	13.5 mm	17.2 mm	5.6 mm rechts	9 mm anterior	13.5 mm inferior	17.2 mm
Ansichten > Ansicht Werkzeuge AT-Winkel (best. mittels Ebene) > Kopfzentrum - Femur Hals Basis (durch Ebene) Linie	4.2 mm	0.9 mm	3.9 mm	5.8 mm	4.2 mm rechts	0.9 mm anterior	3.9 mm inferior	5.8 mm
Ansichten > Ansicht Werkzeuge AT-Winkel (best. mittels Ebene) > Kondyle_Femur Hals Basis Prox	11.5 mm	0.5 mm	1.5 mm	11.6 mm	11.5 mm links	0.5 mm anterior	1.5 mm superior	11.6 mm
Ansichten > Ansicht Werkzeuge AT-Winkel (best. mittels Ebene) > Kondyle_AxPro_Kopfzentrum	11.5 mm	0.5 mm	1.5 mm	11.6 mm	11.5 mm links	0.5 mm anterior	1.5 mm superior	11.6 mm
Ansichten > Ansicht Werkzeuge AT-Winkel (best. mittels Ebene) > Femurachse Kopfzentrum	1.3 mm	23.8 mm	17.6 mm	29.6 mm	1.3 mm rechts	23.8 mm posterior	17.6 mm superior	29.6 mm
Ansichten > Ansicht Werkzeuge AT-Winkel (best. mittels Ebene) > Femurachse	1.3 mm	23.8 mm	17.6 mm	29.6 mm	1.3 mm rechts	23.8 mm posterior	17.6 mm superior	29.6 mm
Ansichten > Ansicht Werkzeuge AT-Winkel (best. mittels Ebene) > AxPro_Kondyle	11.5 mm	0.5 mm	1.5 mm	11.6 mm	11.5 mm links	0.5 mm anterior	1.5 mm superior	11.6 mm
Ansichten > Ansicht Werkzeuge AT-Winkel (best. mittels Ebene) > Winkel Schenkelhalsachse Femurachse (mittels Ebene manuell)	132.6 °	136.4 °	96 °	120.1 °	132.6 °	136.4 °	96 °	120.1 °
Ansichten > Ansicht Werkzeuge AT-Winkel (best. mittels Ebene) > Winkel Schenkelhalsachse Femurachse (Femur Hals Basis manuell definiert)	153.5 °	160 °	145 °	150.9 °	153.5 °	160 °	145 °	150.9 °
Ansichten > Ansicht Werkzeuge AT-Winkel (best. mittels Ebene) > Antetorsionswinkel korrigiert	19.6 °	14 °	15.5 °	23.6 °	19.6 °	14 °	15.5 °	23.6 °
Ansichten > Ansicht Werkzeuge AT-Winkel (best. mittels Ebene) > Antetorsionswinkel (über Ebene manuell bestimmt) proj	32.3 °	159.4 °	24.9 °	39.4 °	32.3 °	159.4 °	24.9 °	39.4 °
Ansichten > Ansicht Werkzeuge AT-Winkel (best. mittels Ebene) > Antetorsionswinkel (Femur Hals Basis manuell) proj	28.8 °	15.3 °	23.6 °	33.9 °	28.8 °	15.3 °	23.6 °	33.9 °
Ansichten > Ansicht Werkzeuge AT-Winkel (best. mittels Ebene) > Femur axial
Ansichten > Ansicht Werkzeuge AT-Winkel (best. mittels Ebene) > Ebene manuell
Ansichten > Ansicht Werkzeuge AT-Winkel (best. mittels Ebene) > ks femur
Ansichten > Ansicht Werkzeuge AT-Winkel (best. mittels Ebene) > Kopie ks femur
Ansichten > Ansicht Werkzeuge AT-Winkel (best. mittels Ebene) > Punkte auf Kopf
Werkzeuge > Punkte > tmp zur Definition der Senkrechten auf tibia vk und hk	101.9 mm	40.1 mm	139.6 mm		34.4 mm rechts	27.4 mm anterior	13.6 mm inferior
Werkzeuge > Punkte > tmp proj. auf Ebene tibia coronar	101.9 mm	40.1 mm	139.6 mm		34.4 mm rechts	27.4 mm anterior	13.6 mm inferior
Werkzeuge > Punkte > TMP B	100.1 mm	79.1 mm	49.3 mm		32.6 mm rechts	11.6 mm posterior	76.7 mm superior
Werkzeuge > Punkte > tmp A	102 mm	80.8 mm	51.6 mm		34.5 mm rechts	13.3 mm posterior	74.4 mm superior
Werkzeuge > Punkte > TMP6	95.8 mm	77.7 mm	47.1 mm		28.3 mm rechts	10.2 mm posterior	78.9 mm superior
Werkzeuge > Punkte > TMP5	109.5 mm	119 mm	18.4 mm		42 mm rechts	51.5 mm posterior	107.6 mm superior
Werkzeuge > Punkte > Tibiaachse proximal	103.8 mm	41.6 mm	121.5 mm		36.3 mm rechts	25.9 mm anterior	4.5 mm superior
Werkzeuge > Punkte > Tibiaachse distal	100 mm	38.5 mm	157.7 mm		32.5 mm rechts	29 mm anterior	31.7 mm inferior
Werkzeuge > Punkte > Talus medial proj. auf Ebene Tibia axial	97.7 mm	34.7 mm	157.1 mm		30.2 mm rechts	32.8 mm anterior	31.1 mm inferior
Werkzeuge > Punkte > Talus medial	96.6 mm	33.7 mm	168.1 mm		29.1 mm rechts	33.8 mm anterior	42.1 mm inferior
Werkzeuge > Punkte > Talus lateral proj. auf Ebene Tibia axial	104.1 mm	35.5 mm	157.9 mm		36.6 mm rechts	32 mm anterior	31.9 mm inferior
Werkzeuge > Punkte > Talus lateral	102.9 mm	34.5 mm	169.4 mm		35.4 mm rechts	33 mm anterior	43.4 mm inferior
Werkzeuge > Punkte > prox. Tibiahinterkante medial proj. auf Ebene tibia coronar (varus valgus)	104.2 mm	44.2 mm	93.4 mm		36.7 mm rechts	23.3 mm anterior	32.6 mm superior
Werkzeuge > Punkte > prox. Tibiahinterkante medial proj. auf Ebene tibia coronar	105.3 mm	43.7 mm	97.9 mm		37.8 mm rechts	23.8 mm anterior	28.1 mm superior
Werkzeuge > Punkte > prox. Tibiahinterkante medial proj. auf Ebene Tibia axial	99.7 mm	47.1 mm	158.4 mm		32.2 mm rechts	20.4 mm anterior	32.4 mm inferior
Werkzeuge > Punkte > prox. Tibiahinterkante medial (varus valgus)	104.5 mm	47.7 mm	93.7 mm		37 mm rechts	19.8 mm anterior	32.3 mm superior
Werkzeuge > Punkte > prox. Tibiahinterkante medial	105.9 mm	52.2 mm	98.7 mm		38.4 mm rechts	15.3 mm anterior	27.3 mm superior
Werkzeuge > Punkte > prox. Tibiahinterkante lateral proj. auf Ebene tibia coronar (varus valgus)	114.6 mm	43.2 mm	95.6 mm		47.1 mm rechts	24.3 mm anterior	30.4 mm superior
Werkzeuge > Punkte > prox. Tibiahinterkante lateral proj. auf Ebene tibia coronar	111.3 mm	43.2 mm	98.2 mm		43.8 mm rechts	24.3 mm anterior	27.8 mm superior
Werkzeuge > Punkte > prox. Tibiahinterkante lateral proj. auf Ebene Tibia axial	105.7 mm	46.6 mm	159 mm		38.2 mm rechts	20.9 mm anterior	33 mm inferior
Werkzeuge > Punkte > prox. Tibiahinterkante lateral (varus valgus)	114.9 mm	47.7 mm	96 mm		47.4 mm rechts	19.8 mm anterior	30 mm superior
Werkzeuge > Punkte > prox. Tibiahinterkante lateral	112 mm	51.7 mm	99 mm		44.5 mm rechts	15.8 mm anterior	27 mm superior
Werkzeuge > Punkte > Kondyle medial proj. auf Ebene Tibia axial	97.3 mm	48.9 mm	158.3 mm		29.8 mm rechts	18.6 mm anterior	32.3 mm inferior
Werkzeuge > Punkte > Kondyle medial proj. auf Ebene Femur coronar	106.3 mm	45.4 mm	79 mm		38.8 mm rechts	22.1 mm anterior	47 mm superior
Werkzeuge > Punkte > Kondyle medial	104.3 mm	54.6 mm	91.2 mm		36.8 mm rechts	12.9 mm anterior	34.8 mm superior
Werkzeuge > Punkte > Kondyle lateral proj auf Ebene Tibia axial	108.8 mm	48.8 mm	159.5 mm		41.3 mm rechts	18.7 mm anterior	33.5 mm inferior
Werkzeuge > Punkte > Kondyle lateral proj auf Ebene Femur coronar	117.7 mm	45.3 mm	81 mm		50.2 mm rechts	22.2 mm anterior	45 mm superior
Werkzeuge > Punkte > Kondyle lateral	115.7 mm	54.4 mm	93.3 mm		48.2 mm rechts	13.1 mm anterior	32.7 mm superior
Werkzeuge > Punkte > Femurkopfmittelpunkt	108.2 mm	95.3 mm	35.9 mm		40.7 mm rechts	27.8 mm posterior	90.1 mm superior
Werkzeuge > Punkte > Femurachsenpunkt proximal	113.4 mm	81.3 mm	53.3 mm		45.9 mm rechts	13.8 mm posterior	72.8 mm superior
Werkzeuge > Punkte > Femurachsenpunkt distal	112.1 mm	57.6 mm	70.8 mm		44.6 mm rechts	9.9 mm anterior	55.2 mm superior
Werkzeuge > Punkte > Femur prox. proj. auf Ebene Femur coronar	113.4 mm	81.3 mm	53.3 mm		45.9 mm rechts	13.8 mm posterior	72.8 mm superior
Werkzeuge > Punkte > Femur Hals Basis proj. auf Ebene Femur coronar	112 mm	96 mm	42.1 mm		44.5 mm rechts	28.5 mm posterior	83.9 mm superior
Werkzeuge > Punkte > Femur Hals Basis manuell Pro	113.5 mm	81.3 mm	53.2 mm		46 mm rechts	13.8 mm posterior	72.8 mm superior
Werkzeuge > Punkte > Femur Hals Basis manuell	113.8 mm	86.3 mm	49.4 mm		46.3 mm rechts	18.8 mm posterior	76.6 mm superior
Werkzeuge > Punkte > Femur Hals Basis (ermittelt durch Proj. auf Ebene manuell)	112.4 mm	94.3 mm	39.9 mm		44.9 mm rechts	26.8 mm posterior	86.1 mm superior
Werkzeuge > Punkte > Femur Hals Basis (Ebene) proj. auf Ebene Femur axial	111.6 mm	79.6 mm	50.8 mm		44.1 mm rechts	12.1 mm posterior	75.2 mm superior
Werkzeuge > Punkte > Endpunkt Verlängerung der Senkrechten auf Kondylenachse	117.9 mm	97.8 mm	41.7 mm		50.4 mm rechts	30.3 mm posterior	84.3 mm superior
Werkzeuge > Punkte > Endpunkt Senkrechte auf Kondylenachse	110.4 mm	45.4 mm	79.7 mm		42.9 mm rechts	22.1 mm anterior	46.3 mm superior
Werkzeuge > Punkte > Ende der Verlängerung Senkrechte auf tibia vk (varus valgus)	110.9 mm	44 mm	90.6 mm		43.4 mm rechts	23.5 mm anterior	35.4 mm superior
Werkzeuge > Punkte > Ende der Senkrechte auf tibia hk (varus valgus)	111.7 mm	43.5 mm	95 mm		44.2 mm rechts	24 mm anterior	31 mm superior
Werkzeuge > Punkte > dist. Tibiavorderkante medial proj. auf Ebene tibia coronar (varus valgus)	96.6 mm	38.3 mm	163.2 mm		29.1 mm rechts	29.2 mm anterior	37.2 mm inferior
Werkzeuge > Punkte > dist. Tibiavorderkante medial proj. auf Ebene tibia coronar	95.5 mm	38.3 mm	164.1 mm		28 mm rechts	29.2 mm anterior	38.1 mm inferior
Werkzeuge > Punkte > dist. Tibiavorderkante medial proj. auf Ebene Tibia axial	95.9 mm	34.2 mm	156.9 mm		28.4 mm rechts	33.3 mm anterior	30.9 mm inferior
Werkzeuge > Punkte > dist. Tibiavorderkante medial (varus valgus)	96.6 mm	37.6 mm	163.1 mm		29.1 mm rechts	29.9 mm anterior	37.1 mm inferior
Werkzeuge > Punkte > dist. Tibiavorderkante medial	95.2 mm	33.6 mm	163.7 mm		27.7 mm rechts	33.9 mm anterior	37.7 mm inferior
Werkzeuge > Punkte > dist. Tibiavorderkante lateral proj. auf Ebene tibia coronar (varus valgus)	102.7 mm	37.7 mm	164.3 mm		35.2 mm rechts	29.8 mm anterior	38.3 mm inferior
Werkzeuge > Punkte > dist. Tibiavorderkante lateral proj. auf Ebene tibia coronar	103 mm	37.6 mm	165.2 mm		35.5 mm rechts	29.9 mm anterior	39.2 mm inferior
Werkzeuge > Punkte > dist. Tibiavorderkante lateral proj. auf Ebene Tibia axial	103.5 mm	34.6 mm	157.7 mm		36 mm rechts	32.9 mm anterior	31.7 mm inferior
Werkzeuge > Punkte > dist. Tibiavorderkante lateral (varus valgus)	102.6 mm	37 mm	164.2 mm		35.1 mm rechts	30.5 mm anterior	38.2 mm inferior
Werkzeuge > Punkte > dist. Tibiavorderkante lateral	102.8 mm	34 mm	164.9 mm		35.3 mm rechts	33.5 mm anterior	38.9 mm inferior
Werkzeuge > Punkte > AxPro_Kopfszentrum	107.3 mm	78.2 mm	48.6 mm		39.8 mm rechts	10.7 mm posterior	77.4 mm superior
Werkzeuge > Punkte > AxPro_Kondyle medial	106.2 mm	90.3 mm	64.8 mm		38.7 mm rechts	22.8 mm posterior	61.2 mm superior
Werkzeuge > Punkte > AxPro_Kondyle lateral	117.7 mm	90.8 mm	66.3 mm		50.2 mm rechts	23.3 mm posterior	59.7 mm superior
Werkzeuge > Linien > Verlängerung Senkrechte auf tibia vk (varus valgus)	9 mm	3.9 mm	49 mm	50 mm	9 mm rechts	3.9 mm posterior	49 mm superior	50 mm
Werkzeuge > Linien > Verlängerung der Senkrechten auf Kondylenachse	5.8 mm	40.2 mm	29.2 mm	50 mm	5.8 mm rechts	40.2 mm posterior	29.2 mm superior	50 mm
Werkzeuge > Linien > transkondyläre Achse	11.4 mm	0.2 mm	2 mm	11.6 mm	11.4 mm links	0.2 mm posterior	2 mm superior	11.6 mm
Werkzeuge > Linien > Tibiaachse	3.8 mm	3.1 mm	36.2 mm	36.5 mm	3.8 mm rechts	3.1 mm posterior	36.2 mm superior	36.5 mm
Werkzeuge > Linien > Talusachse proj. auf Ebene Tibia axial	6.4 mm	0.8 mm	0.7 mm	6.5 mm	6.4 mm rechts	0.8 mm posterior	0.7 mm inferior	6.5 mm
Werkzeuge > Linien > Senkrechte auf Kondylenachse	1.8 mm	12.2 mm	8.9 mm	15.2 mm	1.8 mm links	12.2 mm anterior	8.9 mm inferior	15.2 mm
Werkzeuge > Linien > Senkrechte auf dist. Tibiavorderkante in Ebene tibia coronar (varus valgus)	4.4 mm	1.9 mm	23.8 mm	24.2 mm	4.4 mm links	1.9 mm anterior	23.8 mm inferior	24.2 mm
Werkzeuge > Linien > Senkrecht auf prox. Tibiahinterkante in Ebene tibia coronar (varus valgus)	9.8 mm	3.4 mm	44.6 mm	45.8 mm	9.8 mm rechts	3.4 mm posterior	44.6 mm superior	45.8 mm
Werkzeuge > Linien > prox. Tibiahinterkante proj. auf Ebene Tibia axial	6 mm	0.5 mm	0.6 mm	6.1 mm	6 mm links	0.5 mm posterior	0.6 mm superior	6.1 mm
Werkzeuge > Linien > prox. Tibiahinterkante proj auf Ebene tibia coronar (varus valgus)	10.4 mm	1 mm	2.2 mm	10.7 mm	10.4 mm links	1 mm posterior	2.2 mm superior	10.7 mm
Werkzeuge > Linien > prox. Tibiahinterkante proj auf Ebene tibia coronar	6.1 mm	0.5 mm	0.3 mm	6.1 mm	6.1 mm links	0.5 mm posterior	0.3 mm superior	6.1 mm
Werkzeuge > Linien > prox. Tibiahinterkante (varus valgus)	10.5 mm	0 mm	2.3 mm	10.7 mm	10.5 mm links	0 mm	2.3 mm superior	10.7 mm
Werkzeuge > Linien > prox. Tibiahinterkante	6.1 mm	0.5 mm	0.3 mm	6.1 mm	6.1 mm links	0.5 mm posterior	0.3 mm superior	6.1 mm
Werkzeuge > Linien > prox. femorale Längsachse	0.4 mm	5 mm	3.8 mm	6.3 mm	0.4 mm rechts	5 mm posterior	3.8 mm superior	6.3 mm
Werkzeuge > Linien > Neue Linie 31	11.5 mm	0.5 mm	1.5 mm	11.6 mm	11.5 mm links	0.5 mm anterior	1.5 mm superior	11.6 mm
Werkzeuge > Linien > Lot von Femurkopfmittelpunk	4.2 mm	0.9 mm	3.9 mm	5.8 mm	4.2 mm rechts	0.9 mm anterior	3.9 mm inferior	5.8 mm
Werkzeuge > Linien > Kopfzentrum - Femur Hals Basis (manuell) Linie	5.6 mm	9 mm	13.5 mm	17.2 mm	5.6 mm rechts	9 mm anterior	13.5 mm inferior	17.2 mm
Werkzeuge > Linien > Kopfzentrum - Femur Hals Basis (durch Ebene) Linie	4.2 mm	0.9 mm	3.9 mm	5.8 mm	4.2 mm rechts	0.9 mm anterior	3.9 mm inferior	5.8 mm
Werkzeuge > Linien > Kondyle_Femur Hals Basis Prox	11.5 mm	0.5 mm	1.5 mm	11.6 mm	11.5 mm links	0.5 mm anterior	1.5 mm superior	11.6 mm
Werkzeuge > Linien > Kondyle_AxPro_Kopfzentrum	11.5 mm	0.5 mm	1.5 mm	11.6 mm	11.5 mm links	0.5 mm anterior	1.5 mm superior	11.6 mm
Werkzeuge > Linien > Kondylenachse proj. auf Ebene Femur coronar	11.4 mm	0.2 mm	2 mm	11.6 mm	11.4 mm rechts	0.2 mm anterior	2 mm inferior	11.6 mm
Werkzeuge > Linien > Kondylenachse	11.4 mm	0.2 mm	2 mm	11.6 mm	11.4 mm rechts	0.2 mm anterior	2 mm inferior	11.6 mm
Werkzeuge > Linien > Kondyle proj. auf Ebene Tibia axial	11.5 mm	0.1 mm	1.2 mm	11.6 mm	11.5 mm rechts	0.1 mm anterior	1.2 mm inferior	11.6 mm
Werkzeuge > Linien > Femurachse proj. auf Ebene Femur coronar
Werkzeuge > Linien > Femurachse Kopfzentrum	1.3 mm	23.8 mm	17.6 mm	29.6 mm	1.3 mm rechts	23.8 mm posterior	17.6 mm superior	29.6 mm
Werkzeuge > Linien > Femurachse	1.3 mm	23.8 mm	17.6 mm	29.6 mm	1.3 mm rechts	23.8 mm posterior	17.6 mm superior	29.6 mm
Werkzeuge > Linien > dist. Tibiavorderkante proj. auf Ebene tibia coronar (varus valgus)	6.1 mm	0.5 mm	1.1 mm	6.2 mm	6.1 mm links	0.5 mm posterior	1.1 mm superior	6.2 mm
Werkzeuge > Linien > dist. Tibiavorderkante proj. auf Ebene tibia coronar	7.5 mm	0.6 mm	1.1 mm	7.6 mm	7.5 mm links	0.6 mm posterior	1.1 mm superior	7.6 mm
Werkzeuge > Linien > dist. Tibiavorderkante proj. auf Ebene Tibia axial	7.6 mm	0.4 mm	0.8 mm	7.7 mm	7.6 mm links	0.4 mm anterior	0.8 mm superior	7.7 mm
Werkzeuge > Linien > dist. Tibiavorderkante (varus valgus)	6.1 mm	0.5 mm	1.1 mm	6.2 mm	6.1 mm links	0.5 mm posterior	1.1 mm superior	6.2 mm
Werkzeuge > Linien > dist. Tibiavorderkante	7.6 mm	0.4 mm	1.1 mm	7.7 mm	7.6 mm links	0.4 mm anterior	1.1 mm superior	7.7 mm
Werkzeuge > Linien > AxPro_Kondyle	11.5 mm	0.5 mm	1.5 mm	11.6 mm	11.5 mm links	0.5 mm anterior	1.5 mm superior	11.6 mm
Werkzeuge > Winkel > Winkel Schenkelhalsachse Femurachse (mittels Ebene manuell)	132.6 °	136.4 °	96 °	120.1 °	132.6 °	136.4 °	96 °	120.1 °
Werkzeuge > Winkel > Winkel Schenkelhalsachse Femurachse (Femur Hals Basis manuell definiert)	153.5 °	160 °	145 °	150.9 °	153.5 °	160 °	145 °	150.9 °
Werkzeuge > Winkel > varus valgus Tibia proj.	2 °	0.1 °	4.1 °	2 °	2 °	0.1 °	4.1 °	2 °
Werkzeuge > Winkel > varus valgus Femur proj.	7.1 °	0.6 °	5.1 °	4.2 °	7.1 °	0.6 °	5.1 °	4.2 °
Werkzeuge > Winkel > Torsionswinkel proj. auf Ebene Tibia axial	0.6 °	65.1 °	7.5 °	7.5 °	0.6 °	65.1 °	7.5 °	7.5 °
Werkzeuge > Winkel > Tibiotalare Torsion (TTT) proj.	0.4 °	22.7 °	4.3 °	4.3 °	0.4 °	22.7 °	4.3 °	4.3 °
Werkzeuge > Winkel > FTR (femorotibial Rotation) proj.	0.3 °	34.8 °	4.1 °	4.1 °	0.3 °	34.8 °	4.1 °	4.1 °
Werkzeuge > Winkel > Antetorsionswinkel korrigiert	19.6 °	14 °	15.5 °	23.6 °	19.6 °	14 °	15.5 °	23.6 °
Werkzeuge > Winkel > Antetorsionswinkel (über Ebene manuell bestimmt) proj	32.3 °	159.4 °	24.9 °	39.4 °	32.3 °	159.4 °	24.9 °	39.4 °
Werkzeuge > Winkel > Antetorsionswinkel (Femur Hals Basis manuell) proj	28.8 °	15.3 °	23.6 °	33.9 °	28.8 °	15.3 °	23.6 °	33.9 °
Werkzeuge > Ebenen > Tibia coronar
Werkzeuge > Ebenen > Tibia axial
Werkzeuge > Ebenen > Femur coronar
Werkzeuge > Ebenen > Femur axial
Werkzeuge > Ebenen > Ebene manuell
Werkzeuge > Polylinien > Punkte auf Kopf
Werkzeuge > Koordinatensysteme > ks tibia prox.
Werkzeuge > Koordinatensysteme > ks femur
Werkzeuge > Koordinatensysteme > ks
Werkzeuge > Koordinatensysteme > Kopie ks femur
Werkzeuge > Variablen > Kopfachsen_tmp	-100
Werkzeuge > Variablen > 300	300
Werkzeuge > Variablen > 50	50
Werkzeuge > Variablen > -50	-50
