# Supplementary material for: 3D Slicer open-source software plug-in for vector-based angle calculation of canine hind limb alignment in computed tomographic images
Source: PLoS One. 2024 Mar 29;19(3):e0283823. doi: 10.1371/journal.pone.0283823 (PMC10980227; doi:10.1371/journal.pone.0283823)
Supplement: S2 Data — (ZIP) [file pone.0283823.s002.zip › 67.csv]

Werkzeuge Name	Datensatzkoordinatensystem X	Datensatzkoordinatensystem Y	Datensatzkoordinatensystem Z	Datensatzkoordinatensystem 3D	Patientenkoordinatensystem X	Patientenkoordinatensystem Y	Patientenkoordinatensystem Z	Patientenkoordinatensystem 3D	Extra Wert X	Extra Wert Y	Extra Wert Z	Extra Wert 3D	Extra Wert Beschreibung
Ansichten > Ergebnisse varus valgus Tibia > varus valgus Tibia proj.	10.9 °	0.1 °	64.5 °	10.8 °	10.9 °	0.1 °	64.5 °	10.8 °
Ansichten > Ergebnisse varus valgus Femur > varus valgus Femur proj.	11.6 °	0.2 °	4.6 °	4.4 °	11.6 °	0.2 °	4.6 °	4.4 °
Ansichten > Ergebnisse Torsionswinkel Tibia > Torsionswinkel proj. auf Ebene Tibia axial	1 °	44 °	7.2 °	7.2 °	1 °	44 °	7.2 °	7.2 °
Ansichten > Ergebnisse FTR (femorotibiale Rotation) proj. > FTR (femorotibial Rotation) proj.	1 °	51.3 °	7.2 °	7.2 °	1 °	51.3 °	7.2 °	7.2 °
Ansichten > Ergebnisse AT-Winkel proj. > Winkel Schenkelhalsachse Femurachse (mittels Ebene manuell)	156.3 °	106 °	96.9 °	107.6 °	156.3 °	106 °	96.9 °	107.6 °
Ansichten > Ergebnisse AT-Winkel proj. > Winkel Schenkelhalsachse Femurachse (Femur Hals Basis manuell definiert)	172.8 °	133.4 °	132.4 °	131.1 °	172.8 °	133.4 °	132.4 °	131.1 °
Ansichten > Ergebnisse AT-Winkel proj. > Antetorsionswinkel (über Ebene manuell bestimmt) proj	52.9 °	141.3 °	17.9 °	54.6 °	52.9 °	141.3 °	17.9 °	54.6 °
Ansichten > Ergebnisse AT-Winkel proj. > Antetorsionswinkel (Femur Hals Basis manuell) proj	50.5 °	68.8 °	19.3 °	49.4 °	50.5 °	68.8 °	19.3 °	49.4 °
Ansichten > Ergebnis Tibiotalare Torsion (TTT) > Tibiotalare Torsion (TTT) proj.	0.5 °	14.7 °	3.2 °	3.2 °	0.5 °	14.7 °	3.2 °	3.2 °
Ansichten > Eingaben varus valgus Tibia > Tibiaachse proximal	47.1 mm	38 mm	121.1 mm		33.9 mm links	43 mm anterior	1.4 mm superior
Ansichten > Eingaben varus valgus Tibia > Tibiaachse distal	53 mm	45.2 mm	172.2 mm		28 mm links	35.8 mm anterior	49.7 mm inferior
Ansichten > Eingaben varus valgus Tibia > prox. Tibiahinterkante medial (varus valgus)	47.3 mm	42.1 mm	98.7 mm		33.7 mm links	38.9 mm anterior	23.8 mm superior
Ansichten > Eingaben varus valgus Tibia > prox. Tibiahinterkante medial	47 mm	47.6 mm	104.1 mm		34 mm links	33.4 mm anterior	18.4 mm superior
Ansichten > Eingaben varus valgus Tibia > prox. Tibiahinterkante lateral (varus valgus)	37.1 mm	41.8 mm	100.2 mm		43.9 mm links	39.2 mm anterior	22.3 mm superior
Ansichten > Eingaben varus valgus Tibia > prox. Tibiahinterkante lateral	35.9 mm	47.6 mm	105.1 mm		45.1 mm links	33.4 mm anterior	17.4 mm superior
Ansichten > Eingaben varus valgus Tibia > dist. Tibiavorderkante medial (varus valgus)	57.1 mm	46.7 mm	181.9 mm		23.9 mm links	34.3 mm anterior	59.4 mm inferior
Ansichten > Eingaben varus valgus Tibia > dist. Tibiavorderkante medial	58.5 mm	41.2 mm	180.6 mm		22.5 mm links	39.8 mm anterior	58.1 mm inferior
Ansichten > Eingaben varus valgus Tibia > dist. Tibiavorderkante lateral (varus valgus)	50.9 mm	45.2 mm	181.8 mm		30.1 mm links	35.8 mm anterior	59.3 mm inferior
Ansichten > Eingaben varus valgus Tibia > dist. Tibiavorderkante lateral	49.4 mm	40.1 mm	182.1 mm		31.6 mm links	40.9 mm anterior	59.6 mm inferior
Ansichten > Eingaben varus valgus Femur > Kondyle medial	47.9 mm	49.2 mm	97.1 mm		33.1 mm links	31.8 mm anterior	25.4 mm superior
Ansichten > Eingaben varus valgus Femur > Kondyle lateral	35.8 mm	50.6 mm	97.2 mm		45.2 mm links	30.4 mm anterior	25.3 mm superior
Ansichten > Eingaben varus valgus Femur > Femurachsenpunkt proximal	51.1 mm	98.1 mm	64.2 mm		29.9 mm links	17.1 mm posterior	58.3 mm superior
Ansichten > Eingaben varus valgus Femur > Femurachsenpunkt distal	43.1 mm	57.1 mm	77.5 mm		37.9 mm links	23.9 mm anterior	45 mm superior
Ansichten > Eingaben Tibiotalare Torsion (TTT) > Tibiaachse proximal	47.1 mm	38 mm	121.1 mm		33.9 mm links	43 mm anterior	1.4 mm superior
Ansichten > Eingaben Tibiotalare Torsion (TTT) > Tibiaachse distal	53 mm	45.2 mm	172.2 mm		28 mm links	35.8 mm anterior	49.7 mm inferior
Ansichten > Eingaben Tibiotalare Torsion (TTT) > Talus medial	57.9 mm	42.5 mm	187.4 mm		23.1 mm links	38.5 mm anterior	64.9 mm inferior
Ansichten > Eingaben Tibiotalare Torsion (TTT) > Talus lateral	50.2 mm	41.9 mm	187.8 mm		30.8 mm links	39.1 mm anterior	65.3 mm inferior
Ansichten > Eingaben Tibiotalare Torsion (TTT) > dist. Tibiavorderkante medial	58.5 mm	41.2 mm	180.6 mm		22.5 mm links	39.8 mm anterior	58.1 mm inferior
Ansichten > Eingaben Tibiotalare Torsion (TTT) > dist. Tibiavorderkante lateral	49.4 mm	40.1 mm	182.1 mm		31.6 mm links	40.9 mm anterior	59.6 mm inferior
Ansichten > Eingaben Tibia Torsionswinkel > Tibiaachse proximal	47.1 mm	38 mm	121.1 mm		33.9 mm links	43 mm anterior	1.4 mm superior
Ansichten > Eingaben Tibia Torsionswinkel > Tibiaachse distal	53 mm	45.2 mm	172.2 mm		28 mm links	35.8 mm anterior	49.7 mm inferior
Ansichten > Eingaben Tibia Torsionswinkel > prox. Tibiahinterkante medial	47 mm	47.6 mm	104.1 mm		34 mm links	33.4 mm anterior	18.4 mm superior
Ansichten > Eingaben Tibia Torsionswinkel > prox. Tibiahinterkante lateral	35.9 mm	47.6 mm	105.1 mm		45.1 mm links	33.4 mm anterior	17.4 mm superior
Ansichten > Eingaben Tibia Torsionswinkel > dist. Tibiavorderkante medial	58.5 mm	41.2 mm	180.6 mm		22.5 mm links	39.8 mm anterior	58.1 mm inferior
Ansichten > Eingaben Tibia Torsionswinkel > dist. Tibiavorderkante lateral	49.4 mm	40.1 mm	182.1 mm		31.6 mm links	40.9 mm anterior	59.6 mm inferior
Ansichten > Eingaben FTR (femorotibiale Rotation) proj. > Tibiaachse proximal	47.1 mm	38 mm	121.1 mm		33.9 mm links	43 mm anterior	1.4 mm superior
Ansichten > Eingaben FTR (femorotibiale Rotation) proj. > Tibiaachse distal	53 mm	45.2 mm	172.2 mm		28 mm links	35.8 mm anterior	49.7 mm inferior
Ansichten > Eingaben FTR (femorotibiale Rotation) proj. > prox. Tibiahinterkante medial	47 mm	47.6 mm	104.1 mm		34 mm links	33.4 mm anterior	18.4 mm superior
Ansichten > Eingaben FTR (femorotibiale Rotation) proj. > prox. Tibiahinterkante lateral	35.9 mm	47.6 mm	105.1 mm		45.1 mm links	33.4 mm anterior	17.4 mm superior
Ansichten > Eingaben FTR (femorotibiale Rotation) proj. > Kondyle medial	47.9 mm	49.2 mm	97.1 mm		33.1 mm links	31.8 mm anterior	25.4 mm superior
Ansichten > Eingaben FTR (femorotibiale Rotation) proj. > Kondyle lateral	35.8 mm	50.6 mm	97.2 mm		45.2 mm links	30.4 mm anterior	25.3 mm superior
Ansichten > Eingaben AT Winkel proj. > Kondyle medial	47.9 mm	49.2 mm	97.1 mm		33.1 mm links	31.8 mm anterior	25.4 mm superior
Ansichten > Eingaben AT Winkel proj. > Kondyle lateral	35.8 mm	50.6 mm	97.2 mm		45.2 mm links	30.4 mm anterior	25.3 mm superior
Ansichten > Eingaben AT Winkel proj. > Femurkopfmittelpunkt	59.5 mm	109.6 mm	52.5 mm		21.5 mm links	28.6 mm posterior	70 mm superior
Ansichten > Eingaben AT Winkel proj. > Femurachsenpunkt proximal	51.1 mm	98.1 mm	64.2 mm		29.9 mm links	17.1 mm posterior	58.3 mm superior
Ansichten > Eingaben AT Winkel proj. > Femurachsenpunkt distal	43.1 mm	57.1 mm	77.5 mm		37.9 mm links	23.9 mm anterior	45 mm superior
Ansichten > Eingaben AT Winkel proj. > Femur Hals Basis manuell	53 mm	105.6 mm	61 mm		28 mm links	24.6 mm posterior	61.5 mm superior
Ansichten > Eingaben AT Winkel proj. > Femur Hals Basis (ermittelt durch Proj. auf Ebene manuell)	56.7 mm	109.6 mm	54 mm		24.3 mm links	28.6 mm posterior	68.5 mm superior
Ansichten > Eingaben AT Winkel proj. > Lot von Femurkopfmittelpunk	2.8 mm	0 mm	1.5 mm	3.2 mm	2.8 mm links	0 mm	1.5 mm inferior	3.2 mm
Ansichten > Eingaben AT Winkel proj. > Ebene manuell
Ansichten > Eingaben AT Winkel proj. > Punkte auf Kopf
Ansichten > Ansicht Werkzeuge varus valgus Tibia > tmp zur Definition der Senkrechten auf tibia vk und hk	50 mm	41.6 mm	146.6 mm		31 mm links	39.4 mm anterior	24.1 mm inferior
Ansichten > Ansicht Werkzeuge varus valgus Tibia > tmp proj. auf Ebene tibia coronar	50 mm	41.6 mm	146.6 mm		31 mm links	39.4 mm anterior	24.1 mm inferior
Ansichten > Ansicht Werkzeuge varus valgus Tibia > Tibiaachse proximal	47.1 mm	38 mm	121.1 mm		33.9 mm links	43 mm anterior	1.4 mm superior
Ansichten > Ansicht Werkzeuge varus valgus Tibia > Tibiaachse distal	53 mm	45.2 mm	172.2 mm		28 mm links	35.8 mm anterior	49.7 mm inferior
Ansichten > Ansicht Werkzeuge varus valgus Tibia > prox. Tibiahinterkante medial proj. auf Ebene tibia coronar (varus valgus)	47.4 mm	35 mm	99.7 mm		33.6 mm links	46 mm anterior	22.8 mm superior
Ansichten > Ansicht Werkzeuge varus valgus Tibia > prox. Tibiahinterkante medial (varus valgus)	47.3 mm	42.1 mm	98.7 mm		33.7 mm links	38.9 mm anterior	23.8 mm superior
Ansichten > Ansicht Werkzeuge varus valgus Tibia > prox. Tibiahinterkante lateral proj. auf Ebene tibia coronar (varus valgus)	37.2 mm	35 mm	101.1 mm		43.8 mm links	46 mm anterior	21.4 mm superior
Ansichten > Ansicht Werkzeuge varus valgus Tibia > prox. Tibiahinterkante lateral (varus valgus)	37.1 mm	41.8 mm	100.2 mm		43.9 mm links	39.2 mm anterior	22.3 mm superior
Ansichten > Ansicht Werkzeuge varus valgus Tibia > Ende der Verlängerung Senkrechte auf tibia vk (varus valgus)	52.5 mm	34.7 mm	97.2 mm		28.5 mm links	46.3 mm anterior	25.3 mm superior
Ansichten > Ansicht Werkzeuge varus valgus Tibia > Ende der Senkrechte auf tibia hk (varus valgus)	43.5 mm	35 mm	100.2 mm		37.5 mm links	46 mm anterior	22.3 mm superior
Ansichten > Ansicht Werkzeuge varus valgus Tibia > dist. Tibiavorderkante medial proj. auf Ebene tibia coronar (varus valgus)	57.1 mm	46.6 mm	181.9 mm		23.9 mm links	34.4 mm anterior	59.4 mm inferior
Ansichten > Ansicht Werkzeuge varus valgus Tibia > dist. Tibiavorderkante medial (varus valgus)	57.1 mm	46.7 mm	181.9 mm		23.9 mm links	34.3 mm anterior	59.4 mm inferior
Ansichten > Ansicht Werkzeuge varus valgus Tibia > dist. Tibiavorderkante lateral proj. auf Ebene tibia coronar (varus valgus)	50.8 mm	46.5 mm	181.6 mm		30.2 mm links	34.5 mm anterior	59.1 mm inferior
Ansichten > Ansicht Werkzeuge varus valgus Tibia > dist. Tibiavorderkante lateral (varus valgus)	50.9 mm	45.2 mm	181.8 mm		30.1 mm links	35.8 mm anterior	59.3 mm inferior
Ansichten > Ansicht Werkzeuge varus valgus Tibia > Verlängerung Senkrechte auf tibia vk (varus valgus)	2.4 mm	6.9 mm	49.5 mm	50 mm	2.4 mm rechts	6.9 mm anterior	49.5 mm superior	50 mm
Ansichten > Ansicht Werkzeuge varus valgus Tibia > Tibiaachse	6 mm	7.2 mm	51.1 mm	52 mm	6 mm links	7.2 mm anterior	51.1 mm superior	52 mm
Ansichten > Ansicht Werkzeuge varus valgus Tibia > Senkrechte auf dist. Tibiavorderkante in Ebene tibia coronar (varus valgus)	1.7 mm	4.8 mm	34.9 mm	35.2 mm	1.7 mm links	4.8 mm posterior	34.9 mm inferior	35.2 mm
Ansichten > Ansicht Werkzeuge varus valgus Tibia > Senkrecht auf prox. Tibiahinterkante in Ebene tibia coronar (varus valgus)	6.6 mm	6.6 mm	46.4 mm	47.4 mm	6.6 mm links	6.6 mm anterior	46.4 mm superior	47.4 mm
Ansichten > Ansicht Werkzeuge varus valgus Tibia > prox. Tibiahinterkante proj auf Ebene tibia coronar (varus valgus)	10.2 mm	0.1 mm	1.4 mm	10.3 mm	10.2 mm rechts	0.1 mm anterior	1.4 mm superior	10.3 mm
Ansichten > Ansicht Werkzeuge varus valgus Tibia > prox. Tibiahinterkante (varus valgus)	10.2 mm	0.3 mm	1.5 mm	10.3 mm	10.2 mm rechts	0.3 mm posterior	1.5 mm superior	10.3 mm
Ansichten > Ansicht Werkzeuge varus valgus Tibia > dist. Tibiavorderkante proj. auf Ebene tibia coronar (varus valgus)	6.3 mm	0.1 mm	0.3 mm	6.3 mm	6.3 mm rechts	0.1 mm posterior	0.3 mm inferior	6.3 mm
Ansichten > Ansicht Werkzeuge varus valgus Tibia > dist. Tibiavorderkante (varus valgus)	6.3 mm	1.5 mm	0.1 mm	6.4 mm	6.3 mm rechts	1.5 mm posterior	0.1 mm inferior	6.4 mm
Ansichten > Ansicht Werkzeuge varus valgus Tibia > varus valgus Tibia proj.	10.9 °	0.1 °	64.5 °	10.8 °	10.9 °	0.1 °	64.5 °	10.8 °
Ansichten > Ansicht Werkzeuge varus valgus Tibia > Tibia coronar
Ansichten > Ansicht Werkzeuge varus valgus Tibia > ks tibia prox.
Ansichten > Ansicht Werkzeuge varus valgus Femur > Kondyle medial proj. auf Ebene Femur coronar	47.2 mm	44.2 mm	81.4 mm		33.8 mm links	36.8 mm anterior	41.1 mm superior
Ansichten > Ansicht Werkzeuge varus valgus Femur > Kondyle medial	47.9 mm	49.2 mm	97.1 mm		33.1 mm links	31.8 mm anterior	25.4 mm superior
Ansichten > Ansicht Werkzeuge varus valgus Femur > Kondyle lateral proj auf Ebene Femur coronar	35.2 mm	45.6 mm	81.5 mm		45.8 mm links	35.4 mm anterior	41 mm superior
Ansichten > Ansicht Werkzeuge varus valgus Femur > Kondyle lateral	35.8 mm	50.6 mm	97.2 mm		45.2 mm links	30.4 mm anterior	25.3 mm superior
Ansichten > Ansicht Werkzeuge varus valgus Femur > Femurachsenpunkt proximal	51.1 mm	98.1 mm	64.2 mm		29.9 mm links	17.1 mm posterior	58.3 mm superior
Ansichten > Ansicht Werkzeuge varus valgus Femur > Femurachsenpunkt distal	43.1 mm	57.1 mm	77.5 mm		37.9 mm links	23.9 mm anterior	45 mm superior
Ansichten > Ansicht Werkzeuge varus valgus Femur > Femur prox. proj. auf Ebene Femur coronar	51.1 mm	98.1 mm	64.2 mm		29.9 mm links	17.1 mm posterior	58.3 mm superior
Ansichten > Ansicht Werkzeuge varus valgus Femur > Endpunkt Verlängerung der Senkrechten auf Kondylenachse	48.5 mm	104.4 mm	62.3 mm		32.5 mm links	23.4 mm posterior	60.2 mm superior
Ansichten > Ansicht Werkzeuge varus valgus Femur > Endpunkt Senkrechte auf Kondylenachse	41.8 mm	44.8 mm	81.5 mm		39.2 mm links	36.2 mm anterior	41 mm superior
Ansichten > Ansicht Werkzeuge varus valgus Femur > Verlängerung der Senkrechten auf Kondylenachse	5.3 mm	47.3 mm	15.2 mm	50 mm	5.3 mm rechts	47.3 mm posterior	15.2 mm superior	50 mm
Ansichten > Ansicht Werkzeuge varus valgus Femur > Senkrechte auf Kondylenachse	1.4 mm	12.2 mm	3.9 mm	12.9 mm	1.4 mm links	12.2 mm anterior	3.9 mm inferior	12.9 mm
Ansichten > Ansicht Werkzeuge varus valgus Femur > Kondylenachse proj. auf Ebene Femur coronar	12.1 mm	1.4 mm	0.1 mm	12.1 mm	12.1 mm links	1.4 mm posterior	0.1 mm inferior	12.1 mm
Ansichten > Ansicht Werkzeuge varus valgus Femur > Kondylenachse	12.1 mm	1.4 mm	0.1 mm	12.1 mm	12.1 mm links	1.4 mm posterior	0.1 mm inferior	12.1 mm
Ansichten > Ansicht Werkzeuge varus valgus Femur > Femurachse proj. auf Ebene Femur coronar
Ansichten > Ansicht Werkzeuge varus valgus Femur > Femurachse	7.9 mm	41 mm	13.4 mm	43.9 mm	7.9 mm rechts	41 mm posterior	13.4 mm superior	43.9 mm
Ansichten > Ansicht Werkzeuge varus valgus Femur > varus valgus Femur proj.	11.6 °	0.2 °	4.6 °	4.4 °	11.6 °	0.2 °	4.6 °	4.4 °
Ansichten > Ansicht Werkzeuge varus valgus Femur > Femur coronar
Ansichten > Ansicht Werkzeuge varus valgus Femur > ks femur
Ansichten > Ansicht Werkzeuge Torsionswinkel Tibia > Tibiaachse proximal	47.1 mm	38 mm	121.1 mm		33.9 mm links	43 mm anterior	1.4 mm superior
Ansichten > Ansicht Werkzeuge Torsionswinkel Tibia > Tibiaachse distal	53 mm	45.2 mm	172.2 mm		28 mm links	35.8 mm anterior	49.7 mm inferior
Ansichten > Ansicht Werkzeuge Torsionswinkel Tibia > prox. Tibiahinterkante medial proj. auf Ebene Tibia axial	54.7 mm	57 mm	170.3 mm		26.3 mm links	24 mm anterior	47.8 mm inferior
Ansichten > Ansicht Werkzeuge Torsionswinkel Tibia > prox. Tibiahinterkante medial	47 mm	47.6 mm	104.1 mm		34 mm links	33.4 mm anterior	18.4 mm superior
Ansichten > Ansicht Werkzeuge Torsionswinkel Tibia > prox. Tibiahinterkante lateral proj. auf Ebene Tibia axial	43.6 mm	57 mm	171.6 mm		37.4 mm links	24 mm anterior	49.1 mm inferior
Ansichten > Ansicht Werkzeuge Torsionswinkel Tibia > prox. Tibiahinterkante lateral	35.9 mm	47.6 mm	105.1 mm		45.1 mm links	33.4 mm anterior	17.4 mm superior
Ansichten > Ansicht Werkzeuge Torsionswinkel Tibia > dist. Tibiavorderkante medial proj. auf Ebene Tibia axial	57.5 mm	40 mm	172.4 mm		23.5 mm links	41 mm anterior	49.9 mm inferior
Ansichten > Ansicht Werkzeuge Torsionswinkel Tibia > dist. Tibiavorderkante medial	58.5 mm	41.2 mm	180.6 mm		22.5 mm links	39.8 mm anterior	58.1 mm inferior
Ansichten > Ansicht Werkzeuge Torsionswinkel Tibia > dist. Tibiavorderkante lateral proj. auf Ebene Tibia axial	48.5 mm	38.9 mm	173.6 mm		32.5 mm links	42.1 mm anterior	51.1 mm inferior
Ansichten > Ansicht Werkzeuge Torsionswinkel Tibia > dist. Tibiavorderkante lateral	49.4 mm	40.1 mm	182.1 mm		31.6 mm links	40.9 mm anterior	59.6 mm inferior
Ansichten > Ansicht Werkzeuge Torsionswinkel Tibia > prox. Tibiahinterkante proj. auf Ebene Tibia axial	11.1 mm	0 mm	1.3 mm	11.2 mm	11.1 mm rechts	0 mm anterior	1.3 mm superior	11.2 mm
Ansichten > Ansicht Werkzeuge Torsionswinkel Tibia > prox. Tibiahinterkante	11.1 mm	0 mm	1 mm	11.2 mm	11.1 mm rechts	0 mm posterior	1 mm superior	11.2 mm
Ansichten > Ansicht Werkzeuge Torsionswinkel Tibia > dist. Tibiavorderkante proj. auf Ebene Tibia axial	9.1 mm	1.1 mm	1.2 mm	9.2 mm	9.1 mm rechts	1.1 mm posterior	1.2 mm superior	9.2 mm
Ansichten > Ansicht Werkzeuge Torsionswinkel Tibia > dist. Tibiavorderkante	9 mm	1.1 mm	1.5 mm	9.2 mm	9 mm rechts	1.1 mm posterior	1.5 mm superior	9.2 mm
Ansichten > Ansicht Werkzeuge Torsionswinkel Tibia > Torsionswinkel proj. auf Ebene Tibia axial	1 °	44 °	7.2 °	7.2 °	1 °	44 °	7.2 °	7.2 °
Ansichten > Ansicht Werkzeuge Torsionswinkel Tibia > Tibia axial
Ansichten > Ansicht Werkzeuge Torsionswinkel Tibia > ks tibia prox.
Ansichten > Ansicht Werkzeuge Tibiotalare Torsion (TTT) > Tibiaachse proximal	47.1 mm	38 mm	121.1 mm		33.9 mm links	43 mm anterior	1.4 mm superior
Ansichten > Ansicht Werkzeuge Tibiotalare Torsion (TTT) > Tibiaachse distal	53 mm	45.2 mm	172.2 mm		28 mm links	35.8 mm anterior	49.7 mm inferior
Ansichten > Ansicht Werkzeuge Tibiotalare Torsion (TTT) > Talus medial proj. auf Ebene Tibia axial	56.2 mm	40.4 mm	172.5 mm		24.8 mm links	40.6 mm anterior	50 mm inferior
Ansichten > Ansicht Werkzeuge Tibiotalare Torsion (TTT) > Talus medial	57.9 mm	42.5 mm	187.4 mm		23.1 mm links	38.5 mm anterior	64.9 mm inferior
Ansichten > Ansicht Werkzeuge Tibiotalare Torsion (TTT) > Talus lateral proj. auf Ebene Tibia axial	48.5 mm	39.9 mm	173.5 mm		32.5 mm links	41.1 mm anterior	51 mm inferior
Ansichten > Ansicht Werkzeuge Tibiotalare Torsion (TTT) > Talus lateral	50.2 mm	41.9 mm	187.8 mm		30.8 mm links	39.1 mm anterior	65.3 mm inferior
Ansichten > Ansicht Werkzeuge Tibiotalare Torsion (TTT) > dist. Tibiavorderkante medial proj. auf Ebene Tibia axial	57.5 mm	40 mm	172.4 mm		23.5 mm links	41 mm anterior	49.9 mm inferior
Ansichten > Ansicht Werkzeuge Tibiotalare Torsion (TTT) > dist. Tibiavorderkante medial	58.5 mm	41.2 mm	180.6 mm		22.5 mm links	39.8 mm anterior	58.1 mm inferior
Ansichten > Ansicht Werkzeuge Tibiotalare Torsion (TTT) > dist. Tibiavorderkante lateral proj. auf Ebene Tibia axial	48.5 mm	38.9 mm	173.6 mm		32.5 mm links	42.1 mm anterior	51.1 mm inferior
Ansichten > Ansicht Werkzeuge Tibiotalare Torsion (TTT) > dist. Tibiavorderkante lateral	49.4 mm	40.1 mm	182.1 mm		31.6 mm links	40.9 mm anterior	59.6 mm inferior
Ansichten > Ansicht Werkzeuge Tibiotalare Torsion (TTT) > Talusachse proj. auf Ebene Tibia axial	7.6 mm	0.5 mm	1 mm	7.7 mm	7.6 mm links	0.5 mm anterior	1 mm inferior	7.7 mm
Ansichten > Ansicht Werkzeuge Tibiotalare Torsion (TTT) > dist. Tibiavorderkante proj. auf Ebene Tibia axial	9.1 mm	1.1 mm	1.2 mm	9.2 mm	9.1 mm rechts	1.1 mm posterior	1.2 mm superior	9.2 mm
Ansichten > Ansicht Werkzeuge Tibiotalare Torsion (TTT) > Tibiotalare Torsion (TTT) proj.	0.5 °	14.7 °	3.2 °	3.2 °	0.5 °	14.7 °	3.2 °	3.2 °
Ansichten > Ansicht Werkzeuge Tibiotalare Torsion (TTT) > Tibia axial
Ansichten > Ansicht Werkzeuge Tibiotalare Torsion (TTT) > ks tibia prox.
Ansichten > Ansicht Werkzeuge FTR > prox. Tibiahinterkante medial proj. auf Ebene Tibia axial	54.7 mm	57 mm	170.3 mm		26.3 mm links	24 mm anterior	47.8 mm inferior
Ansichten > Ansicht Werkzeuge FTR > prox. Tibiahinterkante medial	47 mm	47.6 mm	104.1 mm		34 mm links	33.4 mm anterior	18.4 mm superior
Ansichten > Ansicht Werkzeuge FTR > prox. Tibiahinterkante lateral proj. auf Ebene Tibia axial	43.6 mm	57 mm	171.6 mm		37.4 mm links	24 mm anterior	49.1 mm inferior
Ansichten > Ansicht Werkzeuge FTR > prox. Tibiahinterkante lateral	35.9 mm	47.6 mm	105.1 mm		45.1 mm links	33.4 mm anterior	17.4 mm superior
Ansichten > Ansicht Werkzeuge FTR > Kondyle medial proj. auf Ebene Tibia axial	56.4 mm	59.5 mm	169.8 mm		24.6 mm links	21.5 mm anterior	47.3 mm inferior
Ansichten > Ansicht Werkzeuge FTR > Kondyle medial	47.9 mm	49.2 mm	97.1 mm		33.1 mm links	31.8 mm anterior	25.4 mm superior
Ansichten > Ansicht Werkzeuge FTR > Kondyle lateral proj auf Ebene Tibia axial	44.4 mm	61 mm	171 mm		36.6 mm links	20 mm anterior	48.5 mm inferior
Ansichten > Ansicht Werkzeuge FTR > Kondyle lateral	35.8 mm	50.6 mm	97.2 mm		45.2 mm links	30.4 mm anterior	25.3 mm superior
Ansichten > Ansicht Werkzeuge FTR > prox. Tibiahinterkante proj. auf Ebene Tibia axial	11.1 mm	0 mm	1.3 mm	11.2 mm	11.1 mm rechts	0 mm anterior	1.3 mm superior	11.2 mm
Ansichten > Ansicht Werkzeuge FTR > prox. Tibiahinterkante	11.1 mm	0 mm	1 mm	11.2 mm	11.1 mm rechts	0 mm posterior	1 mm superior	11.2 mm
Ansichten > Ansicht Werkzeuge FTR > Kondylenachse	12.1 mm	1.4 mm	0.1 mm	12.1 mm	12.1 mm links	1.4 mm posterior	0.1 mm inferior	12.1 mm
Ansichten > Ansicht Werkzeuge FTR > Kondyle proj. auf Ebene Tibia axial	11.9 mm	1.5 mm	1.2 mm	12.1 mm	11.9 mm links	1.5 mm posterior	1.2 mm inferior	12.1 mm
Ansichten > Ansicht Werkzeuge FTR > FTR (femorotibial Rotation) proj.	1 °	51.3 °	7.2 °	7.2 °	1 °	51.3 °	7.2 °	7.2 °
Ansichten > Ansicht Werkzeuge FTR > Tibia axial
Ansichten > Ansicht Werkzeuge FTR > ks tibia prox.
Ansichten > Ansicht Werkzeuge AT-Winkel (best. mittels Ebene) > TMP B	65.9 mm	93.5 mm	58.8 mm		15.1 mm links	12.5 mm posterior	63.7 mm superior
Ansichten > Ansicht Werkzeuge AT-Winkel (best. mittels Ebene) > tmp A	63.3 mm	95.6 mm	63.7 mm		17.7 mm links	14.6 mm posterior	58.8 mm superior
Ansichten > Ansicht Werkzeuge AT-Winkel (best. mittels Ebene) > TMP6	68.6 mm	92.6 mm	57.6 mm		12.4 mm links	11.6 mm posterior	64.9 mm superior
Ansichten > Ansicht Werkzeuge AT-Winkel (best. mittels Ebene) > TMP5	67.5 mm	150.7 mm	39.2 mm		13.5 mm links	69.7 mm posterior	83.3 mm superior
Ansichten > Ansicht Werkzeuge AT-Winkel (best. mittels Ebene) > Kondyle medial	47.9 mm	49.2 mm	97.1 mm		33.1 mm links	31.8 mm anterior	25.4 mm superior
Ansichten > Ansicht Werkzeuge AT-Winkel (best. mittels Ebene) > Kondyle lateral	35.8 mm	50.6 mm	97.2 mm		45.2 mm links	30.4 mm anterior	25.3 mm superior
Ansichten > Ansicht Werkzeuge AT-Winkel (best. mittels Ebene) > Femurkopfmittelpunkt	59.5 mm	109.6 mm	52.5 mm		21.5 mm links	28.6 mm posterior	70 mm superior
Ansichten > Ansicht Werkzeuge AT-Winkel (best. mittels Ebene) > Femurachsenpunkt proximal	51.1 mm	98.1 mm	64.2 mm		29.9 mm links	17.1 mm posterior	58.3 mm superior
Ansichten > Ansicht Werkzeuge AT-Winkel (best. mittels Ebene) > Femurachsenpunkt distal	43.1 mm	57.1 mm	77.5 mm		37.9 mm links	23.9 mm anterior	45 mm superior
Ansichten > Ansicht Werkzeuge AT-Winkel (best. mittels Ebene) > Femur Hals Basis manuell Pro	51.4 mm	97.8 mm	63.5 mm		29.6 mm links	16.8 mm posterior	59 mm superior
Ansichten > Ansicht Werkzeuge AT-Winkel (best. mittels Ebene) > Femur Hals Basis manuell	53 mm	105.6 mm	61 mm		28 mm links	24.6 mm posterior	61.5 mm superior
Ansichten > Ansicht Werkzeuge AT-Winkel (best. mittels Ebene) > Femur Hals Basis (ermittelt durch Proj. auf Ebene manuell)	56.7 mm	109.6 mm	54 mm		24.3 mm links	28.6 mm posterior	68.5 mm superior
Ansichten > Ansicht Werkzeuge AT-Winkel (best. mittels Ebene) > Femur Hals Basis (Ebene) proj. auf Ebene Femur axial	54 mm	95.7 mm	58.6 mm		27 mm links	14.7 mm posterior	63.9 mm superior
Ansichten > Ansicht Werkzeuge AT-Winkel (best. mittels Ebene) > AxPro_Kopfszentrum	56.7 mm	94.8 mm	57.4 mm		24.3 mm links	13.8 mm posterior	65.1 mm superior
Ansichten > Ansicht Werkzeuge AT-Winkel (best. mittels Ebene) > AxPro_Kondyle medial	58.1 mm	101.9 mm	80 mm		22.9 mm links	20.9 mm posterior	42.5 mm superior
Ansichten > Ansicht Werkzeuge AT-Winkel (best. mittels Ebene) > AxPro_Kondyle lateral	46.2 mm	104.1 mm	79.8 mm		34.8 mm links	23.1 mm posterior	42.7 mm superior
Ansichten > Ansicht Werkzeuge AT-Winkel (best. mittels Ebene) > Neue Linie 31	11.9 mm	2.2 mm	0.2 mm	12.1 mm	11.9 mm rechts	2.2 mm anterior	0.2 mm inferior	12.1 mm
Ansichten > Ansicht Werkzeuge AT-Winkel (best. mittels Ebene) > Kopfzentrum - Femur Hals Basis (manuell) Linie	6.6 mm	4 mm	8.4 mm	11.4 mm	6.6 mm links	4 mm anterior	8.4 mm inferior	11.4 mm
Ansichten > Ansicht Werkzeuge AT-Winkel (best. mittels Ebene) > Kopfzentrum - Femur Hals Basis (durch Ebene) Linie	2.8 mm	0 mm	1.5 mm	3.2 mm	2.8 mm links	0 mm	1.5 mm inferior	3.2 mm
Ansichten > Ansicht Werkzeuge AT-Winkel (best. mittels Ebene) > Kondyle_Femur Hals Basis Prox	11.9 mm	2.2 mm	0.2 mm	12.1 mm	11.9 mm rechts	2.2 mm anterior	0.2 mm inferior	12.1 mm
Ansichten > Ansicht Werkzeuge AT-Winkel (best. mittels Ebene) > Kondyle_AxPro_Kopfzentrum	11.9 mm	2.2 mm	0.2 mm	12.1 mm	11.9 mm rechts	2.2 mm anterior	0.2 mm inferior	12.1 mm
Ansichten > Ansicht Werkzeuge AT-Winkel (best. mittels Ebene) > Femurachse Kopfzentrum	7.9 mm	41 mm	13.4 mm	43.9 mm	7.9 mm rechts	41 mm posterior	13.4 mm superior	43.9 mm
Ansichten > Ansicht Werkzeuge AT-Winkel (best. mittels Ebene) > Femurachse	7.9 mm	41 mm	13.4 mm	43.9 mm	7.9 mm rechts	41 mm posterior	13.4 mm superior	43.9 mm
Ansichten > Ansicht Werkzeuge AT-Winkel (best. mittels Ebene) > AxPro_Kondyle	11.9 mm	2.2 mm	0.2 mm	12.1 mm	11.9 mm rechts	2.2 mm anterior	0.2 mm inferior	12.1 mm
Ansichten > Ansicht Werkzeuge AT-Winkel (best. mittels Ebene) > Winkel Schenkelhalsachse Femurachse (mittels Ebene manuell)	156.3 °	106 °	96.9 °	107.6 °	156.3 °	106 °	96.9 °	107.6 °
Ansichten > Ansicht Werkzeuge AT-Winkel (best. mittels Ebene) > Winkel Schenkelhalsachse Femurachse (Femur Hals Basis manuell definiert)	172.8 °	133.4 °	132.4 °	131.1 °	172.8 °	133.4 °	132.4 °	131.1 °
Ansichten > Ansicht Werkzeuge AT-Winkel (best. mittels Ebene) > Antetorsionswinkel korrigiert	25.1 °	57.8 °	8.1 °	25.2 °	25.1 °	57.8 °	8.1 °	25.2 °
Ansichten > Ansicht Werkzeuge AT-Winkel (best. mittels Ebene) > Antetorsionswinkel (über Ebene manuell bestimmt) proj	52.9 °	141.3 °	17.9 °	54.6 °	52.9 °	141.3 °	17.9 °	54.6 °
Ansichten > Ansicht Werkzeuge AT-Winkel (best. mittels Ebene) > Antetorsionswinkel (Femur Hals Basis manuell) proj	50.5 °	68.8 °	19.3 °	49.4 °	50.5 °	68.8 °	19.3 °	49.4 °
Ansichten > Ansicht Werkzeuge AT-Winkel (best. mittels Ebene) > Femur axial
Ansichten > Ansicht Werkzeuge AT-Winkel (best. mittels Ebene) > Ebene manuell
Ansichten > Ansicht Werkzeuge AT-Winkel (best. mittels Ebene) > ks femur
Ansichten > Ansicht Werkzeuge AT-Winkel (best. mittels Ebene) > Kopie ks femur
Ansichten > Ansicht Werkzeuge AT-Winkel (best. mittels Ebene) > Punkte auf Kopf
Werkzeuge > Punkte > tmp zur Definition der Senkrechten auf tibia vk und hk	50 mm	41.6 mm	146.6 mm		31 mm links	39.4 mm anterior	24.1 mm inferior
Werkzeuge > Punkte > tmp proj. auf Ebene tibia coronar	50 mm	41.6 mm	146.6 mm		31 mm links	39.4 mm anterior	24.1 mm inferior
Werkzeuge > Punkte > TMP B	65.9 mm	93.5 mm	58.8 mm		15.1 mm links	12.5 mm posterior	63.7 mm superior
Werkzeuge > Punkte > tmp A	63.3 mm	95.6 mm	63.7 mm		17.7 mm links	14.6 mm posterior	58.8 mm superior
Werkzeuge > Punkte > TMP6	68.6 mm	92.6 mm	57.6 mm		12.4 mm links	11.6 mm posterior	64.9 mm superior
Werkzeuge > Punkte > TMP5	67.5 mm	150.7 mm	39.2 mm		13.5 mm links	69.7 mm posterior	83.3 mm superior
Werkzeuge > Punkte > Tibiaachse proximal	47.1 mm	38 mm	121.1 mm		33.9 mm links	43 mm anterior	1.4 mm superior
Werkzeuge > Punkte > Tibiaachse distal	53 mm	45.2 mm	172.2 mm		28 mm links	35.8 mm anterior	49.7 mm inferior
Werkzeuge > Punkte > Talus medial proj. auf Ebene Tibia axial	56.2 mm	40.4 mm	172.5 mm		24.8 mm links	40.6 mm anterior	50 mm inferior
Werkzeuge > Punkte > Talus medial	57.9 mm	42.5 mm	187.4 mm		23.1 mm links	38.5 mm anterior	64.9 mm inferior
Werkzeuge > Punkte > Talus lateral proj. auf Ebene Tibia axial	48.5 mm	39.9 mm	173.5 mm		32.5 mm links	41.1 mm anterior	51 mm inferior
Werkzeuge > Punkte > Talus lateral	50.2 mm	41.9 mm	187.8 mm		30.8 mm links	39.1 mm anterior	65.3 mm inferior
Werkzeuge > Punkte > prox. Tibiahinterkante medial proj. auf Ebene tibia coronar (varus valgus)	47.4 mm	35 mm	99.7 mm		33.6 mm links	46 mm anterior	22.8 mm superior
Werkzeuge > Punkte > prox. Tibiahinterkante medial proj. auf Ebene tibia coronar	47.2 mm	35.8 mm	105.8 mm		33.8 mm links	45.2 mm anterior	16.7 mm superior
Werkzeuge > Punkte > prox. Tibiahinterkante medial proj. auf Ebene Tibia axial	54.7 mm	57 mm	170.3 mm		26.3 mm links	24 mm anterior	47.8 mm inferior
Werkzeuge > Punkte > prox. Tibiahinterkante medial (varus valgus)	47.3 mm	42.1 mm	98.7 mm		33.7 mm links	38.9 mm anterior	23.8 mm superior
Werkzeuge > Punkte > prox. Tibiahinterkante medial	47 mm	47.6 mm	104.1 mm		34 mm links	33.4 mm anterior	18.4 mm superior
Werkzeuge > Punkte > prox. Tibiahinterkante lateral proj. auf Ebene tibia coronar (varus valgus)	37.2 mm	35 mm	101.1 mm		43.8 mm links	46 mm anterior	21.4 mm superior
Werkzeuge > Punkte > prox. Tibiahinterkante lateral proj. auf Ebene tibia coronar	36 mm	35.8 mm	106.7 mm		45 mm links	45.2 mm anterior	15.8 mm superior
Werkzeuge > Punkte > prox. Tibiahinterkante lateral proj. auf Ebene Tibia axial	43.6 mm	57 mm	171.6 mm		37.4 mm links	24 mm anterior	49.1 mm inferior
Werkzeuge > Punkte > prox. Tibiahinterkante lateral (varus valgus)	37.1 mm	41.8 mm	100.2 mm		43.9 mm links	39.2 mm anterior	22.3 mm superior
Werkzeuge > Punkte > prox. Tibiahinterkante lateral	35.9 mm	47.6 mm	105.1 mm		45.1 mm links	33.4 mm anterior	17.4 mm superior
Werkzeuge > Punkte > Kondyle medial proj. auf Ebene Tibia axial	56.4 mm	59.5 mm	169.8 mm		24.6 mm links	21.5 mm anterior	47.3 mm inferior
Werkzeuge > Punkte > Kondyle medial proj. auf Ebene Femur coronar	47.2 mm	44.2 mm	81.4 mm		33.8 mm links	36.8 mm anterior	41.1 mm superior
Werkzeuge > Punkte > Kondyle medial	47.9 mm	49.2 mm	97.1 mm		33.1 mm links	31.8 mm anterior	25.4 mm superior
Werkzeuge > Punkte > Kondyle lateral proj auf Ebene Tibia axial	44.4 mm	61 mm	171 mm		36.6 mm links	20 mm anterior	48.5 mm inferior
Werkzeuge > Punkte > Kondyle lateral proj auf Ebene Femur coronar	35.2 mm	45.6 mm	81.5 mm		45.8 mm links	35.4 mm anterior	41 mm superior
Werkzeuge > Punkte > Kondyle lateral	35.8 mm	50.6 mm	97.2 mm		45.2 mm links	30.4 mm anterior	25.3 mm superior
Werkzeuge > Punkte > Femurkopfmittelpunkt	59.5 mm	109.6 mm	52.5 mm		21.5 mm links	28.6 mm posterior	70 mm superior
Werkzeuge > Punkte > Femurachsenpunkt proximal	51.1 mm	98.1 mm	64.2 mm		29.9 mm links	17.1 mm posterior	58.3 mm superior
Werkzeuge > Punkte > Femurachsenpunkt distal	43.1 mm	57.1 mm	77.5 mm		37.9 mm links	23.9 mm anterior	45 mm superior
Werkzeuge > Punkte > Femur prox. proj. auf Ebene Femur coronar	51.1 mm	98.1 mm	64.2 mm		29.9 mm links	17.1 mm posterior	58.3 mm superior
Werkzeuge > Punkte > Femur Hals Basis proj. auf Ebene Femur coronar	56.9 mm	111.4 mm	59.7 mm		24.1 mm links	30.4 mm posterior	62.8 mm superior
Werkzeuge > Punkte > Femur Hals Basis manuell Pro	51.4 mm	97.8 mm	63.5 mm		29.6 mm links	16.8 mm posterior	59 mm superior
Werkzeuge > Punkte > Femur Hals Basis manuell	53 mm	105.6 mm	61 mm		28 mm links	24.6 mm posterior	61.5 mm superior
Werkzeuge > Punkte > Femur Hals Basis (ermittelt durch Proj. auf Ebene manuell)	56.7 mm	109.6 mm	54 mm		24.3 mm links	28.6 mm posterior	68.5 mm superior
Werkzeuge > Punkte > Femur Hals Basis (Ebene) proj. auf Ebene Femur axial	54 mm	95.7 mm	58.6 mm		27 mm links	14.7 mm posterior	63.9 mm superior
Werkzeuge > Punkte > Endpunkt Verlängerung der Senkrechten auf Kondylenachse	48.5 mm	104.4 mm	62.3 mm		32.5 mm links	23.4 mm posterior	60.2 mm superior
Werkzeuge > Punkte > Endpunkt Senkrechte auf Kondylenachse	41.8 mm	44.8 mm	81.5 mm		39.2 mm links	36.2 mm anterior	41 mm superior
Werkzeuge > Punkte > Ende der Verlängerung Senkrechte auf tibia vk (varus valgus)	52.5 mm	34.7 mm	97.2 mm		28.5 mm links	46.3 mm anterior	25.3 mm superior
Werkzeuge > Punkte > Ende der Senkrechte auf tibia hk (varus valgus)	43.5 mm	35 mm	100.2 mm		37.5 mm links	46 mm anterior	22.3 mm superior
Werkzeuge > Punkte > dist. Tibiavorderkante medial proj. auf Ebene tibia coronar (varus valgus)	57.1 mm	46.6 mm	181.9 mm		23.9 mm links	34.4 mm anterior	59.4 mm inferior
Werkzeuge > Punkte > dist. Tibiavorderkante medial proj. auf Ebene tibia coronar	58.4 mm	46.3 mm	179.9 mm		22.6 mm links	34.7 mm anterior	57.4 mm inferior
Werkzeuge > Punkte > dist. Tibiavorderkante medial proj. auf Ebene Tibia axial	57.5 mm	40 mm	172.4 mm		23.5 mm links	41 mm anterior	49.9 mm inferior
Werkzeuge > Punkte > dist. Tibiavorderkante medial (varus valgus)	57.1 mm	46.7 mm	181.9 mm		23.9 mm links	34.3 mm anterior	59.4 mm inferior
Werkzeuge > Punkte > dist. Tibiavorderkante medial	58.5 mm	41.2 mm	180.6 mm		22.5 mm links	39.8 mm anterior	58.1 mm inferior
Werkzeuge > Punkte > dist. Tibiavorderkante lateral proj. auf Ebene tibia coronar (varus valgus)	50.8 mm	46.5 mm	181.6 mm		30.2 mm links	34.5 mm anterior	59.1 mm inferior
Werkzeuge > Punkte > dist. Tibiavorderkante lateral proj. auf Ebene tibia coronar	49.4 mm	46.4 mm	181.2 mm		31.6 mm links	34.6 mm anterior	58.7 mm inferior
Werkzeuge > Punkte > dist. Tibiavorderkante lateral proj. auf Ebene Tibia axial	48.5 mm	38.9 mm	173.6 mm		32.5 mm links	42.1 mm anterior	51.1 mm inferior
Werkzeuge > Punkte > dist. Tibiavorderkante lateral (varus valgus)	50.9 mm	45.2 mm	181.8 mm		30.1 mm links	35.8 mm anterior	59.3 mm inferior
Werkzeuge > Punkte > dist. Tibiavorderkante lateral	49.4 mm	40.1 mm	182.1 mm		31.6 mm links	40.9 mm anterior	59.6 mm inferior
Werkzeuge > Punkte > AxPro_Kopfszentrum	56.7 mm	94.8 mm	57.4 mm		24.3 mm links	13.8 mm posterior	65.1 mm superior
Werkzeuge > Punkte > AxPro_Kondyle medial	58.1 mm	101.9 mm	80 mm		22.9 mm links	20.9 mm posterior	42.5 mm superior
Werkzeuge > Punkte > AxPro_Kondyle lateral	46.2 mm	104.1 mm	79.8 mm		34.8 mm links	23.1 mm posterior	42.7 mm superior
Werkzeuge > Linien > Verlängerung Senkrechte auf tibia vk (varus valgus)	2.4 mm	6.9 mm	49.5 mm	50 mm	2.4 mm rechts	6.9 mm anterior	49.5 mm superior	50 mm
Werkzeuge > Linien > Verlängerung der Senkrechten auf Kondylenachse	5.3 mm	47.3 mm	15.2 mm	50 mm	5.3 mm rechts	47.3 mm posterior	15.2 mm superior	50 mm
Werkzeuge > Linien > transkondyläre Achse	12.1 mm	1.4 mm	0.1 mm	12.1 mm	12.1 mm rechts	1.4 mm anterior	0.1 mm superior	12.1 mm
Werkzeuge > Linien > Tibiaachse	6 mm	7.2 mm	51.1 mm	52 mm	6 mm links	7.2 mm anterior	51.1 mm superior	52 mm
Werkzeuge > Linien > Talusachse proj. auf Ebene Tibia axial	7.6 mm	0.5 mm	1 mm	7.7 mm	7.6 mm links	0.5 mm anterior	1 mm inferior	7.7 mm
Werkzeuge > Linien > Senkrechte auf Kondylenachse	1.4 mm	12.2 mm	3.9 mm	12.9 mm	1.4 mm links	12.2 mm anterior	3.9 mm inferior	12.9 mm
Werkzeuge > Linien > Senkrechte auf dist. Tibiavorderkante in Ebene tibia coronar (varus valgus)	1.7 mm	4.8 mm	34.9 mm	35.2 mm	1.7 mm links	4.8 mm posterior	34.9 mm inferior	35.2 mm
Werkzeuge > Linien > Senkrecht auf prox. Tibiahinterkante in Ebene tibia coronar (varus valgus)	6.6 mm	6.6 mm	46.4 mm	47.4 mm	6.6 mm links	6.6 mm anterior	46.4 mm superior	47.4 mm
Werkzeuge > Linien > prox. Tibiahinterkante proj. auf Ebene Tibia axial	11.1 mm	0 mm	1.3 mm	11.2 mm	11.1 mm rechts	0 mm anterior	1.3 mm superior	11.2 mm
Werkzeuge > Linien > prox. Tibiahinterkante proj auf Ebene tibia coronar (varus valgus)	10.2 mm	0.1 mm	1.4 mm	10.3 mm	10.2 mm rechts	0.1 mm anterior	1.4 mm superior	10.3 mm
Werkzeuge > Linien > prox. Tibiahinterkante proj auf Ebene tibia coronar	11.1 mm	0 mm	1 mm	11.2 mm	11.1 mm rechts	0 mm posterior	1 mm superior	11.2 mm
Werkzeuge > Linien > prox. Tibiahinterkante (varus valgus)	10.2 mm	0.3 mm	1.5 mm	10.3 mm	10.2 mm rechts	0.3 mm posterior	1.5 mm superior	10.3 mm
Werkzeuge > Linien > prox. Tibiahinterkante	11.1 mm	0 mm	1 mm	11.2 mm	11.1 mm rechts	0 mm posterior	1 mm superior	11.2 mm
Werkzeuge > Linien > prox. femorale Längsachse	1.9 mm	7.5 mm	3.2 mm	8.4 mm	1.9 mm rechts	7.5 mm posterior	3.2 mm superior	8.4 mm
Werkzeuge > Linien > Neue Linie 31	11.9 mm	2.2 mm	0.2 mm	12.1 mm	11.9 mm rechts	2.2 mm anterior	0.2 mm inferior	12.1 mm
Werkzeuge > Linien > Lot von Femurkopfmittelpunk	2.8 mm	0 mm	1.5 mm	3.2 mm	2.8 mm links	0 mm	1.5 mm inferior	3.2 mm
Werkzeuge > Linien > Kopfzentrum - Femur Hals Basis (manuell) Linie	6.6 mm	4 mm	8.4 mm	11.4 mm	6.6 mm links	4 mm anterior	8.4 mm inferior	11.4 mm
Werkzeuge > Linien > Kopfzentrum - Femur Hals Basis (durch Ebene) Linie	2.8 mm	0 mm	1.5 mm	3.2 mm	2.8 mm links	0 mm	1.5 mm inferior	3.2 mm
Werkzeuge > Linien > Kondyle_Femur Hals Basis Prox	11.9 mm	2.2 mm	0.2 mm	12.1 mm	11.9 mm rechts	2.2 mm anterior	0.2 mm inferior	12.1 mm
Werkzeuge > Linien > Kondyle_AxPro_Kopfzentrum	11.9 mm	2.2 mm	0.2 mm	12.1 mm	11.9 mm rechts	2.2 mm anterior	0.2 mm inferior	12.1 mm
Werkzeuge > Linien > Kondylenachse proj. auf Ebene Femur coronar	12.1 mm	1.4 mm	0.1 mm	12.1 mm	12.1 mm links	1.4 mm posterior	0.1 mm inferior	12.1 mm
Werkzeuge > Linien > Kondylenachse	12.1 mm	1.4 mm	0.1 mm	12.1 mm	12.1 mm links	1.4 mm posterior	0.1 mm inferior	12.1 mm
Werkzeuge > Linien > Kondyle proj. auf Ebene Tibia axial	11.9 mm	1.5 mm	1.2 mm	12.1 mm	11.9 mm links	1.5 mm posterior	1.2 mm inferior	12.1 mm
Werkzeuge > Linien > Femurachse proj. auf Ebene Femur coronar
Werkzeuge > Linien > Femurachse Kopfzentrum	7.9 mm	41 mm	13.4 mm	43.9 mm	7.9 mm rechts	41 mm posterior	13.4 mm superior	43.9 mm
Werkzeuge > Linien > Femurachse	7.9 mm	41 mm	13.4 mm	43.9 mm	7.9 mm rechts	41 mm posterior	13.4 mm superior	43.9 mm
Werkzeuge > Linien > dist. Tibiavorderkante proj. auf Ebene tibia coronar (varus valgus)	6.3 mm	0.1 mm	0.3 mm	6.3 mm	6.3 mm rechts	0.1 mm posterior	0.3 mm inferior	6.3 mm
Werkzeuge > Linien > dist. Tibiavorderkante proj. auf Ebene tibia coronar	9 mm	0.1 mm	1.4 mm	9.1 mm	9 mm rechts	0.1 mm anterior	1.4 mm superior	9.1 mm
Werkzeuge > Linien > dist. Tibiavorderkante proj. auf Ebene Tibia axial	9.1 mm	1.1 mm	1.2 mm	9.2 mm	9.1 mm rechts	1.1 mm posterior	1.2 mm superior	9.2 mm
Werkzeuge > Linien > dist. Tibiavorderkante (varus valgus)	6.3 mm	1.5 mm	0.1 mm	6.4 mm	6.3 mm rechts	1.5 mm posterior	0.1 mm inferior	6.4 mm
Werkzeuge > Linien > dist. Tibiavorderkante	9 mm	1.1 mm	1.5 mm	9.2 mm	9 mm rechts	1.1 mm posterior	1.5 mm superior	9.2 mm
Werkzeuge > Linien > AxPro_Kondyle	11.9 mm	2.2 mm	0.2 mm	12.1 mm	11.9 mm rechts	2.2 mm anterior	0.2 mm inferior	12.1 mm
Werkzeuge > Winkel > Winkel Schenkelhalsachse Femurachse (mittels Ebene manuell)	156.3 °	106 °	96.9 °	107.6 °	156.3 °	106 °	96.9 °	107.6 °
Werkzeuge > Winkel > Winkel Schenkelhalsachse Femurachse (Femur Hals Basis manuell definiert)	172.8 °	133.4 °	132.4 °	131.1 °	172.8 °	133.4 °	132.4 °	131.1 °
Werkzeuge > Winkel > varus valgus Tibia proj.	10.9 °	0.1 °	64.5 °	10.8 °	10.9 °	0.1 °	64.5 °	10.8 °
Werkzeuge > Winkel > varus valgus Femur proj.	11.6 °	0.2 °	4.6 °	4.4 °	11.6 °	0.2 °	4.6 °	4.4 °
Werkzeuge > Winkel > Torsionswinkel proj. auf Ebene Tibia axial	1 °	44 °	7.2 °	7.2 °	1 °	44 °	7.2 °	7.2 °
Werkzeuge > Winkel > Tibiotalare Torsion (TTT) proj.	0.5 °	14.7 °	3.2 °	3.2 °	0.5 °	14.7 °	3.2 °	3.2 °
Werkzeuge > Winkel > FTR (femorotibial Rotation) proj.	1 °	51.3 °	7.2 °	7.2 °	1 °	51.3 °	7.2 °	7.2 °
Werkzeuge > Winkel > Antetorsionswinkel korrigiert	25.1 °	57.8 °	8.1 °	25.2 °	25.1 °	57.8 °	8.1 °	25.2 °
Werkzeuge > Winkel > Antetorsionswinkel (über Ebene manuell bestimmt) proj	52.9 °	141.3 °	17.9 °	54.6 °	52.9 °	141.3 °	17.9 °	54.6 °
Werkzeuge > Winkel > Antetorsionswinkel (Femur Hals Basis manuell) proj	50.5 °	68.8 °	19.3 °	49.4 °	50.5 °	68.8 °	19.3 °	49.4 °
Werkzeuge > Ebenen > Tibia coronar
Werkzeuge > Ebenen > Tibia axial
Werkzeuge > Ebenen > Femur coronar
Werkzeuge > Ebenen > Femur axial
Werkzeuge > Ebenen > Ebene manuell
Werkzeuge > Polylinien > Punkte auf Kopf
Werkzeuge > Koordinatensysteme > ks tibia prox.
Werkzeuge > Koordinatensysteme > ks femur
Werkzeuge > Koordinatensysteme > ks
Werkzeuge > Koordinatensysteme > Kopie ks femur
Werkzeuge > Variablen > Kopfachsen_tmp	-100
Werkzeuge > Variablen > 300	300
Werkzeuge > Variablen > 50	50
Werkzeuge > Variablen > -50	-50
