# Supplementary material for: 3D Slicer open-source software plug-in for vector-based angle calculation of canine hind limb alignment in computed tomographic images
Source: PLoS One. 2024 Mar 29;19(3):e0283823. doi: 10.1371/journal.pone.0283823 (PMC10980227; doi:10.1371/journal.pone.0283823)
Supplement: S2 Data — (ZIP) [file pone.0283823.s002.zip › 68.csv]

Werkzeuge Name	Datensatzkoordinatensystem X	Datensatzkoordinatensystem Y	Datensatzkoordinatensystem Z	Datensatzkoordinatensystem 3D	Patientenkoordinatensystem X	Patientenkoordinatensystem Y	Patientenkoordinatensystem Z	Patientenkoordinatensystem 3D	Extra Wert X	Extra Wert Y	Extra Wert Z	Extra Wert 3D	Extra Wert Beschreibung
Ansichten > Ergebnisse varus valgus Tibia > varus valgus Tibia proj.	15.6 °	5.1 °	22.1 °	14.8 °	15.6 °	5.1 °	22.1 °	14.8 °
Ansichten > Ergebnisse varus valgus Femur > varus valgus Femur proj.	14 °	1.2 °	9.1 °	8.8 °	14 °	1.2 °	9.1 °	8.8 °
Ansichten > Ergebnisse Torsionswinkel Tibia > Torsionswinkel proj. auf Ebene Tibia axial	2.1 °	6.5 °	5.4 °	5.4 °	2.1 °	6.5 °	5.4 °	5.4 °
Ansichten > Ergebnisse FTR (femorotibiale Rotation) proj. > FTR (femorotibial Rotation) proj.	2.8 °	8 °	7 °	6.9 °	2.8 °	8 °	7 °	6.9 °
Ansichten > Ergebnisse AT-Winkel proj. > Winkel Schenkelhalsachse Femurachse (mittels Ebene manuell)	114.6 °	142.7 °	117.6 °	124.5 °	114.6 °	142.7 °	117.6 °	124.5 °
Ansichten > Ergebnisse AT-Winkel proj. > Winkel Schenkelhalsachse Femurachse (Femur Hals Basis manuell definiert)	119.9 °	146.2 °	128.7 °	130.8 °	119.9 °	146.2 °	128.7 °	130.8 °
Ansichten > Ergebnisse AT-Winkel proj. > Antetorsionswinkel (über Ebene manuell bestimmt) proj	60.6 °	127.2 °	29.7 °	64.9 °	60.6 °	127.2 °	29.7 °	64.9 °
Ansichten > Ergebnisse AT-Winkel proj. > Antetorsionswinkel (Femur Hals Basis manuell) proj	32.9 °	51.1 °	20.1 °	37.2 °	32.9 °	51.1 °	20.1 °	37.2 °
Ansichten > Ergebnis Tibiotalare Torsion (TTT) > Tibiotalare Torsion (TTT) proj.	178.7 °	176.3 °	176.7 °	176.8 °	178.7 °	176.3 °	176.7 °	176.8 °
Ansichten > Eingaben varus valgus Tibia > Tibiaachse proximal	81.3 mm	31.9 mm	131.6 mm		0.3 mm rechts	49.1 mm anterior	9.1 mm inferior
Ansichten > Eingaben varus valgus Tibia > Tibiaachse distal	69.6 mm	52.5 mm	181.7 mm		11.4 mm links	28.5 mm anterior	59.2 mm inferior
Ansichten > Eingaben varus valgus Tibia > prox. Tibiahinterkante medial (varus valgus)	84.2 mm	30.6 mm	111.4 mm		3.2 mm rechts	50.4 mm anterior	11.1 mm superior
Ansichten > Eingaben varus valgus Tibia > prox. Tibiahinterkante medial	87.2 mm	36.7 mm	117.1 mm		6.2 mm rechts	44.3 mm anterior	5.4 mm superior
Ansichten > Eingaben varus valgus Tibia > prox. Tibiahinterkante lateral (varus valgus)	95.5 mm	30.1 mm	116.4 mm		14.5 mm rechts	50.9 mm anterior	6.1 mm superior
Ansichten > Eingaben varus valgus Tibia > prox. Tibiahinterkante lateral	95.5 mm	34.5 mm	119.6 mm		14.5 mm rechts	46.5 mm anterior	2.9 mm superior
Ansichten > Eingaben varus valgus Tibia > dist. Tibiavorderkante medial (varus valgus)	65.5 mm	55.6 mm	188.3 mm		15.5 mm links	25.4 mm anterior	65.8 mm inferior
Ansichten > Eingaben varus valgus Tibia > dist. Tibiavorderkante medial	62 mm	52.6 mm	190.4 mm		19 mm links	28.4 mm anterior	67.9 mm inferior
Ansichten > Eingaben varus valgus Tibia > dist. Tibiavorderkante lateral (varus valgus)	70.9 mm	53 mm	190 mm		10.1 mm links	28 mm anterior	67.5 mm inferior
Ansichten > Eingaben varus valgus Tibia > dist. Tibiavorderkante lateral	70.2 mm	49.3 mm	191.9 mm		10.8 mm links	31.7 mm anterior	69.4 mm inferior
Ansichten > Eingaben varus valgus Femur > Kondyle medial	87.9 mm	38.5 mm	108.4 mm		6.9 mm rechts	42.5 mm anterior	14.1 mm superior
Ansichten > Eingaben varus valgus Femur > Kondyle lateral	98.8 mm	34.1 mm	111.8 mm		17.8 mm rechts	46.9 mm anterior	10.7 mm superior
Ansichten > Eingaben varus valgus Femur > Femurachsenpunkt proximal	113.3 mm	85.7 mm	72.4 mm		32.3 mm rechts	4.7 mm posterior	50.1 mm superior
Ansichten > Eingaben varus valgus Femur > Femurachsenpunkt distal	98.3 mm	42.1 mm	91.6 mm		17.3 mm rechts	38.9 mm anterior	30.9 mm superior
Ansichten > Eingaben Tibiotalare Torsion (TTT) > Tibiaachse proximal	81.3 mm	31.9 mm	131.6 mm		0.3 mm rechts	49.1 mm anterior	9.1 mm inferior
Ansichten > Eingaben Tibiotalare Torsion (TTT) > Tibiaachse distal	69.6 mm	52.5 mm	181.7 mm		11.4 mm links	28.5 mm anterior	59.2 mm inferior
Ansichten > Eingaben Tibiotalare Torsion (TTT) > Talus medial	63.4 mm	53.2 mm	194.6 mm		17.6 mm links	27.8 mm anterior	72.1 mm inferior
Ansichten > Eingaben Tibiotalare Torsion (TTT) > Talus lateral	69.9 mm	51.3 mm	196.8 mm		11.1 mm links	29.7 mm anterior	74.3 mm inferior
Ansichten > Eingaben Tibiotalare Torsion (TTT) > dist. Tibiavorderkante medial	62 mm	52.6 mm	190.4 mm		19 mm links	28.4 mm anterior	67.9 mm inferior
Ansichten > Eingaben Tibiotalare Torsion (TTT) > dist. Tibiavorderkante lateral	70.2 mm	49.3 mm	191.9 mm		10.8 mm links	31.7 mm anterior	69.4 mm inferior
Ansichten > Eingaben Tibia Torsionswinkel > Tibiaachse proximal	81.3 mm	31.9 mm	131.6 mm		0.3 mm rechts	49.1 mm anterior	9.1 mm inferior
Ansichten > Eingaben Tibia Torsionswinkel > Tibiaachse distal	69.6 mm	52.5 mm	181.7 mm		11.4 mm links	28.5 mm anterior	59.2 mm inferior
Ansichten > Eingaben Tibia Torsionswinkel > prox. Tibiahinterkante medial	87.2 mm	36.7 mm	117.1 mm		6.2 mm rechts	44.3 mm anterior	5.4 mm superior
Ansichten > Eingaben Tibia Torsionswinkel > prox. Tibiahinterkante lateral	95.5 mm	34.5 mm	119.6 mm		14.5 mm rechts	46.5 mm anterior	2.9 mm superior
Ansichten > Eingaben Tibia Torsionswinkel > dist. Tibiavorderkante medial	62 mm	52.6 mm	190.4 mm		19 mm links	28.4 mm anterior	67.9 mm inferior
Ansichten > Eingaben Tibia Torsionswinkel > dist. Tibiavorderkante lateral	70.2 mm	49.3 mm	191.9 mm		10.8 mm links	31.7 mm anterior	69.4 mm inferior
Ansichten > Eingaben FTR (femorotibiale Rotation) proj. > Tibiaachse proximal	81.3 mm	31.9 mm	131.6 mm		0.3 mm rechts	49.1 mm anterior	9.1 mm inferior
Ansichten > Eingaben FTR (femorotibiale Rotation) proj. > Tibiaachse distal	69.6 mm	52.5 mm	181.7 mm		11.4 mm links	28.5 mm anterior	59.2 mm inferior
Ansichten > Eingaben FTR (femorotibiale Rotation) proj. > prox. Tibiahinterkante medial	87.2 mm	36.7 mm	117.1 mm		6.2 mm rechts	44.3 mm anterior	5.4 mm superior
Ansichten > Eingaben FTR (femorotibiale Rotation) proj. > prox. Tibiahinterkante lateral	95.5 mm	34.5 mm	119.6 mm		14.5 mm rechts	46.5 mm anterior	2.9 mm superior
Ansichten > Eingaben FTR (femorotibiale Rotation) proj. > Kondyle medial	87.9 mm	38.5 mm	108.4 mm		6.9 mm rechts	42.5 mm anterior	14.1 mm superior
Ansichten > Eingaben FTR (femorotibiale Rotation) proj. > Kondyle lateral	98.8 mm	34.1 mm	111.8 mm		17.8 mm rechts	46.9 mm anterior	10.7 mm superior
Ansichten > Eingaben AT Winkel proj. > Kondyle medial	87.9 mm	38.5 mm	108.4 mm		6.9 mm rechts	42.5 mm anterior	14.1 mm superior
Ansichten > Eingaben AT Winkel proj. > Kondyle lateral	98.8 mm	34.1 mm	111.8 mm		17.8 mm rechts	46.9 mm anterior	10.7 mm superior
Ansichten > Eingaben AT Winkel proj. > Femurkopfmittelpunkt	109.3 mm	93.6 mm	61.3 mm		28.3 mm rechts	12.6 mm posterior	61.2 mm superior
Ansichten > Eingaben AT Winkel proj. > Femurachsenpunkt proximal	113.3 mm	85.7 mm	72.4 mm		32.3 mm rechts	4.7 mm posterior	50.1 mm superior
Ansichten > Eingaben AT Winkel proj. > Femurachsenpunkt distal	98.3 mm	42.1 mm	91.6 mm		17.3 mm rechts	38.9 mm anterior	30.9 mm superior
Ansichten > Eingaben AT Winkel proj. > Femur Hals Basis manuell	113.8 mm	86.7 mm	72.1 mm		32.8 mm rechts	5.7 mm posterior	50.4 mm superior
Ansichten > Eingaben AT Winkel proj. > Femur Hals Basis (ermittelt durch Proj. auf Ebene manuell)	111.2 mm	91.6 mm	64.7 mm		30.2 mm rechts	10.6 mm posterior	57.8 mm superior
Ansichten > Eingaben AT Winkel proj. > Lot von Femurkopfmittelpunk	1.9 mm	2 mm	3.5 mm	4.4 mm	1.9 mm rechts	2 mm anterior	3.5 mm inferior	4.4 mm
Ansichten > Eingaben AT Winkel proj. > Ebene manuell
Ansichten > Eingaben AT Winkel proj. > Punkte auf Kopf
Ansichten > Ansicht Werkzeuge varus valgus Tibia > tmp zur Definition der Senkrechten auf tibia vk und hk	75.5 mm	42.2 mm	156.6 mm		5.5 mm links	38.8 mm anterior	34.1 mm inferior
Ansichten > Ansicht Werkzeuge varus valgus Tibia > tmp proj. auf Ebene tibia coronar	75.5 mm	42.2 mm	156.6 mm		5.5 mm links	38.8 mm anterior	34.1 mm inferior
Ansichten > Ansicht Werkzeuge varus valgus Tibia > Tibiaachse proximal	81.3 mm	31.9 mm	131.6 mm		0.3 mm rechts	49.1 mm anterior	9.1 mm inferior
Ansichten > Ansicht Werkzeuge varus valgus Tibia > Tibiaachse distal	69.6 mm	52.5 mm	181.7 mm		11.4 mm links	28.5 mm anterior	59.2 mm inferior
Ansichten > Ansicht Werkzeuge varus valgus Tibia > prox. Tibiahinterkante medial proj. auf Ebene tibia coronar (varus valgus)	82.4 mm	25.4 mm	113.1 mm		1.4 mm rechts	55.6 mm anterior	9.4 mm superior
Ansichten > Ansicht Werkzeuge varus valgus Tibia > prox. Tibiahinterkante medial (varus valgus)	84.2 mm	30.6 mm	111.4 mm		3.2 mm rechts	50.4 mm anterior	11.1 mm superior
Ansichten > Ansicht Werkzeuge varus valgus Tibia > prox. Tibiahinterkante lateral proj. auf Ebene tibia coronar (varus valgus)	93.1 mm	23.5 mm	118.6 mm		12.1 mm rechts	57.5 mm anterior	3.9 mm superior
Ansichten > Ansicht Werkzeuge varus valgus Tibia > prox. Tibiahinterkante lateral (varus valgus)	95.5 mm	30.1 mm	116.4 mm		14.5 mm rechts	50.9 mm anterior	6.1 mm superior
Ansichten > Ansicht Werkzeuge varus valgus Tibia > Ende der Verlängerung Senkrechte auf tibia vk (varus valgus)	81.7 mm	24.8 mm	110.2 mm		0.7 mm rechts	56.2 mm anterior	12.3 mm superior
Ansichten > Ansicht Werkzeuge varus valgus Tibia > Ende der Senkrechte auf tibia hk (varus valgus)	92 mm	23.7 mm	118 mm		11 mm rechts	57.3 mm anterior	4.5 mm superior
Ansichten > Ansicht Werkzeuge varus valgus Tibia > dist. Tibiavorderkante medial proj. auf Ebene tibia coronar (varus valgus)	65.7 mm	56 mm	188.1 mm		15.3 mm links	25 mm anterior	65.6 mm inferior
Ansichten > Ansicht Werkzeuge varus valgus Tibia > dist. Tibiavorderkante medial (varus valgus)	65.5 mm	55.6 mm	188.3 mm		15.5 mm links	25.4 mm anterior	65.8 mm inferior
Ansichten > Ansicht Werkzeuge varus valgus Tibia > dist. Tibiavorderkante lateral proj. auf Ebene tibia coronar (varus valgus)	71.4 mm	54.4 mm	189.5 mm		9.6 mm links	26.6 mm anterior	67 mm inferior
Ansichten > Ansicht Werkzeuge varus valgus Tibia > dist. Tibiavorderkante lateral (varus valgus)	70.9 mm	53 mm	190 mm		10.1 mm links	28 mm anterior	67.5 mm inferior
Ansichten > Ansicht Werkzeuge varus valgus Tibia > Verlängerung Senkrechte auf tibia vk (varus valgus)	6.2 mm	17.4 mm	46.4 mm	50 mm	6.2 mm rechts	17.4 mm anterior	46.4 mm superior	50 mm
Ansichten > Ansicht Werkzeuge varus valgus Tibia > Tibiaachse	11.7 mm	20.6 mm	50.1 mm	55.4 mm	11.7 mm rechts	20.6 mm anterior	50.1 mm superior	55.4 mm
Ansichten > Ansicht Werkzeuge varus valgus Tibia > Senkrechte auf dist. Tibiavorderkante in Ebene tibia coronar (varus valgus)	4.4 mm	12.3 mm	32.8 mm	35.3 mm	4.4 mm links	12.3 mm posterior	32.8 mm inferior	35.3 mm
Ansichten > Ansicht Werkzeuge varus valgus Tibia > Senkrecht auf prox. Tibiahinterkante in Ebene tibia coronar (varus valgus)	16.5 mm	18.5 mm	38.6 mm	45.9 mm	16.5 mm rechts	18.5 mm anterior	38.6 mm superior	45.9 mm
Ansichten > Ansicht Werkzeuge varus valgus Tibia > prox. Tibiahinterkante proj auf Ebene tibia coronar (varus valgus)	10.7 mm	2 mm	5.6 mm	12.2 mm	10.7 mm links	2 mm posterior	5.6 mm superior	12.2 mm
Ansichten > Ansicht Werkzeuge varus valgus Tibia > prox. Tibiahinterkante (varus valgus)	11.3 mm	0.4 mm	5 mm	12.4 mm	11.3 mm links	0.4 mm posterior	5 mm superior	12.4 mm
Ansichten > Ansicht Werkzeuge varus valgus Tibia > dist. Tibiavorderkante proj. auf Ebene tibia coronar (varus valgus)	5.7 mm	1.6 mm	1.4 mm	6.1 mm	5.7 mm links	1.6 mm posterior	1.4 mm superior	6.1 mm
Ansichten > Ansicht Werkzeuge varus valgus Tibia > dist. Tibiavorderkante (varus valgus)	5.4 mm	2.6 mm	1.7 mm	6.2 mm	5.4 mm links	2.6 mm posterior	1.7 mm superior	6.2 mm
Ansichten > Ansicht Werkzeuge varus valgus Tibia > varus valgus Tibia proj.	15.6 °	5.1 °	22.1 °	14.8 °	15.6 °	5.1 °	22.1 °	14.8 °
Ansichten > Ansicht Werkzeuge varus valgus Tibia > Tibia coronar
Ansichten > Ansicht Werkzeuge varus valgus Tibia > ks tibia prox.
Ansichten > Ansicht Werkzeuge varus valgus Femur > Kondyle medial proj. auf Ebene Femur coronar	89.5 mm	32.2 mm	95.2 mm		8.5 mm rechts	48.8 mm anterior	27.3 mm superior
Ansichten > Ansicht Werkzeuge varus valgus Femur > Kondyle medial	87.9 mm	38.5 mm	108.4 mm		6.9 mm rechts	42.5 mm anterior	14.1 mm superior
Ansichten > Ansicht Werkzeuge varus valgus Femur > Kondyle lateral proj auf Ebene Femur coronar	100.5 mm	27.8 mm	98.7 mm		19.5 mm rechts	53.2 mm anterior	23.8 mm superior
Ansichten > Ansicht Werkzeuge varus valgus Femur > Kondyle lateral	98.8 mm	34.1 mm	111.8 mm		17.8 mm rechts	46.9 mm anterior	10.7 mm superior
Ansichten > Ansicht Werkzeuge varus valgus Femur > Femurachsenpunkt proximal	113.3 mm	85.7 mm	72.4 mm		32.3 mm rechts	4.7 mm posterior	50.1 mm superior
Ansichten > Ansicht Werkzeuge varus valgus Femur > Femurachsenpunkt distal	98.3 mm	42.1 mm	91.6 mm		17.3 mm rechts	38.9 mm anterior	30.9 mm superior
Ansichten > Ansicht Werkzeuge varus valgus Femur > Femur prox. proj. auf Ebene Femur coronar	113.3 mm	85.7 mm	72.4 mm		32.3 mm rechts	4.7 mm posterior	50.1 mm superior
Ansichten > Ansicht Werkzeuge varus valgus Femur > Endpunkt Verlängerung der Senkrechten auf Kondylenachse	120.3 mm	83.5 mm	74.4 mm		39.3 mm rechts	2.5 mm posterior	48.1 mm superior
Ansichten > Ansicht Werkzeuge varus valgus Femur > Endpunkt Senkrechte auf Kondylenachse	92.4 mm	31 mm	96.2 mm		11.4 mm rechts	50 mm anterior	26.3 mm superior
Ansichten > Ansicht Werkzeuge varus valgus Femur > Verlängerung der Senkrechten auf Kondylenachse	22.1 mm	41.4 mm	17.2 mm	50 mm	22.1 mm rechts	41.4 mm posterior	17.2 mm superior	50 mm
Ansichten > Ansicht Werkzeuge varus valgus Femur > Senkrechte auf Kondylenachse	5.9 mm	11.1 mm	4.6 mm	13.4 mm	5.9 mm links	11.1 mm anterior	4.6 mm inferior	13.4 mm
Ansichten > Ansicht Werkzeuge varus valgus Femur > Kondylenachse proj. auf Ebene Femur coronar	10.9 mm	4.4 mm	3.5 mm	12.3 mm	10.9 mm rechts	4.4 mm anterior	3.5 mm inferior	12.3 mm
Ansichten > Ansicht Werkzeuge varus valgus Femur > Kondylenachse	10.9 mm	4.4 mm	3.5 mm	12.3 mm	10.9 mm rechts	4.4 mm anterior	3.5 mm inferior	12.3 mm
Ansichten > Ansicht Werkzeuge varus valgus Femur > Femurachse proj. auf Ebene Femur coronar
Ansichten > Ansicht Werkzeuge varus valgus Femur > Femurachse	15 mm	43.7 mm	19.1 mm	50 mm	15 mm rechts	43.7 mm posterior	19.1 mm superior	50 mm
Ansichten > Ansicht Werkzeuge varus valgus Femur > varus valgus Femur proj.	14 °	1.2 °	9.1 °	8.8 °	14 °	1.2 °	9.1 °	8.8 °
Ansichten > Ansicht Werkzeuge varus valgus Femur > Femur coronar
Ansichten > Ansicht Werkzeuge varus valgus Femur > ks femur
Ansichten > Ansicht Werkzeuge Torsionswinkel Tibia > Tibiaachse proximal	81.3 mm	31.9 mm	131.6 mm		0.3 mm rechts	49.1 mm anterior	9.1 mm inferior
Ansichten > Ansicht Werkzeuge Torsionswinkel Tibia > Tibiaachse distal	69.6 mm	52.5 mm	181.7 mm		11.4 mm links	28.5 mm anterior	59.2 mm inferior
Ansichten > Ansicht Werkzeuge Torsionswinkel Tibia > prox. Tibiahinterkante medial proj. auf Ebene Tibia axial	72.8 mm	61.9 mm	178.6 mm		8.2 mm links	19.1 mm anterior	56.1 mm inferior
Ansichten > Ansicht Werkzeuge Torsionswinkel Tibia > prox. Tibiahinterkante medial	87.2 mm	36.7 mm	117.1 mm		6.2 mm rechts	44.3 mm anterior	5.4 mm superior
Ansichten > Ansicht Werkzeuge Torsionswinkel Tibia > prox. Tibiahinterkante lateral proj. auf Ebene Tibia axial	81.1 mm	59.9 mm	181.3 mm		0.1 mm rechts	21.1 mm anterior	58.8 mm inferior
Ansichten > Ansicht Werkzeuge Torsionswinkel Tibia > prox. Tibiahinterkante lateral	95.5 mm	34.5 mm	119.6 mm		14.5 mm rechts	46.5 mm anterior	2.9 mm superior
Ansichten > Ansicht Werkzeuge Torsionswinkel Tibia > dist. Tibiavorderkante medial proj. auf Ebene Tibia axial	64 mm	49.1 mm	181.8 mm		17 mm links	31.9 mm anterior	59.3 mm inferior
Ansichten > Ansicht Werkzeuge Torsionswinkel Tibia > dist. Tibiavorderkante medial	62 mm	52.6 mm	190.4 mm		19 mm links	28.4 mm anterior	67.9 mm inferior
Ansichten > Ansicht Werkzeuge Torsionswinkel Tibia > dist. Tibiavorderkante lateral proj. auf Ebene Tibia axial	71.9 mm	46.3 mm	184.8 mm		9.1 mm links	34.7 mm anterior	62.3 mm inferior
Ansichten > Ansicht Werkzeuge Torsionswinkel Tibia > dist. Tibiavorderkante lateral	70.2 mm	49.3 mm	191.9 mm		10.8 mm links	31.7 mm anterior	69.4 mm inferior
Ansichten > Ansicht Werkzeuge Torsionswinkel Tibia > prox. Tibiahinterkante proj. auf Ebene Tibia axial	8.3 mm	2 mm	2.8 mm	9 mm	8.3 mm links	2 mm posterior	2.8 mm superior	9 mm
Ansichten > Ansicht Werkzeuge Torsionswinkel Tibia > prox. Tibiahinterkante	8.3 mm	2.2 mm	2.5 mm	9 mm	8.3 mm links	2.2 mm posterior	2.5 mm superior	9 mm
Ansichten > Ansicht Werkzeuge Torsionswinkel Tibia > dist. Tibiavorderkante proj. auf Ebene Tibia axial	7.9 mm	2.7 mm	3 mm	8.8 mm	7.9 mm links	2.7 mm posterior	3 mm superior	8.8 mm
Ansichten > Ansicht Werkzeuge Torsionswinkel Tibia > dist. Tibiavorderkante	8.2 mm	3.3 mm	1.5 mm	9 mm	8.2 mm links	3.3 mm posterior	1.5 mm superior	9 mm
Ansichten > Ansicht Werkzeuge Torsionswinkel Tibia > Torsionswinkel proj. auf Ebene Tibia axial	2.1 °	6.5 °	5.4 °	5.4 °	2.1 °	6.5 °	5.4 °	5.4 °
Ansichten > Ansicht Werkzeuge Torsionswinkel Tibia > Tibia axial
Ansichten > Ansicht Werkzeuge Torsionswinkel Tibia > ks tibia prox.
Ansichten > Ansicht Werkzeuge Tibiotalare Torsion (TTT) > Tibiaachse proximal	81.3 mm	31.9 mm	131.6 mm		0.3 mm rechts	49.1 mm anterior	9.1 mm inferior
Ansichten > Ansicht Werkzeuge Tibiotalare Torsion (TTT) > Tibiaachse distal	69.6 mm	52.5 mm	181.7 mm		11.4 mm links	28.5 mm anterior	59.2 mm inferior
Ansichten > Ansicht Werkzeuge Tibiotalare Torsion (TTT) > Talus medial proj. auf Ebene Tibia axial	66.2 mm	48.3 mm	182.6 mm		14.8 mm links	32.7 mm anterior	60.1 mm inferior
Ansichten > Ansicht Werkzeuge Tibiotalare Torsion (TTT) > Talus medial	63.4 mm	53.2 mm	194.6 mm		17.6 mm links	27.8 mm anterior	72.1 mm inferior
Ansichten > Ansicht Werkzeuge Tibiotalare Torsion (TTT) > Talus lateral proj. auf Ebene Tibia axial	72.7 mm	46.4 mm	184.9 mm		8.3 mm links	34.6 mm anterior	62.4 mm inferior
Ansichten > Ansicht Werkzeuge Tibiotalare Torsion (TTT) > Talus lateral	69.9 mm	51.3 mm	196.8 mm		11.1 mm links	29.7 mm anterior	74.3 mm inferior
Ansichten > Ansicht Werkzeuge Tibiotalare Torsion (TTT) > dist. Tibiavorderkante medial proj. auf Ebene Tibia axial	64 mm	49.1 mm	181.8 mm		17 mm links	31.9 mm anterior	59.3 mm inferior
Ansichten > Ansicht Werkzeuge Tibiotalare Torsion (TTT) > dist. Tibiavorderkante medial	62 mm	52.6 mm	190.4 mm		19 mm links	28.4 mm anterior	67.9 mm inferior
Ansichten > Ansicht Werkzeuge Tibiotalare Torsion (TTT) > dist. Tibiavorderkante lateral proj. auf Ebene Tibia axial	71.9 mm	46.3 mm	184.8 mm		9.1 mm links	34.7 mm anterior	62.3 mm inferior
Ansichten > Ansicht Werkzeuge Tibiotalare Torsion (TTT) > dist. Tibiavorderkante lateral	70.2 mm	49.3 mm	191.9 mm		10.8 mm links	31.7 mm anterior	69.4 mm inferior
Ansichten > Ansicht Werkzeuge Tibiotalare Torsion (TTT) > Talusachse proj. auf Ebene Tibia axial	6.5 mm	1.8 mm	2.3 mm	7.1 mm	6.5 mm rechts	1.8 mm anterior	2.3 mm inferior	7.1 mm
Ansichten > Ansicht Werkzeuge Tibiotalare Torsion (TTT) > dist. Tibiavorderkante proj. auf Ebene Tibia axial	7.9 mm	2.7 mm	3 mm	8.8 mm	7.9 mm links	2.7 mm posterior	3 mm superior	8.8 mm
Ansichten > Ansicht Werkzeuge Tibiotalare Torsion (TTT) > Tibiotalare Torsion (TTT) proj.	178.7 °	176.3 °	176.7 °	176.8 °	178.7 °	176.3 °	176.7 °	176.8 °
Ansichten > Ansicht Werkzeuge Tibiotalare Torsion (TTT) > Tibia axial
Ansichten > Ansicht Werkzeuge Tibiotalare Torsion (TTT) > ks tibia prox.
Ansichten > Ansicht Werkzeuge FTR > prox. Tibiahinterkante medial proj. auf Ebene Tibia axial	72.8 mm	61.9 mm	178.6 mm		8.2 mm links	19.1 mm anterior	56.1 mm inferior
Ansichten > Ansicht Werkzeuge FTR > prox. Tibiahinterkante medial	87.2 mm	36.7 mm	117.1 mm		6.2 mm rechts	44.3 mm anterior	5.4 mm superior
Ansichten > Ansicht Werkzeuge FTR > prox. Tibiahinterkante lateral proj. auf Ebene Tibia axial	81.1 mm	59.9 mm	181.3 mm		0.1 mm rechts	21.1 mm anterior	58.8 mm inferior
Ansichten > Ansicht Werkzeuge FTR > prox. Tibiahinterkante lateral	95.5 mm	34.5 mm	119.6 mm		14.5 mm rechts	46.5 mm anterior	2.9 mm superior
Ansichten > Ansicht Werkzeuge FTR > Kondyle medial proj. auf Ebene Tibia axial	71.9 mm	66.5 mm	176.5 mm		9.1 mm links	14.5 mm anterior	54 mm inferior
Ansichten > Ansicht Werkzeuge FTR > Kondyle medial	87.9 mm	38.5 mm	108.4 mm		6.9 mm rechts	42.5 mm anterior	14.1 mm superior
Ansichten > Ansicht Werkzeuge FTR > Kondyle lateral proj auf Ebene Tibia axial	82.7 mm	62.4 mm	180.7 mm		1.7 mm rechts	18.6 mm anterior	58.2 mm inferior
Ansichten > Ansicht Werkzeuge FTR > Kondyle lateral	98.8 mm	34.1 mm	111.8 mm		17.8 mm rechts	46.9 mm anterior	10.7 mm superior
Ansichten > Ansicht Werkzeuge FTR > prox. Tibiahinterkante proj. auf Ebene Tibia axial	8.3 mm	2 mm	2.8 mm	9 mm	8.3 mm links	2 mm posterior	2.8 mm superior	9 mm
Ansichten > Ansicht Werkzeuge FTR > prox. Tibiahinterkante	8.3 mm	2.2 mm	2.5 mm	9 mm	8.3 mm links	2.2 mm posterior	2.5 mm superior	9 mm
Ansichten > Ansicht Werkzeuge FTR > Kondylenachse	10.9 mm	4.4 mm	3.5 mm	12.3 mm	10.9 mm rechts	4.4 mm anterior	3.5 mm inferior	12.3 mm
Ansichten > Ansicht Werkzeuge FTR > Kondyle proj. auf Ebene Tibia axial	10.8 mm	4.1 mm	4.2 mm	12.3 mm	10.8 mm rechts	4.1 mm anterior	4.2 mm inferior	12.3 mm
Ansichten > Ansicht Werkzeuge FTR > FTR (femorotibial Rotation) proj.	2.8 °	8 °	7 °	6.9 °	2.8 °	8 °	7 °	6.9 °
Ansichten > Ansicht Werkzeuge FTR > Tibia axial
Ansichten > Ansicht Werkzeuge FTR > ks tibia prox.
Ansichten > Ansicht Werkzeuge AT-Winkel (best. mittels Ebene) > TMP B	97.5 mm	87.8 mm	64.8 mm		16.5 mm rechts	6.8 mm posterior	57.7 mm superior
Ansichten > Ansicht Werkzeuge AT-Winkel (best. mittels Ebene) > tmp A	101.9 mm	88.5 mm	69.8 mm		20.9 mm rechts	7.5 mm posterior	52.7 mm superior
Ansichten > Ansicht Werkzeuge AT-Winkel (best. mittels Ebene) > TMP6	94.8 mm	87.6 mm	62.3 mm		13.8 mm rechts	6.6 mm posterior	60.2 mm superior
Ansichten > Ansicht Werkzeuge AT-Winkel (best. mittels Ebene) > TMP5	124.3 mm	137.3 mm	42.1 mm		43.3 mm rechts	56.3 mm posterior	80.4 mm superior
Ansichten > Ansicht Werkzeuge AT-Winkel (best. mittels Ebene) > Kondyle medial	87.9 mm	38.5 mm	108.4 mm		6.9 mm rechts	42.5 mm anterior	14.1 mm superior
Ansichten > Ansicht Werkzeuge AT-Winkel (best. mittels Ebene) > Kondyle lateral	98.8 mm	34.1 mm	111.8 mm		17.8 mm rechts	46.9 mm anterior	10.7 mm superior
Ansichten > Ansicht Werkzeuge AT-Winkel (best. mittels Ebene) > Femurkopfmittelpunkt	109.3 mm	93.6 mm	61.3 mm		28.3 mm rechts	12.6 mm posterior	61.2 mm superior
Ansichten > Ansicht Werkzeuge AT-Winkel (best. mittels Ebene) > Femurachsenpunkt proximal	113.3 mm	85.7 mm	72.4 mm		32.3 mm rechts	4.7 mm posterior	50.1 mm superior
Ansichten > Ansicht Werkzeuge AT-Winkel (best. mittels Ebene) > Femurachsenpunkt distal	98.3 mm	42.1 mm	91.6 mm		17.3 mm rechts	38.9 mm anterior	30.9 mm superior
Ansichten > Ansicht Werkzeuge AT-Winkel (best. mittels Ebene) > Femur Hals Basis manuell Pro	113.4 mm	85.7 mm	72.5 mm		32.4 mm rechts	4.7 mm posterior	50 mm superior
Ansichten > Ansicht Werkzeuge AT-Winkel (best. mittels Ebene) > Femur Hals Basis manuell	113.8 mm	86.7 mm	72.1 mm		32.8 mm rechts	5.7 mm posterior	50.4 mm superior
Ansichten > Ansicht Werkzeuge AT-Winkel (best. mittels Ebene) > Femur Hals Basis (ermittelt durch Proj. auf Ebene manuell)	111.2 mm	91.6 mm	64.7 mm		30.2 mm rechts	10.6 mm posterior	57.8 mm superior
Ansichten > Ansicht Werkzeuge AT-Winkel (best. mittels Ebene) > Femur Hals Basis (Ebene) proj. auf Ebene Femur axial	109 mm	85.1 mm	67.6 mm		28 mm rechts	4.1 mm posterior	54.9 mm superior
Ansichten > Ansicht Werkzeuge AT-Winkel (best. mittels Ebene) > AxPro_Kopfszentrum	106.4 mm	84.9 mm	65.1 mm		25.4 mm rechts	3.9 mm posterior	57.4 mm superior
Ansichten > Ansicht Werkzeuge AT-Winkel (best. mittels Ebene) > AxPro_Kondyle medial	106.7 mm	93.2 mm	84.3 mm		25.7 mm rechts	12.2 mm posterior	38.2 mm superior
Ansichten > Ansicht Werkzeuge AT-Winkel (best. mittels Ebene) > AxPro_Kondyle lateral	118.2 mm	90.5 mm	87.1 mm		37.2 mm rechts	9.5 mm posterior	35.4 mm superior
Ansichten > Ansicht Werkzeuge AT-Winkel (best. mittels Ebene) > Neue Linie 31	11.5 mm	2.7 mm	2.8 mm	12.2 mm	11.5 mm links	2.7 mm posterior	2.8 mm superior	12.2 mm
Ansichten > Ansicht Werkzeuge AT-Winkel (best. mittels Ebene) > Kopfzentrum - Femur Hals Basis (manuell) Linie	4.4 mm	7 mm	10.9 mm	13.6 mm	4.4 mm rechts	7 mm anterior	10.9 mm inferior	13.6 mm
Ansichten > Ansicht Werkzeuge AT-Winkel (best. mittels Ebene) > Kopfzentrum - Femur Hals Basis (durch Ebene) Linie	1.9 mm	2 mm	3.5 mm	4.4 mm	1.9 mm rechts	2 mm anterior	3.5 mm inferior	4.4 mm
Ansichten > Ansicht Werkzeuge AT-Winkel (best. mittels Ebene) > Kondyle_Femur Hals Basis Prox	11.5 mm	2.7 mm	2.8 mm	12.2 mm	11.5 mm links	2.7 mm posterior	2.8 mm superior	12.2 mm
Ansichten > Ansicht Werkzeuge AT-Winkel (best. mittels Ebene) > Kondyle_AxPro_Kopfzentrum	11.5 mm	2.7 mm	2.8 mm	12.2 mm	11.5 mm links	2.7 mm posterior	2.8 mm superior	12.2 mm
Ansichten > Ansicht Werkzeuge AT-Winkel (best. mittels Ebene) > Femurachse Kopfzentrum	15 mm	43.7 mm	19.1 mm	50 mm	15 mm rechts	43.7 mm posterior	19.1 mm superior	50 mm
Ansichten > Ansicht Werkzeuge AT-Winkel (best. mittels Ebene) > Femurachse	15 mm	43.7 mm	19.1 mm	50 mm	15 mm rechts	43.7 mm posterior	19.1 mm superior	50 mm
Ansichten > Ansicht Werkzeuge AT-Winkel (best. mittels Ebene) > AxPro_Kondyle	11.5 mm	2.7 mm	2.8 mm	12.2 mm	11.5 mm links	2.7 mm posterior	2.8 mm superior	12.2 mm
Ansichten > Ansicht Werkzeuge AT-Winkel (best. mittels Ebene) > Winkel Schenkelhalsachse Femurachse (mittels Ebene manuell)	114.6 °	142.7 °	117.6 °	124.5 °	114.6 °	142.7 °	117.6 °	124.5 °
Ansichten > Ansicht Werkzeuge AT-Winkel (best. mittels Ebene) > Winkel Schenkelhalsachse Femurachse (Femur Hals Basis manuell definiert)	119.9 °	146.2 °	128.7 °	130.8 °	119.9 °	146.2 °	128.7 °	130.8 °
Ansichten > Ansicht Werkzeuge AT-Winkel (best. mittels Ebene) > Antetorsionswinkel korrigiert	30 °	49 °	17.5 °	33.8 °	30 °	49 °	17.5 °	33.8 °
Ansichten > Ansicht Werkzeuge AT-Winkel (best. mittels Ebene) > Antetorsionswinkel (über Ebene manuell bestimmt) proj	60.6 °	127.2 °	29.7 °	64.9 °	60.6 °	127.2 °	29.7 °	64.9 °
Ansichten > Ansicht Werkzeuge AT-Winkel (best. mittels Ebene) > Antetorsionswinkel (Femur Hals Basis manuell) proj	32.9 °	51.1 °	20.1 °	37.2 °	32.9 °	51.1 °	20.1 °	37.2 °
Ansichten > Ansicht Werkzeuge AT-Winkel (best. mittels Ebene) > Femur axial
Ansichten > Ansicht Werkzeuge AT-Winkel (best. mittels Ebene) > Ebene manuell
Ansichten > Ansicht Werkzeuge AT-Winkel (best. mittels Ebene) > ks femur
Ansichten > Ansicht Werkzeuge AT-Winkel (best. mittels Ebene) > Kopie ks femur
Ansichten > Ansicht Werkzeuge AT-Winkel (best. mittels Ebene) > Punkte auf Kopf
Werkzeuge > Punkte > tmp zur Definition der Senkrechten auf tibia vk und hk	75.5 mm	42.2 mm	156.6 mm		5.5 mm links	38.8 mm anterior	34.1 mm inferior
Werkzeuge > Punkte > tmp proj. auf Ebene tibia coronar	75.5 mm	42.2 mm	156.6 mm		5.5 mm links	38.8 mm anterior	34.1 mm inferior
Werkzeuge > Punkte > TMP B	97.5 mm	87.8 mm	64.8 mm		16.5 mm rechts	6.8 mm posterior	57.7 mm superior
Werkzeuge > Punkte > tmp A	101.9 mm	88.5 mm	69.8 mm		20.9 mm rechts	7.5 mm posterior	52.7 mm superior
Werkzeuge > Punkte > TMP6	94.8 mm	87.6 mm	62.3 mm		13.8 mm rechts	6.6 mm posterior	60.2 mm superior
Werkzeuge > Punkte > TMP5	124.3 mm	137.3 mm	42.1 mm		43.3 mm rechts	56.3 mm posterior	80.4 mm superior
Werkzeuge > Punkte > Tibiaachse proximal	81.3 mm	31.9 mm	131.6 mm		0.3 mm rechts	49.1 mm anterior	9.1 mm inferior
Werkzeuge > Punkte > Tibiaachse distal	69.6 mm	52.5 mm	181.7 mm		11.4 mm links	28.5 mm anterior	59.2 mm inferior
Werkzeuge > Punkte > Talus medial proj. auf Ebene Tibia axial	66.2 mm	48.3 mm	182.6 mm		14.8 mm links	32.7 mm anterior	60.1 mm inferior
Werkzeuge > Punkte > Talus medial	63.4 mm	53.2 mm	194.6 mm		17.6 mm links	27.8 mm anterior	72.1 mm inferior
Werkzeuge > Punkte > Talus lateral proj. auf Ebene Tibia axial	72.7 mm	46.4 mm	184.9 mm		8.3 mm links	34.6 mm anterior	62.4 mm inferior
Werkzeuge > Punkte > Talus lateral	69.9 mm	51.3 mm	196.8 mm		11.1 mm links	29.7 mm anterior	74.3 mm inferior
Werkzeuge > Punkte > prox. Tibiahinterkante medial proj. auf Ebene tibia coronar (varus valgus)	82.4 mm	25.4 mm	113.1 mm		1.4 mm rechts	55.6 mm anterior	9.4 mm superior
Werkzeuge > Punkte > prox. Tibiahinterkante medial proj. auf Ebene tibia coronar	83.9 mm	27.3 mm	120.2 mm		2.9 mm rechts	53.7 mm anterior	2.3 mm superior
Werkzeuge > Punkte > prox. Tibiahinterkante medial proj. auf Ebene Tibia axial	72.8 mm	61.9 mm	178.6 mm		8.2 mm links	19.1 mm anterior	56.1 mm inferior
Werkzeuge > Punkte > prox. Tibiahinterkante medial (varus valgus)	84.2 mm	30.6 mm	111.4 mm		3.2 mm rechts	50.4 mm anterior	11.1 mm superior
Werkzeuge > Punkte > prox. Tibiahinterkante medial	87.2 mm	36.7 mm	117.1 mm		6.2 mm rechts	44.3 mm anterior	5.4 mm superior
Werkzeuge > Punkte > prox. Tibiahinterkante lateral proj. auf Ebene tibia coronar (varus valgus)	93.1 mm	23.5 mm	118.6 mm		12.1 mm rechts	57.5 mm anterior	3.9 mm superior
Werkzeuge > Punkte > prox. Tibiahinterkante lateral proj. auf Ebene tibia coronar	92.2 mm	25.1 mm	122.6 mm		11.2 mm rechts	55.9 mm anterior	0.1 mm inferior
Werkzeuge > Punkte > prox. Tibiahinterkante lateral proj. auf Ebene Tibia axial	81.1 mm	59.9 mm	181.3 mm		0.1 mm rechts	21.1 mm anterior	58.8 mm inferior
Werkzeuge > Punkte > prox. Tibiahinterkante lateral (varus valgus)	95.5 mm	30.1 mm	116.4 mm		14.5 mm rechts	50.9 mm anterior	6.1 mm superior
Werkzeuge > Punkte > prox. Tibiahinterkante lateral	95.5 mm	34.5 mm	119.6 mm		14.5 mm rechts	46.5 mm anterior	2.9 mm superior
Werkzeuge > Punkte > Kondyle medial proj. auf Ebene Tibia axial	71.9 mm	66.5 mm	176.5 mm		9.1 mm links	14.5 mm anterior	54 mm inferior
Werkzeuge > Punkte > Kondyle medial proj. auf Ebene Femur coronar	89.5 mm	32.2 mm	95.2 mm		8.5 mm rechts	48.8 mm anterior	27.3 mm superior
Werkzeuge > Punkte > Kondyle medial	87.9 mm	38.5 mm	108.4 mm		6.9 mm rechts	42.5 mm anterior	14.1 mm superior
Werkzeuge > Punkte > Kondyle lateral proj auf Ebene Tibia axial	82.7 mm	62.4 mm	180.7 mm		1.7 mm rechts	18.6 mm anterior	58.2 mm inferior
Werkzeuge > Punkte > Kondyle lateral proj auf Ebene Femur coronar	100.5 mm	27.8 mm	98.7 mm		19.5 mm rechts	53.2 mm anterior	23.8 mm superior
Werkzeuge > Punkte > Kondyle lateral	98.8 mm	34.1 mm	111.8 mm		17.8 mm rechts	46.9 mm anterior	10.7 mm superior
Werkzeuge > Punkte > Femurkopfmittelpunkt	109.3 mm	93.6 mm	61.3 mm		28.3 mm rechts	12.6 mm posterior	61.2 mm superior
Werkzeuge > Punkte > Femurachsenpunkt proximal	113.3 mm	85.7 mm	72.4 mm		32.3 mm rechts	4.7 mm posterior	50.1 mm superior
Werkzeuge > Punkte > Femurachsenpunkt distal	98.3 mm	42.1 mm	91.6 mm		17.3 mm rechts	38.9 mm anterior	30.9 mm superior
Werkzeuge > Punkte > Femur prox. proj. auf Ebene Femur coronar	113.3 mm	85.7 mm	72.4 mm		32.3 mm rechts	4.7 mm posterior	50.1 mm superior
Werkzeuge > Punkte > Femur Hals Basis proj. auf Ebene Femur coronar	110.8 mm	93.4 mm	68.4 mm		29.8 mm rechts	12.4 mm posterior	54.1 mm superior
Werkzeuge > Punkte > Femur Hals Basis manuell Pro	113.4 mm	85.7 mm	72.5 mm		32.4 mm rechts	4.7 mm posterior	50 mm superior
Werkzeuge > Punkte > Femur Hals Basis manuell	113.8 mm	86.7 mm	72.1 mm		32.8 mm rechts	5.7 mm posterior	50.4 mm superior
Werkzeuge > Punkte > Femur Hals Basis (ermittelt durch Proj. auf Ebene manuell)	111.2 mm	91.6 mm	64.7 mm		30.2 mm rechts	10.6 mm posterior	57.8 mm superior
Werkzeuge > Punkte > Femur Hals Basis (Ebene) proj. auf Ebene Femur axial	109 mm	85.1 mm	67.6 mm		28 mm rechts	4.1 mm posterior	54.9 mm superior
Werkzeuge > Punkte > Endpunkt Verlängerung der Senkrechten auf Kondylenachse	120.3 mm	83.5 mm	74.4 mm		39.3 mm rechts	2.5 mm posterior	48.1 mm superior
Werkzeuge > Punkte > Endpunkt Senkrechte auf Kondylenachse	92.4 mm	31 mm	96.2 mm		11.4 mm rechts	50 mm anterior	26.3 mm superior
Werkzeuge > Punkte > Ende der Verlängerung Senkrechte auf tibia vk (varus valgus)	81.7 mm	24.8 mm	110.2 mm		0.7 mm rechts	56.2 mm anterior	12.3 mm superior
Werkzeuge > Punkte > Ende der Senkrechte auf tibia hk (varus valgus)	92 mm	23.7 mm	118 mm		11 mm rechts	57.3 mm anterior	4.5 mm superior
Werkzeuge > Punkte > dist. Tibiavorderkante medial proj. auf Ebene tibia coronar (varus valgus)	65.7 mm	56 mm	188.1 mm		15.3 mm links	25 mm anterior	65.6 mm inferior
Werkzeuge > Punkte > dist. Tibiavorderkante medial proj. auf Ebene tibia coronar	63.6 mm	57 mm	188.9 mm		17.4 mm links	24 mm anterior	66.4 mm inferior
Werkzeuge > Punkte > dist. Tibiavorderkante medial proj. auf Ebene Tibia axial	64 mm	49.1 mm	181.8 mm		17 mm links	31.9 mm anterior	59.3 mm inferior
Werkzeuge > Punkte > dist. Tibiavorderkante medial (varus valgus)	65.5 mm	55.6 mm	188.3 mm		15.5 mm links	25.4 mm anterior	65.8 mm inferior
Werkzeuge > Punkte > dist. Tibiavorderkante medial	62 mm	52.6 mm	190.4 mm		19 mm links	28.4 mm anterior	67.9 mm inferior
Werkzeuge > Punkte > dist. Tibiavorderkante lateral proj. auf Ebene tibia coronar (varus valgus)	71.4 mm	54.4 mm	189.5 mm		9.6 mm links	26.6 mm anterior	67 mm inferior
Werkzeuge > Punkte > dist. Tibiavorderkante lateral proj. auf Ebene tibia coronar	72 mm	54.4 mm	190.2 mm		9 mm links	26.6 mm anterior	67.7 mm inferior
Werkzeuge > Punkte > dist. Tibiavorderkante lateral proj. auf Ebene Tibia axial	71.9 mm	46.3 mm	184.8 mm		9.1 mm links	34.7 mm anterior	62.3 mm inferior
Werkzeuge > Punkte > dist. Tibiavorderkante lateral (varus valgus)	70.9 mm	53 mm	190 mm		10.1 mm links	28 mm anterior	67.5 mm inferior
Werkzeuge > Punkte > dist. Tibiavorderkante lateral	70.2 mm	49.3 mm	191.9 mm		10.8 mm links	31.7 mm anterior	69.4 mm inferior
Werkzeuge > Punkte > AxPro_Kopfszentrum	106.4 mm	84.9 mm	65.1 mm		25.4 mm rechts	3.9 mm posterior	57.4 mm superior
Werkzeuge > Punkte > AxPro_Kondyle medial	106.7 mm	93.2 mm	84.3 mm		25.7 mm rechts	12.2 mm posterior	38.2 mm superior
Werkzeuge > Punkte > AxPro_Kondyle lateral	118.2 mm	90.5 mm	87.1 mm		37.2 mm rechts	9.5 mm posterior	35.4 mm superior
Werkzeuge > Linien > Verlängerung Senkrechte auf tibia vk (varus valgus)	6.2 mm	17.4 mm	46.4 mm	50 mm	6.2 mm rechts	17.4 mm anterior	46.4 mm superior	50 mm
Werkzeuge > Linien > Verlängerung der Senkrechten auf Kondylenachse	22.1 mm	41.4 mm	17.2 mm	50 mm	22.1 mm rechts	41.4 mm posterior	17.2 mm superior	50 mm
Werkzeuge > Linien > transkondyläre Achse	10.9 mm	4.4 mm	3.5 mm	12.3 mm	10.9 mm links	4.4 mm posterior	3.5 mm superior	12.3 mm
Werkzeuge > Linien > Tibiaachse	11.7 mm	20.6 mm	50.1 mm	55.4 mm	11.7 mm rechts	20.6 mm anterior	50.1 mm superior	55.4 mm
Werkzeuge > Linien > Talusachse proj. auf Ebene Tibia axial	6.5 mm	1.8 mm	2.3 mm	7.1 mm	6.5 mm rechts	1.8 mm anterior	2.3 mm inferior	7.1 mm
Werkzeuge > Linien > Senkrechte auf Kondylenachse	5.9 mm	11.1 mm	4.6 mm	13.4 mm	5.9 mm links	11.1 mm anterior	4.6 mm inferior	13.4 mm
Werkzeuge > Linien > Senkrechte auf dist. Tibiavorderkante in Ebene tibia coronar (varus valgus)	4.4 mm	12.3 mm	32.8 mm	35.3 mm	4.4 mm links	12.3 mm posterior	32.8 mm inferior	35.3 mm
Werkzeuge > Linien > Senkrecht auf prox. Tibiahinterkante in Ebene tibia coronar (varus valgus)	16.5 mm	18.5 mm	38.6 mm	45.9 mm	16.5 mm rechts	18.5 mm anterior	38.6 mm superior	45.9 mm
Werkzeuge > Linien > prox. Tibiahinterkante proj. auf Ebene Tibia axial	8.3 mm	2 mm	2.8 mm	9 mm	8.3 mm links	2 mm posterior	2.8 mm superior	9 mm
Werkzeuge > Linien > prox. Tibiahinterkante proj auf Ebene tibia coronar (varus valgus)	10.7 mm	2 mm	5.6 mm	12.2 mm	10.7 mm links	2 mm posterior	5.6 mm superior	12.2 mm
Werkzeuge > Linien > prox. Tibiahinterkante proj auf Ebene tibia coronar	8.3 mm	2.2 mm	2.5 mm	9 mm	8.3 mm links	2.2 mm posterior	2.5 mm superior	9 mm
Werkzeuge > Linien > prox. Tibiahinterkante (varus valgus)	11.3 mm	0.4 mm	5 mm	12.4 mm	11.3 mm links	0.4 mm posterior	5 mm superior	12.4 mm
Werkzeuge > Linien > prox. Tibiahinterkante	8.3 mm	2.2 mm	2.5 mm	9 mm	8.3 mm links	2.2 mm posterior	2.5 mm superior	9 mm
Werkzeuge > Linien > prox. femorale Längsachse	0.5 mm	0.9 mm	0.3 mm	1.1 mm	0.5 mm rechts	0.9 mm posterior	0.3 mm superior	1.1 mm
Werkzeuge > Linien > Neue Linie 31	11.5 mm	2.7 mm	2.8 mm	12.2 mm	11.5 mm links	2.7 mm posterior	2.8 mm superior	12.2 mm
Werkzeuge > Linien > Lot von Femurkopfmittelpunk	1.9 mm	2 mm	3.5 mm	4.4 mm	1.9 mm rechts	2 mm anterior	3.5 mm inferior	4.4 mm
Werkzeuge > Linien > Kopfzentrum - Femur Hals Basis (manuell) Linie	4.4 mm	7 mm	10.9 mm	13.6 mm	4.4 mm rechts	7 mm anterior	10.9 mm inferior	13.6 mm
Werkzeuge > Linien > Kopfzentrum - Femur Hals Basis (durch Ebene) Linie	1.9 mm	2 mm	3.5 mm	4.4 mm	1.9 mm rechts	2 mm anterior	3.5 mm inferior	4.4 mm
Werkzeuge > Linien > Kondyle_Femur Hals Basis Prox	11.5 mm	2.7 mm	2.8 mm	12.2 mm	11.5 mm links	2.7 mm posterior	2.8 mm superior	12.2 mm
Werkzeuge > Linien > Kondyle_AxPro_Kopfzentrum	11.5 mm	2.7 mm	2.8 mm	12.2 mm	11.5 mm links	2.7 mm posterior	2.8 mm superior	12.2 mm
Werkzeuge > Linien > Kondylenachse proj. auf Ebene Femur coronar	10.9 mm	4.4 mm	3.5 mm	12.3 mm	10.9 mm rechts	4.4 mm anterior	3.5 mm inferior	12.3 mm
Werkzeuge > Linien > Kondylenachse	10.9 mm	4.4 mm	3.5 mm	12.3 mm	10.9 mm rechts	4.4 mm anterior	3.5 mm inferior	12.3 mm
Werkzeuge > Linien > Kondyle proj. auf Ebene Tibia axial	10.8 mm	4.1 mm	4.2 mm	12.3 mm	10.8 mm rechts	4.1 mm anterior	4.2 mm inferior	12.3 mm
Werkzeuge > Linien > Femurachse proj. auf Ebene Femur coronar
Werkzeuge > Linien > Femurachse Kopfzentrum	15 mm	43.7 mm	19.1 mm	50 mm	15 mm rechts	43.7 mm posterior	19.1 mm superior	50 mm
Werkzeuge > Linien > Femurachse	15 mm	43.7 mm	19.1 mm	50 mm	15 mm rechts	43.7 mm posterior	19.1 mm superior	50 mm
Werkzeuge > Linien > dist. Tibiavorderkante proj. auf Ebene tibia coronar (varus valgus)	5.7 mm	1.6 mm	1.4 mm	6.1 mm	5.7 mm links	1.6 mm posterior	1.4 mm superior	6.1 mm
Werkzeuge > Linien > dist. Tibiavorderkante proj. auf Ebene tibia coronar	8.5 mm	2.6 mm	1.3 mm	8.9 mm	8.5 mm links	2.6 mm posterior	1.3 mm superior	8.9 mm
Werkzeuge > Linien > dist. Tibiavorderkante proj. auf Ebene Tibia axial	7.9 mm	2.7 mm	3 mm	8.8 mm	7.9 mm links	2.7 mm posterior	3 mm superior	8.8 mm
Werkzeuge > Linien > dist. Tibiavorderkante (varus valgus)	5.4 mm	2.6 mm	1.7 mm	6.2 mm	5.4 mm links	2.6 mm posterior	1.7 mm superior	6.2 mm
Werkzeuge > Linien > dist. Tibiavorderkante	8.2 mm	3.3 mm	1.5 mm	9 mm	8.2 mm links	3.3 mm posterior	1.5 mm superior	9 mm
Werkzeuge > Linien > AxPro_Kondyle	11.5 mm	2.7 mm	2.8 mm	12.2 mm	11.5 mm links	2.7 mm posterior	2.8 mm superior	12.2 mm
Werkzeuge > Winkel > Winkel Schenkelhalsachse Femurachse (mittels Ebene manuell)	114.6 °	142.7 °	117.6 °	124.5 °	114.6 °	142.7 °	117.6 °	124.5 °
Werkzeuge > Winkel > Winkel Schenkelhalsachse Femurachse (Femur Hals Basis manuell definiert)	119.9 °	146.2 °	128.7 °	130.8 °	119.9 °	146.2 °	128.7 °	130.8 °
Werkzeuge > Winkel > varus valgus Tibia proj.	15.6 °	5.1 °	22.1 °	14.8 °	15.6 °	5.1 °	22.1 °	14.8 °
Werkzeuge > Winkel > varus valgus Femur proj.	14 °	1.2 °	9.1 °	8.8 °	14 °	1.2 °	9.1 °	8.8 °
Werkzeuge > Winkel > Torsionswinkel proj. auf Ebene Tibia axial	2.1 °	6.5 °	5.4 °	5.4 °	2.1 °	6.5 °	5.4 °	5.4 °
Werkzeuge > Winkel > Tibiotalare Torsion (TTT) proj.	178.7 °	176.3 °	176.7 °	176.8 °	178.7 °	176.3 °	176.7 °	176.8 °
Werkzeuge > Winkel > FTR (femorotibial Rotation) proj.	2.8 °	8 °	7 °	6.9 °	2.8 °	8 °	7 °	6.9 °
Werkzeuge > Winkel > Antetorsionswinkel korrigiert	30 °	49 °	17.5 °	33.8 °	30 °	49 °	17.5 °	33.8 °
Werkzeuge > Winkel > Antetorsionswinkel (über Ebene manuell bestimmt) proj	60.6 °	127.2 °	29.7 °	64.9 °	60.6 °	127.2 °	29.7 °	64.9 °
Werkzeuge > Winkel > Antetorsionswinkel (Femur Hals Basis manuell) proj	32.9 °	51.1 °	20.1 °	37.2 °	32.9 °	51.1 °	20.1 °	37.2 °
Werkzeuge > Ebenen > Tibia coronar
Werkzeuge > Ebenen > Tibia axial
Werkzeuge > Ebenen > Femur coronar
Werkzeuge > Ebenen > Femur axial
Werkzeuge > Ebenen > Ebene manuell
Werkzeuge > Polylinien > Punkte auf Kopf
Werkzeuge > Koordinatensysteme > ks tibia prox.
Werkzeuge > Koordinatensysteme > ks femur
Werkzeuge > Koordinatensysteme > ks
Werkzeuge > Koordinatensysteme > Kopie ks femur
Werkzeuge > Variablen > Kopfachsen_tmp	-100
Werkzeuge > Variablen > 300	300
Werkzeuge > Variablen > 50	50
Werkzeuge > Variablen > -50	-50
