# Supplementary material for: 3D Slicer open-source software plug-in for vector-based angle calculation of canine hind limb alignment in computed tomographic images
Source: PLoS One. 2024 Mar 29;19(3):e0283823. doi: 10.1371/journal.pone.0283823 (PMC10980227; doi:10.1371/journal.pone.0283823)
Supplement: S2 Data — (ZIP) [file pone.0283823.s002.zip › 69.csv]

Werkzeuge Name	Datensatzkoordinatensystem X	Datensatzkoordinatensystem Y	Datensatzkoordinatensystem Z	Datensatzkoordinatensystem 3D	Patientenkoordinatensystem X	Patientenkoordinatensystem Y	Patientenkoordinatensystem Z	Patientenkoordinatensystem 3D	Extra Wert X	Extra Wert Y	Extra Wert Z	Extra Wert 3D	Extra Wert Beschreibung
Ansichten > Ergebnisse varus valgus Tibia > varus valgus Tibia proj.	19.4 °	5.5 °	36.5 °	18.3 °	19.5 °	2.1 °	45.7 °	18.3 °
Ansichten > Ergebnisse varus valgus Femur > varus valgus Femur proj.	2.3 °	0.1 °	4.8 °	4.8 °	0 °	0 °	4.8 °	4.8 °
Ansichten > Ergebnisse Torsionswinkel Tibia > Torsionswinkel proj. auf Ebene Tibia axial	1.2 °	4.3 °	2.2 °	2.5 °	1 °	1.9 °	2.3 °	2.5 °
Ansichten > Ergebnisse FTR (femorotibiale Rotation) proj. > FTR (femorotibial Rotation) proj.	5.9 °	12 °	9.5 °	10.8 °	4.2 °	163.9 °	10 °	10.8 °
Ansichten > Ergebnisse AT-Winkel proj. > Winkel Schenkelhalsachse Femurachse (mittels Ebene manuell)	80.7 °	165 °	142.4 °	140.7 °	92.8 °	160.7 °	143.4 °	140.7 °
Ansichten > Ergebnisse AT-Winkel proj. > Winkel Schenkelhalsachse Femurachse (Femur Hals Basis manuell definiert)	75.4 °	161.4 °	138.5 °	136.2 °	90.9 °	155.8 °	139.7 °	136.2 °
Ansichten > Ergebnisse AT-Winkel proj. > Antetorsionswinkel (über Ebene manuell bestimmt) proj	40.7 °	74.9 °	4.4 °	37.5 °	37.5 °	180 °	0 °	37.5 °
Ansichten > Ergebnisse AT-Winkel proj. > Antetorsionswinkel (Femur Hals Basis manuell) proj	28.9 °	51 °	3.3 °	27.3 °	27.3 °	90 °	0 °	27.3 °
Ansichten > Ergebnis Tibiotalare Torsion (TTT) > Tibiotalare Torsion (TTT) proj.	4.7 °	29.4 °	8.8 °	10 °	4 °	2.6 °	9.3 °	10 °
Ansichten > Eingaben varus valgus Tibia > Tibiaachse proximal	51.8 mm	35.2 mm	78 mm		3.1 mm rechts	40 mm anterior	44.7 mm inferior
Ansichten > Eingaben varus valgus Tibia > Tibiaachse distal	45.8 mm	48.4 mm	104.3 mm		2.8 mm rechts	28.5 mm anterior	72.4 mm inferior
Ansichten > Eingaben varus valgus Tibia > prox. Tibiahinterkante medial (varus valgus)	56.7 mm	23 mm	53.5 mm		3.1 mm rechts	50.3 mm anterior	18.9 mm inferior
Ansichten > Eingaben varus valgus Tibia > prox. Tibiahinterkante medial	53 mm	30.7 mm	56 mm		3 mm rechts	42.1 mm anterior	22.3 mm inferior
Ansichten > Eingaben varus valgus Tibia > prox. Tibiahinterkante lateral (varus valgus)	45.6 mm	20.9 mm	55.3 mm		7.9 mm links	47.4 mm anterior	20.6 mm inferior
Ansichten > Eingaben varus valgus Tibia > prox. Tibiahinterkante lateral	44.2 mm	27.9 mm	56.7 mm		6.1 mm links	40.7 mm anterior	22.8 mm inferior
Ansichten > Eingaben varus valgus Tibia > dist. Tibiavorderkante medial (varus valgus)	49.7 mm	48.4 mm	116.3 mm		5.9 mm rechts	31.6 mm anterior	84.3 mm inferior
Ansichten > Eingaben varus valgus Tibia > dist. Tibiavorderkante medial	50 mm	47.9 mm	115.5 mm		5.9 mm rechts	32 mm anterior	83.4 mm inferior
Ansichten > Eingaben varus valgus Tibia > dist. Tibiavorderkante lateral (varus valgus)	41 mm	45.4 mm	115.1 mm		3.3 mm links	30.3 mm anterior	82.9 mm inferior
Ansichten > Eingaben varus valgus Tibia > dist. Tibiavorderkante lateral	42.4 mm	45.6 mm	115.5 mm		1.8 mm links	30.7 mm anterior	83.3 mm inferior
Ansichten > Eingaben varus valgus Femur > Kondyle medial	55.5 mm	31.6 mm	49.7 mm		5.9 mm rechts	41.7 mm anterior	16.1 mm inferior
Ansichten > Eingaben varus valgus Femur > Kondyle lateral	45 mm	25.3 mm	50.2 mm		6.3 mm links	42.7 mm anterior	16.1 mm inferior
Ansichten > Eingaben varus valgus Femur > Femurachsenpunkt proximal	32.3 mm	64.4 mm	29.3 mm		0 mm	0 mm	0 mm
Ansichten > Eingaben varus valgus Femur > Femurachsenpunkt distal	46.2 mm	36.1 mm	32.8 mm		0 mm	31.7 mm anterior	0 mm
Ansichten > Eingaben Tibiotalare Torsion (TTT) > Tibiaachse proximal	51.8 mm	35.2 mm	78 mm		3.1 mm rechts	40 mm anterior	44.7 mm inferior
Ansichten > Eingaben Tibiotalare Torsion (TTT) > Tibiaachse distal	45.8 mm	48.4 mm	104.3 mm		2.8 mm rechts	28.5 mm anterior	72.4 mm inferior
Ansichten > Eingaben Tibiotalare Torsion (TTT) > Talus medial	47.5 mm	50.1 mm	119.2 mm		4.5 mm rechts	29.4 mm anterior	87.4 mm inferior
Ansichten > Eingaben Tibiotalare Torsion (TTT) > Talus lateral	40.4 mm	48.7 mm	118 mm		2.4 mm links	27.4 mm anterior	86.2 mm inferior
Ansichten > Eingaben Tibiotalare Torsion (TTT) > dist. Tibiavorderkante medial	50 mm	47.9 mm	115.5 mm		5.9 mm rechts	32 mm anterior	83.4 mm inferior
Ansichten > Eingaben Tibiotalare Torsion (TTT) > dist. Tibiavorderkante lateral	42.4 mm	45.6 mm	115.5 mm		1.8 mm links	30.7 mm anterior	83.3 mm inferior
Ansichten > Eingaben Tibia Torsionswinkel > Tibiaachse proximal	51.8 mm	35.2 mm	78 mm		3.1 mm rechts	40 mm anterior	44.7 mm inferior
Ansichten > Eingaben Tibia Torsionswinkel > Tibiaachse distal	45.8 mm	48.4 mm	104.3 mm		2.8 mm rechts	28.5 mm anterior	72.4 mm inferior
Ansichten > Eingaben Tibia Torsionswinkel > prox. Tibiahinterkante medial	53 mm	30.7 mm	56 mm		3 mm rechts	42.1 mm anterior	22.3 mm inferior
Ansichten > Eingaben Tibia Torsionswinkel > prox. Tibiahinterkante lateral	44.2 mm	27.9 mm	56.7 mm		6.1 mm links	40.7 mm anterior	22.8 mm inferior
Ansichten > Eingaben Tibia Torsionswinkel > dist. Tibiavorderkante medial	50 mm	47.9 mm	115.5 mm		5.9 mm rechts	32 mm anterior	83.4 mm inferior
Ansichten > Eingaben Tibia Torsionswinkel > dist. Tibiavorderkante lateral	42.4 mm	45.6 mm	115.5 mm		1.8 mm links	30.7 mm anterior	83.3 mm inferior
Ansichten > Eingaben FTR (femorotibiale Rotation) proj. > Tibiaachse proximal	51.8 mm	35.2 mm	78 mm		3.1 mm rechts	40 mm anterior	44.7 mm inferior
Ansichten > Eingaben FTR (femorotibiale Rotation) proj. > Tibiaachse distal	45.8 mm	48.4 mm	104.3 mm		2.8 mm rechts	28.5 mm anterior	72.4 mm inferior
Ansichten > Eingaben FTR (femorotibiale Rotation) proj. > prox. Tibiahinterkante medial	53 mm	30.7 mm	56 mm		3 mm rechts	42.1 mm anterior	22.3 mm inferior
Ansichten > Eingaben FTR (femorotibiale Rotation) proj. > prox. Tibiahinterkante lateral	44.2 mm	27.9 mm	56.7 mm		6.1 mm links	40.7 mm anterior	22.8 mm inferior
Ansichten > Eingaben FTR (femorotibiale Rotation) proj. > Kondyle medial	55.5 mm	31.6 mm	49.7 mm		5.9 mm rechts	41.7 mm anterior	16.1 mm inferior
Ansichten > Eingaben FTR (femorotibiale Rotation) proj. > Kondyle lateral	45 mm	25.3 mm	50.2 mm		6.3 mm links	42.7 mm anterior	16.1 mm inferior
Ansichten > Eingaben AT Winkel proj. > Kondyle medial	55.5 mm	31.6 mm	49.7 mm		5.9 mm rechts	41.7 mm anterior	16.1 mm inferior
Ansichten > Eingaben AT Winkel proj. > Kondyle lateral	45 mm	25.3 mm	50.2 mm		6.3 mm links	42.7 mm anterior	16.1 mm inferior
Ansichten > Eingaben AT Winkel proj. > Femurkopfmittelpunkt	32.7 mm	84 mm	21.9 mm		9.2 mm rechts	18.2 mm posterior	5.1 mm superior
Ansichten > Eingaben AT Winkel proj. > Femurachsenpunkt proximal	32.3 mm	64.4 mm	29.3 mm		0 mm	0 mm	0 mm
Ansichten > Eingaben AT Winkel proj. > Femurachsenpunkt distal	46.2 mm	36.1 mm	32.8 mm		0 mm	31.7 mm anterior	0 mm
Ansichten > Eingaben AT Winkel proj. > Femur Hals Basis manuell	29.2 mm	71.5 mm	27.8 mm		0.4 mm rechts	7.8 mm posterior	0.6 mm superior
Ansichten > Eingaben AT Winkel proj. > Femur Hals Basis (ermittelt durch Proj. auf Ebene manuell)	30.9 mm	75.5 mm	25.2 mm		3.8 mm rechts	11 mm posterior	2.8 mm superior
Ansichten > Eingaben AT Winkel proj. > Lot von Femurkopfmittelpunk	1.7 mm	8.5 mm	3.3 mm	9.3 mm	5.4 mm links	7.2 mm anterior	2.3 mm inferior	9.3 mm
Ansichten > Eingaben AT Winkel proj. > Ebene manuell
Ansichten > Eingaben AT Winkel proj. > Punkte auf Kopf
Ansichten > Ansicht Werkzeuge varus valgus Tibia > tmp zur Definition der Senkrechten auf tibia vk und hk	48.8 mm	41.8 mm	91.1 mm		3 mm rechts	34.2 mm anterior	58.6 mm inferior
Ansichten > Ansicht Werkzeuge varus valgus Tibia > tmp proj. auf Ebene tibia coronar	48.8 mm	41.8 mm	91.1 mm		3 mm rechts	34.2 mm anterior	58.6 mm inferior
Ansichten > Ansicht Werkzeuge varus valgus Tibia > Tibiaachse proximal	51.8 mm	35.2 mm	78 mm		3.1 mm rechts	40 mm anterior	44.7 mm inferior
Ansichten > Ansicht Werkzeuge varus valgus Tibia > Tibiaachse distal	45.8 mm	48.4 mm	104.3 mm		2.8 mm rechts	28.5 mm anterior	72.4 mm inferior
Ansichten > Ansicht Werkzeuge varus valgus Tibia > prox. Tibiahinterkante medial proj. auf Ebene tibia coronar (varus valgus)	56.8 mm	22.8 mm	53.7 mm		3 mm rechts	50.6 mm anterior	19 mm inferior
Ansichten > Ansicht Werkzeuge varus valgus Tibia > prox. Tibiahinterkante medial (varus valgus)	56.7 mm	23 mm	53.5 mm		3.1 mm rechts	50.3 mm anterior	18.9 mm inferior
Ansichten > Ansicht Werkzeuge varus valgus Tibia > prox. Tibiahinterkante lateral proj. auf Ebene tibia coronar (varus valgus)	45.9 mm	20.1 mm	55.8 mm		8 mm links	48.4 mm anterior	21 mm inferior
Ansichten > Ansicht Werkzeuge varus valgus Tibia > prox. Tibiahinterkante lateral (varus valgus)	45.6 mm	20.9 mm	55.3 mm		7.9 mm links	47.4 mm anterior	20.6 mm inferior
Ansichten > Ansicht Werkzeuge varus valgus Tibia > Ende der Verlängerung Senkrechte auf tibia vk (varus valgus)	61.9 mm	21 mm	47.6 mm		7 mm rechts	53.7 mm anterior	12.7 mm inferior
Ansichten > Ansicht Werkzeuge varus valgus Tibia > Ende der Senkrechte auf tibia hk (varus valgus)	47.2 mm	20.4 mm	55.5 mm		6.7 mm links	48.7 mm anterior	20.8 mm inferior
Ansichten > Ansicht Werkzeuge varus valgus Tibia > dist. Tibiavorderkante medial proj. auf Ebene tibia coronar (varus valgus)	47.7 mm	54.1 mm	112.9 mm		6.7 mm rechts	25.2 mm anterior	81.6 mm inferior
Ansichten > Ansicht Werkzeuge varus valgus Tibia > dist. Tibiavorderkante medial (varus valgus)	49.7 mm	48.4 mm	116.3 mm		5.9 mm rechts	31.6 mm anterior	84.3 mm inferior
Ansichten > Ansicht Werkzeuge varus valgus Tibia > dist. Tibiavorderkante lateral proj. auf Ebene tibia coronar (varus valgus)	39.1 mm	50.6 mm	112 mm		2.6 mm links	24.5 mm anterior	80.5 mm inferior
Ansichten > Ansicht Werkzeuge varus valgus Tibia > dist. Tibiavorderkante lateral (varus valgus)	41 mm	45.4 mm	115.1 mm		3.3 mm links	30.3 mm anterior	82.9 mm inferior
Ansichten > Ansicht Werkzeuge varus valgus Tibia > Verlängerung Senkrechte auf tibia vk (varus valgus)	13.1 mm	20.8 mm	43.5 mm	50 mm	4.1 mm rechts	19.5 mm anterior	45.9 mm superior	50 mm
Ansichten > Ansicht Werkzeuge varus valgus Tibia > Tibiaachse	6 mm	13.2 mm	26.3 mm	30 mm	0.4 mm rechts	11.5 mm anterior	27.7 mm superior	30 mm
Ansichten > Ansicht Werkzeuge varus valgus Tibia > Senkrechte auf dist. Tibiavorderkante in Ebene tibia coronar (varus valgus)	6.4 mm	10.1 mm	21.2 mm	24.4 mm	2 mm links	9.5 mm posterior	22.4 mm inferior	24.4 mm
Ansichten > Ansicht Werkzeuge varus valgus Tibia > Senkrecht auf prox. Tibiahinterkante in Ebene tibia coronar (varus valgus)	1.6 mm	21.4 mm	35.6 mm	41.6 mm	9.7 mm links	14.4 mm anterior	37.8 mm superior	41.6 mm
Ansichten > Ansicht Werkzeuge varus valgus Tibia > prox. Tibiahinterkante proj auf Ebene tibia coronar (varus valgus)	10.9 mm	2.7 mm	2.1 mm	11.4 mm	11.1 mm rechts	2.2 mm anterior	2 mm superior	11.4 mm
Ansichten > Ansicht Werkzeuge varus valgus Tibia > prox. Tibiahinterkante (varus valgus)	11.1 mm	2.1 mm	1.7 mm	11.5 mm	11 mm rechts	2.8 mm anterior	1.7 mm superior	11.5 mm
Ansichten > Ansicht Werkzeuge varus valgus Tibia > dist. Tibiavorderkante proj. auf Ebene tibia coronar (varus valgus)	8.6 mm	3.6 mm	0.9 mm	9.3 mm	9.2 mm rechts	0.7 mm anterior	1.1 mm inferior	9.3 mm
Ansichten > Ansicht Werkzeuge varus valgus Tibia > dist. Tibiavorderkante (varus valgus)	8.8 mm	3 mm	1.2 mm	9.3 mm	9.2 mm rechts	1.3 mm anterior	1.3 mm inferior	9.3 mm
Ansichten > Ansicht Werkzeuge varus valgus Tibia > varus valgus Tibia proj.	19.4 °	5.5 °	36.5 °	18.3 °	19.5 °	2.1 °	45.7 °	18.3 °
Ansichten > Ansicht Werkzeuge varus valgus Tibia > Tibia coronar
Ansichten > Ansicht Werkzeuge varus valgus Tibia > ks tibia prox.
Ansichten > Ansicht Werkzeuge varus valgus Femur > Kondyle medial proj. auf Ebene Femur coronar	55.9 mm	29.7 mm	33.7 mm		5.9 mm rechts	41.7 mm anterior	0 mm inferior
Ansichten > Ansicht Werkzeuge varus valgus Femur > Kondyle medial	55.5 mm	31.6 mm	49.7 mm		5.9 mm rechts	41.7 mm anterior	16.1 mm inferior
Ansichten > Ansicht Werkzeuge varus valgus Femur > Kondyle lateral proj auf Ebene Femur coronar	45.4 mm	23.5 mm	34.2 mm		6.3 mm links	42.7 mm anterior	0 mm inferior
Ansichten > Ansicht Werkzeuge varus valgus Femur > Kondyle lateral	45 mm	25.3 mm	50.2 mm		6.3 mm links	42.7 mm anterior	16.1 mm inferior
Ansichten > Ansicht Werkzeuge varus valgus Femur > Femurachsenpunkt proximal	32.3 mm	64.4 mm	29.3 mm		0 mm	0 mm	0 mm
Ansichten > Ansicht Werkzeuge varus valgus Femur > Femurachsenpunkt distal	46.2 mm	36.1 mm	32.8 mm		0 mm	31.7 mm anterior	0 mm
Ansichten > Ansicht Werkzeuge varus valgus Femur > Femur prox. proj. auf Ebene Femur coronar	32.3 mm	64.4 mm	29.3 mm		0 mm	0 mm	0 mm
Ansichten > Ansicht Werkzeuge varus valgus Femur > Endpunkt Verlängerung der Senkrechten auf Kondylenachse	20.6 mm	78.7 mm	27.4 mm		4.2 mm links	18.1 mm posterior	0 mm superior
Ansichten > Ansicht Werkzeuge varus valgus Femur > Endpunkt Senkrechte auf Kondylenachse	51.6 mm	27.2 mm	33.9 mm		0.9 mm rechts	42.1 mm anterior	0 mm
Ansichten > Ansicht Werkzeuge varus valgus Femur > Verlängerung der Senkrechten auf Kondylenachse	25.6 mm	42.6 mm	5.4 mm	50 mm	4.2 mm links	49.8 mm posterior	0 mm	50 mm
Ansichten > Ansicht Werkzeuge varus valgus Femur > Senkrechte auf Kondylenachse	5.3 mm	8.9 mm	1.1 mm	10.4 mm	0.9 mm rechts	10.4 mm anterior	0 mm	10.4 mm
Ansichten > Ansicht Werkzeuge varus valgus Femur > Kondylenachse proj. auf Ebene Femur coronar	10.5 mm	6.3 mm	0.5 mm	12.2 mm	12.2 mm links	1 mm anterior	0 mm	12.2 mm
Ansichten > Ansicht Werkzeuge varus valgus Femur > Kondylenachse	10.5 mm	6.3 mm	0.5 mm	12.2 mm	12.2 mm links	1 mm anterior	0 mm	12.2 mm
Ansichten > Ansicht Werkzeuge varus valgus Femur > Femurachse proj. auf Ebene Femur coronar
Ansichten > Ansicht Werkzeuge varus valgus Femur > Femurachse	13.9 mm	28.3 mm	3.5 mm	31.7 mm	0 mm	31.7 mm posterior	0 mm	31.7 mm
Ansichten > Ansicht Werkzeuge varus valgus Femur > varus valgus Femur proj.	2.3 °	0.1 °	4.8 °	4.8 °	0 °	0 °	4.8 °	4.8 °
Ansichten > Ansicht Werkzeuge varus valgus Femur > Femur coronar
Ansichten > Ansicht Werkzeuge varus valgus Femur > ks femur
Ansichten > Ansicht Werkzeuge Torsionswinkel Tibia > Tibiaachse proximal	51.8 mm	35.2 mm	78 mm		3.1 mm rechts	40 mm anterior	44.7 mm inferior
Ansichten > Ansicht Werkzeuge Torsionswinkel Tibia > Tibiaachse distal	45.8 mm	48.4 mm	104.3 mm		2.8 mm rechts	28.5 mm anterior	72.4 mm inferior
Ansichten > Ansicht Werkzeuge Torsionswinkel Tibia > prox. Tibiahinterkante medial proj. auf Ebene Tibia axial	42.7 mm	53.4 mm	101 mm		2.3 mm rechts	22.3 mm anterior	69.9 mm inferior
Ansichten > Ansicht Werkzeuge Torsionswinkel Tibia > prox. Tibiahinterkante medial	53 mm	30.7 mm	56 mm		3 mm rechts	42.1 mm anterior	22.3 mm inferior
Ansichten > Ansicht Werkzeuge Torsionswinkel Tibia > prox. Tibiahinterkante lateral proj. auf Ebene Tibia axial	34.2 mm	50.2 mm	100.7 mm		6.8 mm links	21.4 mm anterior	69.4 mm inferior
Ansichten > Ansicht Werkzeuge Torsionswinkel Tibia > prox. Tibiahinterkante lateral	44.2 mm	27.9 mm	56.7 mm		6.1 mm links	40.7 mm anterior	22.8 mm inferior
Ansichten > Ansicht Werkzeuge Torsionswinkel Tibia > dist. Tibiavorderkante medial proj. auf Ebene Tibia axial	51.7 mm	44 mm	107.8 mm		6 mm rechts	35.4 mm anterior	75.3 mm inferior
Ansichten > Ansicht Werkzeuge Torsionswinkel Tibia > dist. Tibiavorderkante medial	50 mm	47.9 mm	115.5 mm		5.9 mm rechts	32 mm anterior	83.4 mm inferior
Ansichten > Ansicht Werkzeuge Torsionswinkel Tibia > dist. Tibiavorderkante lateral proj. auf Ebene Tibia axial	44.3 mm	41.5 mm	107.4 mm		1.7 mm links	34.3 mm anterior	74.8 mm inferior
Ansichten > Ansicht Werkzeuge Torsionswinkel Tibia > dist. Tibiavorderkante lateral	42.4 mm	45.6 mm	115.5 mm		1.8 mm links	30.7 mm anterior	83.3 mm inferior
Ansichten > Ansicht Werkzeuge Torsionswinkel Tibia > prox. Tibiahinterkante proj. auf Ebene Tibia axial	8.5 mm	3.2 mm	0.3 mm	9.1 mm	9.1 mm rechts	0.9 mm anterior	0.5 mm inferior	9.1 mm
Ansichten > Ansicht Werkzeuge Torsionswinkel Tibia > prox. Tibiahinterkante	8.8 mm	2.8 mm	0.6 mm	9.2 mm	9.1 mm rechts	1.3 mm anterior	0.5 mm superior	9.2 mm
Ansichten > Ansicht Werkzeuge Torsionswinkel Tibia > dist. Tibiavorderkante proj. auf Ebene Tibia axial	7.4 mm	2.5 mm	0.4 mm	7.8 mm	7.8 mm rechts	1.1 mm anterior	0.6 mm inferior	7.8 mm
Ansichten > Ansicht Werkzeuge Torsionswinkel Tibia > dist. Tibiavorderkante	7.5 mm	2.3 mm	0 mm	7.9 mm	7.8 mm rechts	1.3 mm anterior	0.1 mm inferior	7.9 mm
Ansichten > Ansicht Werkzeuge Torsionswinkel Tibia > Torsionswinkel proj. auf Ebene Tibia axial	1.2 °	4.3 °	2.2 °	2.5 °	1 °	1.9 °	2.3 °	2.5 °
Ansichten > Ansicht Werkzeuge Torsionswinkel Tibia > Tibia axial
Ansichten > Ansicht Werkzeuge Torsionswinkel Tibia > ks tibia prox.
Ansichten > Ansicht Werkzeuge Tibiotalare Torsion (TTT) > Tibiaachse proximal	51.8 mm	35.2 mm	78 mm		3.1 mm rechts	40 mm anterior	44.7 mm inferior
Ansichten > Ansicht Werkzeuge Tibiotalare Torsion (TTT) > Tibiaachse distal	45.8 mm	48.4 mm	104.3 mm		2.8 mm rechts	28.5 mm anterior	72.4 mm inferior
Ansichten > Ansicht Werkzeuge Tibiotalare Torsion (TTT) > Talus medial proj. auf Ebene Tibia axial	50.2 mm	44.1 mm	107.4 mm		4.7 mm rechts	34.6 mm anterior	75 mm inferior
Ansichten > Ansicht Werkzeuge Tibiotalare Torsion (TTT) > Talus medial	47.5 mm	50.1 mm	119.2 mm		4.5 mm rechts	29.4 mm anterior	87.4 mm inferior
Ansichten > Ansicht Werkzeuge Tibiotalare Torsion (TTT) > Talus lateral proj. auf Ebene Tibia axial	43.1 mm	42.9 mm	106.4 mm		2.2 mm links	32.4 mm anterior	74 mm inferior
Ansichten > Ansicht Werkzeuge Tibiotalare Torsion (TTT) > Talus lateral	40.4 mm	48.7 mm	118 mm		2.4 mm links	27.4 mm anterior	86.2 mm inferior
Ansichten > Ansicht Werkzeuge Tibiotalare Torsion (TTT) > dist. Tibiavorderkante medial proj. auf Ebene Tibia axial	51.7 mm	44 mm	107.8 mm		6 mm rechts	35.4 mm anterior	75.3 mm inferior
Ansichten > Ansicht Werkzeuge Tibiotalare Torsion (TTT) > dist. Tibiavorderkante medial	50 mm	47.9 mm	115.5 mm		5.9 mm rechts	32 mm anterior	83.4 mm inferior
Ansichten > Ansicht Werkzeuge Tibiotalare Torsion (TTT) > dist. Tibiavorderkante lateral proj. auf Ebene Tibia axial	44.3 mm	41.5 mm	107.4 mm		1.7 mm links	34.3 mm anterior	74.8 mm inferior
Ansichten > Ansicht Werkzeuge Tibiotalare Torsion (TTT) > dist. Tibiavorderkante lateral	42.4 mm	45.6 mm	115.5 mm		1.8 mm links	30.7 mm anterior	83.3 mm inferior
Ansichten > Ansicht Werkzeuge Tibiotalare Torsion (TTT) > Talusachse proj. auf Ebene Tibia axial	7.1 mm	1.2 mm	1 mm	7.3 mm	6.9 mm links	2.1 mm posterior	1 mm superior	7.3 mm
Ansichten > Ansicht Werkzeuge Tibiotalare Torsion (TTT) > dist. Tibiavorderkante proj. auf Ebene Tibia axial	7.4 mm	2.5 mm	0.4 mm	7.8 mm	7.8 mm rechts	1.1 mm anterior	0.6 mm inferior	7.8 mm
Ansichten > Ansicht Werkzeuge Tibiotalare Torsion (TTT) > Tibiotalare Torsion (TTT) proj.	4.7 °	29.4 °	8.8 °	10 °	4 °	2.6 °	9.3 °	10 °
Ansichten > Ansicht Werkzeuge Tibiotalare Torsion (TTT) > Tibia axial
Ansichten > Ansicht Werkzeuge Tibiotalare Torsion (TTT) > ks tibia prox.
Ansichten > Ansicht Werkzeuge FTR > prox. Tibiahinterkante medial proj. auf Ebene Tibia axial	42.7 mm	53.4 mm	101 mm		2.3 mm rechts	22.3 mm anterior	69.9 mm inferior
Ansichten > Ansicht Werkzeuge FTR > prox. Tibiahinterkante medial	53 mm	30.7 mm	56 mm		3 mm rechts	42.1 mm anterior	22.3 mm inferior
Ansichten > Ansicht Werkzeuge FTR > prox. Tibiahinterkante lateral proj. auf Ebene Tibia axial	34.2 mm	50.2 mm	100.7 mm		6.8 mm links	21.4 mm anterior	69.4 mm inferior
Ansichten > Ansicht Werkzeuge FTR > prox. Tibiahinterkante lateral	44.2 mm	27.9 mm	56.7 mm		6.1 mm links	40.7 mm anterior	22.8 mm inferior
Ansichten > Ansicht Werkzeuge FTR > Kondyle medial proj. auf Ebene Tibia axial	44.2 mm	56.8 mm	99.7 mm		5.1 mm rechts	19.8 mm anterior	68.8 mm inferior
Ansichten > Ansicht Werkzeuge FTR > Kondyle medial	55.5 mm	31.6 mm	49.7 mm		5.9 mm rechts	41.7 mm anterior	16.1 mm inferior
Ansichten > Ansicht Werkzeuge FTR > Kondyle lateral proj auf Ebene Tibia axial	33.6 mm	50.6 mm	100.4 mm		7.1 mm links	20.7 mm anterior	69.1 mm inferior
Ansichten > Ansicht Werkzeuge FTR > Kondyle lateral	45 mm	25.3 mm	50.2 mm		6.3 mm links	42.7 mm anterior	16.1 mm inferior
Ansichten > Ansicht Werkzeuge FTR > prox. Tibiahinterkante proj. auf Ebene Tibia axial	8.5 mm	3.2 mm	0.3 mm	9.1 mm	9.1 mm rechts	0.9 mm anterior	0.5 mm inferior	9.1 mm
Ansichten > Ansicht Werkzeuge FTR > prox. Tibiahinterkante	8.8 mm	2.8 mm	0.6 mm	9.2 mm	9.1 mm rechts	1.3 mm anterior	0.5 mm superior	9.2 mm
Ansichten > Ansicht Werkzeuge FTR > Kondylenachse	10.5 mm	6.3 mm	0.5 mm	12.2 mm	12.2 mm links	1 mm anterior	0 mm	12.2 mm
Ansichten > Ansicht Werkzeuge FTR > Kondyle proj. auf Ebene Tibia axial	10.6 mm	6.2 mm	0.7 mm	12.2 mm	12.2 mm links	0.9 mm anterior	0.2 mm inferior	12.2 mm
Ansichten > Ansicht Werkzeuge FTR > FTR (femorotibial Rotation) proj.	5.9 °	12 °	9.5 °	10.8 °	4.2 °	163.9 °	10 °	10.8 °
Ansichten > Ansicht Werkzeuge FTR > Tibia axial
Ansichten > Ansicht Werkzeuge FTR > ks tibia prox.
Ansichten > Ansicht Werkzeuge AT-Winkel (best. mittels Ebene) > TMP B	46.7 mm	71.1 mm	26 mm		16 mm rechts	0 mm anterior	2.8 mm superior
Ansichten > Ansicht Werkzeuge AT-Winkel (best. mittels Ebene) > tmp A	43.6 mm	69.8 mm	28.3 mm		12.6 mm rechts	0 mm anterior	0.6 mm superior
Ansichten > Ansicht Werkzeuge AT-Winkel (best. mittels Ebene) > TMP6	51.6 mm	73.1 mm	23.5 mm		21.4 mm rechts	0 mm anterior	5.1 mm superior
Ansichten > Ansicht Werkzeuge AT-Winkel (best. mittels Ebene) > TMP5	18.8 mm	112.3 mm	18.3 mm		9.2 mm rechts	49.9 mm posterior	5.1 mm superior
Ansichten > Ansicht Werkzeuge AT-Winkel (best. mittels Ebene) > Kondyle medial	55.5 mm	31.6 mm	49.7 mm		5.9 mm rechts	41.7 mm anterior	16.1 mm inferior
Ansichten > Ansicht Werkzeuge AT-Winkel (best. mittels Ebene) > Kondyle lateral	45 mm	25.3 mm	50.2 mm		6.3 mm links	42.7 mm anterior	16.1 mm inferior
Ansichten > Ansicht Werkzeuge AT-Winkel (best. mittels Ebene) > Femurkopfmittelpunkt	32.7 mm	84 mm	21.9 mm		9.2 mm rechts	18.2 mm posterior	5.1 mm superior
Ansichten > Ansicht Werkzeuge AT-Winkel (best. mittels Ebene) > Femurachsenpunkt proximal	32.3 mm	64.4 mm	29.3 mm		0 mm	0 mm	0 mm
Ansichten > Ansicht Werkzeuge AT-Winkel (best. mittels Ebene) > Femurachsenpunkt distal	46.2 mm	36.1 mm	32.8 mm		0 mm	31.7 mm anterior	0 mm
Ansichten > Ansicht Werkzeuge AT-Winkel (best. mittels Ebene) > Femur Hals Basis manuell Pro	32.7 mm	64.5 mm	28.7 mm		0.4 mm rechts	0 mm	0.6 mm superior
Ansichten > Ansicht Werkzeuge AT-Winkel (best. mittels Ebene) > Femur Hals Basis manuell	29.2 mm	71.5 mm	27.8 mm		0.4 mm rechts	7.8 mm posterior	0.6 mm superior
Ansichten > Ansicht Werkzeuge AT-Winkel (best. mittels Ebene) > Femur Hals Basis (ermittelt durch Proj. auf Ebene manuell)	30.9 mm	75.5 mm	25.2 mm		3.8 mm rechts	11 mm posterior	2.8 mm superior
Ansichten > Ansicht Werkzeuge AT-Winkel (best. mittels Ebene) > Femur Hals Basis (Ebene) proj. auf Ebene Femur axial	35.8 mm	65.7 mm	26.4 mm		3.8 mm rechts	0 mm	2.8 mm superior
Ansichten > Ansicht Werkzeuge AT-Winkel (best. mittels Ebene) > AxPro_Kopfszentrum	40.7 mm	67.8 mm	23.9 mm		9.2 mm rechts	0 mm anterior	5.1 mm superior
Ansichten > Ansicht Werkzeuge AT-Winkel (best. mittels Ebene) > AxPro_Kondyle medial	37.3 mm	68.8 mm	45 mm		5.9 mm rechts	0 mm anterior	16.1 mm inferior
Ansichten > Ansicht Werkzeuge AT-Winkel (best. mittels Ebene) > AxPro_Kondyle lateral	26.3 mm	63.4 mm	45.4 mm		6.3 mm links	0 mm	16.1 mm inferior
Ansichten > Ansicht Werkzeuge AT-Winkel (best. mittels Ebene) > Neue Linie 31	11 mm	5.3 mm	0.4 mm	12.2 mm	12.2 mm rechts	0 mm	0 mm	12.2 mm
Ansichten > Ansicht Werkzeuge AT-Winkel (best. mittels Ebene) > Kopfzentrum - Femur Hals Basis (manuell) Linie	3.5 mm	12.5 mm	5.9 mm	14.3 mm	8.8 mm links	10.3 mm anterior	4.5 mm inferior	14.3 mm
Ansichten > Ansicht Werkzeuge AT-Winkel (best. mittels Ebene) > Kopfzentrum - Femur Hals Basis (durch Ebene) Linie	1.7 mm	8.5 mm	3.3 mm	9.3 mm	5.4 mm links	7.2 mm anterior	2.3 mm inferior	9.3 mm
Ansichten > Ansicht Werkzeuge AT-Winkel (best. mittels Ebene) > Kondyle_Femur Hals Basis Prox	11 mm	5.3 mm	0.4 mm	12.2 mm	12.2 mm rechts	0 mm	0 mm	12.2 mm
Ansichten > Ansicht Werkzeuge AT-Winkel (best. mittels Ebene) > Kondyle_AxPro_Kopfzentrum	11 mm	5.3 mm	0.4 mm	12.2 mm	12.2 mm rechts	0 mm	0 mm	12.2 mm
Ansichten > Ansicht Werkzeuge AT-Winkel (best. mittels Ebene) > Femurachse Kopfzentrum	13.9 mm	28.3 mm	3.5 mm	31.7 mm	0 mm	31.7 mm posterior	0 mm	31.7 mm
Ansichten > Ansicht Werkzeuge AT-Winkel (best. mittels Ebene) > Femurachse	13.9 mm	28.3 mm	3.5 mm	31.7 mm	0 mm	31.7 mm posterior	0 mm	31.7 mm
Ansichten > Ansicht Werkzeuge AT-Winkel (best. mittels Ebene) > AxPro_Kondyle	11 mm	5.3 mm	0.4 mm	12.2 mm	12.2 mm rechts	0 mm	0 mm	12.2 mm
Ansichten > Ansicht Werkzeuge AT-Winkel (best. mittels Ebene) > Winkel Schenkelhalsachse Femurachse (mittels Ebene manuell)	80.7 °	165 °	142.4 °	140.7 °	92.8 °	160.7 °	143.4 °	140.7 °
Ansichten > Ansicht Werkzeuge AT-Winkel (best. mittels Ebene) > Winkel Schenkelhalsachse Femurachse (Femur Hals Basis manuell definiert)	75.4 °	161.4 °	138.5 °	136.2 °	90.9 °	155.8 °	139.7 °	136.2 °
Ansichten > Ansicht Werkzeuge AT-Winkel (best. mittels Ebene) > Antetorsionswinkel korrigiert	25.1 °	45.9 °	2.8 °	23.5 °	23.5 °	135 °	0 °	23.5 °
Ansichten > Ansicht Werkzeuge AT-Winkel (best. mittels Ebene) > Antetorsionswinkel (über Ebene manuell bestimmt) proj	40.7 °	74.9 °	4.4 °	37.5 °	37.5 °	180 °	0 °	37.5 °
Ansichten > Ansicht Werkzeuge AT-Winkel (best. mittels Ebene) > Antetorsionswinkel (Femur Hals Basis manuell) proj	28.9 °	51 °	3.3 °	27.3 °	27.3 °	90 °	0 °	27.3 °
Ansichten > Ansicht Werkzeuge AT-Winkel (best. mittels Ebene) > Femur axial
Ansichten > Ansicht Werkzeuge AT-Winkel (best. mittels Ebene) > Ebene manuell
Ansichten > Ansicht Werkzeuge AT-Winkel (best. mittels Ebene) > ks femur
Ansichten > Ansicht Werkzeuge AT-Winkel (best. mittels Ebene) > Kopie ks femur
Ansichten > Ansicht Werkzeuge AT-Winkel (best. mittels Ebene) > Punkte auf Kopf
Werkzeuge > Punkte > tmp zur Definition der Senkrechten auf tibia vk und hk	48.8 mm	41.8 mm	91.1 mm		3 mm rechts	34.2 mm anterior	58.6 mm inferior
Werkzeuge > Punkte > tmp proj. auf Ebene tibia coronar	48.8 mm	41.8 mm	91.1 mm		3 mm rechts	34.2 mm anterior	58.6 mm inferior
Werkzeuge > Punkte > TMP B	46.7 mm	71.1 mm	26 mm		16 mm rechts	0 mm anterior	2.8 mm superior
Werkzeuge > Punkte > tmp A	43.6 mm	69.8 mm	28.3 mm		12.6 mm rechts	0 mm anterior	0.6 mm superior
Werkzeuge > Punkte > TMP6	51.6 mm	73.1 mm	23.5 mm		21.4 mm rechts	0 mm anterior	5.1 mm superior
Werkzeuge > Punkte > TMP5	18.8 mm	112.3 mm	18.3 mm		9.2 mm rechts	49.9 mm posterior	5.1 mm superior
Werkzeuge > Punkte > Tibiaachse proximal	51.8 mm	35.2 mm	78 mm		3.1 mm rechts	40 mm anterior	44.7 mm inferior
Werkzeuge > Punkte > Tibiaachse distal	45.8 mm	48.4 mm	104.3 mm		2.8 mm rechts	28.5 mm anterior	72.4 mm inferior
Werkzeuge > Punkte > Talus medial proj. auf Ebene Tibia axial	50.2 mm	44.1 mm	107.4 mm		4.7 mm rechts	34.6 mm anterior	75 mm inferior
Werkzeuge > Punkte > Talus medial	47.5 mm	50.1 mm	119.2 mm		4.5 mm rechts	29.4 mm anterior	87.4 mm inferior
Werkzeuge > Punkte > Talus lateral proj. auf Ebene Tibia axial	43.1 mm	42.9 mm	106.4 mm		2.2 mm links	32.4 mm anterior	74 mm inferior
Werkzeuge > Punkte > Talus lateral	40.4 mm	48.7 mm	118 mm		2.4 mm links	27.4 mm anterior	86.2 mm inferior
Werkzeuge > Punkte > prox. Tibiahinterkante medial proj. auf Ebene tibia coronar (varus valgus)	56.8 mm	22.8 mm	53.7 mm		3 mm rechts	50.6 mm anterior	19 mm inferior
Werkzeuge > Punkte > prox. Tibiahinterkante medial proj. auf Ebene tibia coronar	54.9 mm	25.3 mm	59.2 mm		2.2 mm rechts	48.1 mm anterior	24.8 mm inferior
Werkzeuge > Punkte > prox. Tibiahinterkante medial proj. auf Ebene Tibia axial	42.7 mm	53.4 mm	101 mm		2.3 mm rechts	22.3 mm anterior	69.9 mm inferior
Werkzeuge > Punkte > prox. Tibiahinterkante medial (varus valgus)	56.7 mm	23 mm	53.5 mm		3.1 mm rechts	50.3 mm anterior	18.9 mm inferior
Werkzeuge > Punkte > prox. Tibiahinterkante medial	53 mm	30.7 mm	56 mm		3 mm rechts	42.1 mm anterior	22.3 mm inferior
Werkzeuge > Punkte > prox. Tibiahinterkante lateral proj. auf Ebene tibia coronar (varus valgus)	45.9 mm	20.1 mm	55.8 mm		8 mm links	48.4 mm anterior	21 mm inferior
Werkzeuge > Punkte > prox. Tibiahinterkante lateral proj. auf Ebene tibia coronar	46.1 mm	22.5 mm	59.8 mm		6.9 mm links	46.8 mm anterior	25.3 mm inferior
Werkzeuge > Punkte > prox. Tibiahinterkante lateral proj. auf Ebene Tibia axial	34.2 mm	50.2 mm	100.7 mm		6.8 mm links	21.4 mm anterior	69.4 mm inferior
Werkzeuge > Punkte > prox. Tibiahinterkante lateral (varus valgus)	45.6 mm	20.9 mm	55.3 mm		7.9 mm links	47.4 mm anterior	20.6 mm inferior
Werkzeuge > Punkte > prox. Tibiahinterkante lateral	44.2 mm	27.9 mm	56.7 mm		6.1 mm links	40.7 mm anterior	22.8 mm inferior
Werkzeuge > Punkte > Kondyle medial proj. auf Ebene Tibia axial	44.2 mm	56.8 mm	99.7 mm		5.1 mm rechts	19.8 mm anterior	68.8 mm inferior
Werkzeuge > Punkte > Kondyle medial proj. auf Ebene Femur coronar	55.9 mm	29.7 mm	33.7 mm		5.9 mm rechts	41.7 mm anterior	0 mm inferior
Werkzeuge > Punkte > Kondyle medial	55.5 mm	31.6 mm	49.7 mm		5.9 mm rechts	41.7 mm anterior	16.1 mm inferior
Werkzeuge > Punkte > Kondyle lateral proj auf Ebene Tibia axial	33.6 mm	50.6 mm	100.4 mm		7.1 mm links	20.7 mm anterior	69.1 mm inferior
Werkzeuge > Punkte > Kondyle lateral proj auf Ebene Femur coronar	45.4 mm	23.5 mm	34.2 mm		6.3 mm links	42.7 mm anterior	0 mm inferior
Werkzeuge > Punkte > Kondyle lateral	45 mm	25.3 mm	50.2 mm		6.3 mm links	42.7 mm anterior	16.1 mm inferior
Werkzeuge > Punkte > Femurkopfmittelpunkt	32.7 mm	84 mm	21.9 mm		9.2 mm rechts	18.2 mm posterior	5.1 mm superior
Werkzeuge > Punkte > Femurachsenpunkt proximal	32.3 mm	64.4 mm	29.3 mm		0 mm	0 mm	0 mm
Werkzeuge > Punkte > Femurachsenpunkt distal	46.2 mm	36.1 mm	32.8 mm		0 mm	31.7 mm anterior	0 mm
Werkzeuge > Punkte > Femur prox. proj. auf Ebene Femur coronar	32.3 mm	64.4 mm	29.3 mm		0 mm	0 mm	0 mm
Werkzeuge > Punkte > Femur Hals Basis proj. auf Ebene Femur coronar	30.9 mm	75.8 mm	27.9 mm		3.8 mm rechts	11 mm posterior	0 mm
Werkzeuge > Punkte > Femur Hals Basis manuell Pro	32.7 mm	64.5 mm	28.7 mm		0.4 mm rechts	0 mm	0.6 mm superior
Werkzeuge > Punkte > Femur Hals Basis manuell	29.2 mm	71.5 mm	27.8 mm		0.4 mm rechts	7.8 mm posterior	0.6 mm superior
Werkzeuge > Punkte > Femur Hals Basis (ermittelt durch Proj. auf Ebene manuell)	30.9 mm	75.5 mm	25.2 mm		3.8 mm rechts	11 mm posterior	2.8 mm superior
Werkzeuge > Punkte > Femur Hals Basis (Ebene) proj. auf Ebene Femur axial	35.8 mm	65.7 mm	26.4 mm		3.8 mm rechts	0 mm	2.8 mm superior
Werkzeuge > Punkte > Endpunkt Verlängerung der Senkrechten auf Kondylenachse	20.6 mm	78.7 mm	27.4 mm		4.2 mm links	18.1 mm posterior	0 mm superior
Werkzeuge > Punkte > Endpunkt Senkrechte auf Kondylenachse	51.6 mm	27.2 mm	33.9 mm		0.9 mm rechts	42.1 mm anterior	0 mm
Werkzeuge > Punkte > Ende der Verlängerung Senkrechte auf tibia vk (varus valgus)	61.9 mm	21 mm	47.6 mm		7 mm rechts	53.7 mm anterior	12.7 mm inferior
Werkzeuge > Punkte > Ende der Senkrechte auf tibia hk (varus valgus)	47.2 mm	20.4 mm	55.5 mm		6.7 mm links	48.7 mm anterior	20.8 mm inferior
Werkzeuge > Punkte > dist. Tibiavorderkante medial proj. auf Ebene tibia coronar (varus valgus)	47.7 mm	54.1 mm	112.9 mm		6.7 mm rechts	25.2 mm anterior	81.6 mm inferior
Werkzeuge > Punkte > dist. Tibiavorderkante medial proj. auf Ebene tibia coronar	47.9 mm	53.7 mm	112.1 mm		6.7 mm rechts	25.5 mm anterior	80.8 mm inferior
Werkzeuge > Punkte > dist. Tibiavorderkante medial proj. auf Ebene Tibia axial	51.7 mm	44 mm	107.8 mm		6 mm rechts	35.4 mm anterior	75.3 mm inferior
Werkzeuge > Punkte > dist. Tibiavorderkante medial (varus valgus)	49.7 mm	48.4 mm	116.3 mm		5.9 mm rechts	31.6 mm anterior	84.3 mm inferior
Werkzeuge > Punkte > dist. Tibiavorderkante medial	50 mm	47.9 mm	115.5 mm		5.9 mm rechts	32 mm anterior	83.4 mm inferior
Werkzeuge > Punkte > dist. Tibiavorderkante lateral proj. auf Ebene tibia coronar (varus valgus)	39.1 mm	50.6 mm	112 mm		2.6 mm links	24.5 mm anterior	80.5 mm inferior
Werkzeuge > Punkte > dist. Tibiavorderkante lateral proj. auf Ebene tibia coronar	40.4 mm	51.2 mm	112.2 mm		1.1 mm links	24.6 mm anterior	80.8 mm inferior
Werkzeuge > Punkte > dist. Tibiavorderkante lateral proj. auf Ebene Tibia axial	44.3 mm	41.5 mm	107.4 mm		1.7 mm links	34.3 mm anterior	74.8 mm inferior
Werkzeuge > Punkte > dist. Tibiavorderkante lateral (varus valgus)	41 mm	45.4 mm	115.1 mm		3.3 mm links	30.3 mm anterior	82.9 mm inferior
Werkzeuge > Punkte > dist. Tibiavorderkante lateral	42.4 mm	45.6 mm	115.5 mm		1.8 mm links	30.7 mm anterior	83.3 mm inferior
Werkzeuge > Punkte > AxPro_Kopfszentrum	40.7 mm	67.8 mm	23.9 mm		9.2 mm rechts	0 mm anterior	5.1 mm superior
Werkzeuge > Punkte > AxPro_Kondyle medial	37.3 mm	68.8 mm	45 mm		5.9 mm rechts	0 mm anterior	16.1 mm inferior
Werkzeuge > Punkte > AxPro_Kondyle lateral	26.3 mm	63.4 mm	45.4 mm		6.3 mm links	0 mm	16.1 mm inferior
Werkzeuge > Linien > Verlängerung Senkrechte auf tibia vk (varus valgus)	13.1 mm	20.8 mm	43.5 mm	50 mm	4.1 mm rechts	19.5 mm anterior	45.9 mm superior	50 mm
Werkzeuge > Linien > Verlängerung der Senkrechten auf Kondylenachse	25.6 mm	42.6 mm	5.4 mm	50 mm	4.2 mm links	49.8 mm posterior	0 mm	50 mm
Werkzeuge > Linien > transkondyläre Achse	10.5 mm	6.3 mm	0.5 mm	12.2 mm	12.2 mm rechts	1 mm posterior	0 mm	12.2 mm
Werkzeuge > Linien > Tibiaachse	6 mm	13.2 mm	26.3 mm	30 mm	0.4 mm rechts	11.5 mm anterior	27.7 mm superior	30 mm
Werkzeuge > Linien > Talusachse proj. auf Ebene Tibia axial	7.1 mm	1.2 mm	1 mm	7.3 mm	6.9 mm links	2.1 mm posterior	1 mm superior	7.3 mm
Werkzeuge > Linien > Senkrechte auf Kondylenachse	5.3 mm	8.9 mm	1.1 mm	10.4 mm	0.9 mm rechts	10.4 mm anterior	0 mm	10.4 mm
Werkzeuge > Linien > Senkrechte auf dist. Tibiavorderkante in Ebene tibia coronar (varus valgus)	6.4 mm	10.1 mm	21.2 mm	24.4 mm	2 mm links	9.5 mm posterior	22.4 mm inferior	24.4 mm
Werkzeuge > Linien > Senkrecht auf prox. Tibiahinterkante in Ebene tibia coronar (varus valgus)	1.6 mm	21.4 mm	35.6 mm	41.6 mm	9.7 mm links	14.4 mm anterior	37.8 mm superior	41.6 mm
Werkzeuge > Linien > prox. Tibiahinterkante proj. auf Ebene Tibia axial	8.5 mm	3.2 mm	0.3 mm	9.1 mm	9.1 mm rechts	0.9 mm anterior	0.5 mm inferior	9.1 mm
Werkzeuge > Linien > prox. Tibiahinterkante proj auf Ebene tibia coronar (varus valgus)	10.9 mm	2.7 mm	2.1 mm	11.4 mm	11.1 mm rechts	2.2 mm anterior	2 mm superior	11.4 mm
Werkzeuge > Linien > prox. Tibiahinterkante proj auf Ebene tibia coronar	8.8 mm	2.8 mm	0.6 mm	9.2 mm	9.1 mm rechts	1.3 mm anterior	0.5 mm superior	9.2 mm
Werkzeuge > Linien > prox. Tibiahinterkante (varus valgus)	11.1 mm	2.1 mm	1.7 mm	11.5 mm	11 mm rechts	2.8 mm anterior	1.7 mm superior	11.5 mm
Werkzeuge > Linien > prox. Tibiahinterkante	8.8 mm	2.8 mm	0.6 mm	9.2 mm	9.1 mm rechts	1.3 mm anterior	0.5 mm superior	9.2 mm
Werkzeuge > Linien > prox. femorale Längsachse	3.1 mm	7.1 mm	1.4 mm	7.9 mm	0.4 mm rechts	7.8 mm posterior	0.6 mm superior	7.9 mm
Werkzeuge > Linien > Neue Linie 31	11 mm	5.3 mm	0.4 mm	12.2 mm	12.2 mm rechts	0 mm	0 mm	12.2 mm
Werkzeuge > Linien > Lot von Femurkopfmittelpunk	1.7 mm	8.5 mm	3.3 mm	9.3 mm	5.4 mm links	7.2 mm anterior	2.3 mm inferior	9.3 mm
Werkzeuge > Linien > Kopfzentrum - Femur Hals Basis (manuell) Linie	3.5 mm	12.5 mm	5.9 mm	14.3 mm	8.8 mm links	10.3 mm anterior	4.5 mm inferior	14.3 mm
Werkzeuge > Linien > Kopfzentrum - Femur Hals Basis (durch Ebene) Linie	1.7 mm	8.5 mm	3.3 mm	9.3 mm	5.4 mm links	7.2 mm anterior	2.3 mm inferior	9.3 mm
Werkzeuge > Linien > Kondyle_Femur Hals Basis Prox	11 mm	5.3 mm	0.4 mm	12.2 mm	12.2 mm rechts	0 mm	0 mm	12.2 mm
Werkzeuge > Linien > Kondyle_AxPro_Kopfzentrum	11 mm	5.3 mm	0.4 mm	12.2 mm	12.2 mm rechts	0 mm	0 mm	12.2 mm
Werkzeuge > Linien > Kondylenachse proj. auf Ebene Femur coronar	10.5 mm	6.3 mm	0.5 mm	12.2 mm	12.2 mm links	1 mm anterior	0 mm	12.2 mm
Werkzeuge > Linien > Kondylenachse	10.5 mm	6.3 mm	0.5 mm	12.2 mm	12.2 mm links	1 mm anterior	0 mm	12.2 mm
Werkzeuge > Linien > Kondyle proj. auf Ebene Tibia axial	10.6 mm	6.2 mm	0.7 mm	12.2 mm	12.2 mm links	0.9 mm anterior	0.2 mm inferior	12.2 mm
Werkzeuge > Linien > Femurachse proj. auf Ebene Femur coronar
Werkzeuge > Linien > Femurachse Kopfzentrum	13.9 mm	28.3 mm	3.5 mm	31.7 mm	0 mm	31.7 mm posterior	0 mm	31.7 mm
Werkzeuge > Linien > Femurachse	13.9 mm	28.3 mm	3.5 mm	31.7 mm	0 mm	31.7 mm posterior	0 mm	31.7 mm
Werkzeuge > Linien > dist. Tibiavorderkante proj. auf Ebene tibia coronar (varus valgus)	8.6 mm	3.6 mm	0.9 mm	9.3 mm	9.2 mm rechts	0.7 mm anterior	1.1 mm inferior	9.3 mm
Werkzeuge > Linien > dist. Tibiavorderkante proj. auf Ebene tibia coronar	7.4 mm	2.6 mm	0.2 mm	7.9 mm	7.8 mm rechts	1 mm anterior	0 mm superior	7.9 mm
Werkzeuge > Linien > dist. Tibiavorderkante proj. auf Ebene Tibia axial	7.4 mm	2.5 mm	0.4 mm	7.8 mm	7.8 mm rechts	1.1 mm anterior	0.6 mm inferior	7.8 mm
Werkzeuge > Linien > dist. Tibiavorderkante (varus valgus)	8.8 mm	3 mm	1.2 mm	9.3 mm	9.2 mm rechts	1.3 mm anterior	1.3 mm inferior	9.3 mm
Werkzeuge > Linien > dist. Tibiavorderkante	7.5 mm	2.3 mm	0 mm	7.9 mm	7.8 mm rechts	1.3 mm anterior	0.1 mm inferior	7.9 mm
Werkzeuge > Linien > AxPro_Kondyle	11 mm	5.3 mm	0.4 mm	12.2 mm	12.2 mm rechts	0 mm	0 mm	12.2 mm
Werkzeuge > Winkel > Winkel Schenkelhalsachse Femurachse (mittels Ebene manuell)	80.7 °	165 °	142.4 °	140.7 °	92.8 °	160.7 °	143.4 °	140.7 °
Werkzeuge > Winkel > Winkel Schenkelhalsachse Femurachse (Femur Hals Basis manuell definiert)	75.4 °	161.4 °	138.5 °	136.2 °	90.9 °	155.8 °	139.7 °	136.2 °
Werkzeuge > Winkel > varus valgus Tibia proj.	19.4 °	5.5 °	36.5 °	18.3 °	19.5 °	2.1 °	45.7 °	18.3 °
Werkzeuge > Winkel > varus valgus Femur proj.	2.3 °	0.1 °	4.8 °	4.8 °	0 °	0 °	4.8 °	4.8 °
Werkzeuge > Winkel > Torsionswinkel proj. auf Ebene Tibia axial	1.2 °	4.3 °	2.2 °	2.5 °	1 °	1.9 °	2.3 °	2.5 °
Werkzeuge > Winkel > Tibiotalare Torsion (TTT) proj.	4.7 °	29.4 °	8.8 °	10 °	4 °	2.6 °	9.3 °	10 °
Werkzeuge > Winkel > FTR (femorotibial Rotation) proj.	5.9 °	12 °	9.5 °	10.8 °	4.2 °	163.9 °	10 °	10.8 °
Werkzeuge > Winkel > Antetorsionswinkel korrigiert	25.1 °	45.9 °	2.8 °	23.5 °	23.5 °	135 °	0 °	23.5 °
Werkzeuge > Winkel > Antetorsionswinkel (über Ebene manuell bestimmt) proj	40.7 °	74.9 °	4.4 °	37.5 °	37.5 °	180 °	0 °	37.5 °
Werkzeuge > Winkel > Antetorsionswinkel (Femur Hals Basis manuell) proj	28.9 °	51 °	3.3 °	27.3 °	27.3 °	90 °	0 °	27.3 °
Werkzeuge > Ebenen > Tibia coronar
Werkzeuge > Ebenen > Tibia axial
Werkzeuge > Ebenen > Femur coronar
Werkzeuge > Ebenen > Femur axial
Werkzeuge > Ebenen > Ebene manuell
Werkzeuge > Polylinien > Punkte auf Kopf
Werkzeuge > Koordinatensysteme > ks tibia prox.
Werkzeuge > Koordinatensysteme > ks femur
Werkzeuge > Koordinatensysteme > ks
Werkzeuge > Koordinatensysteme > Kopie ks femur
Werkzeuge > Variablen > Kopfachsen_tmp	-100
Werkzeuge > Variablen > 300	300
Werkzeuge > Variablen > 50	50
Werkzeuge > Variablen > -50	-50
