# Supplementary material for: 3D Slicer open-source software plug-in for vector-based angle calculation of canine hind limb alignment in computed tomographic images
Source: PLoS One. 2024 Mar 29;19(3):e0283823. doi: 10.1371/journal.pone.0283823 (PMC10980227; doi:10.1371/journal.pone.0283823)
Supplement: S2 Data — (ZIP) [file pone.0283823.s002.zip › 7.csv]

Werkzeuge Name	Datensatzkoordinatensystem X	Datensatzkoordinatensystem Y	Datensatzkoordinatensystem Z	Datensatzkoordinatensystem 3D	Patientenkoordinatensystem X	Patientenkoordinatensystem Y	Patientenkoordinatensystem Z	Patientenkoordinatensystem 3D	Extra Wert X	Extra Wert Y	Extra Wert Z	Extra Wert 3D	Extra Wert Beschreibung
Werkzeuge > Punkte > tmp zur Definition der Senkrechten auf tibia vk und hk	128.2 mm	54.6 mm	140.5 mm		33.7 mm rechts	39.9 mm anterior	8 mm superior
Werkzeuge > Punkte > tmp proj. auf Ebene tibia coronar	128.2 mm	54.6 mm	140.5 mm		33.7 mm rechts	39.9 mm anterior	8 mm superior
Werkzeuge > Punkte > TMP B	121.7 mm	91.3 mm	32.2 mm		27.2 mm rechts	3.2 mm anterior	116.3 mm superior
Werkzeuge > Punkte > tmp A	125.7 mm	92.9 mm	34.8 mm		31.2 mm rechts	1.6 mm anterior	113.7 mm superior
Werkzeuge > Punkte > TMP6	116.6 mm	89 mm	28.4 mm		22.1 mm rechts	5.5 mm anterior	120.1 mm superior
Werkzeuge > Punkte > TMP5	121.9 mm	163.8 mm	0.4 mm		27.4 mm rechts	69.3 mm posterior	148.1 mm superior
Werkzeuge > Punkte > Tibiaachse proximal	130.2 mm	48.3 mm	127.5 mm		35.7 mm rechts	46.2 mm anterior	21 mm superior
Werkzeuge > Punkte > Tibiaachse distal	126.1 mm	60.9 mm	153.5 mm		31.6 mm rechts	33.6 mm anterior	5 mm inferior
Werkzeuge > Punkte > Talus medial proj. auf Ebene Tibia axial	120.2 mm	51.4 mm	157.1 mm		25.7 mm rechts	43.1 mm anterior	8.6 mm inferior
Werkzeuge > Punkte > Talus medial	115.3 mm	66.3 mm	187.9 mm		20.8 mm rechts	28.2 mm anterior	39.4 mm inferior
Werkzeuge > Punkte > Talus lateral proj. auf Ebene Tibia axial	129.6 mm	52.6 mm	158 mm		35.1 mm rechts	41.9 mm anterior	9.5 mm inferior
Werkzeuge > Punkte > Talus lateral	124.7 mm	67.7 mm	189 mm		30.2 mm rechts	26.8 mm anterior	40.5 mm inferior
Werkzeuge > Punkte > prox. Tibiahinterkante medial proj. auf Ebene tibia coronar (varus valgus)	136.6 mm	30.2 mm	90.1 mm		42.1 mm rechts	64.3 mm anterior	58.4 mm superior
Werkzeuge > Punkte > prox. Tibiahinterkante medial proj. auf Ebene tibia coronar	136.7 mm	32.8 mm	95.2 mm		42.2 mm rechts	61.7 mm anterior	53.3 mm superior
Werkzeuge > Punkte > prox. Tibiahinterkante medial proj. auf Ebene Tibia axial	126.6 mm	71.3 mm	148.5 mm		32.1 mm rechts	23.2 mm anterior	0 mm superior
Werkzeuge > Punkte > prox. Tibiahinterkante medial (varus valgus)	136.1 mm	35.8 mm	87.3 mm		41.6 mm rechts	58.7 mm anterior	61.2 mm superior
Werkzeuge > Punkte > prox. Tibiahinterkante medial	135.8 mm	42.9 mm	90.1 mm		41.3 mm rechts	51.6 mm anterior	58.4 mm superior
Werkzeuge > Punkte > prox. Tibiahinterkante lateral proj. auf Ebene tibia coronar (varus valgus)	148.5 mm	31.9 mm	91.5 mm		54 mm rechts	62.6 mm anterior	57 mm superior
Werkzeuge > Punkte > prox. Tibiahinterkante lateral proj. auf Ebene tibia coronar	149.4 mm	35.3 mm	98 mm		54.9 mm rechts	59.2 mm anterior	50.5 mm superior
Werkzeuge > Punkte > prox. Tibiahinterkante lateral proj. auf Ebene Tibia axial	139.5 mm	73 mm	149.7 mm		45 mm rechts	21.5 mm anterior	1.2 mm inferior
Werkzeuge > Punkte > prox. Tibiahinterkante lateral (varus valgus)	148.1 mm	35.8 mm	89.5 mm		53.6 mm rechts	58.7 mm anterior	59 mm superior
Werkzeuge > Punkte > prox. Tibiahinterkante lateral	148.5 mm	45.4 mm	92.9 mm		54 mm rechts	49.1 mm anterior	55.6 mm superior
Werkzeuge > Punkte > Kondyle medial proj. auf Ebene Tibia axial	126 mm	73.9 mm	147.1 mm		31.5 mm rechts	20.6 mm anterior	1.4 mm superior
Werkzeuge > Punkte > Kondyle medial proj. auf Ebene Femur coronar	140.9 mm	33.8 mm	60.9 mm		46.4 mm rechts	60.7 mm anterior	87.6 mm superior
Werkzeuge > Punkte > Kondyle medial	136.7 mm	40.8 mm	79 mm		42.2 mm rechts	53.7 mm anterior	69.5 mm superior
Werkzeuge > Punkte > Kondyle lateral proj auf Ebene Tibia axial	141 mm	76.1 mm	148.5 mm		46.5 mm rechts	18.4 mm anterior	0 mm superior
Werkzeuge > Punkte > Kondyle lateral proj auf Ebene Femur coronar	155.7 mm	36.4 mm	63.2 mm		61.2 mm rechts	58.1 mm anterior	85.3 mm superior
Werkzeuge > Punkte > Kondyle lateral	151.6 mm	43.5 mm	81.3 mm		57.1 mm rechts	51 mm anterior	67.2 mm superior
Werkzeuge > Punkte > Femurkopfmittelpunkt	128.5 mm	114.2 mm	21.2 mm		34 mm rechts	19.7 mm posterior	127.3 mm superior
Werkzeuge > Punkte > Femurachsenpunkt proximal	140.3 mm	95.6 mm	36.6 mm		45.8 mm rechts	1.1 mm posterior	111.9 mm superior
Werkzeuge > Punkte > Femurachsenpunkt distal	146.9 mm	46 mm	57.5 mm		52.4 mm rechts	48.5 mm anterior	91 mm superior
Werkzeuge > Punkte > Femur prox. proj. auf Ebene Femur coronar	140.3 mm	95.6 mm	36.6 mm		45.8 mm rechts	1.1 mm posterior	111.9 mm superior
Werkzeuge > Punkte > Femur Hals Basis proj. auf Ebene Femur coronar	133.9 mm	111.8 mm	28.9 mm		39.4 mm rechts	17.3 mm posterior	119.6 mm superior
Werkzeuge > Punkte > Femur Hals Basis manuell Pro	140.6 mm	95.8 mm	37.1 mm		46.1 mm rechts	1.3 mm posterior	111.4 mm superior
Werkzeuge > Punkte > Femur Hals Basis manuell	139.4 mm	104.6 mm	33.4 mm		44.9 mm rechts	10.1 mm posterior	115.1 mm superior
Werkzeuge > Punkte > Femur Hals Basis (ermittelt durch Proj. auf Ebene manuell)	134.3 mm	111.1 mm	27.3 mm		39.8 mm rechts	16.6 mm posterior	121.2 mm superior
Werkzeuge > Punkte > Femur Hals Basis (Ebene) proj. auf Ebene Femur axial	136.5 mm	94.2 mm	34.4 mm		42 mm rechts	0.3 mm anterior	114.1 mm superior
Werkzeuge > Punkte > Endpunkt Verlängerung der Senkrechten auf Kondylenachse	141.8 mm	91.9 mm	38.4 mm		47.3 mm rechts	2.6 mm anterior	110.1 mm superior
Werkzeuge > Punkte > Endpunkt Senkrechte auf Kondylenachse	148.1 mm	35.1 mm	62 mm		53.6 mm rechts	59.4 mm anterior	86.5 mm superior
Werkzeuge > Punkte > Ende der Verlängerung Senkrechte auf tibia vk (varus valgus)	137 mm	33.2 mm	96.1 mm		42.5 mm rechts	61.3 mm anterior	52.4 mm superior
Werkzeuge > Punkte > Ende der Senkrechte auf tibia hk (varus valgus)	137.3 mm	30.3 mm	90.2 mm		42.8 mm rechts	64.2 mm anterior	58.3 mm superior
Werkzeuge > Punkte > dist. Tibiavorderkante medial proj. auf Ebene tibia coronar (varus valgus)	115.9 mm	72.5 mm	178.4 mm		21.4 mm rechts	22 mm anterior	29.9 mm inferior
Werkzeuge > Punkte > dist. Tibiavorderkante medial proj. auf Ebene tibia coronar	113.4 mm	71.2 mm	176.4 mm		18.9 mm rechts	23.3 mm anterior	27.9 mm inferior
Werkzeuge > Punkte > dist. Tibiavorderkante medial proj. auf Ebene Tibia axial	117.9 mm	51.6 mm	156.7 mm		23.4 mm rechts	42.9 mm anterior	8.2 mm inferior
Werkzeuge > Punkte > dist. Tibiavorderkante medial (varus valgus)	116.2 mm	69.7 mm	179.8 mm		21.7 mm rechts	24.8 mm anterior	31.3 mm inferior
Werkzeuge > Punkte > dist. Tibiavorderkante medial	114.1 mm	63.1 mm	180.4 mm		19.6 mm rechts	31.4 mm anterior	31.9 mm inferior
Werkzeuge > Punkte > dist. Tibiavorderkante lateral proj. auf Ebene tibia coronar (varus valgus)	125 mm	73.9 mm	179.6 mm		30.5 mm rechts	20.6 mm anterior	31.1 mm inferior
Werkzeuge > Punkte > dist. Tibiavorderkante lateral proj. auf Ebene tibia coronar	125.3 mm	73.4 mm	178.6 mm		30.8 mm rechts	21.1 mm anterior	30.1 mm inferior
Werkzeuge > Punkte > dist. Tibiavorderkante lateral proj. auf Ebene Tibia axial	130 mm	52.8 mm	158 mm		35.5 mm rechts	41.7 mm anterior	9.5 mm inferior
Werkzeuge > Punkte > dist. Tibiavorderkante lateral (varus valgus)	125.4 mm	69.8 mm	181.6 mm		30.9 mm rechts	24.7 mm anterior	33.1 mm inferior
Werkzeuge > Punkte > dist. Tibiavorderkante lateral	126.1 mm	64.8 mm	182.8 mm		31.6 mm rechts	29.7 mm anterior	34.3 mm inferior
Werkzeuge > Punkte > AxPro_Kopfszentrum	131.5 mm	91.9 mm	30.6 mm		37 mm rechts	2.6 mm anterior	117.9 mm superior
Werkzeuge > Punkte > AxPro_Kondyle medial	128.7 mm	101.2 mm	53.6 mm		34.2 mm rechts	6.7 mm posterior	94.9 mm superior
Werkzeuge > Punkte > AxPro_Kondyle lateral	143.5 mm	104.1 mm	55.8 mm		49 mm rechts	9.6 mm posterior	92.7 mm superior
Werkzeuge > Linien > Verlängerung Senkrechte auf tibia vk (varus valgus)	8.8 mm	21.4 mm	44.3 mm	50 mm	8.8 mm rechts	21.4 mm anterior	44.3 mm superior	50 mm
Werkzeuge > Linien > Verlängerung der Senkrechten auf Kondylenachse	5.1 mm	45.9 mm	19.1 mm	50 mm	5.1 mm links	45.9 mm posterior	19.1 mm superior	50 mm
Werkzeuge > Linien > transkondyläre Achse	14.9 mm	2.6 mm	2.4 mm	15.3 mm	14.9 mm links	2.6 mm anterior	2.4 mm superior	15.3 mm
Werkzeuge > Linien > Tibiaachse	4.1 mm	12.6 mm	26 mm	29.1 mm	4.1 mm rechts	12.6 mm anterior	26 mm superior	29.1 mm
Werkzeuge > Linien > Talusachse proj. auf Ebene Tibia axial	9.4 mm	1.3 mm	0.9 mm	9.5 mm	9.4 mm rechts	1.3 mm posterior	0.9 mm inferior	9.5 mm
Werkzeuge > Linien > Senkrechte auf Kondylenachse	1.2 mm	10.9 mm	4.5 mm	11.9 mm	1.2 mm rechts	10.9 mm anterior	4.5 mm inferior	11.9 mm
Werkzeuge > Linien > Senkrechte auf dist. Tibiavorderkante in Ebene tibia coronar (varus valgus)	7.7 mm	18.6 mm	38.5 mm	43.5 mm	7.7 mm links	18.6 mm posterior	38.5 mm inferior	43.5 mm
Werkzeuge > Linien > Senkrecht auf prox. Tibiahinterkante in Ebene tibia coronar (varus valgus)	9.1 mm	24.3 mm	50.3 mm	56.6 mm	9.1 mm rechts	24.3 mm anterior	50.3 mm superior	56.6 mm
Werkzeuge > Linien > prox. Tibiahinterkante proj. auf Ebene Tibia axial	12.9 mm	1.8 mm	1.2 mm	13.1 mm	12.9 mm links	1.8 mm anterior	1.2 mm superior	13.1 mm
Werkzeuge > Linien > prox. Tibiahinterkante proj auf Ebene tibia coronar (varus valgus)	11.9 mm	1.7 mm	1.3 mm	12.1 mm	11.9 mm links	1.7 mm anterior	1.3 mm superior	12.1 mm
Werkzeuge > Linien > prox. Tibiahinterkante proj auf Ebene tibia coronar	12.7 mm	2.5 mm	2.7 mm	13.2 mm	12.7 mm links	2.5 mm anterior	2.7 mm superior	13.2 mm
Werkzeuge > Linien > prox. Tibiahinterkante (varus valgus)	12 mm	0 mm	2.2 mm	12.2 mm	12 mm links	0 mm	2.2 mm superior	12.2 mm
Werkzeuge > Linien > prox. Tibiahinterkante	12.7 mm	2.5 mm	2.7 mm	13.2 mm	12.7 mm links	2.5 mm anterior	2.7 mm superior	13.2 mm
Werkzeuge > Linien > prox. femorale Längsachse	0.8 mm	9 mm	3.2 mm	9.6 mm	0.8 mm links	9 mm posterior	3.2 mm superior	9.6 mm
Werkzeuge > Linien > Neue Linie 31	14.9 mm	2.9 mm	2.2 mm	15.3 mm	14.9 mm links	2.9 mm anterior	2.2 mm superior	15.3 mm
Werkzeuge > Linien > Lot von Femurkopfmittelpunk	5.7 mm	3.1 mm	6 mm	8.9 mm	5.7 mm rechts	3.1 mm anterior	6 mm inferior	8.9 mm
Werkzeuge > Linien > Kopfzentrum - Femur Hals Basis (manuell) Linie	10.9 mm	9.6 mm	12.1 mm	18.9 mm	10.9 mm rechts	9.6 mm anterior	12.1 mm inferior	18.9 mm
Werkzeuge > Linien > Kopfzentrum - Femur Hals Basis (durch Ebene) Linie	5.7 mm	3.1 mm	6 mm	8.9 mm	5.7 mm rechts	3.1 mm anterior	6 mm inferior	8.9 mm
Werkzeuge > Linien > Kondyle_Femur Hals Basis Prox	14.9 mm	2.9 mm	2.2 mm	15.3 mm	14.9 mm links	2.9 mm anterior	2.2 mm superior	15.3 mm
Werkzeuge > Linien > Kondyle_AxPro_Kopfzentrum	14.9 mm	2.9 mm	2.2 mm	15.3 mm	14.9 mm links	2.9 mm anterior	2.2 mm superior	15.3 mm
Werkzeuge > Linien > Kondylenachse proj. auf Ebene Femur coronar	14.9 mm	2.6 mm	2.4 mm	15.3 mm	14.9 mm rechts	2.6 mm posterior	2.4 mm inferior	15.3 mm
Werkzeuge > Linien > Kondylenachse	14.9 mm	2.6 mm	2.4 mm	15.3 mm	14.9 mm rechts	2.6 mm posterior	2.4 mm inferior	15.3 mm
Werkzeuge > Linien > Kondyle proj. auf Ebene Tibia axial	15.1 mm	2.1 mm	1.3 mm	15.3 mm	15.1 mm rechts	2.1 mm posterior	1.3 mm inferior	15.3 mm
Werkzeuge > Linien > Femurachse proj. auf Ebene Femur coronar
Werkzeuge > Linien > Femurachse Kopfzentrum	6.6 mm	49.6 mm	20.9 mm	54.2 mm	6.6 mm links	49.6 mm posterior	20.9 mm superior	54.2 mm
Werkzeuge > Linien > Femurachse	6.6 mm	49.6 mm	20.9 mm	54.2 mm	6.6 mm links	49.6 mm posterior	20.9 mm superior	54.2 mm
Werkzeuge > Linien > dist. Tibiavorderkante proj. auf Ebene tibia coronar (varus valgus)	9.1 mm	1.4 mm	1.2 mm	9.3 mm	9.1 mm links	1.4 mm anterior	1.2 mm superior	9.3 mm
Werkzeuge > Linien > dist. Tibiavorderkante proj. auf Ebene tibia coronar	11.9 mm	2.2 mm	2.2 mm	12.3 mm	11.9 mm links	2.2 mm anterior	2.2 mm superior	12.3 mm
Werkzeuge > Linien > dist. Tibiavorderkante proj. auf Ebene Tibia axial	12.2 mm	1.2 mm	1.3 mm	12.3 mm	12.2 mm links	1.2 mm anterior	1.3 mm superior	12.3 mm
Werkzeuge > Linien > dist. Tibiavorderkante (varus valgus)	9.2 mm	0.1 mm	1.8 mm	9.4 mm	9.2 mm links	0.1 mm anterior	1.8 mm superior	9.4 mm
Werkzeuge > Linien > dist. Tibiavorderkante	12 mm	1.7 mm	2.4 mm	12.3 mm	12 mm links	1.7 mm anterior	2.4 mm superior	12.3 mm
Werkzeuge > Linien > AxPro_Kondyle	14.9 mm	2.9 mm	2.2 mm	15.3 mm	14.9 mm links	2.9 mm anterior	2.2 mm superior	15.3 mm
Werkzeuge > Winkel > Winkel Schenkelhalsachse Femurachse (mittels Ebene manuell)	153.4 °	140.3 °	125.7 °	131 °	153.4 °	140.3 °	125.7 °	131 °
Werkzeuge > Winkel > Winkel Schenkelhalsachse Femurachse (Femur Hals Basis manuell definiert)	155.4 °	151.3 °	138.8 °	141.3 °	155.4 °	151.3 °	138.8 °	141.3 °
Werkzeuge > Winkel > varus valgus Tibia proj.	1 °	0.1 °	1.9 °	0.9 °	1 °	0.1 °	1.9 °	0.9 °
Werkzeuge > Winkel > varus valgus Femur proj.	2.6 °	0.2 °	1.3 °	1.2 °	2.6 °	0.2 °	1.3 °	1.2 °
Werkzeuge > Winkel > Torsionswinkel proj. auf Ebene Tibia axial	1 °	13.7 °	2.1 °	2.3 °	1 °	13.7 °	2.1 °	2.3 °
Werkzeuge > Winkel > Tibiotalare Torsion (TTT) proj.	1 °	13.2 °	2 °	2.2 °	1 °	13.2 °	2 °	2.2 °
Werkzeuge > Winkel > FTR (femorotibial Rotation) proj.	0.2 °	2.2 °	0.4 °	0.4 °	0.2 °	2.2 °	0.4 °	0.4 °
Werkzeuge > Winkel > Antetorsionswinkel korrigiert	28.4 °	21.7 °	13.1 °	28.7 °	28.4 °	21.7 °	13.1 °	28.7 °
Werkzeuge > Winkel > Antetorsionswinkel (über Ebene manuell bestimmt) proj	39.2 °	77.5 °	17.6 °	40.2 °	39.2 °	77.5 °	17.6 °	40.2 °
Werkzeuge > Winkel > Antetorsionswinkel (Femur Hals Basis manuell) proj	26.7 °	21.2 °	12.2 °	27.1 °	26.7 °	21.2 °	12.2 °	27.1 °
Werkzeuge > Ebenen > Tibia coronar
Werkzeuge > Ebenen > Tibia axial
Werkzeuge > Ebenen > Femur coronar
Werkzeuge > Ebenen > Femur axial
Werkzeuge > Ebenen > Ebene manuell
Werkzeuge > Polylinien > Punkte auf Kopf
Werkzeuge > Koordinatensysteme > ks tibia prox.
Werkzeuge > Koordinatensysteme > ks femur
Werkzeuge > Koordinatensysteme > ks
Werkzeuge > Koordinatensysteme > Kopie ks femur
Werkzeuge > Variablen > Kopfachsen_tmp	-100
Werkzeuge > Variablen > 300	300
Werkzeuge > Variablen > 50	50
Werkzeuge > Variablen > -50	-50
