# Supplementary material for: 3D Slicer open-source software plug-in for vector-based angle calculation of canine hind limb alignment in computed tomographic images
Source: PLoS One. 2024 Mar 29;19(3):e0283823. doi: 10.1371/journal.pone.0283823 (PMC10980227; doi:10.1371/journal.pone.0283823)
Supplement: S2 Data — (ZIP) [file pone.0283823.s002.zip › 70.csv]

Werkzeuge Name	Datensatzkoordinatensystem X	Datensatzkoordinatensystem Y	Datensatzkoordinatensystem Z	Datensatzkoordinatensystem 3D	Patientenkoordinatensystem X	Patientenkoordinatensystem Y	Patientenkoordinatensystem Z	Patientenkoordinatensystem 3D	Extra Wert X	Extra Wert Y	Extra Wert Z	Extra Wert 3D	Extra Wert Beschreibung
Werkzeuge > Punkte > tmp zur Definition der Senkrechten auf tibia vk und hk	63.9 mm	40.1 mm	101.3 mm		16.7 mm links	43.3 mm anterior	58.3 mm inferior
Werkzeuge > Punkte > tmp proj. auf Ebene tibia coronar	63.9 mm	40.1 mm	101.3 mm		16.7 mm links	43.3 mm anterior	58.3 mm inferior
Werkzeuge > Punkte > TMP B	75.5 mm	67.5 mm	30.2 mm		16.2 mm links	0 mm	5.4 mm superior
Werkzeuge > Punkte > tmp A	80.2 mm	66.7 mm	35 mm		11.6 mm links	0 mm	0.5 mm superior
Werkzeuge > Punkte > TMP6	72.4 mm	68.8 mm	30.8 mm		19.7 mm links	0 mm	4.8 mm superior
Werkzeuge > Punkte > TMP5	102.9 mm	112.8 mm	20.3 mm		7.5 mm links	53.2 mm posterior	4.8 mm superior
Werkzeuge > Punkte > Tibiaachse proximal	64.9 mm	34.1 mm	90.8 mm		13.6 mm links	46.3 mm anterior	47 mm inferior
Werkzeuge > Punkte > Tibiaachse distal	62.8 mm	46.1 mm	111.8 mm		19.9 mm links	40.2 mm anterior	69.7 mm inferior
Werkzeuge > Punkte > Talus medial proj. auf Ebene Tibia axial	59.9 mm	41 mm	114.4 mm		20.7 mm links	46.4 mm anterior	71.1 mm inferior
Werkzeuge > Punkte > Talus medial	58.8 mm	47.5 mm	125.7 mm		24.1 mm links	43.1 mm anterior	83.3 mm inferior
Werkzeuge > Punkte > Talus lateral proj. auf Ebene Tibia axial	66.2 mm	42.1 mm	114.4 mm		15.2 mm links	43.2 mm anterior	71.7 mm inferior
Werkzeuge > Punkte > Talus lateral	65.1 mm	48.6 mm	125.7 mm		18.6 mm links	39.9 mm anterior	83.9 mm inferior
Werkzeuge > Punkte > prox. Tibiahinterkante medial proj. auf Ebene tibia coronar (varus valgus)	65.9 mm	18.7 mm	63.6 mm		7.1 mm links	54.5 mm anterior	17.6 mm inferior
Werkzeuge > Punkte > prox. Tibiahinterkante medial proj. auf Ebene tibia coronar	67.5 mm	20.4 mm	67 mm		6.2 mm links	53.1 mm anterior	21.4 mm inferior
Werkzeuge > Punkte > prox. Tibiahinterkante medial proj. auf Ebene Tibia axial	63.9 mm	51 mm	109 mm		20.7 mm links	34.9 mm anterior	68 mm inferior
Werkzeuge > Punkte > prox. Tibiahinterkante medial (varus valgus)	66.2 mm	20.5 mm	62.6 mm		7.5 mm links	52.6 mm anterior	17 mm inferior
Werkzeuge > Punkte > prox. Tibiahinterkante medial	68.3 mm	25.3 mm	64.3 mm		7.3 mm links	47.7 mm anterior	19.6 mm inferior
Werkzeuge > Punkte > prox. Tibiahinterkante lateral proj. auf Ebene tibia coronar (varus valgus)	76.6 mm	18.2 mm	65.7 mm		3.1 mm rechts	51.6 mm anterior	20.3 mm inferior
Werkzeuge > Punkte > prox. Tibiahinterkante lateral proj. auf Ebene tibia coronar	76 mm	20 mm	68.7 mm		1.8 mm rechts	50.8 mm anterior	23.6 mm inferior
Werkzeuge > Punkte > prox. Tibiahinterkante lateral proj. auf Ebene Tibia axial	72.4 mm	50.3 mm	110.3 mm		12.5 mm links	32.7 mm anterior	69.7 mm inferior
Werkzeuge > Punkte > prox. Tibiahinterkante lateral (varus valgus)	77 mm	20.5 mm	64.4 mm		2.6 mm rechts	49 mm anterior	19.5 mm inferior
Werkzeuge > Punkte > prox. Tibiahinterkante lateral	76.8 mm	24.9 mm	66 mm		0.8 mm rechts	45.4 mm anterior	21.9 mm inferior
Werkzeuge > Punkte > Kondyle medial proj. auf Ebene Tibia axial	64 mm	53.7 mm	107.5 mm		21.5 mm links	32 mm anterior	67 mm inferior
Werkzeuge > Punkte > Kondyle medial proj. auf Ebene Femur coronar	68.1 mm	22.8 mm	44.7 mm		6.7 mm links	46.3 mm anterior	0 mm
Werkzeuge > Punkte > Kondyle medial	69 mm	25.3 mm	58 mm		6.7 mm links	46.3 mm anterior	13.6 mm inferior
Werkzeuge > Punkte > Kondyle lateral proj auf Ebene Tibia axial	75.2 mm	51 mm	110.2 mm		10.2 mm links	31 mm anterior	69.9 mm inferior
Werkzeuge > Punkte > Kondyle lateral proj auf Ebene Femur coronar	79.5 mm	18.5 mm	44.7 mm		5.5 mm rechts	46 mm anterior	0 mm
Werkzeuge > Punkte > Kondyle lateral	80.4 mm	21 mm	58 mm		5.5 mm rechts	46 mm anterior	13.6 mm inferior
Werkzeuge > Punkte > Femurkopfmittelpunkt	87.9 mm	75 mm	28.5 mm		7.5 mm links	11.6 mm posterior	4.8 mm superior
Werkzeuge > Punkte > Femurachsenpunkt proximal	91 mm	62.5 mm	35.6 mm		0 mm	0 mm	0 mm
Werkzeuge > Punkte > Femurachsenpunkt distal	76 mm	24.6 mm	43.8 mm		0 mm rechts	41.6 mm anterior	0 mm
Werkzeuge > Punkte > Femur prox. proj. auf Ebene Femur coronar	91 mm	62.5 mm	35.6 mm		0 mm	0 mm	0 mm
Werkzeuge > Punkte > Femur Hals Basis proj. auf Ebene Femur coronar	90.4 mm	72 mm	33.8 mm		4 mm links	8.8 mm posterior	0 mm
Werkzeuge > Punkte > Femur Hals Basis manuell Pro	91.5 mm	62.2 mm	35.1 mm		0.6 mm rechts	0 mm	0.5 mm superior
Werkzeuge > Punkte > Femur Hals Basis manuell	92.7 mm	65.2 mm	34.4 mm		0.6 mm rechts	3.3 mm posterior	0.5 mm superior
Werkzeuge > Punkte > Femur Hals Basis (ermittelt durch Proj. auf Ebene manuell)	90 mm	71 mm	28.5 mm		4 mm links	8.8 mm posterior	5.4 mm superior
Werkzeuge > Punkte > Femur Hals Basis (Ebene) proj. auf Ebene Femur axial	86.9 mm	63 mm	30.3 mm		4 mm links	0 mm	5.4 mm superior
Werkzeuge > Punkte > Endpunkt Verlängerung der Senkrechten auf Kondylenachse	93.1 mm	70.5 mm	33.9 mm		0.9 mm links	8.4 mm posterior	0 mm inferior
Werkzeuge > Punkte > Endpunkt Senkrechte auf Kondylenachse	74.4 mm	20.4 mm	44.7 mm		0.1 mm rechts	46.2 mm anterior	0 mm
Werkzeuge > Punkte > Ende der Verlängerung Senkrechte auf tibia vk (varus valgus)	63.1 mm	15.9 mm	57.5 mm		8.7 mm links	56.9 mm anterior	10.9 mm inferior
Werkzeuge > Punkte > Ende der Senkrechte auf tibia hk (varus valgus)	70.1 mm	18.5 mm	64.4 mm		3.2 mm links	53.3 mm anterior	18.6 mm inferior
Werkzeuge > Punkte > dist. Tibiavorderkante medial proj. auf Ebene tibia coronar (varus valgus)	58.7 mm	50.9 mm	119 mm		25.4 mm links	38.8 mm anterior	77.4 mm inferior
Werkzeuge > Punkte > dist. Tibiavorderkante medial proj. auf Ebene tibia coronar	58.3 mm	50.9 mm	118.9 mm		25.8 mm links	39 mm anterior	77.3 mm inferior
Werkzeuge > Punkte > dist. Tibiavorderkante medial proj. auf Ebene Tibia axial	58.2 mm	40.9 mm	114.2 mm		22.3 mm links	47.1 mm anterior	70.8 mm inferior
Werkzeuge > Punkte > dist. Tibiavorderkante medial (varus valgus)	58.5 mm	49.6 mm	119.8 mm		25.1 mm links	40.2 mm anterior	77.9 mm inferior
Werkzeuge > Punkte > dist. Tibiavorderkante medial	57.4 mm	45.4 mm	122 mm		24.6 mm links	44.9 mm anterior	79.2 mm inferior
Werkzeuge > Punkte > dist. Tibiavorderkante lateral proj. auf Ebene tibia coronar (varus valgus)	64.7 mm	50 mm	119.4 mm		19.5 mm links	37.5 mm anterior	78 mm inferior
Werkzeuge > Punkte > dist. Tibiavorderkante lateral proj. auf Ebene tibia coronar	66.4 mm	50.4 mm	120.5 mm		18.1 mm links	36.8 mm anterior	79.3 mm inferior
Werkzeuge > Punkte > dist. Tibiavorderkante lateral proj. auf Ebene Tibia axial	66.5 mm	41.2 mm	114.9 mm		14.7 mm links	44 mm anterior	72.1 mm inferior
Werkzeuge > Punkte > dist. Tibiavorderkante lateral (varus valgus)	64.7 mm	50 mm	119.4 mm		19.5 mm links	37.5 mm anterior	78 mm inferior
Werkzeuge > Punkte > dist. Tibiavorderkante lateral	65.7 mm	45.8 mm	123 mm		17.1 mm links	41.7 mm anterior	80.8 mm inferior
Werkzeuge > Punkte > AxPro_Kopfszentrum	83.7 mm	64.4 mm	30.8 mm		7.5 mm links	0 mm	4.8 mm superior
Werkzeuge > Punkte > AxPro_Kondyle medial	85.7 mm	67.5 mm	48.8 mm		6.7 mm links	0 mm	13.6 mm inferior
Werkzeuge > Punkte > AxPro_Kondyle lateral	97 mm	63 mm	48.9 mm		5.5 mm rechts	0 mm	13.6 mm inferior
Werkzeuge > Linien > Verlängerung Senkrechte auf tibia vk (varus valgus)	0.8 mm	24.2 mm	43.7 mm	50 mm	8 mm rechts	13.7 mm anterior	47.4 mm superior	50 mm
Werkzeuge > Linien > Verlängerung der Senkrechten auf Kondylenachse	17.2 mm	45.9 mm	9.9 mm	50 mm	0.9 mm links	50 mm posterior	0 mm	50 mm
Werkzeuge > Linien > transkondyläre Achse	11.4 mm	4.3 mm	0 mm	12.2 mm	12.2 mm links	0.2 mm anterior	0 mm	12.2 mm
Werkzeuge > Linien > Tibiaachse	2.1 mm	12 mm	21 mm	24.3 mm	6.3 mm rechts	6 mm anterior	22.7 mm superior	24.3 mm
Werkzeuge > Linien > Talusachse proj. auf Ebene Tibia axial	6.3 mm	1.1 mm	0 mm	6.4 mm	5.5 mm rechts	3.2 mm posterior	0.7 mm inferior	6.4 mm
Werkzeuge > Linien > Senkrechte auf Kondylenachse	1.6 mm	4.2 mm	0.9 mm	4.6 mm	0.1 mm rechts	4.6 mm anterior	0 mm	4.6 mm
Werkzeuge > Linien > Senkrechte auf dist. Tibiavorderkante in Ebene tibia coronar (varus valgus)	0.3 mm	10 mm	18.1 mm	20.7 mm	3.3 mm links	5.7 mm posterior	19.6 mm inferior	20.7 mm
Werkzeuge > Linien > Senkrecht auf prox. Tibiahinterkante in Ebene tibia coronar (varus valgus)	6.2 mm	21.6 mm	36.9 mm	43.2 mm	13.6 mm rechts	10.1 mm anterior	39.7 mm superior	43.2 mm
Werkzeuge > Linien > prox. Tibiahinterkante proj. auf Ebene Tibia axial	8.5 mm	0.7 mm	1.3 mm	8.6 mm	8.2 mm links	2.2 mm anterior	1.7 mm superior	8.6 mm
Werkzeuge > Linien > prox. Tibiahinterkante proj auf Ebene tibia coronar (varus valgus)	10.7 mm	0.6 mm	2.1 mm	10.9 mm	10.1 mm links	2.9 mm anterior	2.7 mm superior	10.9 mm
Werkzeuge > Linien > prox. Tibiahinterkante proj auf Ebene tibia coronar	8.5 mm	0.4 mm	1.7 mm	8.6 mm	8 mm links	2.3 mm anterior	2.2 mm superior	8.6 mm
Werkzeuge > Linien > prox. Tibiahinterkante (varus valgus)	10.8 mm	0 mm	1.8 mm	10.9 mm	10 mm links	3.5 mm anterior	2.5 mm superior	10.9 mm
Werkzeuge > Linien > prox. Tibiahinterkante	8.5 mm	0.4 mm	1.7 mm	8.6 mm	8 mm links	2.3 mm anterior	2.2 mm superior	8.6 mm
Werkzeuge > Linien > prox. femorale Längsachse	1.7 mm	2.7 mm	1.1 mm	3.4 mm	0.6 mm rechts	3.3 mm posterior	0.5 mm superior	3.4 mm
Werkzeuge > Linien > Neue Linie 31	11.3 mm	4.5 mm	0 mm	12.2 mm	12.2 mm links	0 mm	0 mm	12.2 mm
Werkzeuge > Linien > Lot von Femurkopfmittelpunk	2.1 mm	4 mm	0 mm	4.5 mm	3.5 mm rechts	2.9 mm anterior	0.6 mm superior	4.5 mm
Werkzeuge > Linien > Kopfzentrum - Femur Hals Basis (manuell) Linie	4.8 mm	9.8 mm	5.9 mm	12.4 mm	8.1 mm rechts	8.4 mm anterior	4.3 mm inferior	12.4 mm
Werkzeuge > Linien > Kopfzentrum - Femur Hals Basis (durch Ebene) Linie	2.1 mm	4 mm	0 mm	4.5 mm	3.5 mm rechts	2.9 mm anterior	0.6 mm superior	4.5 mm
Werkzeuge > Linien > Kondyle_Femur Hals Basis Prox	11.3 mm	4.5 mm	0 mm	12.2 mm	12.2 mm links	0 mm	0 mm	12.2 mm
Werkzeuge > Linien > Kondyle_AxPro_Kopfzentrum	11.3 mm	4.5 mm	0 mm	12.2 mm	12.2 mm links	0 mm	0 mm	12.2 mm
Werkzeuge > Linien > Kondylenachse proj. auf Ebene Femur coronar	11.4 mm	4.3 mm	0 mm	12.2 mm	12.2 mm rechts	0.2 mm posterior	0 mm	12.2 mm
Werkzeuge > Linien > Kondylenachse	11.4 mm	4.3 mm	0 mm	12.2 mm	12.2 mm rechts	0.2 mm posterior	0 mm	12.2 mm
Werkzeuge > Linien > Kondyle proj. auf Ebene Tibia axial	11.1 mm	2.7 mm	2.7 mm	11.8 mm	11.4 mm rechts	1 mm posterior	2.9 mm inferior	11.8 mm
Werkzeuge > Linien > Femurachse proj. auf Ebene Femur coronar
Werkzeuge > Linien > Femurachse Kopfzentrum	15 mm	37.9 mm	8.3 mm	41.6 mm	0 mm	41.6 mm posterior	0 mm	41.6 mm
Werkzeuge > Linien > Femurachse	15 mm	37.9 mm	8.3 mm	41.6 mm	0 mm	41.6 mm posterior	0 mm	41.6 mm
Werkzeuge > Linien > dist. Tibiavorderkante proj. auf Ebene tibia coronar (varus valgus)	6 mm	0.8 mm	0.3 mm	6.1 mm	5.9 mm links	1.4 mm anterior	0.6 mm superior	6.1 mm
Werkzeuge > Linien > dist. Tibiavorderkante proj. auf Ebene tibia coronar	8.1 mm	0.5 mm	1.5 mm	8.3 mm	7.7 mm links	2.2 mm anterior	2 mm superior	8.3 mm
Werkzeuge > Linien > dist. Tibiavorderkante proj. auf Ebene Tibia axial	8.3 mm	0.2 mm	0.7 mm	8.3 mm	7.6 mm links	3.1 mm anterior	1.3 mm superior	8.3 mm
Werkzeuge > Linien > dist. Tibiavorderkante (varus valgus)	6.3 mm	0.5 mm	0.4 mm	6.3 mm	5.6 mm links	2.8 mm anterior	0.1 mm superior	6.3 mm
Werkzeuge > Linien > dist. Tibiavorderkante	8.3 mm	0.4 mm	1 mm	8.3 mm	7.5 mm links	3.2 mm anterior	1.7 mm superior	8.3 mm
Werkzeuge > Linien > AxPro_Kondyle	11.3 mm	4.5 mm	0 mm	12.2 mm	12.2 mm links	0 mm	0 mm	12.2 mm
Werkzeuge > Winkel > Winkel Schenkelhalsachse Femurachse (mittels Ebene manuell)	68.3 °	173.8 °	125.5 °	127.9 °	114.4 °	164.6 °	128 °	127.9 °
Werkzeuge > Winkel > Winkel Schenkelhalsachse Femurachse (Femur Hals Basis manuell definiert)	82.6 °	160.1 °	132.5 °	132.5 °	92.3 °	151.6 °	136.4 °	132.5 °
Werkzeuge > Winkel > varus valgus Tibia proj.	10.6 °	1.3 °	18 °	9.3 °	9.3 °	1.8 °	23.1 °	9.3 °
Werkzeuge > Winkel > varus valgus Femur proj.	1.2 °	0.1 °	1.1 °	1.1 °	0 °	0 °	1.1 °	1.1 °
Werkzeuge > Winkel > Torsionswinkel proj. auf Ebene Tibia axial	3.7 °	48.7 °	6.5 °	7.4 °	2 °	15.1 °	7.1 °	7.4 °
Werkzeuge > Winkel > Tibiotalare Torsion (TTT) proj.	4.6 °	70.1 °	8 °	9.3 °	2.9 °	11.6 °	8.8 °	9.3 °
Werkzeuge > Winkel > FTR (femorotibial Rotation) proj.	5.1 °	16 °	9 °	10 °	2.6 °	32.9 °	9.8 °	10 °
Werkzeuge > Winkel > Antetorsionswinkel korrigiert	10.3 °	22.8 °	1.9 °	9.7 °	9.7 °	0 °	0 °	9.7 °
Werkzeuge > Winkel > Antetorsionswinkel (über Ebene manuell bestimmt) proj	25.2 °	29.9 °	5.3 °	23.1 °	23.1 °	0 °	0 °	23.1 °
Werkzeuge > Winkel > Antetorsionswinkel (Femur Hals Basis manuell) proj	28.2 °	62.2 °	6 °	27.9 °	27.9 °	180 °	0 °	27.9 °
Werkzeuge > Ebenen > Tibia coronar
Werkzeuge > Ebenen > Tibia axial
Werkzeuge > Ebenen > Femur coronar
Werkzeuge > Ebenen > Femur axial
Werkzeuge > Ebenen > Ebene manuell
Werkzeuge > Polylinien > Punkte auf Kopf
Werkzeuge > Koordinatensysteme > ks tibia prox.
Werkzeuge > Koordinatensysteme > ks femur
Werkzeuge > Koordinatensysteme > ks
Werkzeuge > Koordinatensysteme > Kopie ks femur
Werkzeuge > Variablen > Kopfachsen_tmp	-100
Werkzeuge > Variablen > 300	300
Werkzeuge > Variablen > 50	50
Werkzeuge > Variablen > -50	-50
