# Supplementary material for: 3D Slicer open-source software plug-in for vector-based angle calculation of canine hind limb alignment in computed tomographic images
Source: PLoS One. 2024 Mar 29;19(3):e0283823. doi: 10.1371/journal.pone.0283823 (PMC10980227; doi:10.1371/journal.pone.0283823)
Supplement: S2 Data — (ZIP) [file pone.0283823.s002.zip › 71.csv]

Werkzeuge Name	Datensatzkoordinatensystem X	Datensatzkoordinatensystem Y	Datensatzkoordinatensystem Z	Datensatzkoordinatensystem 3D	Patientenkoordinatensystem X	Patientenkoordinatensystem Y	Patientenkoordinatensystem Z	Patientenkoordinatensystem 3D	Extra Wert X	Extra Wert Y	Extra Wert Z	Extra Wert 3D	Extra Wert Beschreibung
Ansichten > Ergebnisse varus valgus Tibia > varus valgus Tibia proj.	14.1 °	11.3 °	17.4 °	15.6 °	14.1 °	11.3 °	17.4 °	15.6 °
Ansichten > Ergebnisse varus valgus Femur > varus valgus Femur proj.	1.8 °	0.1 °	2.3 °	2.3 °	1.8 °	0.1 °	2.3 °	2.3 °
Ansichten > Ergebnisse Torsionswinkel Tibia > Torsionswinkel proj. auf Ebene Tibia axial	8.2 °	0.7 °	9.2 °	9.8 °	8.2 °	0.7 °	9.2 °	9.8 °
Ansichten > Ergebnisse FTR (femorotibiale Rotation) proj. > FTR (femorotibial Rotation) proj.	6.5 °	0.5 °	7.3 °	7.7 °	6.5 °	0.5 °	7.3 °	7.7 °
Ansichten > Ergebnisse AT-Winkel proj. > Winkel Schenkelhalsachse Femurachse (mittels Ebene manuell)	106.9 °	157.9 °	131.8 °	131.5 °	106.9 °	157.9 °	131.8 °	131.5 °
Ansichten > Ergebnisse AT-Winkel proj. > Winkel Schenkelhalsachse Femurachse (Femur Hals Basis manuell definiert)	104.9 °	149.6 °	131.8 °	128.1 °	104.9 °	149.6 °	131.8 °	128.1 °
Ansichten > Ergebnisse AT-Winkel proj. > Antetorsionswinkel (über Ebene manuell bestimmt) proj	58.9 °	78.6 °	14.1 °	52.2 °	58.9 °	78.6 °	14.1 °	52.2 °
Ansichten > Ergebnisse AT-Winkel proj. > Antetorsionswinkel (Femur Hals Basis manuell) proj	33.3 °	47.9 °	12.1 °	35.2 °	33.3 °	47.9 °	12.1 °	35.2 °
Ansichten > Ergebnis Tibiotalare Torsion (TTT) > Tibiotalare Torsion (TTT) proj.	176.8 °	179.6 °	176.2 °	175.7 °	176.8 °	179.6 °	176.2 °	175.7 °
Ansichten > Eingaben varus valgus Tibia > Tibiaachse proximal	76.7 mm	35.1 mm	76.3 mm		15.2 mm rechts	26.4 mm anterior	6.3 mm superior
Ansichten > Eingaben varus valgus Tibia > Tibiaachse distal	75.8 mm	53.6 mm	102.2 mm		14.3 mm rechts	7.9 mm anterior	19.6 mm inferior
Ansichten > Eingaben varus valgus Tibia > prox. Tibiahinterkante medial (varus valgus)	75.1 mm	21.7 mm	50.5 mm		13.6 mm rechts	39.8 mm anterior	32.1 mm superior
Ansichten > Eingaben varus valgus Tibia > prox. Tibiahinterkante medial	72 mm	27.8 mm	53.3 mm		10.5 mm rechts	33.7 mm anterior	29.3 mm superior
Ansichten > Eingaben varus valgus Tibia > prox. Tibiahinterkante lateral (varus valgus)	66.7 mm	18.3 mm	55.1 mm		5.2 mm rechts	43.2 mm anterior	27.5 mm superior
Ansichten > Eingaben varus valgus Tibia > prox. Tibiahinterkante lateral	67.2 mm	23.8 mm	56.2 mm		5.7 mm rechts	37.7 mm anterior	26.4 mm superior
Ansichten > Eingaben varus valgus Tibia > dist. Tibiavorderkante medial (varus valgus)	78.3 mm	57.7 mm	107.8 mm		16.8 mm rechts	3.8 mm anterior	25.2 mm inferior
Ansichten > Eingaben varus valgus Tibia > dist. Tibiavorderkante medial	81.2 mm	57.4 mm	109.6 mm		19.7 mm rechts	4.1 mm anterior	27 mm inferior
Ansichten > Eingaben varus valgus Tibia > dist. Tibiavorderkante lateral (varus valgus)	72.9 mm	55.8 mm	108.5 mm		11.4 mm rechts	5.7 mm anterior	25.9 mm inferior
Ansichten > Eingaben varus valgus Tibia > dist. Tibiavorderkante lateral	74 mm	52.3 mm	111.7 mm		12.5 mm rechts	9.2 mm anterior	29.1 mm inferior
Ansichten > Eingaben varus valgus Femur > Kondyle medial	71.2 mm	27.7 mm	49.2 mm		9.7 mm rechts	33.8 mm anterior	33.4 mm superior
Ansichten > Eingaben varus valgus Femur > Kondyle lateral	62.9 mm	21.5 mm	51.7 mm		1.4 mm rechts	40 mm anterior	30.9 mm superior
Ansichten > Eingaben varus valgus Femur > Femurachsenpunkt proximal	40.3 mm	51.9 mm	29.6 mm		21.2 mm links	9.6 mm anterior	53 mm superior
Ansichten > Eingaben varus valgus Femur > Femurachsenpunkt distal	49.9 mm	39.6 mm	33.5 mm		11.6 mm links	21.9 mm anterior	49.1 mm superior
Ansichten > Eingaben Tibiotalare Torsion (TTT) > Tibiaachse proximal	76.7 mm	35.1 mm	76.3 mm		15.2 mm rechts	26.4 mm anterior	6.3 mm superior
Ansichten > Eingaben Tibiotalare Torsion (TTT) > Tibiaachse distal	75.8 mm	53.6 mm	102.2 mm		14.3 mm rechts	7.9 mm anterior	19.6 mm inferior
Ansichten > Eingaben Tibiotalare Torsion (TTT) > Talus medial	79.5 mm	57.5 mm	112.7 mm		18 mm rechts	4 mm anterior	30.1 mm inferior
Ansichten > Eingaben Tibiotalare Torsion (TTT) > Talus lateral	74.7 mm	55.3 mm	114.8 mm		13.2 mm rechts	6.2 mm anterior	32.2 mm inferior
Ansichten > Eingaben Tibiotalare Torsion (TTT) > dist. Tibiavorderkante medial	81.2 mm	57.4 mm	109.6 mm		19.7 mm rechts	4.1 mm anterior	27 mm inferior
Ansichten > Eingaben Tibiotalare Torsion (TTT) > dist. Tibiavorderkante lateral	74 mm	52.3 mm	111.7 mm		12.5 mm rechts	9.2 mm anterior	29.1 mm inferior
Ansichten > Eingaben Tibia Torsionswinkel > Tibiaachse proximal	76.7 mm	35.1 mm	76.3 mm		15.2 mm rechts	26.4 mm anterior	6.3 mm superior
Ansichten > Eingaben Tibia Torsionswinkel > Tibiaachse distal	75.8 mm	53.6 mm	102.2 mm		14.3 mm rechts	7.9 mm anterior	19.6 mm inferior
Ansichten > Eingaben Tibia Torsionswinkel > prox. Tibiahinterkante medial	72 mm	27.8 mm	53.3 mm		10.5 mm rechts	33.7 mm anterior	29.3 mm superior
Ansichten > Eingaben Tibia Torsionswinkel > prox. Tibiahinterkante lateral	67.2 mm	23.8 mm	56.2 mm		5.7 mm rechts	37.7 mm anterior	26.4 mm superior
Ansichten > Eingaben Tibia Torsionswinkel > dist. Tibiavorderkante medial	81.2 mm	57.4 mm	109.6 mm		19.7 mm rechts	4.1 mm anterior	27 mm inferior
Ansichten > Eingaben Tibia Torsionswinkel > dist. Tibiavorderkante lateral	74 mm	52.3 mm	111.7 mm		12.5 mm rechts	9.2 mm anterior	29.1 mm inferior
Ansichten > Eingaben FTR (femorotibiale Rotation) proj. > Tibiaachse proximal	76.7 mm	35.1 mm	76.3 mm		15.2 mm rechts	26.4 mm anterior	6.3 mm superior
Ansichten > Eingaben FTR (femorotibiale Rotation) proj. > Tibiaachse distal	75.8 mm	53.6 mm	102.2 mm		14.3 mm rechts	7.9 mm anterior	19.6 mm inferior
Ansichten > Eingaben FTR (femorotibiale Rotation) proj. > prox. Tibiahinterkante medial	72 mm	27.8 mm	53.3 mm		10.5 mm rechts	33.7 mm anterior	29.3 mm superior
Ansichten > Eingaben FTR (femorotibiale Rotation) proj. > prox. Tibiahinterkante lateral	67.2 mm	23.8 mm	56.2 mm		5.7 mm rechts	37.7 mm anterior	26.4 mm superior
Ansichten > Eingaben FTR (femorotibiale Rotation) proj. > Kondyle medial	71.2 mm	27.7 mm	49.2 mm		9.7 mm rechts	33.8 mm anterior	33.4 mm superior
Ansichten > Eingaben FTR (femorotibiale Rotation) proj. > Kondyle lateral	62.9 mm	21.5 mm	51.7 mm		1.4 mm rechts	40 mm anterior	30.9 mm superior
Ansichten > Eingaben AT Winkel proj. > Kondyle medial	71.2 mm	27.7 mm	49.2 mm		9.7 mm rechts	33.8 mm anterior	33.4 mm superior
Ansichten > Eingaben AT Winkel proj. > Kondyle lateral	62.9 mm	21.5 mm	51.7 mm		1.4 mm rechts	40 mm anterior	30.9 mm superior
Ansichten > Eingaben AT Winkel proj. > Femurkopfmittelpunkt	34.9 mm	67.6 mm	17.5 mm		26.6 mm links	6.1 mm posterior	65.1 mm superior
Ansichten > Eingaben AT Winkel proj. > Femurachsenpunkt proximal	40.3 mm	51.9 mm	29.6 mm		21.2 mm links	9.6 mm anterior	53 mm superior
Ansichten > Eingaben AT Winkel proj. > Femurachsenpunkt distal	49.9 mm	39.6 mm	33.5 mm		11.6 mm links	21.9 mm anterior	49.1 mm superior
Ansichten > Eingaben AT Winkel proj. > Femur Hals Basis manuell	33.4 mm	59.6 mm	26 mm		28.1 mm links	1.9 mm anterior	56.6 mm superior
Ansichten > Eingaben AT Winkel proj. > Femur Hals Basis (ermittelt durch Proj. auf Ebene manuell)	34.1 mm	63.4 mm	20.6 mm		27.4 mm links	1.9 mm posterior	62 mm superior
Ansichten > Eingaben AT Winkel proj. > Lot von Femurkopfmittelpunk	0.8 mm	4.2 mm	3.1 mm	5.3 mm	0.8 mm links	4.2 mm anterior	3.1 mm inferior	5.3 mm
Ansichten > Eingaben AT Winkel proj. > Ebene manuell
Ansichten > Eingaben AT Winkel proj. > Punkte auf Kopf
Ansichten > Ansicht Werkzeuge varus valgus Tibia > tmp zur Definition der Senkrechten auf tibia vk und hk	76.3 mm	44.3 mm	89.2 mm		14.8 mm rechts	17.2 mm anterior	6.6 mm inferior
Ansichten > Ansicht Werkzeuge varus valgus Tibia > tmp proj. auf Ebene tibia coronar	76.3 mm	44.3 mm	89.2 mm		14.8 mm rechts	17.2 mm anterior	6.6 mm inferior
Ansichten > Ansicht Werkzeuge varus valgus Tibia > Tibiaachse proximal	76.7 mm	35.1 mm	76.3 mm		15.2 mm rechts	26.4 mm anterior	6.3 mm superior
Ansichten > Ansicht Werkzeuge varus valgus Tibia > Tibiaachse distal	75.8 mm	53.6 mm	102.2 mm		14.3 mm rechts	7.9 mm anterior	19.6 mm inferior
Ansichten > Ansicht Werkzeuge varus valgus Tibia > prox. Tibiahinterkante medial proj. auf Ebene tibia coronar (varus valgus)	78.5 mm	19.1 mm	52.5 mm		17 mm rechts	42.4 mm anterior	30.1 mm superior
Ansichten > Ansicht Werkzeuge varus valgus Tibia > prox. Tibiahinterkante medial (varus valgus)	75.1 mm	21.7 mm	50.5 mm		13.6 mm rechts	39.8 mm anterior	32.1 mm superior
Ansichten > Ansicht Werkzeuge varus valgus Tibia > prox. Tibiahinterkante lateral proj. auf Ebene tibia coronar (varus valgus)	71.6 mm	14.5 mm	58 mm		10.1 mm rechts	47 mm anterior	24.6 mm superior
Ansichten > Ansicht Werkzeuge varus valgus Tibia > prox. Tibiahinterkante lateral (varus valgus)	66.7 mm	18.3 mm	55.1 mm		5.2 mm rechts	43.2 mm anterior	27.5 mm superior
Ansichten > Ansicht Werkzeuge varus valgus Tibia > Ende der Verlängerung Senkrechte auf tibia vk (varus valgus)	80.2 mm	17.4 mm	47.3 mm		18.7 mm rechts	44.1 mm anterior	35.3 mm superior
Ansichten > Ansicht Werkzeuge varus valgus Tibia > Ende der Senkrechte auf tibia hk (varus valgus)	71.5 mm	14.4 mm	58.1 mm		10 mm rechts	47.1 mm anterior	24.5 mm superior
Ansichten > Ansicht Werkzeuge varus valgus Tibia > dist. Tibiavorderkante medial proj. auf Ebene tibia coronar (varus valgus)	76.9 mm	58.8 mm	107 mm		15.4 mm rechts	2.7 mm anterior	24.4 mm inferior
Ansichten > Ansicht Werkzeuge varus valgus Tibia > dist. Tibiavorderkante medial (varus valgus)	78.3 mm	57.7 mm	107.8 mm		16.8 mm rechts	3.8 mm anterior	25.2 mm inferior
Ansichten > Ansicht Werkzeuge varus valgus Tibia > dist. Tibiavorderkante lateral proj. auf Ebene tibia coronar (varus valgus)	73.3 mm	55.4 mm	108.8 mm		11.8 mm rechts	6.1 mm anterior	26.2 mm inferior
Ansichten > Ansicht Werkzeuge varus valgus Tibia > dist. Tibiavorderkante lateral (varus valgus)	72.9 mm	55.8 mm	108.5 mm		11.4 mm rechts	5.7 mm anterior	25.9 mm inferior
Ansichten > Ansicht Werkzeuge varus valgus Tibia > Verlängerung Senkrechte auf tibia vk (varus valgus)	4 mm	26.9 mm	42 mm	50 mm	4 mm rechts	26.9 mm anterior	42 mm superior	50 mm
Ansichten > Ansicht Werkzeuge varus valgus Tibia > Tibiaachse	1 mm	18.5 mm	25.9 mm	31.9 mm	1 mm rechts	18.5 mm anterior	25.9 mm superior	31.9 mm
Ansichten > Ansicht Werkzeuge varus valgus Tibia > Senkrechte auf dist. Tibiavorderkante in Ebene tibia coronar (varus valgus)	1.8 mm	12.1 mm	19 mm	22.6 mm	1.8 mm links	12.1 mm posterior	19 mm inferior	22.6 mm
Ansichten > Ansicht Werkzeuge varus valgus Tibia > Senkrecht auf prox. Tibiahinterkante in Ebene tibia coronar (varus valgus)	4.7 mm	29.9 mm	31.1 mm	43.5 mm	4.7 mm links	29.9 mm anterior	31.1 mm superior	43.5 mm
Ansichten > Ansicht Werkzeuge varus valgus Tibia > prox. Tibiahinterkante proj auf Ebene tibia coronar (varus valgus)	6.8 mm	4.7 mm	5.5 mm	9.9 mm	6.8 mm rechts	4.7 mm posterior	5.5 mm superior	9.9 mm
Ansichten > Ansicht Werkzeuge varus valgus Tibia > prox. Tibiahinterkante (varus valgus)	8.4 mm	3.5 mm	4.6 mm	10.2 mm	8.4 mm rechts	3.5 mm posterior	4.6 mm superior	10.2 mm
Ansichten > Ansicht Werkzeuge varus valgus Tibia > dist. Tibiavorderkante proj. auf Ebene tibia coronar (varus valgus)	3.6 mm	3.3 mm	1.8 mm	5.2 mm	3.6 mm rechts	3.3 mm posterior	1.8 mm superior	5.2 mm
Ansichten > Ansicht Werkzeuge varus valgus Tibia > dist. Tibiavorderkante (varus valgus)	5.5 mm	1.9 mm	0.7 mm	5.8 mm	5.5 mm rechts	1.9 mm posterior	0.7 mm superior	5.8 mm
Ansichten > Ansicht Werkzeuge varus valgus Tibia > varus valgus Tibia proj.	14.1 °	11.3 °	17.4 °	15.6 °	14.1 °	11.3 °	17.4 °	15.6 °
Ansichten > Ansicht Werkzeuge varus valgus Tibia > Tibia coronar
Ansichten > Ansicht Werkzeuge varus valgus Tibia > ks tibia prox.
Ansichten > Ansicht Werkzeuge varus valgus Femur > Kondyle medial proj. auf Ebene Femur coronar	70.7 mm	23.9 mm	38.2 mm		9.2 mm rechts	37.6 mm anterior	44.4 mm superior
Ansichten > Ansicht Werkzeuge varus valgus Femur > Kondyle medial	71.2 mm	27.7 mm	49.2 mm		9.7 mm rechts	33.8 mm anterior	33.4 mm superior
Ansichten > Ansicht Werkzeuge varus valgus Femur > Kondyle lateral proj auf Ebene Femur coronar	62.5 mm	17.6 mm	40.7 mm		1 mm rechts	43.9 mm anterior	41.9 mm superior
Ansichten > Ansicht Werkzeuge varus valgus Femur > Kondyle lateral	62.9 mm	21.5 mm	51.7 mm		1.4 mm rechts	40 mm anterior	30.9 mm superior
Ansichten > Ansicht Werkzeuge varus valgus Femur > Femurachsenpunkt proximal	40.3 mm	51.9 mm	29.6 mm		21.2 mm links	9.6 mm anterior	53 mm superior
Ansichten > Ansicht Werkzeuge varus valgus Femur > Femurachsenpunkt distal	49.9 mm	39.6 mm	33.5 mm		11.6 mm links	21.9 mm anterior	49.1 mm superior
Ansichten > Ansicht Werkzeuge varus valgus Femur > Femur prox. proj. auf Ebene Femur coronar	40.3 mm	51.9 mm	29.6 mm		21.2 mm links	9.6 mm anterior	53 mm superior
Ansichten > Ansicht Werkzeuge varus valgus Femur > Endpunkt Verlängerung der Senkrechten auf Kondylenachse	18.3 mm	76.6 mm	21.8 mm		43.2 mm links	15.1 mm posterior	60.8 mm superior
Ansichten > Ansicht Werkzeuge varus valgus Femur > Endpunkt Senkrechte auf Kondylenachse	66.3 mm	20.5 mm	39.5 mm		4.8 mm rechts	41 mm anterior	43.1 mm superior
Ansichten > Ansicht Werkzeuge varus valgus Femur > Verlängerung der Senkrechten auf Kondylenachse	31.6 mm	37 mm	11.7 mm	50 mm	31.6 mm links	37 mm posterior	11.7 mm superior	50 mm
Ansichten > Ansicht Werkzeuge varus valgus Femur > Senkrechte auf Kondylenachse	16.4 mm	19.2 mm	6 mm	25.9 mm	16.4 mm rechts	19.2 mm anterior	6 mm inferior	25.9 mm
Ansichten > Ansicht Werkzeuge varus valgus Femur > Kondylenachse proj. auf Ebene Femur coronar	8.2 mm	6.2 mm	2.5 mm	10.6 mm	8.2 mm links	6.2 mm anterior	2.5 mm inferior	10.6 mm
Ansichten > Ansicht Werkzeuge varus valgus Femur > Kondylenachse	8.2 mm	6.2 mm	2.5 mm	10.6 mm	8.2 mm links	6.2 mm anterior	2.5 mm inferior	10.6 mm
Ansichten > Ansicht Werkzeuge varus valgus Femur > Femurachse proj. auf Ebene Femur coronar
Ansichten > Ansicht Werkzeuge varus valgus Femur > Femurachse	9.6 mm	12.3 mm	3.9 mm	16.1 mm	9.6 mm links	12.3 mm posterior	3.9 mm superior	16.1 mm
Ansichten > Ansicht Werkzeuge varus valgus Femur > varus valgus Femur proj.	1.8 °	0.1 °	2.3 °	2.3 °	1.8 °	0.1 °	2.3 °	2.3 °
Ansichten > Ansicht Werkzeuge varus valgus Femur > Femur coronar
Ansichten > Ansicht Werkzeuge varus valgus Femur > ks femur
Ansichten > Ansicht Werkzeuge Torsionswinkel Tibia > Tibiaachse proximal	76.7 mm	35.1 mm	76.3 mm		15.2 mm rechts	26.4 mm anterior	6.3 mm superior
Ansichten > Ansicht Werkzeuge Torsionswinkel Tibia > Tibiaachse distal	75.8 mm	53.6 mm	102.2 mm		14.3 mm rechts	7.9 mm anterior	19.6 mm inferior
Ansichten > Ansicht Werkzeuge Torsionswinkel Tibia > prox. Tibiahinterkante medial proj. auf Ebene Tibia axial	70.3 mm	59.5 mm	97.7 mm		8.8 mm rechts	2 mm anterior	15.1 mm inferior
Ansichten > Ansicht Werkzeuge Torsionswinkel Tibia > prox. Tibiahinterkante medial	72 mm	27.8 mm	53.3 mm		10.5 mm rechts	33.7 mm anterior	29.3 mm superior
Ansichten > Ansicht Werkzeuge Torsionswinkel Tibia > prox. Tibiahinterkante lateral proj. auf Ebene Tibia axial	65.6 mm	55.4 mm	100.5 mm		4.1 mm rechts	6.1 mm anterior	17.9 mm inferior
Ansichten > Ansicht Werkzeuge Torsionswinkel Tibia > prox. Tibiahinterkante lateral	67.2 mm	23.8 mm	56.2 mm		5.7 mm rechts	37.7 mm anterior	26.4 mm superior
Ansichten > Ansicht Werkzeuge Torsionswinkel Tibia > dist. Tibiavorderkante medial proj. auf Ebene Tibia axial	81.5 mm	52.7 mm	103 mm		20 mm rechts	8.8 mm anterior	20.4 mm inferior
Ansichten > Ansicht Werkzeuge Torsionswinkel Tibia > dist. Tibiavorderkante medial	81.2 mm	57.4 mm	109.6 mm		19.7 mm rechts	4.1 mm anterior	27 mm inferior
Ansichten > Ansicht Werkzeuge Torsionswinkel Tibia > dist. Tibiavorderkante lateral proj. auf Ebene Tibia axial	74.2 mm	48.2 mm	106 mm		12.7 mm rechts	13.3 mm anterior	23.4 mm inferior
Ansichten > Ansicht Werkzeuge Torsionswinkel Tibia > dist. Tibiavorderkante lateral	74 mm	52.3 mm	111.7 mm		12.5 mm rechts	9.2 mm anterior	29.1 mm inferior
Ansichten > Ansicht Werkzeuge Torsionswinkel Tibia > prox. Tibiahinterkante proj. auf Ebene Tibia axial	4.8 mm	4.1 mm	2.7 mm	6.8 mm	4.8 mm rechts	4.1 mm posterior	2.7 mm superior	6.8 mm
Ansichten > Ansicht Werkzeuge Torsionswinkel Tibia > prox. Tibiahinterkante	4.8 mm	4 mm	2.9 mm	6.9 mm	4.8 mm rechts	4 mm posterior	2.9 mm superior	6.9 mm
Ansichten > Ansicht Werkzeuge Torsionswinkel Tibia > dist. Tibiavorderkante proj. auf Ebene Tibia axial	7.3 mm	4.5 mm	2.9 mm	9 mm	7.3 mm rechts	4.5 mm posterior	2.9 mm superior	9 mm
Ansichten > Ansicht Werkzeuge Torsionswinkel Tibia > dist. Tibiavorderkante	7.2 mm	5.1 mm	2.1 mm	9.1 mm	7.2 mm rechts	5.1 mm posterior	2.1 mm superior	9.1 mm
Ansichten > Ansicht Werkzeuge Torsionswinkel Tibia > Torsionswinkel proj. auf Ebene Tibia axial	8.2 °	0.7 °	9.2 °	9.8 °	8.2 °	0.7 °	9.2 °	9.8 °
Ansichten > Ansicht Werkzeuge Torsionswinkel Tibia > Tibia axial
Ansichten > Ansicht Werkzeuge Torsionswinkel Tibia > ks tibia prox.
Ansichten > Ansicht Werkzeuge Tibiotalare Torsion (TTT) > Tibiaachse proximal	76.7 mm	35.1 mm	76.3 mm		15.2 mm rechts	26.4 mm anterior	6.3 mm superior
Ansichten > Ansicht Werkzeuge Tibiotalare Torsion (TTT) > Tibiaachse distal	75.8 mm	53.6 mm	102.2 mm		14.3 mm rechts	7.9 mm anterior	19.6 mm inferior
Ansichten > Ansicht Werkzeuge Tibiotalare Torsion (TTT) > Talus medial proj. auf Ebene Tibia axial	79.8 mm	51.3 mm	104 mm		18.3 mm rechts	10.2 mm anterior	21.4 mm inferior
Ansichten > Ansicht Werkzeuge Tibiotalare Torsion (TTT) > Talus medial	79.5 mm	57.5 mm	112.7 mm		18 mm rechts	4 mm anterior	30.1 mm inferior
Ansichten > Ansicht Werkzeuge Tibiotalare Torsion (TTT) > Talus lateral proj. auf Ebene Tibia axial	75 mm	48.7 mm	105.6 mm		13.5 mm rechts	12.8 mm anterior	23 mm inferior
Ansichten > Ansicht Werkzeuge Tibiotalare Torsion (TTT) > Talus lateral	74.7 mm	55.3 mm	114.8 mm		13.2 mm rechts	6.2 mm anterior	32.2 mm inferior
Ansichten > Ansicht Werkzeuge Tibiotalare Torsion (TTT) > dist. Tibiavorderkante medial proj. auf Ebene Tibia axial	81.5 mm	52.7 mm	103 mm		20 mm rechts	8.8 mm anterior	20.4 mm inferior
Ansichten > Ansicht Werkzeuge Tibiotalare Torsion (TTT) > dist. Tibiavorderkante medial	81.2 mm	57.4 mm	109.6 mm		19.7 mm rechts	4.1 mm anterior	27 mm inferior
Ansichten > Ansicht Werkzeuge Tibiotalare Torsion (TTT) > dist. Tibiavorderkante lateral proj. auf Ebene Tibia axial	74.2 mm	48.2 mm	106 mm		12.7 mm rechts	13.3 mm anterior	23.4 mm inferior
Ansichten > Ansicht Werkzeuge Tibiotalare Torsion (TTT) > dist. Tibiavorderkante lateral	74 mm	52.3 mm	111.7 mm		12.5 mm rechts	9.2 mm anterior	29.1 mm inferior
Ansichten > Ansicht Werkzeuge Tibiotalare Torsion (TTT) > Talusachse proj. auf Ebene Tibia axial	4.8 mm	2.5 mm	1.6 mm	5.7 mm	4.8 mm links	2.5 mm anterior	1.6 mm inferior	5.7 mm
Ansichten > Ansicht Werkzeuge Tibiotalare Torsion (TTT) > dist. Tibiavorderkante proj. auf Ebene Tibia axial	7.3 mm	4.5 mm	2.9 mm	9 mm	7.3 mm rechts	4.5 mm posterior	2.9 mm superior	9 mm
Ansichten > Ansicht Werkzeuge Tibiotalare Torsion (TTT) > Tibiotalare Torsion (TTT) proj.	176.8 °	179.6 °	176.2 °	175.7 °	176.8 °	179.6 °	176.2 °	175.7 °
Ansichten > Ansicht Werkzeuge Tibiotalare Torsion (TTT) > Tibia axial
Ansichten > Ansicht Werkzeuge Tibiotalare Torsion (TTT) > ks tibia prox.
Ansichten > Ansicht Werkzeuge FTR > prox. Tibiahinterkante medial proj. auf Ebene Tibia axial	70.3 mm	59.5 mm	97.7 mm		8.8 mm rechts	2 mm anterior	15.1 mm inferior
Ansichten > Ansicht Werkzeuge FTR > prox. Tibiahinterkante medial	72 mm	27.8 mm	53.3 mm		10.5 mm rechts	33.7 mm anterior	29.3 mm superior
Ansichten > Ansicht Werkzeuge FTR > prox. Tibiahinterkante lateral proj. auf Ebene Tibia axial	65.6 mm	55.4 mm	100.5 mm		4.1 mm rechts	6.1 mm anterior	17.9 mm inferior
Ansichten > Ansicht Werkzeuge FTR > prox. Tibiahinterkante lateral	67.2 mm	23.8 mm	56.2 mm		5.7 mm rechts	37.7 mm anterior	26.4 mm superior
Ansichten > Ansicht Werkzeuge FTR > Kondyle medial proj. auf Ebene Tibia axial	69.4 mm	61.4 mm	96.4 mm		7.9 mm rechts	0.1 mm anterior	13.8 mm inferior
Ansichten > Ansicht Werkzeuge FTR > Kondyle medial	71.2 mm	27.7 mm	49.2 mm		9.7 mm rechts	33.8 mm anterior	33.4 mm superior
Ansichten > Ansicht Werkzeuge FTR > Kondyle lateral proj auf Ebene Tibia axial	61.1 mm	56 mm	100 mm		0.4 mm links	5.5 mm anterior	17.4 mm inferior
Ansichten > Ansicht Werkzeuge FTR > Kondyle lateral	62.9 mm	21.5 mm	51.7 mm		1.4 mm rechts	40 mm anterior	30.9 mm superior
Ansichten > Ansicht Werkzeuge FTR > prox. Tibiahinterkante proj. auf Ebene Tibia axial	4.8 mm	4.1 mm	2.7 mm	6.8 mm	4.8 mm rechts	4.1 mm posterior	2.7 mm superior	6.8 mm
Ansichten > Ansicht Werkzeuge FTR > prox. Tibiahinterkante	4.8 mm	4 mm	2.9 mm	6.9 mm	4.8 mm rechts	4 mm posterior	2.9 mm superior	6.9 mm
Ansichten > Ansicht Werkzeuge FTR > Kondylenachse	8.2 mm	6.2 mm	2.5 mm	10.6 mm	8.2 mm links	6.2 mm anterior	2.5 mm inferior	10.6 mm
Ansichten > Ansicht Werkzeuge FTR > Kondyle proj. auf Ebene Tibia axial	8.3 mm	5.5 mm	3.6 mm	10.6 mm	8.3 mm links	5.5 mm anterior	3.6 mm inferior	10.6 mm
Ansichten > Ansicht Werkzeuge FTR > FTR (femorotibial Rotation) proj.	6.5 °	0.5 °	7.3 °	7.7 °	6.5 °	0.5 °	7.3 °	7.7 °
Ansichten > Ansicht Werkzeuge FTR > Tibia axial
Ansichten > Ansicht Werkzeuge FTR > ks tibia prox.
Ansichten > Ansicht Werkzeuge AT-Winkel (best. mittels Ebene) > TMP B	51.4 mm	58.1 mm	21.7 mm		10.1 mm links	3.4 mm anterior	60.9 mm superior
Ansichten > Ansicht Werkzeuge AT-Winkel (best. mittels Ebene) > tmp A	48.4 mm	57.2 mm	26.2 mm		13.1 mm links	4.3 mm anterior	56.4 mm superior
Ansichten > Ansicht Werkzeuge AT-Winkel (best. mittels Ebene) > TMP6	54.3 mm	59.6 mm	19.4 mm		7.2 mm links	1.9 mm anterior	63.2 mm superior
Ansichten > Ansicht Werkzeuge AT-Winkel (best. mittels Ebene) > TMP5	25.3 mm	79.8 mm	13.6 mm		36.2 mm links	18.3 mm posterior	69 mm superior
Ansichten > Ansicht Werkzeuge AT-Winkel (best. mittels Ebene) > Kondyle medial	71.2 mm	27.7 mm	49.2 mm		9.7 mm rechts	33.8 mm anterior	33.4 mm superior
Ansichten > Ansicht Werkzeuge AT-Winkel (best. mittels Ebene) > Kondyle lateral	62.9 mm	21.5 mm	51.7 mm		1.4 mm rechts	40 mm anterior	30.9 mm superior
Ansichten > Ansicht Werkzeuge AT-Winkel (best. mittels Ebene) > Femurkopfmittelpunkt	34.9 mm	67.6 mm	17.5 mm		26.6 mm links	6.1 mm posterior	65.1 mm superior
Ansichten > Ansicht Werkzeuge AT-Winkel (best. mittels Ebene) > Femurachsenpunkt proximal	40.3 mm	51.9 mm	29.6 mm		21.2 mm links	9.6 mm anterior	53 mm superior
Ansichten > Ansicht Werkzeuge AT-Winkel (best. mittels Ebene) > Femurachsenpunkt distal	49.9 mm	39.6 mm	33.5 mm		11.6 mm links	21.9 mm anterior	49.1 mm superior
Ansichten > Ansicht Werkzeuge AT-Winkel (best. mittels Ebene) > Femur Hals Basis manuell Pro	39.9 mm	51.3 mm	28.6 mm		21.6 mm links	10.2 mm anterior	54 mm superior
Ansichten > Ansicht Werkzeuge AT-Winkel (best. mittels Ebene) > Femur Hals Basis manuell	33.4 mm	59.6 mm	26 mm		28.1 mm links	1.9 mm anterior	56.6 mm superior
Ansichten > Ansicht Werkzeuge AT-Winkel (best. mittels Ebene) > Femur Hals Basis (ermittelt durch Proj. auf Ebene manuell)	34.1 mm	63.4 mm	20.6 mm		27.4 mm links	1.9 mm posterior	62 mm superior
Ansichten > Ansicht Werkzeuge AT-Winkel (best. mittels Ebene) > Femur Hals Basis (Ebene) proj. auf Ebene Femur axial	42.9 mm	52.2 mm	24.1 mm		18.6 mm links	9.3 mm anterior	58.5 mm superior
Ansichten > Ansicht Werkzeuge AT-Winkel (best. mittels Ebene) > AxPro_Kopfszentrum	45.8 mm	53.7 mm	21.9 mm		15.7 mm links	7.8 mm anterior	60.7 mm superior
Ansichten > Ansicht Werkzeuge AT-Winkel (best. mittels Ebene) > AxPro_Kondyle medial	46.2 mm	59.5 mm	39.1 mm		15.3 mm links	2 mm anterior	43.5 mm superior
Ansichten > Ansicht Werkzeuge AT-Winkel (best. mittels Ebene) > AxPro_Kondyle lateral	37.7 mm	53.6 mm	41.5 mm		23.8 mm links	7.9 mm anterior	41.1 mm superior
Ansichten > Ansicht Werkzeuge AT-Winkel (best. mittels Ebene) > Neue Linie 31	8.5 mm	5.9 mm	2.4 mm	10.6 mm	8.5 mm rechts	5.9 mm posterior	2.4 mm superior	10.6 mm
Ansichten > Ansicht Werkzeuge AT-Winkel (best. mittels Ebene) > Kopfzentrum - Femur Hals Basis (manuell) Linie	1.5 mm	8 mm	8.5 mm	11.8 mm	1.5 mm links	8 mm anterior	8.5 mm inferior	11.8 mm
Ansichten > Ansicht Werkzeuge AT-Winkel (best. mittels Ebene) > Kopfzentrum - Femur Hals Basis (durch Ebene) Linie	0.8 mm	4.2 mm	3.1 mm	5.3 mm	0.8 mm links	4.2 mm anterior	3.1 mm inferior	5.3 mm
Ansichten > Ansicht Werkzeuge AT-Winkel (best. mittels Ebene) > Kondyle_Femur Hals Basis Prox	8.5 mm	5.9 mm	2.4 mm	10.6 mm	8.5 mm rechts	5.9 mm posterior	2.4 mm superior	10.6 mm
Ansichten > Ansicht Werkzeuge AT-Winkel (best. mittels Ebene) > Kondyle_AxPro_Kopfzentrum	8.5 mm	5.9 mm	2.4 mm	10.6 mm	8.5 mm rechts	5.9 mm posterior	2.4 mm superior	10.6 mm
Ansichten > Ansicht Werkzeuge AT-Winkel (best. mittels Ebene) > Femurachse Kopfzentrum	9.6 mm	12.3 mm	3.9 mm	16.1 mm	9.6 mm links	12.3 mm posterior	3.9 mm superior	16.1 mm
Ansichten > Ansicht Werkzeuge AT-Winkel (best. mittels Ebene) > Femurachse	9.6 mm	12.3 mm	3.9 mm	16.1 mm	9.6 mm links	12.3 mm posterior	3.9 mm superior	16.1 mm
Ansichten > Ansicht Werkzeuge AT-Winkel (best. mittels Ebene) > AxPro_Kondyle	8.5 mm	5.9 mm	2.4 mm	10.6 mm	8.5 mm rechts	5.9 mm posterior	2.4 mm superior	10.6 mm
Ansichten > Ansicht Werkzeuge AT-Winkel (best. mittels Ebene) > Winkel Schenkelhalsachse Femurachse (mittels Ebene manuell)	106.9 °	157.9 °	131.8 °	131.5 °	106.9 °	157.9 °	131.8 °	131.5 °
Ansichten > Ansicht Werkzeuge AT-Winkel (best. mittels Ebene) > Winkel Schenkelhalsachse Femurachse (Femur Hals Basis manuell definiert)	104.9 °	149.6 °	131.8 °	128.1 °	104.9 °	149.6 °	131.8 °	128.1 °
Ansichten > Ansicht Werkzeuge AT-Winkel (best. mittels Ebene) > Antetorsionswinkel korrigiert	22.6 °	33.9 °	6.7 °	22.7 °	22.6 °	33.9 °	6.7 °	22.7 °
Ansichten > Ansicht Werkzeuge AT-Winkel (best. mittels Ebene) > Antetorsionswinkel (über Ebene manuell bestimmt) proj	58.9 °	78.6 °	14.1 °	52.2 °	58.9 °	78.6 °	14.1 °	52.2 °
Ansichten > Ansicht Werkzeuge AT-Winkel (best. mittels Ebene) > Antetorsionswinkel (Femur Hals Basis manuell) proj	33.3 °	47.9 °	12.1 °	35.2 °	33.3 °	47.9 °	12.1 °	35.2 °
Ansichten > Ansicht Werkzeuge AT-Winkel (best. mittels Ebene) > Femur axial
Ansichten > Ansicht Werkzeuge AT-Winkel (best. mittels Ebene) > Ebene manuell
Ansichten > Ansicht Werkzeuge AT-Winkel (best. mittels Ebene) > ks femur
Ansichten > Ansicht Werkzeuge AT-Winkel (best. mittels Ebene) > Kopie ks femur
Ansichten > Ansicht Werkzeuge AT-Winkel (best. mittels Ebene) > Punkte auf Kopf
Werkzeuge > Punkte > tmp zur Definition der Senkrechten auf tibia vk und hk	76.3 mm	44.3 mm	89.2 mm		14.8 mm rechts	17.2 mm anterior	6.6 mm inferior
Werkzeuge > Punkte > tmp proj. auf Ebene tibia coronar	76.3 mm	44.3 mm	89.2 mm		14.8 mm rechts	17.2 mm anterior	6.6 mm inferior
Werkzeuge > Punkte > TMP B	51.4 mm	58.1 mm	21.7 mm		10.1 mm links	3.4 mm anterior	60.9 mm superior
Werkzeuge > Punkte > tmp A	48.4 mm	57.2 mm	26.2 mm		13.1 mm links	4.3 mm anterior	56.4 mm superior
Werkzeuge > Punkte > TMP6	54.3 mm	59.6 mm	19.4 mm		7.2 mm links	1.9 mm anterior	63.2 mm superior
Werkzeuge > Punkte > TMP5	25.3 mm	79.8 mm	13.6 mm		36.2 mm links	18.3 mm posterior	69 mm superior
Werkzeuge > Punkte > Tibiaachse proximal	76.7 mm	35.1 mm	76.3 mm		15.2 mm rechts	26.4 mm anterior	6.3 mm superior
Werkzeuge > Punkte > Tibiaachse distal	75.8 mm	53.6 mm	102.2 mm		14.3 mm rechts	7.9 mm anterior	19.6 mm inferior
Werkzeuge > Punkte > Talus medial proj. auf Ebene Tibia axial	79.8 mm	51.3 mm	104 mm		18.3 mm rechts	10.2 mm anterior	21.4 mm inferior
Werkzeuge > Punkte > Talus medial	79.5 mm	57.5 mm	112.7 mm		18 mm rechts	4 mm anterior	30.1 mm inferior
Werkzeuge > Punkte > Talus lateral proj. auf Ebene Tibia axial	75 mm	48.7 mm	105.6 mm		13.5 mm rechts	12.8 mm anterior	23 mm inferior
Werkzeuge > Punkte > Talus lateral	74.7 mm	55.3 mm	114.8 mm		13.2 mm rechts	6.2 mm anterior	32.2 mm inferior
Werkzeuge > Punkte > prox. Tibiahinterkante medial proj. auf Ebene tibia coronar (varus valgus)	78.5 mm	19.1 mm	52.5 mm		17 mm rechts	42.4 mm anterior	30.1 mm superior
Werkzeuge > Punkte > prox. Tibiahinterkante medial proj. auf Ebene tibia coronar	78.5 mm	22.8 mm	57.1 mm		17 mm rechts	38.7 mm anterior	25.5 mm superior
Werkzeuge > Punkte > prox. Tibiahinterkante medial proj. auf Ebene Tibia axial	70.3 mm	59.5 mm	97.7 mm		8.8 mm rechts	2 mm anterior	15.1 mm inferior
Werkzeuge > Punkte > prox. Tibiahinterkante medial (varus valgus)	75.1 mm	21.7 mm	50.5 mm		13.6 mm rechts	39.8 mm anterior	32.1 mm superior
Werkzeuge > Punkte > prox. Tibiahinterkante medial	72 mm	27.8 mm	53.3 mm		10.5 mm rechts	33.7 mm anterior	29.3 mm superior
Werkzeuge > Punkte > prox. Tibiahinterkante lateral proj. auf Ebene tibia coronar (varus valgus)	71.6 mm	14.5 mm	58 mm		10.1 mm rechts	47 mm anterior	24.6 mm superior
Werkzeuge > Punkte > prox. Tibiahinterkante lateral proj. auf Ebene tibia coronar	73.8 mm	18.8 mm	60 mm		12.3 mm rechts	42.7 mm anterior	22.6 mm superior
Werkzeuge > Punkte > prox. Tibiahinterkante lateral proj. auf Ebene Tibia axial	65.6 mm	55.4 mm	100.5 mm		4.1 mm rechts	6.1 mm anterior	17.9 mm inferior
Werkzeuge > Punkte > prox. Tibiahinterkante lateral (varus valgus)	66.7 mm	18.3 mm	55.1 mm		5.2 mm rechts	43.2 mm anterior	27.5 mm superior
Werkzeuge > Punkte > prox. Tibiahinterkante lateral	67.2 mm	23.8 mm	56.2 mm		5.7 mm rechts	37.7 mm anterior	26.4 mm superior
Werkzeuge > Punkte > Kondyle medial proj. auf Ebene Tibia axial	69.4 mm	61.4 mm	96.4 mm		7.9 mm rechts	0.1 mm anterior	13.8 mm inferior
Werkzeuge > Punkte > Kondyle medial proj. auf Ebene Femur coronar	70.7 mm	23.9 mm	38.2 mm		9.2 mm rechts	37.6 mm anterior	44.4 mm superior
Werkzeuge > Punkte > Kondyle medial	71.2 mm	27.7 mm	49.2 mm		9.7 mm rechts	33.8 mm anterior	33.4 mm superior
Werkzeuge > Punkte > Kondyle lateral proj auf Ebene Tibia axial	61.1 mm	56 mm	100 mm		0.4 mm links	5.5 mm anterior	17.4 mm inferior
Werkzeuge > Punkte > Kondyle lateral proj auf Ebene Femur coronar	62.5 mm	17.6 mm	40.7 mm		1 mm rechts	43.9 mm anterior	41.9 mm superior
Werkzeuge > Punkte > Kondyle lateral	62.9 mm	21.5 mm	51.7 mm		1.4 mm rechts	40 mm anterior	30.9 mm superior
Werkzeuge > Punkte > Femurkopfmittelpunkt	34.9 mm	67.6 mm	17.5 mm		26.6 mm links	6.1 mm posterior	65.1 mm superior
Werkzeuge > Punkte > Femurachsenpunkt proximal	40.3 mm	51.9 mm	29.6 mm		21.2 mm links	9.6 mm anterior	53 mm superior
Werkzeuge > Punkte > Femurachsenpunkt distal	49.9 mm	39.6 mm	33.5 mm		11.6 mm links	21.9 mm anterior	49.1 mm superior
Werkzeuge > Punkte > Femur prox. proj. auf Ebene Femur coronar	40.3 mm	51.9 mm	29.6 mm		21.2 mm links	9.6 mm anterior	53 mm superior
Werkzeuge > Punkte > Femur Hals Basis proj. auf Ebene Femur coronar	34.3 mm	65 mm	25.3 mm		27.2 mm links	3.5 mm posterior	57.3 mm superior
Werkzeuge > Punkte > Femur Hals Basis manuell Pro	39.9 mm	51.3 mm	28.6 mm		21.6 mm links	10.2 mm anterior	54 mm superior
Werkzeuge > Punkte > Femur Hals Basis manuell	33.4 mm	59.6 mm	26 mm		28.1 mm links	1.9 mm anterior	56.6 mm superior
Werkzeuge > Punkte > Femur Hals Basis (ermittelt durch Proj. auf Ebene manuell)	34.1 mm	63.4 mm	20.6 mm		27.4 mm links	1.9 mm posterior	62 mm superior
Werkzeuge > Punkte > Femur Hals Basis (Ebene) proj. auf Ebene Femur axial	42.9 mm	52.2 mm	24.1 mm		18.6 mm links	9.3 mm anterior	58.5 mm superior
Werkzeuge > Punkte > Endpunkt Verlängerung der Senkrechten auf Kondylenachse	18.3 mm	76.6 mm	21.8 mm		43.2 mm links	15.1 mm posterior	60.8 mm superior
Werkzeuge > Punkte > Endpunkt Senkrechte auf Kondylenachse	66.3 mm	20.5 mm	39.5 mm		4.8 mm rechts	41 mm anterior	43.1 mm superior
Werkzeuge > Punkte > Ende der Verlängerung Senkrechte auf tibia vk (varus valgus)	80.2 mm	17.4 mm	47.3 mm		18.7 mm rechts	44.1 mm anterior	35.3 mm superior
Werkzeuge > Punkte > Ende der Senkrechte auf tibia hk (varus valgus)	71.5 mm	14.4 mm	58.1 mm		10 mm rechts	47.1 mm anterior	24.5 mm superior
Werkzeuge > Punkte > dist. Tibiavorderkante medial proj. auf Ebene tibia coronar (varus valgus)	76.9 mm	58.8 mm	107 mm		15.4 mm rechts	2.7 mm anterior	24.4 mm inferior
Werkzeuge > Punkte > dist. Tibiavorderkante medial proj. auf Ebene tibia coronar	77.7 mm	60.1 mm	107.5 mm		16.2 mm rechts	1.4 mm anterior	24.9 mm inferior
Werkzeuge > Punkte > dist. Tibiavorderkante medial proj. auf Ebene Tibia axial	81.5 mm	52.7 mm	103 mm		20 mm rechts	8.8 mm anterior	20.4 mm inferior
Werkzeuge > Punkte > dist. Tibiavorderkante medial (varus valgus)	78.3 mm	57.7 mm	107.8 mm		16.8 mm rechts	3.8 mm anterior	25.2 mm inferior
Werkzeuge > Punkte > dist. Tibiavorderkante medial	81.2 mm	57.4 mm	109.6 mm		19.7 mm rechts	4.1 mm anterior	27 mm inferior
Werkzeuge > Punkte > dist. Tibiavorderkante lateral proj. auf Ebene tibia coronar (varus valgus)	73.3 mm	55.4 mm	108.8 mm		11.8 mm rechts	6.1 mm anterior	26.2 mm inferior
Werkzeuge > Punkte > dist. Tibiavorderkante lateral proj. auf Ebene tibia coronar	71.5 mm	54.2 mm	110.3 mm		10 mm rechts	7.3 mm anterior	27.7 mm inferior
Werkzeuge > Punkte > dist. Tibiavorderkante lateral proj. auf Ebene Tibia axial	74.2 mm	48.2 mm	106 mm		12.7 mm rechts	13.3 mm anterior	23.4 mm inferior
Werkzeuge > Punkte > dist. Tibiavorderkante lateral (varus valgus)	72.9 mm	55.8 mm	108.5 mm		11.4 mm rechts	5.7 mm anterior	25.9 mm inferior
Werkzeuge > Punkte > dist. Tibiavorderkante lateral	74 mm	52.3 mm	111.7 mm		12.5 mm rechts	9.2 mm anterior	29.1 mm inferior
Werkzeuge > Punkte > AxPro_Kopfszentrum	45.8 mm	53.7 mm	21.9 mm		15.7 mm links	7.8 mm anterior	60.7 mm superior
Werkzeuge > Punkte > AxPro_Kondyle medial	46.2 mm	59.5 mm	39.1 mm		15.3 mm links	2 mm anterior	43.5 mm superior
Werkzeuge > Punkte > AxPro_Kondyle lateral	37.7 mm	53.6 mm	41.5 mm		23.8 mm links	7.9 mm anterior	41.1 mm superior
Werkzeuge > Linien > Verlängerung Senkrechte auf tibia vk (varus valgus)	4 mm	26.9 mm	42 mm	50 mm	4 mm rechts	26.9 mm anterior	42 mm superior	50 mm
Werkzeuge > Linien > Verlängerung der Senkrechten auf Kondylenachse	31.6 mm	37 mm	11.7 mm	50 mm	31.6 mm links	37 mm posterior	11.7 mm superior	50 mm
Werkzeuge > Linien > transkondyläre Achse	8.2 mm	6.2 mm	2.5 mm	10.6 mm	8.2 mm rechts	6.2 mm posterior	2.5 mm superior	10.6 mm
Werkzeuge > Linien > Tibiaachse	1 mm	18.5 mm	25.9 mm	31.9 mm	1 mm rechts	18.5 mm anterior	25.9 mm superior	31.9 mm
Werkzeuge > Linien > Talusachse proj. auf Ebene Tibia axial	4.8 mm	2.5 mm	1.6 mm	5.7 mm	4.8 mm links	2.5 mm anterior	1.6 mm inferior	5.7 mm
Werkzeuge > Linien > Senkrechte auf Kondylenachse	16.4 mm	19.2 mm	6 mm	25.9 mm	16.4 mm rechts	19.2 mm anterior	6 mm inferior	25.9 mm
Werkzeuge > Linien > Senkrechte auf dist. Tibiavorderkante in Ebene tibia coronar (varus valgus)	1.8 mm	12.1 mm	19 mm	22.6 mm	1.8 mm links	12.1 mm posterior	19 mm inferior	22.6 mm
Werkzeuge > Linien > Senkrecht auf prox. Tibiahinterkante in Ebene tibia coronar (varus valgus)	4.7 mm	29.9 mm	31.1 mm	43.5 mm	4.7 mm links	29.9 mm anterior	31.1 mm superior	43.5 mm
Werkzeuge > Linien > prox. Tibiahinterkante proj. auf Ebene Tibia axial	4.8 mm	4.1 mm	2.7 mm	6.8 mm	4.8 mm rechts	4.1 mm posterior	2.7 mm superior	6.8 mm
Werkzeuge > Linien > prox. Tibiahinterkante proj auf Ebene tibia coronar (varus valgus)	6.8 mm	4.7 mm	5.5 mm	9.9 mm	6.8 mm rechts	4.7 mm posterior	5.5 mm superior	9.9 mm
Werkzeuge > Linien > prox. Tibiahinterkante proj auf Ebene tibia coronar	4.8 mm	4 mm	2.9 mm	6.9 mm	4.8 mm rechts	4 mm posterior	2.9 mm superior	6.9 mm
Werkzeuge > Linien > prox. Tibiahinterkante (varus valgus)	8.4 mm	3.5 mm	4.6 mm	10.2 mm	8.4 mm rechts	3.5 mm posterior	4.6 mm superior	10.2 mm
Werkzeuge > Linien > prox. Tibiahinterkante	4.8 mm	4 mm	2.9 mm	6.9 mm	4.8 mm rechts	4 mm posterior	2.9 mm superior	6.9 mm
Werkzeuge > Linien > prox. femorale Längsachse	6.9 mm	7.7 mm	3.6 mm	10.9 mm	6.9 mm links	7.7 mm posterior	3.6 mm superior	10.9 mm
Werkzeuge > Linien > Neue Linie 31	8.5 mm	5.9 mm	2.4 mm	10.6 mm	8.5 mm rechts	5.9 mm posterior	2.4 mm superior	10.6 mm
Werkzeuge > Linien > Lot von Femurkopfmittelpunk	0.8 mm	4.2 mm	3.1 mm	5.3 mm	0.8 mm links	4.2 mm anterior	3.1 mm inferior	5.3 mm
Werkzeuge > Linien > Kopfzentrum - Femur Hals Basis (manuell) Linie	1.5 mm	8 mm	8.5 mm	11.8 mm	1.5 mm links	8 mm anterior	8.5 mm inferior	11.8 mm
Werkzeuge > Linien > Kopfzentrum - Femur Hals Basis (durch Ebene) Linie	0.8 mm	4.2 mm	3.1 mm	5.3 mm	0.8 mm links	4.2 mm anterior	3.1 mm inferior	5.3 mm
Werkzeuge > Linien > Kondyle_Femur Hals Basis Prox	8.5 mm	5.9 mm	2.4 mm	10.6 mm	8.5 mm rechts	5.9 mm posterior	2.4 mm superior	10.6 mm
Werkzeuge > Linien > Kondyle_AxPro_Kopfzentrum	8.5 mm	5.9 mm	2.4 mm	10.6 mm	8.5 mm rechts	5.9 mm posterior	2.4 mm superior	10.6 mm
Werkzeuge > Linien > Kondylenachse proj. auf Ebene Femur coronar	8.2 mm	6.2 mm	2.5 mm	10.6 mm	8.2 mm links	6.2 mm anterior	2.5 mm inferior	10.6 mm
Werkzeuge > Linien > Kondylenachse	8.2 mm	6.2 mm	2.5 mm	10.6 mm	8.2 mm links	6.2 mm anterior	2.5 mm inferior	10.6 mm
Werkzeuge > Linien > Kondyle proj. auf Ebene Tibia axial	8.3 mm	5.5 mm	3.6 mm	10.6 mm	8.3 mm links	5.5 mm anterior	3.6 mm inferior	10.6 mm
Werkzeuge > Linien > Femurachse proj. auf Ebene Femur coronar
Werkzeuge > Linien > Femurachse Kopfzentrum	9.6 mm	12.3 mm	3.9 mm	16.1 mm	9.6 mm links	12.3 mm posterior	3.9 mm superior	16.1 mm
Werkzeuge > Linien > Femurachse	9.6 mm	12.3 mm	3.9 mm	16.1 mm	9.6 mm links	12.3 mm posterior	3.9 mm superior	16.1 mm
Werkzeuge > Linien > dist. Tibiavorderkante proj. auf Ebene tibia coronar (varus valgus)	3.6 mm	3.3 mm	1.8 mm	5.2 mm	3.6 mm rechts	3.3 mm posterior	1.8 mm superior	5.2 mm
Werkzeuge > Linien > dist. Tibiavorderkante proj. auf Ebene tibia coronar	6.1 mm	5.9 mm	2.7 mm	8.9 mm	6.1 mm rechts	5.9 mm posterior	2.7 mm superior	8.9 mm
Werkzeuge > Linien > dist. Tibiavorderkante proj. auf Ebene Tibia axial	7.3 mm	4.5 mm	2.9 mm	9 mm	7.3 mm rechts	4.5 mm posterior	2.9 mm superior	9 mm
Werkzeuge > Linien > dist. Tibiavorderkante (varus valgus)	5.5 mm	1.9 mm	0.7 mm	5.8 mm	5.5 mm rechts	1.9 mm posterior	0.7 mm superior	5.8 mm
Werkzeuge > Linien > dist. Tibiavorderkante	7.2 mm	5.1 mm	2.1 mm	9.1 mm	7.2 mm rechts	5.1 mm posterior	2.1 mm superior	9.1 mm
Werkzeuge > Linien > AxPro_Kondyle	8.5 mm	5.9 mm	2.4 mm	10.6 mm	8.5 mm rechts	5.9 mm posterior	2.4 mm superior	10.6 mm
Werkzeuge > Winkel > Winkel Schenkelhalsachse Femurachse (mittels Ebene manuell)	106.9 °	157.9 °	131.8 °	131.5 °	106.9 °	157.9 °	131.8 °	131.5 °
Werkzeuge > Winkel > Winkel Schenkelhalsachse Femurachse (Femur Hals Basis manuell definiert)	104.9 °	149.6 °	131.8 °	128.1 °	104.9 °	149.6 °	131.8 °	128.1 °
Werkzeuge > Winkel > varus valgus Tibia proj.	14.1 °	11.3 °	17.4 °	15.6 °	14.1 °	11.3 °	17.4 °	15.6 °
Werkzeuge > Winkel > varus valgus Femur proj.	1.8 °	0.1 °	2.3 °	2.3 °	1.8 °	0.1 °	2.3 °	2.3 °
Werkzeuge > Winkel > Torsionswinkel proj. auf Ebene Tibia axial	8.2 °	0.7 °	9.2 °	9.8 °	8.2 °	0.7 °	9.2 °	9.8 °
Werkzeuge > Winkel > Tibiotalare Torsion (TTT) proj.	176.8 °	179.6 °	176.2 °	175.7 °	176.8 °	179.6 °	176.2 °	175.7 °
Werkzeuge > Winkel > FTR (femorotibial Rotation) proj.	6.5 °	0.5 °	7.3 °	7.7 °	6.5 °	0.5 °	7.3 °	7.7 °
Werkzeuge > Winkel > Antetorsionswinkel korrigiert	22.6 °	33.9 °	6.7 °	22.7 °	22.6 °	33.9 °	6.7 °	22.7 °
Werkzeuge > Winkel > Antetorsionswinkel (über Ebene manuell bestimmt) proj	58.9 °	78.6 °	14.1 °	52.2 °	58.9 °	78.6 °	14.1 °	52.2 °
Werkzeuge > Winkel > Antetorsionswinkel (Femur Hals Basis manuell) proj	33.3 °	47.9 °	12.1 °	35.2 °	33.3 °	47.9 °	12.1 °	35.2 °
Werkzeuge > Ebenen > Tibia coronar
Werkzeuge > Ebenen > Tibia axial
Werkzeuge > Ebenen > Femur coronar
Werkzeuge > Ebenen > Femur axial
Werkzeuge > Ebenen > Ebene manuell
Werkzeuge > Polylinien > Punkte auf Kopf
Werkzeuge > Koordinatensysteme > ks tibia prox.
Werkzeuge > Koordinatensysteme > ks femur
Werkzeuge > Koordinatensysteme > ks
Werkzeuge > Koordinatensysteme > Kopie ks femur
Werkzeuge > Variablen > Kopfachsen_tmp	-100
Werkzeuge > Variablen > 300	300
Werkzeuge > Variablen > 50	50
Werkzeuge > Variablen > -50	-50
