# Supplementary material for: 3D Slicer open-source software plug-in for vector-based angle calculation of canine hind limb alignment in computed tomographic images
Source: PLoS One. 2024 Mar 29;19(3):e0283823. doi: 10.1371/journal.pone.0283823 (PMC10980227; doi:10.1371/journal.pone.0283823)
Supplement: S2 Data — (ZIP) [file pone.0283823.s002.zip › 72.csv]

Werkzeuge Name	Datensatzkoordinatensystem X	Datensatzkoordinatensystem Y	Datensatzkoordinatensystem Z	Datensatzkoordinatensystem 3D	Patientenkoordinatensystem X	Patientenkoordinatensystem Y	Patientenkoordinatensystem Z	Patientenkoordinatensystem 3D	Extra Wert X	Extra Wert Y	Extra Wert Z	Extra Wert 3D	Extra Wert Beschreibung
Werkzeuge > Punkte > tmp zur Definition der Senkrechten auf tibia vk und hk	92.1 mm	38.8 mm	80.1 mm		2.4 mm rechts	36.4 mm anterior	56.7 mm inferior
Werkzeuge > Punkte > tmp proj. auf Ebene tibia coronar	92.1 mm	38.8 mm	80.1 mm		2.4 mm rechts	36.4 mm anterior	56.7 mm inferior
Werkzeuge > Punkte > TMP B	73.9 mm	68.8 mm	14.3 mm		16.5 mm links	0 mm	5.6 mm superior
Werkzeuge > Punkte > tmp A	74.8 mm	68.9 mm	16.1 mm		15.6 mm links	0 mm posterior	3.8 mm superior
Werkzeuge > Punkte > TMP6	71.4 mm	68.9 mm	14.4 mm		19 mm links	0 mm	5.6 mm superior
Werkzeuge > Punkte > TMP5	86 mm	117.4 mm	8.4 mm		7.1 mm links	49.6 mm posterior	5.6 mm superior
Werkzeuge > Punkte > Tibiaachse proximal	89.1 mm	30.6 mm	67.2 mm		0.1 mm rechts	43.1 mm anterior	42.8 mm inferior
Werkzeuge > Punkte > Tibiaachse distal	95 mm	47 mm	93.1 mm		4.7 mm rechts	29.7 mm anterior	70.5 mm inferior
Werkzeuge > Punkte > Talus medial proj. auf Ebene Tibia axial	92.8 mm	43 mm	96.1 mm		2.6 mm rechts	34.1 mm anterior	73 mm inferior
Werkzeuge > Punkte > Talus medial	94.8 mm	48.7 mm	105.1 mm		4.2 mm rechts	29.4 mm anterior	82.6 mm inferior
Werkzeuge > Punkte > Talus lateral proj. auf Ebene Tibia axial	98.1 mm	42.5 mm	95.2 mm		8 mm rechts	34.2 mm anterior	72.2 mm inferior
Werkzeuge > Punkte > Talus lateral	100.3 mm	48.7 mm	105.1 mm		9.7 mm rechts	29.1 mm anterior	82.7 mm inferior
Werkzeuge > Punkte > prox. Tibiahinterkante medial proj. auf Ebene tibia coronar (varus valgus)	82.8 mm	16.1 mm	44 mm		5 mm links	55.2 mm anterior	17.9 mm inferior
Werkzeuge > Punkte > prox. Tibiahinterkante medial proj. auf Ebene tibia coronar	84.8 mm	18.6 mm	48.1 mm		3.2 mm links	53.1 mm anterior	22.3 mm inferior
Werkzeuge > Punkte > prox. Tibiahinterkante medial proj. auf Ebene Tibia axial	95.5 mm	54.2 mm	88.4 mm		4.8 mm rechts	21.9 mm anterior	66.8 mm inferior
Werkzeuge > Punkte > prox. Tibiahinterkante medial (varus valgus)	83 mm	19.3 mm	41.9 mm		5 mm links	51.8 mm anterior	16.3 mm inferior
Werkzeuge > Punkte > prox. Tibiahinterkante medial	85.3 mm	25.8 mm	43.4 mm		3.1 mm links	45.3 mm anterior	18.5 mm inferior
Werkzeuge > Punkte > prox. Tibiahinterkante lateral proj. auf Ebene tibia coronar (varus valgus)	93.1 mm	15.5 mm	44.1 mm		5.3 mm rechts	55.2 mm anterior	18.2 mm inferior
Werkzeuge > Punkte > prox. Tibiahinterkante lateral proj. auf Ebene tibia coronar	92.1 mm	18.1 mm	48.1 mm		4.1 mm rechts	53.2 mm anterior	22.4 mm inferior
Werkzeuge > Punkte > prox. Tibiahinterkante lateral proj. auf Ebene Tibia axial	102.6 mm	53.1 mm	87.5 mm		12 mm rechts	22.5 mm anterior	65.9 mm inferior
Werkzeuge > Punkte > prox. Tibiahinterkante lateral (varus valgus)	93.4 mm	19.3 mm	41.7 mm		5.4 mm rechts	51.2 mm anterior	16.2 mm inferior
Werkzeuge > Punkte > prox. Tibiahinterkante lateral	92.6 mm	25.4 mm	43.4 mm		4.3 mm rechts	45.4 mm anterior	18.6 mm inferior
Werkzeuge > Punkte > Kondyle medial proj. auf Ebene Tibia axial	94.4 mm	57.7 mm	86.5 mm		3.6 mm rechts	18.3 mm anterior	65.2 mm inferior
Werkzeuge > Punkte > Kondyle medial proj. auf Ebene Femur coronar	83 mm	24.9 mm	24.9 mm		5.1 mm links	44.2 mm anterior	0 mm
Werkzeuge > Punkte > Kondyle medial	83.2 mm	26.3 mm	36.8 mm		5.1 mm links	44.2 mm anterior	12 mm inferior
Werkzeuge > Punkte > Kondyle lateral proj auf Ebene Tibia axial	106 mm	54.9 mm	85.6 mm		15.3 mm rechts	20.3 mm anterior	64.3 mm inferior
Werkzeuge > Punkte > Kondyle lateral proj auf Ebene Femur coronar	94.8 mm	22.7 mm	24.9 mm		6.8 mm rechts	45.7 mm anterior	0 mm
Werkzeuge > Punkte > Kondyle lateral	95 mm	24.1 mm	36.8 mm		6.8 mm rechts	45.7 mm anterior	12 mm inferior
Werkzeuge > Punkte > Femurkopfmittelpunkt	84.1 mm	82.3 mm	12.6 mm		7.1 mm links	14.2 mm posterior	5.6 mm superior
Werkzeuge > Punkte > Femurachsenpunkt proximal	90.5 mm	68.5 mm	19.6 mm		0 mm	0 mm	0 mm
Werkzeuge > Punkte > Femurachsenpunkt distal	88.5 mm	33.4 mm	23.8 mm		0 mm rechts	35.4 mm anterior	0 mm
Werkzeuge > Punkte > Femur prox. proj. auf Ebene Femur coronar	90.5 mm	68.5 mm	19.6 mm		0 mm	0 mm	0 mm
Werkzeuge > Punkte > Femur Hals Basis proj. auf Ebene Femur coronar	86.6 mm	80.2 mm	18.4 mm		4.6 mm links	11.5 mm posterior	0 mm superior
Werkzeuge > Punkte > Femur Hals Basis manuell Pro	86.7 mm	68.2 mm	15.9 mm		3.7 mm links	0 mm posterior	3.8 mm superior
Werkzeuge > Punkte > Femur Hals Basis manuell	87.4 mm	80.5 mm	14.4 mm		3.7 mm links	12.4 mm posterior	3.8 mm superior
Werkzeuge > Punkte > Femur Hals Basis (ermittelt durch Proj. auf Ebene manuell)	86.4 mm	79.5 mm	12.8 mm		4.6 mm links	11.5 mm posterior	5.6 mm superior
Werkzeuge > Punkte > Femur Hals Basis (Ebene) proj. auf Ebene Femur axial	85.8 mm	68.1 mm	14.1 mm		4.6 mm links	0 mm	5.6 mm superior
Werkzeuge > Punkte > Endpunkt Verlängerung der Senkrechten auf Kondylenachse	97.6 mm	82.2 mm	17.9 mm		6.3 mm rechts	14.2 mm posterior	0 mm
Werkzeuge > Punkte > Endpunkt Senkrechte auf Kondylenachse	86.8 mm	24.2 mm	24.9 mm		1.2 mm links	44.7 mm anterior	0 mm
Werkzeuge > Punkte > Ende der Verlängerung Senkrechte auf tibia vk (varus valgus)	82.6 mm	12.6 mm	38.6 mm		4.9 mm links	58 mm anterior	12.2 mm inferior
Werkzeuge > Punkte > Ende der Senkrechte auf tibia hk (varus valgus)	91.2 mm	15.6 mm	44.1 mm		3.4 mm rechts	55.2 mm anterior	18.2 mm inferior
Werkzeuge > Punkte > dist. Tibiavorderkante medial proj. auf Ebene tibia coronar (varus valgus)	94.1 mm	51.2 mm	99.5 mm		3.4 mm rechts	26.3 mm anterior	77.4 mm inferior
Werkzeuge > Punkte > dist. Tibiavorderkante medial proj. auf Ebene tibia coronar	93.2 mm	51.7 mm	100.2 mm		2.5 mm rechts	25.9 mm anterior	78.1 mm inferior
Werkzeuge > Punkte > dist. Tibiavorderkante medial proj. auf Ebene Tibia axial	91.4 mm	42.5 mm	96.7 mm		1.3 mm rechts	34.7 mm anterior	73.5 mm inferior
Werkzeuge > Punkte > dist. Tibiavorderkante medial (varus valgus)	94 mm	50 mm	100.3 mm		3.4 mm rechts	27.6 mm anterior	78 mm inferior
Werkzeuge > Punkte > dist. Tibiavorderkante medial	92.9 mm	46.7 mm	103.4 mm		2.4 mm rechts	31.2 mm anterior	80.7 mm inferior
Werkzeuge > Punkte > dist. Tibiavorderkante lateral proj. auf Ebene tibia coronar (varus valgus)	99.4 mm	50.4 mm	98.8 mm		8.8 mm rechts	26.7 mm anterior	76.7 mm inferior
Werkzeuge > Punkte > dist. Tibiavorderkante lateral proj. auf Ebene tibia coronar	100.5 mm	50.4 mm	99.1 mm		9.8 mm rechts	26.6 mm anterior	77 mm inferior
Werkzeuge > Punkte > dist. Tibiavorderkante lateral proj. auf Ebene Tibia axial	98.7 mm	42.6 mm	95 mm		8.6 mm rechts	34.1 mm anterior	72 mm inferior
Werkzeuge > Punkte > dist. Tibiavorderkante lateral (varus valgus)	99.4 mm	50 mm	99.1 mm		8.7 mm rechts	27.2 mm anterior	76.9 mm inferior
Werkzeuge > Punkte > dist. Tibiavorderkante lateral	100.2 mm	46.6 mm	101.5 mm		9.8 mm rechts	30.7 mm anterior	79 mm inferior
Werkzeuge > Punkte > AxPro_Kopfszentrum	83.3 mm	68.2 mm	14.2 mm		7.1 mm links	0 mm	5.6 mm superior
Werkzeuge > Punkte > AxPro_Kondyle medial	85.6 mm	70.1 mm	31.6 mm		5.1 mm links	0 mm posterior	12 mm inferior
Werkzeuge > Punkte > AxPro_Kondyle lateral	97.5 mm	69.5 mm	31.4 mm		6.8 mm rechts	0 mm posterior	12 mm inferior
Werkzeuge > Linien > Verlängerung Senkrechte auf tibia vk (varus valgus)	9.4 mm	26.2 mm	41.5 mm	50 mm	7.3 mm links	21.6 mm anterior	44.5 mm superior	50 mm
Werkzeuge > Linien > Verlängerung der Senkrechten auf Kondylenachse	9.1 mm	48.8 mm	5.9 mm	50 mm	6.3 mm rechts	49.6 mm posterior	0 mm	50 mm
Werkzeuge > Linien > transkondyläre Achse	11.8 mm	2.2 mm	0 mm	12 mm	11.9 mm links	1.5 mm posterior	0 mm	12 mm
Werkzeuge > Linien > Tibiaachse	5.8 mm	16.3 mm	25.9 mm	31.2 mm	4.5 mm links	13.5 mm anterior	27.7 mm superior	31.2 mm
Werkzeuge > Linien > Talusachse proj. auf Ebene Tibia axial	5.3 mm	0.5 mm	0.9 mm	5.4 mm	5.3 mm rechts	0.1 mm anterior	0.8 mm superior	5.4 mm
Werkzeuge > Linien > Senkrechte auf Kondylenachse	1.7 mm	9.2 mm	1.1 mm	9.4 mm	1.2 mm links	9.3 mm anterior	0 mm	9.4 mm
Werkzeuge > Linien > Senkrechte auf dist. Tibiavorderkante in Ebene tibia coronar (varus valgus)	4.3 mm	12 mm	19.1 mm	22.9 mm	3.4 mm rechts	9.9 mm posterior	20.4 mm inferior	22.9 mm
Werkzeuge > Linien > Senkrecht auf prox. Tibiahinterkante in Ebene tibia coronar (varus valgus)	0.8 mm	23.2 mm	36 mm	42.9 mm	1 mm rechts	18.8 mm anterior	38.5 mm superior	42.9 mm
Werkzeuge > Linien > prox. Tibiahinterkante proj. auf Ebene Tibia axial	7.1 mm	1.1 mm	0.9 mm	7.2 mm	7.2 mm links	0.6 mm posterior	0.9 mm inferior	7.2 mm
Werkzeuge > Linien > prox. Tibiahinterkante proj auf Ebene tibia coronar (varus valgus)	10.3 mm	0.6 mm	0.1 mm	10.3 mm	10.3 mm links	0 mm posterior	0.3 mm superior	10.3 mm
Werkzeuge > Linien > prox. Tibiahinterkante proj auf Ebene tibia coronar	7.3 mm	0.5 mm	0 mm	7.3 mm	7.3 mm links	0.1 mm posterior	0.1 mm superior	7.3 mm
Werkzeuge > Linien > prox. Tibiahinterkante (varus valgus)	10.4 mm	0 mm	0.2 mm	10.4 mm	10.3 mm links	0.6 mm anterior	0 mm inferior	10.4 mm
Werkzeuge > Linien > prox. Tibiahinterkante	7.3 mm	0.5 mm	0 mm	7.3 mm	7.3 mm links	0.1 mm posterior	0.1 mm superior	7.3 mm
Werkzeuge > Linien > prox. femorale Längsachse	3 mm	12.1 mm	5.2 mm	13.5 mm	3.7 mm links	12.4 mm posterior	3.8 mm superior	13.5 mm
Werkzeuge > Linien > Neue Linie 31	11.9 mm	0.7 mm	0.2 mm	11.9 mm	11.9 mm links	0 mm	0 mm	11.9 mm
Werkzeuge > Linien > Lot von Femurkopfmittelpunk	2.4 mm	2.8 mm	0.2 mm	3.7 mm	2.5 mm rechts	2.7 mm anterior	0.1 mm superior	3.7 mm
Werkzeuge > Linien > Kopfzentrum - Femur Hals Basis (manuell) Linie	3.3 mm	1.8 mm	1.9 mm	4.2 mm	3.4 mm rechts	1.8 mm anterior	1.7 mm inferior	4.2 mm
Werkzeuge > Linien > Kopfzentrum - Femur Hals Basis (durch Ebene) Linie	2.4 mm	2.8 mm	0.2 mm	3.7 mm	2.5 mm rechts	2.7 mm anterior	0.1 mm superior	3.7 mm
Werkzeuge > Linien > Kondyle_Femur Hals Basis Prox	11.9 mm	0.7 mm	0.2 mm	11.9 mm	11.9 mm links	0 mm	0 mm	11.9 mm
Werkzeuge > Linien > Kondyle_AxPro_Kopfzentrum	11.9 mm	0.7 mm	0.2 mm	11.9 mm	11.9 mm links	0 mm	0 mm	11.9 mm
Werkzeuge > Linien > Kondylenachse proj. auf Ebene Femur coronar	11.8 mm	2.2 mm	0 mm	12 mm	11.9 mm rechts	1.5 mm anterior	0 mm	12 mm
Werkzeuge > Linien > Kondylenachse	11.8 mm	2.2 mm	0 mm	12 mm	11.9 mm rechts	1.5 mm anterior	0 mm	12 mm
Werkzeuge > Linien > Kondyle proj. auf Ebene Tibia axial	11.6 mm	2.8 mm	0.9 mm	12 mm	11.8 mm rechts	2 mm anterior	1 mm superior	12 mm
Werkzeuge > Linien > Femurachse proj. auf Ebene Femur coronar
Werkzeuge > Linien > Femurachse Kopfzentrum	1.9 mm	35.1 mm	4.1 mm	35.4 mm	0 mm	35.4 mm posterior	0 mm	35.4 mm
Werkzeuge > Linien > Femurachse	1.9 mm	35.1 mm	4.1 mm	35.4 mm	0 mm	35.4 mm posterior	0 mm	35.4 mm
Werkzeuge > Linien > dist. Tibiavorderkante proj. auf Ebene tibia coronar (varus valgus)	5.3 mm	0.8 mm	0.7 mm	5.4 mm	5.4 mm links	0.4 mm posterior	0.7 mm inferior	5.4 mm
Werkzeuge > Linien > dist. Tibiavorderkante proj. auf Ebene tibia coronar	7.2 mm	1.2 mm	1.1 mm	7.4 mm	7.3 mm links	0.7 mm posterior	1.1 mm inferior	7.4 mm
Werkzeuge > Linien > dist. Tibiavorderkante proj. auf Ebene Tibia axial	7.3 mm	0 mm	1.7 mm	7.5 mm	7.4 mm links	0.6 mm anterior	1.5 mm inferior	7.5 mm
Werkzeuge > Linien > dist. Tibiavorderkante (varus valgus)	5.4 mm	0 mm	1.2 mm	5.5 mm	5.4 mm links	0.4 mm anterior	1.1 mm inferior	5.5 mm
Werkzeuge > Linien > dist. Tibiavorderkante	7.3 mm	0.1 mm	1.9 mm	7.5 mm	7.3 mm links	0.5 mm anterior	1.7 mm inferior	7.5 mm
Werkzeuge > Linien > AxPro_Kondyle	11.9 mm	0.7 mm	0.2 mm	11.9 mm	11.9 mm links	0 mm	0 mm	11.9 mm
Werkzeuge > Winkel > Winkel Schenkelhalsachse Femurachse (mittels Ebene manuell)	101.7 °	165.7 °	135.1 °	135.9 °	112.5 °	163.8 °	136.6 °	135.9 °
Werkzeuge > Winkel > Winkel Schenkelhalsachse Femurachse (Femur Hals Basis manuell definiert)	99.6 °	135.7 °	114.9 °	115.2 °	95.8 °	132 °	118.6 °	115.2 °
Werkzeuge > Winkel > varus valgus Tibia proj.	11.5 °	0.6 °	17.7 °	9.8 °	10.8 °	0.2 °	21.8 °	9.8 °
Werkzeuge > Winkel > varus valgus Femur proj.	31.7 °	0.2 °	7.3 °	7.3 °	180 °	0 °	7.3 °	7.3 °
Werkzeuge > Winkel > Torsionswinkel proj. auf Ebene Tibia axial	5.5 °	50.5 °	8.9 °	10.4 °	4.5 °	55.3 °	9.5 °	10.4 °
Werkzeuge > Winkel > Tibiotalare Torsion (TTT) proj.	176.3 °	146.4 °	173.9 °	172.9 °	176.9 °	146.8 °	173.5 °	172.9 °
Werkzeuge > Winkel > FTR (femorotibial Rotation) proj.	3.1 °	23 °	4.7 °	5.6 °	2.5 °	32.2 °	5.1 °	5.6 °
Werkzeuge > Winkel > Antetorsionswinkel korrigiert	1.4 °	18.7 °	0.2 °	1.4 °	1.4 °	0 °	0 °	1.4 °
Werkzeuge > Winkel > Antetorsionswinkel (über Ebene manuell bestimmt) proj	7.8 °	33.3 °	0.9 °	7.8 °	7.8 °	0 °	0 °	7.8 °
Werkzeuge > Winkel > Antetorsionswinkel (Femur Hals Basis manuell) proj	26.6 °	104.8 °	3.4 °	26.8 °	26.8 °	0 °	0 °	26.8 °
Werkzeuge > Ebenen > Tibia coronar
Werkzeuge > Ebenen > Tibia axial
Werkzeuge > Ebenen > Femur coronar
Werkzeuge > Ebenen > Femur axial
Werkzeuge > Ebenen > Ebene manuell
Werkzeuge > Polylinien > Punkte auf Kopf
Werkzeuge > Koordinatensysteme > ks tibia prox.
Werkzeuge > Koordinatensysteme > ks femur
Werkzeuge > Koordinatensysteme > ks
Werkzeuge > Koordinatensysteme > Kopie ks femur
Werkzeuge > Variablen > Kopfachsen_tmp	-100
Werkzeuge > Variablen > 300	300
Werkzeuge > Variablen > 50	50
Werkzeuge > Variablen > -50	-50
