# Supplementary material for: 3D Slicer open-source software plug-in for vector-based angle calculation of canine hind limb alignment in computed tomographic images
Source: PLoS One. 2024 Mar 29;19(3):e0283823. doi: 10.1371/journal.pone.0283823 (PMC10980227; doi:10.1371/journal.pone.0283823)
Supplement: S2 Data — (ZIP) [file pone.0283823.s002.zip › 73.csv]

Werkzeuge Name	Datensatzkoordinatensystem X	Datensatzkoordinatensystem Y	Datensatzkoordinatensystem Z	Datensatzkoordinatensystem 3D	Patientenkoordinatensystem X	Patientenkoordinatensystem Y	Patientenkoordinatensystem Z	Patientenkoordinatensystem 3D	Extra Wert X	Extra Wert Y	Extra Wert Z	Extra Wert 3D	Extra Wert Beschreibung
Werkzeuge > Punkte > tmp zur Definition der Senkrechten auf tibia vk und hk	55.2 mm	28.6 mm	78.8 mm		2.7 mm rechts	23.9 mm anterior	5.3 mm inferior
Werkzeuge > Punkte > tmp proj. auf Ebene tibia coronar	55.2 mm	28.6 mm	78.8 mm		2.7 mm rechts	23.9 mm anterior	5.3 mm inferior
Werkzeuge > Punkte > TMP B	59.4 mm	63.1 mm	34.7 mm		6.9 mm rechts	10.6 mm posterior	38.8 mm superior
Werkzeuge > Punkte > tmp A	61.8 mm	62.5 mm	36.8 mm		9.3 mm rechts	10 mm posterior	36.7 mm superior
Werkzeuge > Punkte > TMP6	57.4 mm	63.7 mm	34.6 mm		4.9 mm rechts	11.2 mm posterior	38.9 mm superior
Werkzeuge > Punkte > TMP5	78 mm	100.6 mm	31.7 mm		25.5 mm rechts	48.1 mm posterior	41.8 mm superior
Werkzeuge > Punkte > Tibiaachse proximal	56 mm	24.2 mm	63 mm		3.5 mm rechts	28.3 mm anterior	10.5 mm superior
Werkzeuge > Punkte > Tibiaachse distal	54.4 mm	33.1 mm	94.5 mm		1.9 mm rechts	19.4 mm anterior	21 mm inferior
Werkzeuge > Punkte > Talus medial proj. auf Ebene Tibia axial	51.9 mm	29.8 mm	95.3 mm		0.6 mm links	22.7 mm anterior	21.8 mm inferior
Werkzeuge > Punkte > Talus medial	51.6 mm	31.8 mm	102.2 mm		0.9 mm links	20.7 mm anterior	28.7 mm inferior
Werkzeuge > Punkte > Talus lateral proj. auf Ebene Tibia axial	57.3 mm	29.4 mm	95.7 mm		4.8 mm rechts	23.1 mm anterior	22.2 mm inferior
Werkzeuge > Punkte > Talus lateral	56.9 mm	31.2 mm	102.2 mm		4.4 mm rechts	21.3 mm anterior	28.7 mm inferior
Werkzeuge > Punkte > prox. Tibiahinterkante medial proj. auf Ebene tibia coronar (varus valgus)	54.9 mm	21 mm	50.1 mm		2.4 mm rechts	31.5 mm anterior	23.4 mm superior
Werkzeuge > Punkte > prox. Tibiahinterkante medial proj. auf Ebene tibia coronar	55.4 mm	21.6 mm	52.9 mm		2.9 mm rechts	30.9 mm anterior	20.6 mm superior
Werkzeuge > Punkte > prox. Tibiahinterkante medial proj. auf Ebene Tibia axial	54.7 mm	39 mm	92.9 mm		2.2 mm rechts	13.5 mm anterior	19.4 mm inferior
Werkzeuge > Punkte > prox. Tibiahinterkante medial (varus valgus)	55.5 mm	23.4 mm	49.4 mm		3 mm rechts	29.1 mm anterior	24.1 mm superior
Werkzeuge > Punkte > prox. Tibiahinterkante medial	56.8 mm	27.3 mm	51.4 mm		4.3 mm rechts	25.2 mm anterior	22.1 mm superior
Werkzeuge > Punkte > prox. Tibiahinterkante lateral proj. auf Ebene tibia coronar (varus valgus)	62.2 mm	19.6 mm	51.8 mm		9.7 mm rechts	32.9 mm anterior	21.7 mm superior
Werkzeuge > Punkte > prox. Tibiahinterkante lateral proj. auf Ebene tibia coronar	61.3 mm	20.3 mm	53.6 mm		8.8 mm rechts	32.2 mm anterior	19.9 mm superior
Werkzeuge > Punkte > prox. Tibiahinterkante lateral proj. auf Ebene Tibia axial	60.6 mm	37.6 mm	93.6 mm		8.1 mm rechts	14.9 mm anterior	20.1 mm inferior
Werkzeuge > Punkte > prox. Tibiahinterkante lateral (varus valgus)	63.2 mm	23.4 mm	50.8 mm		10.7 mm rechts	29.1 mm anterior	22.7 mm superior
Werkzeuge > Punkte > prox. Tibiahinterkante lateral	62.7 mm	26 mm	52.1 mm		10.2 mm rechts	26.5 mm anterior	21.4 mm superior
Werkzeuge > Punkte > Kondyle medial proj. auf Ebene Tibia axial	53.2 mm	40.7 mm	92.3 mm		0.7 mm rechts	11.8 mm anterior	18.8 mm inferior
Werkzeuge > Punkte > Kondyle medial proj. auf Ebene Femur coronar	55.3 mm	27.7 mm	38.8 mm		2.8 mm rechts	24.8 mm anterior	34.7 mm superior
Werkzeuge > Punkte > Kondyle medial	55.4 mm	28.4 mm	48.6 mm		2.9 mm rechts	24.1 mm anterior	24.9 mm superior
Werkzeuge > Punkte > Kondyle lateral proj auf Ebene Tibia axial	62 mm	38.5 mm	93.4 mm		9.5 mm rechts	14 mm anterior	19.9 mm inferior
Werkzeuge > Punkte > Kondyle lateral proj auf Ebene Femur coronar	64.1 mm	25.2 mm	38.9 mm		11.6 mm rechts	27.3 mm anterior	34.6 mm superior
Werkzeuge > Punkte > Kondyle lateral	64.3 mm	25.9 mm	48.6 mm		11.8 mm rechts	26.6 mm anterior	24.9 mm superior
Werkzeuge > Punkte > Femurkopfmittelpunkt	69.2 mm	71.2 mm	33.8 mm		16.7 mm rechts	18.7 mm posterior	39.7 mm superior
Werkzeuge > Punkte > Femurachsenpunkt proximal	70.5 mm	59.9 mm	36.4 mm		18 mm rechts	7.4 mm posterior	37.1 mm superior
Werkzeuge > Punkte > Femurachsenpunkt distal	61.7 mm	30.5 mm	38.5 mm		9.2 mm rechts	22 mm anterior	35 mm superior
Werkzeuge > Punkte > Femur prox. proj. auf Ebene Femur coronar	70.5 mm	59.9 mm	36.4 mm		18 mm rechts	7.4 mm posterior	37.1 mm superior
Werkzeuge > Punkte > Femur Hals Basis proj. auf Ebene Femur coronar	70.7 mm	68.8 mm	35.8 mm		18.2 mm rechts	16.3 mm posterior	37.7 mm superior
Werkzeuge > Punkte > Femur Hals Basis manuell Pro	70.7 mm	59.9 mm	36.8 mm		18.2 mm rechts	7.4 mm posterior	36.7 mm superior
Werkzeuge > Punkte > Femur Hals Basis manuell	71.2 mm	61.7 mm	36.7 mm		18.7 mm rechts	9.2 mm posterior	36.8 mm superior
Werkzeuge > Punkte > Femur Hals Basis (ermittelt durch Proj. auf Ebene manuell)	70.6 mm	68.7 mm	34.1 mm		18.1 mm rechts	16.2 mm posterior	39.4 mm superior
Werkzeuge > Punkte > Femur Hals Basis (Ebene) proj. auf Ebene Femur axial	68.2 mm	60.5 mm	34.7 mm		15.7 mm rechts	8 mm posterior	38.8 mm superior
Werkzeuge > Punkte > Endpunkt Verlängerung der Senkrechten auf Kondylenachse	75.3 mm	78.5 mm	35 mm		22.8 mm rechts	26 mm posterior	38.5 mm superior
Werkzeuge > Punkte > Endpunkt Senkrechte auf Kondylenachse	60.5 mm	26.2 mm	38.9 mm		8 mm rechts	26.3 mm anterior	34.6 mm superior
Werkzeuge > Punkte > Ende der Verlängerung Senkrechte auf tibia vk (varus valgus)	57 mm	15.2 mm	30.6 mm		4.5 mm rechts	37.3 mm anterior	42.9 mm superior
Werkzeuge > Punkte > Ende der Senkrechte auf tibia hk (varus valgus)	60 mm	20 mm	51.3 mm		7.5 mm rechts	32.5 mm anterior	22.2 mm superior
Werkzeuge > Punkte > dist. Tibiavorderkante medial proj. auf Ebene tibia coronar (varus valgus)	52.1 mm	34.7 mm	98.5 mm		0.4 mm links	17.8 mm anterior	25 mm inferior
Werkzeuge > Punkte > dist. Tibiavorderkante medial proj. auf Ebene tibia coronar	51.5 mm	35 mm	99.1 mm		1 mm links	17.5 mm anterior	25.6 mm inferior
Werkzeuge > Punkte > dist. Tibiavorderkante medial proj. auf Ebene Tibia axial	50.8 mm	29.8 mm	95.3 mm		1.7 mm links	22.7 mm anterior	21.8 mm inferior
Werkzeuge > Punkte > dist. Tibiavorderkante medial (varus valgus)	51.7 mm	33.1 mm	98.9 mm		0.8 mm links	19.4 mm anterior	25.4 mm inferior
Werkzeuge > Punkte > dist. Tibiavorderkante medial	50.6 mm	31.1 mm	100.1 mm		1.9 mm links	21.4 mm anterior	26.6 mm inferior
Werkzeuge > Punkte > dist. Tibiavorderkante lateral proj. auf Ebene tibia coronar (varus valgus)	56.3 mm	33.7 mm	98.9 mm		3.8 mm rechts	18.8 mm anterior	25.4 mm inferior
Werkzeuge > Punkte > dist. Tibiavorderkante lateral proj. auf Ebene tibia coronar	58.1 mm	33.3 mm	99 mm		5.6 mm rechts	19.2 mm anterior	25.5 mm inferior
Werkzeuge > Punkte > dist. Tibiavorderkante lateral proj. auf Ebene Tibia axial	57.6 mm	29.4 mm	95.7 mm		5.1 mm rechts	23.1 mm anterior	22.2 mm inferior
Werkzeuge > Punkte > dist. Tibiavorderkante lateral (varus valgus)	56 mm	32.4 mm	99.3 mm		3.5 mm rechts	20.1 mm anterior	25.8 mm inferior
Werkzeuge > Punkte > dist. Tibiavorderkante lateral	57.4 mm	30.5 mm	99.7 mm		4.9 mm rechts	22 mm anterior	26.2 mm inferior
Werkzeuge > Punkte > AxPro_Kopfszentrum	66.2 mm	61 mm	34.6 mm		13.7 mm rechts	8.5 mm posterior	38.9 mm superior
Werkzeuge > Punkte > AxPro_Kondyle medial	65.5 mm	62.1 mm	46.1 mm		13 mm rechts	9.6 mm posterior	27.4 mm superior
Werkzeuge > Punkte > AxPro_Kondyle lateral	74.3 mm	59.5 mm	46.1 mm		21.8 mm rechts	7 mm posterior	27.4 mm superior
Werkzeuge > Linien > Verlängerung Senkrechte auf tibia vk (varus valgus)	1.8 mm	13.4 mm	48.1 mm	50 mm	1.8 mm rechts	13.4 mm anterior	48.1 mm superior	50 mm
Werkzeuge > Linien > Verlängerung der Senkrechten auf Kondylenachse	13.5 mm	48 mm	3.5 mm	50 mm	13.5 mm rechts	48 mm posterior	3.5 mm superior	50 mm
Werkzeuge > Linien > transkondyläre Achse	8.9 mm	2.5 mm	0 mm	9.2 mm	8.9 mm links	2.5 mm posterior	0 mm superior	9.2 mm
Werkzeuge > Linien > Tibiaachse	1.6 mm	8.9 mm	31.5 mm	32.8 mm	1.6 mm rechts	8.9 mm anterior	31.5 mm superior	32.8 mm
Werkzeuge > Linien > Talusachse proj. auf Ebene Tibia axial	5.4 mm	0.5 mm	0.4 mm	5.4 mm	5.4 mm rechts	0.5 mm anterior	0.4 mm inferior	5.4 mm
Werkzeuge > Linien > Senkrechte auf Kondylenachse	1.2 mm	4.3 mm	0.3 mm	4.5 mm	1.2 mm links	4.3 mm anterior	0.3 mm inferior	4.5 mm
Werkzeuge > Linien > Senkrechte auf dist. Tibiavorderkante in Ebene tibia coronar (varus valgus)	0.8 mm	5.5 mm	19.9 mm	20.7 mm	0.8 mm links	5.5 mm posterior	19.9 mm inferior	20.7 mm
Werkzeuge > Linien > Senkrecht auf prox. Tibiahinterkante in Ebene tibia coronar (varus valgus)	4.8 mm	8.6 mm	27.5 mm	29.2 mm	4.8 mm rechts	8.6 mm anterior	27.5 mm superior	29.2 mm
Werkzeuge > Linien > prox. Tibiahinterkante proj. auf Ebene Tibia axial	5.9 mm	1.3 mm	0.7 mm	6.1 mm	5.9 mm links	1.3 mm posterior	0.7 mm superior	6.1 mm
Werkzeuge > Linien > prox. Tibiahinterkante proj auf Ebene tibia coronar (varus valgus)	7.3 mm	1.4 mm	1.7 mm	7.7 mm	7.3 mm links	1.4 mm posterior	1.7 mm superior	7.7 mm
Werkzeuge > Linien > prox. Tibiahinterkante proj auf Ebene tibia coronar	5.9 mm	1.3 mm	0.7 mm	6.1 mm	5.9 mm links	1.3 mm posterior	0.7 mm superior	6.1 mm
Werkzeuge > Linien > prox. Tibiahinterkante (varus valgus)	7.7 mm	0 mm	1.3 mm	7.8 mm	7.7 mm links	0 mm	1.3 mm superior	7.8 mm
Werkzeuge > Linien > prox. Tibiahinterkante	5.9 mm	1.3 mm	0.7 mm	6.1 mm	5.9 mm links	1.3 mm posterior	0.7 mm superior	6.1 mm
Werkzeuge > Linien > prox. femorale Längsachse	0.7 mm	1.9 mm	0.3 mm	2 mm	0.7 mm rechts	1.9 mm posterior	0.3 mm inferior	2 mm
Werkzeuge > Linien > Neue Linie 31	8.8 mm	2.6 mm	0 mm	9.2 mm	8.8 mm links	2.6 mm posterior	0 mm superior	9.2 mm
Werkzeuge > Linien > Lot von Femurkopfmittelpunk	1.4 mm	2.6 mm	0.3 mm	2.9 mm	1.4 mm rechts	2.6 mm anterior	0.3 mm inferior	2.9 mm
Werkzeuge > Linien > Kopfzentrum - Femur Hals Basis (manuell) Linie	2 mm	9.5 mm	2.9 mm	10.1 mm	2 mm rechts	9.5 mm anterior	2.9 mm inferior	10.1 mm
Werkzeuge > Linien > Kopfzentrum - Femur Hals Basis (durch Ebene) Linie	1.4 mm	2.6 mm	0.3 mm	2.9 mm	1.4 mm rechts	2.6 mm anterior	0.3 mm inferior	2.9 mm
Werkzeuge > Linien > Kondyle_Femur Hals Basis Prox	8.8 mm	2.6 mm	0 mm	9.2 mm	8.8 mm links	2.6 mm posterior	0 mm superior	9.2 mm
Werkzeuge > Linien > Kondyle_AxPro_Kopfzentrum	8.8 mm	2.6 mm	0 mm	9.2 mm	8.8 mm links	2.6 mm posterior	0 mm superior	9.2 mm
Werkzeuge > Linien > Kondylenachse proj. auf Ebene Femur coronar	8.9 mm	2.5 mm	0 mm	9.2 mm	8.9 mm rechts	2.5 mm anterior	0 mm inferior	9.2 mm
Werkzeuge > Linien > Kondylenachse	8.9 mm	2.5 mm	0 mm	9.2 mm	8.9 mm rechts	2.5 mm anterior	0 mm inferior	9.2 mm
Werkzeuge > Linien > Kondyle proj. auf Ebene Tibia axial	8.8 mm	2.2 mm	1.1 mm	9.1 mm	8.8 mm rechts	2.2 mm anterior	1.1 mm inferior	9.1 mm
Werkzeuge > Linien > Femurachse proj. auf Ebene Femur coronar
Werkzeuge > Linien > Femurachse Kopfzentrum	8.8 mm	29.3 mm	2.2 mm	30.7 mm	8.8 mm rechts	29.3 mm posterior	2.2 mm superior	30.7 mm
Werkzeuge > Linien > Femurachse	8.8 mm	29.3 mm	2.2 mm	30.7 mm	8.8 mm rechts	29.3 mm posterior	2.2 mm superior	30.7 mm
Werkzeuge > Linien > dist. Tibiavorderkante proj. auf Ebene tibia coronar (varus valgus)	4.2 mm	1 mm	0.4 mm	4.3 mm	4.2 mm links	1 mm posterior	0.4 mm superior	4.3 mm
Werkzeuge > Linien > dist. Tibiavorderkante proj. auf Ebene tibia coronar	6.6 mm	1.7 mm	0.1 mm	6.8 mm	6.6 mm links	1.7 mm posterior	0.1 mm inferior	6.8 mm
Werkzeuge > Linien > dist. Tibiavorderkante proj. auf Ebene Tibia axial	6.8 mm	0.4 mm	0.5 mm	6.8 mm	6.8 mm links	0.4 mm posterior	0.5 mm superior	6.8 mm
Werkzeuge > Linien > dist. Tibiavorderkante (varus valgus)	4.3 mm	0.7 mm	0.4 mm	4.3 mm	4.3 mm links	0.7 mm posterior	0.4 mm superior	4.3 mm
Werkzeuge > Linien > dist. Tibiavorderkante	6.8 mm	0.7 mm	0.4 mm	6.9 mm	6.8 mm links	0.7 mm posterior	0.4 mm inferior	6.9 mm
Werkzeuge > Linien > AxPro_Kondyle	8.8 mm	2.6 mm	0 mm	9.2 mm	8.8 mm links	2.6 mm posterior	0 mm superior	9.2 mm
Werkzeuge > Winkel > Winkel Schenkelhalsachse Femurachse (mittels Ebene manuell)	41.7 °	171.8 °	134.7 °	134.7 °	41.7 °	171.8 °	134.7 °	134.7 °
Werkzeuge > Winkel > Winkel Schenkelhalsachse Femurachse (Femur Hals Basis manuell definiert)	65.9 °	168.1 °	151.3 °	149.4 °	65.9 °	168.1 °	151.3 °	149.4 °
Werkzeuge > Winkel > varus valgus Tibia proj.	7.7 °	1.8 °	21.4 °	7.6 °	7.7 °	1.8 °	21.4 °	7.6 °
Werkzeuge > Winkel > varus valgus Femur proj.	0.7 °	0 °	0.9 °	0.9 °	0.7 °	0 °	0.9 °	0.9 °
Werkzeuge > Winkel > Torsionswinkel proj. auf Ebene Tibia axial	2.6 °	21.4 °	9.1 °	9.4 °	2.6 °	21.4 °	9.1 °	9.4 °
Werkzeuge > Winkel > Tibiotalare Torsion (TTT) proj.	179.6 °	172.8 °	178.5 °	178.5 °	179.6 °	172.8 °	178.5 °	178.5 °
Werkzeuge > Winkel > FTR (femorotibial Rotation) proj.	0.4 °	1.1 °	1.4 °	1.5 °	0.4 °	1.1 °	1.4 °	1.5 °
Werkzeuge > Winkel > Antetorsionswinkel korrigiert	3.5 °	11.7 °	0.2 °	3.4 °	3.5 °	11.7 °	0.2 °	3.4 °
Werkzeuge > Winkel > Antetorsionswinkel (über Ebene manuell bestimmt) proj	22.1 °	58.1 °	1.5 °	21.1 °	22.1 °	58.1 °	1.5 °	21.1 °
Werkzeuge > Winkel > Antetorsionswinkel (Femur Hals Basis manuell) proj	26.7 °	62.1 °	2 °	26.1 °	26.7 °	62.1 °	2 °	26.1 °
Werkzeuge > Ebenen > Tibia coronar
Werkzeuge > Ebenen > Tibia axial
Werkzeuge > Ebenen > Femur coronar
Werkzeuge > Ebenen > Femur axial
Werkzeuge > Ebenen > Ebene manuell
Werkzeuge > Polylinien > Punkte auf Kopf
Werkzeuge > Koordinatensysteme > ks tibia prox.
Werkzeuge > Koordinatensysteme > ks femur
Werkzeuge > Koordinatensysteme > ks
Werkzeuge > Koordinatensysteme > Kopie ks femur
Werkzeuge > Variablen > Kopfachsen_tmp	-100
Werkzeuge > Variablen > 300	300
Werkzeuge > Variablen > 50	50
Werkzeuge > Variablen > -50	-50
