# Supplementary material for: 3D Slicer open-source software plug-in for vector-based angle calculation of canine hind limb alignment in computed tomographic images
Source: PLoS One. 2024 Mar 29;19(3):e0283823. doi: 10.1371/journal.pone.0283823 (PMC10980227; doi:10.1371/journal.pone.0283823)
Supplement: S2 Data — (ZIP) [file pone.0283823.s002.zip › 74.csv]

Werkzeuge Name	Datensatzkoordinatensystem X	Datensatzkoordinatensystem Y	Datensatzkoordinatensystem Z	Datensatzkoordinatensystem 3D	Patientenkoordinatensystem X	Patientenkoordinatensystem Y	Patientenkoordinatensystem Z	Patientenkoordinatensystem 3D	Extra Wert X	Extra Wert Y	Extra Wert Z	Extra Wert 3D	Extra Wert Beschreibung
Ansichten > Ergebnisse varus valgus Tibia > varus valgus Tibia proj.	6.7 °	0 °	10.2 °	5.6 °	6.7 °	0 °	10.2 °	5.6 °
Ansichten > Ergebnisse varus valgus Femur > varus valgus Femur proj.	7.9 °	0 °	3.3 °	3 °	7.9 °	0 °	3.3 °	3 °
Ansichten > Ergebnisse Torsionswinkel Tibia > Torsionswinkel proj. auf Ebene Tibia axial	1.1 °	35.5 °	1.7 °	2.1 °	1.1 °	35.5 °	1.7 °	2.1 °
Ansichten > Ergebnisse FTR (femorotibiale Rotation) proj. > FTR (femorotibial Rotation) proj.	0.2 °	8.1 °	0.3 °	0.4 °	0.2 °	8.1 °	0.3 °	0.4 °
Ansichten > Ergebnisse AT-Winkel proj. > Winkel Schenkelhalsachse Femurachse (mittels Ebene manuell)	126.8 °	103.1 °	86.8 °	98.9 °	126.8 °	103.1 °	86.8 °	98.9 °
Ansichten > Ergebnisse AT-Winkel proj. > Winkel Schenkelhalsachse Femurachse (Femur Hals Basis manuell definiert)	138.2 °	131.6 °	109.6 °	118.9 °	138.2 °	131.6 °	109.6 °	118.9 °
Ansichten > Ergebnisse AT-Winkel proj. > Antetorsionswinkel (über Ebene manuell bestimmt) proj	43.2 °	165.9 °	18.4 °	46.2 °	43.2 °	165.9 °	18.4 °	46.2 °
Ansichten > Ergebnisse AT-Winkel proj. > Antetorsionswinkel (Femur Hals Basis manuell) proj	32.4 °	85.6 °	14.3 °	34.1 °	32.4 °	85.6 °	14.3 °	34.1 °
Ansichten > Ergebnis Tibiotalare Torsion (TTT) > Tibiotalare Torsion (TTT) proj.	0.5 °	8.8 °	0.7 °	0.9 °	0.5 °	8.8 °	0.7 °	0.9 °
Ansichten > Eingaben varus valgus Tibia > Tibiaachse proximal	50.4 mm	59.4 mm	114.3 mm		30.6 mm links	21.6 mm anterior	11.7 mm superior
Ansichten > Eingaben varus valgus Tibia > Tibiaachse distal	48 mm	89.2 mm	159.4 mm		33 mm links	8.2 mm posterior	33.4 mm inferior
Ansichten > Eingaben varus valgus Tibia > prox. Tibiahinterkante medial (varus valgus)	52.7 mm	53.2 mm	95.5 mm		28.3 mm links	27.8 mm anterior	30.5 mm superior
Ansichten > Eingaben varus valgus Tibia > prox. Tibiahinterkante medial	51.4 mm	60.5 mm	97.1 mm		29.6 mm links	20.5 mm anterior	28.9 mm superior
Ansichten > Eingaben varus valgus Tibia > prox. Tibiahinterkante lateral (varus valgus)	43.2 mm	53.2 mm	96.1 mm		37.8 mm links	27.8 mm anterior	29.9 mm superior
Ansichten > Eingaben varus valgus Tibia > prox. Tibiahinterkante lateral	42.9 mm	60.8 mm	97.5 mm		38.1 mm links	20.2 mm anterior	28.5 mm superior
Ansichten > Eingaben varus valgus Tibia > dist. Tibiavorderkante medial (varus valgus)	50.3 mm	93 mm	165.6 mm		30.7 mm links	12 mm posterior	39.6 mm inferior
Ansichten > Eingaben varus valgus Tibia > dist. Tibiavorderkante medial	51.3 mm	88.8 mm	167.8 mm		29.7 mm links	7.8 mm posterior	41.8 mm inferior
Ansichten > Eingaben varus valgus Tibia > dist. Tibiavorderkante lateral (varus valgus)	44.7 mm	93 mm	165.3 mm		36.3 mm links	12 mm posterior	39.3 mm inferior
Ansichten > Eingaben varus valgus Tibia > dist. Tibiavorderkante lateral	44 mm	88.9 mm	167.3 mm		37 mm links	7.9 mm posterior	41.3 mm inferior
Ansichten > Eingaben varus valgus Femur > Kondyle medial	53.8 mm	59.8 mm	90.7 mm		27.2 mm links	21.2 mm anterior	35.3 mm superior
Ansichten > Eingaben varus valgus Femur > Kondyle lateral	42.1 mm	59.8 mm	90.7 mm		38.9 mm links	21.2 mm anterior	35.3 mm superior
Ansichten > Eingaben varus valgus Femur > Femurachsenpunkt proximal	50.6 mm	106.9 mm	55.7 mm		30.4 mm links	25.9 mm posterior	70.3 mm superior
Ansichten > Eingaben varus valgus Femur > Femurachsenpunkt distal	48.1 mm	64.5 mm	73.1 mm		32.9 mm links	16.5 mm anterior	52.9 mm superior
Ansichten > Eingaben Tibiotalare Torsion (TTT) > Tibiaachse proximal	50.4 mm	59.4 mm	114.3 mm		30.6 mm links	21.6 mm anterior	11.7 mm superior
Ansichten > Eingaben Tibiotalare Torsion (TTT) > Tibiaachse distal	48 mm	89.2 mm	159.4 mm		33 mm links	8.2 mm posterior	33.4 mm inferior
Ansichten > Eingaben Tibiotalare Torsion (TTT) > Talus medial	49.9 mm	91.4 mm	171 mm		31.1 mm links	10.4 mm posterior	45 mm inferior
Ansichten > Eingaben Tibiotalare Torsion (TTT) > Talus lateral	42.9 mm	92 mm	171.1 mm		38.1 mm links	11 mm posterior	45.1 mm inferior
Ansichten > Eingaben Tibiotalare Torsion (TTT) > dist. Tibiavorderkante medial	51.3 mm	88.8 mm	167.8 mm		29.7 mm links	7.8 mm posterior	41.8 mm inferior
Ansichten > Eingaben Tibiotalare Torsion (TTT) > dist. Tibiavorderkante lateral	44 mm	88.9 mm	167.3 mm		37 mm links	7.9 mm posterior	41.3 mm inferior
Ansichten > Eingaben Tibia Torsionswinkel > Tibiaachse proximal	50.4 mm	59.4 mm	114.3 mm		30.6 mm links	21.6 mm anterior	11.7 mm superior
Ansichten > Eingaben Tibia Torsionswinkel > Tibiaachse distal	48 mm	89.2 mm	159.4 mm		33 mm links	8.2 mm posterior	33.4 mm inferior
Ansichten > Eingaben Tibia Torsionswinkel > prox. Tibiahinterkante medial	51.4 mm	60.5 mm	97.1 mm		29.6 mm links	20.5 mm anterior	28.9 mm superior
Ansichten > Eingaben Tibia Torsionswinkel > prox. Tibiahinterkante lateral	42.9 mm	60.8 mm	97.5 mm		38.1 mm links	20.2 mm anterior	28.5 mm superior
Ansichten > Eingaben Tibia Torsionswinkel > dist. Tibiavorderkante medial	51.3 mm	88.8 mm	167.8 mm		29.7 mm links	7.8 mm posterior	41.8 mm inferior
Ansichten > Eingaben Tibia Torsionswinkel > dist. Tibiavorderkante lateral	44 mm	88.9 mm	167.3 mm		37 mm links	7.9 mm posterior	41.3 mm inferior
Ansichten > Eingaben FTR (femorotibiale Rotation) proj. > Tibiaachse proximal	50.4 mm	59.4 mm	114.3 mm		30.6 mm links	21.6 mm anterior	11.7 mm superior
Ansichten > Eingaben FTR (femorotibiale Rotation) proj. > Tibiaachse distal	48 mm	89.2 mm	159.4 mm		33 mm links	8.2 mm posterior	33.4 mm inferior
Ansichten > Eingaben FTR (femorotibiale Rotation) proj. > prox. Tibiahinterkante medial	51.4 mm	60.5 mm	97.1 mm		29.6 mm links	20.5 mm anterior	28.9 mm superior
Ansichten > Eingaben FTR (femorotibiale Rotation) proj. > prox. Tibiahinterkante lateral	42.9 mm	60.8 mm	97.5 mm		38.1 mm links	20.2 mm anterior	28.5 mm superior
Ansichten > Eingaben FTR (femorotibiale Rotation) proj. > Kondyle medial	53.8 mm	59.8 mm	90.7 mm		27.2 mm links	21.2 mm anterior	35.3 mm superior
Ansichten > Eingaben FTR (femorotibiale Rotation) proj. > Kondyle lateral	42.1 mm	59.8 mm	90.7 mm		38.9 mm links	21.2 mm anterior	35.3 mm superior
Ansichten > Eingaben AT Winkel proj. > Kondyle medial	53.8 mm	59.8 mm	90.7 mm		27.2 mm links	21.2 mm anterior	35.3 mm superior
Ansichten > Eingaben AT Winkel proj. > Kondyle lateral	42.1 mm	59.8 mm	90.7 mm		38.9 mm links	21.2 mm anterior	35.3 mm superior
Ansichten > Eingaben AT Winkel proj. > Femurkopfmittelpunkt	59.5 mm	116.3 mm	45.3 mm		21.5 mm links	35.3 mm posterior	80.7 mm superior
Ansichten > Eingaben AT Winkel proj. > Femurachsenpunkt proximal	50.6 mm	106.9 mm	55.7 mm		30.4 mm links	25.9 mm posterior	70.3 mm superior
Ansichten > Eingaben AT Winkel proj. > Femurachsenpunkt distal	48.1 mm	64.5 mm	73.1 mm		32.9 mm links	16.5 mm anterior	52.9 mm superior
Ansichten > Eingaben AT Winkel proj. > Femur Hals Basis manuell	50.8 mm	113.8 mm	52.5 mm		30.2 mm links	32.8 mm posterior	73.5 mm superior
Ansichten > Eingaben AT Winkel proj. > Femur Hals Basis (ermittelt durch Proj. auf Ebene manuell)	54.3 mm	116.7 mm	47.7 mm		26.7 mm links	35.7 mm posterior	78.3 mm superior
Ansichten > Eingaben AT Winkel proj. > Lot von Femurkopfmittelpunk	5.2 mm	0.3 mm	2.4 mm	5.7 mm	5.2 mm links	0.3 mm posterior	2.4 mm inferior	5.7 mm
Ansichten > Eingaben AT Winkel proj. > Ebene manuell
Ansichten > Eingaben AT Winkel proj. > Punkte auf Kopf
Ansichten > Ansicht Werkzeuge varus valgus Tibia > tmp zur Definition der Senkrechten auf tibia vk und hk	49.2 mm	74.3 mm	136.8 mm		31.8 mm links	6.7 mm anterior	10.8 mm inferior
Ansichten > Ansicht Werkzeuge varus valgus Tibia > tmp proj. auf Ebene tibia coronar	49.2 mm	74.3 mm	136.8 mm		31.8 mm links	6.7 mm anterior	10.8 mm inferior
Ansichten > Ansicht Werkzeuge varus valgus Tibia > Tibiaachse proximal	50.4 mm	59.4 mm	114.3 mm		30.6 mm links	21.6 mm anterior	11.7 mm superior
Ansichten > Ansicht Werkzeuge varus valgus Tibia > Tibiaachse distal	48 mm	89.2 mm	159.4 mm		33 mm links	8.2 mm posterior	33.4 mm inferior
Ansichten > Ansicht Werkzeuge varus valgus Tibia > prox. Tibiahinterkante medial proj. auf Ebene tibia coronar (varus valgus)	52.6 mm	48.9 mm	98.3 mm		28.4 mm links	32.1 mm anterior	27.7 mm superior
Ansichten > Ansicht Werkzeuge varus valgus Tibia > prox. Tibiahinterkante medial (varus valgus)	52.7 mm	53.2 mm	95.5 mm		28.3 mm links	27.8 mm anterior	30.5 mm superior
Ansichten > Ansicht Werkzeuge varus valgus Tibia > prox. Tibiahinterkante lateral proj. auf Ebene tibia coronar (varus valgus)	43.2 mm	49.2 mm	98.7 mm		37.8 mm links	31.8 mm anterior	27.3 mm superior
Ansichten > Ansicht Werkzeuge varus valgus Tibia > prox. Tibiahinterkante lateral (varus valgus)	43.2 mm	53.2 mm	96.1 mm		37.8 mm links	27.8 mm anterior	29.9 mm superior
Ansichten > Ansicht Werkzeuge varus valgus Tibia > Ende der Verlängerung Senkrechte auf tibia vk (varus valgus)	51.5 mm	46.8 mm	95.1 mm		29.5 mm links	34.2 mm anterior	30.9 mm superior
Ansichten > Ansicht Werkzeuge varus valgus Tibia > Ende der Senkrechte auf tibia hk (varus valgus)	46.8 mm	49.1 mm	98.5 mm		34.2 mm links	31.9 mm anterior	27.5 mm superior
Ansichten > Ansicht Werkzeuge varus valgus Tibia > dist. Tibiavorderkante medial proj. auf Ebene tibia coronar (varus valgus)	50.3 mm	93.2 mm	165.5 mm		30.7 mm links	12.2 mm posterior	39.5 mm inferior
Ansichten > Ansicht Werkzeuge varus valgus Tibia > dist. Tibiavorderkante medial (varus valgus)	50.3 mm	93 mm	165.6 mm		30.7 mm links	12 mm posterior	39.6 mm inferior
Ansichten > Ansicht Werkzeuge varus valgus Tibia > dist. Tibiavorderkante lateral proj. auf Ebene tibia coronar (varus valgus)	44.7 mm	93.1 mm	165.3 mm		36.3 mm links	12.1 mm posterior	39.3 mm inferior
Ansichten > Ansicht Werkzeuge varus valgus Tibia > dist. Tibiavorderkante lateral (varus valgus)	44.7 mm	93 mm	165.3 mm		36.3 mm links	12 mm posterior	39.3 mm inferior
Ansichten > Ansicht Werkzeuge varus valgus Tibia > Verlängerung Senkrechte auf tibia vk (varus valgus)	2.3 mm	27.5 mm	41.7 mm	50 mm	2.3 mm rechts	27.5 mm anterior	41.7 mm superior	50 mm
Ansichten > Ansicht Werkzeuge varus valgus Tibia > Tibiaachse	2.4 mm	29.7 mm	45.2 mm	54.1 mm	2.4 mm rechts	29.7 mm anterior	45.2 mm superior	54.1 mm
Ansichten > Ansicht Werkzeuge varus valgus Tibia > Senkrechte auf dist. Tibiavorderkante in Ebene tibia coronar (varus valgus)	1.5 mm	18.8 mm	28.6 mm	34.3 mm	1.5 mm links	18.8 mm posterior	28.6 mm inferior	34.3 mm
Ansichten > Ansicht Werkzeuge varus valgus Tibia > Senkrecht auf prox. Tibiahinterkante in Ebene tibia coronar (varus valgus)	2.4 mm	25.2 mm	38.3 mm	45.9 mm	2.4 mm links	25.2 mm anterior	38.3 mm superior	45.9 mm
Ansichten > Ansicht Werkzeuge varus valgus Tibia > prox. Tibiahinterkante proj auf Ebene tibia coronar (varus valgus)	9.5 mm	0.3 mm	0.4 mm	9.5 mm	9.5 mm rechts	0.3 mm anterior	0.4 mm superior	9.5 mm
Ansichten > Ansicht Werkzeuge varus valgus Tibia > prox. Tibiahinterkante (varus valgus)	9.5 mm	0 mm	0.6 mm	9.5 mm	9.5 mm rechts	0 mm	0.6 mm superior	9.5 mm
Ansichten > Ansicht Werkzeuge varus valgus Tibia > dist. Tibiavorderkante proj. auf Ebene tibia coronar (varus valgus)	5.6 mm	0.1 mm	0.2 mm	5.6 mm	5.6 mm rechts	0.1 mm posterior	0.2 mm inferior	5.6 mm
Ansichten > Ansicht Werkzeuge varus valgus Tibia > dist. Tibiavorderkante (varus valgus)	5.6 mm	0 mm	0.3 mm	5.6 mm	5.6 mm rechts	0 mm	0.3 mm inferior	5.6 mm
Ansichten > Ansicht Werkzeuge varus valgus Tibia > varus valgus Tibia proj.	6.7 °	0 °	10.2 °	5.6 °	6.7 °	0 °	10.2 °	5.6 °
Ansichten > Ansicht Werkzeuge varus valgus Tibia > Tibia coronar
Ansichten > Ansicht Werkzeuge varus valgus Tibia > ks tibia prox.
Ansichten > Ansicht Werkzeuge varus valgus Femur > Kondyle medial proj. auf Ebene Femur coronar	53.8 mm	54.3 mm	77.3 mm		27.2 mm links	26.7 mm anterior	48.7 mm superior
Ansichten > Ansicht Werkzeuge varus valgus Femur > Kondyle medial	53.8 mm	59.8 mm	90.7 mm		27.2 mm links	21.2 mm anterior	35.3 mm superior
Ansichten > Ansicht Werkzeuge varus valgus Femur > Kondyle lateral proj auf Ebene Femur coronar	42.1 mm	54.3 mm	77.3 mm		38.9 mm links	26.7 mm anterior	48.7 mm superior
Ansichten > Ansicht Werkzeuge varus valgus Femur > Kondyle lateral	42.1 mm	59.8 mm	90.7 mm		38.9 mm links	21.2 mm anterior	35.3 mm superior
Ansichten > Ansicht Werkzeuge varus valgus Femur > Femurachsenpunkt proximal	50.6 mm	106.9 mm	55.7 mm		30.4 mm links	25.9 mm posterior	70.3 mm superior
Ansichten > Ansicht Werkzeuge varus valgus Femur > Femurachsenpunkt distal	48.1 mm	64.5 mm	73.1 mm		32.9 mm links	16.5 mm anterior	52.9 mm superior
Ansichten > Ansicht Werkzeuge varus valgus Femur > Femur prox. proj. auf Ebene Femur coronar	50.6 mm	106.9 mm	55.7 mm		30.4 mm links	25.9 mm posterior	70.3 mm superior
Ansichten > Ansicht Werkzeuge varus valgus Femur > Endpunkt Verlängerung der Senkrechten auf Kondylenachse	48.1 mm	110.8 mm	54.1 mm		32.9 mm links	29.8 mm posterior	71.9 mm superior
Ansichten > Ansicht Werkzeuge varus valgus Femur > Endpunkt Senkrechte auf Kondylenachse	48.1 mm	54.3 mm	77.3 mm		32.9 mm links	26.7 mm anterior	48.7 mm superior
Ansichten > Ansicht Werkzeuge varus valgus Femur > Verlängerung der Senkrechten auf Kondylenachse	0 mm	46.2 mm	19 mm	50 mm	0 mm	46.2 mm posterior	19 mm superior	50 mm
Ansichten > Ansicht Werkzeuge varus valgus Femur > Senkrechte auf Kondylenachse	0 mm	10.2 mm	4.2 mm	11.1 mm	0 mm	10.2 mm anterior	4.2 mm inferior	11.1 mm
Ansichten > Ansicht Werkzeuge varus valgus Femur > Kondylenachse proj. auf Ebene Femur coronar	11.7 mm	0 mm	0 mm	11.7 mm	11.7 mm links	0 mm	0 mm	11.7 mm
Ansichten > Ansicht Werkzeuge varus valgus Femur > Kondylenachse	11.7 mm	0 mm	0 mm	11.7 mm	11.7 mm links	0 mm	0 mm	11.7 mm
Ansichten > Ansicht Werkzeuge varus valgus Femur > Femurachse proj. auf Ebene Femur coronar
Ansichten > Ansicht Werkzeuge varus valgus Femur > Femurachse	2.4 mm	42.4 mm	17.5 mm	45.9 mm	2.4 mm rechts	42.4 mm posterior	17.5 mm superior	45.9 mm
Ansichten > Ansicht Werkzeuge varus valgus Femur > varus valgus Femur proj.	7.9 °	0 °	3.3 °	3 °	7.9 °	0 °	3.3 °	3 °
Ansichten > Ansicht Werkzeuge varus valgus Femur > Femur coronar
Ansichten > Ansicht Werkzeuge varus valgus Femur > ks femur
Ansichten > Ansicht Werkzeuge Torsionswinkel Tibia > Tibiaachse proximal	50.4 mm	59.4 mm	114.3 mm		30.6 mm links	21.6 mm anterior	11.7 mm superior
Ansichten > Ansicht Werkzeuge Torsionswinkel Tibia > Tibiaachse distal	48 mm	89.2 mm	159.4 mm		33 mm links	8.2 mm posterior	33.4 mm inferior
Ansichten > Ansicht Werkzeuge Torsionswinkel Tibia > prox. Tibiahinterkante medial proj. auf Ebene Tibia axial	48.4 mm	97.8 mm	153.8 mm		32.6 mm links	16.8 mm posterior	27.8 mm inferior
Ansichten > Ansicht Werkzeuge Torsionswinkel Tibia > prox. Tibiahinterkante medial	51.4 mm	60.5 mm	97.1 mm		29.6 mm links	20.5 mm anterior	28.9 mm superior
Ansichten > Ansicht Werkzeuge Torsionswinkel Tibia > prox. Tibiahinterkante lateral proj. auf Ebene Tibia axial	39.9 mm	97.6 mm	153.4 mm		41.1 mm links	16.6 mm posterior	27.4 mm inferior
Ansichten > Ansicht Werkzeuge Torsionswinkel Tibia > prox. Tibiahinterkante lateral	42.9 mm	60.8 mm	97.5 mm		38.1 mm links	20.2 mm anterior	28.5 mm superior
Ansichten > Ansicht Werkzeuge Torsionswinkel Tibia > dist. Tibiavorderkante medial proj. auf Ebene Tibia axial	51.6 mm	85.2 mm	162.2 mm		29.4 mm links	4.2 mm posterior	36.2 mm inferior
Ansichten > Ansicht Werkzeuge Torsionswinkel Tibia > dist. Tibiavorderkante medial	51.3 mm	88.8 mm	167.8 mm		29.7 mm links	7.8 mm posterior	41.8 mm inferior
Ansichten > Ansicht Werkzeuge Torsionswinkel Tibia > dist. Tibiavorderkante lateral proj. auf Ebene Tibia axial	44.3 mm	85.3 mm	161.8 mm		36.7 mm links	4.3 mm posterior	35.8 mm inferior
Ansichten > Ansicht Werkzeuge Torsionswinkel Tibia > dist. Tibiavorderkante lateral	44 mm	88.9 mm	167.3 mm		37 mm links	7.9 mm posterior	41.3 mm inferior
Ansichten > Ansicht Werkzeuge Torsionswinkel Tibia > prox. Tibiahinterkante proj. auf Ebene Tibia axial	8.4 mm	0.2 mm	0.3 mm	8.4 mm	8.4 mm rechts	0.2 mm posterior	0.3 mm inferior	8.4 mm
Ansichten > Ansicht Werkzeuge Torsionswinkel Tibia > prox. Tibiahinterkante	8.5 mm	0.3 mm	0.3 mm	8.5 mm	8.5 mm rechts	0.3 mm anterior	0.3 mm superior	8.5 mm
Ansichten > Ansicht Werkzeuge Torsionswinkel Tibia > dist. Tibiavorderkante proj. auf Ebene Tibia axial	7.3 mm	0.1 mm	0.4 mm	7.3 mm	7.3 mm rechts	0.1 mm anterior	0.4 mm inferior	7.3 mm
Ansichten > Ansicht Werkzeuge Torsionswinkel Tibia > dist. Tibiavorderkante	7.3 mm	0.1 mm	0.4 mm	7.3 mm	7.3 mm rechts	0.1 mm anterior	0.4 mm inferior	7.3 mm
Ansichten > Ansicht Werkzeuge Torsionswinkel Tibia > Torsionswinkel proj. auf Ebene Tibia axial	1.1 °	35.5 °	1.7 °	2.1 °	1.1 °	35.5 °	1.7 °	2.1 °
Ansichten > Ansicht Werkzeuge Torsionswinkel Tibia > Tibia axial
Ansichten > Ansicht Werkzeuge Torsionswinkel Tibia > ks tibia prox.
Ansichten > Ansicht Werkzeuge Tibiotalare Torsion (TTT) > Tibiaachse proximal	50.4 mm	59.4 mm	114.3 mm		30.6 mm links	21.6 mm anterior	11.7 mm superior
Ansichten > Ansicht Werkzeuge Tibiotalare Torsion (TTT) > Tibiaachse distal	48 mm	89.2 mm	159.4 mm		33 mm links	8.2 mm posterior	33.4 mm inferior
Ansichten > Ansicht Werkzeuge Tibiotalare Torsion (TTT) > Talus medial proj. auf Ebene Tibia axial	50.4 mm	85.5 mm	162 mm		30.6 mm links	4.5 mm posterior	36 mm inferior
Ansichten > Ansicht Werkzeuge Tibiotalare Torsion (TTT) > Talus medial	49.9 mm	91.4 mm	171 mm		31.1 mm links	10.4 mm posterior	45 mm inferior
Ansichten > Ansicht Werkzeuge Tibiotalare Torsion (TTT) > Talus lateral proj. auf Ebene Tibia axial	43.5 mm	85.6 mm	161.5 mm		37.5 mm links	4.6 mm posterior	35.5 mm inferior
Ansichten > Ansicht Werkzeuge Tibiotalare Torsion (TTT) > Talus lateral	42.9 mm	92 mm	171.1 mm		38.1 mm links	11 mm posterior	45.1 mm inferior
Ansichten > Ansicht Werkzeuge Tibiotalare Torsion (TTT) > dist. Tibiavorderkante medial proj. auf Ebene Tibia axial	51.6 mm	85.2 mm	162.2 mm		29.4 mm links	4.2 mm posterior	36.2 mm inferior
Ansichten > Ansicht Werkzeuge Tibiotalare Torsion (TTT) > dist. Tibiavorderkante medial	51.3 mm	88.8 mm	167.8 mm		29.7 mm links	7.8 mm posterior	41.8 mm inferior
Ansichten > Ansicht Werkzeuge Tibiotalare Torsion (TTT) > dist. Tibiavorderkante lateral proj. auf Ebene Tibia axial	44.3 mm	85.3 mm	161.8 mm		36.7 mm links	4.3 mm posterior	35.8 mm inferior
Ansichten > Ansicht Werkzeuge Tibiotalare Torsion (TTT) > dist. Tibiavorderkante lateral	44 mm	88.9 mm	167.3 mm		37 mm links	7.9 mm posterior	41.3 mm inferior
Ansichten > Ansicht Werkzeuge Tibiotalare Torsion (TTT) > Talusachse proj. auf Ebene Tibia axial	6.9 mm	0.2 mm	0.5 mm	6.9 mm	6.9 mm links	0.2 mm posterior	0.5 mm superior	6.9 mm
Ansichten > Ansicht Werkzeuge Tibiotalare Torsion (TTT) > dist. Tibiavorderkante proj. auf Ebene Tibia axial	7.3 mm	0.1 mm	0.4 mm	7.3 mm	7.3 mm rechts	0.1 mm anterior	0.4 mm inferior	7.3 mm
Ansichten > Ansicht Werkzeuge Tibiotalare Torsion (TTT) > Tibiotalare Torsion (TTT) proj.	0.5 °	8.8 °	0.7 °	0.9 °	0.5 °	8.8 °	0.7 °	0.9 °
Ansichten > Ansicht Werkzeuge Tibiotalare Torsion (TTT) > Tibia axial
Ansichten > Ansicht Werkzeuge Tibiotalare Torsion (TTT) > ks tibia prox.
Ansichten > Ansicht Werkzeuge FTR > prox. Tibiahinterkante medial proj. auf Ebene Tibia axial	48.4 mm	97.8 mm	153.8 mm		32.6 mm links	16.8 mm posterior	27.8 mm inferior
Ansichten > Ansicht Werkzeuge FTR > prox. Tibiahinterkante medial	51.4 mm	60.5 mm	97.1 mm		29.6 mm links	20.5 mm anterior	28.9 mm superior
Ansichten > Ansicht Werkzeuge FTR > prox. Tibiahinterkante lateral proj. auf Ebene Tibia axial	39.9 mm	97.6 mm	153.4 mm		41.1 mm links	16.6 mm posterior	27.4 mm inferior
Ansichten > Ansicht Werkzeuge FTR > prox. Tibiahinterkante lateral	42.9 mm	60.8 mm	97.5 mm		38.1 mm links	20.2 mm anterior	28.5 mm superior
Ansichten > Ansicht Werkzeuge FTR > Kondyle medial proj. auf Ebene Tibia axial	50.5 mm	100.3 mm	152.2 mm		30.5 mm links	19.3 mm posterior	26.2 mm inferior
Ansichten > Ansicht Werkzeuge FTR > Kondyle medial	53.8 mm	59.8 mm	90.7 mm		27.2 mm links	21.2 mm anterior	35.3 mm superior
Ansichten > Ansicht Werkzeuge FTR > Kondyle lateral proj auf Ebene Tibia axial	38.8 mm	100 mm	151.8 mm		42.2 mm links	19 mm posterior	25.8 mm inferior
Ansichten > Ansicht Werkzeuge FTR > Kondyle lateral	42.1 mm	59.8 mm	90.7 mm		38.9 mm links	21.2 mm anterior	35.3 mm superior
Ansichten > Ansicht Werkzeuge FTR > prox. Tibiahinterkante proj. auf Ebene Tibia axial	8.4 mm	0.2 mm	0.3 mm	8.4 mm	8.4 mm rechts	0.2 mm posterior	0.3 mm inferior	8.4 mm
Ansichten > Ansicht Werkzeuge FTR > prox. Tibiahinterkante	8.5 mm	0.3 mm	0.3 mm	8.5 mm	8.5 mm rechts	0.3 mm anterior	0.3 mm superior	8.5 mm
Ansichten > Ansicht Werkzeuge FTR > Kondylenachse	11.7 mm	0 mm	0 mm	11.7 mm	11.7 mm links	0 mm	0 mm	11.7 mm
Ansichten > Ansicht Werkzeuge FTR > Kondyle proj. auf Ebene Tibia axial	11.7 mm	0.3 mm	0.4 mm	11.7 mm	11.7 mm links	0.3 mm anterior	0.4 mm superior	11.7 mm
Ansichten > Ansicht Werkzeuge FTR > FTR (femorotibial Rotation) proj.	0.2 °	8.1 °	0.3 °	0.4 °	0.2 °	8.1 °	0.3 °	0.4 °
Ansichten > Ansicht Werkzeuge FTR > Tibia axial
Ansichten > Ansicht Werkzeuge FTR > ks tibia prox.
Ansichten > Ansicht Werkzeuge AT-Winkel (best. mittels Ebene) > TMP B	65.3 mm	104.8 mm	52.5 mm		15.7 mm links	23.8 mm posterior	73.5 mm superior
Ansichten > Ansicht Werkzeuge AT-Winkel (best. mittels Ebene) > tmp A	62.1 mm	106.3 mm	55.6 mm		18.9 mm links	25.3 mm posterior	70.4 mm superior
Ansichten > Ansicht Werkzeuge AT-Winkel (best. mittels Ebene) > TMP6	70.4 mm	103.7 mm	50.5 mm		10.6 mm links	22.7 mm posterior	75.5 mm superior
Ansichten > Ansicht Werkzeuge AT-Winkel (best. mittels Ebene) > TMP5	61.9 mm	158.7 mm	27.8 mm		19.1 mm links	77.7 mm posterior	98.2 mm superior
Ansichten > Ansicht Werkzeuge AT-Winkel (best. mittels Ebene) > Kondyle medial	53.8 mm	59.8 mm	90.7 mm		27.2 mm links	21.2 mm anterior	35.3 mm superior
Ansichten > Ansicht Werkzeuge AT-Winkel (best. mittels Ebene) > Kondyle lateral	42.1 mm	59.8 mm	90.7 mm		38.9 mm links	21.2 mm anterior	35.3 mm superior
Ansichten > Ansicht Werkzeuge AT-Winkel (best. mittels Ebene) > Femurkopfmittelpunkt	59.5 mm	116.3 mm	45.3 mm		21.5 mm links	35.3 mm posterior	80.7 mm superior
Ansichten > Ansicht Werkzeuge AT-Winkel (best. mittels Ebene) > Femurachsenpunkt proximal	50.6 mm	106.9 mm	55.7 mm		30.4 mm links	25.9 mm posterior	70.3 mm superior
Ansichten > Ansicht Werkzeuge AT-Winkel (best. mittels Ebene) > Femurachsenpunkt distal	48.1 mm	64.5 mm	73.1 mm		32.9 mm links	16.5 mm anterior	52.9 mm superior
Ansichten > Ansicht Werkzeuge AT-Winkel (best. mittels Ebene) > Femur Hals Basis manuell Pro	50.4 mm	106.8 mm	55.4 mm		30.6 mm links	25.8 mm posterior	70.6 mm superior
Ansichten > Ansicht Werkzeuge AT-Winkel (best. mittels Ebene) > Femur Hals Basis manuell	50.8 mm	113.8 mm	52.5 mm		30.2 mm links	32.8 mm posterior	73.5 mm superior
Ansichten > Ansicht Werkzeuge AT-Winkel (best. mittels Ebene) > Femur Hals Basis (ermittelt durch Proj. auf Ebene manuell)	54.3 mm	116.7 mm	47.7 mm		26.7 mm links	35.7 mm posterior	78.3 mm superior
Ansichten > Ansicht Werkzeuge AT-Winkel (best. mittels Ebene) > Femur Hals Basis (Ebene) proj. auf Ebene Femur axial	53.7 mm	105.4 mm	52.3 mm		27.3 mm links	24.4 mm posterior	73.7 mm superior
Ansichten > Ansicht Werkzeuge AT-Winkel (best. mittels Ebene) > AxPro_Kopfszentrum	58.8 mm	104.3 mm	50.3 mm		22.2 mm links	23.3 mm posterior	75.7 mm superior
Ansichten > Ansicht Werkzeuge AT-Winkel (best. mittels Ebene) > AxPro_Kondyle medial	56.8 mm	112.2 mm	69.2 mm		24.2 mm links	31.2 mm posterior	56.8 mm superior
Ansichten > Ansicht Werkzeuge AT-Winkel (best. mittels Ebene) > AxPro_Kondyle lateral	45.1 mm	112.7 mm	68.9 mm		35.9 mm links	31.7 mm posterior	57.1 mm superior
Ansichten > Ansicht Werkzeuge AT-Winkel (best. mittels Ebene) > Neue Linie 31	11.7 mm	0.6 mm	0.2 mm	11.7 mm	11.7 mm rechts	0.6 mm anterior	0.2 mm inferior	11.7 mm
Ansichten > Ansicht Werkzeuge AT-Winkel (best. mittels Ebene) > Kopfzentrum - Femur Hals Basis (manuell) Linie	8.7 mm	2.6 mm	7.2 mm	11.6 mm	8.7 mm links	2.6 mm anterior	7.2 mm inferior	11.6 mm
Ansichten > Ansicht Werkzeuge AT-Winkel (best. mittels Ebene) > Kopfzentrum - Femur Hals Basis (durch Ebene) Linie	5.2 mm	0.3 mm	2.4 mm	5.7 mm	5.2 mm links	0.3 mm posterior	2.4 mm inferior	5.7 mm
Ansichten > Ansicht Werkzeuge AT-Winkel (best. mittels Ebene) > Kondyle_Femur Hals Basis Prox	11.7 mm	0.6 mm	0.2 mm	11.7 mm	11.7 mm rechts	0.6 mm anterior	0.2 mm inferior	11.7 mm
Ansichten > Ansicht Werkzeuge AT-Winkel (best. mittels Ebene) > Kondyle_AxPro_Kopfzentrum	11.7 mm	0.6 mm	0.2 mm	11.7 mm	11.7 mm rechts	0.6 mm anterior	0.2 mm inferior	11.7 mm
Ansichten > Ansicht Werkzeuge AT-Winkel (best. mittels Ebene) > Femurachse Kopfzentrum	2.4 mm	42.4 mm	17.5 mm	45.9 mm	2.4 mm rechts	42.4 mm posterior	17.5 mm superior	45.9 mm
Ansichten > Ansicht Werkzeuge AT-Winkel (best. mittels Ebene) > Femurachse	2.4 mm	42.4 mm	17.5 mm	45.9 mm	2.4 mm rechts	42.4 mm posterior	17.5 mm superior	45.9 mm
Ansichten > Ansicht Werkzeuge AT-Winkel (best. mittels Ebene) > AxPro_Kondyle	11.7 mm	0.6 mm	0.2 mm	11.7 mm	11.7 mm rechts	0.6 mm anterior	0.2 mm inferior	11.7 mm
Ansichten > Ansicht Werkzeuge AT-Winkel (best. mittels Ebene) > Winkel Schenkelhalsachse Femurachse (mittels Ebene manuell)	126.8 °	103.1 °	86.8 °	98.9 °	126.8 °	103.1 °	86.8 °	98.9 °
Ansichten > Ansicht Werkzeuge AT-Winkel (best. mittels Ebene) > Winkel Schenkelhalsachse Femurachse (Femur Hals Basis manuell definiert)	138.2 °	131.6 °	109.6 °	118.9 °	138.2 °	131.6 °	109.6 °	118.9 °
Ansichten > Ansicht Werkzeuge AT-Winkel (best. mittels Ebene) > Antetorsionswinkel korrigiert	22.9 °	83.4 °	9.7 °	24.4 °	22.9 °	83.4 °	9.7 °	24.4 °
Ansichten > Ansicht Werkzeuge AT-Winkel (best. mittels Ebene) > Antetorsionswinkel (über Ebene manuell bestimmt) proj	43.2 °	165.9 °	18.4 °	46.2 °	43.2 °	165.9 °	18.4 °	46.2 °
Ansichten > Ansicht Werkzeuge AT-Winkel (best. mittels Ebene) > Antetorsionswinkel (Femur Hals Basis manuell) proj	32.4 °	85.6 °	14.3 °	34.1 °	32.4 °	85.6 °	14.3 °	34.1 °
Ansichten > Ansicht Werkzeuge AT-Winkel (best. mittels Ebene) > Femur axial
Ansichten > Ansicht Werkzeuge AT-Winkel (best. mittels Ebene) > Ebene manuell
Ansichten > Ansicht Werkzeuge AT-Winkel (best. mittels Ebene) > ks femur
Ansichten > Ansicht Werkzeuge AT-Winkel (best. mittels Ebene) > Kopie ks femur
Ansichten > Ansicht Werkzeuge AT-Winkel (best. mittels Ebene) > Punkte auf Kopf
Werkzeuge > Punkte > tmp zur Definition der Senkrechten auf tibia vk und hk	49.2 mm	74.3 mm	136.8 mm		31.8 mm links	6.7 mm anterior	10.8 mm inferior
Werkzeuge > Punkte > tmp proj. auf Ebene tibia coronar	49.2 mm	74.3 mm	136.8 mm		31.8 mm links	6.7 mm anterior	10.8 mm inferior
Werkzeuge > Punkte > TMP B	65.3 mm	104.8 mm	52.5 mm		15.7 mm links	23.8 mm posterior	73.5 mm superior
Werkzeuge > Punkte > tmp A	62.1 mm	106.3 mm	55.6 mm		18.9 mm links	25.3 mm posterior	70.4 mm superior
Werkzeuge > Punkte > TMP6	70.4 mm	103.7 mm	50.5 mm		10.6 mm links	22.7 mm posterior	75.5 mm superior
Werkzeuge > Punkte > TMP5	61.9 mm	158.7 mm	27.8 mm		19.1 mm links	77.7 mm posterior	98.2 mm superior
Werkzeuge > Punkte > Tibiaachse proximal	50.4 mm	59.4 mm	114.3 mm		30.6 mm links	21.6 mm anterior	11.7 mm superior
Werkzeuge > Punkte > Tibiaachse distal	48 mm	89.2 mm	159.4 mm		33 mm links	8.2 mm posterior	33.4 mm inferior
Werkzeuge > Punkte > Talus medial proj. auf Ebene Tibia axial	50.4 mm	85.5 mm	162 mm		30.6 mm links	4.5 mm posterior	36 mm inferior
Werkzeuge > Punkte > Talus medial	49.9 mm	91.4 mm	171 mm		31.1 mm links	10.4 mm posterior	45 mm inferior
Werkzeuge > Punkte > Talus lateral proj. auf Ebene Tibia axial	43.5 mm	85.6 mm	161.5 mm		37.5 mm links	4.6 mm posterior	35.5 mm inferior
Werkzeuge > Punkte > Talus lateral	42.9 mm	92 mm	171.1 mm		38.1 mm links	11 mm posterior	45.1 mm inferior
Werkzeuge > Punkte > prox. Tibiahinterkante medial proj. auf Ebene tibia coronar (varus valgus)	52.6 mm	48.9 mm	98.3 mm		28.4 mm links	32.1 mm anterior	27.7 mm superior
Werkzeuge > Punkte > prox. Tibiahinterkante medial proj. auf Ebene tibia coronar	51.3 mm	51.9 mm	102.8 mm		29.7 mm links	29.1 mm anterior	23.2 mm superior
Werkzeuge > Punkte > prox. Tibiahinterkante medial proj. auf Ebene Tibia axial	48.4 mm	97.8 mm	153.8 mm		32.6 mm links	16.8 mm posterior	27.8 mm inferior
Werkzeuge > Punkte > prox. Tibiahinterkante medial (varus valgus)	52.7 mm	53.2 mm	95.5 mm		28.3 mm links	27.8 mm anterior	30.5 mm superior
Werkzeuge > Punkte > prox. Tibiahinterkante medial	51.4 mm	60.5 mm	97.1 mm		29.6 mm links	20.5 mm anterior	28.9 mm superior
Werkzeuge > Punkte > prox. Tibiahinterkante lateral proj. auf Ebene tibia coronar (varus valgus)	43.2 mm	49.2 mm	98.7 mm		37.8 mm links	31.8 mm anterior	27.3 mm superior
Werkzeuge > Punkte > prox. Tibiahinterkante lateral proj. auf Ebene tibia coronar	42.9 mm	52.2 mm	103.1 mm		38.1 mm links	28.8 mm anterior	22.9 mm superior
Werkzeuge > Punkte > prox. Tibiahinterkante lateral proj. auf Ebene Tibia axial	39.9 mm	97.6 mm	153.4 mm		41.1 mm links	16.6 mm posterior	27.4 mm inferior
Werkzeuge > Punkte > prox. Tibiahinterkante lateral (varus valgus)	43.2 mm	53.2 mm	96.1 mm		37.8 mm links	27.8 mm anterior	29.9 mm superior
Werkzeuge > Punkte > prox. Tibiahinterkante lateral	42.9 mm	60.8 mm	97.5 mm		38.1 mm links	20.2 mm anterior	28.5 mm superior
Werkzeuge > Punkte > Kondyle medial proj. auf Ebene Tibia axial	50.5 mm	100.3 mm	152.2 mm		30.5 mm links	19.3 mm posterior	26.2 mm inferior
Werkzeuge > Punkte > Kondyle medial proj. auf Ebene Femur coronar	53.8 mm	54.3 mm	77.3 mm		27.2 mm links	26.7 mm anterior	48.7 mm superior
Werkzeuge > Punkte > Kondyle medial	53.8 mm	59.8 mm	90.7 mm		27.2 mm links	21.2 mm anterior	35.3 mm superior
Werkzeuge > Punkte > Kondyle lateral proj auf Ebene Tibia axial	38.8 mm	100 mm	151.8 mm		42.2 mm links	19 mm posterior	25.8 mm inferior
Werkzeuge > Punkte > Kondyle lateral proj auf Ebene Femur coronar	42.1 mm	54.3 mm	77.3 mm		38.9 mm links	26.7 mm anterior	48.7 mm superior
Werkzeuge > Punkte > Kondyle lateral	42.1 mm	59.8 mm	90.7 mm		38.9 mm links	21.2 mm anterior	35.3 mm superior
Werkzeuge > Punkte > Femurkopfmittelpunkt	59.5 mm	116.3 mm	45.3 mm		21.5 mm links	35.3 mm posterior	80.7 mm superior
Werkzeuge > Punkte > Femurachsenpunkt proximal	50.6 mm	106.9 mm	55.7 mm		30.4 mm links	25.9 mm posterior	70.3 mm superior
Werkzeuge > Punkte > Femurachsenpunkt distal	48.1 mm	64.5 mm	73.1 mm		32.9 mm links	16.5 mm anterior	52.9 mm superior
Werkzeuge > Punkte > Femur prox. proj. auf Ebene Femur coronar	50.6 mm	106.9 mm	55.7 mm		30.4 mm links	25.9 mm posterior	70.3 mm superior
Werkzeuge > Punkte > Femur Hals Basis proj. auf Ebene Femur coronar	54.3 mm	118.1 mm	51.1 mm		26.7 mm links	37.1 mm posterior	74.9 mm superior
Werkzeuge > Punkte > Femur Hals Basis manuell Pro	50.4 mm	106.8 mm	55.4 mm		30.6 mm links	25.8 mm posterior	70.6 mm superior
Werkzeuge > Punkte > Femur Hals Basis manuell	50.8 mm	113.8 mm	52.5 mm		30.2 mm links	32.8 mm posterior	73.5 mm superior
Werkzeuge > Punkte > Femur Hals Basis (ermittelt durch Proj. auf Ebene manuell)	54.3 mm	116.7 mm	47.7 mm		26.7 mm links	35.7 mm posterior	78.3 mm superior
Werkzeuge > Punkte > Femur Hals Basis (Ebene) proj. auf Ebene Femur axial	53.7 mm	105.4 mm	52.3 mm		27.3 mm links	24.4 mm posterior	73.7 mm superior
Werkzeuge > Punkte > Endpunkt Verlängerung der Senkrechten auf Kondylenachse	48.1 mm	110.8 mm	54.1 mm		32.9 mm links	29.8 mm posterior	71.9 mm superior
Werkzeuge > Punkte > Endpunkt Senkrechte auf Kondylenachse	48.1 mm	54.3 mm	77.3 mm		32.9 mm links	26.7 mm anterior	48.7 mm superior
Werkzeuge > Punkte > Ende der Verlängerung Senkrechte auf tibia vk (varus valgus)	51.5 mm	46.8 mm	95.1 mm		29.5 mm links	34.2 mm anterior	30.9 mm superior
Werkzeuge > Punkte > Ende der Senkrechte auf tibia hk (varus valgus)	46.8 mm	49.1 mm	98.5 mm		34.2 mm links	31.9 mm anterior	27.5 mm superior
Werkzeuge > Punkte > dist. Tibiavorderkante medial proj. auf Ebene tibia coronar (varus valgus)	50.3 mm	93.2 mm	165.5 mm		30.7 mm links	12.2 mm posterior	39.5 mm inferior
Werkzeuge > Punkte > dist. Tibiavorderkante medial proj. auf Ebene tibia coronar	51.3 mm	92.9 mm	165.1 mm		29.7 mm links	11.9 mm posterior	39.1 mm inferior
Werkzeuge > Punkte > dist. Tibiavorderkante medial proj. auf Ebene Tibia axial	51.6 mm	85.2 mm	162.2 mm		29.4 mm links	4.2 mm posterior	36.2 mm inferior
Werkzeuge > Punkte > dist. Tibiavorderkante medial (varus valgus)	50.3 mm	93 mm	165.6 mm		30.7 mm links	12 mm posterior	39.6 mm inferior
Werkzeuge > Punkte > dist. Tibiavorderkante medial	51.3 mm	88.8 mm	167.8 mm		29.7 mm links	7.8 mm posterior	41.8 mm inferior
Werkzeuge > Punkte > dist. Tibiavorderkante lateral proj. auf Ebene tibia coronar (varus valgus)	44.7 mm	93.1 mm	165.3 mm		36.3 mm links	12.1 mm posterior	39.3 mm inferior
Werkzeuge > Punkte > dist. Tibiavorderkante lateral proj. auf Ebene tibia coronar	44.1 mm	92.8 mm	164.8 mm		36.9 mm links	11.8 mm posterior	38.8 mm inferior
Werkzeuge > Punkte > dist. Tibiavorderkante lateral proj. auf Ebene Tibia axial	44.3 mm	85.3 mm	161.8 mm		36.7 mm links	4.3 mm posterior	35.8 mm inferior
Werkzeuge > Punkte > dist. Tibiavorderkante lateral (varus valgus)	44.7 mm	93 mm	165.3 mm		36.3 mm links	12 mm posterior	39.3 mm inferior
Werkzeuge > Punkte > dist. Tibiavorderkante lateral	44 mm	88.9 mm	167.3 mm		37 mm links	7.9 mm posterior	41.3 mm inferior
Werkzeuge > Punkte > AxPro_Kopfszentrum	58.8 mm	104.3 mm	50.3 mm		22.2 mm links	23.3 mm posterior	75.7 mm superior
Werkzeuge > Punkte > AxPro_Kondyle medial	56.8 mm	112.2 mm	69.2 mm		24.2 mm links	31.2 mm posterior	56.8 mm superior
Werkzeuge > Punkte > AxPro_Kondyle lateral	45.1 mm	112.7 mm	68.9 mm		35.9 mm links	31.7 mm posterior	57.1 mm superior
Werkzeuge > Linien > Verlängerung Senkrechte auf tibia vk (varus valgus)	2.3 mm	27.5 mm	41.7 mm	50 mm	2.3 mm rechts	27.5 mm anterior	41.7 mm superior	50 mm
Werkzeuge > Linien > Verlängerung der Senkrechten auf Kondylenachse	0 mm	46.2 mm	19 mm	50 mm	0 mm	46.2 mm posterior	19 mm superior	50 mm
Werkzeuge > Linien > transkondyläre Achse	11.7 mm	0 mm	0 mm	11.7 mm	11.7 mm rechts	0 mm	0 mm	11.7 mm
Werkzeuge > Linien > Tibiaachse	2.4 mm	29.7 mm	45.2 mm	54.1 mm	2.4 mm rechts	29.7 mm anterior	45.2 mm superior	54.1 mm
Werkzeuge > Linien > Talusachse proj. auf Ebene Tibia axial	6.9 mm	0.2 mm	0.5 mm	6.9 mm	6.9 mm links	0.2 mm posterior	0.5 mm superior	6.9 mm
Werkzeuge > Linien > Senkrechte auf Kondylenachse	0 mm	10.2 mm	4.2 mm	11.1 mm	0 mm	10.2 mm anterior	4.2 mm inferior	11.1 mm
Werkzeuge > Linien > Senkrechte auf dist. Tibiavorderkante in Ebene tibia coronar (varus valgus)	1.5 mm	18.8 mm	28.6 mm	34.3 mm	1.5 mm links	18.8 mm posterior	28.6 mm inferior	34.3 mm
Werkzeuge > Linien > Senkrecht auf prox. Tibiahinterkante in Ebene tibia coronar (varus valgus)	2.4 mm	25.2 mm	38.3 mm	45.9 mm	2.4 mm links	25.2 mm anterior	38.3 mm superior	45.9 mm
Werkzeuge > Linien > prox. Tibiahinterkante proj. auf Ebene Tibia axial	8.4 mm	0.2 mm	0.3 mm	8.4 mm	8.4 mm rechts	0.2 mm posterior	0.3 mm inferior	8.4 mm
Werkzeuge > Linien > prox. Tibiahinterkante proj auf Ebene tibia coronar (varus valgus)	9.5 mm	0.3 mm	0.4 mm	9.5 mm	9.5 mm rechts	0.3 mm anterior	0.4 mm superior	9.5 mm
Werkzeuge > Linien > prox. Tibiahinterkante proj auf Ebene tibia coronar	8.5 mm	0.3 mm	0.3 mm	8.5 mm	8.5 mm rechts	0.3 mm anterior	0.3 mm superior	8.5 mm
Werkzeuge > Linien > prox. Tibiahinterkante (varus valgus)	9.5 mm	0 mm	0.6 mm	9.5 mm	9.5 mm rechts	0 mm	0.6 mm superior	9.5 mm
Werkzeuge > Linien > prox. Tibiahinterkante	8.5 mm	0.3 mm	0.3 mm	8.5 mm	8.5 mm rechts	0.3 mm anterior	0.3 mm superior	8.5 mm
Werkzeuge > Linien > prox. femorale Längsachse	0.2 mm	6.8 mm	3.1 mm	7.5 mm	0.2 mm rechts	6.8 mm posterior	3.1 mm superior	7.5 mm
Werkzeuge > Linien > Neue Linie 31	11.7 mm	0.6 mm	0.2 mm	11.7 mm	11.7 mm rechts	0.6 mm anterior	0.2 mm inferior	11.7 mm
Werkzeuge > Linien > Lot von Femurkopfmittelpunk	5.2 mm	0.3 mm	2.4 mm	5.7 mm	5.2 mm links	0.3 mm posterior	2.4 mm inferior	5.7 mm
Werkzeuge > Linien > Kopfzentrum - Femur Hals Basis (manuell) Linie	8.7 mm	2.6 mm	7.2 mm	11.6 mm	8.7 mm links	2.6 mm anterior	7.2 mm inferior	11.6 mm
Werkzeuge > Linien > Kopfzentrum - Femur Hals Basis (durch Ebene) Linie	5.2 mm	0.3 mm	2.4 mm	5.7 mm	5.2 mm links	0.3 mm posterior	2.4 mm inferior	5.7 mm
Werkzeuge > Linien > Kondyle_Femur Hals Basis Prox	11.7 mm	0.6 mm	0.2 mm	11.7 mm	11.7 mm rechts	0.6 mm anterior	0.2 mm inferior	11.7 mm
Werkzeuge > Linien > Kondyle_AxPro_Kopfzentrum	11.7 mm	0.6 mm	0.2 mm	11.7 mm	11.7 mm rechts	0.6 mm anterior	0.2 mm inferior	11.7 mm
Werkzeuge > Linien > Kondylenachse proj. auf Ebene Femur coronar	11.7 mm	0 mm	0 mm	11.7 mm	11.7 mm links	0 mm	0 mm	11.7 mm
Werkzeuge > Linien > Kondylenachse	11.7 mm	0 mm	0 mm	11.7 mm	11.7 mm links	0 mm	0 mm	11.7 mm
Werkzeuge > Linien > Kondyle proj. auf Ebene Tibia axial	11.7 mm	0.3 mm	0.4 mm	11.7 mm	11.7 mm links	0.3 mm anterior	0.4 mm superior	11.7 mm
Werkzeuge > Linien > Femurachse proj. auf Ebene Femur coronar
Werkzeuge > Linien > Femurachse Kopfzentrum	2.4 mm	42.4 mm	17.5 mm	45.9 mm	2.4 mm rechts	42.4 mm posterior	17.5 mm superior	45.9 mm
Werkzeuge > Linien > Femurachse	2.4 mm	42.4 mm	17.5 mm	45.9 mm	2.4 mm rechts	42.4 mm posterior	17.5 mm superior	45.9 mm
Werkzeuge > Linien > dist. Tibiavorderkante proj. auf Ebene tibia coronar (varus valgus)	5.6 mm	0.1 mm	0.2 mm	5.6 mm	5.6 mm rechts	0.1 mm posterior	0.2 mm inferior	5.6 mm
Werkzeuge > Linien > dist. Tibiavorderkante proj. auf Ebene tibia coronar	7.3 mm	0.1 mm	0.3 mm	7.3 mm	7.3 mm rechts	0.1 mm posterior	0.3 mm inferior	7.3 mm
Werkzeuge > Linien > dist. Tibiavorderkante proj. auf Ebene Tibia axial	7.3 mm	0.1 mm	0.4 mm	7.3 mm	7.3 mm rechts	0.1 mm anterior	0.4 mm inferior	7.3 mm
Werkzeuge > Linien > dist. Tibiavorderkante (varus valgus)	5.6 mm	0 mm	0.3 mm	5.6 mm	5.6 mm rechts	0 mm	0.3 mm inferior	5.6 mm
Werkzeuge > Linien > dist. Tibiavorderkante	7.3 mm	0.1 mm	0.4 mm	7.3 mm	7.3 mm rechts	0.1 mm anterior	0.4 mm inferior	7.3 mm
Werkzeuge > Linien > AxPro_Kondyle	11.7 mm	0.6 mm	0.2 mm	11.7 mm	11.7 mm rechts	0.6 mm anterior	0.2 mm inferior	11.7 mm
Werkzeuge > Winkel > Winkel Schenkelhalsachse Femurachse (mittels Ebene manuell)	126.8 °	103.1 °	86.8 °	98.9 °	126.8 °	103.1 °	86.8 °	98.9 °
Werkzeuge > Winkel > Winkel Schenkelhalsachse Femurachse (Femur Hals Basis manuell definiert)	138.2 °	131.6 °	109.6 °	118.9 °	138.2 °	131.6 °	109.6 °	118.9 °
Werkzeuge > Winkel > varus valgus Tibia proj.	6.7 °	0 °	10.2 °	5.6 °	6.7 °	0 °	10.2 °	5.6 °
Werkzeuge > Winkel > varus valgus Femur proj.	7.9 °	0 °	3.3 °	3 °	7.9 °	0 °	3.3 °	3 °
Werkzeuge > Winkel > Torsionswinkel proj. auf Ebene Tibia axial	1.1 °	35.5 °	1.7 °	2.1 °	1.1 °	35.5 °	1.7 °	2.1 °
Werkzeuge > Winkel > Tibiotalare Torsion (TTT) proj.	0.5 °	8.8 °	0.7 °	0.9 °	0.5 °	8.8 °	0.7 °	0.9 °
Werkzeuge > Winkel > FTR (femorotibial Rotation) proj.	0.2 °	8.1 °	0.3 °	0.4 °	0.2 °	8.1 °	0.3 °	0.4 °
Werkzeuge > Winkel > Antetorsionswinkel korrigiert	22.9 °	83.4 °	9.7 °	24.4 °	22.9 °	83.4 °	9.7 °	24.4 °
Werkzeuge > Winkel > Antetorsionswinkel (über Ebene manuell bestimmt) proj	43.2 °	165.9 °	18.4 °	46.2 °	43.2 °	165.9 °	18.4 °	46.2 °
Werkzeuge > Winkel > Antetorsionswinkel (Femur Hals Basis manuell) proj	32.4 °	85.6 °	14.3 °	34.1 °	32.4 °	85.6 °	14.3 °	34.1 °
Werkzeuge > Ebenen > Tibia coronar
Werkzeuge > Ebenen > Tibia axial
Werkzeuge > Ebenen > Femur coronar
Werkzeuge > Ebenen > Femur axial
Werkzeuge > Ebenen > Ebene manuell
Werkzeuge > Polylinien > Punkte auf Kopf
Werkzeuge > Koordinatensysteme > ks tibia prox.
Werkzeuge > Koordinatensysteme > ks femur
Werkzeuge > Koordinatensysteme > ks
Werkzeuge > Koordinatensysteme > Kopie ks femur
Werkzeuge > Variablen > Kopfachsen_tmp	-100
Werkzeuge > Variablen > 300	300
Werkzeuge > Variablen > 50	50
Werkzeuge > Variablen > -50	-50
