# Supplementary material for: 3D Slicer open-source software plug-in for vector-based angle calculation of canine hind limb alignment in computed tomographic images
Source: PLoS One. 2024 Mar 29;19(3):e0283823. doi: 10.1371/journal.pone.0283823 (PMC10980227; doi:10.1371/journal.pone.0283823)
Supplement: S2 Data — (ZIP) [file pone.0283823.s002.zip › 75.csv]

Werkzeuge Name	Datensatzkoordinatensystem X	Datensatzkoordinatensystem Y	Datensatzkoordinatensystem Z	Datensatzkoordinatensystem 3D	Patientenkoordinatensystem X	Patientenkoordinatensystem Y	Patientenkoordinatensystem Z	Patientenkoordinatensystem 3D	Extra Wert X	Extra Wert Y	Extra Wert Z	Extra Wert 3D	Extra Wert Beschreibung
Werkzeuge > Punkte > tmp zur Definition der Senkrechten auf tibia vk und hk	65.5 mm	68.7 mm	136.2 mm		15.5 mm links	12.3 mm anterior	10.2 mm inferior
Werkzeuge > Punkte > tmp proj. auf Ebene tibia coronar	65.5 mm	68.7 mm	136.2 mm		15.5 mm links	12.3 mm anterior	10.2 mm inferior
Werkzeuge > Punkte > TMP B	92.9 mm	94.4 mm	51.7 mm		11.9 mm rechts	13.4 mm posterior	74.3 mm superior
Werkzeuge > Punkte > tmp A	97.7 mm	92.9 mm	56.2 mm		16.7 mm rechts	11.9 mm posterior	69.8 mm superior
Werkzeuge > Punkte > TMP6	89.5 mm	95.7 mm	49.3 mm		8.5 mm rechts	14.7 mm posterior	76.7 mm superior
Werkzeuge > Punkte > TMP5	129.4 mm	128.2 mm	32.1 mm		48.4 mm rechts	47.2 mm posterior	93.9 mm superior
Werkzeuge > Punkte > Tibiaachse proximal	64.2 mm	53.5 mm	115 mm		16.8 mm links	27.5 mm anterior	11 mm superior
Werkzeuge > Punkte > Tibiaachse distal	66.7 mm	83.9 mm	157.5 mm		14.3 mm links	2.9 mm posterior	31.5 mm inferior
Werkzeuge > Punkte > Talus medial proj. auf Ebene Tibia axial	62.1 mm	82.2 mm	158.9 mm		18.9 mm links	1.2 mm posterior	32.9 mm inferior
Werkzeuge > Punkte > Talus medial	62.7 mm	89.4 mm	169 mm		18.3 mm links	8.4 mm posterior	43 mm inferior
Werkzeuge > Punkte > Talus lateral proj. auf Ebene Tibia axial	67.6 mm	80.5 mm	159.8 mm		13.4 mm links	0.5 mm anterior	33.8 mm inferior
Werkzeuge > Punkte > Talus lateral	68.1 mm	87 mm	169 mm		12.9 mm links	6 mm posterior	43 mm inferior
Werkzeuge > Punkte > prox. Tibiahinterkante medial proj. auf Ebene tibia coronar (varus valgus)	61.1 mm	44.3 mm	99.7 mm		19.9 mm links	36.7 mm anterior	26.3 mm superior
Werkzeuge > Punkte > prox. Tibiahinterkante medial proj. auf Ebene tibia coronar	60.1 mm	47.3 mm	102.5 mm		20.9 mm links	33.7 mm anterior	23.5 mm superior
Werkzeuge > Punkte > prox. Tibiahinterkante medial proj. auf Ebene Tibia axial	69 mm	92.8 mm	151 mm		12 mm links	11.8 mm posterior	25 mm inferior
Werkzeuge > Punkte > prox. Tibiahinterkante medial (varus valgus)	64.2 mm	48.1 mm	96.8 mm		16.8 mm links	32.9 mm anterior	29.2 mm superior
Werkzeuge > Punkte > prox. Tibiahinterkante medial	65.8 mm	54.3 mm	97.2 mm		15.2 mm links	26.7 mm anterior	28.8 mm superior
Werkzeuge > Punkte > prox. Tibiahinterkante lateral proj. auf Ebene tibia coronar (varus valgus)	68.8 mm	40.4 mm	102.8 mm		12.2 mm links	40.6 mm anterior	23.2 mm superior
Werkzeuge > Punkte > prox. Tibiahinterkante lateral proj. auf Ebene tibia coronar	69.6 mm	43.1 mm	107.2 mm		11.4 mm links	37.9 mm anterior	18.8 mm superior
Werkzeuge > Punkte > prox. Tibiahinterkante lateral proj. auf Ebene Tibia axial	78.4 mm	87.5 mm	154.2 mm		2.6 mm links	6.5 mm posterior	28.2 mm inferior
Werkzeuge > Punkte > prox. Tibiahinterkante lateral (varus valgus)	73.3 mm	45.9 mm	98.6 mm		7.7 mm links	35.1 mm anterior	27.4 mm superior
Werkzeuge > Punkte > prox. Tibiahinterkante lateral	75.3 mm	50.1 mm	101.9 mm		5.7 mm links	30.9 mm anterior	24.1 mm superior
Werkzeuge > Punkte > Kondyle medial proj. auf Ebene Tibia axial	72.2 mm	95.1 mm	149.1 mm		8.8 mm links	14.1 mm posterior	23.1 mm inferior
Werkzeuge > Punkte > Kondyle medial proj. auf Ebene Femur coronar	68 mm	47.8 mm	78.2 mm		13 mm links	33.2 mm anterior	47.8 mm superior
Werkzeuge > Punkte > Kondyle medial	68.8 mm	53.8 mm	91.2 mm		12.2 mm links	27.2 mm anterior	34.8 mm superior
Werkzeuge > Punkte > Kondyle lateral proj auf Ebene Tibia axial	81.8 mm	89.1 mm	152.8 mm		0.8 mm rechts	8.1 mm posterior	26.8 mm inferior
Werkzeuge > Punkte > Kondyle lateral proj auf Ebene Femur coronar	77.5 mm	40.9 mm	80.8 mm		3.5 mm links	40.1 mm anterior	45.2 mm superior
Werkzeuge > Punkte > Kondyle lateral	78.3 mm	46.9 mm	93.8 mm		2.7 mm links	34.1 mm anterior	32.2 mm superior
Werkzeuge > Punkte > Femurkopfmittelpunkt	105.7 mm	97.5 mm	47.5 mm		24.7 mm rechts	16.5 mm posterior	78.5 mm superior
Werkzeuge > Punkte > Femurachsenpunkt proximal	106.6 mm	87 mm	58.1 mm		25.6 mm rechts	6 mm posterior	67.9 mm superior
Werkzeuge > Punkte > Femurachsenpunkt distal	83 mm	56.2 mm	73.5 mm		2 mm rechts	24.8 mm anterior	52.5 mm superior
Werkzeuge > Punkte > Femur prox. proj. auf Ebene Femur coronar	106.6 mm	87 mm	58.1 mm		25.6 mm rechts	6 mm posterior	67.9 mm superior
Werkzeuge > Punkte > Femur Hals Basis proj. auf Ebene Femur coronar	108.5 mm	96.6 mm	53.6 mm		27.5 mm rechts	15.6 mm posterior	72.4 mm superior
Werkzeuge > Punkte > Femur Hals Basis manuell Pro	107.6 mm	86.4 mm	58.6 mm		26.6 mm rechts	5.4 mm posterior	67.4 mm superior
Werkzeuge > Punkte > Femur Hals Basis manuell	111 mm	90.8 mm	56.4 mm		30 mm rechts	9.8 mm posterior	69.6 mm superior
Werkzeuge > Punkte > Femur Hals Basis (ermittelt durch Proj. auf Ebene manuell)	108.3 mm	95.1 mm	50.5 mm		27.3 mm rechts	14.1 mm posterior	75.5 mm superior
Werkzeuge > Punkte > Femur Hals Basis (Ebene) proj. auf Ebene Femur axial	102.8 mm	87.9 mm	54.1 mm		21.8 mm rechts	6.9 mm posterior	71.9 mm superior
Werkzeuge > Punkte > Endpunkt Verlängerung der Senkrechten auf Kondylenachse	113.5 mm	91.6 mm	55.6 mm		32.5 mm rechts	10.6 mm posterior	70.4 mm superior
Werkzeuge > Punkte > Endpunkt Senkrechte auf Kondylenachse	72.8 mm	44.4 mm	79.5 mm		8.2 mm links	36.6 mm anterior	46.5 mm superior
Werkzeuge > Punkte > Ende der Verlängerung Senkrechte auf tibia vk (varus valgus)	57.1 mm	43.2 mm	94 mm		23.9 mm links	37.8 mm anterior	32 mm superior
Werkzeuge > Punkte > Ende der Senkrechte auf tibia hk (varus valgus)	65.8 mm	41.9 mm	101.6 mm		15.2 mm links	39.1 mm anterior	24.4 mm superior
Werkzeuge > Punkte > dist. Tibiavorderkante medial proj. auf Ebene tibia coronar (varus valgus)	64.7 mm	91 mm	164.6 mm		16.3 mm links	10 mm posterior	38.6 mm inferior
Werkzeuge > Punkte > dist. Tibiavorderkante medial proj. auf Ebene tibia coronar	64.3 mm	90.7 mm	163.9 mm		16.7 mm links	9.7 mm posterior	37.9 mm inferior
Werkzeuge > Punkte > dist. Tibiavorderkante medial proj. auf Ebene Tibia axial	60.9 mm	81.8 mm	159.3 mm		20.1 mm links	0.8 mm posterior	33.3 mm inferior
Werkzeuge > Punkte > dist. Tibiavorderkante medial (varus valgus)	63.2 mm	89.2 mm	166 mm		17.8 mm links	8.2 mm posterior	40 mm inferior
Werkzeuge > Punkte > dist. Tibiavorderkante medial	61.3 mm	87.1 mm	166.7 mm		19.7 mm links	6.1 mm posterior	40.7 mm inferior
Werkzeuge > Punkte > dist. Tibiavorderkante lateral proj. auf Ebene tibia coronar (varus valgus)	69.5 mm	87.8 mm	165.6 mm		11.5 mm links	6.8 mm posterior	39.6 mm inferior
Werkzeuge > Punkte > dist. Tibiavorderkante lateral proj. auf Ebene tibia coronar	69.5 mm	87.1 mm	164.7 mm		11.5 mm links	6.1 mm posterior	38.7 mm inferior
Werkzeuge > Punkte > dist. Tibiavorderkante lateral proj. auf Ebene Tibia axial	66.9 mm	79.8 mm	160.3 mm		14.1 mm links	1.2 mm anterior	34.3 mm inferior
Werkzeuge > Punkte > dist. Tibiavorderkante lateral (varus valgus)	69 mm	87.3 mm	166 mm		12 mm links	6.3 mm posterior	40 mm inferior
Werkzeuge > Punkte > dist. Tibiavorderkante lateral	67.3 mm	84.4 mm	166.7 mm		13.7 mm links	3.4 mm posterior	40.7 mm inferior
Werkzeuge > Punkte > AxPro_Kopfszentrum	99.4 mm	89.3 mm	51.6 mm		18.4 mm rechts	8.3 mm posterior	74.4 mm superior
Werkzeuge > Punkte > AxPro_Kondyle medial	101.7 mm	96.6 mm	69.7 mm		20.7 mm rechts	15.6 mm posterior	56.3 mm superior
Werkzeuge > Punkte > AxPro_Kondyle lateral	111.6 mm	90.1 mm	72.1 mm		30.6 mm rechts	9.1 mm posterior	53.9 mm superior
Werkzeuge > Linien > Verlängerung Senkrechte auf tibia vk (varus valgus)	8.4 mm	25.4 mm	42.2 mm	50 mm	8.4 mm links	25.4 mm anterior	42.2 mm superior	50 mm
Werkzeuge > Linien > Verlängerung der Senkrechten auf Kondylenachse	30.5 mm	35.3 mm	17.9 mm	50 mm	30.5 mm rechts	35.3 mm posterior	17.9 mm superior	50 mm
Werkzeuge > Linien > transkondyläre Achse	9.5 mm	6.9 mm	2.6 mm	12 mm	9.5 mm links	6.9 mm posterior	2.6 mm superior	12 mm
Werkzeuge > Linien > Tibiaachse	2.5 mm	30.4 mm	42.5 mm	52.3 mm	2.5 mm links	30.4 mm anterior	42.5 mm superior	52.3 mm
Werkzeuge > Linien > Talusachse proj. auf Ebene Tibia axial	5.5 mm	1.7 mm	0.9 mm	5.8 mm	5.5 mm rechts	1.7 mm anterior	0.9 mm inferior	5.8 mm
Werkzeuge > Linien > Senkrechte auf Kondylenachse	10.2 mm	11.8 mm	6 mm	16.8 mm	10.2 mm links	11.8 mm anterior	6 mm inferior	16.8 mm
Werkzeuge > Linien > Senkrechte auf dist. Tibiavorderkante in Ebene tibia coronar (varus valgus)	5.9 mm	17.9 mm	29.8 mm	35.2 mm	5.9 mm rechts	17.9 mm posterior	29.8 mm inferior	35.2 mm
Werkzeuge > Linien > Senkrecht auf prox. Tibiahinterkante in Ebene tibia coronar (varus valgus)	0.3 mm	26.7 mm	34.6 mm	43.8 mm	0.3 mm rechts	26.7 mm anterior	34.6 mm superior	43.8 mm
Werkzeuge > Linien > prox. Tibiahinterkante proj. auf Ebene Tibia axial	9.4 mm	5.3 mm	3.2 mm	11.2 mm	9.4 mm links	5.3 mm posterior	3.2 mm superior	11.2 mm
Werkzeuge > Linien > prox. Tibiahinterkante proj auf Ebene tibia coronar (varus valgus)	7.7 mm	3.9 mm	3.1 mm	9.1 mm	7.7 mm links	3.9 mm posterior	3.1 mm superior	9.1 mm
Werkzeuge > Linien > prox. Tibiahinterkante proj auf Ebene tibia coronar	9.5 mm	4.2 mm	4.7 mm	11.4 mm	9.5 mm links	4.2 mm posterior	4.7 mm superior	11.4 mm
Werkzeuge > Linien > prox. Tibiahinterkante (varus valgus)	9.1 mm	2.2 mm	1.8 mm	9.5 mm	9.1 mm links	2.2 mm posterior	1.8 mm superior	9.5 mm
Werkzeuge > Linien > prox. Tibiahinterkante	9.5 mm	4.2 mm	4.7 mm	11.4 mm	9.5 mm links	4.2 mm posterior	4.7 mm superior	11.4 mm
Werkzeuge > Linien > prox. femorale Längsachse	4.4 mm	3.9 mm	1.7 mm	6.1 mm	4.4 mm rechts	3.9 mm posterior	1.7 mm superior	6.1 mm
Werkzeuge > Linien > Neue Linie 31	9.9 mm	6.4 mm	2.4 mm	12 mm	9.9 mm links	6.4 mm posterior	2.4 mm superior	12 mm
Werkzeuge > Linien > Lot von Femurkopfmittelpunk	2.5 mm	2.4 mm	3 mm	4.6 mm	2.5 mm rechts	2.4 mm anterior	3 mm inferior	4.6 mm
Werkzeuge > Linien > Kopfzentrum - Femur Hals Basis (manuell) Linie	5.2 mm	6.7 mm	8.8 mm	12.3 mm	5.2 mm rechts	6.7 mm anterior	8.8 mm inferior	12.3 mm
Werkzeuge > Linien > Kopfzentrum - Femur Hals Basis (durch Ebene) Linie	2.5 mm	2.4 mm	3 mm	4.6 mm	2.5 mm rechts	2.4 mm anterior	3 mm inferior	4.6 mm
Werkzeuge > Linien > Kondyle_Femur Hals Basis Prox	9.9 mm	6.4 mm	2.4 mm	12 mm	9.9 mm links	6.4 mm posterior	2.4 mm superior	12 mm
Werkzeuge > Linien > Kondyle_AxPro_Kopfzentrum	9.9 mm	6.4 mm	2.4 mm	12 mm	9.9 mm links	6.4 mm posterior	2.4 mm superior	12 mm
Werkzeuge > Linien > Kondylenachse proj. auf Ebene Femur coronar	9.5 mm	6.9 mm	2.6 mm	12 mm	9.5 mm rechts	6.9 mm anterior	2.6 mm inferior	12 mm
Werkzeuge > Linien > Kondylenachse	9.5 mm	6.9 mm	2.6 mm	12 mm	9.5 mm rechts	6.9 mm anterior	2.6 mm inferior	12 mm
Werkzeuge > Linien > Kondyle proj. auf Ebene Tibia axial	9.6 mm	6.1 mm	3.8 mm	12 mm	9.6 mm rechts	6.1 mm anterior	3.8 mm inferior	12 mm
Werkzeuge > Linien > Femurachse proj. auf Ebene Femur coronar
Werkzeuge > Linien > Femurachse Kopfzentrum	23.7 mm	30.7 mm	15.4 mm	41.7 mm	23.7 mm rechts	30.7 mm posterior	15.4 mm superior	41.7 mm
Werkzeuge > Linien > Femurachse	23.7 mm	30.7 mm	15.4 mm	41.7 mm	23.7 mm rechts	30.7 mm posterior	15.4 mm superior	41.7 mm
Werkzeuge > Linien > dist. Tibiavorderkante proj. auf Ebene tibia coronar (varus valgus)	4.8 mm	3.2 mm	1 mm	5.8 mm	4.8 mm links	3.2 mm posterior	1 mm superior	5.8 mm
Werkzeuge > Linien > dist. Tibiavorderkante proj. auf Ebene tibia coronar	5.2 mm	3.7 mm	0.8 mm	6.4 mm	5.2 mm links	3.7 mm posterior	0.8 mm superior	6.4 mm
Werkzeuge > Linien > dist. Tibiavorderkante proj. auf Ebene Tibia axial	6.1 mm	2 mm	1 mm	6.5 mm	6.1 mm links	2 mm posterior	1 mm superior	6.5 mm
Werkzeuge > Linien > dist. Tibiavorderkante (varus valgus)	5.8 mm	1.9 mm	0 mm	6.1 mm	5.8 mm links	1.9 mm posterior	0 mm	6.1 mm
Werkzeuge > Linien > dist. Tibiavorderkante	6 mm	2.7 mm	0 mm	6.6 mm	6 mm links	2.7 mm posterior	0 mm	6.6 mm
Werkzeuge > Linien > AxPro_Kondyle	9.9 mm	6.4 mm	2.4 mm	12 mm	9.9 mm links	6.4 mm posterior	2.4 mm superior	12 mm
Werkzeuge > Winkel > Winkel Schenkelhalsachse Femurachse (mittels Ebene manuell)	85.5 °	152.3 °	93.7 °	107.7 °	85.5 °	152.3 °	93.7 °	107.7 °
Werkzeuge > Winkel > Winkel Schenkelhalsachse Femurachse (Femur Hals Basis manuell definiert)	93.3 °	153 °	104 °	115.2 °	93.3 °	153 °	104 °	115.2 °
Werkzeuge > Winkel > varus valgus Tibia proj.	11.7 °	6.6 °	18.9 °	12 °	11.7 °	6.6 °	18.9 °	12 °
Werkzeuge > Winkel > varus valgus Femur proj.	2.6 °	0.2 °	3.2 °	3.1 °	2.6 °	0.2 °	3.2 °	3.1 °
Werkzeuge > Winkel > Torsionswinkel proj. auf Ebene Tibia axial	9.2 °	3.4 °	11.4 °	13.3 °	9.2 °	3.4 °	11.4 °	13.3 °
Werkzeuge > Winkel > Tibiotalare Torsion (TTT) proj.	0.3 °	0.2 °	0.4 °	0.5 °	0.3 °	0.2 °	0.4 °	0.5 °
Werkzeuge > Winkel > FTR (femorotibial Rotation) proj.	2.6 °	0.5 °	3.1 °	3.4 °	2.6 °	0.5 °	3.1 °	3.4 °
Werkzeuge > Winkel > Antetorsionswinkel korrigiert	22.9 °	41.2 °	11.2 °	25.1 °	22.9 °	41.2 °	11.2 °	25.1 °
Werkzeuge > Winkel > Antetorsionswinkel (über Ebene manuell bestimmt) proj	59.2 °	84.6 °	22.6 °	55.4 °	59.2 °	84.6 °	22.6 °	55.4 °
Werkzeuge > Winkel > Antetorsionswinkel (Femur Hals Basis manuell) proj	26.8 °	47.6 °	13.9 °	30 °	26.8 °	47.6 °	13.9 °	30 °
Werkzeuge > Ebenen > Tibia coronar
Werkzeuge > Ebenen > Tibia axial
Werkzeuge > Ebenen > Femur coronar
Werkzeuge > Ebenen > Femur axial
Werkzeuge > Ebenen > Ebene manuell
Werkzeuge > Polylinien > Punkte auf Kopf
Werkzeuge > Koordinatensysteme > ks tibia prox.
Werkzeuge > Koordinatensysteme > ks femur
Werkzeuge > Koordinatensysteme > ks
Werkzeuge > Koordinatensysteme > Kopie ks femur
Werkzeuge > Variablen > Kopfachsen_tmp	-100
Werkzeuge > Variablen > 300	300
Werkzeuge > Variablen > 50	50
Werkzeuge > Variablen > -50	-50
