# Supplementary material for: 3D Slicer open-source software plug-in for vector-based angle calculation of canine hind limb alignment in computed tomographic images
Source: PLoS One. 2024 Mar 29;19(3):e0283823. doi: 10.1371/journal.pone.0283823 (PMC10980227; doi:10.1371/journal.pone.0283823)
Supplement: S2 Data — (ZIP) [file pone.0283823.s002.zip › 76.csv]

Werkzeuge Name	Datensatzkoordinatensystem X	Datensatzkoordinatensystem Y	Datensatzkoordinatensystem Z	Datensatzkoordinatensystem 3D	Patientenkoordinatensystem X	Patientenkoordinatensystem Y	Patientenkoordinatensystem Z	Patientenkoordinatensystem 3D	Extra Wert X	Extra Wert Y	Extra Wert Z	Extra Wert 3D	Extra Wert Beschreibung
Werkzeuge > Punkte > tmp zur Definition der Senkrechten auf tibia vk und hk	88.5 mm	69.2 mm	201.6 mm		10.6 mm rechts	78.2 mm anterior	81.6 mm inferior
Werkzeuge > Punkte > tmp proj. auf Ebene tibia coronar	88.5 mm	69.2 mm	201.6 mm		10.6 mm rechts	78.2 mm anterior	81.6 mm inferior
Werkzeuge > Punkte > TMP B	85.8 mm	83.5 mm	84.8 mm		18 mm links	0 mm posterior	1.6 mm superior
Werkzeuge > Punkte > tmp A	91.9 mm	84.8 mm	88.2 mm		11.3 mm links	0 mm posterior	0.8 mm inferior
Werkzeuge > Punkte > TMP6	82.6 mm	83.3 mm	83.8 mm		21.3 mm links	0 mm posterior	2 mm superior
Werkzeuge > Punkte > TMP5	104.4 mm	142.2 mm	44.2 mm		9.5 mm links	73.3 mm posterior	2 mm superior
Werkzeuge > Punkte > Tibiaachse proximal	84.9 mm	56.7 mm	176.1 mm		1.7 mm rechts	74.1 mm anterior	54.7 mm inferior
Werkzeuge > Punkte > Tibiaachse distal	92 mm	81.7 mm	227 mm		19.5 mm rechts	82.3 mm anterior	108.4 mm inferior
Werkzeuge > Punkte > Talus medial proj. auf Ebene Tibia axial	87.5 mm	80.9 mm	228.1 mm		15.3 mm rechts	84.1 mm anterior	109.5 mm inferior
Werkzeuge > Punkte > Talus medial	88.5 mm	84.7 mm	235.7 mm		18 mm rechts	85.3 mm anterior	117.6 mm inferior
Werkzeuge > Punkte > Talus lateral proj. auf Ebene Tibia axial	92.3 mm	76.5 mm	229.6 mm		20.4 mm rechts	87.9 mm anterior	107.2 mm inferior
Werkzeuge > Punkte > Talus lateral	93.5 mm	80.6 mm	237.9 mm		23.3 mm rechts	89.2 mm anterior	116 mm inferior
Werkzeuge > Punkte > prox. Tibiahinterkante medial proj. auf Ebene tibia coronar (varus valgus)	80.2 mm	40.9 mm	143.5 mm		9.8 mm links	68.8 mm anterior	20.5 mm inferior
Werkzeuge > Punkte > prox. Tibiahinterkante medial proj. auf Ebene tibia coronar	82.7 mm	41.4 mm	148.9 mm		6.3 mm links	71.2 mm anterior	24.5 mm inferior
Werkzeuge > Punkte > prox. Tibiahinterkante medial proj. auf Ebene Tibia axial	102.4 mm	86.9 mm	223.1 mm		28.6 mm rechts	74.3 mm anterior	106.6 mm inferior
Werkzeuge > Punkte > prox. Tibiahinterkante medial (varus valgus)	84.9 mm	44.7 mm	141.1 mm		5.8 mm links	63.7 mm anterior	19.9 mm inferior
Werkzeuge > Punkte > prox. Tibiahinterkante medial	91.4 mm	48.3 mm	144.3 mm		1.1 mm rechts	61.8 mm anterior	23.5 mm inferior
Werkzeuge > Punkte > prox. Tibiahinterkante lateral proj. auf Ebene tibia coronar (varus valgus)	87.4 mm	34.5 mm	147.6 mm		1.8 mm links	75.3 mm anterior	18.6 mm inferior
Werkzeuge > Punkte > prox. Tibiahinterkante lateral proj. auf Ebene tibia coronar	87.7 mm	37.4 mm	152.4 mm		0.6 mm links	75.7 mm anterior	24.1 mm inferior
Werkzeuge > Punkte > prox. Tibiahinterkante lateral proj. auf Ebene Tibia axial	107.1 mm	82 mm	224.8 mm		33.8 mm rechts	78.6 mm anterior	104.2 mm inferior
Werkzeuge > Punkte > prox. Tibiahinterkante lateral (varus valgus)	92.7 mm	38.6 mm	144.8 mm		2.7 mm rechts	69.6 mm anterior	18 mm inferior
Werkzeuge > Punkte > prox. Tibiahinterkante lateral	96.4 mm	44.2 mm	147.8 mm		6.8 mm rechts	66.3 mm anterior	23 mm inferior
Werkzeuge > Punkte > Kondyle medial proj. auf Ebene Tibia axial	97.7 mm	87 mm	223.7 mm		24.2 mm rechts	75.3 mm anterior	107.9 mm inferior
Werkzeuge > Punkte > Kondyle medial proj. auf Ebene Femur coronar	88.6 mm	34.6 mm	124.2 mm		5.8 mm links	61.6 mm anterior	0 mm
Werkzeuge > Punkte > Kondyle medial	85.7 mm	44.8 mm	137.7 mm		5.8 mm links	61.6 mm anterior	17.2 mm inferior
Werkzeuge > Punkte > Kondyle lateral proj auf Ebene Tibia axial	108.4 mm	83.7 mm	223.8 mm		34.7 mm rechts	76.4 mm anterior	104.2 mm inferior
Werkzeuge > Punkte > Kondyle lateral proj auf Ebene Femur coronar	99.8 mm	33.1 mm	127.7 mm		5.9 mm rechts	63.3 mm anterior	0 mm inferior
Werkzeuge > Punkte > Kondyle lateral	96.9 mm	43.2 mm	141.3 mm		5.9 mm rechts	63.3 mm anterior	17.2 mm inferior
Werkzeuge > Punkte > Femurkopfmittelpunkt	97.7 mm	104.1 mm	71.4 mm		9.5 mm links	26 mm posterior	2 mm superior
Werkzeuge > Punkte > Femurachsenpunkt proximal	103 mm	84.2 mm	90 mm		0 mm	0 mm	0 mm
Werkzeuge > Punkte > Femurachsenpunkt distal	96.3 mm	46 mm	117.2 mm		0 mm	47.3 mm anterior	0 mm
Werkzeuge > Punkte > Femur prox. proj. auf Ebene Femur coronar	103 mm	84.2 mm	90 mm		0 mm	0 mm	0 mm
Werkzeuge > Punkte > Femur Hals Basis proj. auf Ebene Femur coronar	100.4 mm	103.9 mm	74.6 mm		6.2 mm links	24.4 mm posterior	0 mm inferior
Werkzeuge > Punkte > Femur Hals Basis manuell Pro	103.3 mm	84.6 mm	90.7 mm		0.5 mm rechts	0 mm	0.8 mm inferior
Werkzeuge > Punkte > Femur Hals Basis manuell	105.3 mm	95.8 mm	82.8 mm		0.5 mm rechts	13.8 mm posterior	0.8 mm inferior
Werkzeuge > Punkte > Femur Hals Basis (ermittelt durch Proj. auf Ebene manuell)	100.7 mm	103 mm	73.4 mm		6.2 mm links	24.4 mm posterior	1.6 mm superior
Werkzeuge > Punkte > Femur Hals Basis (Ebene) proj. auf Ebene Femur axial	97.2 mm	83.3 mm	87.4 mm		6.2 mm links	0 mm anterior	1.6 mm superior
Werkzeuge > Punkte > Endpunkt Verlängerung der Senkrechten auf Kondylenachse	110.3 mm	85.8 mm	90.4 mm		7.1 mm rechts	2.2 mm posterior	0 mm superior
Werkzeuge > Punkte > Endpunkt Senkrechte auf Kondylenachse	92.1 mm	34.1 mm	125.3 mm		2.1 mm links	62.1 mm anterior	0 mm inferior
Werkzeuge > Punkte > Ende der Verlängerung Senkrechte auf tibia vk (varus valgus)	82.3 mm	47.4 mm	157.1 mm		4.9 mm links	71.1 mm anterior	34.6 mm inferior
Werkzeuge > Punkte > Ende der Senkrechte auf tibia hk (varus valgus)	87.4 mm	34.5 mm	147.5 mm		1.9 mm links	75.3 mm anterior	18.6 mm inferior
Werkzeuge > Punkte > dist. Tibiavorderkante medial proj. auf Ebene tibia coronar (varus valgus)	94.5 mm	82.1 mm	232.3 mm		23.1 mm rechts	84.6 mm anterior	112.3 mm inferior
Werkzeuge > Punkte > dist. Tibiavorderkante medial proj. auf Ebene tibia coronar	90.1 mm	86.7 mm	230.8 mm		18.4 mm rechts	80.7 mm anterior	114.6 mm inferior
Werkzeuge > Punkte > dist. Tibiavorderkante medial proj. auf Ebene Tibia axial	86.5 mm	82.1 mm	227.7 mm		14.2 mm rechts	83.1 mm anterior	110 mm inferior
Werkzeuge > Punkte > dist. Tibiavorderkante medial (varus valgus)	94.9 mm	82.4 mm	232.1 mm		23.4 mm rechts	84.2 mm anterior	112.3 mm inferior
Werkzeuge > Punkte > dist. Tibiavorderkante medial	87.1 mm	84.4 mm	232.4 mm		15.8 mm rechts	83.9 mm anterior	115 mm inferior
Werkzeuge > Punkte > dist. Tibiavorderkante lateral proj. auf Ebene tibia coronar (varus valgus)	90.7 mm	86 mm	230.9 mm		19 mm rechts	81.2 mm anterior	114.2 mm inferior
Werkzeuge > Punkte > dist. Tibiavorderkante lateral proj. auf Ebene tibia coronar	95.6 mm	81.4 mm	233.3 mm		24.4 mm rechts	85.6 mm anterior	112.6 mm inferior
Werkzeuge > Punkte > dist. Tibiavorderkante lateral proj. auf Ebene Tibia axial	91.6 mm	76.3 mm	229.8 mm		19.8 mm rechts	88.2 mm anterior	107.4 mm inferior
Werkzeuge > Punkte > dist. Tibiavorderkante lateral (varus valgus)	90.9 mm	86.1 mm	230.8 mm		19.1 mm rechts	81.1 mm anterior	114.2 mm inferior
Werkzeuge > Punkte > dist. Tibiavorderkante lateral	92.3 mm	78.9 mm	235 mm		21.6 mm rechts	89.1 mm anterior	113 mm inferior
Werkzeuge > Punkte > AxPro_Kopfszentrum	94 mm	83.1 mm	86.4 mm		9.5 mm links	0 mm anterior	2 mm superior
Werkzeuge > Punkte > AxPro_Kondyle medial	94.4 mm	94.4 mm	102.3 mm		5.8 mm links	0 mm posterior	17.2 mm inferior
Werkzeuge > Punkte > AxPro_Kondyle lateral	105.9 mm	94.3 mm	104.9 mm		5.9 mm rechts	0 mm posterior	17.2 mm inferior
Werkzeuge > Linien > Verlängerung Senkrechte auf tibia vk (varus valgus)	6.2 mm	21.9 mm	44.5 mm	50 mm	15.6 mm links	7.1 mm posterior	47 mm superior	50 mm
Werkzeuge > Linien > Verlängerung der Senkrechten auf Kondylenachse	14 mm	39.8 mm	26.9 mm	50 mm	7.1 mm rechts	49.5 mm posterior	0 mm	50 mm
Werkzeuge > Linien > transkondyläre Achse	11.2 mm	1.5 mm	3.6 mm	11.9 mm	11.7 mm links	1.7 mm posterior	0 mm	11.9 mm
Werkzeuge > Linien > Tibiaachse	7.1 mm	25 mm	50.9 mm	57.1 mm	17.8 mm links	8.1 mm posterior	53.7 mm superior	57.1 mm
Werkzeuge > Linien > Talusachse proj. auf Ebene Tibia axial	4.9 mm	4.5 mm	1.5 mm	6.8 mm	5.1 mm rechts	3.8 mm anterior	2.3 mm superior	6.8 mm
Werkzeuge > Linien > Senkrechte auf Kondylenachse	4.2 mm	11.9 mm	8 mm	15 mm	2.1 mm links	14.8 mm anterior	0 mm	15 mm
Werkzeuge > Linien > Senkrechte auf dist. Tibiavorderkante in Ebene tibia coronar (varus valgus)	4.2 mm	14.7 mm	30 mm	33.7 mm	10.5 mm rechts	4.8 mm anterior	31.7 mm inferior	33.7 mm
Werkzeuge > Linien > Senkrecht auf prox. Tibiahinterkante in Ebene tibia coronar (varus valgus)	1.1 mm	34.7 mm	54.1 mm	64.3 mm	12.5 mm links	2.9 mm posterior	63 mm superior	64.3 mm
Werkzeuge > Linien > prox. Tibiahinterkante proj. auf Ebene Tibia axial	4.8 mm	4.9 mm	1.7 mm	7.1 mm	5.1 mm links	4.3 mm posterior	2.3 mm inferior	7.1 mm
Werkzeuge > Linien > prox. Tibiahinterkante proj auf Ebene tibia coronar (varus valgus)	7.2 mm	6.5 mm	4 mm	10.5 mm	8 mm links	6.5 mm posterior	1.9 mm inferior	10.5 mm
Werkzeuge > Linien > prox. Tibiahinterkante proj auf Ebene tibia coronar	5 mm	4 mm	3.5 mm	7.3 mm	5.7 mm links	4.6 mm posterior	0.5 mm inferior	7.3 mm
Werkzeuge > Linien > prox. Tibiahinterkante (varus valgus)	7.8 mm	6 mm	3.7 mm	10.5 mm	8.5 mm links	5.9 mm posterior	2 mm inferior	10.5 mm
Werkzeuge > Linien > prox. Tibiahinterkante	5 mm	4 mm	3.5 mm	7.3 mm	5.7 mm links	4.6 mm posterior	0.5 mm inferior	7.3 mm
Werkzeuge > Linien > prox. femorale Längsachse	2.3 mm	11.6 mm	7.2 mm	13.9 mm	0.5 mm rechts	13.8 mm posterior	0.8 mm inferior	13.9 mm
Werkzeuge > Linien > Neue Linie 31	11.4 mm	0.2 mm	2.6 mm	11.7 mm	11.7 mm links	0 mm	0 mm	11.7 mm
Werkzeuge > Linien > Kopfzentrum - Femur Hals Basis (manuell) Linie	7.6 mm	8.3 mm	11.4 mm	16 mm	10 mm rechts	12.2 mm anterior	2.7 mm inferior	16 mm
Werkzeuge > Linien > Kopfzentrum - Femur Hals Basis (durch Ebene) Linie	2.9 mm	1.1 mm	1.9 mm	3.7 mm	3.3 mm rechts	1.6 mm anterior	0.4 mm inferior	3.7 mm
Werkzeuge > Linien > Kondyle_Femur Hals Basis Prox	11.4 mm	0.2 mm	2.6 mm	11.7 mm	11.7 mm links	0 mm	0 mm	11.7 mm
Werkzeuge > Linien > Kondyle_AxPro_Kopfzentrum	11.4 mm	0.2 mm	2.6 mm	11.7 mm	11.7 mm links	0 mm	0 mm	11.7 mm
Werkzeuge > Linien > Kondylenachse proj. auf Ebene Femur coronar	11.2 mm	1.5 mm	3.6 mm	11.9 mm	11.7 mm rechts	1.7 mm anterior	0 mm	11.9 mm
Werkzeuge > Linien > Kondylenachse	11.2 mm	1.5 mm	3.6 mm	11.9 mm	11.7 mm rechts	1.7 mm anterior	0 mm	11.9 mm
Werkzeuge > Linien > Kondyle proj. auf Ebene Tibia axial	10.7 mm	3.2 mm	0.1 mm	11.2 mm	10.5 mm rechts	1.1 mm anterior	3.7 mm superior	11.2 mm
Werkzeuge > Linien > Femurachse proj. auf Ebene Femur coronar
Werkzeuge > Linien > Femurachse Kopfzentrum	6.7 mm	38.1 mm	27.2 mm	47.3 mm	0 mm	47.3 mm posterior	0 mm	47.3 mm
Werkzeuge > Linien > Femurachse	6.7 mm	38.1 mm	27.2 mm	47.3 mm	0 mm	47.3 mm posterior	0 mm	47.3 mm
Werkzeuge > Linien > dist. Tibiavorderkante proj. auf Ebene tibia coronar (varus valgus)	3.8 mm	3.9 mm	1.4 mm	5.6 mm	4.1 mm rechts	3.4 mm anterior	1.9 mm superior	5.6 mm
Werkzeuge > Linien > dist. Tibiavorderkante proj. auf Ebene tibia coronar	5.5 mm	5.3 mm	2.5 mm	8 mm	6 mm links	4.9 mm posterior	2.1 mm inferior	8 mm
Werkzeuge > Linien > dist. Tibiavorderkante proj. auf Ebene Tibia axial	5.2 mm	5.8 mm	2.1 mm	8 mm	5.6 mm links	5.1 mm posterior	2.6 mm inferior	8 mm
Werkzeuge > Linien > dist. Tibiavorderkante (varus valgus)	4 mm	3.7 mm	1.3 mm	5.6 mm	4.3 mm rechts	3.2 mm anterior	1.9 mm superior	5.6 mm
Werkzeuge > Linien > dist. Tibiavorderkante	5.2 mm	5.5 mm	2.7 mm	8 mm	5.8 mm links	5.2 mm posterior	2 mm inferior	8 mm
Werkzeuge > Linien > AxPro_Kondyle	11.4 mm	0.2 mm	2.6 mm	11.7 mm	11.7 mm links	0 mm	0 mm	11.7 mm
Werkzeuge > Winkel > Winkel Schenkelhalsachse Femurachse (mittels Ebene manuell)	111.3 °	152.1 °	99 °	115.3 °	92.7 °	162.1 °	115.5 °	115.3 °
Werkzeuge > Winkel > Winkel Schenkelhalsachse Femurachse (Femur Hals Basis manuell definiert)	131.6 °	162.7 °	128.1 °	139.6 °	91.8 °	168.5 °	140.5 °	139.6 °
Werkzeuge > Winkel > varus valgus Tibia proj.	6.8 °	6.6 °	14.1 °	9 °	7.1 °	5.9 °	11.4 °	9 °
Werkzeuge > Winkel > varus valgus Femur proj.	13.6 °	1.5 °	9.4 °	8.2 °	0 °	0 °	8.2 °	8.2 °
Werkzeuge > Winkel > Torsionswinkel proj. auf Ebene Tibia axial	2.1 °	0.5 °	2.3 °	2.5 °	0.6 °	1.5 °	2.6 °	2.5 °
Werkzeuge > Winkel > Tibiotalare Torsion (TTT) proj.	4.9 °	1.4 °	5.6 °	5.9 °	1.3 °	3.9 °	6.2 °	5.9 °
Werkzeuge > Winkel > FTR (femorotibial Rotation) proj.	160.4 °	162.1 °	151 °	148.2 °	174.6 °	136 °	146.2 °	148.2 °
Werkzeuge > Winkel > Antetorsionswinkel korrigiert	5.1 °	13.1 °	3.9 °	6.3 °	6.3 °	26.6 °	0 °	6.3 °
Werkzeuge > Winkel > Antetorsionswinkel (über Ebene manuell bestimmt) proj	26 °	126.7 °	18.6 °	31.5 °	31.5 °	180 °	0 °	31.5 °
Werkzeuge > Winkel > Antetorsionswinkel (Femur Hals Basis manuell) proj	12.5 °	22.4 °	9.9 °	15.4 °	15.4 °	26.6 °	0 °	15.4 °
Werkzeuge > Ebenen > Tibia coronar
Werkzeuge > Ebenen > Tibia axial
Werkzeuge > Ebenen > Femur coronar
Werkzeuge > Ebenen > Femur axial
Werkzeuge > Ebenen > Ebene manuell
Werkzeuge > Polylinien > Punkte auf Kopf
Werkzeuge > Koordinatensysteme > ks tibia prox.
Werkzeuge > Koordinatensysteme > ks femur
Werkzeuge > Koordinatensysteme > ks
Werkzeuge > Koordinatensysteme > Kopie ks femur
Werkzeuge > Variablen > Kopfachsen_tmp	-100
Werkzeuge > Variablen > 300	300
Werkzeuge > Variablen > 50	50
Werkzeuge > Variablen > -50	-50
