# Supplementary material for: 3D Slicer open-source software plug-in for vector-based angle calculation of canine hind limb alignment in computed tomographic images
Source: PLoS One. 2024 Mar 29;19(3):e0283823. doi: 10.1371/journal.pone.0283823 (PMC10980227; doi:10.1371/journal.pone.0283823)
Supplement: S2 Data — (ZIP) [file pone.0283823.s002.zip › 77.csv]

Werkzeuge Name	Datensatzkoordinatensystem X	Datensatzkoordinatensystem Y	Datensatzkoordinatensystem Z	Datensatzkoordinatensystem 3D	Patientenkoordinatensystem X	Patientenkoordinatensystem Y	Patientenkoordinatensystem Z	Patientenkoordinatensystem 3D	Extra Wert X	Extra Wert Y	Extra Wert Z	Extra Wert 3D	Extra Wert Beschreibung
Werkzeuge > Punkte > tmp zur Definition der Senkrechten auf tibia vk und hk	43 mm	77.4 mm	101 mm		42.5 mm links	8.1 mm anterior	5 mm inferior
Werkzeuge > Punkte > tmp proj. auf Ebene tibia coronar	43 mm	77.4 mm	101 mm		42.5 mm links	8.1 mm anterior	5 mm inferior
Werkzeuge > Punkte > TMP B	81.3 mm	99 mm	35.1 mm		4.2 mm links	13.5 mm posterior	60.9 mm superior
Werkzeuge > Punkte > tmp A	78.5 mm	101.3 mm	37.3 mm		7 mm links	15.8 mm posterior	58.7 mm superior
Werkzeuge > Punkte > TMP6	83.2 mm	97.7 mm	34.8 mm		2.3 mm links	12.2 mm posterior	61.2 mm superior
Werkzeuge > Punkte > TMP5	99.9 mm	146.5 mm	24.1 mm		14.4 mm rechts	61 mm posterior	71.9 mm superior
Werkzeuge > Punkte > Tibiaachse proximal	45.3 mm	68.2 mm	82 mm		40.2 mm links	17.3 mm anterior	14 mm superior
Werkzeuge > Punkte > Tibiaachse distal	40.7 mm	86.7 mm	120 mm		44.8 mm links	1.2 mm posterior	24 mm inferior
Werkzeuge > Punkte > Talus medial proj. auf Ebene Tibia axial	43.8 mm	83.1 mm	122.1 mm		41.7 mm links	2.4 mm anterior	26.1 mm inferior
Werkzeuge > Punkte > Talus medial	42.5 mm	88.2 mm	132.6 mm		43 mm links	2.7 mm posterior	36.6 mm inferior
Werkzeuge > Punkte > Talus lateral proj. auf Ebene Tibia axial	37.9 mm	82.5 mm	121.7 mm		47.6 mm links	3 mm anterior	25.7 mm inferior
Werkzeuge > Punkte > Talus lateral	36.6 mm	87.8 mm	132.6 mm		48.9 mm links	2.3 mm posterior	36.6 mm inferior
Werkzeuge > Punkte > prox. Tibiahinterkante medial proj. auf Ebene tibia coronar (varus valgus)	48.8 mm	60.1 mm	65.1 mm		36.7 mm links	25.4 mm anterior	30.9 mm superior
Werkzeuge > Punkte > prox. Tibiahinterkante medial proj. auf Ebene tibia coronar	49.3 mm	62.1 mm	69 mm		36.2 mm links	23.4 mm anterior	27 mm superior
Werkzeuge > Punkte > prox. Tibiahinterkante medial proj. auf Ebene Tibia axial	42 mm	96.1 mm	115.6 mm		43.5 mm links	10.6 mm posterior	19.6 mm inferior
Werkzeuge > Punkte > prox. Tibiahinterkante medial (varus valgus)	48.1 mm	65.6 mm	62.3 mm		37.4 mm links	19.9 mm anterior	33.7 mm superior
Werkzeuge > Punkte > prox. Tibiahinterkante medial	48.2 mm	71.2 mm	64.4 mm		37.3 mm links	14.3 mm anterior	31.6 mm superior
Werkzeuge > Punkte > prox. Tibiahinterkante lateral proj. auf Ebene tibia coronar (varus valgus)	38.9 mm	59.4 mm	65.9 mm		46.6 mm links	26.1 mm anterior	30.1 mm superior
Werkzeuge > Punkte > prox. Tibiahinterkante lateral proj. auf Ebene tibia coronar	38.5 mm	61.2 mm	69.6 mm		47 mm links	24.3 mm anterior	26.4 mm superior
Werkzeuge > Punkte > prox. Tibiahinterkante lateral proj. auf Ebene Tibia axial	31.4 mm	94.6 mm	115 mm		54.1 mm links	9.1 mm posterior	19 mm inferior
Werkzeuge > Punkte > prox. Tibiahinterkante lateral (varus valgus)	38.2 mm	65.6 mm	62.8 mm		47.3 mm links	19.9 mm anterior	33.2 mm superior
Werkzeuge > Punkte > prox. Tibiahinterkante lateral	37.5 mm	70.2 mm	65.1 mm		48 mm links	15.3 mm anterior	30.9 mm superior
Werkzeuge > Punkte > Kondyle medial proj. auf Ebene Tibia axial	43.8 mm	96.3 mm	115.7 mm		41.7 mm links	10.8 mm posterior	19.7 mm inferior
Werkzeuge > Punkte > Kondyle medial proj. auf Ebene Femur coronar	49.6 mm	66.2 mm	46.7 mm		35.9 mm links	19.3 mm anterior	49.3 mm superior
Werkzeuge > Punkte > Kondyle medial	50.8 mm	68.4 mm	58.5 mm		34.7 mm links	17.1 mm anterior	37.5 mm superior
Werkzeuge > Punkte > Kondyle lateral proj auf Ebene Tibia axial	33.4 mm	100.2 mm	112.5 mm		52.1 mm links	14.7 mm posterior	16.5 mm inferior
Werkzeuge > Punkte > Kondyle lateral proj auf Ebene Femur coronar	38.9 mm	71.7 mm	46.7 mm		46.6 mm links	13.8 mm anterior	49.3 mm superior
Werkzeuge > Punkte > Kondyle lateral	40 mm	73.9 mm	58.5 mm		45.5 mm links	11.6 mm anterior	37.5 mm superior
Werkzeuge > Punkte > Femurkopfmittelpunkt	80.1 mm	115.4 mm	31.8 mm		5.4 mm links	29.9 mm posterior	64.2 mm superior
Werkzeuge > Punkte > Femurachsenpunkt proximal	67.6 mm	108.2 mm	37.2 mm		17.9 mm links	22.7 mm posterior	58.8 mm superior
Werkzeuge > Punkte > Femurachsenpunkt distal	47.8 mm	77.2 mm	44.8 mm		37.7 mm links	8.3 mm anterior	51.2 mm superior
Werkzeuge > Punkte > Femur prox. proj. auf Ebene Femur coronar	67.6 mm	108.2 mm	37.2 mm		17.9 mm links	22.7 mm posterior	58.8 mm superior
Werkzeuge > Punkte > Femur Hals Basis proj. auf Ebene Femur coronar	77.1 mm	115 mm	35 mm		8.4 mm links	29.5 mm posterior	61 mm superior
Werkzeuge > Punkte > Femur Hals Basis manuell Pro	68.4 mm	107.7 mm	37.1 mm		17.1 mm links	22.2 mm posterior	58.9 mm superior
Werkzeuge > Punkte > Femur Hals Basis manuell	71.7 mm	113.1 mm	35.8 mm		13.8 mm links	27.6 mm posterior	60.2 mm superior
Werkzeuge > Punkte > Femur Hals Basis (ermittelt durch Proj. auf Ebene manuell)	76.9 mm	114.6 mm	32.6 mm		8.6 mm links	29.1 mm posterior	63.4 mm superior
Werkzeuge > Punkte > Femur Hals Basis (Ebene) proj. auf Ebene Femur axial	71.1 mm	105.4 mm	34.8 mm		14.4 mm links	19.9 mm posterior	61.2 mm superior
Werkzeuge > Punkte > Endpunkt Verlängerung der Senkrechten auf Kondylenachse	70.1 mm	120.7 mm	34.6 mm		15.4 mm links	35.2 mm posterior	61.4 mm superior
Werkzeuge > Punkte > Endpunkt Senkrechte auf Kondylenachse	43.8 mm	69.2 mm	46.7 mm		41.7 mm links	16.3 mm anterior	49.3 mm superior
Werkzeuge > Punkte > Ende der Verlängerung Senkrechte auf tibia vk (varus valgus)	44.7 mm	55.2 mm	56.3 mm		40.8 mm links	30.3 mm anterior	39.7 mm superior
Werkzeuge > Punkte > Ende der Senkrechte auf tibia hk (varus valgus)	41.5 mm	59.5 mm	65.7 mm		44 mm links	26 mm anterior	30.3 mm superior
Werkzeuge > Punkte > dist. Tibiavorderkante medial proj. auf Ebene tibia coronar (varus valgus)	42.9 mm	90 mm	126.1 mm		42.6 mm links	4.5 mm posterior	30.1 mm inferior
Werkzeuge > Punkte > dist. Tibiavorderkante medial proj. auf Ebene tibia coronar	43.2 mm	89.5 mm	125 mm		42.3 mm links	4 mm posterior	29 mm inferior
Werkzeuge > Punkte > dist. Tibiavorderkante medial proj. auf Ebene Tibia axial	44.3 mm	83.1 mm	122.1 mm		41.2 mm links	2.4 mm anterior	26.1 mm inferior
Werkzeuge > Punkte > dist. Tibiavorderkante medial (varus valgus)	43 mm	89 mm	126.5 mm		42.5 mm links	3.5 mm posterior	30.5 mm inferior
Werkzeuge > Punkte > dist. Tibiavorderkante medial	43.7 mm	85.5 mm	127 mm		41.8 mm links	0 mm	31 mm inferior
Werkzeuge > Punkte > dist. Tibiavorderkante lateral proj. auf Ebene tibia coronar (varus valgus)	37 mm	89.3 mm	126.2 mm		48.5 mm links	3.8 mm posterior	30.2 mm inferior
Werkzeuge > Punkte > dist. Tibiavorderkante lateral proj. auf Ebene tibia coronar	35.8 mm	89 mm	125.9 mm		49.7 mm links	3.5 mm posterior	29.9 mm inferior
Werkzeuge > Punkte > dist. Tibiavorderkante lateral proj. auf Ebene Tibia axial	37.1 mm	81.8 mm	121.9 mm		48.4 mm links	3.7 mm anterior	25.9 mm inferior
Werkzeuge > Punkte > dist. Tibiavorderkante lateral (varus valgus)	37.1 mm	88.6 mm	126.5 mm		48.4 mm links	3.1 mm posterior	30.5 mm inferior
Werkzeuge > Punkte > dist. Tibiavorderkante lateral	36.3 mm	84.8 mm	128 mm		49.2 mm links	0.7 mm anterior	32 mm inferior
Werkzeuge > Punkte > AxPro_Kopfszentrum	73 mm	104.2 mm	34.6 mm		12.5 mm links	18.7 mm posterior	61.4 mm superior
Werkzeuge > Punkte > AxPro_Kondyle medial	75 mm	106.5 mm	49.1 mm		10.5 mm links	21 mm posterior	46.9 mm superior
Werkzeuge > Punkte > AxPro_Kondyle lateral	64.8 mm	112.9 mm	48.9 mm		20.7 mm links	27.4 mm posterior	47.1 mm superior
Werkzeuge > Linien > Verlängerung Senkrechte auf tibia vk (varus valgus)	1.6 mm	22.2 mm	44.8 mm	50 mm	1.6 mm rechts	22.2 mm anterior	44.8 mm superior	50 mm
Werkzeuge > Linien > Verlängerung der Senkrechten auf Kondylenachse	22.3 mm	43.6 mm	10.3 mm	50 mm	22.3 mm rechts	43.6 mm posterior	10.3 mm superior	50 mm
Werkzeuge > Linien > transkondyläre Achse	10.8 mm	5.5 mm	0 mm	12.1 mm	10.8 mm rechts	5.5 mm anterior	0 mm	12.1 mm
Werkzeuge > Linien > Tibiaachse	4.6 mm	18.5 mm	38 mm	42.5 mm	4.6 mm rechts	18.5 mm anterior	38 mm superior	42.5 mm
Werkzeuge > Linien > Talusachse proj. auf Ebene Tibia axial	5.9 mm	0.6 mm	0.4 mm	6 mm	5.9 mm links	0.6 mm anterior	0.4 mm superior	6 mm
Werkzeuge > Linien > Senkrechte auf Kondylenachse	4.1 mm	7.9 mm	1.9 mm	9.1 mm	4.1 mm links	7.9 mm anterior	1.9 mm inferior	9.1 mm
Werkzeuge > Linien > Senkrechte auf dist. Tibiavorderkante in Ebene tibia coronar (varus valgus)	0.9 mm	12.4 mm	25.1 mm	28 mm	0.9 mm links	12.4 mm posterior	25.1 mm inferior	28 mm
Werkzeuge > Linien > Senkrecht auf prox. Tibiahinterkante in Ebene tibia coronar (varus valgus)	1.6 mm	17.9 mm	35.3 mm	39.6 mm	1.6 mm links	17.9 mm anterior	35.3 mm superior	39.6 mm
Werkzeuge > Linien > prox. Tibiahinterkante proj. auf Ebene Tibia axial	10.6 mm	1.5 mm	0.5 mm	10.7 mm	10.6 mm rechts	1.5 mm posterior	0.5 mm inferior	10.7 mm
Werkzeuge > Linien > prox. Tibiahinterkante proj auf Ebene tibia coronar (varus valgus)	9.9 mm	0.8 mm	0.8 mm	9.9 mm	9.9 mm rechts	0.8 mm posterior	0.8 mm superior	9.9 mm
Werkzeuge > Linien > prox. Tibiahinterkante proj auf Ebene tibia coronar	10.8 mm	1 mm	0.6 mm	10.8 mm	10.8 mm rechts	1 mm posterior	0.6 mm superior	10.8 mm
Werkzeuge > Linien > prox. Tibiahinterkante (varus valgus)	10 mm	0 mm	0.4 mm	10 mm	10 mm rechts	0 mm	0.4 mm superior	10 mm
Werkzeuge > Linien > prox. Tibiahinterkante	10.8 mm	1 mm	0.6 mm	10.8 mm	10.8 mm rechts	1 mm posterior	0.6 mm superior	10.8 mm
Werkzeuge > Linien > prox. femorale Längsachse	4.1 mm	4.8 mm	1.4 mm	6.5 mm	4.1 mm rechts	4.8 mm posterior	1.4 mm superior	6.5 mm
Werkzeuge > Linien > Neue Linie 31	10.2 mm	6.4 mm	0.2 mm	12 mm	10.2 mm rechts	6.4 mm anterior	0.2 mm inferior	12 mm
Werkzeuge > Linien > Lot von Femurkopfmittelpunk	3.2 mm	0.8 mm	0.8 mm	3.4 mm	3.2 mm links	0.8 mm anterior	0.8 mm inferior	3.4 mm
Werkzeuge > Linien > Kopfzentrum - Femur Hals Basis (manuell) Linie	8.4 mm	2.4 mm	4 mm	9.6 mm	8.4 mm links	2.4 mm anterior	4 mm inferior	9.6 mm
Werkzeuge > Linien > Kopfzentrum - Femur Hals Basis (durch Ebene) Linie	3.2 mm	0.8 mm	0.8 mm	3.4 mm	3.2 mm links	0.8 mm anterior	0.8 mm inferior	3.4 mm
Werkzeuge > Linien > Kondyle_Femur Hals Basis Prox	10.2 mm	6.4 mm	0.2 mm	12 mm	10.2 mm rechts	6.4 mm anterior	0.2 mm inferior	12 mm
Werkzeuge > Linien > Kondyle_AxPro_Kopfzentrum	10.2 mm	6.4 mm	0.2 mm	12 mm	10.2 mm rechts	6.4 mm anterior	0.2 mm inferior	12 mm
Werkzeuge > Linien > Kondylenachse proj. auf Ebene Femur coronar	10.8 mm	5.5 mm	0 mm	12.1 mm	10.8 mm links	5.5 mm posterior	0 mm	12.1 mm
Werkzeuge > Linien > Kondylenachse	10.8 mm	5.5 mm	0 mm	12.1 mm	10.8 mm links	5.5 mm posterior	0 mm	12.1 mm
Werkzeuge > Linien > Kondyle proj. auf Ebene Tibia axial	10.4 mm	4 mm	3.2 mm	11.6 mm	10.4 mm links	4 mm posterior	3.2 mm superior	11.6 mm
Werkzeuge > Linien > Femurachse proj. auf Ebene Femur coronar
Werkzeuge > Linien > Femurachse Kopfzentrum	19.8 mm	31.1 mm	7.7 mm	37.6 mm	19.8 mm rechts	31.1 mm posterior	7.7 mm superior	37.6 mm
Werkzeuge > Linien > Femurachse	19.8 mm	31.1 mm	7.7 mm	37.6 mm	19.8 mm rechts	31.1 mm posterior	7.7 mm superior	37.6 mm
Werkzeuge > Linien > dist. Tibiavorderkante proj. auf Ebene tibia coronar (varus valgus)	5.9 mm	0.6 mm	0.1 mm	6 mm	5.9 mm rechts	0.6 mm posterior	0.1 mm superior	6 mm
Werkzeuge > Linien > dist. Tibiavorderkante proj. auf Ebene tibia coronar	7.4 mm	0.4 mm	0.9 mm	7.5 mm	7.4 mm rechts	0.4 mm posterior	0.9 mm superior	7.5 mm
Werkzeuge > Linien > dist. Tibiavorderkante proj. auf Ebene Tibia axial	7.2 mm	1.3 mm	0.2 mm	7.4 mm	7.2 mm rechts	1.3 mm posterior	0.2 mm inferior	7.4 mm
Werkzeuge > Linien > dist. Tibiavorderkante (varus valgus)	6 mm	0.4 mm	0 mm	6 mm	6 mm rechts	0.4 mm posterior	0 mm	6 mm
Werkzeuge > Linien > dist. Tibiavorderkante	7.4 mm	0.7 mm	1.1 mm	7.5 mm	7.4 mm rechts	0.7 mm posterior	1.1 mm superior	7.5 mm
Werkzeuge > Linien > AxPro_Kondyle	10.2 mm	6.4 mm	0.2 mm	12 mm	10.2 mm rechts	6.4 mm anterior	0.2 mm inferior	12 mm
Werkzeuge > Winkel > Winkel Schenkelhalsachse Femurachse (mittels Ebene manuell)	175.2 °	141.8 °	136.3 °	137.7 °	175.2 °	141.8 °	136.3 °	137.7 °
Werkzeuge > Winkel > Winkel Schenkelhalsachse Femurachse (Femur Hals Basis manuell definiert)	176.5 °	135.2 °	138.1 °	138.5 °	176.5 °	135.2 °	138.1 °	138.5 °
Werkzeuge > Winkel > varus valgus Tibia proj.	4.7 °	0.4 °	9.3 °	4.2 °	4.7 °	0.4 °	9.3 °	4.2 °
Werkzeuge > Winkel > varus valgus Femur proj.	3.5 °	0.6 °	5.4 °	5.3 °	3.5 °	0.6 °	5.4 °	5.3 °
Werkzeuge > Winkel > Torsionswinkel proj. auf Ebene Tibia axial	1.2 °	10.4 °	2.4 °	2.7 °	1.2 °	10.4 °	2.4 °	2.7 °
Werkzeuge > Winkel > Tibiotalare Torsion (TTT) proj.	2.2 °	23.1 °	4.4 °	4.9 °	2.2 °	23.1 °	4.4 °	4.9 °
Werkzeuge > Winkel > FTR (femorotibial Rotation) proj.	165.9 °	58.5 °	151 °	148.6 °	165.9 °	58.5 °	151 °	148.6 °
Werkzeuge > Winkel > Antetorsionswinkel korrigiert	8.6 °	12.9 °	1.5 °	7.3 °	8.6 °	12.9 °	1.5 °	7.3 °
Werkzeuge > Winkel > Antetorsionswinkel (über Ebene manuell bestimmt) proj	25.7 °	41.8 °	4.8 °	22.8 °	25.7 °	41.8 °	4.8 °	22.8 °
Werkzeuge > Winkel > Antetorsionswinkel (Femur Hals Basis manuell) proj	29.6 °	37 °	5.3 °	24.8 °	29.6 °	37 °	5.3 °	24.8 °
Werkzeuge > Ebenen > Tibia coronar
Werkzeuge > Ebenen > Tibia axial
Werkzeuge > Ebenen > Femur coronar
Werkzeuge > Ebenen > Femur axial
Werkzeuge > Ebenen > Ebene manuell
Werkzeuge > Polylinien > Punkte auf Kopf
Werkzeuge > Koordinatensysteme > ks tibia prox.
Werkzeuge > Koordinatensysteme > ks femur
Werkzeuge > Koordinatensysteme > ks
Werkzeuge > Koordinatensysteme > Kopie ks femur
Werkzeuge > Variablen > Kopfachsen_tmp	-100
Werkzeuge > Variablen > 300	300
Werkzeuge > Variablen > 50	50
Werkzeuge > Variablen > -50	-50
