# Supplementary material for: 3D Slicer open-source software plug-in for vector-based angle calculation of canine hind limb alignment in computed tomographic images
Source: PLoS One. 2024 Mar 29;19(3):e0283823. doi: 10.1371/journal.pone.0283823 (PMC10980227; doi:10.1371/journal.pone.0283823)
Supplement: S2 Data — (ZIP) [file pone.0283823.s002.zip › 78.csv]

Werkzeuge Name	Datensatzkoordinatensystem X	Datensatzkoordinatensystem Y	Datensatzkoordinatensystem Z	Datensatzkoordinatensystem 3D	Patientenkoordinatensystem X	Patientenkoordinatensystem Y	Patientenkoordinatensystem Z	Patientenkoordinatensystem 3D	Extra Wert X	Extra Wert Y	Extra Wert Z	Extra Wert 3D	Extra Wert Beschreibung
Werkzeuge > Punkte > tmp zur Definition der Senkrechten auf tibia vk und hk	61.1 mm	69.1 mm	110.3 mm		24.4 mm links	16.4 mm anterior	14.3 mm inferior
Werkzeuge > Punkte > tmp proj. auf Ebene tibia coronar	61.1 mm	69.1 mm	110.3 mm		24.4 mm links	16.4 mm anterior	14.3 mm inferior
Werkzeuge > Punkte > TMP B	112.2 mm	96.5 mm	41.8 mm		26.7 mm rechts	11 mm posterior	54.2 mm superior
Werkzeuge > Punkte > tmp A	114 mm	96.4 mm	45.2 mm		28.5 mm rechts	10.9 mm posterior	50.8 mm superior
Werkzeuge > Punkte > TMP6	109.6 mm	98.3 mm	39.6 mm		24.1 mm rechts	12.8 mm posterior	56.4 mm superior
Werkzeuge > Punkte > TMP5	144.3 mm	117.2 mm	30.9 mm		58.8 mm rechts	31.7 mm posterior	65.1 mm superior
Werkzeuge > Punkte > Tibiaachse proximal	72.4 mm	61.7 mm	84.9 mm		13.1 mm links	23.8 mm anterior	11.1 mm superior
Werkzeuge > Punkte > Tibiaachse distal	49.9 mm	76.5 mm	135.7 mm		35.6 mm links	9 mm anterior	39.7 mm inferior
Werkzeuge > Punkte > Talus medial proj. auf Ebene Tibia axial	46.4 mm	76 mm	134.3 mm		39.1 mm links	9.5 mm anterior	38.3 mm inferior
Werkzeuge > Punkte > Talus medial	43 mm	78.3 mm	141.9 mm		42.5 mm links	7.2 mm anterior	45.9 mm inferior
Werkzeuge > Punkte > Talus lateral proj. auf Ebene Tibia axial	50.6 mm	72.1 mm	137.2 mm		34.9 mm links	13.4 mm anterior	41.2 mm inferior
Werkzeuge > Punkte > Talus lateral	47.4 mm	74.2 mm	144.3 mm		38.1 mm links	11.3 mm anterior	48.3 mm inferior
Werkzeuge > Punkte > prox. Tibiahinterkante medial proj. auf Ebene tibia coronar (varus valgus)	74.9 mm	60.6 mm	75.1 mm		10.6 mm links	24.9 mm anterior	20.9 mm superior
Werkzeuge > Punkte > prox. Tibiahinterkante medial proj. auf Ebene tibia coronar	71.5 mm	63 mm	80.7 mm		14 mm links	22.5 mm anterior	15.3 mm superior
Werkzeuge > Punkte > prox. Tibiahinterkante medial proj. auf Ebene Tibia axial	54.6 mm	85.9 mm	135 mm		30.9 mm links	0.4 mm posterior	39 mm inferior
Werkzeuge > Punkte > prox. Tibiahinterkante medial (varus valgus)	76.8 mm	62.7 mm	75.4 mm		8.7 mm links	22.8 mm anterior	20.6 mm superior
Werkzeuge > Punkte > prox. Tibiahinterkante medial	78.3 mm	70.4 mm	81.5 mm		7.2 mm links	15.1 mm anterior	14.5 mm superior
Werkzeuge > Punkte > prox. Tibiahinterkante lateral proj. auf Ebene tibia coronar (varus valgus)	79.8 mm	55.3 mm	82 mm		5.7 mm links	30.2 mm anterior	14 mm superior
Werkzeuge > Punkte > prox. Tibiahinterkante lateral proj. auf Ebene tibia coronar	78.1 mm	56.4 mm	85.9 mm		7.4 mm links	29.1 mm anterior	10.1 mm superior
Werkzeuge > Punkte > prox. Tibiahinterkante lateral proj. auf Ebene Tibia axial	61.3 mm	79.2 mm	139.9 mm		24.2 mm links	6.3 mm anterior	43.9 mm inferior
Werkzeuge > Punkte > prox. Tibiahinterkante lateral (varus valgus)	84.2 mm	60.1 mm	82.5 mm		1.3 mm links	25.4 mm anterior	13.5 mm superior
Werkzeuge > Punkte > prox. Tibiahinterkante lateral	84.9 mm	63.8 mm	86.7 mm		0.6 mm links	21.7 mm anterior	9.3 mm superior
Werkzeuge > Punkte > Kondyle medial proj. auf Ebene Tibia axial	56.4 mm	88 mm	135.2 mm		29.1 mm links	2.5 mm posterior	39.2 mm inferior
Werkzeuge > Punkte > Kondyle medial proj. auf Ebene Femur coronar	83.9 mm	63.2 mm	63.2 mm		1.6 mm links	22.3 mm anterior	32.8 mm superior
Werkzeuge > Punkte > Kondyle medial	82.9 mm	70.7 mm	75.4 mm		2.6 mm links	14.8 mm anterior	20.6 mm superior
Werkzeuge > Punkte > Kondyle lateral proj auf Ebene Tibia axial	63.5 mm	82.2 mm	140.1 mm		22 mm links	3.3 mm anterior	44.1 mm inferior
Werkzeuge > Punkte > Kondyle lateral proj auf Ebene Femur coronar	91.4 mm	57.2 mm	67.5 mm		5.9 mm rechts	28.3 mm anterior	28.5 mm superior
Werkzeuge > Punkte > Kondyle lateral	90.4 mm	64.6 mm	79.7 mm		4.9 mm rechts	20.9 mm anterior	16.3 mm superior
Werkzeuge > Punkte > Femurkopfmittelpunkt	125.7 mm	100.2 mm	39.8 mm		40.2 mm rechts	14.7 mm posterior	56.2 mm superior
Werkzeuge > Punkte > Femurachsenpunkt proximal	121.4 mm	90.5 mm	49.6 mm		35.9 mm rechts	5 mm posterior	46.4 mm superior
Werkzeuge > Punkte > Femurachsenpunkt distal	102.8 mm	73.5 mm	58.5 mm		17.3 mm rechts	12 mm anterior	37.5 mm superior
Werkzeuge > Punkte > Femur prox. proj. auf Ebene Femur coronar	121.4 mm	90.5 mm	49.6 mm		35.9 mm rechts	5 mm posterior	46.4 mm superior
Werkzeuge > Punkte > Femur Hals Basis proj. auf Ebene Femur coronar	127.4 mm	99.3 mm	44.8 mm		41.9 mm rechts	13.8 mm posterior	51.2 mm superior
Werkzeuge > Punkte > Femur Hals Basis manuell Pro	121.5 mm	90.4 mm	49.5 mm		36 mm rechts	4.9 mm posterior	46.5 mm superior
Werkzeuge > Punkte > Femur Hals Basis manuell	124 mm	92.7 mm	48.3 mm		38.5 mm rechts	7.2 mm posterior	47.7 mm superior
Werkzeuge > Punkte > Femur Hals Basis (ermittelt durch Proj. auf Ebene manuell)	127.7 mm	97.7 mm	42.3 mm		42.2 mm rechts	12.2 mm posterior	53.7 mm superior
Werkzeuge > Punkte > Femur Hals Basis (Ebene) proj. auf Ebene Femur axial	119.7 mm	90.5 mm	46.1 mm		34.2 mm rechts	5 mm posterior	49.9 mm superior
Werkzeuge > Punkte > Endpunkt Verlängerung der Senkrechten auf Kondylenachse	137.9 mm	105.1 mm	42.1 mm		52.4 mm rechts	19.6 mm posterior	53.9 mm superior
Werkzeuge > Punkte > Endpunkt Senkrechte auf Kondylenachse	87.8 mm	60 mm	65.5 mm		2.3 mm rechts	25.5 mm anterior	30.5 mm superior
Werkzeuge > Punkte > Ende der Verlängerung Senkrechte auf tibia vk (varus valgus)	85.9 mm	51 mm	70.8 mm		0.4 mm rechts	34.5 mm anterior	25.2 mm superior
Werkzeuge > Punkte > Ende der Senkrechte auf tibia hk (varus valgus)	81.2 mm	53.8 mm	83.9 mm		4.3 mm links	31.7 mm anterior	12.1 mm superior
Werkzeuge > Punkte > dist. Tibiavorderkante medial proj. auf Ebene tibia coronar (varus valgus)	47 mm	78.8 mm	137.4 mm		38.5 mm links	6.7 mm anterior	41.4 mm inferior
Werkzeuge > Punkte > dist. Tibiavorderkante medial proj. auf Ebene tibia coronar	45.2 mm	80.5 mm	137.8 mm		40.3 mm links	5 mm anterior	41.8 mm inferior
Werkzeuge > Punkte > dist. Tibiavorderkante medial proj. auf Ebene Tibia axial	44.8 mm	76.8 mm	133.3 mm		40.7 mm links	8.7 mm anterior	37.3 mm inferior
Werkzeuge > Punkte > dist. Tibiavorderkante medial (varus valgus)	46.8 mm	78.6 mm	137.4 mm		38.7 mm links	6.9 mm anterior	41.4 mm inferior
Werkzeuge > Punkte > dist. Tibiavorderkante medial	42.9 mm	78 mm	137.5 mm		42.6 mm links	7.5 mm anterior	41.5 mm inferior
Werkzeuge > Punkte > dist. Tibiavorderkante lateral proj. auf Ebene tibia coronar (varus valgus)	49.5 mm	76.3 mm	140.1 mm		36 mm links	9.2 mm anterior	44.1 mm inferior
Werkzeuge > Punkte > dist. Tibiavorderkante lateral proj. auf Ebene tibia coronar	50.8 mm	75 mm	141 mm		34.7 mm links	10.5 mm anterior	45 mm inferior
Werkzeuge > Punkte > dist. Tibiavorderkante lateral proj. auf Ebene Tibia axial	50.1 mm	71.4 mm	137.2 mm		35.4 mm links	14.1 mm anterior	41.2 mm inferior
Werkzeuge > Punkte > dist. Tibiavorderkante lateral (varus valgus)	49.1 mm	75.9 mm	140.1 mm		36.4 mm links	9.6 mm anterior	44.1 mm inferior
Werkzeuge > Punkte > dist. Tibiavorderkante lateral	48.5 mm	72.5 mm	140.7 mm		37 mm links	13 mm anterior	44.7 mm inferior
Werkzeuge > Punkte > AxPro_Kopfszentrum	117.1 mm	92.3 mm	43.8 mm		31.6 mm rechts	6.8 mm posterior	52.2 mm superior
Werkzeuge > Punkte > AxPro_Kondyle medial	116.4 mm	101.2 mm	59.5 mm		30.9 mm rechts	15.7 mm posterior	36.5 mm superior
Werkzeuge > Punkte > AxPro_Kondyle lateral	123.9 mm	95.2 mm	63.8 mm		38.4 mm rechts	9.7 mm posterior	32.2 mm superior
Werkzeuge > Linien > Verlängerung Senkrechte auf tibia vk (varus valgus)	24.8 mm	18.1 mm	39.5 mm	50 mm	24.8 mm rechts	18.1 mm anterior	39.5 mm superior	50 mm
Werkzeuge > Linien > Verlängerung der Senkrechten auf Kondylenachse	35.1 mm	31.6 mm	16.4 mm	50 mm	35.1 mm rechts	31.6 mm posterior	16.4 mm superior	50 mm
Werkzeuge > Linien > transkondyläre Achse	7.4 mm	6 mm	4.3 mm	10.5 mm	7.4 mm links	6 mm posterior	4.3 mm superior	10.5 mm
Werkzeuge > Linien > Tibiaachse	22.5 mm	14.8 mm	50.8 mm	57.5 mm	22.5 mm rechts	14.8 mm anterior	50.8 mm superior	57.5 mm
Werkzeuge > Linien > Talusachse proj. auf Ebene Tibia axial	4.2 mm	3.9 mm	3 mm	6.4 mm	4.2 mm rechts	3.9 mm anterior	3 mm inferior	6.4 mm
Werkzeuge > Linien > Senkrechte auf Kondylenachse	14.9 mm	13.4 mm	7 mm	21.3 mm	14.9 mm links	13.4 mm anterior	7 mm inferior	21.3 mm
Werkzeuge > Linien > Senkrechte auf dist. Tibiavorderkante in Ebene tibia coronar (varus valgus)	15.8 mm	11.6 mm	25.2 mm	32 mm	15.8 mm links	11.6 mm posterior	25.2 mm inferior	32 mm
Werkzeuge > Linien > Senkrecht auf prox. Tibiahinterkante in Ebene tibia coronar (varus valgus)	20.1 mm	15.3 mm	26.3 mm	36.5 mm	20.1 mm rechts	15.3 mm anterior	26.3 mm superior	36.5 mm
Werkzeuge > Linien > prox. Tibiahinterkante proj. auf Ebene Tibia axial	6.7 mm	6.7 mm	4.9 mm	10.7 mm	6.7 mm links	6.7 mm posterior	4.9 mm superior	10.7 mm
Werkzeuge > Linien > prox. Tibiahinterkante proj auf Ebene tibia coronar (varus valgus)	5 mm	5.3 mm	6.9 mm	10 mm	5 mm links	5.3 mm posterior	6.9 mm superior	10 mm
Werkzeuge > Linien > prox. Tibiahinterkante proj auf Ebene tibia coronar	6.6 mm	6.6 mm	5.2 mm	10.7 mm	6.6 mm links	6.6 mm posterior	5.2 mm superior	10.7 mm
Werkzeuge > Linien > prox. Tibiahinterkante (varus valgus)	7.4 mm	2.6 mm	7.2 mm	10.6 mm	7.4 mm links	2.6 mm posterior	7.2 mm superior	10.6 mm
Werkzeuge > Linien > prox. Tibiahinterkante	6.6 mm	6.6 mm	5.2 mm	10.7 mm	6.6 mm links	6.6 mm posterior	5.2 mm superior	10.7 mm
Werkzeuge > Linien > prox. femorale Längsachse	2.6 mm	2.2 mm	1.4 mm	3.6 mm	2.6 mm rechts	2.2 mm posterior	1.4 mm superior	3.6 mm
Werkzeuge > Linien > Neue Linie 31	7.5 mm	6 mm	4.3 mm	10.5 mm	7.5 mm links	6 mm posterior	4.3 mm superior	10.5 mm
Werkzeuge > Linien > Lot von Femurkopfmittelpunk	2 mm	2.4 mm	2.6 mm	4 mm	2 mm rechts	2.4 mm anterior	2.6 mm inferior	4 mm
Werkzeuge > Linien > Kopfzentrum - Femur Hals Basis (manuell) Linie	1.7 mm	7.4 mm	8.5 mm	11.5 mm	1.7 mm links	7.4 mm anterior	8.5 mm inferior	11.5 mm
Werkzeuge > Linien > Kopfzentrum - Femur Hals Basis (durch Ebene) Linie	2 mm	2.4 mm	2.6 mm	4 mm	2 mm rechts	2.4 mm anterior	2.6 mm inferior	4 mm
Werkzeuge > Linien > Kondyle_Femur Hals Basis Prox	7.5 mm	6 mm	4.3 mm	10.5 mm	7.5 mm links	6 mm posterior	4.3 mm superior	10.5 mm
Werkzeuge > Linien > Kondyle_AxPro_Kopfzentrum	7.5 mm	6 mm	4.3 mm	10.5 mm	7.5 mm links	6 mm posterior	4.3 mm superior	10.5 mm
Werkzeuge > Linien > Kondylenachse proj. auf Ebene Femur coronar	7.4 mm	6 mm	4.3 mm	10.5 mm	7.4 mm rechts	6 mm anterior	4.3 mm inferior	10.5 mm
Werkzeuge > Linien > Kondylenachse	7.4 mm	6 mm	4.3 mm	10.5 mm	7.4 mm rechts	6 mm anterior	4.3 mm inferior	10.5 mm
Werkzeuge > Linien > Kondyle proj. auf Ebene Tibia axial	7.2 mm	5.9 mm	4.9 mm	10.5 mm	7.2 mm rechts	5.9 mm anterior	4.9 mm inferior	10.5 mm
Werkzeuge > Linien > Femurachse proj. auf Ebene Femur coronar
Werkzeuge > Linien > Femurachse Kopfzentrum	18.7 mm	17 mm	8.8 mm	26.8 mm	18.7 mm rechts	17 mm posterior	8.8 mm superior	26.8 mm
Werkzeuge > Linien > Femurachse	18.7 mm	17 mm	8.8 mm	26.8 mm	18.7 mm rechts	17 mm posterior	8.8 mm superior	26.8 mm
Werkzeuge > Linien > dist. Tibiavorderkante proj. auf Ebene tibia coronar (varus valgus)	2.4 mm	2.5 mm	2.7 mm	4.4 mm	2.4 mm links	2.5 mm posterior	2.7 mm superior	4.4 mm
Werkzeuge > Linien > dist. Tibiavorderkante proj. auf Ebene tibia coronar	5.6 mm	5.5 mm	3.2 mm	8.5 mm	5.6 mm links	5.5 mm posterior	3.2 mm superior	8.5 mm
Werkzeuge > Linien > dist. Tibiavorderkante proj. auf Ebene Tibia axial	5.3 mm	5.4 mm	3.9 mm	8.5 mm	5.3 mm links	5.4 mm posterior	3.9 mm superior	8.5 mm
Werkzeuge > Linien > dist. Tibiavorderkante (varus valgus)	2.3 mm	2.7 mm	2.7 mm	4.4 mm	2.3 mm links	2.7 mm posterior	2.7 mm superior	4.4 mm
Werkzeuge > Linien > dist. Tibiavorderkante	5.6 mm	5.6 mm	3.2 mm	8.5 mm	5.6 mm links	5.6 mm posterior	3.2 mm superior	8.5 mm
Werkzeuge > Linien > AxPro_Kondyle	7.5 mm	6 mm	4.3 mm	10.5 mm	7.5 mm links	6 mm posterior	4.3 mm superior	10.5 mm
Werkzeuge > Winkel > Winkel Schenkelhalsachse Femurachse (mittels Ebene manuell)	85.7 °	153.4 °	89.1 °	104.7 °	85.7 °	153.4 °	89.1 °	104.7 °
Werkzeuge > Winkel > Winkel Schenkelhalsachse Femurachse (Femur Hals Basis manuell definiert)	126.8 °	158.3 °	145.4 °	139.7 °	126.8 °	158.3 °	145.4 °	139.7 °
Werkzeuge > Winkel > varus valgus Tibia proj.	5.2 °	5.6 °	1.2 °	6 °	5.2 °	5.6 °	1.2 °	6 °
Werkzeuge > Winkel > varus valgus Femur proj.	0.4 °	0.1 °	0.4 °	0.4 °	0.4 °	0.1 °	0.4 °	0.4 °
Werkzeuge > Winkel > Torsionswinkel proj. auf Ebene Tibia axial	0.3 °	0.4 °	0.7 °	0.6 °	0.3 °	0.4 °	0.7 °	0.6 °
Werkzeuge > Winkel > Tibiotalare Torsion (TTT) proj.	0.9 °	1.5 °	2.5 °	2.3 °	0.9 °	1.5 °	2.5 °	2.3 °
Werkzeuge > Winkel > FTR (femorotibial Rotation) proj.	2 °	3.5 °	5.7 °	5 °	2 °	3.5 °	5.7 °	5 °
Werkzeuge > Winkel > Antetorsionswinkel korrigiert	10.1 °	16.1 °	5.1 °	11.7 °	10.1 °	16.1 °	5.1 °	11.7 °
Werkzeuge > Winkel > Antetorsionswinkel (über Ebene manuell bestimmt) proj	31.4 °	43.3 °	12 °	31 °	31.4 °	43.3 °	12 °	31 °
Werkzeuge > Winkel > Antetorsionswinkel (Femur Hals Basis manuell) proj	22.4 °	36 °	15.4 °	28.4 °	22.4 °	36 °	15.4 °	28.4 °
Werkzeuge > Ebenen > Tibia coronar
Werkzeuge > Ebenen > Tibia axial
Werkzeuge > Ebenen > Femur coronar
Werkzeuge > Ebenen > Femur axial
Werkzeuge > Ebenen > Ebene manuell
Werkzeuge > Polylinien > Punkte auf Kopf
Werkzeuge > Koordinatensysteme > ks tibia prox.
Werkzeuge > Koordinatensysteme > ks femur
Werkzeuge > Koordinatensysteme > ks
Werkzeuge > Koordinatensysteme > Kopie ks femur
Werkzeuge > Variablen > Kopfachsen_tmp	-100
Werkzeuge > Variablen > 300	300
Werkzeuge > Variablen > 50	50
Werkzeuge > Variablen > -50	-50
