# Supplementary material for: 3D Slicer open-source software plug-in for vector-based angle calculation of canine hind limb alignment in computed tomographic images
Source: PLoS One. 2024 Mar 29;19(3):e0283823. doi: 10.1371/journal.pone.0283823 (PMC10980227; doi:10.1371/journal.pone.0283823)
Supplement: S2 Data — (ZIP) [file pone.0283823.s002.zip › 79.csv]

Werkzeuge Name	Datensatzkoordinatensystem X	Datensatzkoordinatensystem Y	Datensatzkoordinatensystem Z	Datensatzkoordinatensystem 3D	Patientenkoordinatensystem X	Patientenkoordinatensystem Y	Patientenkoordinatensystem Z	Patientenkoordinatensystem 3D	Extra Wert X	Extra Wert Y	Extra Wert Z	Extra Wert 3D	Extra Wert Beschreibung
Werkzeuge > Punkte > tmp zur Definition der Senkrechten auf tibia vk und hk	52.6 mm	56.5 mm	115.9 mm		30.9 mm links	27 mm anterior	7.3 mm inferior
Werkzeuge > Punkte > tmp proj. auf Ebene tibia coronar	52.6 mm	56.5 mm	115.9 mm		30.9 mm links	27 mm anterior	7.3 mm inferior
Werkzeuge > Punkte > TMP B	72.6 mm	109.3 mm	50.4 mm		10.9 mm links	25.8 mm posterior	58.2 mm superior
Werkzeuge > Punkte > tmp A	69.4 mm	111.4 mm	55.9 mm		14.1 mm links	27.9 mm posterior	52.7 mm superior
Werkzeuge > Punkte > TMP6	73.6 mm	108.5 mm	48.3 mm		9.9 mm links	25 mm posterior	60.3 mm superior
Werkzeuge > Punkte > TMP5	77.1 mm	153.2 mm	42.4 mm		6.4 mm links	69.7 mm posterior	66.2 mm superior
Werkzeuge > Punkte > Tibiaachse proximal	51.3 mm	62 mm	97.8 mm		32.2 mm links	21.5 mm anterior	10.8 mm superior
Werkzeuge > Punkte > Tibiaachse distal	53.9 mm	51.1 mm	134 mm		29.6 mm links	32.4 mm anterior	25.4 mm inferior
Werkzeuge > Punkte > Talus medial proj. auf Ebene Tibia axial	54.3 mm	45.4 mm	132.3 mm		29.2 mm links	38.1 mm anterior	23.7 mm inferior
Werkzeuge > Punkte > Talus medial	55.1 mm	42.3 mm	142.8 mm		28.4 mm links	41.2 mm anterior	34.2 mm inferior
Werkzeuge > Punkte > Talus lateral proj. auf Ebene Tibia axial	48.9 mm	47.9 mm	133.4 mm		34.6 mm links	35.6 mm anterior	24.8 mm inferior
Werkzeuge > Punkte > Talus lateral	49.6 mm	44.7 mm	144.1 mm		33.9 mm links	38.8 mm anterior	35.5 mm inferior
Werkzeuge > Punkte > prox. Tibiahinterkante medial proj. auf Ebene tibia coronar (varus valgus)	51.2 mm	66.8 mm	81 mm		32.3 mm links	16.7 mm anterior	27.6 mm superior
Werkzeuge > Punkte > prox. Tibiahinterkante medial proj. auf Ebene tibia coronar	50.8 mm	66.2 mm	83.4 mm		32.7 mm links	17.3 mm anterior	25.2 mm superior
Werkzeuge > Punkte > prox. Tibiahinterkante medial proj. auf Ebene Tibia axial	56.3 mm	59.9 mm	136.5 mm		27.2 mm links	23.6 mm anterior	27.9 mm inferior
Werkzeuge > Punkte > prox. Tibiahinterkante medial (varus valgus)	52.3 mm	71.8 mm	82.4 mm		31.2 mm links	11.7 mm anterior	26.2 mm superior
Werkzeuge > Punkte > prox. Tibiahinterkante medial	52.7 mm	75 mm	85.9 mm		30.8 mm links	8.5 mm anterior	22.7 mm superior
Werkzeuge > Punkte > prox. Tibiahinterkante lateral proj. auf Ebene tibia coronar (varus valgus)	41.6 mm	68.4 mm	82.6 mm		41.9 mm links	15.1 mm anterior	26 mm superior
Werkzeuge > Punkte > prox. Tibiahinterkante lateral proj. auf Ebene tibia coronar	43.1 mm	67 mm	86.4 mm		40.4 mm links	16.5 mm anterior	22.2 mm superior
Werkzeuge > Punkte > prox. Tibiahinterkante lateral proj. auf Ebene Tibia axial	48.5 mm	61.3 mm	137.5 mm		35 mm links	22.2 mm anterior	28.9 mm inferior
Werkzeuge > Punkte > prox. Tibiahinterkante lateral (varus valgus)	42.3 mm	71.8 mm	83.5 mm		41.2 mm links	11.7 mm anterior	25.1 mm superior
Werkzeuge > Punkte > prox. Tibiahinterkante lateral	45 mm	75.9 mm	88.9 mm		38.5 mm links	7.6 mm anterior	19.7 mm superior
Werkzeuge > Punkte > Kondyle medial proj. auf Ebene Tibia axial	59.1 mm	59.4 mm	136.1 mm		24.4 mm links	24.1 mm anterior	27.5 mm inferior
Werkzeuge > Punkte > Kondyle medial proj. auf Ebene Femur coronar	51.8 mm	74.2 mm	64 mm		31.7 mm links	9.3 mm anterior	44.6 mm superior
Werkzeuge > Punkte > Kondyle medial	55.2 mm	76.1 mm	80.6 mm		28.3 mm links	7.4 mm anterior	28 mm superior
Werkzeuge > Punkte > Kondyle lateral proj auf Ebene Tibia axial	47.8 mm	63.2 mm	138.1 mm		35.7 mm links	20.3 mm anterior	29.5 mm inferior
Werkzeuge > Punkte > Kondyle lateral proj auf Ebene Femur coronar	40.4 mm	77.9 mm	66 mm		43.1 mm links	5.6 mm anterior	42.6 mm superior
Werkzeuge > Punkte > Kondyle lateral	43.8 mm	79.8 mm	82.5 mm		39.7 mm links	3.7 mm anterior	26.1 mm superior
Werkzeuge > Punkte > Femurkopfmittelpunkt	68.2 mm	128.5 mm	47.1 mm		15.3 mm links	45 mm posterior	61.5 mm superior
Werkzeuge > Punkte > Femurachsenpunkt proximal	58.5 mm	115.8 mm	57.9 mm		25 mm links	32.3 mm posterior	50.7 mm superior
Werkzeuge > Punkte > Femurachsenpunkt distal	49.5 mm	91.1 mm	62.6 mm		34 mm links	7.6 mm posterior	46 mm superior
Werkzeuge > Punkte > Femur prox. proj. auf Ebene Femur coronar	58.5 mm	115.8 mm	57.9 mm		25 mm links	32.3 mm posterior	50.7 mm superior
Werkzeuge > Punkte > Femur Hals Basis proj. auf Ebene Femur coronar	66.5 mm	125.2 mm	55.2 mm		17 mm links	41.7 mm posterior	53.4 mm superior
Werkzeuge > Punkte > Femur Hals Basis manuell Pro	58.3 mm	115.8 mm	57.7 mm		25.2 mm links	32.3 mm posterior	50.9 mm superior
Werkzeuge > Punkte > Femur Hals Basis manuell	61 mm	123.4 mm	56.2 mm		22.5 mm links	39.9 mm posterior	52.4 mm superior
Werkzeuge > Punkte > Femur Hals Basis (ermittelt durch Proj. auf Ebene manuell)	65.4 mm	124.7 mm	50.1 mm		18.1 mm links	41.2 mm posterior	58.5 mm superior
Werkzeuge > Punkte > Femur Hals Basis (Ebene) proj. auf Ebene Femur axial	61.4 mm	113.6 mm	52.2 mm		22.1 mm links	30.1 mm posterior	56.4 mm superior
Werkzeuge > Punkte > Endpunkt Verlängerung der Senkrechten auf Kondylenachse	63.7 mm	138.3 mm	54.3 mm		19.8 mm links	54.8 mm posterior	54.3 mm superior
Werkzeuge > Punkte > Endpunkt Senkrechte auf Kondylenachse	45.1 mm	76.4 mm	65.2 mm		38.4 mm links	7.1 mm anterior	43.4 mm superior
Werkzeuge > Punkte > Ende der Verlängerung Senkrechte auf tibia vk (varus valgus)	50.4 mm	70.6 mm	68 mm		33.1 mm links	12.9 mm anterior	40.6 mm superior
Werkzeuge > Punkte > Ende der Senkrechte auf tibia hk (varus valgus)	48.7 mm	67.2 mm	81.4 mm		34.8 mm links	16.3 mm anterior	27.2 mm superior
Werkzeuge > Punkte > dist. Tibiavorderkante medial proj. auf Ebene tibia coronar (varus valgus)	57.7 mm	48.6 mm	139.8 mm		25.8 mm links	34.9 mm anterior	31.2 mm inferior
Werkzeuge > Punkte > dist. Tibiavorderkante medial proj. auf Ebene tibia coronar	57.3 mm	48.8 mm	139.7 mm		26.2 mm links	34.7 mm anterior	31.1 mm inferior
Werkzeuge > Punkte > dist. Tibiavorderkante medial proj. auf Ebene Tibia axial	55.6 mm	44.8 mm	132 mm		27.9 mm links	38.7 mm anterior	23.4 mm inferior
Werkzeuge > Punkte > dist. Tibiavorderkante medial (varus valgus)	57.7 mm	48.4 mm	139.7 mm		25.8 mm links	35.1 mm anterior	31.1 mm inferior
Werkzeuge > Punkte > dist. Tibiavorderkante medial	56 mm	43 mm	138 mm		27.5 mm links	40.5 mm anterior	29.4 mm inferior
Werkzeuge > Punkte > dist. Tibiavorderkante lateral proj. auf Ebene tibia coronar (varus valgus)	50.5 mm	50 mm	140.5 mm		33 mm links	33.5 mm anterior	31.9 mm inferior
Werkzeuge > Punkte > dist. Tibiavorderkante lateral proj. auf Ebene tibia coronar	49.1 mm	50 mm	141.4 mm		34.4 mm links	33.5 mm anterior	32.8 mm inferior
Werkzeuge > Punkte > dist. Tibiavorderkante lateral proj. auf Ebene Tibia axial	47.7 mm	47.8 mm	133.5 mm		35.8 mm links	35.7 mm anterior	24.9 mm inferior
Werkzeuge > Punkte > dist. Tibiavorderkante lateral (varus valgus)	50.2 mm	48.4 mm	140 mm		33.3 mm links	35.1 mm anterior	31.4 mm inferior
Werkzeuge > Punkte > dist. Tibiavorderkante lateral	48.2 mm	45.8 mm	140.2 mm		35.3 mm links	37.7 mm anterior	31.6 mm inferior
Werkzeuge > Punkte > AxPro_Kopfszentrum	62.5 mm	112.8 mm	50.1 mm		21 mm links	29.3 mm posterior	58.5 mm superior
Werkzeuge > Punkte > AxPro_Kondyle medial	69.2 mm	114.8 mm	73.3 mm		14.3 mm links	31.3 mm posterior	35.3 mm superior
Werkzeuge > Punkte > AxPro_Kondyle lateral	58.1 mm	119.2 mm	75.1 mm		25.4 mm links	35.7 mm posterior	33.5 mm superior
Werkzeuge > Linien > Verlängerung Senkrechte auf tibia vk (varus valgus)	2.1 mm	14.1 mm	47.9 mm	50 mm	2.1 mm links	14.1 mm posterior	47.9 mm superior	50 mm
Werkzeuge > Linien > Verlängerung der Senkrechten auf Kondylenachse	14.2 mm	47.2 mm	8.3 mm	50 mm	14.2 mm rechts	47.2 mm posterior	8.3 mm superior	50 mm
Werkzeuge > Linien > transkondyläre Achse	11.4 mm	3.7 mm	1.9 mm	12.1 mm	11.4 mm rechts	3.7 mm anterior	1.9 mm superior	12.1 mm
Werkzeuge > Linien > Tibiaachse	2.6 mm	10.9 mm	36.2 mm	37.9 mm	2.6 mm links	10.9 mm posterior	36.2 mm superior	37.9 mm
Werkzeuge > Linien > Talusachse proj. auf Ebene Tibia axial	5.4 mm	2.5 mm	1.1 mm	6.1 mm	5.4 mm links	2.5 mm posterior	1.1 mm inferior	6.1 mm
Werkzeuge > Linien > Senkrechte auf Kondylenachse	4.4 mm	14.7 mm	2.6 mm	15.5 mm	4.4 mm links	14.7 mm anterior	2.6 mm inferior	15.5 mm
Werkzeuge > Linien > Senkrechte auf dist. Tibiavorderkante in Ebene tibia coronar (varus valgus)	1.1 mm	7.1 mm	24.3 mm	25.3 mm	1.1 mm rechts	7.1 mm anterior	24.3 mm inferior	25.3 mm
Werkzeuge > Linien > Senkrecht auf prox. Tibiahinterkante in Ebene tibia coronar (varus valgus)	3.9 mm	10.7 mm	34.5 mm	36.3 mm	3.9 mm links	10.7 mm posterior	34.5 mm superior	36.3 mm
Werkzeuge > Linien > prox. Tibiahinterkante proj. auf Ebene Tibia axial	7.8 mm	1.4 mm	1 mm	8 mm	7.8 mm rechts	1.4 mm anterior	1 mm superior	8 mm
Werkzeuge > Linien > prox. Tibiahinterkante proj auf Ebene tibia coronar (varus valgus)	9.6 mm	1.6 mm	1.6 mm	9.9 mm	9.6 mm rechts	1.6 mm anterior	1.6 mm superior	9.9 mm
Werkzeuge > Linien > prox. Tibiahinterkante proj auf Ebene tibia coronar	7.7 mm	0.8 mm	3 mm	8.3 mm	7.7 mm rechts	0.8 mm anterior	3 mm superior	8.3 mm
Werkzeuge > Linien > prox. Tibiahinterkante (varus valgus)	10 mm	0 mm	1.1 mm	10 mm	10 mm rechts	0 mm	1.1 mm superior	10 mm
Werkzeuge > Linien > prox. Tibiahinterkante	7.7 mm	0.8 mm	3 mm	8.3 mm	7.7 mm rechts	0.8 mm anterior	3 mm superior	8.3 mm
Werkzeuge > Linien > prox. femorale Längsachse	2.5 mm	7.6 mm	1.7 mm	8.2 mm	2.5 mm rechts	7.6 mm posterior	1.7 mm superior	8.2 mm
Werkzeuge > Linien > Neue Linie 31	11.1 mm	4.4 mm	1.8 mm	12.1 mm	11.1 mm rechts	4.4 mm anterior	1.8 mm superior	12.1 mm
Werkzeuge > Linien > Lot von Femurkopfmittelpunk	2.7 mm	3.8 mm	3 mm	5.6 mm	2.7 mm links	3.8 mm anterior	3 mm inferior	5.6 mm
Werkzeuge > Linien > Kopfzentrum - Femur Hals Basis (manuell) Linie	7.2 mm	5.1 mm	9.1 mm	12.7 mm	7.2 mm links	5.1 mm anterior	9.1 mm inferior	12.7 mm
Werkzeuge > Linien > Kopfzentrum - Femur Hals Basis (durch Ebene) Linie	2.7 mm	3.8 mm	3 mm	5.6 mm	2.7 mm links	3.8 mm anterior	3 mm inferior	5.6 mm
Werkzeuge > Linien > Kondyle_Femur Hals Basis Prox	11.1 mm	4.4 mm	1.8 mm	12.1 mm	11.1 mm rechts	4.4 mm anterior	1.8 mm superior	12.1 mm
Werkzeuge > Linien > Kondyle_AxPro_Kopfzentrum	11.1 mm	4.4 mm	1.8 mm	12.1 mm	11.1 mm rechts	4.4 mm anterior	1.8 mm superior	12.1 mm
Werkzeuge > Linien > Kondylenachse proj. auf Ebene Femur coronar	11.4 mm	3.7 mm	1.9 mm	12.1 mm	11.4 mm links	3.7 mm posterior	1.9 mm inferior	12.1 mm
Werkzeuge > Linien > Kondylenachse	11.4 mm	3.7 mm	1.9 mm	12.1 mm	11.4 mm links	3.7 mm posterior	1.9 mm inferior	12.1 mm
Werkzeuge > Linien > Kondyle proj. auf Ebene Tibia axial	11.4 mm	3.7 mm	1.9 mm	12.1 mm	11.4 mm links	3.7 mm posterior	1.9 mm inferior	12.1 mm
Werkzeuge > Linien > Femurachse proj. auf Ebene Femur coronar
Werkzeuge > Linien > Femurachse Kopfzentrum	9 mm	24.7 mm	4.7 mm	26.7 mm	9 mm rechts	24.7 mm posterior	4.7 mm superior	26.7 mm
Werkzeuge > Linien > Femurachse	9 mm	24.7 mm	4.7 mm	26.7 mm	9 mm rechts	24.7 mm posterior	4.7 mm superior	26.7 mm
Werkzeuge > Linien > dist. Tibiavorderkante proj. auf Ebene tibia coronar (varus valgus)	7.2 mm	1.4 mm	0.7 mm	7.4 mm	7.2 mm rechts	1.4 mm anterior	0.7 mm superior	7.4 mm
Werkzeuge > Linien > dist. Tibiavorderkante proj. auf Ebene tibia coronar	8.1 mm	1.3 mm	1.8 mm	8.4 mm	8.1 mm rechts	1.3 mm anterior	1.8 mm superior	8.4 mm
Werkzeuge > Linien > dist. Tibiavorderkante proj. auf Ebene Tibia axial	7.9 mm	3 mm	1.5 mm	8.5 mm	7.9 mm rechts	3 mm anterior	1.5 mm superior	8.5 mm
Werkzeuge > Linien > dist. Tibiavorderkante (varus valgus)	7.5 mm	0 mm	0.3 mm	7.5 mm	7.5 mm rechts	0 mm	0.3 mm superior	7.5 mm
Werkzeuge > Linien > dist. Tibiavorderkante	7.8 mm	2.8 mm	2.2 mm	8.6 mm	7.8 mm rechts	2.8 mm anterior	2.2 mm superior	8.6 mm
Werkzeuge > Linien > AxPro_Kondyle	11.1 mm	4.4 mm	1.8 mm	12.1 mm	11.1 mm rechts	4.4 mm anterior	1.8 mm superior	12.1 mm
Werkzeuge > Winkel > Winkel Schenkelhalsachse Femurachse (mittels Ebene manuell)	159.4 °	152.3 °	164.4 °	153.1 °	159.4 °	152.3 °	164.4 °	153.1 °
Werkzeuge > Winkel > Winkel Schenkelhalsachse Femurachse (Femur Hals Basis manuell definiert)	155.6 °	130 °	145.8 °	133.5 °	155.6 °	130 °	145.8 °	133.5 °
Werkzeuge > Winkel > varus valgus Tibia proj.	3.8 °	0.8 °	11.3 °	3.7 °	3.8 °	0.8 °	11.3 °	3.7 °
Werkzeuge > Winkel > varus valgus Femur proj.	2.9 °	0.7 °	3.2 °	3.2 °	2.9 °	0.7 °	3.2 °	3.2 °
Werkzeuge > Winkel > Torsionswinkel proj. auf Ebene Tibia axial	3.3 °	8.6 °	10.5 °	10.7 °	3.3 °	8.6 °	10.5 °	10.7 °
Werkzeuge > Winkel > Tibiotalare Torsion (TTT) proj.	1.3 °	1.5 °	3.8 °	3.8 °	1.3 °	1.5 °	3.8 °	3.8 °
Werkzeuge > Winkel > FTR (femorotibial Rotation) proj.	2.5 °	7.3 °	7.9 °	8.1 °	2.5 °	7.3 °	7.9 °	8.1 °
Werkzeuge > Winkel > Antetorsionswinkel korrigiert	54.9 °	47.7 °	15.4 °	51.5 °	54.9 °	47.7 °	15.4 °	51.5 °
Werkzeuge > Winkel > Antetorsionswinkel (über Ebene manuell bestimmt) proj	88.6 °	128.9 °	21.5 °	84.4 °	88.6 °	128.9 °	21.5 °	84.4 °
Werkzeuge > Winkel > Antetorsionswinkel (Femur Hals Basis manuell) proj	51.7 °	46.4 °	13.6 °	48.4 °	51.7 °	46.4 °	13.6 °	48.4 °
Werkzeuge > Ebenen > Tibia coronar
Werkzeuge > Ebenen > Tibia axial
Werkzeuge > Ebenen > Femur coronar
Werkzeuge > Ebenen > Femur axial
Werkzeuge > Ebenen > Ebene manuell
Werkzeuge > Polylinien > Punkte auf Kopf
Werkzeuge > Koordinatensysteme > ks tibia prox.
Werkzeuge > Koordinatensysteme > ks femur
Werkzeuge > Koordinatensysteme > ks
Werkzeuge > Koordinatensysteme > Kopie ks femur
Werkzeuge > Variablen > Kopfachsen_tmp	-100
Werkzeuge > Variablen > 300	300
Werkzeuge > Variablen > 50	50
Werkzeuge > Variablen > -50	-50
