# Supplementary material for: 3D Slicer open-source software plug-in for vector-based angle calculation of canine hind limb alignment in computed tomographic images
Source: PLoS One. 2024 Mar 29;19(3):e0283823. doi: 10.1371/journal.pone.0283823 (PMC10980227; doi:10.1371/journal.pone.0283823)
Supplement: S2 Data — (ZIP) [file pone.0283823.s002.zip › 8.csv]

Werkzeuge Name	Datensatzkoordinatensystem X	Datensatzkoordinatensystem Y	Datensatzkoordinatensystem Z	Datensatzkoordinatensystem 3D	Patientenkoordinatensystem X	Patientenkoordinatensystem Y	Patientenkoordinatensystem Z	Patientenkoordinatensystem 3D	Extra Wert X	Extra Wert Y	Extra Wert Z	Extra Wert 3D	Extra Wert Beschreibung
Werkzeuge > Punkte > tmp zur Definition der Senkrechten auf tibia vk und hk	72.3 mm	132.2 mm	239.1 mm		40.6 mm links	19.3 mm posterior	39.6 mm inferior
Werkzeuge > Punkte > tmp proj. auf Ebene tibia coronar	72.3 mm	132.2 mm	239.1 mm		40.6 mm links	19.3 mm posterior	39.6 mm inferior
Werkzeuge > Punkte > TMP B	81 mm	116.1 mm	120.9 mm		31.9 mm links	3.2 mm posterior	78.6 mm superior
Werkzeuge > Punkte > tmp A	79.2 mm	119.2 mm	121.2 mm		33.7 mm links	6.3 mm posterior	78.3 mm superior
Werkzeuge > Punkte > TMP6	82.7 mm	111.9 mm	120.1 mm		30.2 mm links	1 mm anterior	79.4 mm superior
Werkzeuge > Punkte > TMP5	111.6 mm	147.2 mm	72.2 mm		1.3 mm links	34.3 mm posterior	127.3 mm superior
Werkzeuge > Punkte > Tibiaachse proximal	65 mm	122 mm	219.6 mm		47.9 mm links	9.2 mm posterior	20.1 mm inferior
Werkzeuge > Punkte > Tibiaachse distal	79.6 mm	142.3 mm	258.6 mm		33.3 mm links	29.4 mm posterior	59.1 mm inferior
Werkzeuge > Punkte > Talus medial proj. auf Ebene Tibia axial	81.1 mm	137.9 mm	260.3 mm		31.8 mm links	25 mm posterior	60.8 mm inferior
Werkzeuge > Punkte > Talus medial	84.8 mm	143.1 mm	270.4 mm		28.1 mm links	30.2 mm posterior	70.9 mm inferior
Werkzeuge > Punkte > Talus lateral proj. auf Ebene Tibia axial	74 mm	140.8 mm	261.5 mm		38.9 mm links	27.9 mm posterior	62 mm inferior
Werkzeuge > Punkte > Talus lateral	77.6 mm	145.9 mm	271.2 mm		35.3 mm links	33 mm posterior	71.7 mm inferior
Werkzeuge > Punkte > prox. Tibiahinterkante medial proj. auf Ebene tibia coronar (varus valgus)	53.2 mm	102.2 mm	182 mm		59.7 mm links	10.7 mm anterior	17.5 mm superior
Werkzeuge > Punkte > prox. Tibiahinterkante medial proj. auf Ebene tibia coronar	52.3 mm	104.8 mm	186.4 mm		60.6 mm links	8.1 mm anterior	13.1 mm superior
Werkzeuge > Punkte > prox. Tibiahinterkante medial proj. auf Ebene Tibia axial	80.5 mm	151.5 mm	253.5 mm		32.4 mm links	38.6 mm posterior	54 mm inferior
Werkzeuge > Punkte > prox. Tibiahinterkante medial (varus valgus)	53.8 mm	107.6 mm	178.9 mm		59.1 mm links	5.3 mm anterior	20.6 mm superior
Werkzeuge > Punkte > prox. Tibiahinterkante medial	53.4 mm	113.9 mm	181.3 mm		59.5 mm links	1 mm posterior	18.2 mm superior
Werkzeuge > Punkte > prox. Tibiahinterkante lateral proj. auf Ebene tibia coronar (varus valgus)	44.3 mm	103.7 mm	182.8 mm		68.6 mm links	9.2 mm anterior	16.7 mm superior
Werkzeuge > Punkte > prox. Tibiahinterkante lateral proj. auf Ebene tibia coronar	44 mm	108.2 mm	190.7 mm		68.9 mm links	4.7 mm anterior	8.8 mm superior
Werkzeuge > Punkte > prox. Tibiahinterkante lateral proj. auf Ebene Tibia axial	71.4 mm	153.8 mm	255.7 mm		41.5 mm links	40.9 mm posterior	56.2 mm inferior
Werkzeuge > Punkte > prox. Tibiahinterkante lateral (varus valgus)	44.6 mm	106.3 mm	181.3 mm		68.3 mm links	6.6 mm anterior	18.2 mm superior
Werkzeuge > Punkte > prox. Tibiahinterkante lateral	45 mm	117.3 mm	185.5 mm		67.8 mm links	4.4 mm posterior	14 mm superior
Werkzeuge > Punkte > Kondyle medial proj. auf Ebene Tibia axial	86.1 mm	148.4 mm	253 mm		26.8 mm links	35.5 mm posterior	53.5 mm inferior
Werkzeuge > Punkte > Kondyle medial proj. auf Ebene Femur coronar	45 mm	101.3 mm	162.2 mm		67.9 mm links	11.6 mm anterior	37.3 mm superior
Werkzeuge > Punkte > Kondyle medial	56 mm	106.7 mm	172.9 mm		56.9 mm links	6.2 mm anterior	26.6 mm superior
Werkzeuge > Punkte > Kondyle lateral proj auf Ebene Tibia axial	77.5 mm	156.7 mm	251.9 mm		35.4 mm links	43.8 mm posterior	52.4 mm inferior
Werkzeuge > Punkte > Kondyle lateral proj auf Ebene Femur coronar	37.7 mm	111.4 mm	164.7 mm		75.2 mm links	1.5 mm anterior	34.8 mm superior
Werkzeuge > Punkte > Kondyle lateral	48.7 mm	116.8 mm	175.4 mm		64.1 mm links	3.9 mm posterior	24.1 mm superior
Werkzeuge > Punkte > Femurkopfmittelpunkt	87.8 mm	130.7 mm	105.2 mm		25.1 mm links	17.8 mm posterior	94.3 mm superior
Werkzeuge > Punkte > Femurachsenpunkt proximal	71.7 mm	128.8 mm	120.6 mm		41.2 mm links	15.9 mm posterior	78.9 mm superior
Werkzeuge > Punkte > Femurachsenpunkt distal	47.9 mm	112.3 mm	153.6 mm		65 mm links	0.6 mm anterior	45.9 mm superior
Werkzeuge > Punkte > Femur prox. proj. auf Ebene Femur coronar	71.7 mm	128.8 mm	120.6 mm		41.2 mm links	15.9 mm posterior	78.9 mm superior
Werkzeuge > Punkte > Femur Hals Basis proj. auf Ebene Femur coronar	83.6 mm	133.4 mm	106 mm		29.3 mm links	20.5 mm posterior	93.5 mm superior
Werkzeuge > Punkte > Femur Hals Basis manuell Pro	73 mm	130 mm	122.1 mm		39.9 mm links	17.1 mm posterior	77.4 mm superior
Werkzeuge > Punkte > Femur Hals Basis manuell	78.4 mm	133.8 mm	114.7 mm		34.5 mm links	20.9 mm posterior	84.8 mm superior
Werkzeuge > Punkte > Femur Hals Basis (ermittelt durch Proj. auf Ebene manuell)	85.2 mm	134.1 mm	107.5 mm		27.7 mm links	21.3 mm posterior	92 mm superior
Werkzeuge > Punkte > Femur Hals Basis (Ebene) proj. auf Ebene Femur axial	74.8 mm	126.9 mm	121.9 mm		38.1 mm links	14 mm posterior	77.6 mm superior
Werkzeuge > Punkte > Endpunkt Verlängerung der Senkrechten auf Kondylenachse	70.7 mm	137.7 mm	117.1 mm		42.2 mm links	24.8 mm posterior	82.4 mm superior
Werkzeuge > Punkte > Endpunkt Senkrechte auf Kondylenachse	41.9 mm	105.5 mm	163.3 mm		71 mm links	7.4 mm anterior	36.2 mm superior
Werkzeuge > Punkte > Ende der Verlängerung Senkrechte auf tibia vk (varus valgus)	59.8 mm	109.5 mm	196.3 mm		53.1 mm links	3.4 mm anterior	3.2 mm superior
Werkzeuge > Punkte > Ende der Senkrechte auf tibia hk (varus valgus)	61.7 mm	100.7 mm	181.2 mm		51.2 mm links	12.2 mm anterior	18.3 mm superior
Werkzeuge > Punkte > dist. Tibiavorderkante medial proj. auf Ebene tibia coronar (varus valgus)	85.7 mm	145.1 mm	264.8 mm		27.2 mm links	32.2 mm posterior	65.3 mm inferior
Werkzeuge > Punkte > dist. Tibiavorderkante medial proj. auf Ebene tibia coronar	85.3 mm	144.6 mm	263.8 mm		27.6 mm links	31.7 mm posterior	64.3 mm inferior
Werkzeuge > Punkte > dist. Tibiavorderkante medial proj. auf Ebene Tibia axial	82.4 mm	136.5 mm	260.6 mm		30.5 mm links	23.6 mm posterior	61.1 mm inferior
Werkzeuge > Punkte > dist. Tibiavorderkante medial (varus valgus)	85.9 mm	146.1 mm	264.2 mm		27 mm links	33.2 mm posterior	64.7 mm inferior
Werkzeuge > Punkte > dist. Tibiavorderkante medial	84.7 mm	139.6 mm	266.6 mm		28.2 mm links	26.7 mm posterior	67.1 mm inferior
Werkzeuge > Punkte > dist. Tibiavorderkante lateral proj. auf Ebene tibia coronar (varus valgus)	78.6 mm	146.7 mm	266 mm		34.3 mm links	33.8 mm posterior	66.5 mm inferior
Werkzeuge > Punkte > dist. Tibiavorderkante lateral proj. auf Ebene tibia coronar	76.4 mm	146.8 mm	265.8 mm		36.5 mm links	33.9 mm posterior	66.3 mm inferior
Werkzeuge > Punkte > dist. Tibiavorderkante lateral proj. auf Ebene Tibia axial	73.7 mm	140 mm	262 mm		39.2 mm links	27.1 mm posterior	62.5 mm inferior
Werkzeuge > Punkte > dist. Tibiavorderkante lateral (varus valgus)	78.5 mm	146.1 mm	266.4 mm		34.4 mm links	33.2 mm posterior	66.9 mm inferior
Werkzeuge > Punkte > dist. Tibiavorderkante lateral	75.9 mm	143.1 mm	267.9 mm		37 mm links	30.2 mm posterior	68.4 mm inferior
Werkzeuge > Punkte > AxPro_Kopfszentrum	76.5 mm	122.8 mm	121 mm		36.4 mm links	9.9 mm posterior	78.5 mm superior
Werkzeuge > Punkte > AxPro_Kondyle medial	86.4 mm	127.8 mm	130.7 mm		26.5 mm links	14.9 mm posterior	68.8 mm superior
Werkzeuge > Punkte > AxPro_Kondyle lateral	80.2 mm	138.7 mm	131.7 mm		32.7 mm links	25.8 mm posterior	67.8 mm superior
Werkzeuge > Linien > Verlängerung Senkrechte auf tibia vk (varus valgus)	12.4 mm	22.7 mm	42.8 mm	50 mm	12.4 mm links	22.7 mm anterior	42.8 mm superior	50 mm
Werkzeuge > Linien > Verlängerung der Senkrechten auf Kondylenachse	22.8 mm	25.4 mm	36.5 mm	50 mm	22.8 mm rechts	25.4 mm posterior	36.5 mm superior	50 mm
Werkzeuge > Linien > transkondyläre Achse	7.3 mm	10.1 mm	2.5 mm	12.7 mm	7.3 mm rechts	10.1 mm anterior	2.5 mm superior	12.7 mm
Werkzeuge > Linien > Tibiaachse	14.6 mm	20.3 mm	39 mm	46.3 mm	14.6 mm links	20.3 mm anterior	39 mm superior	46.3 mm
Werkzeuge > Linien > Talusachse proj. auf Ebene Tibia axial	7.1 mm	3 mm	1.1 mm	7.8 mm	7.1 mm links	3 mm posterior	1.1 mm inferior	7.8 mm
Werkzeuge > Linien > Senkrechte auf Kondylenachse	6 mm	6.7 mm	9.7 mm	13.2 mm	6 mm links	6.7 mm anterior	9.7 mm inferior	13.2 mm
Werkzeuge > Linien > Senkrechte auf dist. Tibiavorderkante in Ebene tibia coronar (varus valgus)	7.8 mm	14.2 mm	26.7 mm	31.2 mm	7.8 mm rechts	14.2 mm posterior	26.7 mm inferior	31.2 mm
Werkzeuge > Linien > Senkrecht auf prox. Tibiahinterkante in Ebene tibia coronar (varus valgus)	10.6 mm	31.5 mm	57.9 mm	66.7 mm	10.6 mm links	31.5 mm anterior	57.9 mm superior	66.7 mm
Werkzeuge > Linien > prox. Tibiahinterkante proj. auf Ebene Tibia axial	9.1 mm	2.3 mm	2.2 mm	9.7 mm	9.1 mm rechts	2.3 mm anterior	2.2 mm superior	9.7 mm
Werkzeuge > Linien > prox. Tibiahinterkante proj auf Ebene tibia coronar (varus valgus)	8.9 mm	1.5 mm	0.8 mm	9.1 mm	8.9 mm rechts	1.5 mm anterior	0.8 mm superior	9.1 mm
Werkzeuge > Linien > prox. Tibiahinterkante proj auf Ebene tibia coronar	8.4 mm	3.4 mm	4.2 mm	10 mm	8.4 mm rechts	3.4 mm anterior	4.2 mm superior	10 mm
Werkzeuge > Linien > prox. Tibiahinterkante (varus valgus)	9.2 mm	1.3 mm	2.4 mm	9.6 mm	9.2 mm rechts	1.3 mm posterior	2.4 mm superior	9.6 mm
Werkzeuge > Linien > prox. Tibiahinterkante	8.4 mm	3.4 mm	4.2 mm	10 mm	8.4 mm rechts	3.4 mm anterior	4.2 mm superior	10 mm
Werkzeuge > Linien > prox. femorale Längsachse	6.7 mm	5 mm	5.9 mm	10.2 mm	6.7 mm rechts	5 mm posterior	5.9 mm superior	10.2 mm
Werkzeuge > Linien > Neue Linie 31	6.2 mm	10.8 mm	1 mm	12.5 mm	6.2 mm rechts	10.8 mm anterior	1 mm superior	12.5 mm
Werkzeuge > Linien > Lot von Femurkopfmittelpunk	2.7 mm	3.5 mm	2.2 mm	4.9 mm	2.7 mm links	3.5 mm posterior	2.2 mm inferior	4.9 mm
Werkzeuge > Linien > Kopfzentrum - Femur Hals Basis (manuell) Linie	9.5 mm	3.1 mm	9.4 mm	13.7 mm	9.5 mm links	3.1 mm posterior	9.4 mm inferior	13.7 mm
Werkzeuge > Linien > Kopfzentrum - Femur Hals Basis (durch Ebene) Linie	2.7 mm	3.5 mm	2.2 mm	4.9 mm	2.7 mm links	3.5 mm posterior	2.2 mm inferior	4.9 mm
Werkzeuge > Linien > Kondyle_Femur Hals Basis Prox	6.2 mm	10.8 mm	1 mm	12.5 mm	6.2 mm rechts	10.8 mm anterior	1 mm superior	12.5 mm
Werkzeuge > Linien > Kondyle_AxPro_Kopfzentrum	6.2 mm	10.8 mm	1 mm	12.5 mm	6.2 mm rechts	10.8 mm anterior	1 mm superior	12.5 mm
Werkzeuge > Linien > Kondylenachse proj. auf Ebene Femur coronar	7.3 mm	10.1 mm	2.5 mm	12.7 mm	7.3 mm links	10.1 mm posterior	2.5 mm inferior	12.7 mm
Werkzeuge > Linien > Kondylenachse	7.3 mm	10.1 mm	2.5 mm	12.7 mm	7.3 mm links	10.1 mm posterior	2.5 mm inferior	12.7 mm
Werkzeuge > Linien > Kondyle proj. auf Ebene Tibia axial	8.6 mm	8.2 mm	1.1 mm	12 mm	8.6 mm links	8.2 mm posterior	1.1 mm superior	12 mm
Werkzeuge > Linien > Femurachse proj. auf Ebene Femur coronar
Werkzeuge > Linien > Femurachse Kopfzentrum	23.7 mm	16.5 mm	33 mm	43.9 mm	23.7 mm rechts	16.5 mm posterior	33 mm superior	43.9 mm
Werkzeuge > Linien > Femurachse	23.7 mm	16.5 mm	33 mm	43.9 mm	23.7 mm rechts	16.5 mm posterior	33 mm superior	43.9 mm
Werkzeuge > Linien > dist. Tibiavorderkante proj. auf Ebene tibia coronar (varus valgus)	7.2 mm	1.6 mm	1.3 mm	7.5 mm	7.2 mm rechts	1.6 mm anterior	1.3 mm superior	7.5 mm
Werkzeuge > Linien > dist. Tibiavorderkante proj. auf Ebene tibia coronar	8.9 mm	2.2 mm	2 mm	9.4 mm	8.9 mm rechts	2.2 mm anterior	2 mm superior	9.4 mm
Werkzeuge > Linien > dist. Tibiavorderkante proj. auf Ebene Tibia axial	8.7 mm	3.5 mm	1.4 mm	9.5 mm	8.7 mm rechts	3.5 mm anterior	1.4 mm superior	9.5 mm
Werkzeuge > Linien > dist. Tibiavorderkante (varus valgus)	7.4 mm	0 mm	2.1 mm	7.7 mm	7.4 mm rechts	0 mm	2.1 mm superior	7.7 mm
Werkzeuge > Linien > dist. Tibiavorderkante	8.8 mm	3.5 mm	1.3 mm	9.5 mm	8.8 mm rechts	3.5 mm anterior	1.3 mm superior	9.5 mm
Werkzeuge > Linien > AxPro_Kondyle	6.2 mm	10.8 mm	1 mm	12.5 mm	6.2 mm rechts	10.8 mm anterior	1 mm superior	12.5 mm
Werkzeuge > Winkel > Winkel Schenkelhalsachse Femurachse (mittels Ebene manuell)	153.5 °	89.3 °	101 °	111.5 °	153.5 °	89.3 °	101 °	111.5 °
Werkzeuge > Winkel > Winkel Schenkelhalsachse Femurachse (Femur Hals Basis manuell definiert)	166.7 °	134.7 °	130.4 °	143.4 °	166.7 °	134.7 °	130.4 °	143.4 °
Werkzeuge > Winkel > varus valgus Tibia proj.	5.8 °	0.6 °	10.1 °	5.3 °	5.8 °	0.6 °	10.1 °	5.3 °
Werkzeuge > Winkel > varus valgus Femur proj.	3.8 °	8.3 °	13.3 °	9.1 °	3.8 °	8.3 °	13.3 °	9.1 °
Werkzeuge > Winkel > Torsionswinkel proj. auf Ebene Tibia axial	4.3 °	21.2 °	7.7 °	8.8 °	4.3 °	21.2 °	7.7 °	8.8 °
Werkzeuge > Winkel > Tibiotalare Torsion (TTT) proj.	0.3 °	1.3 °	0.6 °	0.7 °	0.3 °	1.3 °	0.6 °	0.7 °
Werkzeuge > Winkel > FTR (femorotibial Rotation) proj.	159.4 °	129.4 °	150.7 °	145.6 °	159.4 °	129.4 °	150.7 °	145.6 °
Werkzeuge > Winkel > Antetorsionswinkel korrigiert	18.6 °	6.8 °	7.8 °	10.1 °	18.6 °	6.8 °	7.8 °	10.1 °
Werkzeuge > Winkel > Antetorsionswinkel (über Ebene manuell bestimmt) proj	18.1 °	6.6 °	7.6 °	9.8 °	18.1 °	6.6 °	7.6 °	9.8 °
Werkzeuge > Winkel > Antetorsionswinkel (Femur Hals Basis manuell) proj	9 °	3.7 °	4.1 °	5.4 °	9 °	3.7 °	4.1 °	5.4 °
Werkzeuge > Ebenen > Tibia coronar
Werkzeuge > Ebenen > Tibia axial
Werkzeuge > Ebenen > Femur coronar
Werkzeuge > Ebenen > Femur axial
Werkzeuge > Ebenen > Ebene manuell
Werkzeuge > Polylinien > Punkte auf Kopf
Werkzeuge > Koordinatensysteme > ks tibia prox.
Werkzeuge > Koordinatensysteme > ks femur
Werkzeuge > Koordinatensysteme > ks
Werkzeuge > Koordinatensysteme > Kopie ks femur
Werkzeuge > Variablen > Kopfachsen_tmp	-100
Werkzeuge > Variablen > 300	300
Werkzeuge > Variablen > 50	50
Werkzeuge > Variablen > -50	-50
