# Supplementary material for: 3D Slicer open-source software plug-in for vector-based angle calculation of canine hind limb alignment in computed tomographic images
Source: PLoS One. 2024 Mar 29;19(3):e0283823. doi: 10.1371/journal.pone.0283823 (PMC10980227; doi:10.1371/journal.pone.0283823)
Supplement: S2 Data — (ZIP) [file pone.0283823.s002.zip › 80.csv]

Werkzeuge Name	Datensatzkoordinatensystem X	Datensatzkoordinatensystem Y	Datensatzkoordinatensystem Z	Datensatzkoordinatensystem 3D	Patientenkoordinatensystem X	Patientenkoordinatensystem Y	Patientenkoordinatensystem Z	Patientenkoordinatensystem 3D	Extra Wert X	Extra Wert Y	Extra Wert Z	Extra Wert 3D	Extra Wert Beschreibung
Werkzeuge > Punkte > tmp zur Definition der Senkrechten auf tibia vk und hk	94.7 mm	48.7 mm	115.9 mm		11.2 mm rechts	34.8 mm anterior	7.3 mm inferior
Werkzeuge > Punkte > tmp proj. auf Ebene tibia coronar	94.7 mm	48.7 mm	115.9 mm		11.2 mm rechts	34.8 mm anterior	7.3 mm inferior
Werkzeuge > Punkte > TMP B	106.9 mm	102.9 mm	47.1 mm		23.4 mm rechts	19.4 mm posterior	61.5 mm superior
Werkzeuge > Punkte > tmp A	109 mm	103.2 mm	51.3 mm		25.5 mm rechts	19.7 mm posterior	57.3 mm superior
Werkzeuge > Punkte > TMP6	103.5 mm	102.9 mm	44 mm		20 mm rechts	19.4 mm posterior	64.6 mm superior
Werkzeuge > Punkte > TMP5	122.8 mm	151.8 mm	39.8 mm		39.3 mm rechts	68.3 mm posterior	68.8 mm superior
Werkzeuge > Punkte > Tibiaachse proximal	98.9 mm	49.9 mm	98.4 mm		15.4 mm rechts	33.6 mm anterior	10.2 mm superior
Werkzeuge > Punkte > Tibiaachse distal	90.6 mm	47.6 mm	133.4 mm		7.1 mm rechts	35.9 mm anterior	24.8 mm inferior
Werkzeuge > Punkte > Talus medial proj. auf Ebene Tibia axial	86.9 mm	42.9 mm	132.3 mm		3.4 mm rechts	40.6 mm anterior	23.7 mm inferior
Werkzeuge > Punkte > Talus medial	84.2 mm	42.2 mm	143.6 mm		0.7 mm rechts	41.3 mm anterior	35 mm inferior
Werkzeuge > Punkte > Talus lateral proj. auf Ebene Tibia axial	93.3 mm	42 mm	133.7 mm		9.8 mm rechts	41.5 mm anterior	25.1 mm inferior
Werkzeuge > Punkte > Talus lateral	90.5 mm	41.3 mm	145.2 mm		7 mm rechts	42.2 mm anterior	36.6 mm inferior
Werkzeuge > Punkte > prox. Tibiahinterkante medial proj. auf Ebene tibia coronar (varus valgus)	102 mm	52.2 mm	77.2 mm		18.5 mm rechts	31.3 mm anterior	31.4 mm superior
Werkzeuge > Punkte > prox. Tibiahinterkante medial proj. auf Ebene tibia coronar	102.4 mm	51.2 mm	81.9 mm		18.9 mm rechts	32.3 mm anterior	26.7 mm superior
Werkzeuge > Punkte > prox. Tibiahinterkante medial proj. auf Ebene Tibia axial	93.9 mm	55.7 mm	134.8 mm		10.4 mm rechts	27.8 mm anterior	26.2 mm inferior
Werkzeuge > Punkte > prox. Tibiahinterkante medial (varus valgus)	103.1 mm	54.5 mm	77.6 mm		19.6 mm rechts	29 mm anterior	31 mm superior
Werkzeuge > Punkte > prox. Tibiahinterkante medial	106.1 mm	59.2 mm	83.3 mm		22.6 mm rechts	24.3 mm anterior	25.3 mm superior
Werkzeuge > Punkte > prox. Tibiahinterkante lateral proj. auf Ebene tibia coronar (varus valgus)	109.9 mm	47.9 mm	81.1 mm		26.4 mm rechts	35.6 mm anterior	27.5 mm superior
Werkzeuge > Punkte > prox. Tibiahinterkante lateral proj. auf Ebene tibia coronar	107.8 mm	48.2 mm	84.8 mm		24.3 mm rechts	35.3 mm anterior	23.8 mm superior
Werkzeuge > Punkte > prox. Tibiahinterkante lateral proj. auf Ebene Tibia axial	99.7 mm	52.8 mm	136 mm		16.2 mm rechts	30.7 mm anterior	27.4 mm inferior
Werkzeuge > Punkte > prox. Tibiahinterkante lateral (varus valgus)	112.8 mm	54.2 mm	82.2 mm		29.3 mm rechts	29.3 mm anterior	26.4 mm superior
Werkzeuge > Punkte > prox. Tibiahinterkante lateral	111.5 mm	56.1 mm	86.2 mm		28 mm rechts	27.4 mm anterior	22.4 mm superior
Werkzeuge > Punkte > Kondyle medial proj. auf Ebene Tibia axial	90.8 mm	58.2 mm	134.2 mm		7.3 mm rechts	25.3 mm anterior	25.6 mm inferior
Werkzeuge > Punkte > Kondyle medial proj. auf Ebene Femur coronar	109.1 mm	59 mm	60.4 mm		25.6 mm rechts	24.5 mm anterior	48.2 mm superior
Werkzeuge > Punkte > Kondyle medial	104.7 mm	62 mm	75.7 mm		21.2 mm rechts	21.5 mm anterior	32.9 mm superior
Werkzeuge > Punkte > Kondyle lateral proj auf Ebene Tibia axial	102.4 mm	54.9 mm	136.7 mm		18.9 mm rechts	28.6 mm anterior	28.1 mm inferior
Werkzeuge > Punkte > Kondyle lateral proj auf Ebene Femur coronar	120.3 mm	55.7 mm	64.3 mm		36.8 mm rechts	27.8 mm anterior	44.3 mm superior
Werkzeuge > Punkte > Kondyle lateral	115.9 mm	58.7 mm	79.6 mm		32.4 mm rechts	24.8 mm anterior	29 mm superior
Werkzeuge > Punkte > Femurkopfmittelpunkt	117 mm	114.1 mm	45.6 mm		33.5 mm rechts	30.6 mm posterior	63 mm superior
Werkzeuge > Punkte > Femurachsenpunkt proximal	120.8 mm	102 mm	55.3 mm		37.3 mm rechts	18.5 mm posterior	53.3 mm superior
Werkzeuge > Punkte > Femurachsenpunkt distal	115 mm	64.3 mm	61.1 mm		31.5 mm rechts	19.2 mm anterior	47.5 mm superior
Werkzeuge > Punkte > Femur prox. proj. auf Ebene Femur coronar	120.8 mm	102 mm	55.3 mm		37.3 mm rechts	18.5 mm posterior	53.3 mm superior
Werkzeuge > Punkte > Femur Hals Basis proj. auf Ebene Femur coronar	118.8 mm	111.4 mm	52.9 mm		35.3 mm rechts	27.9 mm posterior	55.7 mm superior
Werkzeuge > Punkte > Femur Hals Basis manuell Pro	120.6 mm	102 mm	54.9 mm		37.1 mm rechts	18.5 mm posterior	53.7 mm superior
Werkzeuge > Punkte > Femur Hals Basis manuell	121.2 mm	105.7 mm	54.3 mm		37.7 mm rechts	22.2 mm posterior	54.3 mm superior
Werkzeuge > Punkte > Femur Hals Basis (ermittelt durch Proj. auf Ebene manuell)	119.9 mm	110.7 mm	49.3 mm		36.4 mm rechts	27.2 mm posterior	59.3 mm superior
Werkzeuge > Punkte > Femur Hals Basis (Ebene) proj. auf Ebene Femur axial	118.5 mm	101.7 mm	50.6 mm		35 mm rechts	18.2 mm posterior	58 mm superior
Werkzeuge > Punkte > Endpunkt Verlängerung der Senkrechten auf Kondylenachse	130.8 mm	111.5 mm	56.3 mm		47.3 mm rechts	28 mm posterior	52.3 mm superior
Werkzeuge > Punkte > Endpunkt Senkrechte auf Kondylenachse	112.9 mm	57.9 mm	61.7 mm		29.4 mm rechts	25.6 mm anterior	46.9 mm superior
Werkzeuge > Punkte > Ende der Verlängerung Senkrechte auf tibia vk (varus valgus)	105.5 mm	52.4 mm	67.2 mm		22 mm rechts	31.1 mm anterior	41.4 mm superior
Werkzeuge > Punkte > Ende der Senkrechte auf tibia hk (varus valgus)	110.9 mm	47.3 mm	81.6 mm		27.4 mm rechts	36.2 mm anterior	27 mm superior
Werkzeuge > Punkte > dist. Tibiavorderkante medial proj. auf Ebene tibia coronar (varus valgus)	86.6 mm	48.3 mm	139.6 mm		3.1 mm rechts	35.2 mm anterior	31 mm inferior
Werkzeuge > Punkte > dist. Tibiavorderkante medial proj. auf Ebene tibia coronar	87.4 mm	48 mm	139.5 mm		3.9 mm rechts	35.5 mm anterior	30.9 mm inferior
Werkzeuge > Punkte > dist. Tibiavorderkante medial proj. auf Ebene Tibia axial	86.4 mm	42.9 mm	132.1 mm		2.9 mm rechts	40.6 mm anterior	23.5 mm inferior
Werkzeuge > Punkte > dist. Tibiavorderkante medial (varus valgus)	86.1 mm	47.1 mm	139.4 mm		2.6 mm rechts	36.4 mm anterior	30.8 mm inferior
Werkzeuge > Punkte > dist. Tibiavorderkante medial	84.8 mm	42.4 mm	138.5 mm		1.3 mm rechts	41.1 mm anterior	29.9 mm inferior
Werkzeuge > Punkte > dist. Tibiavorderkante lateral proj. auf Ebene tibia coronar (varus valgus)	92.3 mm	45.5 mm	140.6 mm		8.8 mm rechts	38 mm anterior	32 mm inferior
Werkzeuge > Punkte > dist. Tibiavorderkante lateral proj. auf Ebene tibia coronar	94.2 mm	44.5 mm	141.5 mm		10.7 mm rechts	39 mm anterior	32.9 mm inferior
Werkzeuge > Punkte > dist. Tibiavorderkante lateral proj. auf Ebene Tibia axial	94.1 mm	41.3 mm	133.9 mm		10.6 mm rechts	42.2 mm anterior	25.3 mm inferior
Werkzeuge > Punkte > dist. Tibiavorderkante lateral (varus valgus)	92.1 mm	45 mm	140.5 mm		8.6 mm rechts	38.5 mm anterior	31.9 mm inferior
Werkzeuge > Punkte > dist. Tibiavorderkante lateral	92.5 mm	40.8 mm	140.9 mm		9 mm rechts	42.7 mm anterior	32.3 mm inferior
Werkzeuge > Punkte > AxPro_Kopfszentrum	115.1 mm	101.7 mm	47.5 mm		31.6 mm rechts	18.2 mm posterior	61.1 mm superior
Werkzeuge > Punkte > AxPro_Kondyle medial	111.3 mm	105.6 mm	69 mm		27.8 mm rechts	22.1 mm posterior	39.6 mm superior
Werkzeuge > Punkte > AxPro_Kondyle lateral	122.9 mm	104.4 mm	72.6 mm		39.4 mm rechts	20.9 mm posterior	36 mm superior
Werkzeuge > Linien > Verlängerung Senkrechte auf tibia vk (varus valgus)	10.8 mm	3.6 mm	48.7 mm	50 mm	10.8 mm rechts	3.6 mm posterior	48.7 mm superior	50 mm
Werkzeuge > Linien > Verlängerung der Senkrechten auf Kondylenachse	15.7 mm	47.2 mm	4.8 mm	50 mm	15.7 mm rechts	47.2 mm posterior	4.8 mm superior	50 mm
Werkzeuge > Linien > transkondyläre Achse	11.3 mm	3.4 mm	3.9 mm	12.4 mm	11.3 mm links	3.4 mm posterior	3.9 mm superior	12.4 mm
Werkzeuge > Linien > Tibiaachse	8.3 mm	2.3 mm	35 mm	36.1 mm	8.3 mm rechts	2.3 mm posterior	35 mm superior	36.1 mm
Werkzeuge > Linien > Talusachse proj. auf Ebene Tibia axial	6.3 mm	0.9 mm	1.4 mm	6.6 mm	6.3 mm rechts	0.9 mm anterior	1.4 mm inferior	6.6 mm
Werkzeuge > Linien > Senkrechte auf Kondylenachse	2.2 mm	6.5 mm	0.7 mm	6.8 mm	2.2 mm links	6.5 mm anterior	0.7 mm inferior	6.8 mm
Werkzeuge > Linien > Senkrechte auf dist. Tibiavorderkante in Ebene tibia coronar (varus valgus)	5.3 mm	1.8 mm	24.2 mm	24.8 mm	5.3 mm links	1.8 mm anterior	24.2 mm inferior	24.8 mm
Werkzeuge > Linien > Senkrecht auf prox. Tibiahinterkante in Ebene tibia coronar (varus valgus)	16.2 mm	1.4 mm	34.3 mm	37.9 mm	16.2 mm rechts	1.4 mm anterior	34.3 mm superior	37.9 mm
Werkzeuge > Linien > prox. Tibiahinterkante proj. auf Ebene Tibia axial	5.8 mm	2.9 mm	1.2 mm	6.6 mm	5.8 mm links	2.9 mm posterior	1.2 mm superior	6.6 mm
Werkzeuge > Linien > prox. Tibiahinterkante proj auf Ebene tibia coronar (varus valgus)	7.8 mm	4.3 mm	3.9 mm	9.8 mm	7.8 mm links	4.3 mm posterior	3.9 mm superior	9.8 mm
Werkzeuge > Linien > prox. Tibiahinterkante proj auf Ebene tibia coronar	5.4 mm	3 mm	2.9 mm	6.8 mm	5.4 mm links	3 mm posterior	2.9 mm superior	6.8 mm
Werkzeuge > Linien > prox. Tibiahinterkante (varus valgus)	9.7 mm	0.3 mm	4.6 mm	10.8 mm	9.7 mm links	0.3 mm posterior	4.6 mm superior	10.8 mm
Werkzeuge > Linien > prox. Tibiahinterkante	5.4 mm	3 mm	2.9 mm	6.8 mm	5.4 mm links	3 mm posterior	2.9 mm superior	6.8 mm
Werkzeuge > Linien > prox. femorale Längsachse	0.4 mm	3.7 mm	1 mm	3.8 mm	0.4 mm rechts	3.7 mm posterior	1 mm superior	3.8 mm
Werkzeuge > Linien > Neue Linie 31	11.6 mm	1.2 mm	3.6 mm	12.2 mm	11.6 mm links	1.2 mm posterior	3.6 mm superior	12.2 mm
Werkzeuge > Linien > Lot von Femurkopfmittelpunk	2.9 mm	3.4 mm	3.6 mm	5.7 mm	2.9 mm rechts	3.4 mm anterior	3.6 mm inferior	5.7 mm
Werkzeuge > Linien > Kopfzentrum - Femur Hals Basis (manuell) Linie	4.2 mm	8.4 mm	8.7 mm	12.8 mm	4.2 mm rechts	8.4 mm anterior	8.7 mm inferior	12.8 mm
Werkzeuge > Linien > Kopfzentrum - Femur Hals Basis (durch Ebene) Linie	2.9 mm	3.4 mm	3.6 mm	5.7 mm	2.9 mm rechts	3.4 mm anterior	3.6 mm inferior	5.7 mm
Werkzeuge > Linien > Kondyle_Femur Hals Basis Prox	11.6 mm	1.2 mm	3.6 mm	12.2 mm	11.6 mm links	1.2 mm posterior	3.6 mm superior	12.2 mm
Werkzeuge > Linien > Kondyle_AxPro_Kopfzentrum	11.6 mm	1.2 mm	3.6 mm	12.2 mm	11.6 mm links	1.2 mm posterior	3.6 mm superior	12.2 mm
Werkzeuge > Linien > Kondylenachse proj. auf Ebene Femur coronar	11.3 mm	3.4 mm	3.9 mm	12.4 mm	11.3 mm rechts	3.4 mm anterior	3.9 mm inferior	12.4 mm
Werkzeuge > Linien > Kondylenachse	11.3 mm	3.4 mm	3.9 mm	12.4 mm	11.3 mm rechts	3.4 mm anterior	3.9 mm inferior	12.4 mm
Werkzeuge > Linien > Kondyle proj. auf Ebene Tibia axial	11.6 mm	3.3 mm	2.5 mm	12.3 mm	11.6 mm rechts	3.3 mm anterior	2.5 mm inferior	12.3 mm
Werkzeuge > Linien > Femurachse proj. auf Ebene Femur coronar
Werkzeuge > Linien > Femurachse Kopfzentrum	5.8 mm	37.7 mm	5.8 mm	38.6 mm	5.8 mm rechts	37.7 mm posterior	5.8 mm superior	38.6 mm
Werkzeuge > Linien > Femurachse	5.8 mm	37.7 mm	5.8 mm	38.6 mm	5.8 mm rechts	37.7 mm posterior	5.8 mm superior	38.6 mm
Werkzeuge > Linien > dist. Tibiavorderkante proj. auf Ebene tibia coronar (varus valgus)	5.7 mm	2.8 mm	1 mm	6.5 mm	5.7 mm links	2.8 mm posterior	1 mm superior	6.5 mm
Werkzeuge > Linien > dist. Tibiavorderkante proj. auf Ebene tibia coronar	6.7 mm	3.5 mm	2 mm	7.9 mm	6.7 mm links	3.5 mm posterior	2 mm superior	7.9 mm
Werkzeuge > Linien > dist. Tibiavorderkante proj. auf Ebene Tibia axial	7.8 mm	1.6 mm	1.7 mm	8.1 mm	7.8 mm links	1.6 mm posterior	1.7 mm superior	8.1 mm
Werkzeuge > Linien > dist. Tibiavorderkante (varus valgus)	6 mm	2.2 mm	1.2 mm	6.5 mm	6 mm links	2.2 mm posterior	1.2 mm superior	6.5 mm
Werkzeuge > Linien > dist. Tibiavorderkante	7.6 mm	1.6 mm	2.3 mm	8.1 mm	7.6 mm links	1.6 mm posterior	2.3 mm superior	8.1 mm
Werkzeuge > Linien > AxPro_Kondyle	11.6 mm	1.2 mm	3.6 mm	12.2 mm	11.6 mm links	1.2 mm posterior	3.6 mm superior	12.2 mm
Werkzeuge > Winkel > Winkel Schenkelhalsachse Femurachse (mittels Ebene manuell)	102.5 °	139.7 °	132.9 °	127 °	102.5 °	139.7 °	132.9 °	127 °
Werkzeuge > Winkel > Winkel Schenkelhalsachse Femurachse (Femur Hals Basis manuell definiert)	109.5 °	142.9 °	144.9 °	134.2 °	109.5 °	142.9 °	144.9 °	134.2 °
Werkzeuge > Winkel > varus valgus Tibia proj.	12.7 °	6.6 °	23.6 °	14.2 °	12.7 °	6.6 °	23.6 °	14.2 °
Werkzeuge > Winkel > varus valgus Femur proj.	28.1 °	2.9 °	9.7 °	10.1 °	28.1 °	2.9 °	9.7 °	10.1 °
Werkzeuge > Winkel > Torsionswinkel proj. auf Ebene Tibia axial	1.1 °	25.5 °	15.1 °	14.9 °	1.1 °	25.5 °	15.1 °	14.9 °
Werkzeuge > Winkel > Tibiotalare Torsion (TTT) proj.	0.2 °	10 °	3.3 °	3.3 °	0.2 °	10 °	3.3 °	3.3 °
Werkzeuge > Winkel > FTR (femorotibial Rotation) proj.	0.8 °	15.7 °	10.9 °	10.8 °	0.8 °	15.7 °	10.9 °	10.8 °
Werkzeuge > Winkel > Antetorsionswinkel korrigiert	25.4 °	18.2 °	5.4 °	25.9 °	25.4 °	18.2 °	5.4 °	25.9 °
Werkzeuge > Winkel > Antetorsionswinkel (über Ebene manuell bestimmt) proj	46.4 °	111.6 °	8.6 °	47 °	46.4 °	111.6 °	8.6 °	47 °
Werkzeuge > Winkel > Antetorsionswinkel (Femur Hals Basis manuell) proj	35.6 °	21 °	8.9 °	36.4 °	35.6 °	21 °	8.9 °	36.4 °
Werkzeuge > Ebenen > Tibia coronar
Werkzeuge > Ebenen > Tibia axial
Werkzeuge > Ebenen > Femur coronar
Werkzeuge > Ebenen > Femur axial
Werkzeuge > Ebenen > Ebene manuell
Werkzeuge > Polylinien > Punkte auf Kopf
Werkzeuge > Koordinatensysteme > ks tibia prox.
Werkzeuge > Koordinatensysteme > ks femur
Werkzeuge > Koordinatensysteme > ks
Werkzeuge > Koordinatensysteme > Kopie ks femur
Werkzeuge > Variablen > Kopfachsen_tmp	-100
Werkzeuge > Variablen > 300	300
Werkzeuge > Variablen > 50	50
Werkzeuge > Variablen > -50	-50
