# Supplementary material for: 3D Slicer open-source software plug-in for vector-based angle calculation of canine hind limb alignment in computed tomographic images
Source: PLoS One. 2024 Mar 29;19(3):e0283823. doi: 10.1371/journal.pone.0283823 (PMC10980227; doi:10.1371/journal.pone.0283823)
Supplement: S2 Data — (ZIP) [file pone.0283823.s002.zip › 81.csv]

Werkzeuge Name	Datensatzkoordinatensystem X	Datensatzkoordinatensystem Y	Datensatzkoordinatensystem Z	Datensatzkoordinatensystem 3D	Patientenkoordinatensystem X	Patientenkoordinatensystem Y	Patientenkoordinatensystem Z	Patientenkoordinatensystem 3D	Extra Wert X	Extra Wert Y	Extra Wert Z	Extra Wert 3D	Extra Wert Beschreibung
Werkzeuge > Punkte > tmp zur Definition der Senkrechten auf tibia vk und hk	89.7 mm	97.5 mm	183.8 mm		0.1 mm links	85.9 mm anterior	61.8 mm inferior
Werkzeuge > Punkte > tmp proj. auf Ebene tibia coronar	89.7 mm	97.5 mm	183.8 mm		0.1 mm links	85.9 mm anterior	61.8 mm inferior
Werkzeuge > Punkte > TMP B	86.6 mm	53.4 mm	84.4 mm		14.6 mm rechts	0 mm anterior	3.3 mm superior
Werkzeuge > Punkte > tmp A	89.8 mm	52.3 mm	87.2 mm		11.3 mm rechts	0 mm anterior	0.4 mm superior
Werkzeuge > Punkte > TMP6	82.5 mm	54.3 mm	81.9 mm		18.7 mm rechts	0 mm anterior	5.8 mm superior
Werkzeuge > Punkte > TMP5	100.8 mm	5.8 mm	55.1 mm		7.3 mm rechts	57.2 mm posterior	5.8 mm superior
Werkzeuge > Punkte > Tibiaachse proximal	87.7 mm	100.8 mm	162 mm		3.2 mm rechts	78.5 mm anterior	41.1 mm inferior
Werkzeuge > Punkte > Tibiaachse distal	91.7 mm	94.2 mm	205.7 mm		3.3 mm links	93.4 mm anterior	82.4 mm inferior
Werkzeuge > Punkte > Talus medial proj. auf Ebene Tibia axial	86.9 mm	94.5 mm	206.2 mm		1.4 mm rechts	94.5 mm anterior	82.8 mm inferior
Werkzeuge > Punkte > Talus medial	87.9 mm	92.8 mm	216.9 mm		0.1 mm links	98.1 mm anterior	92.9 mm inferior
Werkzeuge > Punkte > Talus lateral proj. auf Ebene Tibia axial	93.7 mm	97.1 mm	205.9 mm		5.6 mm links	95.8 mm anterior	81.2 mm inferior
Werkzeuge > Punkte > Talus lateral	94.6 mm	95.6 mm	215.9 mm		7.1 mm links	99.2 mm anterior	90.6 mm inferior
Werkzeuge > Punkte > prox. Tibiahinterkante medial proj. auf Ebene tibia coronar (varus valgus)	82.8 mm	103.9 mm	134.6 mm		9.7 mm rechts	68.4 mm anterior	15.8 mm inferior
Werkzeuge > Punkte > prox. Tibiahinterkante medial proj. auf Ebene tibia coronar	83.1 mm	103.1 mm	139.3 mm		9.2 mm rechts	70 mm anterior	20.3 mm inferior
Werkzeuge > Punkte > prox. Tibiahinterkante medial proj. auf Ebene Tibia axial	94.9 mm	80.7 mm	203.4 mm		4.9 mm links	80.2 mm anterior	86.9 mm inferior
Werkzeuge > Punkte > prox. Tibiahinterkante medial (varus valgus)	86.6 mm	95.6 mm	133 mm		6.9 mm rechts	60.1 mm anterior	18.4 mm inferior
Werkzeuge > Punkte > prox. Tibiahinterkante medial	88.8 mm	90.7 mm	136.9 mm		5 mm rechts	57.4 mm anterior	24.1 mm inferior
Werkzeuge > Punkte > prox. Tibiahinterkante lateral proj. auf Ebene tibia coronar (varus valgus)	92.6 mm	108 mm	136.6 mm		0.6 mm links	71.8 mm anterior	15.4 mm inferior
Werkzeuge > Punkte > prox. Tibiahinterkante lateral proj. auf Ebene tibia coronar	92.6 mm	107 mm	141.6 mm		0.8 mm links	73.3 mm anterior	20.2 mm inferior
Werkzeuge > Punkte > prox. Tibiahinterkante lateral proj. auf Ebene Tibia axial	104.1 mm	85 mm	203.2 mm		14.5 mm links	82.7 mm anterior	84.5 mm inferior
Werkzeuge > Punkte > prox. Tibiahinterkante lateral (varus valgus)	97.1 mm	98.2 mm	134.7 mm		3.9 mm links	61.9 mm anterior	18.5 mm inferior
Werkzeuge > Punkte > prox. Tibiahinterkante lateral	98.3 mm	94.7 mm	139.2 mm		5 mm links	60.8 mm anterior	24.1 mm inferior
Werkzeuge > Punkte > Kondyle medial proj. auf Ebene Tibia axial	94.2 mm	80.8 mm	203.5 mm		4.3 mm links	80.4 mm anterior	87 mm inferior
Werkzeuge > Punkte > Kondyle medial proj. auf Ebene Femur coronar	87.9 mm	101 mm	115 mm		6.4 mm rechts	55.9 mm anterior	0 mm inferior
Werkzeuge > Punkte > Kondyle medial	87.6 mm	91.7 mm	131.7 mm		6.4 mm rechts	55.9 mm anterior	19.2 mm inferior
Werkzeuge > Punkte > Kondyle lateral proj auf Ebene Tibia axial	105.3 mm	83 mm	202.8 mm		15.4 mm links	80.6 mm anterior	85.1 mm inferior
Werkzeuge > Punkte > Kondyle lateral proj auf Ebene Femur coronar	99.1 mm	102.9 mm	116.2 mm		5 mm links	56.7 mm anterior	0 mm inferior
Werkzeuge > Punkte > Kondyle lateral	98.9 mm	93.5 mm	132.9 mm		5 mm links	56.7 mm anterior	19.2 mm inferior
Werkzeuge > Punkte > Femurkopfmittelpunkt	95.7 mm	42.5 mm	75.6 mm		7.3 mm rechts	14.8 mm posterior	5.8 mm superior
Werkzeuge > Punkte > Femurachsenpunkt proximal	101 mm	53.3 mm	88.4 mm		0 mm	0 mm	0 mm
Werkzeuge > Punkte > Femurachsenpunkt distal	95.9 mm	89.9 mm	108.9 mm		0 mm	42.3 mm anterior	0 mm inferior
Werkzeuge > Punkte > Femur prox. proj. auf Ebene Femur coronar	101 mm	53.3 mm	88.4 mm		0 mm	0 mm anterior	0 mm inferior
Werkzeuge > Punkte > Femur Hals Basis proj. auf Ebene Femur coronar	99.4 mm	41.9 mm	82 mm		3.2 mm rechts	12.7 mm posterior	0 mm inferior
Werkzeuge > Punkte > Femur Hals Basis manuell Pro	101.1 mm	53.5 mm	88 mm		0.1 mm links	0 mm anterior	0.4 mm superior
Werkzeuge > Punkte > Femur Hals Basis manuell	101.7 mm	49.3 mm	85.7 mm		0.1 mm links	4.9 mm posterior	0.4 mm superior
Werkzeuge > Punkte > Femur Hals Basis (ermittelt durch Proj. auf Ebene manuell)	99.5 mm	43.5 mm	79.1 mm		3.2 mm rechts	12.7 mm posterior	3.3 mm superior
Werkzeuge > Punkte > Femur Hals Basis (Ebene) proj. auf Ebene Femur axial	97.9 mm	54.6 mm	85.3 mm		3.2 mm rechts	0 mm anterior	3.3 mm superior
Werkzeuge > Punkte > Endpunkt Verlängerung der Senkrechten auf Kondylenachse	105.5 mm	47.1 mm	85 mm		3.6 mm links	7.5 mm posterior	0 mm inferior
Werkzeuge > Punkte > Endpunkt Senkrechte auf Kondylenachse	93.2 mm	101.9 mm	115.5 mm		1 mm rechts	56.3 mm anterior	0 mm inferior
Werkzeuge > Punkte > Ende der Verlängerung Senkrechte auf tibia vk (varus valgus)	86.6 mm	105.6 mm	134.6 mm		5.8 mm rechts	69.5 mm anterior	14.9 mm inferior
Werkzeuge > Punkte > Ende der Senkrechte auf tibia hk (varus valgus)	94.7 mm	108.9 mm	137.1 mm		2.8 mm links	72.5 mm anterior	15.3 mm inferior
Werkzeuge > Punkte > dist. Tibiavorderkante medial proj. auf Ebene tibia coronar (varus valgus)	88.1 mm	91.4 mm	211.5 mm		0.2 mm rechts	94.3 mm anterior	88.9 mm inferior
Werkzeuge > Punkte > dist. Tibiavorderkante medial proj. auf Ebene tibia coronar	86.9 mm	90.7 mm	212.3 mm		1.3 mm rechts	94.2 mm anterior	89.9 mm inferior
Werkzeuge > Punkte > dist. Tibiavorderkante medial proj. auf Ebene Tibia axial	85.5 mm	93.6 mm	206.2 mm		2.9 mm rechts	93.9 mm anterior	83.2 mm inferior
Werkzeuge > Punkte > dist. Tibiavorderkante medial (varus valgus)	89.3 mm	88.7 mm	211 mm		0.8 mm links	91.6 mm anterior	89.7 mm inferior
Werkzeuge > Punkte > dist. Tibiavorderkante medial	86.1 mm	92.6 mm	212.6 mm		2 mm rechts	96.1 mm anterior	89.3 mm inferior
Werkzeuge > Punkte > dist. Tibiavorderkante lateral proj. auf Ebene tibia coronar (varus valgus)	94.6 mm	94.4 mm	211.6 mm		6.5 mm links	96.1 mm anterior	87.4 mm inferior
Werkzeuge > Punkte > dist. Tibiavorderkante lateral proj. auf Ebene tibia coronar	95.6 mm	94.8 mm	212.1 mm		7.6 mm links	96.5 mm anterior	87.7 mm inferior
Werkzeuge > Punkte > dist. Tibiavorderkante lateral proj. auf Ebene Tibia axial	94.1 mm	97.6 mm	206 mm		6 mm links	96.2 mm anterior	81 mm inferior
Werkzeuge > Punkte > dist. Tibiavorderkante lateral (varus valgus)	96 mm	91.4 mm	211 mm		7.6 mm links	93 mm anterior	88.4 mm inferior
Werkzeuge > Punkte > dist. Tibiavorderkante lateral	94.7 mm	96.6 mm	212.5 mm		7 mm links	98.4 mm anterior	87.1 mm inferior
Werkzeuge > Punkte > AxPro_Kopfszentrum	93.9 mm	55.4 mm	82.8 mm		7.3 mm rechts	0 mm	5.8 mm superior
Werkzeuge > Punkte > AxPro_Kondyle medial	94.4 mm	43.2 mm	104.6 mm		6.4 mm rechts	0 mm anterior	19.2 mm inferior
Werkzeuge > Punkte > AxPro_Kondyle lateral	105.7 mm	44.4 mm	105.5 mm		5 mm links	0 mm anterior	19.2 mm inferior
Werkzeuge > Linien > Verlängerung Senkrechte auf tibia vk (varus valgus)	3.2 mm	8 mm	49.2 mm	50 mm	5.9 mm rechts	16.5 mm posterior	46.8 mm superior	50 mm
Werkzeuge > Linien > Verlängerung der Senkrechten auf Kondylenachse	9.7 mm	42.9 mm	23.9 mm	50 mm	3.6 mm links	49.9 mm posterior	0 mm	50 mm
Werkzeuge > Linien > transkondyläre Achse	11.2 mm	1.8 mm	1.2 mm	11.4 mm	11.4 mm rechts	0.8 mm posterior	0 mm	11.4 mm
Werkzeuge > Linien > Tibiaachse	4 mm	6.6 mm	43.7 mm	44.4 mm	6.5 mm rechts	15 mm posterior	41.3 mm superior	44.4 mm
Werkzeuge > Linien > Talusachse proj. auf Ebene Tibia axial	6.8 mm	2.6 mm	0.2 mm	7.3 mm	7 mm links	1.3 mm anterior	1.6 mm superior	7.3 mm
Werkzeuge > Linien > Senkrechte auf Kondylenachse	2.7 mm	12 mm	6.7 mm	13.9 mm	1 mm rechts	13.9 mm anterior	0 mm	13.9 mm
Werkzeuge > Linien > Senkrechte auf dist. Tibiavorderkante in Ebene tibia coronar (varus valgus)	1.8 mm	4.5 mm	27.7 mm	28.1 mm	3.3 mm links	9.3 mm anterior	26.4 mm inferior	28.1 mm
Werkzeuge > Linien > Senkrecht auf prox. Tibiahinterkante in Ebene tibia coronar (varus valgus)	5 mm	11.4 mm	46.8 mm	48.4 mm	2.7 mm links	13.4 mm posterior	46.4 mm superior	48.4 mm
Werkzeuge > Linien > prox. Tibiahinterkante proj. auf Ebene Tibia axial	9.3 mm	4.3 mm	0.2 mm	10.2 mm	9.6 mm rechts	2.5 mm posterior	2.4 mm inferior	10.2 mm
Werkzeuge > Linien > prox. Tibiahinterkante proj auf Ebene tibia coronar (varus valgus)	9.8 mm	4.1 mm	2 mm	10.8 mm	10.3 mm rechts	3.4 mm posterior	0.4 mm inferior	10.8 mm
Werkzeuge > Linien > prox. Tibiahinterkante proj auf Ebene tibia coronar	9.5 mm	3.9 mm	2.3 mm	10.5 mm	10 mm rechts	3.4 mm posterior	0.1 mm inferior	10.5 mm
Werkzeuge > Linien > prox. Tibiahinterkante (varus valgus)	10.5 mm	2.6 mm	1.8 mm	10.9 mm	10.8 mm rechts	1.8 mm posterior	0.1 mm superior	10.9 mm
Werkzeuge > Linien > prox. Tibiahinterkante	9.5 mm	3.9 mm	2.3 mm	10.5 mm	10 mm rechts	3.4 mm posterior	0.1 mm inferior	10.5 mm
Werkzeuge > Linien > prox. femorale Längsachse	0.7 mm	4 mm	2.7 mm	4.9 mm	0.1 mm links	4.9 mm posterior	0.4 mm superior	4.9 mm
Werkzeuge > Linien > Neue Linie 31	11.3 mm	1.1 mm	0.8 mm	11.4 mm	11.4 mm rechts	0 mm	0 mm	11.4 mm
Werkzeuge > Linien > Kopfzentrum - Femur Hals Basis (manuell) Linie	6 mm	6.7 mm	10.1 mm	13.5 mm	7.4 mm links	10 mm anterior	5.4 mm inferior	13.5 mm
Werkzeuge > Linien > Kopfzentrum - Femur Hals Basis (durch Ebene) Linie	3.8 mm	1 mm	3.5 mm	5.3 mm	4.1 mm links	2.1 mm anterior	2.5 mm inferior	5.3 mm
Werkzeuge > Linien > Kondyle_Femur Hals Basis Prox	11.3 mm	1.1 mm	0.8 mm	11.4 mm	11.4 mm rechts	0 mm	0 mm	11.4 mm
Werkzeuge > Linien > Kondyle_AxPro_Kopfzentrum	11.3 mm	1.1 mm	0.8 mm	11.4 mm	11.4 mm rechts	0 mm	0 mm	11.4 mm
Werkzeuge > Linien > Kondylenachse proj. auf Ebene Femur coronar	11.2 mm	1.8 mm	1.2 mm	11.4 mm	11.4 mm links	0.8 mm anterior	0 mm	11.4 mm
Werkzeuge > Linien > Kondylenachse	11.2 mm	1.8 mm	1.2 mm	11.4 mm	11.4 mm links	0.8 mm anterior	0 mm	11.4 mm
Werkzeuge > Linien > Kondyle proj. auf Ebene Tibia axial	11 mm	2.1 mm	0.7 mm	11.3 mm	11.1 mm links	0.2 mm anterior	1.8 mm superior	11.3 mm
Werkzeuge > Linien > Femurachse proj. auf Ebene Femur coronar
Werkzeuge > Linien > Femurachse Kopfzentrum	5.2 mm	36.7 mm	20.5 mm	42.3 mm	0 mm	42.3 mm posterior	0 mm	42.3 mm
Werkzeuge > Linien > Femurachse	5.2 mm	36.7 mm	20.5 mm	42.3 mm	0 mm	42.3 mm posterior	0 mm	42.3 mm
Werkzeuge > Linien > dist. Tibiavorderkante proj. auf Ebene tibia coronar (varus valgus)	6.5 mm	3 mm	0.1 mm	7.1 mm	6.7 mm rechts	1.8 mm posterior	1.5 mm inferior	7.1 mm
Werkzeuge > Linien > dist. Tibiavorderkante proj. auf Ebene tibia coronar	8.7 mm	4 mm	0.1 mm	9.5 mm	9 mm rechts	2.4 mm posterior	2.2 mm inferior	9.5 mm
Werkzeuge > Linien > dist. Tibiavorderkante proj. auf Ebene Tibia axial	8.6 mm	4 mm	0.2 mm	9.5 mm	9 mm rechts	2.4 mm posterior	2.3 mm inferior	9.5 mm
Werkzeuge > Linien > dist. Tibiavorderkante (varus valgus)	6.6 mm	2.6 mm	0 mm	7.1 mm	6.8 mm rechts	1.5 mm posterior	1.4 mm inferior	7.1 mm
Werkzeuge > Linien > dist. Tibiavorderkante	8.6 mm	4 mm	0.1 mm	9.5 mm	9 mm rechts	2.4 mm posterior	2.2 mm inferior	9.5 mm
Werkzeuge > Linien > AxPro_Kondyle	11.3 mm	1.1 mm	0.8 mm	11.4 mm	11.4 mm rechts	0 mm	0 mm	11.4 mm
Werkzeuge > Winkel > Winkel Schenkelhalsachse Femurachse (mittels Ebene manuell)	121.3 °	132.7 °	95 °	113.7 °	93.5 °	127.8 °	117.8 °	113.7 °
Werkzeuge > Winkel > Winkel Schenkelhalsachse Femurachse (Femur Hals Basis manuell definiert)	135.6 °	152.4 °	130.2 °	137.5 °	91.2 °	151 °	143.8 °	137.5 °
Werkzeuge > Winkel > varus valgus Tibia proj.	9.8 °	4.4 °	45.4 °	10.5 °	10.6 °	3.3 °	31.2 °	10.5 °
Werkzeuge > Winkel > varus valgus Femur proj.	7.9 °	0.1 °	4.7 °	4.1 °	90 °	0 °	4.1 °	4.1 °
Werkzeuge > Winkel > Torsionswinkel proj. auf Ebene Tibia axial	0 °	0 °	0 °	0 °	0 °	0 °	0 °	0 °
Werkzeuge > Winkel > Tibiotalare Torsion (TTT) proj.	179.3 °	177.7 °	176.1 °	176.1 °	178.6 °	174.1 °	176.1 °	176.1 °
Werkzeuge > Winkel > FTR (femorotibial Rotation) proj.	177.7 °	164.7 °	166 °	165.8 °	175.1 °	139.3 °	166.2 °	165.8 °
Werkzeuge > Winkel > Antetorsionswinkel korrigiert	27.6 °	72.3 °	17.3 °	31.6 °	31.6 °	0 °	0 °	31.6 °
Werkzeuge > Winkel > Antetorsionswinkel (über Ebene manuell bestimmt) proj	45.1 °	149.4 °	26.9 °	51.1 °	51.1 °	180 °	0 °	51.1 °
Werkzeuge > Winkel > Antetorsionswinkel (Femur Hals Basis manuell) proj	31.8 °	74 °	20.5 °	36.3 °	36.3 °	0 °	0 °	36.3 °
Werkzeuge > Ebenen > Tibia coronar
Werkzeuge > Ebenen > Tibia axial
Werkzeuge > Ebenen > Femur coronar
Werkzeuge > Ebenen > Femur axial
Werkzeuge > Ebenen > Ebene manuell
Werkzeuge > Polylinien > Punkte auf Kopf
Werkzeuge > Koordinatensysteme > ks tibia prox.
Werkzeuge > Koordinatensysteme > ks femur
Werkzeuge > Koordinatensysteme > ks
Werkzeuge > Koordinatensysteme > Kopie ks femur
Werkzeuge > Variablen > Kopfachsen_tmp	-100
Werkzeuge > Variablen > 300	300
Werkzeuge > Variablen > 50	50
Werkzeuge > Variablen > -50	-50
