# Supplementary material for: 3D Slicer open-source software plug-in for vector-based angle calculation of canine hind limb alignment in computed tomographic images
Source: PLoS One. 2024 Mar 29;19(3):e0283823. doi: 10.1371/journal.pone.0283823 (PMC10980227; doi:10.1371/journal.pone.0283823)
Supplement: S2 Data — (ZIP) [file pone.0283823.s002.zip › 82.csv]

Werkzeuge Name	Datensatzkoordinatensystem X	Datensatzkoordinatensystem Y	Datensatzkoordinatensystem Z	Datensatzkoordinatensystem 3D	Patientenkoordinatensystem X	Patientenkoordinatensystem Y	Patientenkoordinatensystem Z	Patientenkoordinatensystem 3D	Extra Wert X	Extra Wert Y	Extra Wert Z	Extra Wert 3D	Extra Wert Beschreibung
Werkzeuge > Punkte > tmp zur Definition der Senkrechten auf tibia vk und hk	36.3 mm	92.5 mm	188 mm		4.4 mm links	86.3 mm anterior	59.7 mm inferior
Werkzeuge > Punkte > tmp proj. auf Ebene tibia coronar	36.3 mm	92.5 mm	188 mm		4.4 mm links	86.3 mm anterior	59.7 mm inferior
Werkzeuge > Punkte > TMP B	51.1 mm	55.4 mm	87.9 mm		16.8 mm links	0 mm posterior	3.6 mm superior
Werkzeuge > Punkte > tmp A	46.5 mm	53.4 mm	90.8 mm		12.3 mm links	0 mm posterior	0 mm superior
Werkzeuge > Punkte > TMP6	53.9 mm	56.7 mm	86 mm		19.6 mm links	0 mm posterior	5.9 mm superior
Werkzeuge > Punkte > TMP5	43.1 mm	9.1 mm	54.5 mm		7.6 mm links	56.9 mm posterior	5.9 mm superior
Werkzeuge > Punkte > Tibiaachse proximal	38.3 mm	96 mm	171 mm		6.2 mm links	79.9 mm anterior	43.6 mm inferior
Werkzeuge > Punkte > Tibiaachse distal	34.2 mm	89 mm	205 mm		2.7 mm links	92.8 mm anterior	75.9 mm inferior
Werkzeuge > Punkte > Talus medial proj. auf Ebene Tibia axial	39.1 mm	93.1 mm	206.4 mm		7.6 mm links	96.9 mm anterior	74.8 mm inferior
Werkzeuge > Punkte > Talus medial	37.4 mm	90.2 mm	220.5 mm		6.2 mm links	102.2 mm anterior	88.1 mm inferior
Werkzeuge > Punkte > Talus lateral proj. auf Ebene Tibia axial	32.1 mm	94.7 mm	205.9 mm		0.7 mm links	98.1 mm anterior	73.6 mm inferior
Werkzeuge > Punkte > Talus lateral	30.3 mm	91.6 mm	220.8 mm		0.9 mm rechts	103.7 mm anterior	87.7 mm inferior
Werkzeuge > Punkte > prox. Tibiahinterkante medial proj. auf Ebene tibia coronar (varus valgus)	44.3 mm	101.1 mm	140.6 mm		11.6 mm links	67.2 mm anterior	15.3 mm inferior
Werkzeuge > Punkte > prox. Tibiahinterkante medial proj. auf Ebene tibia coronar	44.1 mm	99.1 mm	148.3 mm		11.5 mm links	69.9 mm anterior	22.9 mm inferior
Werkzeuge > Punkte > prox. Tibiahinterkante medial proj. auf Ebene Tibia axial	32.3 mm	78.1 mm	202.5 mm		0.6 mm links	82.4 mm anterior	79.8 mm inferior
Werkzeuge > Punkte > prox. Tibiahinterkante medial (varus valgus)	42 mm	96.6 mm	139.3 mm		9.2 mm links	62.9 mm anterior	16.8 mm inferior
Werkzeuge > Punkte > prox. Tibiahinterkante medial	39.1 mm	89.8 mm	145.8 mm		6.4 mm links	60.8 mm anterior	25.9 mm inferior
Werkzeuge > Punkte > prox. Tibiahinterkante lateral proj. auf Ebene tibia coronar (varus valgus)	34.5 mm	105.5 mm	143.6 mm		1.9 mm links	72.7 mm anterior	15.5 mm inferior
Werkzeuge > Punkte > prox. Tibiahinterkante lateral proj. auf Ebene tibia coronar	36 mm	103.3 mm	148.7 mm		3.5 mm links	73.7 mm anterior	21 mm inferior
Werkzeuge > Punkte > prox. Tibiahinterkante lateral proj. auf Ebene Tibia axial	24.3 mm	82.4 mm	202.4 mm		7.4 mm rechts	86.1 mm anterior	77.5 mm inferior
Werkzeuge > Punkte > prox. Tibiahinterkante lateral (varus valgus)	30 mm	96.9 mm	141.3 mm		2.8 mm rechts	64.4 mm anterior	18.3 mm inferior
Werkzeuge > Punkte > prox. Tibiahinterkante lateral	31.1 mm	94 mm	146.1 mm		1.6 mm rechts	64.7 mm anterior	24 mm inferior
Werkzeuge > Punkte > Kondyle medial proj. auf Ebene Tibia axial	32.9 mm	76.7 mm	202.3 mm		1.2 mm links	81.1 mm anterior	80.4 mm inferior
Werkzeuge > Punkte > Kondyle medial proj. auf Ebene Femur coronar	41 mm	100.4 mm	121.7 mm		7.9 mm links	56.4 mm anterior	0 mm
Werkzeuge > Punkte > Kondyle medial	40.8 mm	90.1 mm	137.3 mm		7.9 mm links	56.4 mm anterior	18.7 mm inferior
Werkzeuge > Punkte > Kondyle lateral proj auf Ebene Tibia axial	21.1 mm	78.2 mm	201.2 mm		10.6 mm rechts	81.9 mm anterior	78.8 mm inferior
Werkzeuge > Punkte > Kondyle lateral proj auf Ebene Femur coronar	29 mm	101.5 mm	122.3 mm		4.1 mm rechts	57.8 mm anterior	0 mm
Werkzeuge > Punkte > Kondyle lateral	28.8 mm	91.2 mm	137.9 mm		4.1 mm rechts	57.8 mm anterior	18.7 mm inferior
Werkzeuge > Punkte > Femurkopfmittelpunkt	42.2 mm	44.2 mm	77.6 mm		7.6 mm links	14.8 mm posterior	5.9 mm superior
Werkzeuge > Punkte > Femurachsenpunkt proximal	34.2 mm	53.3 mm	90.5 mm		0 mm	0 mm	0 mm
Werkzeuge > Punkte > Femurachsenpunkt distal	33.4 mm	88.4 mm	113.7 mm		0 mm	42.1 mm anterior	0 mm
Werkzeuge > Punkte > Femur prox. proj. auf Ebene Femur coronar	34.2 mm	53.3 mm	90.5 mm		0 mm	0 mm	0 mm
Werkzeuge > Punkte > Femur Hals Basis proj. auf Ebene Femur coronar	39.3 mm	42.6 mm	83.6 mm		4.8 mm links	12.8 mm posterior	0 mm
Werkzeuge > Punkte > Femur Hals Basis manuell Pro	34.5 mm	53.3 mm	90.5 mm		0.3 mm links	0 mm	0 mm superior
Werkzeuge > Punkte > Femur Hals Basis manuell	34.6 mm	50.1 mm	88.5 mm		0.3 mm links	3.8 mm posterior	0 mm superior
Werkzeuge > Punkte > Femur Hals Basis (ermittelt durch Proj. auf Ebene manuell)	39.4 mm	44.6 mm	80.6 mm		4.8 mm links	12.8 mm posterior	3.6 mm superior
Werkzeuge > Punkte > Femur Hals Basis (Ebene) proj. auf Ebene Femur axial	39.1 mm	55.3 mm	87.6 mm		4.8 mm links	0 mm	3.6 mm superior
Werkzeuge > Punkte > Endpunkt Verlängerung der Senkrechten auf Kondylenachse	28.4 mm	46.9 mm	86.3 mm		6 mm rechts	7.6 mm posterior	0 mm inferior
Werkzeuge > Punkte > Endpunkt Senkrechte auf Kondylenachse	34.9 mm	101 mm	122 mm		1.8 mm links	57.1 mm anterior	0 mm
Werkzeuge > Punkte > Ende der Verlängerung Senkrechte auf tibia vk (varus valgus)	39.9 mm	103.7 mm	139.4 mm		7.2 mm links	68.9 mm anterior	13 mm inferior
Werkzeuge > Punkte > Ende der Senkrechte auf tibia hk (varus valgus)	29.8 mm	107.6 mm	145 mm		2.7 mm rechts	75.4 mm anterior	15.6 mm inferior
Werkzeuge > Punkte > dist. Tibiavorderkante medial proj. auf Ebene tibia coronar (varus valgus)	36.1 mm	85.1 mm	215.8 mm		4.7 mm links	95.4 mm anterior	87 mm inferior
Werkzeuge > Punkte > dist. Tibiavorderkante medial proj. auf Ebene tibia coronar	36.4 mm	84.8 mm	216.2 mm		5 mm links	95.4 mm anterior	87.5 mm inferior
Werkzeuge > Punkte > dist. Tibiavorderkante medial proj. auf Ebene Tibia axial	40.7 mm	92.7 mm	206.6 mm		9.3 mm links	96.6 mm anterior	75.1 mm inferior
Werkzeuge > Punkte > dist. Tibiavorderkante medial (varus valgus)	36.5 mm	85.9 mm	216 mm		5.2 mm links	96.2 mm anterior	86.8 mm inferior
Werkzeuge > Punkte > dist. Tibiavorderkante medial	39.3 mm	90.4 mm	217.7 mm		8.1 mm links	100.9 mm anterior	85.7 mm inferior
Werkzeuge > Punkte > dist. Tibiavorderkante lateral proj. auf Ebene tibia coronar (varus valgus)	30.3 mm	88.1 mm	216 mm		1 mm rechts	98.2 mm anterior	85.7 mm inferior
Werkzeuge > Punkte > dist. Tibiavorderkante lateral proj. auf Ebene tibia coronar	28.3 mm	88.9 mm	216.9 mm		3 mm rechts	99.4 mm anterior	85.9 mm inferior
Werkzeuge > Punkte > dist. Tibiavorderkante lateral proj. auf Ebene Tibia axial	31.8 mm	95.3 mm	206 mm		0.4 mm links	98.6 mm anterior	73.3 mm inferior
Werkzeuge > Punkte > dist. Tibiavorderkante lateral (varus valgus)	30.2 mm	87.9 mm	216 mm		1.1 mm rechts	98 mm anterior	85.7 mm inferior
Werkzeuge > Punkte > dist. Tibiavorderkante lateral	30.4 mm	92.8 mm	217.9 mm		0.8 mm rechts	103.2 mm anterior	84.6 mm inferior
Werkzeuge > Punkte > AxPro_Kopfszentrum	41.9 mm	56.6 mm	85.8 mm		7.6 mm links	0 mm	5.9 mm superior
Werkzeuge > Punkte > AxPro_Kondyle medial	41.9 mm	43.1 mm	106.3 mm		7.9 mm links	0 mm posterior	18.7 mm inferior
Werkzeuge > Punkte > AxPro_Kondyle lateral	30 mm	42.9 mm	106.1 mm		4.1 mm rechts	0 mm anterior	18.7 mm inferior
Werkzeuge > Linien > Verlängerung Senkrechte auf tibia vk (varus valgus)	3.7 mm	11.2 mm	48.6 mm	50 mm	2.8 mm links	17.4 mm posterior	46.8 mm superior	50 mm
Werkzeuge > Linien > Verlängerung der Senkrechten auf Kondylenachse	5 mm	41.5 mm	27.4 mm	50 mm	6 mm rechts	49.6 mm posterior	0 mm	50 mm
Werkzeuge > Linien > transkondyläre Achse	12 mm	1.1 mm	0.6 mm	12 mm	12 mm links	1.5 mm posterior	0 mm	12 mm
Werkzeuge > Linien > Tibiaachse	4.1 mm	7 mm	34 mm	35 mm	3.5 mm links	12.9 mm posterior	32.3 mm superior	35 mm
Werkzeuge > Linien > Talusachse proj. auf Ebene Tibia axial	7 mm	1.6 mm	0.5 mm	7.2 mm	7 mm rechts	1.2 mm anterior	1.2 mm superior	7.2 mm
Werkzeuge > Linien > Senkrechte auf Kondylenachse	1.5 mm	12.6 mm	8.3 mm	15.2 mm	1.8 mm links	15.1 mm anterior	0 mm	15.2 mm
Werkzeuge > Linien > Senkrechte auf dist. Tibiavorderkante in Ebene tibia coronar (varus valgus)	2.1 mm	6.4 mm	27.9 mm	28.7 mm	1.6 mm rechts	10 mm anterior	26.8 mm inferior	28.7 mm
Werkzeuge > Linien > Senkrecht auf prox. Tibiahinterkante in Ebene tibia coronar (varus valgus)	6.4 mm	15.1 mm	43 mm	46 mm	7.2 mm rechts	10.9 mm posterior	44.1 mm superior	46 mm
Werkzeuge > Linien > prox. Tibiahinterkante proj. auf Ebene Tibia axial	8 mm	4.3 mm	0.1 mm	9.1 mm	8 mm links	3.7 mm posterior	2.3 mm inferior	9.1 mm
Werkzeuge > Linien > prox. Tibiahinterkante proj auf Ebene tibia coronar (varus valgus)	9.8 mm	4.4 mm	3 mm	11.2 mm	9.7 mm links	5.5 mm posterior	0.2 mm superior	11.2 mm
Werkzeuge > Linien > prox. Tibiahinterkante proj auf Ebene tibia coronar	8.1 mm	4.2 mm	0.3 mm	9.1 mm	8 mm links	3.8 mm posterior	1.9 mm inferior	9.1 mm
Werkzeuge > Linien > prox. Tibiahinterkante (varus valgus)	12 mm	0.3 mm	1.9 mm	12.2 mm	12 mm links	1.6 mm posterior	1.6 mm superior	12.2 mm
Werkzeuge > Linien > prox. Tibiahinterkante	8.1 mm	4.2 mm	0.3 mm	9.1 mm	8 mm links	3.8 mm posterior	1.9 mm inferior	9.1 mm
Werkzeuge > Linien > prox. femorale Längsachse	0.4 mm	3.1 mm	2.1 mm	3.8 mm	0.3 mm links	3.8 mm posterior	0 mm superior	3.8 mm
Werkzeuge > Linien > Neue Linie 31	12 mm	0.1 mm	0.2 mm	12 mm	12 mm links	0 mm	0 mm	12 mm
Werkzeuge > Linien > Kopfzentrum - Femur Hals Basis (manuell) Linie	7.6 mm	5.9 mm	10.9 mm	14.5 mm	7.3 mm rechts	11.1 mm anterior	5.9 mm inferior	14.5 mm
Werkzeuge > Linien > Kopfzentrum - Femur Hals Basis (durch Ebene) Linie	2.9 mm	0.4 mm	3 mm	4.1 mm	2.8 mm rechts	2.1 mm anterior	2.3 mm inferior	4.1 mm
Werkzeuge > Linien > Kondyle_Femur Hals Basis Prox	12 mm	0.1 mm	0.2 mm	12 mm	12 mm links	0 mm	0 mm	12 mm
Werkzeuge > Linien > Kondyle_AxPro_Kopfzentrum	12 mm	0.1 mm	0.2 mm	12 mm	12 mm links	0 mm	0 mm	12 mm
Werkzeuge > Linien > Kondylenachse proj. auf Ebene Femur coronar	12 mm	1.1 mm	0.6 mm	12 mm	12 mm rechts	1.5 mm anterior	0 mm	12 mm
Werkzeuge > Linien > Kondylenachse	12 mm	1.1 mm	0.6 mm	12 mm	12 mm rechts	1.5 mm anterior	0 mm	12 mm
Werkzeuge > Linien > Kondyle proj. auf Ebene Tibia axial	11.8 mm	1.4 mm	1.1 mm	11.9 mm	11.8 mm rechts	0.8 mm anterior	1.6 mm superior	11.9 mm
Werkzeuge > Linien > Femurachse proj. auf Ebene Femur coronar
Werkzeuge > Linien > Femurachse Kopfzentrum	0.8 mm	35.1 mm	23.1 mm	42.1 mm	0 mm	42.1 mm posterior	0 mm	42.1 mm
Werkzeuge > Linien > Femurachse	0.8 mm	35.1 mm	23.1 mm	42.1 mm	0 mm	42.1 mm posterior	0 mm	42.1 mm
Werkzeuge > Linien > dist. Tibiavorderkante proj. auf Ebene tibia coronar (varus valgus)	5.8 mm	3 mm	0.3 mm	6.5 mm	5.7 mm links	2.8 mm posterior	1.4 mm inferior	6.5 mm
Werkzeuge > Linien > dist. Tibiavorderkante proj. auf Ebene tibia coronar	8.1 mm	4.1 mm	0.7 mm	9.1 mm	8 mm links	3.9 mm posterior	1.6 mm inferior	9.1 mm
Werkzeuge > Linien > dist. Tibiavorderkante proj. auf Ebene Tibia axial	8.9 mm	2.5 mm	0.6 mm	9.2 mm	8.9 mm links	2 mm posterior	1.8 mm inferior	9.2 mm
Werkzeuge > Linien > dist. Tibiavorderkante (varus valgus)	6.3 mm	2.1 mm	0 mm	6.6 mm	6.3 mm links	1.8 mm posterior	1.1 mm inferior	6.6 mm
Werkzeuge > Linien > dist. Tibiavorderkante	9 mm	2.4 mm	0.2 mm	9.3 mm	8.9 mm links	2.3 mm posterior	1.1 mm inferior	9.3 mm
Werkzeuge > Linien > AxPro_Kondyle	12 mm	0.1 mm	0.2 mm	12 mm	12 mm links	0 mm	0 mm	12 mm
Werkzeuge > Winkel > Winkel Schenkelhalsachse Femurachse (mittels Ebene manuell)	137.9 °	132.1 °	100.5 °	119.8 °	90.8 °	132.4 °	126.2 °	119.8 °
Werkzeuge > Winkel > Winkel Schenkelhalsachse Femurachse (Femur Hals Basis manuell definiert)	146.8 °	152.2 °	129.3 °	139.6 °	90.6 °	152.2 °	146.4 °	139.6 °
Werkzeuge > Winkel > varus valgus Tibia proj.	12.8 °	6.3 °	41.2 °	13.8 °	12.6 °	6.5 °	42.3 °	13.8 °
Werkzeuge > Winkel > varus valgus Femur proj.	12.5 °	0.1 °	8.3 °	6.9 °	0 °	0 °	6.9 °	6.9 °
Werkzeuge > Winkel > Torsionswinkel proj. auf Ebene Tibia axial	2.9 °	11.1 °	12.1 °	12.5 °	5.1 °	9 °	12.1 °	12.5 °
Werkzeuge > Winkel > Tibiotalare Torsion (TTT) proj.	0.7 °	5.9 °	3.2 °	3.3 °	1.3 °	4.8 °	3.1 °	3.3 °
Werkzeuge > Winkel > FTR (femorotibial Rotation) proj.	4.9 °	37.1 °	21.2 °	21.7 °	8.6 °	30.8 °	20.9 °	21.7 °
Werkzeuge > Winkel > Antetorsionswinkel korrigiert	34.5 °	118.8 °	24 °	39.3 °	39.3 °	90 °	0 °	39.3 °
Werkzeuge > Winkel > Antetorsionswinkel (über Ebene manuell bestimmt) proj	56.5 °	176.3 °	39.1 °	65.3 °	65.3 °	180 °	0 °	65.3 °
Werkzeuge > Winkel > Antetorsionswinkel (Femur Hals Basis manuell) proj	34 °	118.7 °	23.6 °	38.8 °	38.8 °	90 °	0 °	38.8 °
Werkzeuge > Ebenen > Tibia coronar
Werkzeuge > Ebenen > Tibia axial
Werkzeuge > Ebenen > Femur coronar
Werkzeuge > Ebenen > Femur axial
Werkzeuge > Ebenen > Ebene manuell
Werkzeuge > Polylinien > Punkte auf Kopf
Werkzeuge > Koordinatensysteme > ks tibia prox.
Werkzeuge > Koordinatensysteme > ks femur
Werkzeuge > Koordinatensysteme > ks
Werkzeuge > Koordinatensysteme > Kopie ks femur
Werkzeuge > Variablen > Kopfachsen_tmp	-100
Werkzeuge > Variablen > 300	300
Werkzeuge > Variablen > 50	50
Werkzeuge > Variablen > -50	-50
