# Supplementary material for: 3D Slicer open-source software plug-in for vector-based angle calculation of canine hind limb alignment in computed tomographic images
Source: PLoS One. 2024 Mar 29;19(3):e0283823. doi: 10.1371/journal.pone.0283823 (PMC10980227; doi:10.1371/journal.pone.0283823)
Supplement: S2 Data — (ZIP) [file pone.0283823.s002.zip › 83.csv]

Werkzeuge Name	Datensatzkoordinatensystem X	Datensatzkoordinatensystem Y	Datensatzkoordinatensystem Z	Datensatzkoordinatensystem 3D	Patientenkoordinatensystem X	Patientenkoordinatensystem Y	Patientenkoordinatensystem Z	Patientenkoordinatensystem 3D	Extra Wert X	Extra Wert Y	Extra Wert Z	Extra Wert 3D	Extra Wert Beschreibung
Ansichten > Ergebnisse varus valgus Tibia > varus valgus Tibia proj.	14.3 °	5.4 °	44.4 °	14.7 °	16.4 °	2.2 °	30.5 °	14.7 °
Ansichten > Ergebnisse varus valgus Femur > varus valgus Femur proj.	4.9 °	0.5 °	5.4 °	3.9 °	0 °	0 °	3.9 °	3.9 °
Ansichten > Ergebnisse Torsionswinkel Tibia > Torsionswinkel proj. auf Ebene Tibia axial	3.1 °	9.7 °	10 °	10.4 °	5 °	90.2 °	9.2 °	10.4 °
Ansichten > Ergebnisse FTR (femorotibiale Rotation) proj. > FTR (femorotibial Rotation) proj.	178.4 °	176.6 °	175.1 °	174.9 °	177.5 °	155.4 °	175.4 °	174.9 °
Ansichten > Ergebnisse AT-Winkel proj. > Winkel Schenkelhalsachse Femurachse (mittels Ebene manuell)	107 °	158 °	87.4 °	110.4 °	94.2 °	137.9 °	111.4 °	110.4 °
Ansichten > Ergebnisse AT-Winkel proj. > Winkel Schenkelhalsachse Femurachse (Femur Hals Basis manuell definiert)	123.1 °	164.2 °	104.7 °	128.5 °	91.4 °	154.3 °	130.7 °	128.5 °
Ansichten > Ergebnisse AT-Winkel proj. > Antetorsionswinkel (über Ebene manuell bestimmt) proj	21.5 °	102.2 °	21.5 °	29.9 °	29.9 °	180 °	0 °	29.9 °
Ansichten > Ergebnisse AT-Winkel proj. > Antetorsionswinkel (Femur Hals Basis manuell) proj	14.7 °	83.9 °	15.8 °	21.4 °	21.4 °	67.7 °	0 °	21.4 °
Ansichten > Ergebnis Tibiotalare Torsion (TTT) > Tibiotalare Torsion (TTT) proj.	0.4 °	2.4 °	1.3 °	1.3 °	0.6 °	13.5 °	1.1 °	1.3 °
Ansichten > Eingaben varus valgus Tibia > Tibiaachse proximal	76.8 mm	40.1 mm	156 mm		5.4 mm links	74.2 mm anterior	42.6 mm inferior
Ansichten > Eingaben varus valgus Tibia > Tibiaachse distal	79.1 mm	48.6 mm	186 mm		3.3 mm links	89.2 mm anterior	70 mm inferior
Ansichten > Eingaben varus valgus Tibia > prox. Tibiahinterkante medial (varus valgus)	75.8 mm	31.6 mm	125.7 mm		6.4 mm links	58.7 mm anterior	15.2 mm inferior
Ansichten > Eingaben varus valgus Tibia > prox. Tibiahinterkante medial	78 mm	35.5 mm	128.5 mm		4.9 mm links	57.7 mm anterior	20.2 mm inferior
Ansichten > Eingaben varus valgus Tibia > prox. Tibiahinterkante lateral (varus valgus)	84.9 mm	29.7 mm	127.5 mm		3 mm rechts	59.5 mm anterior	16.2 mm inferior
Ansichten > Eingaben varus valgus Tibia > prox. Tibiahinterkante lateral	87 mm	32.4 mm	130.4 mm		4.6 mm rechts	59.4 mm anterior	20.4 mm inferior
Ansichten > Eingaben varus valgus Tibia > dist. Tibiavorderkante medial (varus valgus)	76.6 mm	51 mm	192 mm		5.9 mm links	92.3 mm anterior	75.6 mm inferior
Ansichten > Eingaben varus valgus Tibia > dist. Tibiavorderkante medial	75.5 mm	47.4 mm	193.9 mm		6 mm links	96.3 mm anterior	74.3 mm inferior
Ansichten > Eingaben varus valgus Tibia > dist. Tibiavorderkante lateral (varus valgus)	82.3 mm	50.5 mm	191.4 mm		0.2 mm links	91.1 mm anterior	75.5 mm inferior
Ansichten > Eingaben varus valgus Tibia > dist. Tibiavorderkante lateral	82.8 mm	45.8 mm	193.7 mm		1.5 mm rechts	95.8 mm anterior	73.9 mm inferior
Ansichten > Eingaben varus valgus Femur > Kondyle medial	76.7 mm	33.9 mm	124.1 mm		6.2 mm links	55.9 mm anterior	15.8 mm inferior
Ansichten > Eingaben varus valgus Femur > Kondyle lateral	86.4 mm	31.3 mm	125.2 mm		3.9 mm rechts	56.6 mm anterior	15.8 mm inferior
Ansichten > Eingaben varus valgus Femur > Femurachsenpunkt proximal	91.9 mm	59.5 mm	73.8 mm		0 mm	0 mm	0 mm
Ansichten > Eingaben varus valgus Femur > Femurachsenpunkt distal	83.8 mm	31.6 mm	102.8 mm		0 mm	41 mm anterior	0 mm
Ansichten > Eingaben Tibiotalare Torsion (TTT) > Tibiaachse proximal	76.8 mm	40.1 mm	156 mm		5.4 mm links	74.2 mm anterior	42.6 mm inferior
Ansichten > Eingaben Tibiotalare Torsion (TTT) > Tibiaachse distal	79.1 mm	48.6 mm	186 mm		3.3 mm links	89.2 mm anterior	70 mm inferior
Ansichten > Eingaben Tibiotalare Torsion (TTT) > Talus medial	76.3 mm	48.6 mm	196.3 mm		5.3 mm links	97 mm anterior	76.9 mm inferior
Ansichten > Eingaben Tibiotalare Torsion (TTT) > Talus lateral	82.8 mm	47.6 mm	196.9 mm		1.3 mm rechts	96.8 mm anterior	77.3 mm inferior
Ansichten > Eingaben Tibiotalare Torsion (TTT) > dist. Tibiavorderkante medial	75.5 mm	47.4 mm	193.9 mm		6 mm links	96.3 mm anterior	74.3 mm inferior
Ansichten > Eingaben Tibiotalare Torsion (TTT) > dist. Tibiavorderkante lateral	82.8 mm	45.8 mm	193.7 mm		1.5 mm rechts	95.8 mm anterior	73.9 mm inferior
Ansichten > Eingaben Tibia Torsionswinkel > Tibiaachse proximal	76.8 mm	40.1 mm	156 mm		5.4 mm links	74.2 mm anterior	42.6 mm inferior
Ansichten > Eingaben Tibia Torsionswinkel > Tibiaachse distal	79.1 mm	48.6 mm	186 mm		3.3 mm links	89.2 mm anterior	70 mm inferior
Ansichten > Eingaben Tibia Torsionswinkel > prox. Tibiahinterkante medial	78 mm	35.5 mm	128.5 mm		4.9 mm links	57.7 mm anterior	20.2 mm inferior
Ansichten > Eingaben Tibia Torsionswinkel > prox. Tibiahinterkante lateral	87 mm	32.4 mm	130.4 mm		4.6 mm rechts	59.4 mm anterior	20.4 mm inferior
Ansichten > Eingaben Tibia Torsionswinkel > dist. Tibiavorderkante medial	75.5 mm	47.4 mm	193.9 mm		6 mm links	96.3 mm anterior	74.3 mm inferior
Ansichten > Eingaben Tibia Torsionswinkel > dist. Tibiavorderkante lateral	82.8 mm	45.8 mm	193.7 mm		1.5 mm rechts	95.8 mm anterior	73.9 mm inferior
Ansichten > Eingaben FTR (femorotibiale Rotation) proj. > Tibiaachse proximal	76.8 mm	40.1 mm	156 mm		5.4 mm links	74.2 mm anterior	42.6 mm inferior
Ansichten > Eingaben FTR (femorotibiale Rotation) proj. > Tibiaachse distal	79.1 mm	48.6 mm	186 mm		3.3 mm links	89.2 mm anterior	70 mm inferior
Ansichten > Eingaben FTR (femorotibiale Rotation) proj. > prox. Tibiahinterkante medial	78 mm	35.5 mm	128.5 mm		4.9 mm links	57.7 mm anterior	20.2 mm inferior
Ansichten > Eingaben FTR (femorotibiale Rotation) proj. > prox. Tibiahinterkante lateral	87 mm	32.4 mm	130.4 mm		4.6 mm rechts	59.4 mm anterior	20.4 mm inferior
Ansichten > Eingaben FTR (femorotibiale Rotation) proj. > Kondyle medial	76.7 mm	33.9 mm	124.1 mm		6.2 mm links	55.9 mm anterior	15.8 mm inferior
Ansichten > Eingaben FTR (femorotibiale Rotation) proj. > Kondyle lateral	86.4 mm	31.3 mm	125.2 mm		3.9 mm rechts	56.6 mm anterior	15.8 mm inferior
Ansichten > Eingaben AT Winkel proj. > Kondyle medial	76.7 mm	33.9 mm	124.1 mm		6.2 mm links	55.9 mm anterior	15.8 mm inferior
Ansichten > Eingaben AT Winkel proj. > Kondyle lateral	86.4 mm	31.3 mm	125.2 mm		3.9 mm rechts	56.6 mm anterior	15.8 mm inferior
Ansichten > Eingaben AT Winkel proj. > Femurkopfmittelpunkt	86.2 mm	65.9 mm	63.6 mm		7.6 mm links	10.5 mm posterior	3.4 mm superior
Ansichten > Eingaben AT Winkel proj. > Femurachsenpunkt proximal	91.9 mm	59.5 mm	73.8 mm		0 mm	0 mm	0 mm
Ansichten > Eingaben AT Winkel proj. > Femurachsenpunkt distal	83.8 mm	31.6 mm	102.8 mm		0 mm	41 mm anterior	0 mm
Ansichten > Eingaben AT Winkel proj. > Femur Hals Basis manuell	92.8 mm	61.8 mm	70.9 mm		0.2 mm rechts	3.8 mm posterior	0.3 mm superior
Ansichten > Eingaben AT Winkel proj. > Femur Hals Basis (ermittelt durch Proj. auf Ebene manuell)	90.5 mm	64.6 mm	66 mm		2.9 mm links	8.7 mm posterior	2.1 mm superior
Ansichten > Eingaben AT Winkel proj. > Ebene manuell
Ansichten > Eingaben AT Winkel proj. > Punkte auf Kopf
Ansichten > Ansicht Werkzeuge varus valgus Tibia > tmp zur Definition der Senkrechten auf tibia vk und hk	77.9 mm	44.4 mm	171 mm		4.4 mm links	81.7 mm anterior	56.3 mm inferior
Ansichten > Ansicht Werkzeuge varus valgus Tibia > tmp proj. auf Ebene tibia coronar	77.9 mm	44.4 mm	171 mm		4.4 mm links	81.7 mm anterior	56.3 mm inferior
Ansichten > Ansicht Werkzeuge varus valgus Tibia > Tibiaachse proximal	76.8 mm	40.1 mm	156 mm		5.4 mm links	74.2 mm anterior	42.6 mm inferior
Ansichten > Ansicht Werkzeuge varus valgus Tibia > Tibiaachse distal	79.1 mm	48.6 mm	186 mm		3.3 mm links	89.2 mm anterior	70 mm inferior
Ansichten > Ansicht Werkzeuge varus valgus Tibia > prox. Tibiahinterkante medial proj. auf Ebene tibia coronar (varus valgus)	75.6 mm	31.1 mm	125.8 mm		6.5 mm links	59.2 mm anterior	14.9 mm inferior
Ansichten > Ansicht Werkzeuge varus valgus Tibia > prox. Tibiahinterkante medial (varus valgus)	75.8 mm	31.6 mm	125.7 mm		6.4 mm links	58.7 mm anterior	15.2 mm inferior
Ansichten > Ansicht Werkzeuge varus valgus Tibia > prox. Tibiahinterkante lateral proj. auf Ebene tibia coronar (varus valgus)	84.3 mm	28.2 mm	128 mm		2.7 mm rechts	61.1 mm anterior	15.4 mm inferior
Ansichten > Ansicht Werkzeuge varus valgus Tibia > prox. Tibiahinterkante lateral (varus valgus)	84.9 mm	29.7 mm	127.5 mm		3 mm rechts	59.5 mm anterior	16.2 mm inferior
Ansichten > Ansicht Werkzeuge varus valgus Tibia > Ende der Verlängerung Senkrechte auf tibia vk (varus valgus)	71.9 mm	31.7 mm	123 mm		10.4 mm links	57.5 mm anterior	12.9 mm inferior
Ansichten > Ansicht Werkzeuge varus valgus Tibia > Ende der Senkrechte auf tibia hk (varus valgus)	83.4 mm	28.5 mm	127.8 mm		1.8 mm rechts	60.9 mm anterior	15.3 mm inferior
Ansichten > Ansicht Werkzeuge varus valgus Tibia > dist. Tibiavorderkante medial proj. auf Ebene tibia coronar (varus valgus)	76.7 mm	51.4 mm	191.9 mm		5.8 mm links	91.9 mm anterior	75.8 mm inferior
Ansichten > Ansicht Werkzeuge varus valgus Tibia > dist. Tibiavorderkante medial (varus valgus)	76.6 mm	51 mm	192 mm		5.9 mm links	92.3 mm anterior	75.6 mm inferior
Ansichten > Ansicht Werkzeuge varus valgus Tibia > dist. Tibiavorderkante lateral proj. auf Ebene tibia coronar (varus valgus)	81.8 mm	49.3 mm	191.8 mm		0.4 mm links	92.3 mm anterior	74.9 mm inferior
Ansichten > Ansicht Werkzeuge varus valgus Tibia > dist. Tibiavorderkante lateral (varus valgus)	82.3 mm	50.5 mm	191.4 mm		0.2 mm links	91.1 mm anterior	75.5 mm inferior
Ansichten > Ansicht Werkzeuge varus valgus Tibia > Verlängerung Senkrechte auf tibia vk (varus valgus)	6 mm	12.6 mm	48 mm	50 mm	6 mm links	24.2 mm posterior	43.4 mm superior	50 mm
Ansichten > Ansicht Werkzeuge varus valgus Tibia > Tibiaachse	2.3 mm	8.5 mm	30 mm	31.3 mm	2.2 mm links	15 mm posterior	27.4 mm superior	31.3 mm
Ansichten > Ansicht Werkzeuge varus valgus Tibia > Senkrechte auf dist. Tibiavorderkante in Ebene tibia coronar (varus valgus)	2.6 mm	5.5 mm	20.8 mm	21.7 mm	2.6 mm rechts	10.5 mm anterior	18.8 mm inferior	21.7 mm
Ansichten > Ansicht Werkzeuge varus valgus Tibia > Senkrecht auf prox. Tibiahinterkante in Ebene tibia coronar (varus valgus)	5.5 mm	15.9 mm	43.2 mm	46.4 mm	6.2 mm rechts	20.8 mm posterior	41 mm superior	46.4 mm
Ansichten > Ansicht Werkzeuge varus valgus Tibia > prox. Tibiahinterkante proj auf Ebene tibia coronar (varus valgus)	8.7 mm	2.9 mm	2.2 mm	9.4 mm	9.2 mm links	1.8 mm posterior	0.5 mm superior	9.4 mm
Ansichten > Ansicht Werkzeuge varus valgus Tibia > prox. Tibiahinterkante (varus valgus)	9.1 mm	1.9 mm	1.8 mm	9.5 mm	9.4 mm links	0.8 mm posterior	1 mm superior	9.5 mm
Ansichten > Ansicht Werkzeuge varus valgus Tibia > dist. Tibiavorderkante proj. auf Ebene tibia coronar (varus valgus)	5.1 mm	2.1 mm	0.1 mm	5.5 mm	5.4 mm links	0.4 mm posterior	1 mm inferior	5.5 mm
Ansichten > Ansicht Werkzeuge varus valgus Tibia > dist. Tibiavorderkante (varus valgus)	5.8 mm	0.5 mm	0.6 mm	5.8 mm	5.7 mm links	1.2 mm anterior	0.1 mm inferior	5.8 mm
Ansichten > Ansicht Werkzeuge varus valgus Tibia > varus valgus Tibia proj.	14.3 °	5.4 °	44.4 °	14.7 °	16.4 °	2.2 °	30.5 °	14.7 °
Ansichten > Ansicht Werkzeuge varus valgus Tibia > Tibia coronar
Ansichten > Ansicht Werkzeuge varus valgus Tibia > ks tibia prox.
Ansichten > Ansicht Werkzeuge varus valgus Femur > Kondyle medial proj. auf Ebene Femur coronar	74.9 mm	22.8 mm	113 mm		6.2 mm links	55.9 mm anterior	0 mm
Ansichten > Ansicht Werkzeuge varus valgus Femur > Kondyle medial	76.7 mm	33.9 mm	124.1 mm		6.2 mm links	55.9 mm anterior	15.8 mm inferior
Ansichten > Ansicht Werkzeuge varus valgus Femur > Kondyle lateral proj auf Ebene Femur coronar	84.6 mm	20.2 mm	114.1 mm		3.9 mm rechts	56.6 mm anterior	0 mm inferior
Ansichten > Ansicht Werkzeuge varus valgus Femur > Kondyle lateral	86.4 mm	31.3 mm	125.2 mm		3.9 mm rechts	56.6 mm anterior	15.8 mm inferior
Ansichten > Ansicht Werkzeuge varus valgus Femur > Femurachsenpunkt proximal	91.9 mm	59.5 mm	73.8 mm		0 mm	0 mm	0 mm
Ansichten > Ansicht Werkzeuge varus valgus Femur > Femurachsenpunkt distal	83.8 mm	31.6 mm	102.8 mm		0 mm	41 mm anterior	0 mm
Ansichten > Ansicht Werkzeuge varus valgus Femur > Femur prox. proj. auf Ebene Femur coronar	91.9 mm	59.5 mm	73.8 mm		0 mm	0 mm	0 mm
Ansichten > Ansicht Werkzeuge varus valgus Femur > Endpunkt Verlängerung der Senkrechten auf Kondylenachse	96.9 mm	64.8 mm	67.8 mm		3.4 mm rechts	8.9 mm posterior	0 mm
Ansichten > Ansicht Werkzeuge varus valgus Femur > Endpunkt Senkrechte auf Kondylenachse	79.8 mm	21.5 mm	113.5 mm		1 mm links	56.2 mm anterior	0 mm
Ansichten > Ansicht Werkzeuge varus valgus Femur > Verlängerung der Senkrechten auf Kondylenachse	13.1 mm	33.2 mm	35.1 mm	50 mm	3.4 mm rechts	49.9 mm posterior	0 mm	50 mm
Ansichten > Ansicht Werkzeuge varus valgus Femur > Senkrechte auf Kondylenachse	4 mm	10.1 mm	10.7 mm	15.3 mm	1 mm links	15.2 mm anterior	0 mm	15.3 mm
Ansichten > Ansicht Werkzeuge varus valgus Femur > Kondylenachse proj. auf Ebene Femur coronar	9.7 mm	2.7 mm	1.1 mm	10.1 mm	10.1 mm rechts	0.7 mm anterior	0 mm	10.1 mm
Ansichten > Ansicht Werkzeuge varus valgus Femur > Kondylenachse	9.7 mm	2.7 mm	1.1 mm	10.1 mm	10.1 mm rechts	0.7 mm anterior	0 mm	10.1 mm
Ansichten > Ansicht Werkzeuge varus valgus Femur > Femurachse proj. auf Ebene Femur coronar
Ansichten > Ansicht Werkzeuge varus valgus Femur > Femurachse	8 mm	27.9 mm	29 mm	41 mm	0 mm	41 mm posterior	0 mm	41 mm
Ansichten > Ansicht Werkzeuge varus valgus Femur > varus valgus Femur proj.	4.9 °	0.5 °	5.4 °	3.9 °	0 °	0 °	3.9 °	3.9 °
Ansichten > Ansicht Werkzeuge varus valgus Femur > Femur coronar
Ansichten > Ansicht Werkzeuge varus valgus Femur > ks femur
Ansichten > Ansicht Werkzeuge Torsionswinkel Tibia > Tibiaachse proximal	76.8 mm	40.1 mm	156 mm		5.4 mm links	74.2 mm anterior	42.6 mm inferior
Ansichten > Ansicht Werkzeuge Torsionswinkel Tibia > Tibiaachse distal	79.1 mm	48.6 mm	186 mm		3.3 mm links	89.2 mm anterior	70 mm inferior
Ansichten > Ansicht Werkzeuge Torsionswinkel Tibia > prox. Tibiahinterkante medial proj. auf Ebene Tibia axial	82.3 mm	51.5 mm	184.9 mm		0.8 mm links	85.8 mm anterior	71.6 mm inferior
Ansichten > Ansicht Werkzeuge Torsionswinkel Tibia > prox. Tibiahinterkante medial	78 mm	35.5 mm	128.5 mm		4.9 mm links	57.7 mm anterior	20.2 mm inferior
Ansichten > Ansicht Werkzeuge Torsionswinkel Tibia > prox. Tibiahinterkante lateral proj. auf Ebene Tibia axial	91.2 mm	48 mm	185.3 mm		8.6 mm rechts	86.7 mm anterior	70.4 mm inferior
Ansichten > Ansicht Werkzeuge Torsionswinkel Tibia > prox. Tibiahinterkante lateral	87 mm	32.4 mm	130.4 mm		4.6 mm rechts	59.4 mm anterior	20.4 mm inferior
Ansichten > Ansicht Werkzeuge Torsionswinkel Tibia > dist. Tibiavorderkante medial proj. auf Ebene Tibia axial	75 mm	45.5 mm	187.2 mm		6.5 mm links	92.9 mm anterior	68.2 mm inferior
Ansichten > Ansicht Werkzeuge Torsionswinkel Tibia > dist. Tibiavorderkante medial	75.5 mm	47.4 mm	193.9 mm		6 mm links	96.3 mm anterior	74.3 mm inferior
Ansichten > Ansicht Werkzeuge Torsionswinkel Tibia > dist. Tibiavorderkante lateral proj. auf Ebene Tibia axial	82.3 mm	44 mm	187.1 mm		1 mm rechts	92.5 mm anterior	67.8 mm inferior
Ansichten > Ansicht Werkzeuge Torsionswinkel Tibia > dist. Tibiavorderkante lateral	82.8 mm	45.8 mm	193.7 mm		1.5 mm rechts	95.8 mm anterior	73.9 mm inferior
Ansichten > Ansicht Werkzeuge Torsionswinkel Tibia > prox. Tibiahinterkante proj. auf Ebene Tibia axial	8.9 mm	3.6 mm	0.3 mm	9.6 mm	9.4 mm links	0.9 mm posterior	1.3 mm inferior	9.6 mm
Ansichten > Ansicht Werkzeuge Torsionswinkel Tibia > prox. Tibiahinterkante	9 mm	3.1 mm	1.9 mm	9.7 mm	9.6 mm links	1.7 mm posterior	0.2 mm superior	9.7 mm
Ansichten > Ansicht Werkzeuge Torsionswinkel Tibia > dist. Tibiavorderkante proj. auf Ebene Tibia axial	7.3 mm	1.5 mm	0.1 mm	7.5 mm	7.5 mm links	0.5 mm anterior	0.3 mm inferior	7.5 mm
Ansichten > Ansicht Werkzeuge Torsionswinkel Tibia > dist. Tibiavorderkante	7.3 mm	1.6 mm	0.2 mm	7.5 mm	7.5 mm links	0.5 mm anterior	0.4 mm inferior	7.5 mm
Ansichten > Ansicht Werkzeuge Torsionswinkel Tibia > Torsionswinkel proj. auf Ebene Tibia axial	3.1 °	9.7 °	10 °	10.4 °	5 °	90.2 °	9.2 °	10.4 °
Ansichten > Ansicht Werkzeuge Torsionswinkel Tibia > Tibia axial
Ansichten > Ansicht Werkzeuge Torsionswinkel Tibia > ks tibia prox.
Ansichten > Ansicht Werkzeuge Tibiotalare Torsion (TTT) > Tibiaachse proximal	76.8 mm	40.1 mm	156 mm		5.4 mm links	74.2 mm anterior	42.6 mm inferior
Ansichten > Ansicht Werkzeuge Tibiotalare Torsion (TTT) > Tibiaachse distal	79.1 mm	48.6 mm	186 mm		3.3 mm links	89.2 mm anterior	70 mm inferior
Ansichten > Ansicht Werkzeuge Tibiotalare Torsion (TTT) > Talus medial proj. auf Ebene Tibia axial	75.6 mm	45.9 mm	187 mm		6 mm links	92.4 mm anterior	68.4 mm inferior
Ansichten > Ansicht Werkzeuge Tibiotalare Torsion (TTT) > Talus medial	76.3 mm	48.6 mm	196.3 mm		5.3 mm links	97 mm anterior	76.9 mm inferior
Ansichten > Ansicht Werkzeuge Tibiotalare Torsion (TTT) > Talus lateral proj. auf Ebene Tibia axial	82.1 mm	44.7 mm	186.9 mm		0.5 mm rechts	91.9 mm anterior	68.2 mm inferior
Ansichten > Ansicht Werkzeuge Tibiotalare Torsion (TTT) > Talus lateral	82.8 mm	47.6 mm	196.9 mm		1.3 mm rechts	96.8 mm anterior	77.3 mm inferior
Ansichten > Ansicht Werkzeuge Tibiotalare Torsion (TTT) > dist. Tibiavorderkante medial proj. auf Ebene Tibia axial	75 mm	45.5 mm	187.2 mm		6.5 mm links	92.9 mm anterior	68.2 mm inferior
Ansichten > Ansicht Werkzeuge Tibiotalare Torsion (TTT) > dist. Tibiavorderkante medial	75.5 mm	47.4 mm	193.9 mm		6 mm links	96.3 mm anterior	74.3 mm inferior
Ansichten > Ansicht Werkzeuge Tibiotalare Torsion (TTT) > dist. Tibiavorderkante lateral proj. auf Ebene Tibia axial	82.3 mm	44 mm	187.1 mm		1 mm rechts	92.5 mm anterior	67.8 mm inferior
Ansichten > Ansicht Werkzeuge Tibiotalare Torsion (TTT) > dist. Tibiavorderkante lateral	82.8 mm	45.8 mm	193.7 mm		1.5 mm rechts	95.8 mm anterior	73.9 mm inferior
Ansichten > Ansicht Werkzeuge Tibiotalare Torsion (TTT) > Talusachse proj. auf Ebene Tibia axial	6.5 mm	1.2 mm	0.1 mm	6.6 mm	6.6 mm rechts	0.5 mm posterior	0.2 mm superior	6.6 mm
Ansichten > Ansicht Werkzeuge Tibiotalare Torsion (TTT) > dist. Tibiavorderkante proj. auf Ebene Tibia axial	7.3 mm	1.5 mm	0.1 mm	7.5 mm	7.5 mm links	0.5 mm anterior	0.3 mm inferior	7.5 mm
Ansichten > Ansicht Werkzeuge Tibiotalare Torsion (TTT) > Tibiotalare Torsion (TTT) proj.	0.4 °	2.4 °	1.3 °	1.3 °	0.6 °	13.5 °	1.1 °	1.3 °
Ansichten > Ansicht Werkzeuge Tibiotalare Torsion (TTT) > Tibia axial
Ansichten > Ansicht Werkzeuge Tibiotalare Torsion (TTT) > ks tibia prox.
Ansichten > Ansicht Werkzeuge FTR > prox. Tibiahinterkante medial proj. auf Ebene Tibia axial	82.3 mm	51.5 mm	184.9 mm		0.8 mm links	85.8 mm anterior	71.6 mm inferior
Ansichten > Ansicht Werkzeuge FTR > prox. Tibiahinterkante medial	78 mm	35.5 mm	128.5 mm		4.9 mm links	57.7 mm anterior	20.2 mm inferior
Ansichten > Ansicht Werkzeuge FTR > prox. Tibiahinterkante lateral proj. auf Ebene Tibia axial	91.2 mm	48 mm	185.3 mm		8.6 mm rechts	86.7 mm anterior	70.4 mm inferior
Ansichten > Ansicht Werkzeuge FTR > prox. Tibiahinterkante lateral	87 mm	32.4 mm	130.4 mm		4.6 mm rechts	59.4 mm anterior	20.4 mm inferior
Ansichten > Ansicht Werkzeuge FTR > Kondyle medial proj. auf Ebene Tibia axial	81.3 mm	51.3 mm	185.1 mm		1.8 mm links	86.3 mm anterior	71.4 mm inferior
Ansichten > Ansicht Werkzeuge FTR > Kondyle medial	76.7 mm	33.9 mm	124.1 mm		6.2 mm links	55.9 mm anterior	15.8 mm inferior
Ansichten > Ansicht Werkzeuge FTR > Kondyle lateral proj auf Ebene Tibia axial	90.9 mm	48.3 mm	185.2 mm		8.3 mm rechts	86.5 mm anterior	70.5 mm inferior
Ansichten > Ansicht Werkzeuge FTR > Kondyle lateral	86.4 mm	31.3 mm	125.2 mm		3.9 mm rechts	56.6 mm anterior	15.8 mm inferior
Ansichten > Ansicht Werkzeuge FTR > prox. Tibiahinterkante proj. auf Ebene Tibia axial	8.9 mm	3.6 mm	0.3 mm	9.6 mm	9.4 mm links	0.9 mm posterior	1.3 mm inferior	9.6 mm
Ansichten > Ansicht Werkzeuge FTR > prox. Tibiahinterkante	9 mm	3.1 mm	1.9 mm	9.7 mm	9.6 mm links	1.7 mm posterior	0.2 mm superior	9.7 mm
Ansichten > Ansicht Werkzeuge FTR > Kondylenachse	9.7 mm	2.7 mm	1.1 mm	10.1 mm	10.1 mm rechts	0.7 mm anterior	0 mm	10.1 mm
Ansichten > Ansicht Werkzeuge FTR > Kondyle proj. auf Ebene Tibia axial	9.7 mm	3 mm	0.1 mm	10.1 mm	10.1 mm rechts	0.2 mm anterior	0.9 mm superior	10.1 mm
Ansichten > Ansicht Werkzeuge FTR > FTR (femorotibial Rotation) proj.	178.4 °	176.6 °	175.1 °	174.9 °	177.5 °	155.4 °	175.4 °	174.9 °
Ansichten > Ansicht Werkzeuge FTR > Tibia axial
Ansichten > Ansicht Werkzeuge FTR > ks tibia prox.
Ansichten > Ansicht Werkzeuge AT-Winkel (best. mittels Ebene) > TMP B	78.9 mm	60.9 mm	71.6 mm		13.1 mm links	0 mm posterior	2.1 mm superior
Ansichten > Ansicht Werkzeuge AT-Winkel (best. mittels Ebene) > Neue Linie 31	9.9 mm	2.2 mm	0.6 mm	10.1 mm	10.1 mm links	0 mm	0 mm	10.1 mm
Ansichten > Ansicht Werkzeuge AT-Winkel (best. mittels Ebene) > Antetorsionswinkel korrigiert	11 °	70.3 °	11.5 °	15.9 °	15.9 °	90 °	0 °	15.9 °
Ansichten > Ansicht Werkzeuge AT-Winkel (best. mittels Ebene) > tmp A	82.2 mm	61.4 mm	73 mm		9.9 mm links	0 mm posterior	0.3 mm superior
Ansichten > Ansicht Werkzeuge AT-Winkel (best. mittels Ebene) > TMP6	74.2 mm	61 mm	70.4 mm		17.7 mm links	0 mm posterior	3.4 mm superior
Ansichten > Ansicht Werkzeuge AT-Winkel (best. mittels Ebene) > TMP5	94.2 mm	93.7 mm	34.6 mm		7.6 mm links	51.5 mm posterior	3.4 mm superior
Ansichten > Ansicht Werkzeuge AT-Winkel (best. mittels Ebene) > Kondyle medial	76.7 mm	33.9 mm	124.1 mm		6.2 mm links	55.9 mm anterior	15.8 mm inferior
Ansichten > Ansicht Werkzeuge AT-Winkel (best. mittels Ebene) > Kondyle lateral	86.4 mm	31.3 mm	125.2 mm		3.9 mm rechts	56.6 mm anterior	15.8 mm inferior
Ansichten > Ansicht Werkzeuge AT-Winkel (best. mittels Ebene) > Femurkopfmittelpunkt	86.2 mm	65.9 mm	63.6 mm		7.6 mm links	10.5 mm posterior	3.4 mm superior
Ansichten > Ansicht Werkzeuge AT-Winkel (best. mittels Ebene) > Femurachsenpunkt proximal	91.9 mm	59.5 mm	73.8 mm		0 mm	0 mm	0 mm
Ansichten > Ansicht Werkzeuge AT-Winkel (best. mittels Ebene) > Femurachsenpunkt distal	83.8 mm	31.6 mm	102.8 mm		0 mm	41 mm anterior	0 mm
Ansichten > Ansicht Werkzeuge AT-Winkel (best. mittels Ebene) > Femur Hals Basis manuell Pro	92.1 mm	59.2 mm	73.6 mm		0.2 mm rechts	0 mm posterior	0.3 mm superior
Ansichten > Ansicht Werkzeuge AT-Winkel (best. mittels Ebene) > Femur Hals Basis manuell	92.8 mm	61.8 mm	70.9 mm		0.2 mm rechts	3.8 mm posterior	0.3 mm superior
Ansichten > Ansicht Werkzeuge AT-Winkel (best. mittels Ebene) > Femur Hals Basis (ermittelt durch Proj. auf Ebene manuell)	90.5 mm	64.6 mm	66 mm		2.9 mm links	8.7 mm posterior	2.1 mm superior
Ansichten > Ansicht Werkzeuge AT-Winkel (best. mittels Ebene) > Femur Hals Basis (Ebene) proj. auf Ebene Femur axial	88.8 mm	58.7 mm	72.2 mm		2.9 mm links	0 mm posterior	2.1 mm superior
Ansichten > Ansicht Werkzeuge AT-Winkel (best. mittels Ebene) > AxPro_Kopfszentrum	84.1 mm	58.7 mm	71 mm		7.6 mm links	0 mm posterior	3.4 mm superior
Ansichten > Ansicht Werkzeuge AT-Winkel (best. mittels Ebene) > AxPro_Kondyle medial	87.6 mm	71.9 mm	84.6 mm		6.2 mm links	0 mm posterior	15.8 mm inferior
Ansichten > Ansicht Werkzeuge AT-Winkel (best. mittels Ebene) > AxPro_Kondyle lateral	97.5 mm	69.7 mm	85.2 mm		3.9 mm rechts	0 mm anterior	15.8 mm inferior
Ansichten > Ansicht Werkzeuge AT-Winkel (best. mittels Ebene) > Kopfzentrum - Femur Hals Basis (manuell) Linie	6.6 mm	4.1 mm	7.3 mm	10.7 mm	7.8 mm rechts	6.7 mm anterior	3.1 mm inferior	10.7 mm
Ansichten > Ansicht Werkzeuge AT-Winkel (best. mittels Ebene) > Kopfzentrum - Femur Hals Basis (durch Ebene) Linie	4.3 mm	1.3 mm	2.5 mm	5.1 mm	4.6 mm rechts	1.8 mm anterior	1.3 mm inferior	5.1 mm
Ansichten > Ansicht Werkzeuge AT-Winkel (best. mittels Ebene) > Kondyle_Femur Hals Basis Prox	9.9 mm	2.2 mm	0.6 mm	10.1 mm	10.1 mm links	0 mm	0 mm	10.1 mm
Ansichten > Ansicht Werkzeuge AT-Winkel (best. mittels Ebene) > Kondyle_AxPro_Kopfzentrum	9.9 mm	2.2 mm	0.6 mm	10.1 mm	10.1 mm links	0 mm	0 mm	10.1 mm
Ansichten > Ansicht Werkzeuge AT-Winkel (best. mittels Ebene) > Femurachse Kopfzentrum	8 mm	27.9 mm	29 mm	41 mm	0 mm	41 mm posterior	0 mm	41 mm
Ansichten > Ansicht Werkzeuge AT-Winkel (best. mittels Ebene) > Femurachse	8 mm	27.9 mm	29 mm	41 mm	0 mm	41 mm posterior	0 mm	41 mm
Ansichten > Ansicht Werkzeuge AT-Winkel (best. mittels Ebene) > AxPro_Kondyle	9.9 mm	2.2 mm	0.6 mm	10.1 mm	10.1 mm links	0 mm	0 mm	10.1 mm
Ansichten > Ansicht Werkzeuge AT-Winkel (best. mittels Ebene) > Winkel Schenkelhalsachse Femurachse (mittels Ebene manuell)	107 °	158 °	87.4 °	110.4 °	94.2 °	137.9 °	111.4 °	110.4 °
Ansichten > Ansicht Werkzeuge AT-Winkel (best. mittels Ebene) > Winkel Schenkelhalsachse Femurachse (Femur Hals Basis manuell definiert)	123.1 °	164.2 °	104.7 °	128.5 °	91.4 °	154.3 °	130.7 °	128.5 °
Ansichten > Ansicht Werkzeuge AT-Winkel (best. mittels Ebene) > Antetorsionswinkel (über Ebene manuell bestimmt) proj	21.5 °	102.2 °	21.5 °	29.9 °	29.9 °	180 °	0 °	29.9 °
Ansichten > Ansicht Werkzeuge AT-Winkel (best. mittels Ebene) > Antetorsionswinkel (Femur Hals Basis manuell) proj	14.7 °	83.9 °	15.8 °	21.4 °	21.4 °	67.7 °	0 °	21.4 °
Ansichten > Ansicht Werkzeuge AT-Winkel (best. mittels Ebene) > Femur axial
Ansichten > Ansicht Werkzeuge AT-Winkel (best. mittels Ebene) > Ebene manuell
Ansichten > Ansicht Werkzeuge AT-Winkel (best. mittels Ebene) > ks femur
Ansichten > Ansicht Werkzeuge AT-Winkel (best. mittels Ebene) > Kopie ks femur
Ansichten > Ansicht Werkzeuge AT-Winkel (best. mittels Ebene) > Punkte auf Kopf
Werkzeuge > Punkte > tmp zur Definition der Senkrechten auf tibia vk und hk	77.9 mm	44.4 mm	171 mm		4.4 mm links	81.7 mm anterior	56.3 mm inferior
Werkzeuge > Punkte > tmp proj. auf Ebene tibia coronar	77.9 mm	44.4 mm	171 mm		4.4 mm links	81.7 mm anterior	56.3 mm inferior
Werkzeuge > Punkte > TMP B	78.9 mm	60.9 mm	71.6 mm		13.1 mm links	0 mm posterior	2.1 mm superior
Werkzeuge > Punkte > tmp A	82.2 mm	61.4 mm	73 mm		9.9 mm links	0 mm posterior	0.3 mm superior
Werkzeuge > Punkte > TMP6	74.2 mm	61 mm	70.4 mm		17.7 mm links	0 mm posterior	3.4 mm superior
Werkzeuge > Punkte > TMP5	94.2 mm	93.7 mm	34.6 mm		7.6 mm links	51.5 mm posterior	3.4 mm superior
Werkzeuge > Punkte > Tibiaachse proximal	76.8 mm	40.1 mm	156 mm		5.4 mm links	74.2 mm anterior	42.6 mm inferior
Werkzeuge > Punkte > Tibiaachse distal	79.1 mm	48.6 mm	186 mm		3.3 mm links	89.2 mm anterior	70 mm inferior
Werkzeuge > Punkte > Talus medial proj. auf Ebene Tibia axial	75.6 mm	45.9 mm	187 mm		6 mm links	92.4 mm anterior	68.4 mm inferior
Werkzeuge > Punkte > Talus medial	76.3 mm	48.6 mm	196.3 mm		5.3 mm links	97 mm anterior	76.9 mm inferior
Werkzeuge > Punkte > Talus lateral proj. auf Ebene Tibia axial	82.1 mm	44.7 mm	186.9 mm		0.5 mm rechts	91.9 mm anterior	68.2 mm inferior
Werkzeuge > Punkte > Talus lateral	82.8 mm	47.6 mm	196.9 mm		1.3 mm rechts	96.8 mm anterior	77.3 mm inferior
Werkzeuge > Punkte > prox. Tibiahinterkante medial proj. auf Ebene tibia coronar (varus valgus)	75.6 mm	31.1 mm	125.8 mm		6.5 mm links	59.2 mm anterior	14.9 mm inferior
Werkzeuge > Punkte > prox. Tibiahinterkante medial proj. auf Ebene tibia coronar	76.5 mm	31.9 mm	129.7 mm		5.5 mm links	61.2 mm anterior	18.3 mm inferior
Werkzeuge > Punkte > prox. Tibiahinterkante medial proj. auf Ebene Tibia axial	82.3 mm	51.5 mm	184.9 mm		0.8 mm links	85.8 mm anterior	71.6 mm inferior
Werkzeuge > Punkte > prox. Tibiahinterkante medial (varus valgus)	75.8 mm	31.6 mm	125.7 mm		6.4 mm links	58.7 mm anterior	15.2 mm inferior
Werkzeuge > Punkte > prox. Tibiahinterkante medial	78 mm	35.5 mm	128.5 mm		4.9 mm links	57.7 mm anterior	20.2 mm inferior
Werkzeuge > Punkte > prox. Tibiahinterkante lateral proj. auf Ebene tibia coronar (varus valgus)	84.3 mm	28.2 mm	128 mm		2.7 mm rechts	61.1 mm anterior	15.4 mm inferior
Werkzeuge > Punkte > prox. Tibiahinterkante lateral proj. auf Ebene tibia coronar	85.5 mm	28.8 mm	131.6 mm		4 mm rechts	62.9 mm anterior	18.5 mm inferior
Werkzeuge > Punkte > prox. Tibiahinterkante lateral proj. auf Ebene Tibia axial	91.2 mm	48 mm	185.3 mm		8.6 mm rechts	86.7 mm anterior	70.4 mm inferior
Werkzeuge > Punkte > prox. Tibiahinterkante lateral (varus valgus)	84.9 mm	29.7 mm	127.5 mm		3 mm rechts	59.5 mm anterior	16.2 mm inferior
Werkzeuge > Punkte > prox. Tibiahinterkante lateral	87 mm	32.4 mm	130.4 mm		4.6 mm rechts	59.4 mm anterior	20.4 mm inferior
Werkzeuge > Punkte > Kondyle medial proj. auf Ebene Tibia axial	81.3 mm	51.3 mm	185.1 mm		1.8 mm links	86.3 mm anterior	71.4 mm inferior
Werkzeuge > Punkte > Kondyle medial proj. auf Ebene Femur coronar	74.9 mm	22.8 mm	113 mm		6.2 mm links	55.9 mm anterior	0 mm
Werkzeuge > Punkte > Kondyle medial	76.7 mm	33.9 mm	124.1 mm		6.2 mm links	55.9 mm anterior	15.8 mm inferior
Werkzeuge > Punkte > Kondyle lateral proj auf Ebene Tibia axial	90.9 mm	48.3 mm	185.2 mm		8.3 mm rechts	86.5 mm anterior	70.5 mm inferior
Werkzeuge > Punkte > Kondyle lateral proj auf Ebene Femur coronar	84.6 mm	20.2 mm	114.1 mm		3.9 mm rechts	56.6 mm anterior	0 mm inferior
Werkzeuge > Punkte > Kondyle lateral	86.4 mm	31.3 mm	125.2 mm		3.9 mm rechts	56.6 mm anterior	15.8 mm inferior
Werkzeuge > Punkte > Femurkopfmittelpunkt	86.2 mm	65.9 mm	63.6 mm		7.6 mm links	10.5 mm posterior	3.4 mm superior
Werkzeuge > Punkte > Femurachsenpunkt proximal	91.9 mm	59.5 mm	73.8 mm		0 mm	0 mm	0 mm
Werkzeuge > Punkte > Femurachsenpunkt distal	83.8 mm	31.6 mm	102.8 mm		0 mm	41 mm anterior	0 mm
Werkzeuge > Punkte > Femur prox. proj. auf Ebene Femur coronar	91.9 mm	59.5 mm	73.8 mm		0 mm	0 mm	0 mm
Werkzeuge > Punkte > Femur Hals Basis proj. auf Ebene Femur coronar	90.7 mm	66 mm	67.5 mm		2.9 mm links	8.7 mm posterior	0 mm
Werkzeuge > Punkte > Femur Hals Basis manuell Pro	92.1 mm	59.2 mm	73.6 mm		0.2 mm rechts	0 mm posterior	0.3 mm superior
Werkzeuge > Punkte > Femur Hals Basis manuell	92.8 mm	61.8 mm	70.9 mm		0.2 mm rechts	3.8 mm posterior	0.3 mm superior
Werkzeuge > Punkte > Femur Hals Basis (ermittelt durch Proj. auf Ebene manuell)	90.5 mm	64.6 mm	66 mm		2.9 mm links	8.7 mm posterior	2.1 mm superior
Werkzeuge > Punkte > Femur Hals Basis (Ebene) proj. auf Ebene Femur axial	88.8 mm	58.7 mm	72.2 mm		2.9 mm links	0 mm posterior	2.1 mm superior
Werkzeuge > Punkte > Endpunkt Verlängerung der Senkrechten auf Kondylenachse	96.9 mm	64.8 mm	67.8 mm		3.4 mm rechts	8.9 mm posterior	0 mm
Werkzeuge > Punkte > Endpunkt Senkrechte auf Kondylenachse	79.8 mm	21.5 mm	113.5 mm		1 mm links	56.2 mm anterior	0 mm
Werkzeuge > Punkte > Ende der Verlängerung Senkrechte auf tibia vk (varus valgus)	71.9 mm	31.7 mm	123 mm		10.4 mm links	57.5 mm anterior	12.9 mm inferior
Werkzeuge > Punkte > Ende der Senkrechte auf tibia hk (varus valgus)	83.4 mm	28.5 mm	127.8 mm		1.8 mm rechts	60.9 mm anterior	15.3 mm inferior
Werkzeuge > Punkte > dist. Tibiavorderkante medial proj. auf Ebene tibia coronar (varus valgus)	76.7 mm	51.4 mm	191.9 mm		5.8 mm links	91.9 mm anterior	75.8 mm inferior
Werkzeuge > Punkte > dist. Tibiavorderkante medial proj. auf Ebene tibia coronar	77.2 mm	51.5 mm	192.7 mm		5.3 mm links	92.3 mm anterior	76.5 mm inferior
Werkzeuge > Punkte > dist. Tibiavorderkante medial proj. auf Ebene Tibia axial	75 mm	45.5 mm	187.2 mm		6.5 mm links	92.9 mm anterior	68.2 mm inferior
Werkzeuge > Punkte > dist. Tibiavorderkante medial (varus valgus)	76.6 mm	51 mm	192 mm		5.9 mm links	92.3 mm anterior	75.6 mm inferior
Werkzeuge > Punkte > dist. Tibiavorderkante medial	75.5 mm	47.4 mm	193.9 mm		6 mm links	96.3 mm anterior	74.3 mm inferior
Werkzeuge > Punkte > dist. Tibiavorderkante lateral proj. auf Ebene tibia coronar (varus valgus)	81.8 mm	49.3 mm	191.8 mm		0.4 mm links	92.3 mm anterior	74.9 mm inferior
Werkzeuge > Punkte > dist. Tibiavorderkante lateral proj. auf Ebene tibia coronar	84 mm	48.7 mm	192.8 mm		1.9 mm rechts	93 mm anterior	75.4 mm inferior
Werkzeuge > Punkte > dist. Tibiavorderkante lateral proj. auf Ebene Tibia axial	82.3 mm	44 mm	187.1 mm		1 mm rechts	92.5 mm anterior	67.8 mm inferior
Werkzeuge > Punkte > dist. Tibiavorderkante lateral (varus valgus)	82.3 mm	50.5 mm	191.4 mm		0.2 mm links	91.1 mm anterior	75.5 mm inferior
Werkzeuge > Punkte > dist. Tibiavorderkante lateral	82.8 mm	45.8 mm	193.7 mm		1.5 mm rechts	95.8 mm anterior	73.9 mm inferior
Werkzeuge > Punkte > AxPro_Kopfszentrum	84.1 mm	58.7 mm	71 mm		7.6 mm links	0 mm posterior	3.4 mm superior
Werkzeuge > Punkte > AxPro_Kondyle medial	87.6 mm	71.9 mm	84.6 mm		6.2 mm links	0 mm posterior	15.8 mm inferior
Werkzeuge > Punkte > AxPro_Kondyle lateral	97.5 mm	69.7 mm	85.2 mm		3.9 mm rechts	0 mm anterior	15.8 mm inferior
Werkzeuge > Linien > Verlängerung Senkrechte auf tibia vk (varus valgus)	6 mm	12.6 mm	48 mm	50 mm	6 mm links	24.2 mm posterior	43.4 mm superior	50 mm
Werkzeuge > Linien > Verlängerung der Senkrechten auf Kondylenachse	13.1 mm	33.2 mm	35.1 mm	50 mm	3.4 mm rechts	49.9 mm posterior	0 mm	50 mm
Werkzeuge > Linien > transkondyläre Achse	9.7 mm	2.7 mm	1.1 mm	10.1 mm	10.1 mm links	0.7 mm posterior	0 mm	10.1 mm
Werkzeuge > Linien > Tibiaachse	2.3 mm	8.5 mm	30 mm	31.3 mm	2.2 mm links	15 mm posterior	27.4 mm superior	31.3 mm
Werkzeuge > Linien > Talusachse proj. auf Ebene Tibia axial	6.5 mm	1.2 mm	0.1 mm	6.6 mm	6.6 mm rechts	0.5 mm posterior	0.2 mm superior	6.6 mm
Werkzeuge > Linien > Senkrechte auf Kondylenachse	4 mm	10.1 mm	10.7 mm	15.3 mm	1 mm links	15.2 mm anterior	0 mm	15.3 mm
Werkzeuge > Linien > Senkrechte auf dist. Tibiavorderkante in Ebene tibia coronar (varus valgus)	2.6 mm	5.5 mm	20.8 mm	21.7 mm	2.6 mm rechts	10.5 mm anterior	18.8 mm inferior	21.7 mm
Werkzeuge > Linien > Senkrecht auf prox. Tibiahinterkante in Ebene tibia coronar (varus valgus)	5.5 mm	15.9 mm	43.2 mm	46.4 mm	6.2 mm rechts	20.8 mm posterior	41 mm superior	46.4 mm
Werkzeuge > Linien > prox. Tibiahinterkante proj. auf Ebene Tibia axial	8.9 mm	3.6 mm	0.3 mm	9.6 mm	9.4 mm links	0.9 mm posterior	1.3 mm inferior	9.6 mm
Werkzeuge > Linien > prox. Tibiahinterkante proj auf Ebene tibia coronar (varus valgus)	8.7 mm	2.9 mm	2.2 mm	9.4 mm	9.2 mm links	1.8 mm posterior	0.5 mm superior	9.4 mm
Werkzeuge > Linien > prox. Tibiahinterkante proj auf Ebene tibia coronar	9 mm	3.1 mm	1.9 mm	9.7 mm	9.6 mm links	1.7 mm posterior	0.2 mm superior	9.7 mm
Werkzeuge > Linien > prox. Tibiahinterkante (varus valgus)	9.1 mm	1.9 mm	1.8 mm	9.5 mm	9.4 mm links	0.8 mm posterior	1 mm superior	9.5 mm
Werkzeuge > Linien > prox. Tibiahinterkante	9 mm	3.1 mm	1.9 mm	9.7 mm	9.6 mm links	1.7 mm posterior	0.2 mm superior	9.7 mm
Werkzeuge > Linien > prox. femorale Längsachse	0.9 mm	2.3 mm	2.9 mm	3.8 mm	0.2 mm rechts	3.8 mm posterior	0.3 mm superior	3.8 mm
Werkzeuge > Linien > Neue Linie 31	9.9 mm	2.2 mm	0.6 mm	10.1 mm	10.1 mm links	0 mm	0 mm	10.1 mm
Werkzeuge > Linien > Kopfzentrum - Femur Hals Basis (manuell) Linie	6.6 mm	4.1 mm	7.3 mm	10.7 mm	7.8 mm rechts	6.7 mm anterior	3.1 mm inferior	10.7 mm
Werkzeuge > Linien > Kopfzentrum - Femur Hals Basis (durch Ebene) Linie	4.3 mm	1.3 mm	2.5 mm	5.1 mm	4.6 mm rechts	1.8 mm anterior	1.3 mm inferior	5.1 mm
Werkzeuge > Linien > Kondyle_Femur Hals Basis Prox	9.9 mm	2.2 mm	0.6 mm	10.1 mm	10.1 mm links	0 mm	0 mm	10.1 mm
Werkzeuge > Linien > Kondyle_AxPro_Kopfzentrum	9.9 mm	2.2 mm	0.6 mm	10.1 mm	10.1 mm links	0 mm	0 mm	10.1 mm
Werkzeuge > Linien > Kondylenachse proj. auf Ebene Femur coronar	9.7 mm	2.7 mm	1.1 mm	10.1 mm	10.1 mm rechts	0.7 mm anterior	0 mm	10.1 mm
Werkzeuge > Linien > Kondylenachse	9.7 mm	2.7 mm	1.1 mm	10.1 mm	10.1 mm rechts	0.7 mm anterior	0 mm	10.1 mm
Werkzeuge > Linien > Kondyle proj. auf Ebene Tibia axial	9.7 mm	3 mm	0.1 mm	10.1 mm	10.1 mm rechts	0.2 mm anterior	0.9 mm superior	10.1 mm
Werkzeuge > Linien > Femurachse proj. auf Ebene Femur coronar
Werkzeuge > Linien > Femurachse Kopfzentrum	8 mm	27.9 mm	29 mm	41 mm	0 mm	41 mm posterior	0 mm	41 mm
Werkzeuge > Linien > Femurachse	8 mm	27.9 mm	29 mm	41 mm	0 mm	41 mm posterior	0 mm	41 mm
Werkzeuge > Linien > dist. Tibiavorderkante proj. auf Ebene tibia coronar (varus valgus)	5.1 mm	2.1 mm	0.1 mm	5.5 mm	5.4 mm links	0.4 mm posterior	1 mm inferior	5.5 mm
Werkzeuge > Linien > dist. Tibiavorderkante proj. auf Ebene tibia coronar	6.8 mm	2.8 mm	0.2 mm	7.4 mm	7.3 mm links	0.7 mm posterior	1 mm inferior	7.4 mm
Werkzeuge > Linien > dist. Tibiavorderkante proj. auf Ebene Tibia axial	7.3 mm	1.5 mm	0.1 mm	7.5 mm	7.5 mm links	0.5 mm anterior	0.3 mm inferior	7.5 mm
Werkzeuge > Linien > dist. Tibiavorderkante (varus valgus)	5.8 mm	0.5 mm	0.6 mm	5.8 mm	5.7 mm links	1.2 mm anterior	0.1 mm inferior	5.8 mm
Werkzeuge > Linien > dist. Tibiavorderkante	7.3 mm	1.6 mm	0.2 mm	7.5 mm	7.5 mm links	0.5 mm anterior	0.4 mm inferior	7.5 mm
Werkzeuge > Linien > AxPro_Kondyle	9.9 mm	2.2 mm	0.6 mm	10.1 mm	10.1 mm links	0 mm	0 mm	10.1 mm
Werkzeuge > Winkel > Winkel Schenkelhalsachse Femurachse (mittels Ebene manuell)	107 °	158 °	87.4 °	110.4 °	94.2 °	137.9 °	111.4 °	110.4 °
Werkzeuge > Winkel > Winkel Schenkelhalsachse Femurachse (Femur Hals Basis manuell definiert)	123.1 °	164.2 °	104.7 °	128.5 °	91.4 °	154.3 °	130.7 °	128.5 °
Werkzeuge > Winkel > varus valgus Tibia proj.	14.3 °	5.4 °	44.4 °	14.7 °	16.4 °	2.2 °	30.5 °	14.7 °
Werkzeuge > Winkel > varus valgus Femur proj.	4.9 °	0.5 °	5.4 °	3.9 °	0 °	0 °	3.9 °	3.9 °
Werkzeuge > Winkel > Torsionswinkel proj. auf Ebene Tibia axial	3.1 °	9.7 °	10 °	10.4 °	5 °	90.2 °	9.2 °	10.4 °
Werkzeuge > Winkel > Tibiotalare Torsion (TTT) proj.	0.4 °	2.4 °	1.3 °	1.3 °	0.6 °	13.5 °	1.1 °	1.3 °
Werkzeuge > Winkel > FTR (femorotibial Rotation) proj.	178.4 °	176.6 °	175.1 °	174.9 °	177.5 °	155.4 °	175.4 °	174.9 °
Werkzeuge > Winkel > Antetorsionswinkel korrigiert	11 °	70.3 °	11.5 °	15.9 °	15.9 °	90 °	0 °	15.9 °
Werkzeuge > Winkel > Antetorsionswinkel (über Ebene manuell bestimmt) proj	21.5 °	102.2 °	21.5 °	29.9 °	29.9 °	180 °	0 °	29.9 °
Werkzeuge > Winkel > Antetorsionswinkel (Femur Hals Basis manuell) proj	14.7 °	83.9 °	15.8 °	21.4 °	21.4 °	67.7 °	0 °	21.4 °
Werkzeuge > Ebenen > Tibia coronar
Werkzeuge > Ebenen > Tibia axial
Werkzeuge > Ebenen > Femur coronar
Werkzeuge > Ebenen > Femur axial
Werkzeuge > Ebenen > Ebene manuell
Werkzeuge > Polylinien > Punkte auf Kopf
Werkzeuge > Koordinatensysteme > ks tibia prox.
Werkzeuge > Koordinatensysteme > ks femur
Werkzeuge > Koordinatensysteme > ks
Werkzeuge > Koordinatensysteme > Kopie ks femur
Werkzeuge > Variablen > Kopfachsen_tmp	-100
Werkzeuge > Variablen > 300	300
Werkzeuge > Variablen > 50	50
Werkzeuge > Variablen > -50	-50
