# Supplementary material for: 3D Slicer open-source software plug-in for vector-based angle calculation of canine hind limb alignment in computed tomographic images
Source: PLoS One. 2024 Mar 29;19(3):e0283823. doi: 10.1371/journal.pone.0283823 (PMC10980227; doi:10.1371/journal.pone.0283823)
Supplement: S2 Data — (ZIP) [file pone.0283823.s002.zip › 84.csv]

Werkzeuge Name	Datensatzkoordinatensystem X	Datensatzkoordinatensystem Y	Datensatzkoordinatensystem Z	Datensatzkoordinatensystem 3D	Patientenkoordinatensystem X	Patientenkoordinatensystem Y	Patientenkoordinatensystem Z	Patientenkoordinatensystem 3D	Extra Wert X	Extra Wert Y	Extra Wert Z	Extra Wert 3D	Extra Wert Beschreibung
Ansichten > Ergebnisse varus valgus Tibia > varus valgus Tibia proj.	12.5 °	2.5 °	61.8 °	12.6 °	14.6 °	1.4 °	23.8 °	12.6 °
Ansichten > Ergebnisse varus valgus Femur > varus valgus Femur proj.	9.9 °	0.3 °	9 °	6.8 °	180 °	0 °	6.8 °	6.8 °
Ansichten > Ergebnisse Torsionswinkel Tibia > Torsionswinkel proj. auf Ebene Tibia axial	0.5 °	5.9 °	2.7 °	2.7 °	1.4 °	15.8 °	2.3 °	2.7 °
Ansichten > Ergebnisse FTR (femorotibiale Rotation) proj. > FTR (femorotibial Rotation) proj.	0.1 °	0.9 °	0.5 °	0.5 °	0.3 °	2.2 °	0.4 °	0.5 °
Ansichten > Ergebnisse AT-Winkel proj. > Winkel Schenkelhalsachse Femurachse (mittels Ebene manuell)	121.8 °	129.9 °	82.6 °	109.7 °	90.3 °	123.4 °	113.1 °	109.7 °
Ansichten > Ergebnisse AT-Winkel proj. > Winkel Schenkelhalsachse Femurachse (Femur Hals Basis manuell definiert)	133.1 °	151.6 °	106.9 °	129.6 °	91.6 °	147.8 °	134.1 °	129.6 °
Ansichten > Ergebnisse AT-Winkel proj. > Antetorsionswinkel (über Ebene manuell bestimmt) proj	39 °	160.9 °	35.4 °	50.8 °	50.8 °	180 °	0 °	50.8 °
Ansichten > Ergebnisse AT-Winkel proj. > Antetorsionswinkel (Femur Hals Basis manuell) proj	22.9 °	111.2 °	21.2 °	30.1 °	30.1 °	132 °	0 °	30.1 °
Ansichten > Ergebnis Tibiotalare Torsion (TTT) > Tibiotalare Torsion (TTT) proj.	0.2 °	2.7 °	0.9 °	0.9 °	0.5 °	7.7 °	0.8 °	0.9 °
Ansichten > Eingaben varus valgus Tibia > Tibiaachse proximal	40.2 mm	37.1 mm	152.4 mm		5 mm rechts	75.2 mm anterior	38.3 mm inferior
Ansichten > Eingaben varus valgus Tibia > Tibiaachse distal	37.5 mm	42.9 mm	185.4 mm		2.3 mm rechts	92.5 mm anterior	66.9 mm inferior
Ansichten > Eingaben varus valgus Tibia > prox. Tibiahinterkante medial (varus valgus)	39.7 mm	37 mm	122.6 mm		5.2 mm rechts	55.5 mm anterior	15.9 mm inferior
Ansichten > Eingaben varus valgus Tibia > prox. Tibiahinterkante medial	38 mm	40.1 mm	125.8 mm		3.6 mm rechts	55.1 mm anterior	20.4 mm inferior
Ansichten > Eingaben varus valgus Tibia > prox. Tibiahinterkante lateral (varus valgus)	30.5 mm	35.7 mm	123.6 mm		4.2 mm links	56.4 mm anterior	16.1 mm inferior
Ansichten > Eingaben varus valgus Tibia > prox. Tibiahinterkante lateral	29.1 mm	38.5 mm	127.1 mm		5.4 mm links	56.5 mm anterior	20.7 mm inferior
Ansichten > Eingaben varus valgus Tibia > dist. Tibiavorderkante medial (varus valgus)	39.8 mm	45.5 mm	192.6 mm		4.7 mm rechts	95.5 mm anterior	73.9 mm inferior
Ansichten > Eingaben varus valgus Tibia > dist. Tibiavorderkante medial	41.4 mm	41.3 mm	193.9 mm		5.8 mm rechts	99.7 mm anterior	72 mm inferior
Ansichten > Eingaben varus valgus Tibia > dist. Tibiavorderkante lateral (varus valgus)	34.2 mm	44.2 mm	192 mm		1 mm links	95.7 mm anterior	72.8 mm inferior
Ansichten > Eingaben varus valgus Tibia > dist. Tibiavorderkante lateral	33.4 mm	39.8 mm	193 mm		2.2 mm links	99.6 mm anterior	70.8 mm inferior
Ansichten > Eingaben varus valgus Femur > Kondyle medial	40.6 mm	39.4 mm	120.9 mm		6.2 mm rechts	52.6 mm anterior	16.1 mm inferior
Ansichten > Eingaben varus valgus Femur > Kondyle lateral	30.5 mm	37.6 mm	121.9 mm		4 mm links	53.8 mm anterior	16.1 mm inferior
Ansichten > Eingaben varus valgus Femur > Femurachsenpunkt proximal	31 mm	67.4 mm	74 mm		0 mm	0 mm	0 mm
Ansichten > Eingaben varus valgus Femur > Femurachsenpunkt distal	34 mm	38.8 mm	99.5 mm		0 mm links	38.4 mm anterior	0 mm
Ansichten > Eingaben Tibiotalare Torsion (TTT) > Tibiaachse proximal	40.2 mm	37.1 mm	152.4 mm		5 mm rechts	75.2 mm anterior	38.3 mm inferior
Ansichten > Eingaben Tibiotalare Torsion (TTT) > Tibiaachse distal	37.5 mm	42.9 mm	185.4 mm		2.3 mm rechts	92.5 mm anterior	66.9 mm inferior
Ansichten > Eingaben Tibiotalare Torsion (TTT) > Talus medial	39.9 mm	42.2 mm	197 mm		4.4 mm rechts	100.9 mm anterior	75 mm inferior
Ansichten > Eingaben Tibiotalare Torsion (TTT) > Talus lateral	34.1 mm	41.4 mm	196.7 mm		1.4 mm links	100.9 mm anterior	74.5 mm inferior
Ansichten > Eingaben Tibiotalare Torsion (TTT) > dist. Tibiavorderkante medial	41.4 mm	41.3 mm	193.9 mm		5.8 mm rechts	99.7 mm anterior	72 mm inferior
Ansichten > Eingaben Tibiotalare Torsion (TTT) > dist. Tibiavorderkante lateral	33.4 mm	39.8 mm	193 mm		2.2 mm links	99.6 mm anterior	70.8 mm inferior
Ansichten > Eingaben Tibia Torsionswinkel > Tibiaachse proximal	40.2 mm	37.1 mm	152.4 mm		5 mm rechts	75.2 mm anterior	38.3 mm inferior
Ansichten > Eingaben Tibia Torsionswinkel > Tibiaachse distal	37.5 mm	42.9 mm	185.4 mm		2.3 mm rechts	92.5 mm anterior	66.9 mm inferior
Ansichten > Eingaben Tibia Torsionswinkel > prox. Tibiahinterkante medial	38 mm	40.1 mm	125.8 mm		3.6 mm rechts	55.1 mm anterior	20.4 mm inferior
Ansichten > Eingaben Tibia Torsionswinkel > prox. Tibiahinterkante lateral	29.1 mm	38.5 mm	127.1 mm		5.4 mm links	56.5 mm anterior	20.7 mm inferior
Ansichten > Eingaben Tibia Torsionswinkel > dist. Tibiavorderkante medial	41.4 mm	41.3 mm	193.9 mm		5.8 mm rechts	99.7 mm anterior	72 mm inferior
Ansichten > Eingaben Tibia Torsionswinkel > dist. Tibiavorderkante lateral	33.4 mm	39.8 mm	193 mm		2.2 mm links	99.6 mm anterior	70.8 mm inferior
Ansichten > Eingaben FTR (femorotibiale Rotation) proj. > Tibiaachse proximal	40.2 mm	37.1 mm	152.4 mm		5 mm rechts	75.2 mm anterior	38.3 mm inferior
Ansichten > Eingaben FTR (femorotibiale Rotation) proj. > Tibiaachse distal	37.5 mm	42.9 mm	185.4 mm		2.3 mm rechts	92.5 mm anterior	66.9 mm inferior
Ansichten > Eingaben FTR (femorotibiale Rotation) proj. > prox. Tibiahinterkante medial	38 mm	40.1 mm	125.8 mm		3.6 mm rechts	55.1 mm anterior	20.4 mm inferior
Ansichten > Eingaben FTR (femorotibiale Rotation) proj. > prox. Tibiahinterkante lateral	29.1 mm	38.5 mm	127.1 mm		5.4 mm links	56.5 mm anterior	20.7 mm inferior
Ansichten > Eingaben FTR (femorotibiale Rotation) proj. > Kondyle medial	40.6 mm	39.4 mm	120.9 mm		6.2 mm rechts	52.6 mm anterior	16.1 mm inferior
Ansichten > Eingaben FTR (femorotibiale Rotation) proj. > Kondyle lateral	30.5 mm	37.6 mm	121.9 mm		4 mm links	53.8 mm anterior	16.1 mm inferior
Ansichten > Eingaben AT Winkel proj. > Kondyle medial	40.6 mm	39.4 mm	120.9 mm		6.2 mm rechts	52.6 mm anterior	16.1 mm inferior
Ansichten > Eingaben AT Winkel proj. > Kondyle lateral	30.5 mm	37.6 mm	121.9 mm		4 mm links	53.8 mm anterior	16.1 mm inferior
Ansichten > Eingaben AT Winkel proj. > Femurkopfmittelpunkt	37.5 mm	76.5 mm	59.8 mm		7.5 mm rechts	15.7 mm posterior	4.9 mm superior
Ansichten > Eingaben AT Winkel proj. > Femurachsenpunkt proximal	31 mm	67.4 mm	74 mm		0 mm	0 mm	0 mm
Ansichten > Eingaben AT Winkel proj. > Femurachsenpunkt distal	34 mm	38.8 mm	99.5 mm		0 mm links	38.4 mm anterior	0 mm
Ansichten > Eingaben AT Winkel proj. > Femur Hals Basis manuell	30.7 mm	73.5 mm	67.6 mm		0.3 mm rechts	8.8 mm posterior	0.7 mm superior
Ansichten > Eingaben AT Winkel proj. > Femur Hals Basis (ermittelt durch Proj. auf Ebene manuell)	34.2 mm	76.5 mm	62.4 mm		4.2 mm rechts	14.3 mm posterior	2.8 mm superior
Ansichten > Eingaben AT Winkel proj. > Ebene manuell
Ansichten > Eingaben AT Winkel proj. > Punkte auf Kopf
Ansichten > Ansicht Werkzeuge varus valgus Tibia > tmp zur Definition der Senkrechten auf tibia vk und hk	38.8 mm	40 mm	168.9 mm		3.7 mm rechts	83.8 mm anterior	52.6 mm inferior
Ansichten > Ansicht Werkzeuge varus valgus Tibia > tmp proj. auf Ebene tibia coronar	38.8 mm	40 mm	168.9 mm		3.7 mm rechts	83.8 mm anterior	52.6 mm inferior
Ansichten > Ansicht Werkzeuge varus valgus Tibia > Tibiaachse proximal	40.2 mm	37.1 mm	152.4 mm		5 mm rechts	75.2 mm anterior	38.3 mm inferior
Ansichten > Ansicht Werkzeuge varus valgus Tibia > Tibiaachse distal	37.5 mm	42.9 mm	185.4 mm		2.3 mm rechts	92.5 mm anterior	66.9 mm inferior
Ansichten > Ansicht Werkzeuge varus valgus Tibia > prox. Tibiahinterkante medial proj. auf Ebene tibia coronar (varus valgus)	40.8 mm	31.8 mm	123.6 mm		5.8 mm rechts	60.1 mm anterior	13.1 mm inferior
Ansichten > Ansicht Werkzeuge varus valgus Tibia > prox. Tibiahinterkante medial (varus valgus)	39.7 mm	37 mm	122.6 mm		5.2 mm rechts	55.5 mm anterior	15.9 mm inferior
Ansichten > Ansicht Werkzeuge varus valgus Tibia > prox. Tibiahinterkante lateral proj. auf Ebene tibia coronar (varus valgus)	31.6 mm	30.1 mm	124.7 mm		3.5 mm links	61.4 mm anterior	13.2 mm inferior
Ansichten > Ansicht Werkzeuge varus valgus Tibia > prox. Tibiahinterkante lateral (varus valgus)	30.5 mm	35.7 mm	123.6 mm		4.2 mm links	56.4 mm anterior	16.1 mm inferior
Ansichten > Ansicht Werkzeuge varus valgus Tibia > Ende der Verlängerung Senkrechte auf tibia vk (varus valgus)	46 mm	32.2 mm	120 mm		11 mm rechts	57.9 mm anterior	10.5 mm inferior
Ansichten > Ansicht Werkzeuge varus valgus Tibia > Ende der Senkrechte auf tibia hk (varus valgus)	35.5 mm	30.8 mm	124.2 mm		0.4 mm rechts	60.8 mm anterior	13.2 mm inferior
Ansichten > Ansicht Werkzeuge varus valgus Tibia > dist. Tibiavorderkante medial proj. auf Ebene tibia coronar (varus valgus)	40 mm	44.8 mm	192.7 mm		4.8 mm rechts	96.1 mm anterior	73.5 mm inferior
Ansichten > Ansicht Werkzeuge varus valgus Tibia > dist. Tibiavorderkante medial (varus valgus)	39.8 mm	45.5 mm	192.6 mm		4.7 mm rechts	95.5 mm anterior	73.9 mm inferior
Ansichten > Ansicht Werkzeuge varus valgus Tibia > dist. Tibiavorderkante lateral proj. auf Ebene tibia coronar (varus valgus)	34.3 mm	43.6 mm	192.1 mm		0.9 mm links	96.3 mm anterior	72.5 mm inferior
Ansichten > Ansicht Werkzeuge varus valgus Tibia > dist. Tibiavorderkante lateral (varus valgus)	34.2 mm	44.2 mm	192 mm		1 mm links	95.7 mm anterior	72.8 mm inferior
Ansichten > Ansicht Werkzeuge varus valgus Tibia > Verlängerung Senkrechte auf tibia vk (varus valgus)	7.2 mm	7.9 mm	48.9 mm	50 mm	7.4 mm rechts	26 mm posterior	42.1 mm superior	50 mm
Ansichten > Ansicht Werkzeuge varus valgus Tibia > Tibiaachse	2.6 mm	5.8 mm	33 mm	33.6 mm	2.7 mm rechts	17.4 mm posterior	28.6 mm superior	33.6 mm
Ansichten > Ansicht Werkzeuge varus valgus Tibia > Senkrechte auf dist. Tibiavorderkante in Ebene tibia coronar (varus valgus)	3.4 mm	3.8 mm	23.3 mm	23.9 mm	3.5 mm links	12.4 mm anterior	20.1 mm inferior	23.9 mm
Ansichten > Ansicht Werkzeuge varus valgus Tibia > Senkrecht auf prox. Tibiahinterkante in Ebene tibia coronar (varus valgus)	3.3 mm	9.2 mm	44.7 mm	45.7 mm	3.2 mm links	23 mm posterior	39.4 mm superior	45.7 mm
Ansichten > Ansicht Werkzeuge varus valgus Tibia > prox. Tibiahinterkante proj auf Ebene tibia coronar (varus valgus)	9.2 mm	1.7 mm	1 mm	9.4 mm	9.3 mm rechts	1.2 mm posterior	0 mm superior	9.4 mm
Ansichten > Ansicht Werkzeuge varus valgus Tibia > prox. Tibiahinterkante (varus valgus)	9.2 mm	1.3 mm	1 mm	9.4 mm	9.3 mm rechts	0.9 mm posterior	0.2 mm superior	9.4 mm
Ansichten > Ansicht Werkzeuge varus valgus Tibia > dist. Tibiavorderkante proj. auf Ebene tibia coronar (varus valgus)	5.6 mm	1.3 mm	0.6 mm	5.8 mm	5.7 mm rechts	0.1 mm posterior	1.1 mm inferior	5.8 mm
Ansichten > Ansicht Werkzeuge varus valgus Tibia > dist. Tibiavorderkante (varus valgus)	5.6 mm	1.4 mm	0.6 mm	5.8 mm	5.7 mm rechts	0.2 mm posterior	1.1 mm inferior	5.8 mm
Ansichten > Ansicht Werkzeuge varus valgus Tibia > varus valgus Tibia proj.	12.5 °	2.5 °	61.8 °	12.6 °	14.6 °	1.4 °	23.8 °	12.6 °
Ansichten > Ansicht Werkzeuge varus valgus Tibia > Tibia coronar
Ansichten > Ansicht Werkzeuge varus valgus Tibia > ks tibia prox.
Ansichten > Ansicht Werkzeuge varus valgus Femur > Kondyle medial proj. auf Ebene Femur coronar	41.3 mm	28.7 mm	108.8 mm		6.2 mm rechts	52.6 mm anterior	0 mm
Ansichten > Ansicht Werkzeuge varus valgus Femur > Kondyle medial	40.6 mm	39.4 mm	120.9 mm		6.2 mm rechts	52.6 mm anterior	16.1 mm inferior
Ansichten > Ansicht Werkzeuge varus valgus Femur > Kondyle lateral proj auf Ebene Femur coronar	31.2 mm	26.9 mm	109.8 mm		4 mm links	53.8 mm anterior	0 mm inferior
Ansichten > Ansicht Werkzeuge varus valgus Femur > Kondyle lateral	30.5 mm	37.6 mm	121.9 mm		4 mm links	53.8 mm anterior	16.1 mm inferior
Ansichten > Ansicht Werkzeuge varus valgus Femur > Femurachsenpunkt proximal	31 mm	67.4 mm	74 mm		0 mm	0 mm	0 mm
Ansichten > Ansicht Werkzeuge varus valgus Femur > Femurachsenpunkt distal	34 mm	38.8 mm	99.5 mm		0 mm links	38.4 mm anterior	0 mm
Ansichten > Ansicht Werkzeuge varus valgus Femur > Femur prox. proj. auf Ebene Femur coronar	31 mm	67.4 mm	74 mm		0 mm	0 mm anterior	0 mm inferior
Ansichten > Ansicht Werkzeuge varus valgus Femur > Endpunkt Verlängerung der Senkrechten auf Kondylenachse	24.2 mm	75.2 mm	66.7 mm		5.9 mm links	11.3 mm posterior	0 mm superior
Ansichten > Ansicht Werkzeuge varus valgus Femur > Endpunkt Senkrechte auf Kondylenachse	36.9 mm	27.9 mm	109.2 mm		1.8 mm rechts	53.1 mm anterior	0 mm inferior
Ansichten > Ansicht Werkzeuge varus valgus Femur > Verlängerung der Senkrechten auf Kondylenachse	9.7 mm	36.5 mm	32.8 mm	50 mm	5.9 mm links	49.6 mm posterior	0 mm	50 mm
Ansichten > Ansicht Werkzeuge varus valgus Femur > Senkrechte auf Kondylenachse	2.9 mm	10.8 mm	9.7 mm	14.8 mm	1.8 mm rechts	14.7 mm anterior	0 mm	14.8 mm
Ansichten > Ansicht Werkzeuge varus valgus Femur > Kondylenachse proj. auf Ebene Femur coronar	10.1 mm	1.8 mm	1 mm	10.3 mm	10.2 mm links	1.2 mm anterior	0 mm	10.3 mm
Ansichten > Ansicht Werkzeuge varus valgus Femur > Kondylenachse	10.1 mm	1.8 mm	1 mm	10.3 mm	10.2 mm links	1.2 mm anterior	0 mm	10.3 mm
Ansichten > Ansicht Werkzeuge varus valgus Femur > Femurachse proj. auf Ebene Femur coronar
Ansichten > Ansicht Werkzeuge varus valgus Femur > Femurachse	3 mm	28.6 mm	25.4 mm	38.4 mm	0 mm	38.4 mm posterior	0 mm	38.4 mm
Ansichten > Ansicht Werkzeuge varus valgus Femur > varus valgus Femur proj.	9.9 °	0.3 °	9 °	6.8 °	180 °	0 °	6.8 °	6.8 °
Ansichten > Ansicht Werkzeuge varus valgus Femur > Femur coronar
Ansichten > Ansicht Werkzeuge varus valgus Femur > ks femur
Ansichten > Ansicht Werkzeuge Torsionswinkel Tibia > Tibiaachse proximal	40.2 mm	37.1 mm	152.4 mm		5 mm rechts	75.2 mm anterior	38.3 mm inferior
Ansichten > Ansicht Werkzeuge Torsionswinkel Tibia > Tibiaachse distal	37.5 mm	42.9 mm	185.4 mm		2.3 mm rechts	92.5 mm anterior	66.9 mm inferior
Ansichten > Ansicht Werkzeuge Torsionswinkel Tibia > prox. Tibiahinterkante medial proj. auf Ebene Tibia axial	33.3 mm	50.3 mm	183.8 mm		1.2 mm links	85.7 mm anterior	70.7 mm inferior
Ansichten > Ansicht Werkzeuge Torsionswinkel Tibia > prox. Tibiahinterkante medial	38 mm	40.1 mm	125.8 mm		3.6 mm rechts	55.1 mm anterior	20.4 mm inferior
Ansichten > Ansicht Werkzeuge Torsionswinkel Tibia > prox. Tibiahinterkante lateral proj. auf Ebene Tibia axial	24.5 mm	48.4 mm	183.4 mm		10.1 mm links	86.1 mm anterior	69.6 mm inferior
Ansichten > Ansicht Werkzeuge Torsionswinkel Tibia > prox. Tibiahinterkante lateral	29.1 mm	38.5 mm	127.1 mm		5.4 mm links	56.5 mm anterior	20.7 mm inferior
Ansichten > Ansicht Werkzeuge Torsionswinkel Tibia > dist. Tibiavorderkante medial proj. auf Ebene Tibia axial	42 mm	39.9 mm	186.3 mm		6.5 mm rechts	95.7 mm anterior	65.4 mm inferior
Ansichten > Ansicht Werkzeuge Torsionswinkel Tibia > dist. Tibiavorderkante medial	41.4 mm	41.3 mm	193.9 mm		5.8 mm rechts	99.7 mm anterior	72 mm inferior
Ansichten > Ansicht Werkzeuge Torsionswinkel Tibia > dist. Tibiavorderkante lateral proj. auf Ebene Tibia axial	33.9 mm	38.6 mm	185.9 mm		1.6 mm links	95.8 mm anterior	64.5 mm inferior
Ansichten > Ansicht Werkzeuge Torsionswinkel Tibia > dist. Tibiavorderkante lateral	33.4 mm	39.8 mm	193 mm		2.2 mm links	99.6 mm anterior	70.8 mm inferior
Ansichten > Ansicht Werkzeuge Torsionswinkel Tibia > prox. Tibiahinterkante proj. auf Ebene Tibia axial	8.8 mm	1.9 mm	0.4 mm	9 mm	8.9 mm rechts	0.5 mm posterior	1.1 mm inferior	9 mm
Ansichten > Ansicht Werkzeuge Torsionswinkel Tibia > prox. Tibiahinterkante	8.9 mm	1.6 mm	1.3 mm	9.2 mm	9 mm rechts	1.3 mm posterior	0.3 mm superior	9.2 mm
Ansichten > Ansicht Werkzeuge Torsionswinkel Tibia > dist. Tibiavorderkante proj. auf Ebene Tibia axial	8 mm	1.3 mm	0.4 mm	8.1 mm	8.1 mm rechts	0.1 mm posterior	0.8 mm inferior	8.1 mm
Ansichten > Ansicht Werkzeuge Torsionswinkel Tibia > dist. Tibiavorderkante	8 mm	1.4 mm	0.8 mm	8.2 mm	8.1 mm rechts	0.1 mm anterior	1.2 mm inferior	8.2 mm
Ansichten > Ansicht Werkzeuge Torsionswinkel Tibia > Torsionswinkel proj. auf Ebene Tibia axial	0.5 °	5.9 °	2.7 °	2.7 °	1.4 °	15.8 °	2.3 °	2.7 °
Ansichten > Ansicht Werkzeuge Torsionswinkel Tibia > Tibia axial
Ansichten > Ansicht Werkzeuge Torsionswinkel Tibia > ks tibia prox.
Ansichten > Ansicht Werkzeuge Tibiotalare Torsion (TTT) > Tibiaachse proximal	40.2 mm	37.1 mm	152.4 mm		5 mm rechts	75.2 mm anterior	38.3 mm inferior
Ansichten > Ansicht Werkzeuge Tibiotalare Torsion (TTT) > Tibiaachse distal	37.5 mm	42.9 mm	185.4 mm		2.3 mm rechts	92.5 mm anterior	66.9 mm inferior
Ansichten > Ansicht Werkzeuge Tibiotalare Torsion (TTT) > Talus medial proj. auf Ebene Tibia axial	40.8 mm	40.3 mm	186.1 mm		5.3 mm rechts	95.2 mm anterior	65.6 mm inferior
Ansichten > Ansicht Werkzeuge Tibiotalare Torsion (TTT) > Talus medial	39.9 mm	42.2 mm	197 mm		4.4 mm rechts	100.9 mm anterior	75 mm inferior
Ansichten > Ansicht Werkzeuge Tibiotalare Torsion (TTT) > Talus lateral proj. auf Ebene Tibia axial	35 mm	39.5 mm	185.8 mm		0.5 mm links	95.2 mm anterior	65 mm inferior
Ansichten > Ansicht Werkzeuge Tibiotalare Torsion (TTT) > Talus lateral	34.1 mm	41.4 mm	196.7 mm		1.4 mm links	100.9 mm anterior	74.5 mm inferior
Ansichten > Ansicht Werkzeuge Tibiotalare Torsion (TTT) > dist. Tibiavorderkante medial proj. auf Ebene Tibia axial	42 mm	39.9 mm	186.3 mm		6.5 mm rechts	95.7 mm anterior	65.4 mm inferior
Ansichten > Ansicht Werkzeuge Tibiotalare Torsion (TTT) > dist. Tibiavorderkante medial	41.4 mm	41.3 mm	193.9 mm		5.8 mm rechts	99.7 mm anterior	72 mm inferior
Ansichten > Ansicht Werkzeuge Tibiotalare Torsion (TTT) > dist. Tibiavorderkante lateral proj. auf Ebene Tibia axial	33.9 mm	38.6 mm	185.9 mm		1.6 mm links	95.8 mm anterior	64.5 mm inferior
Ansichten > Ansicht Werkzeuge Tibiotalare Torsion (TTT) > dist. Tibiavorderkante lateral	33.4 mm	39.8 mm	193 mm		2.2 mm links	99.6 mm anterior	70.8 mm inferior
Ansichten > Ansicht Werkzeuge Tibiotalare Torsion (TTT) > Talusachse proj. auf Ebene Tibia axial	5.8 mm	0.9 mm	0.3 mm	5.9 mm	5.9 mm links	0 mm posterior	0.6 mm superior	5.9 mm
Ansichten > Ansicht Werkzeuge Tibiotalare Torsion (TTT) > dist. Tibiavorderkante proj. auf Ebene Tibia axial	8 mm	1.3 mm	0.4 mm	8.1 mm	8.1 mm rechts	0.1 mm posterior	0.8 mm inferior	8.1 mm
Ansichten > Ansicht Werkzeuge Tibiotalare Torsion (TTT) > Tibiotalare Torsion (TTT) proj.	0.2 °	2.7 °	0.9 °	0.9 °	0.5 °	7.7 °	0.8 °	0.9 °
Ansichten > Ansicht Werkzeuge Tibiotalare Torsion (TTT) > Tibia axial
Ansichten > Ansicht Werkzeuge Tibiotalare Torsion (TTT) > ks tibia prox.
Ansichten > Ansicht Werkzeuge FTR > prox. Tibiahinterkante medial proj. auf Ebene Tibia axial	33.3 mm	50.3 mm	183.8 mm		1.2 mm links	85.7 mm anterior	70.7 mm inferior
Ansichten > Ansicht Werkzeuge FTR > prox. Tibiahinterkante medial	38 mm	40.1 mm	125.8 mm		3.6 mm rechts	55.1 mm anterior	20.4 mm inferior
Ansichten > Ansicht Werkzeuge FTR > prox. Tibiahinterkante lateral proj. auf Ebene Tibia axial	24.5 mm	48.4 mm	183.4 mm		10.1 mm links	86.1 mm anterior	69.6 mm inferior
Ansichten > Ansicht Werkzeuge FTR > prox. Tibiahinterkante lateral	29.1 mm	38.5 mm	127.1 mm		5.4 mm links	56.5 mm anterior	20.7 mm inferior
Ansichten > Ansicht Werkzeuge FTR > Kondyle medial proj. auf Ebene Tibia axial	35.5 mm	50.5 mm	183.9 mm		1 mm rechts	85.8 mm anterior	70.9 mm inferior
Ansichten > Ansicht Werkzeuge FTR > Kondyle medial	40.6 mm	39.4 mm	120.9 mm		6.2 mm rechts	52.6 mm anterior	16.1 mm inferior
Ansichten > Ansicht Werkzeuge FTR > Kondyle lateral proj auf Ebene Tibia axial	25.6 mm	48.4 mm	183.5 mm		9.1 mm links	86.2 mm anterior	69.6 mm inferior
Ansichten > Ansicht Werkzeuge FTR > Kondyle lateral	30.5 mm	37.6 mm	121.9 mm		4 mm links	53.8 mm anterior	16.1 mm inferior
Ansichten > Ansicht Werkzeuge FTR > prox. Tibiahinterkante proj. auf Ebene Tibia axial	8.8 mm	1.9 mm	0.4 mm	9 mm	8.9 mm rechts	0.5 mm posterior	1.1 mm inferior	9 mm
Ansichten > Ansicht Werkzeuge FTR > prox. Tibiahinterkante	8.9 mm	1.6 mm	1.3 mm	9.2 mm	9 mm rechts	1.3 mm posterior	0.3 mm superior	9.2 mm
Ansichten > Ansicht Werkzeuge FTR > Kondylenachse	10.1 mm	1.8 mm	1 mm	10.3 mm	10.2 mm links	1.2 mm anterior	0 mm	10.3 mm
Ansichten > Ansicht Werkzeuge FTR > Kondyle proj. auf Ebene Tibia axial	9.9 mm	2 mm	0.4 mm	10.2 mm	10.1 mm links	0.5 mm anterior	1.2 mm superior	10.2 mm
Ansichten > Ansicht Werkzeuge FTR > FTR (femorotibial Rotation) proj.	0.1 °	0.9 °	0.5 °	0.5 °	0.3 °	2.2 °	0.4 °	0.5 °
Ansichten > Ansicht Werkzeuge FTR > Tibia axial
Ansichten > Ansicht Werkzeuge FTR > ks tibia prox.
Ansichten > Ansicht Werkzeuge AT-Winkel (best. mittels Ebene) > TMP B	45.5 mm	66.8 mm	71.7 mm		14.4 mm rechts	0 mm anterior	2.8 mm superior
Ansichten > Ansicht Werkzeuge AT-Winkel (best. mittels Ebene) > Neue Linie 31	10.1 mm	0.9 mm	0.2 mm	10.2 mm	10.2 mm rechts	0 mm	0 mm	10.2 mm
Ansichten > Ansicht Werkzeuge AT-Winkel (best. mittels Ebene) > Antetorsionswinkel korrigiert	24.9 °	112 °	23.2 °	32.6 °	32.6 °	151 °	0 °	32.6 °
Ansichten > Ansicht Werkzeuge AT-Winkel (best. mittels Ebene) > tmp A	41.5 mm	67.8 mm	73.3 mm		10.5 mm rechts	0 mm anterior	0.7 mm superior
Ansichten > Ansicht Werkzeuge AT-Winkel (best. mittels Ebene) > TMP6	48.9 mm	65.6 mm	70 mm		17.7 mm rechts	0 mm anterior	4.9 mm superior
Ansichten > Ansicht Werkzeuge AT-Winkel (best. mittels Ebene) > TMP5	34.5 mm	105.1 mm	34.3 mm		7.5 mm rechts	54.1 mm posterior	4.9 mm superior
Ansichten > Ansicht Werkzeuge AT-Winkel (best. mittels Ebene) > Kondyle medial	40.6 mm	39.4 mm	120.9 mm		6.2 mm rechts	52.6 mm anterior	16.1 mm inferior
Ansichten > Ansicht Werkzeuge AT-Winkel (best. mittels Ebene) > Kondyle lateral	30.5 mm	37.6 mm	121.9 mm		4 mm links	53.8 mm anterior	16.1 mm inferior
Ansichten > Ansicht Werkzeuge AT-Winkel (best. mittels Ebene) > Femurkopfmittelpunkt	37.5 mm	76.5 mm	59.8 mm		7.5 mm rechts	15.7 mm posterior	4.9 mm superior
Ansichten > Ansicht Werkzeuge AT-Winkel (best. mittels Ebene) > Femurachsenpunkt proximal	31 mm	67.4 mm	74 mm		0 mm	0 mm	0 mm
Ansichten > Ansicht Werkzeuge AT-Winkel (best. mittels Ebene) > Femurachsenpunkt distal	34 mm	38.8 mm	99.5 mm		0 mm links	38.4 mm anterior	0 mm
Ansichten > Ansicht Werkzeuge AT-Winkel (best. mittels Ebene) > Femur Hals Basis manuell Pro	31.3 mm	66.9 mm	73.5 mm		0.3 mm rechts	0 mm anterior	0.7 mm superior
Ansichten > Ansicht Werkzeuge AT-Winkel (best. mittels Ebene) > Femur Hals Basis manuell	30.7 mm	73.5 mm	67.6 mm		0.3 mm rechts	8.8 mm posterior	0.7 mm superior
Ansichten > Ansicht Werkzeuge AT-Winkel (best. mittels Ebene) > Femur Hals Basis (ermittelt durch Proj. auf Ebene manuell)	34.2 mm	76.5 mm	62.4 mm		4.2 mm rechts	14.3 mm posterior	2.8 mm superior
Ansichten > Ansicht Werkzeuge AT-Winkel (best. mittels Ebene) > Femur Hals Basis (Ebene) proj. auf Ebene Femur axial	35.3 mm	65.9 mm	71.9 mm		4.2 mm rechts	0 mm anterior	2.8 mm superior
Ansichten > Ansicht Werkzeuge AT-Winkel (best. mittels Ebene) > AxPro_Kopfszentrum	38.7 mm	64.8 mm	70.2 mm		7.5 mm rechts	0 mm anterior	4.9 mm superior
Ansichten > Ansicht Werkzeuge AT-Winkel (best. mittels Ebene) > AxPro_Kondyle medial	36.5 mm	78.6 mm	86 mm		6.2 mm rechts	0 mm anterior	16.1 mm inferior
Ansichten > Ansicht Werkzeuge AT-Winkel (best. mittels Ebene) > AxPro_Kondyle lateral	26.4 mm	77.7 mm	86.2 mm		4 mm links	0 mm anterior	16.1 mm inferior
Ansichten > Ansicht Werkzeuge AT-Winkel (best. mittels Ebene) > Kopfzentrum - Femur Hals Basis (manuell) Linie	6.8 mm	3 mm	7.9 mm	10.8 mm	7.2 mm links	6.9 mm anterior	4.2 mm inferior	10.8 mm
Ansichten > Ansicht Werkzeuge AT-Winkel (best. mittels Ebene) > Kopfzentrum - Femur Hals Basis (durch Ebene) Linie	3.3 mm	0.1 mm	2.6 mm	4.2 mm	3.3 mm links	1.4 mm anterior	2.1 mm inferior	4.2 mm
Ansichten > Ansicht Werkzeuge AT-Winkel (best. mittels Ebene) > Kondyle_Femur Hals Basis Prox	10.1 mm	0.9 mm	0.2 mm	10.2 mm	10.2 mm rechts	0 mm	0 mm	10.2 mm
Ansichten > Ansicht Werkzeuge AT-Winkel (best. mittels Ebene) > Kondyle_AxPro_Kopfzentrum	10.1 mm	0.9 mm	0.2 mm	10.2 mm	10.2 mm rechts	0 mm	0 mm	10.2 mm
Ansichten > Ansicht Werkzeuge AT-Winkel (best. mittels Ebene) > Femurachse Kopfzentrum	3 mm	28.6 mm	25.4 mm	38.4 mm	0 mm	38.4 mm posterior	0 mm	38.4 mm
Ansichten > Ansicht Werkzeuge AT-Winkel (best. mittels Ebene) > Femurachse	3 mm	28.6 mm	25.4 mm	38.4 mm	0 mm	38.4 mm posterior	0 mm	38.4 mm
Ansichten > Ansicht Werkzeuge AT-Winkel (best. mittels Ebene) > AxPro_Kondyle	10.1 mm	0.9 mm	0.2 mm	10.2 mm	10.2 mm rechts	0 mm	0 mm	10.2 mm
Ansichten > Ansicht Werkzeuge AT-Winkel (best. mittels Ebene) > Winkel Schenkelhalsachse Femurachse (mittels Ebene manuell)	121.8 °	129.9 °	82.6 °	109.7 °	90.3 °	123.4 °	113.1 °	109.7 °
Ansichten > Ansicht Werkzeuge AT-Winkel (best. mittels Ebene) > Winkel Schenkelhalsachse Femurachse (Femur Hals Basis manuell definiert)	133.1 °	151.6 °	106.9 °	129.6 °	91.6 °	147.8 °	134.1 °	129.6 °
Ansichten > Ansicht Werkzeuge AT-Winkel (best. mittels Ebene) > Antetorsionswinkel (über Ebene manuell bestimmt) proj	39 °	160.9 °	35.4 °	50.8 °	50.8 °	180 °	0 °	50.8 °
Ansichten > Ansicht Werkzeuge AT-Winkel (best. mittels Ebene) > Antetorsionswinkel (Femur Hals Basis manuell) proj	22.9 °	111.2 °	21.2 °	30.1 °	30.1 °	132 °	0 °	30.1 °
Ansichten > Ansicht Werkzeuge AT-Winkel (best. mittels Ebene) > Femur axial
Ansichten > Ansicht Werkzeuge AT-Winkel (best. mittels Ebene) > Ebene manuell
Ansichten > Ansicht Werkzeuge AT-Winkel (best. mittels Ebene) > ks femur
Ansichten > Ansicht Werkzeuge AT-Winkel (best. mittels Ebene) > Kopie ks femur
Ansichten > Ansicht Werkzeuge AT-Winkel (best. mittels Ebene) > Punkte auf Kopf
Werkzeuge > Punkte > tmp zur Definition der Senkrechten auf tibia vk und hk	38.8 mm	40 mm	168.9 mm		3.7 mm rechts	83.8 mm anterior	52.6 mm inferior
Werkzeuge > Punkte > tmp proj. auf Ebene tibia coronar	38.8 mm	40 mm	168.9 mm		3.7 mm rechts	83.8 mm anterior	52.6 mm inferior
Werkzeuge > Punkte > TMP B	45.5 mm	66.8 mm	71.7 mm		14.4 mm rechts	0 mm anterior	2.8 mm superior
Werkzeuge > Punkte > tmp A	41.5 mm	67.8 mm	73.3 mm		10.5 mm rechts	0 mm anterior	0.7 mm superior
Werkzeuge > Punkte > TMP6	48.9 mm	65.6 mm	70 mm		17.7 mm rechts	0 mm anterior	4.9 mm superior
Werkzeuge > Punkte > TMP5	34.5 mm	105.1 mm	34.3 mm		7.5 mm rechts	54.1 mm posterior	4.9 mm superior
Werkzeuge > Punkte > Tibiaachse proximal	40.2 mm	37.1 mm	152.4 mm		5 mm rechts	75.2 mm anterior	38.3 mm inferior
Werkzeuge > Punkte > Tibiaachse distal	37.5 mm	42.9 mm	185.4 mm		2.3 mm rechts	92.5 mm anterior	66.9 mm inferior
Werkzeuge > Punkte > Talus medial proj. auf Ebene Tibia axial	40.8 mm	40.3 mm	186.1 mm		5.3 mm rechts	95.2 mm anterior	65.6 mm inferior
Werkzeuge > Punkte > Talus medial	39.9 mm	42.2 mm	197 mm		4.4 mm rechts	100.9 mm anterior	75 mm inferior
Werkzeuge > Punkte > Talus lateral proj. auf Ebene Tibia axial	35 mm	39.5 mm	185.8 mm		0.5 mm links	95.2 mm anterior	65 mm inferior
Werkzeuge > Punkte > Talus lateral	34.1 mm	41.4 mm	196.7 mm		1.4 mm links	100.9 mm anterior	74.5 mm inferior
Werkzeuge > Punkte > prox. Tibiahinterkante medial proj. auf Ebene tibia coronar (varus valgus)	40.8 mm	31.8 mm	123.6 mm		5.8 mm rechts	60.1 mm anterior	13.1 mm inferior
Werkzeuge > Punkte > prox. Tibiahinterkante medial proj. auf Ebene tibia coronar	39.6 mm	32.2 mm	127.3 mm		4.5 mm rechts	62.1 mm anterior	16.2 mm inferior
Werkzeuge > Punkte > prox. Tibiahinterkante medial proj. auf Ebene Tibia axial	33.3 mm	50.3 mm	183.8 mm		1.2 mm links	85.7 mm anterior	70.7 mm inferior
Werkzeuge > Punkte > prox. Tibiahinterkante medial (varus valgus)	39.7 mm	37 mm	122.6 mm		5.2 mm rechts	55.5 mm anterior	15.9 mm inferior
Werkzeuge > Punkte > prox. Tibiahinterkante medial	38 mm	40.1 mm	125.8 mm		3.6 mm rechts	55.1 mm anterior	20.4 mm inferior
Werkzeuge > Punkte > prox. Tibiahinterkante lateral proj. auf Ebene tibia coronar (varus valgus)	31.6 mm	30.1 mm	124.7 mm		3.5 mm links	61.4 mm anterior	13.2 mm inferior
Werkzeuge > Punkte > prox. Tibiahinterkante lateral proj. auf Ebene tibia coronar	30.7 mm	30.6 mm	128.6 mm		4.5 mm links	63.5 mm anterior	16.5 mm inferior
Werkzeuge > Punkte > prox. Tibiahinterkante lateral proj. auf Ebene Tibia axial	24.5 mm	48.4 mm	183.4 mm		10.1 mm links	86.1 mm anterior	69.6 mm inferior
Werkzeuge > Punkte > prox. Tibiahinterkante lateral (varus valgus)	30.5 mm	35.7 mm	123.6 mm		4.2 mm links	56.4 mm anterior	16.1 mm inferior
Werkzeuge > Punkte > prox. Tibiahinterkante lateral	29.1 mm	38.5 mm	127.1 mm		5.4 mm links	56.5 mm anterior	20.7 mm inferior
Werkzeuge > Punkte > Kondyle medial proj. auf Ebene Tibia axial	35.5 mm	50.5 mm	183.9 mm		1 mm rechts	85.8 mm anterior	70.9 mm inferior
Werkzeuge > Punkte > Kondyle medial proj. auf Ebene Femur coronar	41.3 mm	28.7 mm	108.8 mm		6.2 mm rechts	52.6 mm anterior	0 mm
Werkzeuge > Punkte > Kondyle medial	40.6 mm	39.4 mm	120.9 mm		6.2 mm rechts	52.6 mm anterior	16.1 mm inferior
Werkzeuge > Punkte > Kondyle lateral proj auf Ebene Tibia axial	25.6 mm	48.4 mm	183.5 mm		9.1 mm links	86.2 mm anterior	69.6 mm inferior
Werkzeuge > Punkte > Kondyle lateral proj auf Ebene Femur coronar	31.2 mm	26.9 mm	109.8 mm		4 mm links	53.8 mm anterior	0 mm inferior
Werkzeuge > Punkte > Kondyle lateral	30.5 mm	37.6 mm	121.9 mm		4 mm links	53.8 mm anterior	16.1 mm inferior
Werkzeuge > Punkte > Femurkopfmittelpunkt	37.5 mm	76.5 mm	59.8 mm		7.5 mm rechts	15.7 mm posterior	4.9 mm superior
Werkzeuge > Punkte > Femurachsenpunkt proximal	31 mm	67.4 mm	74 mm		0 mm	0 mm	0 mm
Werkzeuge > Punkte > Femurachsenpunkt distal	34 mm	38.8 mm	99.5 mm		0 mm links	38.4 mm anterior	0 mm
Werkzeuge > Punkte > Femur prox. proj. auf Ebene Femur coronar	31 mm	67.4 mm	74 mm		0 mm	0 mm anterior	0 mm inferior
Werkzeuge > Punkte > Femur Hals Basis proj. auf Ebene Femur coronar	34.1 mm	78.4 mm	64.5 mm		4.2 mm rechts	14.3 mm posterior	0 mm
Werkzeuge > Punkte > Femur Hals Basis manuell Pro	31.3 mm	66.9 mm	73.5 mm		0.3 mm rechts	0 mm anterior	0.7 mm superior
Werkzeuge > Punkte > Femur Hals Basis manuell	30.7 mm	73.5 mm	67.6 mm		0.3 mm rechts	8.8 mm posterior	0.7 mm superior
Werkzeuge > Punkte > Femur Hals Basis (ermittelt durch Proj. auf Ebene manuell)	34.2 mm	76.5 mm	62.4 mm		4.2 mm rechts	14.3 mm posterior	2.8 mm superior
Werkzeuge > Punkte > Femur Hals Basis (Ebene) proj. auf Ebene Femur axial	35.3 mm	65.9 mm	71.9 mm		4.2 mm rechts	0 mm anterior	2.8 mm superior
Werkzeuge > Punkte > Endpunkt Verlängerung der Senkrechten auf Kondylenachse	24.2 mm	75.2 mm	66.7 mm		5.9 mm links	11.3 mm posterior	0 mm superior
Werkzeuge > Punkte > Endpunkt Senkrechte auf Kondylenachse	36.9 mm	27.9 mm	109.2 mm		1.8 mm rechts	53.1 mm anterior	0 mm inferior
Werkzeuge > Punkte > Ende der Verlängerung Senkrechte auf tibia vk (varus valgus)	46 mm	32.2 mm	120 mm		11 mm rechts	57.9 mm anterior	10.5 mm inferior
Werkzeuge > Punkte > Ende der Senkrechte auf tibia hk (varus valgus)	35.5 mm	30.8 mm	124.2 mm		0.4 mm rechts	60.8 mm anterior	13.2 mm inferior
Werkzeuge > Punkte > dist. Tibiavorderkante medial proj. auf Ebene tibia coronar (varus valgus)	40 mm	44.8 mm	192.7 mm		4.8 mm rechts	96.1 mm anterior	73.5 mm inferior
Werkzeuge > Punkte > dist. Tibiavorderkante medial proj. auf Ebene tibia coronar	40.6 mm	45 mm	193.2 mm		5.4 mm rechts	96.3 mm anterior	74 mm inferior
Werkzeuge > Punkte > dist. Tibiavorderkante medial proj. auf Ebene Tibia axial	42 mm	39.9 mm	186.3 mm		6.5 mm rechts	95.7 mm anterior	65.4 mm inferior
Werkzeuge > Punkte > dist. Tibiavorderkante medial (varus valgus)	39.8 mm	45.5 mm	192.6 mm		4.7 mm rechts	95.5 mm anterior	73.9 mm inferior
Werkzeuge > Punkte > dist. Tibiavorderkante medial	41.4 mm	41.3 mm	193.9 mm		5.8 mm rechts	99.7 mm anterior	72 mm inferior
Werkzeuge > Punkte > dist. Tibiavorderkante lateral proj. auf Ebene tibia coronar (varus valgus)	34.3 mm	43.6 mm	192.1 mm		0.9 mm links	96.3 mm anterior	72.5 mm inferior
Werkzeuge > Punkte > dist. Tibiavorderkante lateral proj. auf Ebene tibia coronar	32.7 mm	43.3 mm	192.4 mm		2.6 mm links	96.5 mm anterior	72.6 mm inferior
Werkzeuge > Punkte > dist. Tibiavorderkante lateral proj. auf Ebene Tibia axial	33.9 mm	38.6 mm	185.9 mm		1.6 mm links	95.8 mm anterior	64.5 mm inferior
Werkzeuge > Punkte > dist. Tibiavorderkante lateral (varus valgus)	34.2 mm	44.2 mm	192 mm		1 mm links	95.7 mm anterior	72.8 mm inferior
Werkzeuge > Punkte > dist. Tibiavorderkante lateral	33.4 mm	39.8 mm	193 mm		2.2 mm links	99.6 mm anterior	70.8 mm inferior
Werkzeuge > Punkte > AxPro_Kopfszentrum	38.7 mm	64.8 mm	70.2 mm		7.5 mm rechts	0 mm anterior	4.9 mm superior
Werkzeuge > Punkte > AxPro_Kondyle medial	36.5 mm	78.6 mm	86 mm		6.2 mm rechts	0 mm anterior	16.1 mm inferior
Werkzeuge > Punkte > AxPro_Kondyle lateral	26.4 mm	77.7 mm	86.2 mm		4 mm links	0 mm anterior	16.1 mm inferior
Werkzeuge > Linien > Verlängerung Senkrechte auf tibia vk (varus valgus)	7.2 mm	7.9 mm	48.9 mm	50 mm	7.4 mm rechts	26 mm posterior	42.1 mm superior	50 mm
Werkzeuge > Linien > Verlängerung der Senkrechten auf Kondylenachse	9.7 mm	36.5 mm	32.8 mm	50 mm	5.9 mm links	49.6 mm posterior	0 mm	50 mm
Werkzeuge > Linien > transkondyläre Achse	10.1 mm	1.8 mm	1 mm	10.3 mm	10.2 mm rechts	1.2 mm posterior	0 mm	10.3 mm
Werkzeuge > Linien > Tibiaachse	2.6 mm	5.8 mm	33 mm	33.6 mm	2.7 mm rechts	17.4 mm posterior	28.6 mm superior	33.6 mm
Werkzeuge > Linien > Talusachse proj. auf Ebene Tibia axial	5.8 mm	0.9 mm	0.3 mm	5.9 mm	5.9 mm links	0 mm posterior	0.6 mm superior	5.9 mm
Werkzeuge > Linien > Senkrechte auf Kondylenachse	2.9 mm	10.8 mm	9.7 mm	14.8 mm	1.8 mm rechts	14.7 mm anterior	0 mm	14.8 mm
Werkzeuge > Linien > Senkrechte auf dist. Tibiavorderkante in Ebene tibia coronar (varus valgus)	3.4 mm	3.8 mm	23.3 mm	23.9 mm	3.5 mm links	12.4 mm anterior	20.1 mm inferior	23.9 mm
Werkzeuge > Linien > Senkrecht auf prox. Tibiahinterkante in Ebene tibia coronar (varus valgus)	3.3 mm	9.2 mm	44.7 mm	45.7 mm	3.2 mm links	23 mm posterior	39.4 mm superior	45.7 mm
Werkzeuge > Linien > prox. Tibiahinterkante proj. auf Ebene Tibia axial	8.8 mm	1.9 mm	0.4 mm	9 mm	8.9 mm rechts	0.5 mm posterior	1.1 mm inferior	9 mm
Werkzeuge > Linien > prox. Tibiahinterkante proj auf Ebene tibia coronar (varus valgus)	9.2 mm	1.7 mm	1 mm	9.4 mm	9.3 mm rechts	1.2 mm posterior	0 mm superior	9.4 mm
Werkzeuge > Linien > prox. Tibiahinterkante proj auf Ebene tibia coronar	8.9 mm	1.6 mm	1.3 mm	9.2 mm	9 mm rechts	1.3 mm posterior	0.3 mm superior	9.2 mm
Werkzeuge > Linien > prox. Tibiahinterkante (varus valgus)	9.2 mm	1.3 mm	1 mm	9.4 mm	9.3 mm rechts	0.9 mm posterior	0.2 mm superior	9.4 mm
Werkzeuge > Linien > prox. Tibiahinterkante	8.9 mm	1.6 mm	1.3 mm	9.2 mm	9 mm rechts	1.3 mm posterior	0.3 mm superior	9.2 mm
Werkzeuge > Linien > prox. femorale Längsachse	0.3 mm	6.1 mm	6.4 mm	8.9 mm	0.3 mm rechts	8.8 mm posterior	0.7 mm superior	8.9 mm
Werkzeuge > Linien > Neue Linie 31	10.1 mm	0.9 mm	0.2 mm	10.2 mm	10.2 mm rechts	0 mm	0 mm	10.2 mm
Werkzeuge > Linien > Kopfzentrum - Femur Hals Basis (manuell) Linie	6.8 mm	3 mm	7.9 mm	10.8 mm	7.2 mm links	6.9 mm anterior	4.2 mm inferior	10.8 mm
Werkzeuge > Linien > Kopfzentrum - Femur Hals Basis (durch Ebene) Linie	3.3 mm	0.1 mm	2.6 mm	4.2 mm	3.3 mm links	1.4 mm anterior	2.1 mm inferior	4.2 mm
Werkzeuge > Linien > Kondyle_Femur Hals Basis Prox	10.1 mm	0.9 mm	0.2 mm	10.2 mm	10.2 mm rechts	0 mm	0 mm	10.2 mm
Werkzeuge > Linien > Kondyle_AxPro_Kopfzentrum	10.1 mm	0.9 mm	0.2 mm	10.2 mm	10.2 mm rechts	0 mm	0 mm	10.2 mm
Werkzeuge > Linien > Kondylenachse proj. auf Ebene Femur coronar	10.1 mm	1.8 mm	1 mm	10.3 mm	10.2 mm links	1.2 mm anterior	0 mm	10.3 mm
Werkzeuge > Linien > Kondylenachse	10.1 mm	1.8 mm	1 mm	10.3 mm	10.2 mm links	1.2 mm anterior	0 mm	10.3 mm
Werkzeuge > Linien > Kondyle proj. auf Ebene Tibia axial	9.9 mm	2 mm	0.4 mm	10.2 mm	10.1 mm links	0.5 mm anterior	1.2 mm superior	10.2 mm
Werkzeuge > Linien > Femurachse proj. auf Ebene Femur coronar
Werkzeuge > Linien > Femurachse Kopfzentrum	3 mm	28.6 mm	25.4 mm	38.4 mm	0 mm	38.4 mm posterior	0 mm	38.4 mm
Werkzeuge > Linien > Femurachse	3 mm	28.6 mm	25.4 mm	38.4 mm	0 mm	38.4 mm posterior	0 mm	38.4 mm
Werkzeuge > Linien > dist. Tibiavorderkante proj. auf Ebene tibia coronar (varus valgus)	5.6 mm	1.3 mm	0.6 mm	5.8 mm	5.7 mm rechts	0.1 mm posterior	1.1 mm inferior	5.8 mm
Werkzeuge > Linien > dist. Tibiavorderkante proj. auf Ebene tibia coronar	7.9 mm	1.8 mm	0.8 mm	8.1 mm	8 mm rechts	0.2 mm posterior	1.4 mm inferior	8.1 mm
Werkzeuge > Linien > dist. Tibiavorderkante proj. auf Ebene Tibia axial	8 mm	1.3 mm	0.4 mm	8.1 mm	8.1 mm rechts	0.1 mm posterior	0.8 mm inferior	8.1 mm
Werkzeuge > Linien > dist. Tibiavorderkante (varus valgus)	5.6 mm	1.4 mm	0.6 mm	5.8 mm	5.7 mm rechts	0.2 mm posterior	1.1 mm inferior	5.8 mm
Werkzeuge > Linien > dist. Tibiavorderkante	8 mm	1.4 mm	0.8 mm	8.2 mm	8.1 mm rechts	0.1 mm anterior	1.2 mm inferior	8.2 mm
Werkzeuge > Linien > AxPro_Kondyle	10.1 mm	0.9 mm	0.2 mm	10.2 mm	10.2 mm rechts	0 mm	0 mm	10.2 mm
Werkzeuge > Winkel > Winkel Schenkelhalsachse Femurachse (mittels Ebene manuell)	121.8 °	129.9 °	82.6 °	109.7 °	90.3 °	123.4 °	113.1 °	109.7 °
Werkzeuge > Winkel > Winkel Schenkelhalsachse Femurachse (Femur Hals Basis manuell definiert)	133.1 °	151.6 °	106.9 °	129.6 °	91.6 °	147.8 °	134.1 °	129.6 °
Werkzeuge > Winkel > varus valgus Tibia proj.	12.5 °	2.5 °	61.8 °	12.6 °	14.6 °	1.4 °	23.8 °	12.6 °
Werkzeuge > Winkel > varus valgus Femur proj.	9.9 °	0.3 °	9 °	6.8 °	180 °	0 °	6.8 °	6.8 °
Werkzeuge > Winkel > Torsionswinkel proj. auf Ebene Tibia axial	0.5 °	5.9 °	2.7 °	2.7 °	1.4 °	15.8 °	2.3 °	2.7 °
Werkzeuge > Winkel > Tibiotalare Torsion (TTT) proj.	0.2 °	2.7 °	0.9 °	0.9 °	0.5 °	7.7 °	0.8 °	0.9 °
Werkzeuge > Winkel > FTR (femorotibial Rotation) proj.	0.1 °	0.9 °	0.5 °	0.5 °	0.3 °	2.2 °	0.4 °	0.5 °
Werkzeuge > Winkel > Antetorsionswinkel korrigiert	24.9 °	112 °	23.2 °	32.6 °	32.6 °	151 °	0 °	32.6 °
Werkzeuge > Winkel > Antetorsionswinkel (über Ebene manuell bestimmt) proj	39 °	160.9 °	35.4 °	50.8 °	50.8 °	180 °	0 °	50.8 °
Werkzeuge > Winkel > Antetorsionswinkel (Femur Hals Basis manuell) proj	22.9 °	111.2 °	21.2 °	30.1 °	30.1 °	132 °	0 °	30.1 °
Werkzeuge > Ebenen > Tibia coronar
Werkzeuge > Ebenen > Tibia axial
Werkzeuge > Ebenen > Femur coronar
Werkzeuge > Ebenen > Femur axial
Werkzeuge > Ebenen > Ebene manuell
Werkzeuge > Polylinien > Punkte auf Kopf
Werkzeuge > Koordinatensysteme > ks tibia prox.
Werkzeuge > Koordinatensysteme > ks femur
Werkzeuge > Koordinatensysteme > ks
Werkzeuge > Koordinatensysteme > Kopie ks femur
Werkzeuge > Variablen > Kopfachsen_tmp	-100
Werkzeuge > Variablen > 300	300
Werkzeuge > Variablen > 50	50
Werkzeuge > Variablen > -50	-50
