# Supplementary material for: 3D Slicer open-source software plug-in for vector-based angle calculation of canine hind limb alignment in computed tomographic images
Source: PLoS One. 2024 Mar 29;19(3):e0283823. doi: 10.1371/journal.pone.0283823 (PMC10980227; doi:10.1371/journal.pone.0283823)
Supplement: S2 Data — (ZIP) [file pone.0283823.s002.zip › 85.csv]

Werkzeuge Name	Datensatzkoordinatensystem X	Datensatzkoordinatensystem Y	Datensatzkoordinatensystem Z	Datensatzkoordinatensystem 3D	Patientenkoordinatensystem X	Patientenkoordinatensystem Y	Patientenkoordinatensystem Z	Patientenkoordinatensystem 3D	Extra Wert X	Extra Wert Y	Extra Wert Z	Extra Wert 3D	Extra Wert Beschreibung
Werkzeuge > Punkte > tmp zur Definition der Senkrechten auf tibia vk und hk	79.9 mm	67.9 mm	193.2 mm		3.6 mm rechts	97.2 mm anterior	42.5 mm inferior
Werkzeuge > Punkte > tmp proj. auf Ebene tibia coronar	79.9 mm	67.9 mm	193.2 mm		3.6 mm rechts	97.2 mm anterior	42.5 mm inferior
Werkzeuge > Punkte > TMP B	73.4 mm	49.6 mm	87.8 mm		14.7 mm rechts	0 mm posterior	1.4 mm superior
Werkzeuge > Punkte > tmp A	76.4 mm	48.2 mm	88.8 mm		11.4 mm rechts	0 mm posterior	0.1 mm inferior
Werkzeuge > Punkte > TMP6	69 mm	51 mm	86.7 mm		19.2 mm rechts	0 mm posterior	2.7 mm superior
Werkzeuge > Punkte > TMP5	80.6 mm	17.8 mm	40 mm		8 mm rechts	57.5 mm posterior	2.7 mm superior
Werkzeuge > Punkte > Tibiaachse proximal	80 mm	70.5 mm	175.8 mm		4.6 mm rechts	84.3 mm anterior	30.5 mm inferior
Werkzeuge > Punkte > Tibiaachse distal	79.8 mm	65.3 mm	210.6 mm		2.6 mm rechts	110.1 mm anterior	54.5 mm inferior
Werkzeuge > Punkte > Talus medial proj. auf Ebene Tibia axial	75.9 mm	69 mm	211.1 mm		6.7 mm rechts	112.6 mm anterior	52 mm inferior
Werkzeuge > Punkte > Talus medial	75.8 mm	67.3 mm	222.1 mm		6.1 mm rechts	120.7 mm anterior	59.6 mm inferior
Werkzeuge > Punkte > Talus lateral proj. auf Ebene Tibia axial	82 mm	70 mm	211.3 mm		0.7 mm rechts	113.3 mm anterior	50.8 mm inferior
Werkzeuge > Punkte > Talus lateral	82 mm	68.2 mm	222.9 mm		0 mm links	121.8 mm anterior	58.8 mm inferior
Werkzeuge > Punkte > prox. Tibiahinterkante medial proj. auf Ebene tibia coronar (varus valgus)	79 mm	74.4 mm	146.9 mm		7.4 mm rechts	62.7 mm anterior	11.1 mm inferior
Werkzeuge > Punkte > prox. Tibiahinterkante medial proj. auf Ebene tibia coronar	80.2 mm	74.2 mm	151.4 mm		6 mm rechts	66.3 mm anterior	13.7 mm inferior
Werkzeuge > Punkte > prox. Tibiahinterkante medial proj. auf Ebene Tibia axial	83.8 mm	56.5 mm	209.3 mm		1.9 mm links	104 mm anterior	60.6 mm inferior
Werkzeuge > Punkte > prox. Tibiahinterkante medial (varus valgus)	81.2 mm	69.5 mm	146.2 mm		5 mm rechts	59.3 mm anterior	14.5 mm inferior
Werkzeuge > Punkte > prox. Tibiahinterkante medial	84.2 mm	65.4 mm	150.1 mm		1.5 mm rechts	60.2 mm anterior	19.8 mm inferior
Werkzeuge > Punkte > prox. Tibiahinterkante lateral proj. auf Ebene tibia coronar (varus valgus)	87.1 mm	77.7 mm	149.5 mm		0.6 mm links	66.6 mm anterior	9.2 mm inferior
Werkzeuge > Punkte > prox. Tibiahinterkante lateral proj. auf Ebene tibia coronar	88.7 mm	77.9 mm	152.8 mm		2.3 mm links	69.5 mm anterior	10.7 mm inferior
Werkzeuge > Punkte > prox. Tibiahinterkante lateral proj. auf Ebene Tibia axial	92.3 mm	60.3 mm	209.9 mm		10.2 mm links	106.6 mm anterior	57.1 mm inferior
Werkzeuge > Punkte > prox. Tibiahinterkante lateral (varus valgus)	90.3 mm	70.5 mm	148.4 mm		4.2 mm links	61.6 mm anterior	14.2 mm inferior
Werkzeuge > Punkte > prox. Tibiahinterkante lateral	92.7 mm	69.1 mm	151.5 mm		6.8 mm links	63.4 mm anterior	16.9 mm inferior
Werkzeuge > Punkte > Kondyle medial proj. auf Ebene Tibia axial	80 mm	58.2 mm	209.5 mm		2 mm rechts	105.2 mm anterior	59.6 mm inferior
Werkzeuge > Punkte > Kondyle medial proj. auf Ebene Femur coronar	81.6 mm	80.1 mm	135.9 mm		5.8 mm rechts	56.9 mm anterior	0 mm superior
Werkzeuge > Punkte > Kondyle medial	80.4 mm	68.1 mm	144.1 mm		5.8 mm rechts	56.9 mm anterior	14.6 mm inferior
Werkzeuge > Punkte > Kondyle lateral proj auf Ebene Tibia axial	91.2 mm	58.3 mm	209.6 mm		9.1 mm links	105.2 mm anterior	58.7 mm inferior
Werkzeuge > Punkte > Kondyle lateral proj auf Ebene Femur coronar	92.7 mm	80 mm	137.3 mm		5.4 mm links	57.8 mm anterior	0 mm superior
Werkzeuge > Punkte > Kondyle lateral	91.5 mm	68 mm	145.5 mm		5.4 mm links	57.8 mm anterior	14.6 mm inferior
Werkzeuge > Punkte > Femurkopfmittelpunkt	80.3 mm	42.5 mm	75.9 mm		8 mm rechts	13.9 mm posterior	2.7 mm superior
Werkzeuge > Punkte > Femurachsenpunkt proximal	87.9 mm	47.6 mm	89.3 mm		0 mm	0 mm	0 mm
Werkzeuge > Punkte > Femurachsenpunkt distal	87.5 mm	72.2 mm	125.2 mm		0 mm	43.5 mm anterior	0 mm superior
Werkzeuge > Punkte > Femur prox. proj. auf Ebene Femur coronar	87.9 mm	47.6 mm	89.3 mm		0 mm	0 mm	0 mm
Werkzeuge > Punkte > Femur Hals Basis proj. auf Ebene Femur coronar	84.5 mm	41.1 mm	79.4 mm		3.4 mm rechts	11.8 mm posterior	0 mm superior
Werkzeuge > Punkte > Femur Hals Basis manuell Pro	87.6 mm	47.5 mm	89.4 mm		0.2 mm rechts	0 mm posterior	0.1 mm inferior
Werkzeuge > Punkte > Femur Hals Basis manuell	87.6 mm	45.3 mm	86.2 mm		0.2 mm rechts	3.9 mm posterior	0.1 mm inferior
Werkzeuge > Punkte > Femur Hals Basis (ermittelt durch Proj. auf Ebene manuell)	84.6 mm	42.3 mm	78.7 mm		3.4 mm rechts	11.8 mm posterior	1.4 mm superior
Werkzeuge > Punkte > Femur Hals Basis (Ebene) proj. auf Ebene Femur axial	84.5 mm	48.9 mm	88.4 mm		3.4 mm rechts	0 mm posterior	1.4 mm superior
Werkzeuge > Punkte > Endpunkt Verlängerung der Senkrechten auf Kondylenachse	92.1 mm	43.7 mm	84.4 mm		4.2 mm links	6.3 mm posterior	0 mm superior
Werkzeuge > Punkte > Endpunkt Senkrechte auf Kondylenachse	86.2 mm	80.1 mm	136.5 mm		1.2 mm rechts	57.3 mm anterior	0 mm superior
Werkzeuge > Punkte > Ende der Verlängerung Senkrechte auf tibia vk (varus valgus)	81.3 mm	75.9 mm	143.9 mm		5.4 mm rechts	61 mm anterior	8 mm inferior
Werkzeuge > Punkte > Ende der Senkrechte auf tibia hk (varus valgus)	89.3 mm	78.6 mm	150.2 mm		2.7 mm links	67.7 mm anterior	8.7 mm inferior
Werkzeuge > Punkte > dist. Tibiavorderkante medial proj. auf Ebene tibia coronar (varus valgus)	76.6 mm	62.7 mm	218 mm		5.2 mm rechts	114.7 mm anterior	61 mm inferior
Werkzeuge > Punkte > dist. Tibiavorderkante medial proj. auf Ebene tibia coronar	76.8 mm	62.7 mm	218.6 mm		5 mm rechts	115.2 mm anterior	61.3 mm inferior
Werkzeuge > Punkte > dist. Tibiavorderkante medial proj. auf Ebene Tibia axial	74.7 mm	68.6 mm	211.1 mm		7.9 mm rechts	112.4 mm anterior	52.4 mm inferior
Werkzeuge > Punkte > dist. Tibiavorderkante medial (varus valgus)	76.3 mm	63.4 mm	218.1 mm		5.6 mm rechts	115.2 mm anterior	60.5 mm inferior
Werkzeuge > Punkte > dist. Tibiavorderkante medial	74.6 mm	67.4 mm	219.3 mm		7.4 mm rechts	118.5 mm anterior	58 mm inferior
Werkzeuge > Punkte > dist. Tibiavorderkante lateral proj. auf Ebene tibia coronar (varus valgus)	81.6 mm	64.9 mm	218.5 mm		0.4 mm rechts	116.3 mm anterior	59 mm inferior
Werkzeuge > Punkte > dist. Tibiavorderkante lateral proj. auf Ebene tibia coronar	84 mm	65.9 mm	219.6 mm		2 mm links	117.7 mm anterior	58.7 mm inferior
Werkzeuge > Punkte > dist. Tibiavorderkante lateral proj. auf Ebene Tibia axial	82.5 mm	70.5 mm	211.4 mm		0.2 mm rechts	113.7 mm anterior	50.4 mm inferior
Werkzeuge > Punkte > dist. Tibiavorderkante lateral (varus valgus)	81.9 mm	64.4 mm	218.4 mm		0.1 mm rechts	116 mm anterior	59.4 mm inferior
Werkzeuge > Punkte > dist. Tibiavorderkante lateral	82.5 mm	69.2 mm	220.1 mm		0.3 mm links	120.1 mm anterior	56.3 mm inferior
Werkzeuge > Punkte > AxPro_Kopfszentrum	80.1 mm	50.3 mm	87.3 mm		8 mm rechts	0 mm posterior	2.7 mm superior
Werkzeuge > Punkte > AxPro_Kondyle medial	80.9 mm	35.9 mm	97.2 mm		5.8 mm rechts	0 mm	14.6 mm inferior
Werkzeuge > Punkte > AxPro_Kondyle lateral	92 mm	35.2 mm	97.8 mm		5.4 mm links	0 mm	14.6 mm inferior
Werkzeuge > Linien > Verlängerung Senkrechte auf tibia vk (varus valgus)	1.4 mm	8 mm	49.3 mm	50 mm	1.8 mm rechts	36.2 mm posterior	34.5 mm superior	50 mm
Werkzeuge > Linien > Verlängerung der Senkrechten auf Kondylenachse	4.6 mm	28.5 mm	40.8 mm	50 mm	4.2 mm links	49.8 mm posterior	0 mm	50 mm
Werkzeuge > Linien > transkondyläre Achse	11.2 mm	0.2 mm	1.4 mm	11.3 mm	11.2 mm rechts	0.9 mm posterior	0 mm	11.3 mm
Werkzeuge > Linien > Tibiaachse	0.2 mm	5.3 mm	34.8 mm	35.2 mm	2 mm rechts	25.7 mm posterior	24 mm superior	35.2 mm
Werkzeuge > Linien > Talusachse proj. auf Ebene Tibia axial	6.1 mm	1 mm	0.2 mm	6.2 mm	6 mm links	0.7 mm anterior	1.2 mm superior	6.2 mm
Werkzeuge > Linien > Senkrechte auf Kondylenachse	1.3 mm	7.9 mm	11.3 mm	13.8 mm	1.2 mm rechts	13.8 mm anterior	0 mm	13.8 mm
Werkzeuge > Linien > Senkrechte auf dist. Tibiavorderkante in Ebene tibia coronar (varus valgus)	0.7 mm	4 mm	25 mm	25.4 mm	0.9 mm links	18.4 mm anterior	17.5 mm inferior	25.4 mm
Werkzeuge > Linien > Senkrecht auf prox. Tibiahinterkante in Ebene tibia coronar (varus valgus)	9.4 mm	10.7 mm	43 mm	45.3 mm	6.4 mm links	29.5 mm posterior	33.8 mm superior	45.3 mm
Werkzeuge > Linien > prox. Tibiahinterkante proj. auf Ebene Tibia axial	8.5 mm	3.8 mm	0.6 mm	9.3 mm	8.3 mm rechts	2.6 mm posterior	3.5 mm inferior	9.3 mm
Werkzeuge > Linien > prox. Tibiahinterkante proj auf Ebene tibia coronar (varus valgus)	8.1 mm	3.3 mm	2.6 mm	9.1 mm	8 mm rechts	3.9 mm posterior	1.9 mm inferior	9.1 mm
Werkzeuge > Linien > prox. Tibiahinterkante proj auf Ebene tibia coronar	8.5 mm	3.7 mm	1.4 mm	9.4 mm	8.3 mm rechts	3.2 mm posterior	2.9 mm inferior	9.4 mm
Werkzeuge > Linien > prox. Tibiahinterkante (varus valgus)	9.2 mm	1 mm	2.2 mm	9.5 mm	9.2 mm rechts	2.3 mm posterior	0.3 mm inferior	9.5 mm
Werkzeuge > Linien > prox. Tibiahinterkante	8.5 mm	3.7 mm	1.4 mm	9.4 mm	8.3 mm rechts	3.2 mm posterior	2.9 mm inferior	9.4 mm
Werkzeuge > Linien > prox. femorale Längsachse	0.2 mm	2.3 mm	3.1 mm	3.9 mm	0.2 mm rechts	3.9 mm posterior	0.1 mm inferior	3.9 mm
Werkzeuge > Linien > Neue Linie 31	11.2 mm	0.7 mm	0.6 mm	11.2 mm	11.2 mm rechts	0 mm	0 mm	11.2 mm
Werkzeuge > Linien > Kopfzentrum - Femur Hals Basis (manuell) Linie	7.4 mm	2.9 mm	10.4 mm	13 mm	7.7 mm links	10.1 mm anterior	2.9 mm inferior	13 mm
Werkzeuge > Linien > Kopfzentrum - Femur Hals Basis (durch Ebene) Linie	4.4 mm	0.2 mm	2.8 mm	5.2 mm	4.5 mm links	2.2 mm anterior	1.4 mm inferior	5.2 mm
Werkzeuge > Linien > Kondyle_Femur Hals Basis Prox	11.2 mm	0.7 mm	0.6 mm	11.2 mm	11.2 mm rechts	0 mm	0 mm	11.2 mm
Werkzeuge > Linien > Kondyle_AxPro_Kopfzentrum	11.2 mm	0.7 mm	0.6 mm	11.2 mm	11.2 mm rechts	0 mm	0 mm	11.2 mm
Werkzeuge > Linien > Kondylenachse proj. auf Ebene Femur coronar	11.2 mm	0.2 mm	1.4 mm	11.3 mm	11.2 mm links	0.9 mm anterior	0 mm	11.3 mm
Werkzeuge > Linien > Kondylenachse	11.2 mm	0.2 mm	1.4 mm	11.3 mm	11.2 mm links	0.9 mm anterior	0 mm	11.3 mm
Werkzeuge > Linien > Kondyle proj. auf Ebene Tibia axial	11.2 mm	0 mm	0.1 mm	11.2 mm	11.1 mm links	0 mm posterior	0.9 mm superior	11.2 mm
Werkzeuge > Linien > Femurachse proj. auf Ebene Femur coronar
Werkzeuge > Linien > Femurachse Kopfzentrum	0.4 mm	24.6 mm	35.9 mm	43.5 mm	0 mm	43.5 mm posterior	0 mm	43.5 mm
Werkzeuge > Linien > Femurachse	0.4 mm	24.6 mm	35.9 mm	43.5 mm	0 mm	43.5 mm posterior	0 mm	43.5 mm
Werkzeuge > Linien > dist. Tibiavorderkante proj. auf Ebene tibia coronar (varus valgus)	5 mm	2.2 mm	0.5 mm	5.5 mm	4.9 mm rechts	1.6 mm posterior	1.9 mm inferior	5.5 mm
Werkzeuge > Linien > dist. Tibiavorderkante proj. auf Ebene tibia coronar	7.2 mm	3.2 mm	1 mm	7.9 mm	7 mm rechts	2.5 mm posterior	2.6 mm inferior	7.9 mm
Werkzeuge > Linien > dist. Tibiavorderkante proj. auf Ebene Tibia axial	7.8 mm	1.9 mm	0.3 mm	8.1 mm	7.7 mm rechts	1.3 mm posterior	2 mm inferior	8.1 mm
Werkzeuge > Linien > dist. Tibiavorderkante (varus valgus)	5.6 mm	1 mm	0.3 mm	5.6 mm	5.5 mm rechts	0.8 mm posterior	1.1 mm inferior	5.6 mm
Werkzeuge > Linien > dist. Tibiavorderkante	7.8 mm	1.8 mm	0.8 mm	8.1 mm	7.7 mm rechts	1.6 mm posterior	1.7 mm inferior	8.1 mm
Werkzeuge > Linien > AxPro_Kondyle	11.2 mm	0.7 mm	0.6 mm	11.2 mm	11.2 mm rechts	0 mm	0 mm	11.2 mm
Werkzeuge > Winkel > Winkel Schenkelhalsachse Femurachse (mittels Ebene manuell)	122.6 °	140.6 °	85.6 °	114.6 °	91.1 °	146.2 °	115.7 °	114.6 °
Werkzeuge > Winkel > Winkel Schenkelhalsachse Femurachse (Femur Hals Basis manuell definiert)	143.7 °	161.3 °	110.7 °	140.7 °	90.7 °	164.5 °	142.4 °	140.7 °
Werkzeuge > Winkel > varus valgus Tibia proj.	10.7 °	4.8 °	31.6 °	11.4 °	13.6 °	5.3 °	15 °	11.4 °
Werkzeuge > Winkel > varus valgus Femur proj.	5.9 °	0.4 °	8.4 °	4.8 °	90 °	0 °	4.8 °	4.8 °
Werkzeuge > Winkel > Torsionswinkel proj. auf Ebene Tibia axial	1.8 °	0.6 °	10.4 °	10.5 °	8.1 °	4.4 °	8 °	10.5 °
Werkzeuge > Winkel > Tibiotalare Torsion (TTT) proj.	179.4 °	179.4 °	176 °	176 °	177 °	176.6 °	177.1 °	176 °
Werkzeuge > Winkel > FTR (femorotibial Rotation) proj.	176.2 °	122.2 °	156.1 °	155.9 °	161.9 °	141.7 °	162.5 °	155.9 °
Werkzeuge > Winkel > Antetorsionswinkel korrigiert	9.9 °	4.8 °	14.2 °	16.9 °	16.9 °	0 °	0 °	16.9 °
Werkzeuge > Winkel > Antetorsionswinkel (über Ebene manuell bestimmt) proj	15.9 °	173.8 °	23 °	27.5 °	27.5 °	180 °	0 °	27.5 °
Werkzeuge > Winkel > Antetorsionswinkel (Femur Hals Basis manuell) proj	12.1 °	5 °	17.2 °	20.4 °	20.4 °	180 °	0 °	20.4 °
Werkzeuge > Ebenen > Tibia coronar
Werkzeuge > Ebenen > Tibia axial
Werkzeuge > Ebenen > Femur coronar
Werkzeuge > Ebenen > Femur axial
Werkzeuge > Ebenen > Ebene manuell
Werkzeuge > Polylinien > Punkte auf Kopf
Werkzeuge > Koordinatensysteme > ks tibia prox.
Werkzeuge > Koordinatensysteme > ks femur
Werkzeuge > Koordinatensysteme > ks
Werkzeuge > Koordinatensysteme > Kopie ks femur
Werkzeuge > Variablen > Kopfachsen_tmp	-100
Werkzeuge > Variablen > 300	300
Werkzeuge > Variablen > 50	50
Werkzeuge > Variablen > -50	-50
