# Supplementary material for: 3D Slicer open-source software plug-in for vector-based angle calculation of canine hind limb alignment in computed tomographic images
Source: PLoS One. 2024 Mar 29;19(3):e0283823. doi: 10.1371/journal.pone.0283823 (PMC10980227; doi:10.1371/journal.pone.0283823)
Supplement: S2 Data — (ZIP) [file pone.0283823.s002.zip › 86.csv]

Werkzeuge Name	Datensatzkoordinatensystem X	Datensatzkoordinatensystem Y	Datensatzkoordinatensystem Z	Datensatzkoordinatensystem 3D	Patientenkoordinatensystem X	Patientenkoordinatensystem Y	Patientenkoordinatensystem Z	Patientenkoordinatensystem 3D	Extra Wert X	Extra Wert Y	Extra Wert Z	Extra Wert 3D	Extra Wert Beschreibung
Werkzeuge > Punkte > tmp zur Definition der Senkrechten auf tibia vk und hk	44 mm	67.4 mm	195 mm		4.5 mm links	98.8 mm anterior	43.7 mm inferior
Werkzeuge > Punkte > tmp proj. auf Ebene tibia coronar	44 mm	67.4 mm	195 mm		4.5 mm links	98.8 mm anterior	43.7 mm inferior
Werkzeuge > Punkte > TMP B	45.1 mm	48.5 mm	87.5 mm		15.8 mm links	0 mm posterior	1.4 mm superior
Werkzeuge > Punkte > tmp A	40.4 mm	49.4 mm	88.3 mm		11 mm links	0 mm	0.1 mm superior
Werkzeuge > Punkte > TMP6	49.3 mm	48.5 mm	86.3 mm		19.6 mm links	0 mm posterior	3.5 mm superior
Werkzeuge > Punkte > TMP5	24.8 mm	23.8 mm	37 mm		8.7 mm links	59.3 mm posterior	3.5 mm superior
Werkzeuge > Punkte > Tibiaachse proximal	45.3 mm	70.9 mm	177 mm		4.7 mm links	85.8 mm anterior	30.6 mm inferior
Werkzeuge > Punkte > Tibiaachse distal	42.7 mm	63.8 mm	213 mm		4.4 mm links	111.7 mm anterior	56.8 mm inferior
Werkzeuge > Punkte > Talus medial proj. auf Ebene Tibia axial	47.4 mm	66.3 mm	213.8 mm		7.6 mm links	114.8 mm anterior	53.8 mm inferior
Werkzeuge > Punkte > Talus medial	46.6 mm	64.2 mm	224.3 mm		7.6 mm links	122.3 mm anterior	61.4 mm inferior
Werkzeuge > Punkte > Talus lateral proj. auf Ebene Tibia axial	41.8 mm	68.8 mm	213.9 mm		1.5 mm links	114.7 mm anterior	53.8 mm inferior
Werkzeuge > Punkte > Talus lateral	41 mm	66.7 mm	224.8 mm		1.4 mm links	122.5 mm anterior	61.7 mm inferior
Werkzeuge > Punkte > prox. Tibiahinterkante medial proj. auf Ebene tibia coronar (varus valgus)	49.2 mm	75.1 mm	147.5 mm		7.1 mm links	64.2 mm anterior	9.9 mm inferior
Werkzeuge > Punkte > prox. Tibiahinterkante medial proj. auf Ebene tibia coronar	48.3 mm	74.5 mm	153.2 mm		6.4 mm links	68.4 mm anterior	13.8 mm inferior
Werkzeuge > Punkte > prox. Tibiahinterkante medial proj. auf Ebene Tibia axial	37.4 mm	56.1 mm	211.1 mm		2.9 mm links	105 mm anterior	63.4 mm inferior
Werkzeuge > Punkte > prox. Tibiahinterkante medial (varus valgus)	46.8 mm	72.6 mm	146.8 mm		5.9 mm links	61.8 mm anterior	12.3 mm inferior
Werkzeuge > Punkte > prox. Tibiahinterkante medial	41.8 mm	67.9 mm	151.4 mm		3.2 mm links	62.1 mm anterior	20.1 mm inferior
Werkzeuge > Punkte > prox. Tibiahinterkante lateral proj. auf Ebene tibia coronar (varus valgus)	42.5 mm	81.1 mm	150 mm		1.6 mm rechts	67.6 mm anterior	9 mm inferior
Werkzeuge > Punkte > prox. Tibiahinterkante lateral proj. auf Ebene tibia coronar	41.7 mm	80.6 mm	154.6 mm		2.1 mm rechts	71 mm anterior	12.1 mm inferior
Werkzeuge > Punkte > prox. Tibiahinterkante lateral proj. auf Ebene Tibia axial	30.9 mm	62.3 mm	211.8 mm		5.7 mm rechts	107.1 mm anterior	61.2 mm inferior
Werkzeuge > Punkte > prox. Tibiahinterkante lateral (varus valgus)	38 mm	76.6 mm	148.8 mm		3.8 mm rechts	63.3 mm anterior	13.2 mm inferior
Werkzeuge > Punkte > prox. Tibiahinterkante lateral	35.2 mm	74.1 mm	152.8 mm		5.3 mm rechts	64.7 mm anterior	18.3 mm inferior
Werkzeuge > Punkte > Kondyle medial proj. auf Ebene Tibia axial	40.5 mm	54.6 mm	211 mm		6.3 mm links	105 mm anterior	63.5 mm inferior
Werkzeuge > Punkte > Kondyle medial proj. auf Ebene Femur coronar	50.3 mm	79.1 mm	135.8 mm		6.7 mm links	56.7 mm anterior	0 mm inferior
Werkzeuge > Punkte > Kondyle medial	45.4 mm	68 mm	143.8 mm		6.7 mm links	56.7 mm anterior	14.6 mm inferior
Werkzeuge > Punkte > Kondyle lateral proj auf Ebene Tibia axial	30.9 mm	59.8 mm	211.4 mm		4.6 mm rechts	105.5 mm anterior	62.9 mm inferior
Werkzeuge > Punkte > Kondyle lateral proj auf Ebene Femur coronar	40.7 mm	84.2 mm	136.9 mm		4.2 mm rechts	57.7 mm anterior	0 mm inferior
Werkzeuge > Punkte > Kondyle lateral	35.8 mm	73 mm	144.9 mm		4.2 mm rechts	57.7 mm anterior	14.6 mm inferior
Werkzeuge > Punkte > Femurkopfmittelpunkt	36.1 mm	46.5 mm	75.5 mm		8.7 mm links	13.2 mm posterior	3.5 mm superior
Werkzeuge > Punkte > Femurachsenpunkt proximal	30.3 mm	54 mm	88.6 mm		0 mm	0 mm	0 mm
Werkzeuge > Punkte > Femurachsenpunkt distal	41.7 mm	76.7 mm	127.1 mm		0 mm links	46.1 mm anterior	0 mm superior
Werkzeuge > Punkte > Femur prox. proj. auf Ebene Femur coronar	30.3 mm	54 mm	88.6 mm		0 mm	0 mm	0 mm
Werkzeuge > Punkte > Femur Hals Basis proj. auf Ebene Femur coronar	32 mm	46.4 mm	79.1 mm		4.8 mm links	11.2 mm posterior	0 mm
Werkzeuge > Punkte > Femur Hals Basis manuell Pro	30.4 mm	54 mm	88.6 mm		0.1 mm links	0 mm	0.1 mm superior
Werkzeuge > Punkte > Femur Hals Basis manuell	29.3 mm	51.7 mm	84.8 mm		0.1 mm links	4.5 mm posterior	0.1 mm superior
Werkzeuge > Punkte > Femur Hals Basis (ermittelt durch Proj. auf Ebene manuell)	32.4 mm	47.5 mm	78.4 mm		4.8 mm links	11.2 mm posterior	1.4 mm superior
Werkzeuge > Punkte > Femur Hals Basis (Ebene) proj. auf Ebene Femur axial	35.2 mm	53 mm	87.8 mm		4.8 mm links	0 mm posterior	1.4 mm superior
Werkzeuge > Punkte > Endpunkt Verlängerung der Senkrechten auf Kondylenachse	25.1 mm	54.1 mm	85.6 mm		4.7 mm rechts	3.7 mm posterior	0 mm superior
Werkzeuge > Punkte > Endpunkt Senkrechte auf Kondylenachse	45.3 mm	81.7 mm	136.3 mm		1.1 mm links	57.2 mm anterior	0 mm inferior
Werkzeuge > Punkte > Ende der Verlängerung Senkrechte auf tibia vk (varus valgus)	48.1 mm	76.6 mm	146 mm		5.5 mm links	63.4 mm anterior	8.3 mm inferior
Werkzeuge > Punkte > Ende der Senkrechte auf tibia hk (varus valgus)	41.1 mm	82.4 mm	150.5 mm		3.4 mm rechts	68.3 mm anterior	8.8 mm inferior
Werkzeuge > Punkte > dist. Tibiavorderkante medial proj. auf Ebene tibia coronar (varus valgus)	44.3 mm	60.3 mm	220 mm		7.2 mm links	116.2 mm anterior	62.8 mm inferior
Werkzeuge > Punkte > dist. Tibiavorderkante medial proj. auf Ebene tibia coronar	44.2 mm	60.4 mm	220.3 mm		7 mm links	116.4 mm anterior	62.9 mm inferior
Werkzeuge > Punkte > dist. Tibiavorderkante medial proj. auf Ebene Tibia axial	48.5 mm	65.7 mm	213.8 mm		8.9 mm links	114.7 mm anterior	53.9 mm inferior
Werkzeuge > Punkte > dist. Tibiavorderkante medial (varus valgus)	45 mm	61 mm	220.2 mm		7.5 mm links	116.9 mm anterior	62.2 mm inferior
Werkzeuge > Punkte > dist. Tibiavorderkante medial	47.9 mm	64.2 mm	221.3 mm		8.9 mm links	120.1 mm anterior	59.3 mm inferior
Werkzeuge > Punkte > dist. Tibiavorderkante lateral proj. auf Ebene tibia coronar (varus valgus)	40.8 mm	63.7 mm	220.4 mm		2.6 mm links	117.3 mm anterior	61.6 mm inferior
Werkzeuge > Punkte > dist. Tibiavorderkante lateral proj. auf Ebene tibia coronar	38.8 mm	65.3 mm	221.5 mm		0.1 mm links	118.6 mm anterior	61.6 mm inferior
Werkzeuge > Punkte > dist. Tibiavorderkante lateral proj. auf Ebene Tibia axial	41.8 mm	69.4 mm	214 mm		1.3 mm links	115.1 mm anterior	53.4 mm inferior
Werkzeuge > Punkte > dist. Tibiavorderkante lateral (varus valgus)	40.2 mm	63.1 mm	220.2 mm		2.3 mm links	116.7 mm anterior	62.2 mm inferior
Werkzeuge > Punkte > dist. Tibiavorderkante lateral	41.2 mm	67.8 mm	222.2 mm		1.3 mm links	121 mm anterior	59.3 mm inferior
Werkzeuge > Punkte > AxPro_Kopfszentrum	39.4 mm	53 mm	86.5 mm		8.7 mm links	0 mm posterior	3.5 mm superior
Werkzeuge > Punkte > AxPro_Kondyle medial	31.5 mm	40 mm	96.5 mm		6.7 mm links	0 mm	14.6 mm inferior
Werkzeuge > Punkte > AxPro_Kondyle lateral	21.6 mm	44.6 mm	96.7 mm		4.2 mm rechts	0 mm	14.6 mm inferior
Werkzeuge > Linien > Verlängerung Senkrechte auf tibia vk (varus valgus)	4.1 mm	9.2 mm	49 mm	50 mm	1 mm links	35.3 mm posterior	35.4 mm superior	50 mm
Werkzeuge > Linien > Verlängerung der Senkrechten auf Kondylenachse	16.5 mm	22.6 mm	41.4 mm	50 mm	4.7 mm rechts	49.8 mm posterior	0 mm	50 mm
Werkzeuge > Linien > transkondyläre Achse	9.7 mm	5.1 mm	1.1 mm	11 mm	10.9 mm links	1 mm posterior	0 mm	11 mm
Werkzeuge > Linien > Tibiaachse	2.6 mm	7.1 mm	36 mm	36.8 mm	0.2 mm links	25.9 mm posterior	26.2 mm superior	36.8 mm
Werkzeuge > Linien > Talusachse proj. auf Ebene Tibia axial	5.6 mm	2.5 mm	0.1 mm	6.2 mm	6.2 mm rechts	0.1 mm posterior	0 mm inferior	6.2 mm
Werkzeuge > Linien > Senkrechte auf Kondylenachse	3.7 mm	5 mm	9.3 mm	11.2 mm	1.1 mm links	11.1 mm anterior	0 mm	11.2 mm
Werkzeuge > Linien > Senkrechte auf dist. Tibiavorderkante in Ebene tibia coronar (varus valgus)	2.1 mm	4.7 mm	25.3 mm	25.8 mm	0.5 mm rechts	18.2 mm anterior	18.2 mm inferior	25.8 mm
Werkzeuge > Linien > Senkrecht auf prox. Tibiahinterkante in Ebene tibia coronar (varus valgus)	2.9 mm	15 mm	44.5 mm	47 mm	7.9 mm rechts	30.5 mm posterior	35 mm superior	47 mm
Werkzeuge > Linien > prox. Tibiahinterkante proj. auf Ebene Tibia axial	6.5 mm	6.3 mm	0.8 mm	9.1 mm	8.5 mm links	2.1 mm posterior	2.2 mm inferior	9.1 mm
Werkzeuge > Linien > prox. Tibiahinterkante proj auf Ebene tibia coronar (varus valgus)	6.8 mm	6.1 mm	2.5 mm	9.4 mm	8.7 mm links	3.4 mm posterior	1 mm inferior	9.4 mm
Werkzeuge > Linien > prox. Tibiahinterkante proj auf Ebene tibia coronar	6.5 mm	6.1 mm	1.4 mm	9.1 mm	8.5 mm links	2.6 mm posterior	1.7 mm inferior	9.1 mm
Werkzeuge > Linien > prox. Tibiahinterkante (varus valgus)	8.8 mm	4.1 mm	1.9 mm	9.9 mm	9.7 mm links	1.5 mm posterior	0.9 mm superior	9.9 mm
Werkzeuge > Linien > prox. Tibiahinterkante	6.5 mm	6.1 mm	1.4 mm	9.1 mm	8.5 mm links	2.6 mm posterior	1.7 mm inferior	9.1 mm
Werkzeuge > Linien > prox. femorale Längsachse	1 mm	2.2 mm	3.8 mm	4.5 mm	0.1 mm links	4.5 mm posterior	0.1 mm superior	4.5 mm
Werkzeuge > Linien > Neue Linie 31	9.9 mm	4.5 mm	0.2 mm	10.9 mm	10.9 mm links	0 mm	0 mm	10.9 mm
Werkzeuge > Linien > Kopfzentrum - Femur Hals Basis (manuell) Linie	6.8 mm	5.3 mm	9.3 mm	12.7 mm	8.6 mm rechts	8.7 mm anterior	3.4 mm inferior	12.7 mm
Werkzeuge > Linien > Kopfzentrum - Femur Hals Basis (durch Ebene) Linie	3.7 mm	1 mm	2.9 mm	4.8 mm	3.8 mm rechts	2 mm anterior	2.1 mm inferior	4.8 mm
Werkzeuge > Linien > Kondyle_Femur Hals Basis Prox	9.9 mm	4.5 mm	0.2 mm	10.9 mm	10.9 mm links	0 mm	0 mm	10.9 mm
Werkzeuge > Linien > Kondyle_AxPro_Kopfzentrum	9.9 mm	4.5 mm	0.2 mm	10.9 mm	10.9 mm links	0 mm	0 mm	10.9 mm
Werkzeuge > Linien > Kondylenachse proj. auf Ebene Femur coronar	9.7 mm	5.1 mm	1.1 mm	11 mm	10.9 mm rechts	1 mm anterior	0 mm	11 mm
Werkzeuge > Linien > Kondylenachse	9.7 mm	5.1 mm	1.1 mm	11 mm	10.9 mm rechts	1 mm anterior	0 mm	11 mm
Werkzeuge > Linien > Kondyle proj. auf Ebene Tibia axial	9.6 mm	5.2 mm	0.3 mm	10.9 mm	10.9 mm rechts	0.5 mm anterior	0.6 mm superior	10.9 mm
Werkzeuge > Linien > Femurachse proj. auf Ebene Femur coronar
Werkzeuge > Linien > Femurachse Kopfzentrum	11.3 mm	22.7 mm	38.5 mm	46.1 mm	0 mm	46.1 mm posterior	0 mm	46.1 mm
Werkzeuge > Linien > Femurachse	11.3 mm	22.7 mm	38.5 mm	46.1 mm	0 mm	46.1 mm posterior	0 mm	46.1 mm
Werkzeuge > Linien > dist. Tibiavorderkante proj. auf Ebene tibia coronar (varus valgus)	3.5 mm	3.4 mm	0.3 mm	4.9 mm	4.6 mm links	1.1 mm posterior	1.2 mm inferior	4.9 mm
Werkzeuge > Linien > dist. Tibiavorderkante proj. auf Ebene tibia coronar	5.3 mm	5 mm	1.2 mm	7.4 mm	6.9 mm links	2.2 mm posterior	1.3 mm inferior	7.4 mm
Werkzeuge > Linien > dist. Tibiavorderkante proj. auf Ebene Tibia axial	6.7 mm	3.7 mm	0.3 mm	7.6 mm	7.6 mm links	0.4 mm posterior	0.5 mm inferior	7.6 mm
Werkzeuge > Linien > dist. Tibiavorderkante (varus valgus)	4.8 mm	2.1 mm	0 mm	5.3 mm	5.3 mm links	0.1 mm anterior	0 mm inferior	5.3 mm
Werkzeuge > Linien > dist. Tibiavorderkante	6.7 mm	3.6 mm	0.9 mm	7.7 mm	7.6 mm links	0.9 mm posterior	0 mm inferior	7.7 mm
Werkzeuge > Linien > AxPro_Kondyle	9.9 mm	4.5 mm	0.2 mm	10.9 mm	10.9 mm links	0 mm	0 mm	10.9 mm
Werkzeuge > Winkel > Winkel Schenkelhalsachse Femurachse (mittels Ebene manuell)	110.2 °	172.2 °	81.8 °	114.5 °	93.5 °	136.2 °	117 °	114.5 °
Werkzeuge > Winkel > Winkel Schenkelhalsachse Femurachse (Femur Hals Basis manuell definiert)	127.5 °	178.7 °	101 °	133.3 °	90.1 °	158.5 °	135.4 °	133.3 °
Werkzeuge > Winkel > varus valgus Tibia proj.	8.6 °	8 °	35 °	11.5 °	14.3 °	3.9 °	16.2 °	11.5 °
Werkzeuge > Winkel > varus valgus Femur proj.	5.4 °	2 °	9.7 °	5.4 °	86.4 °	0 °	5.4 °	5.4 °
Werkzeuge > Winkel > Torsionswinkel proj. auf Ebene Tibia axial	4.6 °	3.1 °	14.7 °	15 °	10.8 °	3.1 °	10.9 °	15 °
Werkzeuge > Winkel > Tibiotalare Torsion (TTT) proj.	178.7 °	178.2 °	174.9 °	174.8 °	176.4 °	37.8 °	176.3 °	174.8 °
Werkzeuge > Winkel > FTR (femorotibial Rotation) proj.	175.2 °	176.6 °	164.5 °	164.2 °	168.6 °	176.1 °	168.5 °	164.2 °
Werkzeuge > Winkel > Antetorsionswinkel korrigiert	15.1 °	87.6 °	24.8 °	28.8 °	28.8 °	180 °	0 °	28.8 °
Werkzeuge > Winkel > Antetorsionswinkel (über Ebene manuell bestimmt) proj	23 °	99.9 °	34.8 °	40.8 °	40.8 °	180 °	0 °	40.8 °
Werkzeuge > Winkel > Antetorsionswinkel (Femur Hals Basis manuell) proj	11.6 °	62.1 °	18.5 °	21.7 °	21.7 °	180 °	0 °	21.7 °
Werkzeuge > Ebenen > Tibia coronar
Werkzeuge > Ebenen > Tibia axial
Werkzeuge > Ebenen > Femur coronar
Werkzeuge > Ebenen > Femur axial
Werkzeuge > Ebenen > Ebene manuell
Werkzeuge > Polylinien > Punkte auf Kopf
Werkzeuge > Koordinatensysteme > ks tibia prox.
Werkzeuge > Koordinatensysteme > ks femur
Werkzeuge > Koordinatensysteme > ks
Werkzeuge > Koordinatensysteme > Kopie ks femur
Werkzeuge > Variablen > Kopfachsen_tmp	-100
Werkzeuge > Variablen > 300	300
Werkzeuge > Variablen > 50	50
Werkzeuge > Variablen > -50	-50
