# Supplementary material for: 3D Slicer open-source software plug-in for vector-based angle calculation of canine hind limb alignment in computed tomographic images
Source: PLoS One. 2024 Mar 29;19(3):e0283823. doi: 10.1371/journal.pone.0283823 (PMC10980227; doi:10.1371/journal.pone.0283823)
Supplement: S2 Data — (ZIP) [file pone.0283823.s002.zip › 87.csv]

Werkzeuge Name	Datensatzkoordinatensystem X	Datensatzkoordinatensystem Y	Datensatzkoordinatensystem Z	Datensatzkoordinatensystem 3D	Patientenkoordinatensystem X	Patientenkoordinatensystem Y	Patientenkoordinatensystem Z	Patientenkoordinatensystem 3D	Extra Wert X	Extra Wert Y	Extra Wert Z	Extra Wert 3D	Extra Wert Beschreibung
Ansichten > Ergebnisse varus valgus Tibia > varus valgus Tibia proj.	14.1 °	2.9 °	56.7 °	14.3 °	14.1 °	2.9 °	56.7 °	14.3 °
Ansichten > Ergebnisse varus valgus Femur > varus valgus Femur proj.	8 °	0.6 °	8.8 °	6 °	8 °	0.6 °	8.8 °	6 °
Ansichten > Ergebnisse Torsionswinkel Tibia > Torsionswinkel proj. auf Ebene Tibia axial	0.8 °	68.1 °	11.1 °	11.1 °	0.8 °	68.1 °	11.1 °	11.1 °
Ansichten > Ergebnisse FTR (femorotibiale Rotation) proj. > FTR (femorotibial Rotation) proj.	0.7 °	40.3 °	9.2 °	9.2 °	0.7 °	40.3 °	9.2 °	9.2 °
Ansichten > Ergebnisse AT-Winkel proj. > Winkel Schenkelhalsachse Femurachse (mittels Ebene manuell)	127.6 °	163.4 °	108 °	128.9 °	127.6 °	163.4 °	108 °	128.9 °
Ansichten > Ergebnisse AT-Winkel proj. > Winkel Schenkelhalsachse Femurachse (Femur Hals Basis manuell definiert)	146.8 °	171 °	134.3 °	150.3 °	146.8 °	171 °	134.3 °	150.3 °
Ansichten > Ergebnisse AT-Winkel proj. > Antetorsionswinkel (über Ebene manuell bestimmt) proj	11.1 °	110.1 °	12.8 °	16.7 °	11.1 °	110.1 °	12.8 °	16.7 °
Ansichten > Ergebnisse AT-Winkel proj. > Antetorsionswinkel (Femur Hals Basis manuell) proj	8.6 °	16.6 °	9.9 °	12.8 °	8.6 °	16.6 °	9.9 °	12.8 °
Ansichten > Ergebnis Tibiotalare Torsion (TTT) > Tibiotalare Torsion (TTT) proj.	179.7 °	121 °	175.3 °	175.3 °	179.7 °	121 °	175.3 °	175.3 °
Ansichten > Eingaben varus valgus Tibia > Tibiaachse proximal	39 mm	51 mm	150 mm		20 mm links	8 mm anterior	24 mm inferior
Ansichten > Eingaben varus valgus Tibia > Tibiaachse distal	40.7 mm	53.2 mm	180.8 mm		18.3 mm links	5.8 mm anterior	54.8 mm inferior
Ansichten > Eingaben varus valgus Tibia > prox. Tibiahinterkante medial (varus valgus)	38.3 mm	51.6 mm	131.9 mm		20.7 mm links	7.4 mm anterior	5.9 mm inferior
Ansichten > Eingaben varus valgus Tibia > prox. Tibiahinterkante medial	37.3 mm	56.5 mm	135.5 mm		21.7 mm links	2.5 mm anterior	9.5 mm inferior
Ansichten > Eingaben varus valgus Tibia > prox. Tibiahinterkante lateral (varus valgus)	30.2 mm	53 mm	133.9 mm		28.8 mm links	6 mm anterior	7.9 mm inferior
Ansichten > Eingaben varus valgus Tibia > prox. Tibiahinterkante lateral	31.3 mm	55.3 mm	135.8 mm		27.7 mm links	3.7 mm anterior	9.8 mm inferior
Ansichten > Eingaben varus valgus Tibia > dist. Tibiavorderkante medial (varus valgus)	43.9 mm	53.4 mm	186.8 mm		15.1 mm links	5.6 mm anterior	60.8 mm inferior
Ansichten > Eingaben varus valgus Tibia > dist. Tibiavorderkante medial	45.7 mm	49.4 mm	187.6 mm		13.3 mm links	9.6 mm anterior	61.6 mm inferior
Ansichten > Eingaben varus valgus Tibia > dist. Tibiavorderkante lateral (varus valgus)	38.4 mm	52.9 mm	186.9 mm		20.6 mm links	6.1 mm anterior	60.9 mm inferior
Ansichten > Eingaben varus valgus Tibia > dist. Tibiavorderkante lateral	38.6 mm	49.4 mm	188.1 mm		20.4 mm links	9.6 mm anterior	62.1 mm inferior
Ansichten > Eingaben varus valgus Femur > Kondyle medial	38.8 mm	56.6 mm	127.9 mm		20.2 mm links	2.4 mm anterior	1.9 mm inferior
Ansichten > Eingaben varus valgus Femur > Kondyle lateral	29 mm	56.4 mm	129.6 mm		30 mm links	2.6 mm anterior	3.6 mm inferior
Ansichten > Eingaben varus valgus Femur > Femurachsenpunkt proximal	30.7 mm	73.5 mm	89.8 mm		28.3 mm links	14.5 mm posterior	36.2 mm superior
Ansichten > Eingaben varus valgus Femur > Femurachsenpunkt distal	31.8 mm	56.1 mm	109.8 mm		27.2 mm links	2.9 mm anterior	16.2 mm superior
Ansichten > Eingaben Tibiotalare Torsion (TTT) > Tibiaachse proximal	39 mm	51 mm	150 mm		20 mm links	8 mm anterior	24 mm inferior
Ansichten > Eingaben Tibiotalare Torsion (TTT) > Tibiaachse distal	40.7 mm	53.2 mm	180.8 mm		18.3 mm links	5.8 mm anterior	54.8 mm inferior
Ansichten > Eingaben Tibiotalare Torsion (TTT) > Talus medial	43.8 mm	49.3 mm	191.1 mm		15.2 mm links	9.7 mm anterior	65.1 mm inferior
Ansichten > Eingaben Tibiotalare Torsion (TTT) > Talus lateral	38.2 mm	49.8 mm	192.1 mm		20.8 mm links	9.2 mm anterior	66.1 mm inferior
Ansichten > Eingaben Tibiotalare Torsion (TTT) > dist. Tibiavorderkante medial	45.7 mm	49.4 mm	187.6 mm		13.3 mm links	9.6 mm anterior	61.6 mm inferior
Ansichten > Eingaben Tibiotalare Torsion (TTT) > dist. Tibiavorderkante lateral	38.6 mm	49.4 mm	188.1 mm		20.4 mm links	9.6 mm anterior	62.1 mm inferior
Ansichten > Eingaben Tibia Torsionswinkel > Tibiaachse proximal	39 mm	51 mm	150 mm		20 mm links	8 mm anterior	24 mm inferior
Ansichten > Eingaben Tibia Torsionswinkel > Tibiaachse distal	40.7 mm	53.2 mm	180.8 mm		18.3 mm links	5.8 mm anterior	54.8 mm inferior
Ansichten > Eingaben Tibia Torsionswinkel > prox. Tibiahinterkante medial	37.3 mm	56.5 mm	135.5 mm		21.7 mm links	2.5 mm anterior	9.5 mm inferior
Ansichten > Eingaben Tibia Torsionswinkel > prox. Tibiahinterkante lateral	31.3 mm	55.3 mm	135.8 mm		27.7 mm links	3.7 mm anterior	9.8 mm inferior
Ansichten > Eingaben Tibia Torsionswinkel > dist. Tibiavorderkante medial	45.7 mm	49.4 mm	187.6 mm		13.3 mm links	9.6 mm anterior	61.6 mm inferior
Ansichten > Eingaben Tibia Torsionswinkel > dist. Tibiavorderkante lateral	38.6 mm	49.4 mm	188.1 mm		20.4 mm links	9.6 mm anterior	62.1 mm inferior
Ansichten > Eingaben FTR (femorotibiale Rotation) proj. > Tibiaachse proximal	39 mm	51 mm	150 mm		20 mm links	8 mm anterior	24 mm inferior
Ansichten > Eingaben FTR (femorotibiale Rotation) proj. > Tibiaachse distal	40.7 mm	53.2 mm	180.8 mm		18.3 mm links	5.8 mm anterior	54.8 mm inferior
Ansichten > Eingaben FTR (femorotibiale Rotation) proj. > prox. Tibiahinterkante medial	37.3 mm	56.5 mm	135.5 mm		21.7 mm links	2.5 mm anterior	9.5 mm inferior
Ansichten > Eingaben FTR (femorotibiale Rotation) proj. > prox. Tibiahinterkante lateral	31.3 mm	55.3 mm	135.8 mm		27.7 mm links	3.7 mm anterior	9.8 mm inferior
Ansichten > Eingaben FTR (femorotibiale Rotation) proj. > Kondyle medial	38.8 mm	56.6 mm	127.9 mm		20.2 mm links	2.4 mm anterior	1.9 mm inferior
Ansichten > Eingaben FTR (femorotibiale Rotation) proj. > Kondyle lateral	29 mm	56.4 mm	129.6 mm		30 mm links	2.6 mm anterior	3.6 mm inferior
Ansichten > Eingaben AT Winkel proj. > Kondyle medial	38.8 mm	56.6 mm	127.9 mm		20.2 mm links	2.4 mm anterior	1.9 mm inferior
Ansichten > Eingaben AT Winkel proj. > Kondyle lateral	29 mm	56.4 mm	129.6 mm		30 mm links	2.6 mm anterior	3.6 mm inferior
Ansichten > Eingaben AT Winkel proj. > Femurkopfmittelpunkt	35.2 mm	80.7 mm	79.7 mm		23.8 mm links	21.7 mm posterior	46.3 mm superior
Ansichten > Eingaben AT Winkel proj. > Femurachsenpunkt proximal	30.7 mm	73.5 mm	89.8 mm		28.3 mm links	14.5 mm posterior	36.2 mm superior
Ansichten > Eingaben AT Winkel proj. > Femurachsenpunkt distal	31.8 mm	56.1 mm	109.8 mm		27.2 mm links	2.9 mm anterior	16.2 mm superior
Ansichten > Eingaben AT Winkel proj. > Femur Hals Basis manuell	30.4 mm	75.6 mm	88.2 mm		28.6 mm links	16.6 mm posterior	37.8 mm superior
Ansichten > Eingaben AT Winkel proj. > Femur Hals Basis (ermittelt durch Proj. auf Ebene manuell)	33 mm	79.9 mm	81.6 mm		26 mm links	20.9 mm posterior	44.4 mm superior
Ansichten > Eingaben AT Winkel proj. > Lot von Femurkopfmittelpunk	2.2 mm	0.8 mm	1.9 mm	3 mm	2.2 mm links	0.8 mm anterior	1.9 mm inferior	3 mm
Ansichten > Eingaben AT Winkel proj. > Ebene manuell
Ansichten > Eingaben AT Winkel proj. > Punkte auf Kopf
Ansichten > Ansicht Werkzeuge varus valgus Tibia > tmp zur Definition der Senkrechten auf tibia vk und hk	39.8 mm	52.1 mm	165.4 mm		19.2 mm links	6.9 mm anterior	39.4 mm inferior
Ansichten > Ansicht Werkzeuge varus valgus Tibia > tmp proj. auf Ebene tibia coronar	39.8 mm	52.1 mm	165.4 mm		19.2 mm links	6.9 mm anterior	39.4 mm inferior
Ansichten > Ansicht Werkzeuge varus valgus Tibia > Tibiaachse proximal	39 mm	51 mm	150 mm		20 mm links	8 mm anterior	24 mm inferior
Ansichten > Ansicht Werkzeuge varus valgus Tibia > Tibiaachse distal	40.7 mm	53.2 mm	180.8 mm		18.3 mm links	5.8 mm anterior	54.8 mm inferior
Ansichten > Ansicht Werkzeuge varus valgus Tibia > prox. Tibiahinterkante medial proj. auf Ebene tibia coronar (varus valgus)	38.7 mm	49.8 mm	132 mm		20.3 mm links	9.2 mm anterior	6 mm inferior
Ansichten > Ansicht Werkzeuge varus valgus Tibia > prox. Tibiahinterkante medial (varus valgus)	38.3 mm	51.6 mm	131.9 mm		20.7 mm links	7.4 mm anterior	5.9 mm inferior
Ansichten > Ansicht Werkzeuge varus valgus Tibia > prox. Tibiahinterkante lateral proj. auf Ebene tibia coronar (varus valgus)	31.1 mm	48.4 mm	134.2 mm		27.9 mm links	10.6 mm anterior	8.2 mm inferior
Ansichten > Ansicht Werkzeuge varus valgus Tibia > prox. Tibiahinterkante lateral (varus valgus)	30.2 mm	53 mm	133.9 mm		28.8 mm links	6 mm anterior	7.9 mm inferior
Ansichten > Ansicht Werkzeuge varus valgus Tibia > Ende der Verlängerung Senkrechte auf tibia vk (varus valgus)	39.3 mm	49 mm	115.5 mm		19.7 mm links	10 mm anterior	10.5 mm superior
Ansichten > Ansicht Werkzeuge varus valgus Tibia > Ende der Senkrechte auf tibia hk (varus valgus)	31.6 mm	48.5 mm	134 mm		27.4 mm links	10.5 mm anterior	8 mm inferior
Ansichten > Ansicht Werkzeuge varus valgus Tibia > dist. Tibiavorderkante medial proj. auf Ebene tibia coronar (varus valgus)	43.8 mm	54.2 mm	186.8 mm		15.2 mm links	4.8 mm anterior	60.8 mm inferior
Ansichten > Ansicht Werkzeuge varus valgus Tibia > dist. Tibiavorderkante medial (varus valgus)	43.9 mm	53.4 mm	186.8 mm		15.1 mm links	5.6 mm anterior	60.8 mm inferior
Ansichten > Ansicht Werkzeuge varus valgus Tibia > dist. Tibiavorderkante lateral proj. auf Ebene tibia coronar (varus valgus)	38.3 mm	53.1 mm	186.9 mm		20.7 mm links	5.9 mm anterior	60.9 mm inferior
Ansichten > Ansicht Werkzeuge varus valgus Tibia > dist. Tibiavorderkante lateral (varus valgus)	38.4 mm	52.9 mm	186.9 mm		20.6 mm links	6.1 mm anterior	60.9 mm inferior
Ansichten > Ansicht Werkzeuge varus valgus Tibia > Verlängerung Senkrechte auf tibia vk (varus valgus)	0.5 mm	3.1 mm	49.9 mm	50 mm	0.5 mm links	3.1 mm anterior	49.9 mm superior	50 mm
Ansichten > Ansicht Werkzeuge varus valgus Tibia > Tibiaachse	1.8 mm	2.2 mm	30.8 mm	30.9 mm	1.8 mm links	2.2 mm anterior	30.8 mm superior	30.9 mm
Ansichten > Ansicht Werkzeuge varus valgus Tibia > Senkrechte auf dist. Tibiavorderkante in Ebene tibia coronar (varus valgus)	0.2 mm	1.3 mm	21.5 mm	21.5 mm	0.2 mm rechts	1.3 mm posterior	21.5 mm inferior	21.5 mm
Ansichten > Ansicht Werkzeuge varus valgus Tibia > Senkrecht auf prox. Tibiahinterkante in Ebene tibia coronar (varus valgus)	8.3 mm	3.6 mm	31.4 mm	32.6 mm	8.3 mm links	3.6 mm anterior	31.4 mm superior	32.6 mm
Ansichten > Ansicht Werkzeuge varus valgus Tibia > prox. Tibiahinterkante proj auf Ebene tibia coronar (varus valgus)	7.6 mm	1.4 mm	2.2 mm	8 mm	7.6 mm rechts	1.4 mm posterior	2.2 mm superior	8 mm
Ansichten > Ansicht Werkzeuge varus valgus Tibia > prox. Tibiahinterkante (varus valgus)	8.1 mm	1.4 mm	2 mm	8.5 mm	8.1 mm rechts	1.4 mm anterior	2 mm superior	8.5 mm
Ansichten > Ansicht Werkzeuge varus valgus Tibia > dist. Tibiavorderkante proj. auf Ebene tibia coronar (varus valgus)	5.5 mm	1.1 mm	0.1 mm	5.6 mm	5.5 mm rechts	1.1 mm posterior	0.1 mm superior	5.6 mm
Ansichten > Ansicht Werkzeuge varus valgus Tibia > dist. Tibiavorderkante (varus valgus)	5.6 mm	0.5 mm	0.1 mm	5.6 mm	5.6 mm rechts	0.5 mm posterior	0.1 mm superior	5.6 mm
Ansichten > Ansicht Werkzeuge varus valgus Tibia > varus valgus Tibia proj.	14.1 °	2.9 °	56.7 °	14.3 °	14.1 °	2.9 °	56.7 °	14.3 °
Ansichten > Ansicht Werkzeuge varus valgus Tibia > Tibia coronar
Ansichten > Ansicht Werkzeuge varus valgus Tibia > ks tibia prox.
Ansichten > Ansicht Werkzeuge varus valgus Femur > Kondyle medial proj. auf Ebene Femur coronar	37.6 mm	46.9 mm	119.5 mm		21.4 mm links	12.1 mm anterior	6.5 mm superior
Ansichten > Ansicht Werkzeuge varus valgus Femur > Kondyle medial	38.8 mm	56.6 mm	127.9 mm		20.2 mm links	2.4 mm anterior	1.9 mm inferior
Ansichten > Ansicht Werkzeuge varus valgus Femur > Kondyle lateral proj auf Ebene Femur coronar	27.8 mm	46.7 mm	121.2 mm		31.2 mm links	12.3 mm anterior	4.8 mm superior
Ansichten > Ansicht Werkzeuge varus valgus Femur > Kondyle lateral	29 mm	56.4 mm	129.6 mm		30 mm links	2.6 mm anterior	3.6 mm inferior
Ansichten > Ansicht Werkzeuge varus valgus Femur > Femurachsenpunkt proximal	30.7 mm	73.5 mm	89.8 mm		28.3 mm links	14.5 mm posterior	36.2 mm superior
Ansichten > Ansicht Werkzeuge varus valgus Femur > Femurachsenpunkt distal	31.8 mm	56.1 mm	109.8 mm		27.2 mm links	2.9 mm anterior	16.2 mm superior
Ansichten > Ansicht Werkzeuge varus valgus Femur > Femur prox. proj. auf Ebene Femur coronar	30.7 mm	73.5 mm	89.8 mm		28.3 mm links	14.5 mm posterior	36.2 mm superior
Ansichten > Ansicht Werkzeuge varus valgus Femur > Endpunkt Verlängerung der Senkrechten auf Kondylenachse	24.6 mm	89 mm	72.9 mm		34.4 mm links	30 mm posterior	53.1 mm superior
Ansichten > Ansicht Werkzeuge varus valgus Femur > Endpunkt Senkrechte auf Kondylenachse	33.8 mm	46.8 mm	120.2 mm		25.2 mm links	12.2 mm anterior	5.8 mm superior
Ansichten > Ansicht Werkzeuge varus valgus Femur > Verlängerung der Senkrechten auf Kondylenachse	7.2 mm	32.9 mm	36.9 mm	50 mm	7.2 mm links	32.9 mm posterior	36.9 mm superior	50 mm
Ansichten > Ansicht Werkzeuge varus valgus Femur > Senkrechte auf Kondylenachse	2 mm	9.2 mm	10.4 mm	14 mm	2 mm rechts	9.2 mm anterior	10.4 mm inferior	14 mm
Ansichten > Ansicht Werkzeuge varus valgus Femur > Kondylenachse proj. auf Ebene Femur coronar	9.8 mm	0.3 mm	1.7 mm	9.9 mm	9.8 mm links	0.3 mm anterior	1.7 mm inferior	9.9 mm
Ansichten > Ansicht Werkzeuge varus valgus Femur > Kondylenachse	9.8 mm	0.3 mm	1.7 mm	9.9 mm	9.8 mm links	0.3 mm anterior	1.7 mm inferior	9.9 mm
Ansichten > Ansicht Werkzeuge varus valgus Femur > Femurachse proj. auf Ebene Femur coronar
Ansichten > Ansicht Werkzeuge varus valgus Femur > Femurachse	1.1 mm	17.5 mm	20 mm	26.6 mm	1.1 mm links	17.5 mm posterior	20 mm superior	26.6 mm
Ansichten > Ansicht Werkzeuge varus valgus Femur > varus valgus Femur proj.	8 °	0.6 °	8.8 °	6 °	8 °	0.6 °	8.8 °	6 °
Ansichten > Ansicht Werkzeuge varus valgus Femur > Femur coronar
Ansichten > Ansicht Werkzeuge varus valgus Femur > ks femur
Ansichten > Ansicht Werkzeuge Torsionswinkel Tibia > Tibiaachse proximal	39 mm	51 mm	150 mm		20 mm links	8 mm anterior	24 mm inferior
Ansichten > Ansicht Werkzeuge Torsionswinkel Tibia > Tibiaachse distal	40.7 mm	53.2 mm	180.8 mm		18.3 mm links	5.8 mm anterior	54.8 mm inferior
Ansichten > Ansicht Werkzeuge Torsionswinkel Tibia > prox. Tibiahinterkante medial proj. auf Ebene Tibia axial	39.9 mm	59.7 mm	180.4 mm		19.1 mm links	0.7 mm posterior	54.4 mm inferior
Ansichten > Ansicht Werkzeuge Torsionswinkel Tibia > prox. Tibiahinterkante medial	37.3 mm	56.5 mm	135.5 mm		21.7 mm links	2.5 mm anterior	9.5 mm inferior
Ansichten > Ansicht Werkzeuge Torsionswinkel Tibia > prox. Tibiahinterkante lateral proj. auf Ebene Tibia axial	33.9 mm	58.5 mm	180.8 mm		25.1 mm links	0.5 mm anterior	54.8 mm inferior
Ansichten > Ansicht Werkzeuge Torsionswinkel Tibia > prox. Tibiahinterkante lateral	31.3 mm	55.3 mm	135.8 mm		27.7 mm links	3.7 mm anterior	9.8 mm inferior
Ansichten > Ansicht Werkzeuge Torsionswinkel Tibia > dist. Tibiavorderkante medial proj. auf Ebene Tibia axial	45.3 mm	48.9 mm	180.8 mm		13.7 mm links	10.1 mm anterior	54.8 mm inferior
Ansichten > Ansicht Werkzeuge Torsionswinkel Tibia > dist. Tibiavorderkante medial	45.7 mm	49.4 mm	187.6 mm		13.3 mm links	9.6 mm anterior	61.6 mm inferior
Ansichten > Ansicht Werkzeuge Torsionswinkel Tibia > dist. Tibiavorderkante lateral proj. auf Ebene Tibia axial	38.2 mm	48.9 mm	181.3 mm		20.8 mm links	10.1 mm anterior	55.3 mm inferior
Ansichten > Ansicht Werkzeuge Torsionswinkel Tibia > dist. Tibiavorderkante lateral	38.6 mm	49.4 mm	188.1 mm		20.4 mm links	9.6 mm anterior	62.1 mm inferior
Ansichten > Ansicht Werkzeuge Torsionswinkel Tibia > prox. Tibiahinterkante proj. auf Ebene Tibia axial	6.1 mm	1.2 mm	0.4 mm	6.2 mm	6.1 mm rechts	1.2 mm posterior	0.4 mm superior	6.2 mm
Ansichten > Ansicht Werkzeuge Torsionswinkel Tibia > prox. Tibiahinterkante	6.1 mm	1.2 mm	0.3 mm	6.2 mm	6.1 mm rechts	1.2 mm posterior	0.3 mm superior	6.2 mm
Ansichten > Ansicht Werkzeuge Torsionswinkel Tibia > dist. Tibiavorderkante proj. auf Ebene Tibia axial	7.1 mm	0 mm	0.4 mm	7.1 mm	7.1 mm rechts	0 mm posterior	0.4 mm superior	7.1 mm
Ansichten > Ansicht Werkzeuge Torsionswinkel Tibia > dist. Tibiavorderkante	7.1 mm	0 mm	0.4 mm	7.1 mm	7.1 mm rechts	0 mm posterior	0.4 mm superior	7.1 mm
Ansichten > Ansicht Werkzeuge Torsionswinkel Tibia > Torsionswinkel proj. auf Ebene Tibia axial	0.8 °	68.1 °	11.1 °	11.1 °	0.8 °	68.1 °	11.1 °	11.1 °
Ansichten > Ansicht Werkzeuge Torsionswinkel Tibia > Tibia axial
Ansichten > Ansicht Werkzeuge Torsionswinkel Tibia > ks tibia prox.
Ansichten > Ansicht Werkzeuge Tibiotalare Torsion (TTT) > Tibiaachse proximal	39 mm	51 mm	150 mm		20 mm links	8 mm anterior	24 mm inferior
Ansichten > Ansicht Werkzeuge Tibiotalare Torsion (TTT) > Tibiaachse distal	40.7 mm	53.2 mm	180.8 mm		18.3 mm links	5.8 mm anterior	54.8 mm inferior
Ansichten > Ansicht Werkzeuge Tibiotalare Torsion (TTT) > Talus medial proj. auf Ebene Tibia axial	43.2 mm	48.6 mm	181 mm		15.8 mm links	10.4 mm anterior	55 mm inferior
Ansichten > Ansicht Werkzeuge Tibiotalare Torsion (TTT) > Talus medial	43.8 mm	49.3 mm	191.1 mm		15.2 mm links	9.7 mm anterior	65.1 mm inferior
Ansichten > Ansicht Werkzeuge Tibiotalare Torsion (TTT) > Talus lateral proj. auf Ebene Tibia axial	37.5 mm	49 mm	181.3 mm		21.5 mm links	10 mm anterior	55.3 mm inferior
Ansichten > Ansicht Werkzeuge Tibiotalare Torsion (TTT) > Talus lateral	38.2 mm	49.8 mm	192.1 mm		20.8 mm links	9.2 mm anterior	66.1 mm inferior
Ansichten > Ansicht Werkzeuge Tibiotalare Torsion (TTT) > dist. Tibiavorderkante medial proj. auf Ebene Tibia axial	45.3 mm	48.9 mm	180.8 mm		13.7 mm links	10.1 mm anterior	54.8 mm inferior
Ansichten > Ansicht Werkzeuge Tibiotalare Torsion (TTT) > dist. Tibiavorderkante medial	45.7 mm	49.4 mm	187.6 mm		13.3 mm links	9.6 mm anterior	61.6 mm inferior
Ansichten > Ansicht Werkzeuge Tibiotalare Torsion (TTT) > dist. Tibiavorderkante lateral proj. auf Ebene Tibia axial	38.2 mm	48.9 mm	181.3 mm		20.8 mm links	10.1 mm anterior	55.3 mm inferior
Ansichten > Ansicht Werkzeuge Tibiotalare Torsion (TTT) > dist. Tibiavorderkante lateral	38.6 mm	49.4 mm	188.1 mm		20.4 mm links	9.6 mm anterior	62.1 mm inferior
Ansichten > Ansicht Werkzeuge Tibiotalare Torsion (TTT) > Talusachse proj. auf Ebene Tibia axial	5.7 mm	0.5 mm	0.3 mm	5.7 mm	5.7 mm links	0.5 mm posterior	0.3 mm inferior	5.7 mm
Ansichten > Ansicht Werkzeuge Tibiotalare Torsion (TTT) > dist. Tibiavorderkante proj. auf Ebene Tibia axial	7.1 mm	0 mm	0.4 mm	7.1 mm	7.1 mm rechts	0 mm posterior	0.4 mm superior	7.1 mm
Ansichten > Ansicht Werkzeuge Tibiotalare Torsion (TTT) > Tibiotalare Torsion (TTT) proj.	179.7 °	121 °	175.3 °	175.3 °	179.7 °	121 °	175.3 °	175.3 °
Ansichten > Ansicht Werkzeuge Tibiotalare Torsion (TTT) > Tibia axial
Ansichten > Ansicht Werkzeuge Tibiotalare Torsion (TTT) > ks tibia prox.
Ansichten > Ansicht Werkzeuge FTR > prox. Tibiahinterkante medial proj. auf Ebene Tibia axial	39.9 mm	59.7 mm	180.4 mm		19.1 mm links	0.7 mm posterior	54.4 mm inferior
Ansichten > Ansicht Werkzeuge FTR > prox. Tibiahinterkante medial	37.3 mm	56.5 mm	135.5 mm		21.7 mm links	2.5 mm anterior	9.5 mm inferior
Ansichten > Ansicht Werkzeuge FTR > prox. Tibiahinterkante lateral proj. auf Ebene Tibia axial	33.9 mm	58.5 mm	180.8 mm		25.1 mm links	0.5 mm anterior	54.8 mm inferior
Ansichten > Ansicht Werkzeuge FTR > prox. Tibiahinterkante lateral	31.3 mm	55.3 mm	135.8 mm		27.7 mm links	3.7 mm anterior	9.8 mm inferior
Ansichten > Ansicht Werkzeuge FTR > Kondyle medial proj. auf Ebene Tibia axial	41.9 mm	60.4 mm	180.2 mm		17.1 mm links	1.4 mm posterior	54.2 mm inferior
Ansichten > Ansicht Werkzeuge FTR > Kondyle medial	38.8 mm	56.6 mm	127.9 mm		20.2 mm links	2.4 mm anterior	1.9 mm inferior
Ansichten > Ansicht Werkzeuge FTR > Kondyle lateral proj auf Ebene Tibia axial	32 mm	60.1 mm	180.8 mm		27 mm links	1.1 mm posterior	54.8 mm inferior
Ansichten > Ansicht Werkzeuge FTR > Kondyle lateral	29 mm	56.4 mm	129.6 mm		30 mm links	2.6 mm anterior	3.6 mm inferior
Ansichten > Ansicht Werkzeuge FTR > prox. Tibiahinterkante proj. auf Ebene Tibia axial	6.1 mm	1.2 mm	0.4 mm	6.2 mm	6.1 mm rechts	1.2 mm posterior	0.4 mm superior	6.2 mm
Ansichten > Ansicht Werkzeuge FTR > prox. Tibiahinterkante	6.1 mm	1.2 mm	0.3 mm	6.2 mm	6.1 mm rechts	1.2 mm posterior	0.3 mm superior	6.2 mm
Ansichten > Ansicht Werkzeuge FTR > Kondylenachse	9.8 mm	0.3 mm	1.7 mm	9.9 mm	9.8 mm links	0.3 mm anterior	1.7 mm inferior	9.9 mm
Ansichten > Ansicht Werkzeuge FTR > Kondyle proj. auf Ebene Tibia axial	9.9 mm	0.3 mm	0.6 mm	9.9 mm	9.9 mm links	0.3 mm anterior	0.6 mm inferior	9.9 mm
Ansichten > Ansicht Werkzeuge FTR > FTR (femorotibial Rotation) proj.	0.7 °	40.3 °	9.2 °	9.2 °	0.7 °	40.3 °	9.2 °	9.2 °
Ansichten > Ansicht Werkzeuge FTR > Tibia axial
Ansichten > Ansicht Werkzeuge FTR > ks tibia prox.
Ansichten > Ansicht Werkzeuge AT-Winkel (best. mittels Ebene) > TMP B	43.3 mm	72.7 mm	88.5 mm		15.7 mm links	13.7 mm posterior	37.5 mm superior
Ansichten > Ansicht Werkzeuge AT-Winkel (best. mittels Ebene) > tmp A	40.4 mm	73.5 mm	89.2 mm		18.6 mm links	14.5 mm posterior	36.8 mm superior
Ansichten > Ansicht Werkzeuge AT-Winkel (best. mittels Ebene) > TMP6	45.5 mm	72.3 mm	88 mm		13.5 mm links	13.3 mm posterior	38 mm superior
Ansichten > Ansicht Werkzeuge AT-Winkel (best. mittels Ebene) > TMP5	34.1 mm	98.2 mm	59.7 mm		24.9 mm links	39.2 mm posterior	66.3 mm superior
Ansichten > Ansicht Werkzeuge AT-Winkel (best. mittels Ebene) > Kondyle medial	38.8 mm	56.6 mm	127.9 mm		20.2 mm links	2.4 mm anterior	1.9 mm inferior
Ansichten > Ansicht Werkzeuge AT-Winkel (best. mittels Ebene) > Kondyle lateral	29 mm	56.4 mm	129.6 mm		30 mm links	2.6 mm anterior	3.6 mm inferior
Ansichten > Ansicht Werkzeuge AT-Winkel (best. mittels Ebene) > Femurkopfmittelpunkt	35.2 mm	80.7 mm	79.7 mm		23.8 mm links	21.7 mm posterior	46.3 mm superior
Ansichten > Ansicht Werkzeuge AT-Winkel (best. mittels Ebene) > Femurachsenpunkt proximal	30.7 mm	73.5 mm	89.8 mm		28.3 mm links	14.5 mm posterior	36.2 mm superior
Ansichten > Ansicht Werkzeuge AT-Winkel (best. mittels Ebene) > Femurachsenpunkt distal	31.8 mm	56.1 mm	109.8 mm		27.2 mm links	2.9 mm anterior	16.2 mm superior
Ansichten > Ansicht Werkzeuge AT-Winkel (best. mittels Ebene) > Femur Hals Basis manuell Pro	30.5 mm	73.9 mm	90.1 mm		28.5 mm links	14.9 mm posterior	35.9 mm superior
Ansichten > Ansicht Werkzeuge AT-Winkel (best. mittels Ebene) > Femur Hals Basis manuell	30.4 mm	75.6 mm	88.2 mm		28.6 mm links	16.6 mm posterior	37.8 mm superior
Ansichten > Ansicht Werkzeuge AT-Winkel (best. mittels Ebene) > Femur Hals Basis (ermittelt durch Proj. auf Ebene manuell)	33 mm	79.9 mm	81.6 mm		26 mm links	20.9 mm posterior	44.4 mm superior
Ansichten > Ansicht Werkzeuge AT-Winkel (best. mittels Ebene) > Femur Hals Basis (Ebene) proj. auf Ebene Femur axial	33.4 mm	73.2 mm	89.4 mm		25.6 mm links	14.2 mm posterior	36.6 mm superior
Ansichten > Ansicht Werkzeuge AT-Winkel (best. mittels Ebene) > AxPro_Kopfszentrum	35.7 mm	72.7 mm	88.9 mm		23.3 mm links	13.7 mm posterior	37.1 mm superior
Ansichten > Ansicht Werkzeuge AT-Winkel (best. mittels Ebene) > AxPro_Kondyle medial	37.2 mm	83 mm	97.7 mm		21.8 mm links	24 mm posterior	28.3 mm superior
Ansichten > Ansicht Werkzeuge AT-Winkel (best. mittels Ebene) > AxPro_Kondyle lateral	27.4 mm	83.4 mm	98.6 mm		31.6 mm links	24.4 mm posterior	27.4 mm superior
Ansichten > Ansicht Werkzeuge AT-Winkel (best. mittels Ebene) > Neue Linie 31	9.8 mm	0.4 mm	0.9 mm	9.9 mm	9.8 mm rechts	0.4 mm anterior	0.9 mm superior	9.9 mm
Ansichten > Ansicht Werkzeuge AT-Winkel (best. mittels Ebene) > Kopfzentrum - Femur Hals Basis (manuell) Linie	4.8 mm	5.1 mm	8.4 mm	11 mm	4.8 mm links	5.1 mm anterior	8.4 mm inferior	11 mm
Ansichten > Ansicht Werkzeuge AT-Winkel (best. mittels Ebene) > Kopfzentrum - Femur Hals Basis (durch Ebene) Linie	2.2 mm	0.8 mm	1.9 mm	3 mm	2.2 mm links	0.8 mm anterior	1.9 mm inferior	3 mm
Ansichten > Ansicht Werkzeuge AT-Winkel (best. mittels Ebene) > Kondyle_Femur Hals Basis Prox	9.8 mm	0.4 mm	0.9 mm	9.9 mm	9.8 mm rechts	0.4 mm anterior	0.9 mm superior	9.9 mm
Ansichten > Ansicht Werkzeuge AT-Winkel (best. mittels Ebene) > Kondyle_AxPro_Kopfzentrum	9.8 mm	0.4 mm	0.9 mm	9.9 mm	9.8 mm rechts	0.4 mm anterior	0.9 mm superior	9.9 mm
Ansichten > Ansicht Werkzeuge AT-Winkel (best. mittels Ebene) > Femurachse Kopfzentrum	1.1 mm	17.5 mm	20 mm	26.6 mm	1.1 mm links	17.5 mm posterior	20 mm superior	26.6 mm
Ansichten > Ansicht Werkzeuge AT-Winkel (best. mittels Ebene) > Femurachse	1.1 mm	17.5 mm	20 mm	26.6 mm	1.1 mm links	17.5 mm posterior	20 mm superior	26.6 mm
Ansichten > Ansicht Werkzeuge AT-Winkel (best. mittels Ebene) > AxPro_Kondyle	9.8 mm	0.4 mm	0.9 mm	9.9 mm	9.8 mm rechts	0.4 mm anterior	0.9 mm superior	9.9 mm
Ansichten > Ansicht Werkzeuge AT-Winkel (best. mittels Ebene) > Winkel Schenkelhalsachse Femurachse (mittels Ebene manuell)	127.6 °	163.4 °	108 °	128.9 °	127.6 °	163.4 °	108 °	128.9 °
Ansichten > Ansicht Werkzeuge AT-Winkel (best. mittels Ebene) > Winkel Schenkelhalsachse Femurachse (Femur Hals Basis manuell definiert)	146.8 °	171 °	134.3 °	150.3 °	146.8 °	171 °	134.3 °	150.3 °
Ansichten > Ansicht Werkzeuge AT-Winkel (best. mittels Ebene) > Antetorsionswinkel korrigiert	6.8 °	15.4 °	7.8 °	10.2 °	6.8 °	15.4 °	7.8 °	10.2 °
Ansichten > Ansicht Werkzeuge AT-Winkel (best. mittels Ebene) > Antetorsionswinkel (über Ebene manuell bestimmt) proj	11.1 °	110.1 °	12.8 °	16.7 °	11.1 °	110.1 °	12.8 °	16.7 °
Ansichten > Ansicht Werkzeuge AT-Winkel (best. mittels Ebene) > Antetorsionswinkel (Femur Hals Basis manuell) proj	8.6 °	16.6 °	9.9 °	12.8 °	8.6 °	16.6 °	9.9 °	12.8 °
Ansichten > Ansicht Werkzeuge AT-Winkel (best. mittels Ebene) > Femur axial
Ansichten > Ansicht Werkzeuge AT-Winkel (best. mittels Ebene) > Ebene manuell
Ansichten > Ansicht Werkzeuge AT-Winkel (best. mittels Ebene) > ks femur
Ansichten > Ansicht Werkzeuge AT-Winkel (best. mittels Ebene) > Kopie ks femur
Ansichten > Ansicht Werkzeuge AT-Winkel (best. mittels Ebene) > Punkte auf Kopf
Werkzeuge > Punkte > tmp zur Definition der Senkrechten auf tibia vk und hk	39.8 mm	52.1 mm	165.4 mm		19.2 mm links	6.9 mm anterior	39.4 mm inferior
Werkzeuge > Punkte > tmp proj. auf Ebene tibia coronar	39.8 mm	52.1 mm	165.4 mm		19.2 mm links	6.9 mm anterior	39.4 mm inferior
Werkzeuge > Punkte > TMP B	43.3 mm	72.7 mm	88.5 mm		15.7 mm links	13.7 mm posterior	37.5 mm superior
Werkzeuge > Punkte > tmp A	40.4 mm	73.5 mm	89.2 mm		18.6 mm links	14.5 mm posterior	36.8 mm superior
Werkzeuge > Punkte > TMP6	45.5 mm	72.3 mm	88 mm		13.5 mm links	13.3 mm posterior	38 mm superior
Werkzeuge > Punkte > TMP5	34.1 mm	98.2 mm	59.7 mm		24.9 mm links	39.2 mm posterior	66.3 mm superior
Werkzeuge > Punkte > Tibiaachse proximal	39 mm	51 mm	150 mm		20 mm links	8 mm anterior	24 mm inferior
Werkzeuge > Punkte > Tibiaachse distal	40.7 mm	53.2 mm	180.8 mm		18.3 mm links	5.8 mm anterior	54.8 mm inferior
Werkzeuge > Punkte > Talus medial proj. auf Ebene Tibia axial	43.2 mm	48.6 mm	181 mm		15.8 mm links	10.4 mm anterior	55 mm inferior
Werkzeuge > Punkte > Talus medial	43.8 mm	49.3 mm	191.1 mm		15.2 mm links	9.7 mm anterior	65.1 mm inferior
Werkzeuge > Punkte > Talus lateral proj. auf Ebene Tibia axial	37.5 mm	49 mm	181.3 mm		21.5 mm links	10 mm anterior	55.3 mm inferior
Werkzeuge > Punkte > Talus lateral	38.2 mm	49.8 mm	192.1 mm		20.8 mm links	9.2 mm anterior	66.1 mm inferior
Werkzeuge > Punkte > prox. Tibiahinterkante medial proj. auf Ebene tibia coronar (varus valgus)	38.7 mm	49.8 mm	132 mm		20.3 mm links	9.2 mm anterior	6 mm inferior
Werkzeuge > Punkte > prox. Tibiahinterkante medial proj. auf Ebene tibia coronar	38.6 mm	50.1 mm	135.9 mm		20.4 mm links	8.9 mm anterior	9.9 mm inferior
Werkzeuge > Punkte > prox. Tibiahinterkante medial proj. auf Ebene Tibia axial	39.9 mm	59.7 mm	180.4 mm		19.1 mm links	0.7 mm posterior	54.4 mm inferior
Werkzeuge > Punkte > prox. Tibiahinterkante medial (varus valgus)	38.3 mm	51.6 mm	131.9 mm		20.7 mm links	7.4 mm anterior	5.9 mm inferior
Werkzeuge > Punkte > prox. Tibiahinterkante medial	37.3 mm	56.5 mm	135.5 mm		21.7 mm links	2.5 mm anterior	9.5 mm inferior
Werkzeuge > Punkte > prox. Tibiahinterkante lateral proj. auf Ebene tibia coronar (varus valgus)	31.1 mm	48.4 mm	134.2 mm		27.9 mm links	10.6 mm anterior	8.2 mm inferior
Werkzeuge > Punkte > prox. Tibiahinterkante lateral proj. auf Ebene tibia coronar	32.6 mm	48.8 mm	136.2 mm		26.4 mm links	10.2 mm anterior	10.2 mm inferior
Werkzeuge > Punkte > prox. Tibiahinterkante lateral proj. auf Ebene Tibia axial	33.9 mm	58.5 mm	180.8 mm		25.1 mm links	0.5 mm anterior	54.8 mm inferior
Werkzeuge > Punkte > prox. Tibiahinterkante lateral (varus valgus)	30.2 mm	53 mm	133.9 mm		28.8 mm links	6 mm anterior	7.9 mm inferior
Werkzeuge > Punkte > prox. Tibiahinterkante lateral	31.3 mm	55.3 mm	135.8 mm		27.7 mm links	3.7 mm anterior	9.8 mm inferior
Werkzeuge > Punkte > Kondyle medial proj. auf Ebene Tibia axial	41.9 mm	60.4 mm	180.2 mm		17.1 mm links	1.4 mm posterior	54.2 mm inferior
Werkzeuge > Punkte > Kondyle medial proj. auf Ebene Femur coronar	37.6 mm	46.9 mm	119.5 mm		21.4 mm links	12.1 mm anterior	6.5 mm superior
Werkzeuge > Punkte > Kondyle medial	38.8 mm	56.6 mm	127.9 mm		20.2 mm links	2.4 mm anterior	1.9 mm inferior
Werkzeuge > Punkte > Kondyle lateral proj auf Ebene Tibia axial	32 mm	60.1 mm	180.8 mm		27 mm links	1.1 mm posterior	54.8 mm inferior
Werkzeuge > Punkte > Kondyle lateral proj auf Ebene Femur coronar	27.8 mm	46.7 mm	121.2 mm		31.2 mm links	12.3 mm anterior	4.8 mm superior
Werkzeuge > Punkte > Kondyle lateral	29 mm	56.4 mm	129.6 mm		30 mm links	2.6 mm anterior	3.6 mm inferior
Werkzeuge > Punkte > Femurkopfmittelpunkt	35.2 mm	80.7 mm	79.7 mm		23.8 mm links	21.7 mm posterior	46.3 mm superior
Werkzeuge > Punkte > Femurachsenpunkt proximal	30.7 mm	73.5 mm	89.8 mm		28.3 mm links	14.5 mm posterior	36.2 mm superior
Werkzeuge > Punkte > Femurachsenpunkt distal	31.8 mm	56.1 mm	109.8 mm		27.2 mm links	2.9 mm anterior	16.2 mm superior
Werkzeuge > Punkte > Femur prox. proj. auf Ebene Femur coronar	30.7 mm	73.5 mm	89.8 mm		28.3 mm links	14.5 mm posterior	36.2 mm superior
Werkzeuge > Punkte > Femur Hals Basis proj. auf Ebene Femur coronar	33.1 mm	80.1 mm	81.8 mm		25.9 mm links	21.1 mm posterior	44.2 mm superior
Werkzeuge > Punkte > Femur Hals Basis manuell Pro	30.5 mm	73.9 mm	90.1 mm		28.5 mm links	14.9 mm posterior	35.9 mm superior
Werkzeuge > Punkte > Femur Hals Basis manuell	30.4 mm	75.6 mm	88.2 mm		28.6 mm links	16.6 mm posterior	37.8 mm superior
Werkzeuge > Punkte > Femur Hals Basis (ermittelt durch Proj. auf Ebene manuell)	33 mm	79.9 mm	81.6 mm		26 mm links	20.9 mm posterior	44.4 mm superior
Werkzeuge > Punkte > Femur Hals Basis (Ebene) proj. auf Ebene Femur axial	33.4 mm	73.2 mm	89.4 mm		25.6 mm links	14.2 mm posterior	36.6 mm superior
Werkzeuge > Punkte > Endpunkt Verlängerung der Senkrechten auf Kondylenachse	24.6 mm	89 mm	72.9 mm		34.4 mm links	30 mm posterior	53.1 mm superior
Werkzeuge > Punkte > Endpunkt Senkrechte auf Kondylenachse	33.8 mm	46.8 mm	120.2 mm		25.2 mm links	12.2 mm anterior	5.8 mm superior
Werkzeuge > Punkte > Ende der Verlängerung Senkrechte auf tibia vk (varus valgus)	39.3 mm	49 mm	115.5 mm		19.7 mm links	10 mm anterior	10.5 mm superior
Werkzeuge > Punkte > Ende der Senkrechte auf tibia hk (varus valgus)	31.6 mm	48.5 mm	134 mm		27.4 mm links	10.5 mm anterior	8 mm inferior
Werkzeuge > Punkte > dist. Tibiavorderkante medial proj. auf Ebene tibia coronar (varus valgus)	43.8 mm	54.2 mm	186.8 mm		15.2 mm links	4.8 mm anterior	60.8 mm inferior
Werkzeuge > Punkte > dist. Tibiavorderkante medial proj. auf Ebene tibia coronar	44.7 mm	54.4 mm	187.3 mm		14.3 mm links	4.6 mm anterior	61.3 mm inferior
Werkzeuge > Punkte > dist. Tibiavorderkante medial proj. auf Ebene Tibia axial	45.3 mm	48.9 mm	180.8 mm		13.7 mm links	10.1 mm anterior	54.8 mm inferior
Werkzeuge > Punkte > dist. Tibiavorderkante medial (varus valgus)	43.9 mm	53.4 mm	186.8 mm		15.1 mm links	5.6 mm anterior	60.8 mm inferior
Werkzeuge > Punkte > dist. Tibiavorderkante medial	45.7 mm	49.4 mm	187.6 mm		13.3 mm links	9.6 mm anterior	61.6 mm inferior
Werkzeuge > Punkte > dist. Tibiavorderkante lateral proj. auf Ebene tibia coronar (varus valgus)	38.3 mm	53.1 mm	186.9 mm		20.7 mm links	5.9 mm anterior	60.9 mm inferior
Werkzeuge > Punkte > dist. Tibiavorderkante lateral proj. auf Ebene tibia coronar	37.8 mm	53 mm	187.8 mm		21.2 mm links	6 mm anterior	61.8 mm inferior
Werkzeuge > Punkte > dist. Tibiavorderkante lateral proj. auf Ebene Tibia axial	38.2 mm	48.9 mm	181.3 mm		20.8 mm links	10.1 mm anterior	55.3 mm inferior
Werkzeuge > Punkte > dist. Tibiavorderkante lateral (varus valgus)	38.4 mm	52.9 mm	186.9 mm		20.6 mm links	6.1 mm anterior	60.9 mm inferior
Werkzeuge > Punkte > dist. Tibiavorderkante lateral	38.6 mm	49.4 mm	188.1 mm		20.4 mm links	9.6 mm anterior	62.1 mm inferior
Werkzeuge > Punkte > AxPro_Kopfszentrum	35.7 mm	72.7 mm	88.9 mm		23.3 mm links	13.7 mm posterior	37.1 mm superior
Werkzeuge > Punkte > AxPro_Kondyle medial	37.2 mm	83 mm	97.7 mm		21.8 mm links	24 mm posterior	28.3 mm superior
Werkzeuge > Punkte > AxPro_Kondyle lateral	27.4 mm	83.4 mm	98.6 mm		31.6 mm links	24.4 mm posterior	27.4 mm superior
Werkzeuge > Linien > Verlängerung Senkrechte auf tibia vk (varus valgus)	0.5 mm	3.1 mm	49.9 mm	50 mm	0.5 mm links	3.1 mm anterior	49.9 mm superior	50 mm
Werkzeuge > Linien > Verlängerung der Senkrechten auf Kondylenachse	7.2 mm	32.9 mm	36.9 mm	50 mm	7.2 mm links	32.9 mm posterior	36.9 mm superior	50 mm
Werkzeuge > Linien > transkondyläre Achse	9.8 mm	0.3 mm	1.7 mm	9.9 mm	9.8 mm rechts	0.3 mm posterior	1.7 mm superior	9.9 mm
Werkzeuge > Linien > Tibiaachse	1.8 mm	2.2 mm	30.8 mm	30.9 mm	1.8 mm links	2.2 mm anterior	30.8 mm superior	30.9 mm
Werkzeuge > Linien > Talusachse proj. auf Ebene Tibia axial	5.7 mm	0.5 mm	0.3 mm	5.7 mm	5.7 mm links	0.5 mm posterior	0.3 mm inferior	5.7 mm
Werkzeuge > Linien > Senkrechte auf Kondylenachse	2 mm	9.2 mm	10.4 mm	14 mm	2 mm rechts	9.2 mm anterior	10.4 mm inferior	14 mm
Werkzeuge > Linien > Senkrechte auf dist. Tibiavorderkante in Ebene tibia coronar (varus valgus)	0.2 mm	1.3 mm	21.5 mm	21.5 mm	0.2 mm rechts	1.3 mm posterior	21.5 mm inferior	21.5 mm
Werkzeuge > Linien > Senkrecht auf prox. Tibiahinterkante in Ebene tibia coronar (varus valgus)	8.3 mm	3.6 mm	31.4 mm	32.6 mm	8.3 mm links	3.6 mm anterior	31.4 mm superior	32.6 mm
Werkzeuge > Linien > prox. Tibiahinterkante proj. auf Ebene Tibia axial	6.1 mm	1.2 mm	0.4 mm	6.2 mm	6.1 mm rechts	1.2 mm posterior	0.4 mm superior	6.2 mm
Werkzeuge > Linien > prox. Tibiahinterkante proj auf Ebene tibia coronar (varus valgus)	7.6 mm	1.4 mm	2.2 mm	8 mm	7.6 mm rechts	1.4 mm posterior	2.2 mm superior	8 mm
Werkzeuge > Linien > prox. Tibiahinterkante proj auf Ebene tibia coronar	6.1 mm	1.2 mm	0.3 mm	6.2 mm	6.1 mm rechts	1.2 mm posterior	0.3 mm superior	6.2 mm
Werkzeuge > Linien > prox. Tibiahinterkante (varus valgus)	8.1 mm	1.4 mm	2 mm	8.5 mm	8.1 mm rechts	1.4 mm anterior	2 mm superior	8.5 mm
Werkzeuge > Linien > prox. Tibiahinterkante	6.1 mm	1.2 mm	0.3 mm	6.2 mm	6.1 mm rechts	1.2 mm posterior	0.3 mm superior	6.2 mm
Werkzeuge > Linien > prox. femorale Längsachse	0.3 mm	2.1 mm	1.7 mm	2.7 mm	0.3 mm links	2.1 mm posterior	1.7 mm superior	2.7 mm
Werkzeuge > Linien > Neue Linie 31	9.8 mm	0.4 mm	0.9 mm	9.9 mm	9.8 mm rechts	0.4 mm anterior	0.9 mm superior	9.9 mm
Werkzeuge > Linien > Lot von Femurkopfmittelpunk	2.2 mm	0.8 mm	1.9 mm	3 mm	2.2 mm links	0.8 mm anterior	1.9 mm inferior	3 mm
Werkzeuge > Linien > Kopfzentrum - Femur Hals Basis (manuell) Linie	4.8 mm	5.1 mm	8.4 mm	11 mm	4.8 mm links	5.1 mm anterior	8.4 mm inferior	11 mm
Werkzeuge > Linien > Kopfzentrum - Femur Hals Basis (durch Ebene) Linie	2.2 mm	0.8 mm	1.9 mm	3 mm	2.2 mm links	0.8 mm anterior	1.9 mm inferior	3 mm
Werkzeuge > Linien > Kondyle_Femur Hals Basis Prox	9.8 mm	0.4 mm	0.9 mm	9.9 mm	9.8 mm rechts	0.4 mm anterior	0.9 mm superior	9.9 mm
Werkzeuge > Linien > Kondyle_AxPro_Kopfzentrum	9.8 mm	0.4 mm	0.9 mm	9.9 mm	9.8 mm rechts	0.4 mm anterior	0.9 mm superior	9.9 mm
Werkzeuge > Linien > Kondylenachse proj. auf Ebene Femur coronar	9.8 mm	0.3 mm	1.7 mm	9.9 mm	9.8 mm links	0.3 mm anterior	1.7 mm inferior	9.9 mm
Werkzeuge > Linien > Kondylenachse	9.8 mm	0.3 mm	1.7 mm	9.9 mm	9.8 mm links	0.3 mm anterior	1.7 mm inferior	9.9 mm
Werkzeuge > Linien > Kondyle proj. auf Ebene Tibia axial	9.9 mm	0.3 mm	0.6 mm	9.9 mm	9.9 mm links	0.3 mm anterior	0.6 mm inferior	9.9 mm
Werkzeuge > Linien > Femurachse proj. auf Ebene Femur coronar
Werkzeuge > Linien > Femurachse Kopfzentrum	1.1 mm	17.5 mm	20 mm	26.6 mm	1.1 mm links	17.5 mm posterior	20 mm superior	26.6 mm
Werkzeuge > Linien > Femurachse	1.1 mm	17.5 mm	20 mm	26.6 mm	1.1 mm links	17.5 mm posterior	20 mm superior	26.6 mm
Werkzeuge > Linien > dist. Tibiavorderkante proj. auf Ebene tibia coronar (varus valgus)	5.5 mm	1.1 mm	0.1 mm	5.6 mm	5.5 mm rechts	1.1 mm posterior	0.1 mm superior	5.6 mm
Werkzeuge > Linien > dist. Tibiavorderkante proj. auf Ebene tibia coronar	6.8 mm	1.4 mm	0.5 mm	7 mm	6.8 mm rechts	1.4 mm posterior	0.5 mm superior	7 mm
Werkzeuge > Linien > dist. Tibiavorderkante proj. auf Ebene Tibia axial	7.1 mm	0 mm	0.4 mm	7.1 mm	7.1 mm rechts	0 mm posterior	0.4 mm superior	7.1 mm
Werkzeuge > Linien > dist. Tibiavorderkante (varus valgus)	5.6 mm	0.5 mm	0.1 mm	5.6 mm	5.6 mm rechts	0.5 mm posterior	0.1 mm superior	5.6 mm
Werkzeuge > Linien > dist. Tibiavorderkante	7.1 mm	0 mm	0.4 mm	7.1 mm	7.1 mm rechts	0 mm posterior	0.4 mm superior	7.1 mm
Werkzeuge > Linien > AxPro_Kondyle	9.8 mm	0.4 mm	0.9 mm	9.9 mm	9.8 mm rechts	0.4 mm anterior	0.9 mm superior	9.9 mm
Werkzeuge > Winkel > Winkel Schenkelhalsachse Femurachse (mittels Ebene manuell)	127.6 °	163.4 °	108 °	128.9 °	127.6 °	163.4 °	108 °	128.9 °
Werkzeuge > Winkel > Winkel Schenkelhalsachse Femurachse (Femur Hals Basis manuell definiert)	146.8 °	171 °	134.3 °	150.3 °	146.8 °	171 °	134.3 °	150.3 °
Werkzeuge > Winkel > varus valgus Tibia proj.	14.1 °	2.9 °	56.7 °	14.3 °	14.1 °	2.9 °	56.7 °	14.3 °
Werkzeuge > Winkel > varus valgus Femur proj.	8 °	0.6 °	8.8 °	6 °	8 °	0.6 °	8.8 °	6 °
Werkzeuge > Winkel > Torsionswinkel proj. auf Ebene Tibia axial	0.8 °	68.1 °	11.1 °	11.1 °	0.8 °	68.1 °	11.1 °	11.1 °
Werkzeuge > Winkel > Tibiotalare Torsion (TTT) proj.	179.7 °	121 °	175.3 °	175.3 °	179.7 °	121 °	175.3 °	175.3 °
Werkzeuge > Winkel > FTR (femorotibial Rotation) proj.	0.7 °	40.3 °	9.2 °	9.2 °	0.7 °	40.3 °	9.2 °	9.2 °
Werkzeuge > Winkel > Antetorsionswinkel korrigiert	6.8 °	15.4 °	7.8 °	10.2 °	6.8 °	15.4 °	7.8 °	10.2 °
Werkzeuge > Winkel > Antetorsionswinkel (über Ebene manuell bestimmt) proj	11.1 °	110.1 °	12.8 °	16.7 °	11.1 °	110.1 °	12.8 °	16.7 °
Werkzeuge > Winkel > Antetorsionswinkel (Femur Hals Basis manuell) proj	8.6 °	16.6 °	9.9 °	12.8 °	8.6 °	16.6 °	9.9 °	12.8 °
Werkzeuge > Ebenen > Tibia coronar
Werkzeuge > Ebenen > Tibia axial
Werkzeuge > Ebenen > Femur coronar
Werkzeuge > Ebenen > Femur axial
Werkzeuge > Ebenen > Ebene manuell
Werkzeuge > Polylinien > Punkte auf Kopf
Werkzeuge > Koordinatensysteme > ks tibia prox.
Werkzeuge > Koordinatensysteme > ks femur
Werkzeuge > Koordinatensysteme > ks
Werkzeuge > Koordinatensysteme > Kopie ks femur
Werkzeuge > Variablen > Kopfachsen_tmp	-100
Werkzeuge > Variablen > 300	300
Werkzeuge > Variablen > 50	50
Werkzeuge > Variablen > -50	-50
