# Supplementary material for: 3D Slicer open-source software plug-in for vector-based angle calculation of canine hind limb alignment in computed tomographic images
Source: PLoS One. 2024 Mar 29;19(3):e0283823. doi: 10.1371/journal.pone.0283823 (PMC10980227; doi:10.1371/journal.pone.0283823)
Supplement: S2 Data — (ZIP) [file pone.0283823.s002.zip › 88.csv]

Werkzeuge Name	Datensatzkoordinatensystem X	Datensatzkoordinatensystem Y	Datensatzkoordinatensystem Z	Datensatzkoordinatensystem 3D	Patientenkoordinatensystem X	Patientenkoordinatensystem Y	Patientenkoordinatensystem Z	Patientenkoordinatensystem 3D	Extra Wert X	Extra Wert Y	Extra Wert Z	Extra Wert 3D	Extra Wert Beschreibung
Werkzeuge > Punkte > tmp zur Definition der Senkrechten auf tibia vk und hk	81.1 mm	55 mm	165.7 mm		22.1 mm rechts	4 mm anterior	39.7 mm inferior
Werkzeuge > Punkte > tmp proj. auf Ebene tibia coronar	81.1 mm	55 mm	165.7 mm		22.1 mm rechts	4 mm anterior	39.7 mm inferior
Werkzeuge > Punkte > TMP B	69.7 mm	68.9 mm	90.6 mm		10.7 mm rechts	9.9 mm posterior	35.4 mm superior
Werkzeuge > Punkte > tmp A	71 mm	69.8 mm	91.2 mm		12 mm rechts	10.8 mm posterior	34.8 mm superior
Werkzeuge > Punkte > TMP6	64.3 mm	67.2 mm	89.5 mm		5.3 mm rechts	8.2 mm posterior	36.5 mm superior
Werkzeuge > Punkte > TMP5	72.9 mm	89.5 mm	62.1 mm		13.9 mm rechts	30.5 mm posterior	63.9 mm superior
Werkzeuge > Punkte > Tibiaachse proximal	80.7 mm	52.2 mm	151.2 mm		21.7 mm rechts	6.8 mm anterior	25.2 mm inferior
Werkzeuge > Punkte > Tibiaachse distal	81.4 mm	57.9 mm	180.1 mm		22.4 mm rechts	1.1 mm anterior	54.1 mm inferior
Werkzeuge > Punkte > Talus medial proj. auf Ebene Tibia axial	79.2 mm	52.9 mm	181.1 mm		20.2 mm rechts	6.1 mm anterior	55.1 mm inferior
Werkzeuge > Punkte > Talus medial	79.4 mm	55.2 mm	192.5 mm		20.4 mm rechts	3.8 mm anterior	66.5 mm inferior
Werkzeuge > Punkte > Talus lateral proj. auf Ebene Tibia axial	84.6 mm	53.5 mm	180.9 mm		25.6 mm rechts	5.5 mm anterior	54.9 mm inferior
Werkzeuge > Punkte > Talus lateral	84.9 mm	55.8 mm	192.7 mm		25.9 mm rechts	3.2 mm anterior	66.7 mm inferior
Werkzeuge > Punkte > prox. Tibiahinterkante medial proj. auf Ebene tibia coronar (varus valgus)	78.2 mm	49.3 mm	135.3 mm		19.2 mm rechts	9.7 mm anterior	9.3 mm inferior
Werkzeuge > Punkte > prox. Tibiahinterkante medial proj. auf Ebene tibia coronar	79.9 mm	49.9 mm	139.3 mm		20.9 mm rechts	9.1 mm anterior	13.3 mm inferior
Werkzeuge > Punkte > prox. Tibiahinterkante medial proj. auf Ebene Tibia axial	81.5 mm	64.7 mm	178.8 mm		22.5 mm rechts	5.7 mm posterior	52.8 mm inferior
Werkzeuge > Punkte > prox. Tibiahinterkante medial (varus valgus)	78.6 mm	53.1 mm	134.5 mm		19.6 mm rechts	5.9 mm anterior	8.5 mm inferior
Werkzeuge > Punkte > prox. Tibiahinterkante medial	80.7 mm	56.7 mm	138 mm		21.7 mm rechts	2.3 mm anterior	12 mm inferior
Werkzeuge > Punkte > prox. Tibiahinterkante lateral proj. auf Ebene tibia coronar (varus valgus)	87.1 mm	48.4 mm	135.7 mm		28.1 mm rechts	10.6 mm anterior	9.7 mm inferior
Werkzeuge > Punkte > prox. Tibiahinterkante lateral proj. auf Ebene tibia coronar	85.1 mm	49.2 mm	138.7 mm		26.1 mm rechts	9.8 mm anterior	12.7 mm inferior
Werkzeuge > Punkte > prox. Tibiahinterkante lateral proj. auf Ebene Tibia axial	86.7 mm	64.1 mm	178.8 mm		27.7 mm rechts	5.1 mm posterior	52.8 mm inferior
Werkzeuge > Punkte > prox. Tibiahinterkante lateral (varus valgus)	87.5 mm	52.6 mm	134.8 mm		28.5 mm rechts	6.4 mm anterior	8.8 mm inferior
Werkzeuge > Punkte > prox. Tibiahinterkante lateral	85.8 mm	56 mm	137.3 mm		26.8 mm rechts	3 mm anterior	11.3 mm inferior
Werkzeuge > Punkte > Kondyle medial proj. auf Ebene Tibia axial	79.1 mm	66.3 mm	178.5 mm		20.1 mm rechts	7.3 mm posterior	52.5 mm inferior
Werkzeuge > Punkte > Kondyle medial proj. auf Ebene Femur coronar	78.9 mm	46.3 mm	121.8 mm		19.9 mm rechts	12.7 mm anterior	4.2 mm superior
Werkzeuge > Punkte > Kondyle medial	78.1 mm	56.8 mm	130.1 mm		19.1 mm rechts	2.2 mm anterior	4.1 mm inferior
Werkzeuge > Punkte > Kondyle lateral proj auf Ebene Tibia axial	89.5 mm	66 mm	178.4 mm		30.5 mm rechts	7 mm posterior	52.4 mm inferior
Werkzeuge > Punkte > Kondyle lateral proj auf Ebene Femur coronar	89.3 mm	46.2 mm	122.9 mm		30.3 mm rechts	12.8 mm anterior	3.1 mm superior
Werkzeuge > Punkte > Kondyle lateral	88.5 mm	56.7 mm	131.2 mm		29.5 mm rechts	2.3 mm anterior	5.2 mm inferior
Werkzeuge > Punkte > Femurkopfmittelpunkt	74 mm	75.8 mm	79.5 mm		15 mm rechts	16.8 mm posterior	46.5 mm superior
Werkzeuge > Punkte > Femurachsenpunkt proximal	81.2 mm	70.7 mm	91.2 mm		22.2 mm rechts	11.7 mm posterior	34.8 mm superior
Werkzeuge > Punkte > Femurachsenpunkt distal	82.3 mm	57 mm	108.6 mm		23.3 mm rechts	2 mm anterior	17.4 mm superior
Werkzeuge > Punkte > Femur prox. proj. auf Ebene Femur coronar	81.2 mm	70.7 mm	91.2 mm		22.2 mm rechts	11.7 mm posterior	34.8 mm superior
Werkzeuge > Punkte > Femur Hals Basis proj. auf Ebene Femur coronar	79.6 mm	75.5 mm	85 mm		20.6 mm rechts	16.5 mm posterior	41 mm superior
Werkzeuge > Punkte > Femur Hals Basis manuell Pro	81.3 mm	70.6 mm	91.1 mm		22.3 mm rechts	11.6 mm posterior	34.9 mm superior
Werkzeuge > Punkte > Femur Hals Basis manuell	81.2 mm	71.7 mm	89.7 mm		22.2 mm rechts	12.7 mm posterior	36.3 mm superior
Werkzeuge > Punkte > Femur Hals Basis (ermittelt durch Proj. auf Ebene manuell)	79.6 mm	74.6 mm	84.3 mm		20.6 mm rechts	15.6 mm posterior	41.7 mm superior
Werkzeuge > Punkte > Femur Hals Basis (Ebene) proj. auf Ebene Femur axial	80 mm	69.7 mm	90.5 mm		21 mm rechts	10.7 mm posterior	35.5 mm superior
Werkzeuge > Punkte > Endpunkt Verlängerung der Senkrechten auf Kondylenachse	86.4 mm	88.1 mm	69.7 mm		27.4 mm rechts	29.1 mm posterior	56.3 mm superior
Werkzeuge > Punkte > Endpunkt Senkrechte auf Kondylenachse	80.9 mm	46.2 mm	122 mm		21.9 mm rechts	12.8 mm anterior	4 mm superior
Werkzeuge > Punkte > Ende der Verlängerung Senkrechte auf tibia vk (varus valgus)	81.3 mm	45.2 mm	116.6 mm		22.3 mm rechts	13.8 mm anterior	9.4 mm superior
Werkzeuge > Punkte > Ende der Senkrechte auf tibia hk (varus valgus)	81.8 mm	48.9 mm	135.4 mm		22.8 mm rechts	10.1 mm anterior	9.4 mm inferior
Werkzeuge > Punkte > dist. Tibiavorderkante medial proj. auf Ebene tibia coronar (varus valgus)	79.2 mm	59.8 mm	188.8 mm		20.2 mm rechts	0.8 mm posterior	62.8 mm inferior
Werkzeuge > Punkte > dist. Tibiavorderkante medial proj. auf Ebene tibia coronar	77.7 mm	59.9 mm	188.2 mm		18.7 mm rechts	0.9 mm posterior	62.2 mm inferior
Werkzeuge > Punkte > dist. Tibiavorderkante medial proj. auf Ebene Tibia axial	76.9 mm	52.8 mm	181.2 mm		17.9 mm rechts	6.2 mm anterior	55.2 mm inferior
Werkzeuge > Punkte > dist. Tibiavorderkante medial (varus valgus)	78.8 mm	56 mm	189.6 mm		19.8 mm rechts	3 mm anterior	63.6 mm inferior
Werkzeuge > Punkte > dist. Tibiavorderkante medial	77.1 mm	54.4 mm	189.3 mm		18.1 mm rechts	4.6 mm anterior	63.3 mm inferior
Werkzeuge > Punkte > dist. Tibiavorderkante lateral proj. auf Ebene tibia coronar (varus valgus)	84.5 mm	59.3 mm	189 mm		25.5 mm rechts	0.3 mm posterior	63 mm inferior
Werkzeuge > Punkte > dist. Tibiavorderkante lateral proj. auf Ebene tibia coronar	84.7 mm	59.1 mm	188.2 mm		25.7 mm rechts	0.1 mm posterior	62.2 mm inferior
Werkzeuge > Punkte > dist. Tibiavorderkante lateral proj. auf Ebene Tibia axial	84 mm	53.4 mm	180.9 mm		25 mm rechts	5.6 mm anterior	54.9 mm inferior
Werkzeuge > Punkte > dist. Tibiavorderkante lateral (varus valgus)	84.1 mm	56.2 mm	189.6 mm		25.1 mm rechts	2.8 mm anterior	63.6 mm inferior
Werkzeuge > Punkte > dist. Tibiavorderkante lateral	84.2 mm	55 mm	189.1 mm		25.2 mm rechts	4 mm anterior	63.1 mm inferior
Werkzeuge > Punkte > AxPro_Kopfszentrum	74.6 mm	68 mm	89.5 mm		15.6 mm rechts	9 mm posterior	36.5 mm superior
Werkzeuge > Punkte > AxPro_Kondyle medial	76.2 mm	80.9 mm	99.5 mm		17.2 mm rechts	21.9 mm posterior	26.5 mm superior
Werkzeuge > Punkte > AxPro_Kondyle lateral	86.5 mm	81.6 mm	99.5 mm		27.5 mm rechts	22.6 mm posterior	26.5 mm superior
Werkzeuge > Linien > Verlängerung Senkrechte auf tibia vk (varus valgus)	0.3 mm	9.8 mm	49 mm	50 mm	0.3 mm rechts	9.8 mm anterior	49 mm superior	50 mm
Werkzeuge > Linien > Verlängerung der Senkrechten auf Kondylenachse	4.2 mm	31.1 mm	38.9 mm	50 mm	4.2 mm rechts	31.1 mm posterior	38.9 mm superior	50 mm
Werkzeuge > Linien > transkondyläre Achse	10.4 mm	0.1 mm	1.1 mm	10.4 mm	10.4 mm links	0.1 mm posterior	1.1 mm superior	10.4 mm
Werkzeuge > Linien > Tibiaachse	0.6 mm	5.7 mm	28.9 mm	29.5 mm	0.6 mm links	5.7 mm anterior	28.9 mm superior	29.5 mm
Werkzeuge > Linien > Talusachse proj. auf Ebene Tibia axial	5.4 mm	0.5 mm	0.2 mm	5.5 mm	5.4 mm rechts	0.5 mm posterior	0.2 mm superior	5.5 mm
Werkzeuge > Linien > Senkrechte auf Kondylenachse	1.4 mm	10.7 mm	13.4 mm	17.2 mm	1.4 mm links	10.7 mm anterior	13.4 mm inferior	17.2 mm
Werkzeuge > Linien > Senkrechte auf dist. Tibiavorderkante in Ebene tibia coronar (varus valgus)	0.1 mm	4.6 mm	23.2 mm	23.7 mm	0.1 mm links	4.6 mm posterior	23.2 mm inferior	23.7 mm
Werkzeuge > Linien > Senkrecht auf prox. Tibiahinterkante in Ebene tibia coronar (varus valgus)	0.8 mm	6.1 mm	30.2 mm	30.8 mm	0.8 mm rechts	6.1 mm anterior	30.2 mm superior	30.8 mm
Werkzeuge > Linien > prox. Tibiahinterkante proj. auf Ebene Tibia axial	5.2 mm	0.6 mm	0 mm	5.2 mm	5.2 mm links	0.6 mm posterior	0 mm superior	5.2 mm
Werkzeuge > Linien > prox. Tibiahinterkante proj auf Ebene tibia coronar (varus valgus)	8.9 mm	0.9 mm	0.4 mm	8.9 mm	8.9 mm links	0.9 mm posterior	0.4 mm superior	8.9 mm
Werkzeuge > Linien > prox. Tibiahinterkante proj auf Ebene tibia coronar	5.1 mm	0.7 mm	0.7 mm	5.2 mm	5.1 mm links	0.7 mm posterior	0.7 mm inferior	5.2 mm
Werkzeuge > Linien > prox. Tibiahinterkante (varus valgus)	8.9 mm	0.5 mm	0.3 mm	8.9 mm	8.9 mm links	0.5 mm posterior	0.3 mm superior	8.9 mm
Werkzeuge > Linien > prox. Tibiahinterkante	5.1 mm	0.7 mm	0.7 mm	5.2 mm	5.1 mm links	0.7 mm posterior	0.7 mm inferior	5.2 mm
Werkzeuge > Linien > prox. femorale Längsachse	0.1 mm	1.1 mm	1.5 mm	1.8 mm	0.1 mm rechts	1.1 mm posterior	1.5 mm superior	1.8 mm
Werkzeuge > Linien > Neue Linie 31	10.3 mm	0.8 mm	0 mm	10.3 mm	10.3 mm links	0.8 mm anterior	0 mm inferior	10.3 mm
Werkzeuge > Linien > Lot von Femurkopfmittelpunk	5.7 mm	1.2 mm	4.8 mm	7.5 mm	5.7 mm rechts	1.2 mm anterior	4.8 mm inferior	7.5 mm
Werkzeuge > Linien > Kopfzentrum - Femur Hals Basis (manuell) Linie	7.3 mm	4.1 mm	10.2 mm	13.2 mm	7.3 mm rechts	4.1 mm anterior	10.2 mm inferior	13.2 mm
Werkzeuge > Linien > Kopfzentrum - Femur Hals Basis (durch Ebene) Linie	5.7 mm	1.2 mm	4.8 mm	7.5 mm	5.7 mm rechts	1.2 mm anterior	4.8 mm inferior	7.5 mm
Werkzeuge > Linien > Kondyle_Femur Hals Basis Prox	10.3 mm	0.8 mm	0 mm	10.3 mm	10.3 mm links	0.8 mm anterior	0 mm inferior	10.3 mm
Werkzeuge > Linien > Kondyle_AxPro_Kopfzentrum	10.3 mm	0.8 mm	0 mm	10.3 mm	10.3 mm links	0.8 mm anterior	0 mm inferior	10.3 mm
Werkzeuge > Linien > Kondylenachse proj. auf Ebene Femur coronar	10.4 mm	0.1 mm	1.1 mm	10.4 mm	10.4 mm rechts	0.1 mm anterior	1.1 mm inferior	10.4 mm
Werkzeuge > Linien > Kondylenachse	10.4 mm	0.1 mm	1.1 mm	10.4 mm	10.4 mm rechts	0.1 mm anterior	1.1 mm inferior	10.4 mm
Werkzeuge > Linien > Kondyle proj. auf Ebene Tibia axial	10.4 mm	0.3 mm	0.2 mm	10.4 mm	10.4 mm rechts	0.3 mm anterior	0.2 mm superior	10.4 mm
Werkzeuge > Linien > Femurachse proj. auf Ebene Femur coronar
Werkzeuge > Linien > Femurachse Kopfzentrum	1.1 mm	13.7 mm	17.4 mm	22.2 mm	1.1 mm links	13.7 mm posterior	17.4 mm superior	22.2 mm
Werkzeuge > Linien > Femurachse	1.1 mm	13.7 mm	17.4 mm	22.2 mm	1.1 mm links	13.7 mm posterior	17.4 mm superior	22.2 mm
Werkzeuge > Linien > dist. Tibiavorderkante proj. auf Ebene tibia coronar (varus valgus)	5.2 mm	0.6 mm	0.1 mm	5.3 mm	5.2 mm links	0.6 mm posterior	0.1 mm superior	5.3 mm
Werkzeuge > Linien > dist. Tibiavorderkante proj. auf Ebene tibia coronar	7 mm	0.8 mm	0.1 mm	7 mm	7 mm links	0.8 mm posterior	0.1 mm superior	7 mm
Werkzeuge > Linien > dist. Tibiavorderkante proj. auf Ebene Tibia axial	7.1 mm	0.5 mm	0.3 mm	7.1 mm	7.1 mm links	0.5 mm anterior	0.3 mm inferior	7.1 mm
Werkzeuge > Linien > dist. Tibiavorderkante (varus valgus)	5.3 mm	0.1 mm	0 mm	5.3 mm	5.3 mm links	0.1 mm anterior	0 mm	5.3 mm
Werkzeuge > Linien > dist. Tibiavorderkante	7.1 mm	0.5 mm	0.2 mm	7.1 mm	7.1 mm links	0.5 mm anterior	0.2 mm inferior	7.1 mm
Werkzeuge > Linien > AxPro_Kondyle	10.3 mm	0.8 mm	0 mm	10.3 mm	10.3 mm links	0.8 mm anterior	0 mm inferior	10.3 mm
Werkzeuge > Winkel > Winkel Schenkelhalsachse Femurachse (mittels Ebene manuell)	134.9 °	153.9 °	104.5 °	129.5 °	134.9 °	153.9 °	104.5 °	129.5 °
Werkzeuge > Winkel > Winkel Schenkelhalsachse Femurachse (Femur Hals Basis manuell definiert)	148.1 °	163.4 °	123.4 °	145.6 °	148.1 °	163.4 °	123.4 °	145.6 °
Werkzeuge > Winkel > varus valgus Tibia proj.	1.1 °	0.1 °	5.6 °	1.1 °	1.1 °	0.1 °	5.6 °	1.1 °
Werkzeuge > Winkel > varus valgus Femur proj.	9.7 °	0.4 °	12.2 °	7.6 °	9.7 °	0.4 °	12.2 °	7.6 °
Werkzeuge > Winkel > Torsionswinkel proj. auf Ebene Tibia axial	2.1 °	154.8 °	10.6 °	10.8 °	2.1 °	154.8 °	10.6 °	10.8 °
Werkzeuge > Winkel > Tibiotalare Torsion (TTT) proj.	179.7 °	176.5 °	178.5 °	178.5 °	179.7 °	176.5 °	178.5 °	178.5 °
Werkzeuge > Winkel > FTR (femorotibial Rotation) proj.	0.9 °	27.1 °	4.6 °	4.7 °	0.9 °	27.1 °	4.6 °	4.7 °
Werkzeuge > Winkel > Antetorsionswinkel korrigiert	11 °	33.2 °	13.5 °	17 °	11 °	33.2 °	13.5 °	17 °
Werkzeuge > Winkel > Antetorsionswinkel (über Ebene manuell bestimmt) proj	15 °	131.1 °	18.6 °	23.5 °	15 °	131.1 °	18.6 °	23.5 °
Werkzeuge > Winkel > Antetorsionswinkel (Femur Hals Basis manuell) proj	14 °	34.6 °	17.1 °	21.4 °	14 °	34.6 °	17.1 °	21.4 °
Werkzeuge > Ebenen > Tibia coronar
Werkzeuge > Ebenen > Tibia axial
Werkzeuge > Ebenen > Femur coronar
Werkzeuge > Ebenen > Femur axial
Werkzeuge > Ebenen > Ebene manuell
Werkzeuge > Polylinien > Punkte auf Kopf
Werkzeuge > Koordinatensysteme > ks tibia prox.
Werkzeuge > Koordinatensysteme > ks femur
Werkzeuge > Koordinatensysteme > ks
Werkzeuge > Koordinatensysteme > Kopie ks femur
Werkzeuge > Variablen > Kopfachsen_tmp	-100
Werkzeuge > Variablen > 300	300
Werkzeuge > Variablen > 50	50
Werkzeuge > Variablen > -50	-50
