# Supplementary material for: 3D Slicer open-source software plug-in for vector-based angle calculation of canine hind limb alignment in computed tomographic images
Source: PLoS One. 2024 Mar 29;19(3):e0283823. doi: 10.1371/journal.pone.0283823 (PMC10980227; doi:10.1371/journal.pone.0283823)
Supplement: S2 Data — (ZIP) [file pone.0283823.s002.zip › 89.csv]

Werkzeuge Name	Datensatzkoordinatensystem X	Datensatzkoordinatensystem Y	Datensatzkoordinatensystem Z	Datensatzkoordinatensystem 3D	Patientenkoordinatensystem X	Patientenkoordinatensystem Y	Patientenkoordinatensystem Z	Patientenkoordinatensystem 3D	Extra Wert X	Extra Wert Y	Extra Wert Z	Extra Wert 3D	Extra Wert Beschreibung
Ansichten > Ergebnisse varus valgus Tibia > varus valgus Tibia proj.	12.3 °	3.5 °	79.8 °	12.7 °	12.3 °	3.5 °	79.8 °	12.7 °
Ansichten > Ergebnisse varus valgus Femur > varus valgus Femur proj.	5.8 °	0.3 °	3.8 °	3.3 °	5.8 °	0.3 °	3.8 °	3.3 °
Ansichten > Ergebnisse Torsionswinkel Tibia > Torsionswinkel proj. auf Ebene Tibia axial	1.7 °	165 °	17.9 °	18 °	1.7 °	165 °	17.9 °	18 °
Ansichten > Ergebnisse FTR (femorotibiale Rotation) proj. > FTR (femorotibial Rotation) proj.	0.5 °	0.7 °	4.6 °	4.6 °	0.5 °	0.7 °	4.6 °	4.6 °
Ansichten > Ergebnisse AT-Winkel proj. > Winkel Schenkelhalsachse Femurachse (mittels Ebene manuell)	114.5 °	151.5 °	105.2 °	119.2 °	114.5 °	151.5 °	105.2 °	119.2 °
Ansichten > Ergebnisse AT-Winkel proj. > Winkel Schenkelhalsachse Femurachse (Femur Hals Basis manuell definiert)	130.3 °	161.5 °	130.5 °	139.4 °	130.3 °	161.5 °	130.5 °	139.4 °
Ansichten > Ergebnisse AT-Winkel proj. > Antetorsionswinkel (über Ebene manuell bestimmt) proj	37.6 °	144.2 °	22.9 °	43 °	37.6 °	144.2 °	22.9 °	43 °
Ansichten > Ergebnisse AT-Winkel proj. > Antetorsionswinkel (Femur Hals Basis manuell) proj	24.6 °	108.6 °	15.8 °	28.9 °	24.6 °	108.6 °	15.8 °	28.9 °
Ansichten > Ergebnis Tibiotalare Torsion (TTT) > Tibiotalare Torsion (TTT) proj.	179.7 °	38.7 °	176.9 °	176.9 °	179.7 °	38.7 °	176.9 °	176.9 °
Ansichten > Eingaben varus valgus Tibia > Tibiaachse proximal	85.5 mm	102.2 mm	124.2 mm		16.5 mm links	33.2 mm anterior	5.4 mm superior
Ansichten > Eingaben varus valgus Tibia > Tibiaachse distal	85.8 mm	98.5 mm	163.3 mm		16.8 mm links	29.5 mm anterior	33.7 mm inferior
Ansichten > Eingaben varus valgus Tibia > prox. Tibiahinterkante medial (varus valgus)	85.9 mm	99.6 mm	103 mm		16.9 mm links	30.6 mm anterior	26.6 mm superior
Ansichten > Eingaben varus valgus Tibia > prox. Tibiahinterkante medial	88.1 mm	96 mm	106.6 mm		19.1 mm links	27 mm anterior	23 mm superior
Ansichten > Eingaben varus valgus Tibia > prox. Tibiahinterkante lateral (varus valgus)	95.7 mm	100.8 mm	104.9 mm		26.7 mm links	31.8 mm anterior	24.7 mm superior
Ansichten > Eingaben varus valgus Tibia > prox. Tibiahinterkante lateral	95.6 mm	97.9 mm	108.8 mm		26.6 mm links	28.9 mm anterior	20.8 mm superior
Ansichten > Eingaben varus valgus Tibia > dist. Tibiavorderkante medial (varus valgus)	83.5 mm	98.8 mm	169.5 mm		14.5 mm links	29.8 mm anterior	39.9 mm inferior
Ansichten > Eingaben varus valgus Tibia > dist. Tibiavorderkante medial	81.5 mm	102.8 mm	169.8 mm		12.5 mm links	33.8 mm anterior	40.2 mm inferior
Ansichten > Eingaben varus valgus Tibia > dist. Tibiavorderkante lateral (varus valgus)	89.3 mm	98.8 mm	169.2 mm		20.3 mm links	29.8 mm anterior	39.6 mm inferior
Ansichten > Eingaben varus valgus Tibia > dist. Tibiavorderkante lateral	89.9 mm	102.4 mm	170.5 mm		20.9 mm links	33.4 mm anterior	40.9 mm inferior
Ansichten > Eingaben varus valgus Femur > Kondyle medial	86.4 mm	93.8 mm	98.4 mm		17.4 mm links	24.8 mm anterior	31.2 mm superior
Ansichten > Eingaben varus valgus Femur > Kondyle lateral	97.7 mm	96.1 mm	98.7 mm		28.7 mm links	27.1 mm anterior	30.9 mm superior
Ansichten > Eingaben varus valgus Femur > Femurachsenpunkt proximal	95.5 mm	68.2 mm	66 mm		26.5 mm links	0.8 mm posterior	63.6 mm superior
Ansichten > Eingaben varus valgus Femur > Femurachsenpunkt distal	91.9 mm	93.5 mm	81.4 mm		22.9 mm links	24.5 mm anterior	48.2 mm superior
Ansichten > Eingaben Tibiotalare Torsion (TTT) > Tibiaachse proximal	85.5 mm	102.2 mm	124.2 mm		16.5 mm links	33.2 mm anterior	5.4 mm superior
Ansichten > Eingaben Tibiotalare Torsion (TTT) > Tibiaachse distal	85.8 mm	98.5 mm	163.3 mm		16.8 mm links	29.5 mm anterior	33.7 mm inferior
Ansichten > Eingaben Tibiotalare Torsion (TTT) > Talus medial	83.3 mm	102.2 mm	174.2 mm		14.3 mm links	33.2 mm anterior	44.6 mm inferior
Ansichten > Eingaben Tibiotalare Torsion (TTT) > Talus lateral	89.4 mm	102.3 mm	174.8 mm		20.4 mm links	33.3 mm anterior	45.2 mm inferior
Ansichten > Eingaben Tibiotalare Torsion (TTT) > dist. Tibiavorderkante medial	81.5 mm	102.8 mm	169.8 mm		12.5 mm links	33.8 mm anterior	40.2 mm inferior
Ansichten > Eingaben Tibiotalare Torsion (TTT) > dist. Tibiavorderkante lateral	89.9 mm	102.4 mm	170.5 mm		20.9 mm links	33.4 mm anterior	40.9 mm inferior
Ansichten > Eingaben Tibia Torsionswinkel > Tibiaachse proximal	85.5 mm	102.2 mm	124.2 mm		16.5 mm links	33.2 mm anterior	5.4 mm superior
Ansichten > Eingaben Tibia Torsionswinkel > Tibiaachse distal	85.8 mm	98.5 mm	163.3 mm		16.8 mm links	29.5 mm anterior	33.7 mm inferior
Ansichten > Eingaben Tibia Torsionswinkel > prox. Tibiahinterkante medial	88.1 mm	96 mm	106.6 mm		19.1 mm links	27 mm anterior	23 mm superior
Ansichten > Eingaben Tibia Torsionswinkel > prox. Tibiahinterkante lateral	95.6 mm	97.9 mm	108.8 mm		26.6 mm links	28.9 mm anterior	20.8 mm superior
Ansichten > Eingaben Tibia Torsionswinkel > dist. Tibiavorderkante medial	81.5 mm	102.8 mm	169.8 mm		12.5 mm links	33.8 mm anterior	40.2 mm inferior
Ansichten > Eingaben Tibia Torsionswinkel > dist. Tibiavorderkante lateral	89.9 mm	102.4 mm	170.5 mm		20.9 mm links	33.4 mm anterior	40.9 mm inferior
Ansichten > Eingaben FTR (femorotibiale Rotation) proj. > Tibiaachse proximal	85.5 mm	102.2 mm	124.2 mm		16.5 mm links	33.2 mm anterior	5.4 mm superior
Ansichten > Eingaben FTR (femorotibiale Rotation) proj. > Tibiaachse distal	85.8 mm	98.5 mm	163.3 mm		16.8 mm links	29.5 mm anterior	33.7 mm inferior
Ansichten > Eingaben FTR (femorotibiale Rotation) proj. > prox. Tibiahinterkante medial	88.1 mm	96 mm	106.6 mm		19.1 mm links	27 mm anterior	23 mm superior
Ansichten > Eingaben FTR (femorotibiale Rotation) proj. > prox. Tibiahinterkante lateral	95.6 mm	97.9 mm	108.8 mm		26.6 mm links	28.9 mm anterior	20.8 mm superior
Ansichten > Eingaben FTR (femorotibiale Rotation) proj. > Kondyle medial	86.4 mm	93.8 mm	98.4 mm		17.4 mm links	24.8 mm anterior	31.2 mm superior
Ansichten > Eingaben FTR (femorotibiale Rotation) proj. > Kondyle lateral	97.7 mm	96.1 mm	98.7 mm		28.7 mm links	27.1 mm anterior	30.9 mm superior
Ansichten > Eingaben AT Winkel proj. > Kondyle medial	86.4 mm	93.8 mm	98.4 mm		17.4 mm links	24.8 mm anterior	31.2 mm superior
Ansichten > Eingaben AT Winkel proj. > Kondyle lateral	97.7 mm	96.1 mm	98.7 mm		28.7 mm links	27.1 mm anterior	30.9 mm superior
Ansichten > Eingaben AT Winkel proj. > Femurkopfmittelpunkt	90.6 mm	52.9 mm	52.4 mm		21.6 mm links	16.1 mm posterior	77.2 mm superior
Ansichten > Eingaben AT Winkel proj. > Femurachsenpunkt proximal	95.5 mm	68.2 mm	66 mm		26.5 mm links	0.8 mm posterior	63.6 mm superior
Ansichten > Eingaben AT Winkel proj. > Femurachsenpunkt distal	91.9 mm	93.5 mm	81.4 mm		22.9 mm links	24.5 mm anterior	48.2 mm superior
Ansichten > Eingaben AT Winkel proj. > Femur Hals Basis manuell	96.8 mm	60.1 mm	60.6 mm		27.8 mm links	8.9 mm posterior	69 mm superior
Ansichten > Eingaben AT Winkel proj. > Femur Hals Basis (ermittelt durch Proj. auf Ebene manuell)	93.3 mm	54.2 mm	54.2 mm		24.3 mm links	14.8 mm posterior	75.4 mm superior
Ansichten > Eingaben AT Winkel proj. > Lot von Femurkopfmittelpunk	2.7 mm	1.3 mm	1.9 mm	3.5 mm	2.7 mm links	1.3 mm anterior	1.9 mm inferior	3.5 mm
Ansichten > Eingaben AT Winkel proj. > Ebene manuell
Ansichten > Eingaben AT Winkel proj. > Punkte auf Kopf
Ansichten > Ansicht Werkzeuge varus valgus Tibia > tmp zur Definition der Senkrechten auf tibia vk und hk	85.7 mm	100.4 mm	143.7 mm		16.7 mm links	31.4 mm anterior	14.1 mm inferior
Ansichten > Ansicht Werkzeuge varus valgus Tibia > tmp proj. auf Ebene tibia coronar	85.7 mm	100.4 mm	143.7 mm		16.7 mm links	31.4 mm anterior	14.1 mm inferior
Ansichten > Ansicht Werkzeuge varus valgus Tibia > Tibiaachse proximal	85.5 mm	102.2 mm	124.2 mm		16.5 mm links	33.2 mm anterior	5.4 mm superior
Ansichten > Ansicht Werkzeuge varus valgus Tibia > Tibiaachse distal	85.8 mm	98.5 mm	163.3 mm		16.8 mm links	29.5 mm anterior	33.7 mm inferior
Ansichten > Ansicht Werkzeuge varus valgus Tibia > prox. Tibiahinterkante medial proj. auf Ebene tibia coronar (varus valgus)	84.6 mm	104 mm	103.5 mm		15.6 mm links	35 mm anterior	26.1 mm superior
Ansichten > Ansicht Werkzeuge varus valgus Tibia > prox. Tibiahinterkante medial (varus valgus)	85.9 mm	99.6 mm	103 mm		16.9 mm links	30.6 mm anterior	26.6 mm superior
Ansichten > Ansicht Werkzeuge varus valgus Tibia > prox. Tibiahinterkante lateral proj. auf Ebene tibia coronar (varus valgus)	94.1 mm	106.5 mm	105.4 mm		25.1 mm links	37.5 mm anterior	24.2 mm superior
Ansichten > Ansicht Werkzeuge varus valgus Tibia > prox. Tibiahinterkante lateral (varus valgus)	95.7 mm	100.8 mm	104.9 mm		26.7 mm links	31.8 mm anterior	24.7 mm superior
Ansichten > Ansicht Werkzeuge varus valgus Tibia > Ende der Verlängerung Senkrechte auf tibia vk (varus valgus)	83.2 mm	104.5 mm	94 mm		14.2 mm links	35.5 mm anterior	35.6 mm superior
Ansichten > Ansicht Werkzeuge varus valgus Tibia > Ende der Senkrechte auf tibia hk (varus valgus)	92.2 mm	106 mm	105 mm		23.2 mm links	37 mm anterior	24.6 mm superior
Ansichten > Ansicht Werkzeuge varus valgus Tibia > dist. Tibiavorderkante medial proj. auf Ebene tibia coronar (varus valgus)	83.9 mm	97.4 mm	169.4 mm		14.9 mm links	28.4 mm anterior	39.8 mm inferior
Ansichten > Ansicht Werkzeuge varus valgus Tibia > dist. Tibiavorderkante medial (varus valgus)	83.5 mm	98.8 mm	169.5 mm		14.5 mm links	29.8 mm anterior	39.9 mm inferior
Ansichten > Ansicht Werkzeuge varus valgus Tibia > dist. Tibiavorderkante lateral proj. auf Ebene tibia coronar (varus valgus)	89.3 mm	98.9 mm	169.2 mm		20.3 mm links	29.9 mm anterior	39.6 mm inferior
Ansichten > Ansicht Werkzeuge varus valgus Tibia > dist. Tibiavorderkante lateral (varus valgus)	89.3 mm	98.8 mm	169.2 mm		20.3 mm links	29.8 mm anterior	39.6 mm inferior
Ansichten > Ansicht Werkzeuge varus valgus Tibia > Verlängerung Senkrechte auf tibia vk (varus valgus)	2.4 mm	4.1 mm	49.8 mm	50 mm	2.4 mm rechts	4.1 mm anterior	49.8 mm superior	50 mm
Ansichten > Ansicht Werkzeuge varus valgus Tibia > Tibiaachse	0.3 mm	3.7 mm	39.1 mm	39.3 mm	0.3 mm rechts	3.7 mm anterior	39.1 mm superior	39.3 mm
Ansichten > Ansicht Werkzeuge varus valgus Tibia > Senkrechte auf dist. Tibiavorderkante in Ebene tibia coronar (varus valgus)	1.2 mm	2.1 mm	25.5 mm	25.6 mm	1.2 mm links	2.1 mm posterior	25.5 mm inferior	25.6 mm
Ansichten > Ansicht Werkzeuge varus valgus Tibia > Senkrecht auf prox. Tibiahinterkante in Ebene tibia coronar (varus valgus)	6.5 mm	5.6 mm	38.7 mm	39.7 mm	6.5 mm links	5.6 mm anterior	38.7 mm superior	39.7 mm
Ansichten > Ansicht Werkzeuge varus valgus Tibia > prox. Tibiahinterkante proj auf Ebene tibia coronar (varus valgus)	9.5 mm	2.5 mm	2 mm	10 mm	9.5 mm rechts	2.5 mm posterior	2 mm superior	10 mm
Ansichten > Ansicht Werkzeuge varus valgus Tibia > prox. Tibiahinterkante (varus valgus)	9.8 mm	1.2 mm	1.8 mm	10.1 mm	9.8 mm rechts	1.2 mm posterior	1.8 mm superior	10.1 mm
Ansichten > Ansicht Werkzeuge varus valgus Tibia > dist. Tibiavorderkante proj. auf Ebene tibia coronar (varus valgus)	5.4 mm	1.6 mm	0.1 mm	5.6 mm	5.4 mm rechts	1.6 mm posterior	0.1 mm inferior	5.6 mm
Ansichten > Ansicht Werkzeuge varus valgus Tibia > dist. Tibiavorderkante (varus valgus)	5.9 mm	0 mm	0.3 mm	5.9 mm	5.9 mm rechts	0 mm	0.3 mm inferior	5.9 mm
Ansichten > Ansicht Werkzeuge varus valgus Tibia > varus valgus Tibia proj.	12.3 °	3.5 °	79.8 °	12.7 °	12.3 °	3.5 °	79.8 °	12.7 °
Ansichten > Ansicht Werkzeuge varus valgus Tibia > Tibia coronar
Ansichten > Ansicht Werkzeuge varus valgus Tibia > ks tibia prox.
Ansichten > Ansicht Werkzeuge varus valgus Femur > Kondyle medial proj. auf Ebene Femur coronar	85.2 mm	100.9 mm	86.4 mm		16.2 mm links	31.9 mm anterior	43.2 mm superior
Ansichten > Ansicht Werkzeuge varus valgus Femur > Kondyle medial	86.4 mm	93.8 mm	98.4 mm		17.4 mm links	24.8 mm anterior	31.2 mm superior
Ansichten > Ansicht Werkzeuge varus valgus Femur > Kondyle lateral proj auf Ebene Femur coronar	96.6 mm	103.2 mm	86.7 mm		27.6 mm links	34.2 mm anterior	42.9 mm superior
Ansichten > Ansicht Werkzeuge varus valgus Femur > Kondyle lateral	97.7 mm	96.1 mm	98.7 mm		28.7 mm links	27.1 mm anterior	30.9 mm superior
Ansichten > Ansicht Werkzeuge varus valgus Femur > Femurachsenpunkt proximal	95.5 mm	68.2 mm	66 mm		26.5 mm links	0.8 mm posterior	63.6 mm superior
Ansichten > Ansicht Werkzeuge varus valgus Femur > Femurachsenpunkt distal	91.9 mm	93.5 mm	81.4 mm		22.9 mm links	24.5 mm anterior	48.2 mm superior
Ansichten > Ansicht Werkzeuge varus valgus Femur > Femur prox. proj. auf Ebene Femur coronar	95.5 mm	68.2 mm	66 mm		26.5 mm links	0.8 mm posterior	63.6 mm superior
Ansichten > Ansicht Werkzeuge varus valgus Femur > Endpunkt Verlängerung der Senkrechten auf Kondylenachse	100.8 mm	51.6 mm	55.6 mm		31.8 mm links	17.4 mm posterior	74 mm superior
Ansichten > Ansicht Werkzeuge varus valgus Femur > Endpunkt Senkrechte auf Kondylenachse	90.1 mm	101.9 mm	86.6 mm		21.1 mm links	32.9 mm anterior	43 mm superior
Ansichten > Ansicht Werkzeuge varus valgus Femur > Verlängerung der Senkrechten auf Kondylenachse	8.9 mm	41.9 mm	25.8 mm	50 mm	8.9 mm links	41.9 mm posterior	25.8 mm superior	50 mm
Ansichten > Ansicht Werkzeuge varus valgus Femur > Senkrechte auf Kondylenachse	1.8 mm	8.4 mm	5.2 mm	10 mm	1.8 mm rechts	8.4 mm anterior	5.2 mm inferior	10 mm
Ansichten > Ansicht Werkzeuge varus valgus Femur > Kondylenachse proj. auf Ebene Femur coronar	11.4 mm	2.3 mm	0.3 mm	11.6 mm	11.4 mm links	2.3 mm anterior	0.3 mm inferior	11.6 mm
Ansichten > Ansicht Werkzeuge varus valgus Femur > Kondylenachse	11.4 mm	2.3 mm	0.3 mm	11.6 mm	11.4 mm links	2.3 mm anterior	0.3 mm inferior	11.6 mm
Ansichten > Ansicht Werkzeuge varus valgus Femur > Femurachse proj. auf Ebene Femur coronar
Ansichten > Ansicht Werkzeuge varus valgus Femur > Femurachse	3.7 mm	25.3 mm	15.4 mm	29.9 mm	3.7 mm links	25.3 mm posterior	15.4 mm superior	29.9 mm
Ansichten > Ansicht Werkzeuge varus valgus Femur > varus valgus Femur proj.	5.8 °	0.3 °	3.8 °	3.3 °	5.8 °	0.3 °	3.8 °	3.3 °
Ansichten > Ansicht Werkzeuge varus valgus Femur > Femur coronar
Ansichten > Ansicht Werkzeuge varus valgus Femur > ks femur
Ansichten > Ansicht Werkzeuge Torsionswinkel Tibia > Tibiaachse proximal	85.5 mm	102.2 mm	124.2 mm		16.5 mm links	33.2 mm anterior	5.4 mm superior
Ansichten > Ansicht Werkzeuge Torsionswinkel Tibia > Tibiaachse distal	85.8 mm	98.5 mm	163.3 mm		16.8 mm links	29.5 mm anterior	33.7 mm inferior
Ansichten > Ansicht Werkzeuge Torsionswinkel Tibia > prox. Tibiahinterkante medial proj. auf Ebene Tibia axial	88.6 mm	90.7 mm	162.5 mm		19.6 mm links	21.7 mm anterior	32.9 mm inferior
Ansichten > Ansicht Werkzeuge Torsionswinkel Tibia > prox. Tibiahinterkante medial	88.1 mm	96 mm	106.6 mm		19.1 mm links	27 mm anterior	23 mm superior
Ansichten > Ansicht Werkzeuge Torsionswinkel Tibia > prox. Tibiahinterkante lateral proj. auf Ebene Tibia axial	96.1 mm	92.8 mm	162.7 mm		27.1 mm links	23.8 mm anterior	33.1 mm inferior
Ansichten > Ansicht Werkzeuge Torsionswinkel Tibia > prox. Tibiahinterkante lateral	95.6 mm	97.9 mm	108.8 mm		26.6 mm links	28.9 mm anterior	20.8 mm superior
Ansichten > Ansicht Werkzeuge Torsionswinkel Tibia > dist. Tibiavorderkante medial proj. auf Ebene Tibia axial	81.5 mm	103.4 mm	163.8 mm		12.5 mm links	34.4 mm anterior	34.2 mm inferior
Ansichten > Ansicht Werkzeuge Torsionswinkel Tibia > dist. Tibiavorderkante medial	81.5 mm	102.8 mm	169.8 mm		12.5 mm links	33.8 mm anterior	40.2 mm inferior
Ansichten > Ansicht Werkzeuge Torsionswinkel Tibia > dist. Tibiavorderkante lateral proj. auf Ebene Tibia axial	89.9 mm	103.1 mm	163.7 mm		20.9 mm links	34.1 mm anterior	34.1 mm inferior
Ansichten > Ansicht Werkzeuge Torsionswinkel Tibia > dist. Tibiavorderkante lateral	89.9 mm	102.4 mm	170.5 mm		20.9 mm links	33.4 mm anterior	40.9 mm inferior
Ansichten > Ansicht Werkzeuge Torsionswinkel Tibia > prox. Tibiahinterkante proj. auf Ebene Tibia axial	7.5 mm	2.1 mm	0.1 mm	7.8 mm	7.5 mm rechts	2.1 mm posterior	0.1 mm superior	7.8 mm
Ansichten > Ansicht Werkzeuge Torsionswinkel Tibia > prox. Tibiahinterkante	7.5 mm	1.9 mm	2.1 mm	8.1 mm	7.5 mm rechts	1.9 mm posterior	2.1 mm superior	8.1 mm
Ansichten > Ansicht Werkzeuge Torsionswinkel Tibia > dist. Tibiavorderkante proj. auf Ebene Tibia axial	8.4 mm	0.3 mm	0.1 mm	8.4 mm	8.4 mm rechts	0.3 mm anterior	0.1 mm inferior	8.4 mm
Ansichten > Ansicht Werkzeuge Torsionswinkel Tibia > dist. Tibiavorderkante	8.4 mm	0.4 mm	0.7 mm	8.4 mm	8.4 mm rechts	0.4 mm anterior	0.7 mm superior	8.4 mm
Ansichten > Ansicht Werkzeuge Torsionswinkel Tibia > Torsionswinkel proj. auf Ebene Tibia axial	1.7 °	165 °	17.9 °	18 °	1.7 °	165 °	17.9 °	18 °
Ansichten > Ansicht Werkzeuge Torsionswinkel Tibia > Tibia axial
Ansichten > Ansicht Werkzeuge Torsionswinkel Tibia > ks tibia prox.
Ansichten > Ansicht Werkzeuge Tibiotalare Torsion (TTT) > Tibiaachse proximal	85.5 mm	102.2 mm	124.2 mm		16.5 mm links	33.2 mm anterior	5.4 mm superior
Ansichten > Ansicht Werkzeuge Tibiotalare Torsion (TTT) > Tibiaachse distal	85.8 mm	98.5 mm	163.3 mm		16.8 mm links	29.5 mm anterior	33.7 mm inferior
Ansichten > Ansicht Werkzeuge Tibiotalare Torsion (TTT) > Talus medial proj. auf Ebene Tibia axial	83.2 mm	103.2 mm	163.8 mm		14.2 mm links	34.2 mm anterior	34.2 mm inferior
Ansichten > Ansicht Werkzeuge Tibiotalare Torsion (TTT) > Talus medial	83.3 mm	102.2 mm	174.2 mm		14.3 mm links	33.2 mm anterior	44.6 mm inferior
Ansichten > Ansicht Werkzeuge Tibiotalare Torsion (TTT) > Talus lateral proj. auf Ebene Tibia axial	89.3 mm	103.3 mm	163.7 mm		20.3 mm links	34.3 mm anterior	34.1 mm inferior
Ansichten > Ansicht Werkzeuge Tibiotalare Torsion (TTT) > Talus lateral	89.4 mm	102.3 mm	174.8 mm		20.4 mm links	33.3 mm anterior	45.2 mm inferior
Ansichten > Ansicht Werkzeuge Tibiotalare Torsion (TTT) > dist. Tibiavorderkante medial proj. auf Ebene Tibia axial	81.5 mm	103.4 mm	163.8 mm		12.5 mm links	34.4 mm anterior	34.2 mm inferior
Ansichten > Ansicht Werkzeuge Tibiotalare Torsion (TTT) > dist. Tibiavorderkante medial	81.5 mm	102.8 mm	169.8 mm		12.5 mm links	33.8 mm anterior	40.2 mm inferior
Ansichten > Ansicht Werkzeuge Tibiotalare Torsion (TTT) > dist. Tibiavorderkante lateral proj. auf Ebene Tibia axial	89.9 mm	103.1 mm	163.7 mm		20.9 mm links	34.1 mm anterior	34.1 mm inferior
Ansichten > Ansicht Werkzeuge Tibiotalare Torsion (TTT) > dist. Tibiavorderkante lateral	89.9 mm	102.4 mm	170.5 mm		20.9 mm links	33.4 mm anterior	40.9 mm inferior
Ansichten > Ansicht Werkzeuge Tibiotalare Torsion (TTT) > Talusachse proj. auf Ebene Tibia axial	6.1 mm	0.1 mm	0 mm	6.1 mm	6.1 mm links	0.1 mm anterior	0 mm superior	6.1 mm
Ansichten > Ansicht Werkzeuge Tibiotalare Torsion (TTT) > dist. Tibiavorderkante proj. auf Ebene Tibia axial	8.4 mm	0.3 mm	0.1 mm	8.4 mm	8.4 mm rechts	0.3 mm anterior	0.1 mm inferior	8.4 mm
Ansichten > Ansicht Werkzeuge Tibiotalare Torsion (TTT) > Tibiotalare Torsion (TTT) proj.	179.7 °	38.7 °	176.9 °	176.9 °	179.7 °	38.7 °	176.9 °	176.9 °
Ansichten > Ansicht Werkzeuge Tibiotalare Torsion (TTT) > Tibia axial
Ansichten > Ansicht Werkzeuge Tibiotalare Torsion (TTT) > ks tibia prox.
Ansichten > Ansicht Werkzeuge FTR > prox. Tibiahinterkante medial proj. auf Ebene Tibia axial	88.6 mm	90.7 mm	162.5 mm		19.6 mm links	21.7 mm anterior	32.9 mm inferior
Ansichten > Ansicht Werkzeuge FTR > prox. Tibiahinterkante medial	88.1 mm	96 mm	106.6 mm		19.1 mm links	27 mm anterior	23 mm superior
Ansichten > Ansicht Werkzeuge FTR > prox. Tibiahinterkante lateral proj. auf Ebene Tibia axial	96.1 mm	92.8 mm	162.7 mm		27.1 mm links	23.8 mm anterior	33.1 mm inferior
Ansichten > Ansicht Werkzeuge FTR > prox. Tibiahinterkante lateral	95.6 mm	97.9 mm	108.8 mm		26.6 mm links	28.9 mm anterior	20.8 mm superior
Ansichten > Ansicht Werkzeuge FTR > Kondyle medial proj. auf Ebene Tibia axial	86.9 mm	87.8 mm	162.3 mm		17.9 mm links	18.8 mm anterior	32.7 mm inferior
Ansichten > Ansicht Werkzeuge FTR > Kondyle medial	86.4 mm	93.8 mm	98.4 mm		17.4 mm links	24.8 mm anterior	31.2 mm superior
Ansichten > Ansicht Werkzeuge FTR > Kondyle lateral proj auf Ebene Tibia axial	98.3 mm	90.1 mm	162.4 mm		29.3 mm links	21.1 mm anterior	32.8 mm inferior
Ansichten > Ansicht Werkzeuge FTR > Kondyle lateral	97.7 mm	96.1 mm	98.7 mm		28.7 mm links	27.1 mm anterior	30.9 mm superior
Ansichten > Ansicht Werkzeuge FTR > prox. Tibiahinterkante proj. auf Ebene Tibia axial	7.5 mm	2.1 mm	0.1 mm	7.8 mm	7.5 mm rechts	2.1 mm posterior	0.1 mm superior	7.8 mm
Ansichten > Ansicht Werkzeuge FTR > prox. Tibiahinterkante	7.5 mm	1.9 mm	2.1 mm	8.1 mm	7.5 mm rechts	1.9 mm posterior	2.1 mm superior	8.1 mm
Ansichten > Ansicht Werkzeuge FTR > Kondylenachse	11.4 mm	2.3 mm	0.3 mm	11.6 mm	11.4 mm links	2.3 mm anterior	0.3 mm inferior	11.6 mm
Ansichten > Ansicht Werkzeuge FTR > Kondyle proj. auf Ebene Tibia axial	11.4 mm	2.3 mm	0.1 mm	11.6 mm	11.4 mm links	2.3 mm anterior	0.1 mm inferior	11.6 mm
Ansichten > Ansicht Werkzeuge FTR > FTR (femorotibial Rotation) proj.	0.5 °	0.7 °	4.6 °	4.6 °	0.5 °	0.7 °	4.6 °	4.6 °
Ansichten > Ansicht Werkzeuge FTR > Tibia axial
Ansichten > Ansicht Werkzeuge FTR > ks tibia prox.
Ansichten > Ansicht Werkzeuge AT-Winkel (best. mittels Ebene) > TMP B	79.7 mm	67.5 mm	63.4 mm		10.7 mm links	1.5 mm posterior	66.2 mm superior
Ansichten > Ansicht Werkzeuge AT-Winkel (best. mittels Ebene) > tmp A	84.2 mm	66.7 mm	65.8 mm		15.2 mm links	2.3 mm posterior	63.8 mm superior
Ansichten > Ansicht Werkzeuge AT-Winkel (best. mittels Ebene) > TMP6	76.8 mm	67.7 mm	62.4 mm		7.8 mm links	1.3 mm posterior	67.2 mm superior
Ansichten > Ansicht Werkzeuge AT-Winkel (best. mittels Ebene) > TMP5	94.2 mm	27.6 mm	37 mm		25.2 mm links	41.4 mm posterior	92.6 mm superior
Ansichten > Ansicht Werkzeuge AT-Winkel (best. mittels Ebene) > Kondyle medial	86.4 mm	93.8 mm	98.4 mm		17.4 mm links	24.8 mm anterior	31.2 mm superior
Ansichten > Ansicht Werkzeuge AT-Winkel (best. mittels Ebene) > Kondyle lateral	97.7 mm	96.1 mm	98.7 mm		28.7 mm links	27.1 mm anterior	30.9 mm superior
Ansichten > Ansicht Werkzeuge AT-Winkel (best. mittels Ebene) > Femurkopfmittelpunkt	90.6 mm	52.9 mm	52.4 mm		21.6 mm links	16.1 mm posterior	77.2 mm superior
Ansichten > Ansicht Werkzeuge AT-Winkel (best. mittels Ebene) > Femurachsenpunkt proximal	95.5 mm	68.2 mm	66 mm		26.5 mm links	0.8 mm posterior	63.6 mm superior
Ansichten > Ansicht Werkzeuge AT-Winkel (best. mittels Ebene) > Femurachsenpunkt distal	91.9 mm	93.5 mm	81.4 mm		22.9 mm links	24.5 mm anterior	48.2 mm superior
Ansichten > Ansicht Werkzeuge AT-Winkel (best. mittels Ebene) > Femur Hals Basis manuell Pro	95.6 mm	68.4 mm	65.7 mm		26.6 mm links	0.6 mm posterior	63.9 mm superior
Ansichten > Ansicht Werkzeuge AT-Winkel (best. mittels Ebene) > Femur Hals Basis manuell	96.8 mm	60.1 mm	60.6 mm		27.8 mm links	8.9 mm posterior	69 mm superior
Ansichten > Ansicht Werkzeuge AT-Winkel (best. mittels Ebene) > Femur Hals Basis (ermittelt durch Proj. auf Ebene manuell)	93.3 mm	54.2 mm	54.2 mm		24.3 mm links	14.8 mm posterior	75.4 mm superior
Ansichten > Ansicht Werkzeuge AT-Winkel (best. mittels Ebene) > Femur Hals Basis (Ebene) proj. auf Ebene Femur axial	91.2 mm	69.2 mm	63.3 mm		22.2 mm links	0.2 mm anterior	66.3 mm superior
Ansichten > Ansicht Werkzeuge AT-Winkel (best. mittels Ebene) > AxPro_Kopfszentrum	88.2 mm	69.4 mm	62.3 mm		19.2 mm links	0.4 mm anterior	67.3 mm superior
Ansichten > Ansicht Werkzeuge AT-Winkel (best. mittels Ebene) > AxPro_Kondyle medial	91.2 mm	60.3 mm	78 mm		22.2 mm links	8.7 mm posterior	51.6 mm superior
Ansichten > Ansicht Werkzeuge AT-Winkel (best. mittels Ebene) > AxPro_Kondyle lateral	102.7 mm	62 mm	77.9 mm		33.7 mm links	7 mm posterior	51.7 mm superior
Ansichten > Ansicht Werkzeuge AT-Winkel (best. mittels Ebene) > Neue Linie 31	11.5 mm	1.7 mm	0.1 mm	11.6 mm	11.5 mm rechts	1.7 mm posterior	0.1 mm inferior	11.6 mm
Ansichten > Ansicht Werkzeuge AT-Winkel (best. mittels Ebene) > Kopfzentrum - Femur Hals Basis (manuell) Linie	6.3 mm	7.2 mm	8.3 mm	12.6 mm	6.3 mm links	7.2 mm anterior	8.3 mm inferior	12.6 mm
Ansichten > Ansicht Werkzeuge AT-Winkel (best. mittels Ebene) > Kopfzentrum - Femur Hals Basis (durch Ebene) Linie	2.7 mm	1.3 mm	1.9 mm	3.5 mm	2.7 mm links	1.3 mm anterior	1.9 mm inferior	3.5 mm
Ansichten > Ansicht Werkzeuge AT-Winkel (best. mittels Ebene) > Kondyle_Femur Hals Basis Prox	11.5 mm	1.7 mm	0.1 mm	11.6 mm	11.5 mm rechts	1.7 mm posterior	0.1 mm inferior	11.6 mm
Ansichten > Ansicht Werkzeuge AT-Winkel (best. mittels Ebene) > Kondyle_AxPro_Kopfzentrum	11.5 mm	1.7 mm	0.1 mm	11.6 mm	11.5 mm rechts	1.7 mm posterior	0.1 mm inferior	11.6 mm
Ansichten > Ansicht Werkzeuge AT-Winkel (best. mittels Ebene) > Femurachse Kopfzentrum	3.7 mm	25.3 mm	15.4 mm	29.9 mm	3.7 mm links	25.3 mm posterior	15.4 mm superior	29.9 mm
Ansichten > Ansicht Werkzeuge AT-Winkel (best. mittels Ebene) > Femurachse	3.7 mm	25.3 mm	15.4 mm	29.9 mm	3.7 mm links	25.3 mm posterior	15.4 mm superior	29.9 mm
Ansichten > Ansicht Werkzeuge AT-Winkel (best. mittels Ebene) > AxPro_Kondyle	11.5 mm	1.7 mm	0.1 mm	11.6 mm	11.5 mm rechts	1.7 mm posterior	0.1 mm inferior	11.6 mm
Ansichten > Ansicht Werkzeuge AT-Winkel (best. mittels Ebene) > Winkel Schenkelhalsachse Femurachse (mittels Ebene manuell)	114.5 °	151.5 °	105.2 °	119.2 °	114.5 °	151.5 °	105.2 °	119.2 °
Ansichten > Ansicht Werkzeuge AT-Winkel (best. mittels Ebene) > Winkel Schenkelhalsachse Femurachse (Femur Hals Basis manuell definiert)	130.3 °	161.5 °	130.5 °	139.4 °	130.3 °	161.5 °	130.5 °	139.4 °
Ansichten > Ansicht Werkzeuge AT-Winkel (best. mittels Ebene) > Antetorsionswinkel korrigiert	18.7 °	102.2 °	11.7 °	21.9 °	18.7 °	102.2 °	11.7 °	21.9 °
Ansichten > Ansicht Werkzeuge AT-Winkel (best. mittels Ebene) > Antetorsionswinkel (über Ebene manuell bestimmt) proj	37.6 °	144.2 °	22.9 °	43 °	37.6 °	144.2 °	22.9 °	43 °
Ansichten > Ansicht Werkzeuge AT-Winkel (best. mittels Ebene) > Antetorsionswinkel (Femur Hals Basis manuell) proj	24.6 °	108.6 °	15.8 °	28.9 °	24.6 °	108.6 °	15.8 °	28.9 °
Ansichten > Ansicht Werkzeuge AT-Winkel (best. mittels Ebene) > Femur axial
Ansichten > Ansicht Werkzeuge AT-Winkel (best. mittels Ebene) > Ebene manuell
Ansichten > Ansicht Werkzeuge AT-Winkel (best. mittels Ebene) > ks femur
Ansichten > Ansicht Werkzeuge AT-Winkel (best. mittels Ebene) > Kopie ks femur
Ansichten > Ansicht Werkzeuge AT-Winkel (best. mittels Ebene) > Punkte auf Kopf
Werkzeuge > Punkte > tmp zur Definition der Senkrechten auf tibia vk und hk	85.7 mm	100.4 mm	143.7 mm		16.7 mm links	31.4 mm anterior	14.1 mm inferior
Werkzeuge > Punkte > tmp proj. auf Ebene tibia coronar	85.7 mm	100.4 mm	143.7 mm		16.7 mm links	31.4 mm anterior	14.1 mm inferior
Werkzeuge > Punkte > TMP B	79.7 mm	67.5 mm	63.4 mm		10.7 mm links	1.5 mm posterior	66.2 mm superior
Werkzeuge > Punkte > tmp A	84.2 mm	66.7 mm	65.8 mm		15.2 mm links	2.3 mm posterior	63.8 mm superior
Werkzeuge > Punkte > TMP6	76.8 mm	67.7 mm	62.4 mm		7.8 mm links	1.3 mm posterior	67.2 mm superior
Werkzeuge > Punkte > TMP5	94.2 mm	27.6 mm	37 mm		25.2 mm links	41.4 mm posterior	92.6 mm superior
Werkzeuge > Punkte > Tibiaachse proximal	85.5 mm	102.2 mm	124.2 mm		16.5 mm links	33.2 mm anterior	5.4 mm superior
Werkzeuge > Punkte > Tibiaachse distal	85.8 mm	98.5 mm	163.3 mm		16.8 mm links	29.5 mm anterior	33.7 mm inferior
Werkzeuge > Punkte > Talus medial proj. auf Ebene Tibia axial	83.2 mm	103.2 mm	163.8 mm		14.2 mm links	34.2 mm anterior	34.2 mm inferior
Werkzeuge > Punkte > Talus medial	83.3 mm	102.2 mm	174.2 mm		14.3 mm links	33.2 mm anterior	44.6 mm inferior
Werkzeuge > Punkte > Talus lateral proj. auf Ebene Tibia axial	89.3 mm	103.3 mm	163.7 mm		20.3 mm links	34.3 mm anterior	34.1 mm inferior
Werkzeuge > Punkte > Talus lateral	89.4 mm	102.3 mm	174.8 mm		20.4 mm links	33.3 mm anterior	45.2 mm inferior
Werkzeuge > Punkte > prox. Tibiahinterkante medial proj. auf Ebene tibia coronar (varus valgus)	84.6 mm	104 mm	103.5 mm		15.6 mm links	35 mm anterior	26.1 mm superior
Werkzeuge > Punkte > prox. Tibiahinterkante medial proj. auf Ebene tibia coronar	85.8 mm	103.9 mm	107.4 mm		16.8 mm links	34.9 mm anterior	22.2 mm superior
Werkzeuge > Punkte > prox. Tibiahinterkante medial proj. auf Ebene Tibia axial	88.6 mm	90.7 mm	162.5 mm		19.6 mm links	21.7 mm anterior	32.9 mm inferior
Werkzeuge > Punkte > prox. Tibiahinterkante medial (varus valgus)	85.9 mm	99.6 mm	103 mm		16.9 mm links	30.6 mm anterior	26.6 mm superior
Werkzeuge > Punkte > prox. Tibiahinterkante medial	88.1 mm	96 mm	106.6 mm		19.1 mm links	27 mm anterior	23 mm superior
Werkzeuge > Punkte > prox. Tibiahinterkante lateral proj. auf Ebene tibia coronar (varus valgus)	94.1 mm	106.5 mm	105.4 mm		25.1 mm links	37.5 mm anterior	24.2 mm superior
Werkzeuge > Punkte > prox. Tibiahinterkante lateral proj. auf Ebene tibia coronar	93.3 mm	105.9 mm	109.5 mm		24.3 mm links	36.9 mm anterior	20.1 mm superior
Werkzeuge > Punkte > prox. Tibiahinterkante lateral proj. auf Ebene Tibia axial	96.1 mm	92.8 mm	162.7 mm		27.1 mm links	23.8 mm anterior	33.1 mm inferior
Werkzeuge > Punkte > prox. Tibiahinterkante lateral (varus valgus)	95.7 mm	100.8 mm	104.9 mm		26.7 mm links	31.8 mm anterior	24.7 mm superior
Werkzeuge > Punkte > prox. Tibiahinterkante lateral	95.6 mm	97.9 mm	108.8 mm		26.6 mm links	28.9 mm anterior	20.8 mm superior
Werkzeuge > Punkte > Kondyle medial proj. auf Ebene Tibia axial	86.9 mm	87.8 mm	162.3 mm		17.9 mm links	18.8 mm anterior	32.7 mm inferior
Werkzeuge > Punkte > Kondyle medial proj. auf Ebene Femur coronar	85.2 mm	100.9 mm	86.4 mm		16.2 mm links	31.9 mm anterior	43.2 mm superior
Werkzeuge > Punkte > Kondyle medial	86.4 mm	93.8 mm	98.4 mm		17.4 mm links	24.8 mm anterior	31.2 mm superior
Werkzeuge > Punkte > Kondyle lateral proj auf Ebene Tibia axial	98.3 mm	90.1 mm	162.4 mm		29.3 mm links	21.1 mm anterior	32.8 mm inferior
Werkzeuge > Punkte > Kondyle lateral proj auf Ebene Femur coronar	96.6 mm	103.2 mm	86.7 mm		27.6 mm links	34.2 mm anterior	42.9 mm superior
Werkzeuge > Punkte > Kondyle lateral	97.7 mm	96.1 mm	98.7 mm		28.7 mm links	27.1 mm anterior	30.9 mm superior
Werkzeuge > Punkte > Femurkopfmittelpunkt	90.6 mm	52.9 mm	52.4 mm		21.6 mm links	16.1 mm posterior	77.2 mm superior
Werkzeuge > Punkte > Femurachsenpunkt proximal	95.5 mm	68.2 mm	66 mm		26.5 mm links	0.8 mm posterior	63.6 mm superior
Werkzeuge > Punkte > Femurachsenpunkt distal	91.9 mm	93.5 mm	81.4 mm		22.9 mm links	24.5 mm anterior	48.2 mm superior
Werkzeuge > Punkte > Femur prox. proj. auf Ebene Femur coronar	95.5 mm	68.2 mm	66 mm		26.5 mm links	0.8 mm posterior	63.6 mm superior
Werkzeuge > Punkte > Femur Hals Basis proj. auf Ebene Femur coronar	93.6 mm	52.6 mm	56.9 mm		24.6 mm links	16.4 mm posterior	72.7 mm superior
Werkzeuge > Punkte > Femur Hals Basis manuell Pro	95.6 mm	68.4 mm	65.7 mm		26.6 mm links	0.6 mm posterior	63.9 mm superior
Werkzeuge > Punkte > Femur Hals Basis manuell	96.8 mm	60.1 mm	60.6 mm		27.8 mm links	8.9 mm posterior	69 mm superior
Werkzeuge > Punkte > Femur Hals Basis (ermittelt durch Proj. auf Ebene manuell)	93.3 mm	54.2 mm	54.2 mm		24.3 mm links	14.8 mm posterior	75.4 mm superior
Werkzeuge > Punkte > Femur Hals Basis (Ebene) proj. auf Ebene Femur axial	91.2 mm	69.2 mm	63.3 mm		22.2 mm links	0.2 mm anterior	66.3 mm superior
Werkzeuge > Punkte > Endpunkt Verlängerung der Senkrechten auf Kondylenachse	100.8 mm	51.6 mm	55.6 mm		31.8 mm links	17.4 mm posterior	74 mm superior
Werkzeuge > Punkte > Endpunkt Senkrechte auf Kondylenachse	90.1 mm	101.9 mm	86.6 mm		21.1 mm links	32.9 mm anterior	43 mm superior
Werkzeuge > Punkte > Ende der Verlängerung Senkrechte auf tibia vk (varus valgus)	83.2 mm	104.5 mm	94 mm		14.2 mm links	35.5 mm anterior	35.6 mm superior
Werkzeuge > Punkte > Ende der Senkrechte auf tibia hk (varus valgus)	92.2 mm	106 mm	105 mm		23.2 mm links	37 mm anterior	24.6 mm superior
Werkzeuge > Punkte > dist. Tibiavorderkante medial proj. auf Ebene tibia coronar (varus valgus)	83.9 mm	97.4 mm	169.4 mm		14.9 mm links	28.4 mm anterior	39.8 mm inferior
Werkzeuge > Punkte > dist. Tibiavorderkante medial proj. auf Ebene tibia coronar	83.1 mm	97.2 mm	169.3 mm		14.1 mm links	28.2 mm anterior	39.7 mm inferior
Werkzeuge > Punkte > dist. Tibiavorderkante medial proj. auf Ebene Tibia axial	81.5 mm	103.4 mm	163.8 mm		12.5 mm links	34.4 mm anterior	34.2 mm inferior
Werkzeuge > Punkte > dist. Tibiavorderkante medial (varus valgus)	83.5 mm	98.8 mm	169.5 mm		14.5 mm links	29.8 mm anterior	39.9 mm inferior
Werkzeuge > Punkte > dist. Tibiavorderkante medial	81.5 mm	102.8 mm	169.8 mm		12.5 mm links	33.8 mm anterior	40.2 mm inferior
Werkzeuge > Punkte > dist. Tibiavorderkante lateral proj. auf Ebene tibia coronar (varus valgus)	89.3 mm	98.9 mm	169.2 mm		20.3 mm links	29.9 mm anterior	39.6 mm inferior
Werkzeuge > Punkte > dist. Tibiavorderkante lateral proj. auf Ebene tibia coronar	90.8 mm	99.3 mm	170.2 mm		21.8 mm links	30.3 mm anterior	40.6 mm inferior
Werkzeuge > Punkte > dist. Tibiavorderkante lateral proj. auf Ebene Tibia axial	89.9 mm	103.1 mm	163.7 mm		20.9 mm links	34.1 mm anterior	34.1 mm inferior
Werkzeuge > Punkte > dist. Tibiavorderkante lateral (varus valgus)	89.3 mm	98.8 mm	169.2 mm		20.3 mm links	29.8 mm anterior	39.6 mm inferior
Werkzeuge > Punkte > dist. Tibiavorderkante lateral	89.9 mm	102.4 mm	170.5 mm		20.9 mm links	33.4 mm anterior	40.9 mm inferior
Werkzeuge > Punkte > AxPro_Kopfszentrum	88.2 mm	69.4 mm	62.3 mm		19.2 mm links	0.4 mm anterior	67.3 mm superior
Werkzeuge > Punkte > AxPro_Kondyle medial	91.2 mm	60.3 mm	78 mm		22.2 mm links	8.7 mm posterior	51.6 mm superior
Werkzeuge > Punkte > AxPro_Kondyle lateral	102.7 mm	62 mm	77.9 mm		33.7 mm links	7 mm posterior	51.7 mm superior
Werkzeuge > Linien > Verlängerung Senkrechte auf tibia vk (varus valgus)	2.4 mm	4.1 mm	49.8 mm	50 mm	2.4 mm rechts	4.1 mm anterior	49.8 mm superior	50 mm
Werkzeuge > Linien > Verlängerung der Senkrechten auf Kondylenachse	8.9 mm	41.9 mm	25.8 mm	50 mm	8.9 mm links	41.9 mm posterior	25.8 mm superior	50 mm
Werkzeuge > Linien > transkondyläre Achse	11.4 mm	2.3 mm	0.3 mm	11.6 mm	11.4 mm rechts	2.3 mm posterior	0.3 mm superior	11.6 mm
Werkzeuge > Linien > Tibiaachse	0.3 mm	3.7 mm	39.1 mm	39.3 mm	0.3 mm rechts	3.7 mm anterior	39.1 mm superior	39.3 mm
Werkzeuge > Linien > Talusachse proj. auf Ebene Tibia axial	6.1 mm	0.1 mm	0 mm	6.1 mm	6.1 mm links	0.1 mm anterior	0 mm superior	6.1 mm
Werkzeuge > Linien > Senkrechte auf Kondylenachse	1.8 mm	8.4 mm	5.2 mm	10 mm	1.8 mm rechts	8.4 mm anterior	5.2 mm inferior	10 mm
Werkzeuge > Linien > Senkrechte auf dist. Tibiavorderkante in Ebene tibia coronar (varus valgus)	1.2 mm	2.1 mm	25.5 mm	25.6 mm	1.2 mm links	2.1 mm posterior	25.5 mm inferior	25.6 mm
Werkzeuge > Linien > Senkrecht auf prox. Tibiahinterkante in Ebene tibia coronar (varus valgus)	6.5 mm	5.6 mm	38.7 mm	39.7 mm	6.5 mm links	5.6 mm anterior	38.7 mm superior	39.7 mm
Werkzeuge > Linien > prox. Tibiahinterkante proj. auf Ebene Tibia axial	7.5 mm	2.1 mm	0.1 mm	7.8 mm	7.5 mm rechts	2.1 mm posterior	0.1 mm superior	7.8 mm
Werkzeuge > Linien > prox. Tibiahinterkante proj auf Ebene tibia coronar (varus valgus)	9.5 mm	2.5 mm	2 mm	10 mm	9.5 mm rechts	2.5 mm posterior	2 mm superior	10 mm
Werkzeuge > Linien > prox. Tibiahinterkante proj auf Ebene tibia coronar	7.5 mm	1.9 mm	2.1 mm	8.1 mm	7.5 mm rechts	1.9 mm posterior	2.1 mm superior	8.1 mm
Werkzeuge > Linien > prox. Tibiahinterkante (varus valgus)	9.8 mm	1.2 mm	1.8 mm	10.1 mm	9.8 mm rechts	1.2 mm posterior	1.8 mm superior	10.1 mm
Werkzeuge > Linien > prox. Tibiahinterkante	7.5 mm	1.9 mm	2.1 mm	8.1 mm	7.5 mm rechts	1.9 mm posterior	2.1 mm superior	8.1 mm
Werkzeuge > Linien > prox. femorale Längsachse	1.3 mm	8.1 mm	5.4 mm	9.8 mm	1.3 mm links	8.1 mm posterior	5.4 mm superior	9.8 mm
Werkzeuge > Linien > Neue Linie 31	11.5 mm	1.7 mm	0.1 mm	11.6 mm	11.5 mm rechts	1.7 mm posterior	0.1 mm inferior	11.6 mm
Werkzeuge > Linien > Lot von Femurkopfmittelpunk	2.7 mm	1.3 mm	1.9 mm	3.5 mm	2.7 mm links	1.3 mm anterior	1.9 mm inferior	3.5 mm
Werkzeuge > Linien > Kopfzentrum - Femur Hals Basis (manuell) Linie	6.3 mm	7.2 mm	8.3 mm	12.6 mm	6.3 mm links	7.2 mm anterior	8.3 mm inferior	12.6 mm
Werkzeuge > Linien > Kopfzentrum - Femur Hals Basis (durch Ebene) Linie	2.7 mm	1.3 mm	1.9 mm	3.5 mm	2.7 mm links	1.3 mm anterior	1.9 mm inferior	3.5 mm
Werkzeuge > Linien > Kondyle_Femur Hals Basis Prox	11.5 mm	1.7 mm	0.1 mm	11.6 mm	11.5 mm rechts	1.7 mm posterior	0.1 mm inferior	11.6 mm
Werkzeuge > Linien > Kondyle_AxPro_Kopfzentrum	11.5 mm	1.7 mm	0.1 mm	11.6 mm	11.5 mm rechts	1.7 mm posterior	0.1 mm inferior	11.6 mm
Werkzeuge > Linien > Kondylenachse proj. auf Ebene Femur coronar	11.4 mm	2.3 mm	0.3 mm	11.6 mm	11.4 mm links	2.3 mm anterior	0.3 mm inferior	11.6 mm
Werkzeuge > Linien > Kondylenachse	11.4 mm	2.3 mm	0.3 mm	11.6 mm	11.4 mm links	2.3 mm anterior	0.3 mm inferior	11.6 mm
Werkzeuge > Linien > Kondyle proj. auf Ebene Tibia axial	11.4 mm	2.3 mm	0.1 mm	11.6 mm	11.4 mm links	2.3 mm anterior	0.1 mm inferior	11.6 mm
Werkzeuge > Linien > Femurachse proj. auf Ebene Femur coronar
Werkzeuge > Linien > Femurachse Kopfzentrum	3.7 mm	25.3 mm	15.4 mm	29.9 mm	3.7 mm links	25.3 mm posterior	15.4 mm superior	29.9 mm
Werkzeuge > Linien > Femurachse	3.7 mm	25.3 mm	15.4 mm	29.9 mm	3.7 mm links	25.3 mm posterior	15.4 mm superior	29.9 mm
Werkzeuge > Linien > dist. Tibiavorderkante proj. auf Ebene tibia coronar (varus valgus)	5.4 mm	1.6 mm	0.1 mm	5.6 mm	5.4 mm rechts	1.6 mm posterior	0.1 mm inferior	5.6 mm
Werkzeuge > Linien > dist. Tibiavorderkante proj. auf Ebene tibia coronar	7.7 mm	2.1 mm	0.9 mm	8 mm	7.7 mm rechts	2.1 mm posterior	0.9 mm superior	8 mm
Werkzeuge > Linien > dist. Tibiavorderkante proj. auf Ebene Tibia axial	8.4 mm	0.3 mm	0.1 mm	8.4 mm	8.4 mm rechts	0.3 mm anterior	0.1 mm inferior	8.4 mm
Werkzeuge > Linien > dist. Tibiavorderkante (varus valgus)	5.9 mm	0 mm	0.3 mm	5.9 mm	5.9 mm rechts	0 mm	0.3 mm inferior	5.9 mm
Werkzeuge > Linien > dist. Tibiavorderkante	8.4 mm	0.4 mm	0.7 mm	8.4 mm	8.4 mm rechts	0.4 mm anterior	0.7 mm superior	8.4 mm
Werkzeuge > Linien > AxPro_Kondyle	11.5 mm	1.7 mm	0.1 mm	11.6 mm	11.5 mm rechts	1.7 mm posterior	0.1 mm inferior	11.6 mm
Werkzeuge > Winkel > Winkel Schenkelhalsachse Femurachse (mittels Ebene manuell)	114.5 °	151.5 °	105.2 °	119.2 °	114.5 °	151.5 °	105.2 °	119.2 °
Werkzeuge > Winkel > Winkel Schenkelhalsachse Femurachse (Femur Hals Basis manuell definiert)	130.3 °	161.5 °	130.5 °	139.4 °	130.3 °	161.5 °	130.5 °	139.4 °
Werkzeuge > Winkel > varus valgus Tibia proj.	12.3 °	3.5 °	79.8 °	12.7 °	12.3 °	3.5 °	79.8 °	12.7 °
Werkzeuge > Winkel > varus valgus Femur proj.	5.8 °	0.3 °	3.8 °	3.3 °	5.8 °	0.3 °	3.8 °	3.3 °
Werkzeuge > Winkel > Torsionswinkel proj. auf Ebene Tibia axial	1.7 °	165 °	17.9 °	18 °	1.7 °	165 °	17.9 °	18 °
Werkzeuge > Winkel > Tibiotalare Torsion (TTT) proj.	179.7 °	38.7 °	176.9 °	176.9 °	179.7 °	38.7 °	176.9 °	176.9 °
Werkzeuge > Winkel > FTR (femorotibial Rotation) proj.	0.5 °	0.7 °	4.6 °	4.6 °	0.5 °	0.7 °	4.6 °	4.6 °
Werkzeuge > Winkel > Antetorsionswinkel korrigiert	18.7 °	102.2 °	11.7 °	21.9 °	18.7 °	102.2 °	11.7 °	21.9 °
Werkzeuge > Winkel > Antetorsionswinkel (über Ebene manuell bestimmt) proj	37.6 °	144.2 °	22.9 °	43 °	37.6 °	144.2 °	22.9 °	43 °
Werkzeuge > Winkel > Antetorsionswinkel (Femur Hals Basis manuell) proj	24.6 °	108.6 °	15.8 °	28.9 °	24.6 °	108.6 °	15.8 °	28.9 °
Werkzeuge > Ebenen > Tibia coronar
Werkzeuge > Ebenen > Tibia axial
Werkzeuge > Ebenen > Femur coronar
Werkzeuge > Ebenen > Femur axial
Werkzeuge > Ebenen > Ebene manuell
Werkzeuge > Polylinien > Punkte auf Kopf
Werkzeuge > Koordinatensysteme > ks tibia prox.
Werkzeuge > Koordinatensysteme > ks femur
Werkzeuge > Koordinatensysteme > ks
Werkzeuge > Koordinatensysteme > Kopie ks femur
Werkzeuge > Variablen > Kopfachsen_tmp	-100
Werkzeuge > Variablen > 300	300
Werkzeuge > Variablen > 50	50
Werkzeuge > Variablen > -50	-50
