# Supplementary material for: 3D Slicer open-source software plug-in for vector-based angle calculation of canine hind limb alignment in computed tomographic images
Source: PLoS One. 2024 Mar 29;19(3):e0283823. doi: 10.1371/journal.pone.0283823 (PMC10980227; doi:10.1371/journal.pone.0283823)
Supplement: S2 Data — (ZIP) [file pone.0283823.s002.zip › 9.csv]

Werkzeuge Name	Datensatzkoordinatensystem X	Datensatzkoordinatensystem Y	Datensatzkoordinatensystem Z	Datensatzkoordinatensystem 3D	Patientenkoordinatensystem X	Patientenkoordinatensystem Y	Patientenkoordinatensystem Z	Patientenkoordinatensystem 3D	Extra Wert X	Extra Wert Y	Extra Wert Z	Extra Wert 3D	Extra Wert Beschreibung
Werkzeuge > Punkte > tmp zur Definition der Senkrechten auf tibia vk und hk	130.6 mm	127.9 mm	264.4 mm		17.7 mm rechts	15 mm posterior	64.9 mm inferior
Werkzeuge > Punkte > tmp proj. auf Ebene tibia coronar	130.6 mm	127.9 mm	264.4 mm		17.7 mm rechts	15 mm posterior	64.9 mm inferior
Werkzeuge > Punkte > TMP B	138.4 mm	116.9 mm	124.5 mm		25.5 mm rechts	4 mm posterior	75 mm superior
Werkzeuge > Punkte > tmp A	141.4 mm	121.4 mm	126.3 mm		28.5 mm rechts	8.5 mm posterior	73.2 mm superior
Werkzeuge > Punkte > TMP6	133.3 mm	114 mm	123.5 mm		20.4 mm rechts	1.1 mm posterior	76 mm superior
Werkzeuge > Punkte > TMP5	144.1 mm	146.6 mm	55.5 mm		31.2 mm rechts	33.7 mm posterior	144 mm superior
Werkzeuge > Punkte > Tibiaachse proximal	137.2 mm	119.3 mm	242.7 mm		24.3 mm rechts	6.5 mm posterior	43.2 mm inferior
Werkzeuge > Punkte > Tibiaachse distal	124 mm	136.4 mm	286 mm		11.1 mm rechts	23.5 mm posterior	86.5 mm inferior
Werkzeuge > Punkte > Talus medial proj. auf Ebene Tibia axial	122.1 mm	131 mm	287.6 mm		9.2 mm rechts	18.1 mm posterior	88.1 mm inferior
Werkzeuge > Punkte > Talus medial	119 mm	135 mm	297.6 mm		6.1 mm rechts	22.1 mm posterior	98.1 mm inferior
Werkzeuge > Punkte > Talus lateral proj. auf Ebene Tibia axial	129.1 mm	134.1 mm	288.5 mm		16.2 mm rechts	21.2 mm posterior	89 mm inferior
Werkzeuge > Punkte > Talus lateral	125.8 mm	138.3 mm	299.2 mm		12.9 mm rechts	25.4 mm posterior	99.7 mm inferior
Werkzeuge > Punkte > prox. Tibiahinterkante medial proj. auf Ebene tibia coronar (varus valgus)	146.1 mm	104.4 mm	205.9 mm		33.2 mm rechts	8.5 mm anterior	6.4 mm inferior
Werkzeuge > Punkte > prox. Tibiahinterkante medial proj. auf Ebene tibia coronar	148.7 mm	106.9 mm	210.4 mm		35.8 mm rechts	6 mm anterior	10.9 mm inferior
Werkzeuge > Punkte > prox. Tibiahinterkante medial proj. auf Ebene Tibia axial	123.7 mm	145.3 mm	282.5 mm		10.8 mm rechts	32.4 mm posterior	83 mm inferior
Werkzeuge > Punkte > prox. Tibiahinterkante medial (varus valgus)	145.4 mm	108 mm	204.2 mm		32.5 mm rechts	4.9 mm anterior	4.7 mm inferior
Werkzeuge > Punkte > prox. Tibiahinterkante medial	147 mm	115.4 mm	206.5 mm		34.1 mm rechts	2.5 mm posterior	7 mm inferior
Werkzeuge > Punkte > prox. Tibiahinterkante lateral proj. auf Ebene tibia coronar (varus valgus)	157.4 mm	107.3 mm	207.3 mm		44.5 mm rechts	5.6 mm anterior	7.8 mm inferior
Werkzeuge > Punkte > prox. Tibiahinterkante lateral proj. auf Ebene tibia coronar	156.6 mm	109.9 mm	213.4 mm		43.7 mm rechts	3 mm anterior	13.9 mm inferior
Werkzeuge > Punkte > prox. Tibiahinterkante lateral proj. auf Ebene Tibia axial	132.1 mm	147.7 mm	284.1 mm		19.2 mm rechts	34.8 mm posterior	84.6 mm inferior
Werkzeuge > Punkte > prox. Tibiahinterkante lateral (varus valgus)	157.1 mm	108.9 mm	206.5 mm		44.2 mm rechts	4 mm anterior	7 mm inferior
Werkzeuge > Punkte > prox. Tibiahinterkante lateral	154.9 mm	118.4 mm	209.6 mm		42 mm rechts	5.5 mm posterior	10.1 mm inferior
Werkzeuge > Punkte > Kondyle medial proj. auf Ebene Tibia axial	120.3 mm	146.1 mm	281.1 mm		7.4 mm rechts	33.2 mm posterior	81.6 mm inferior
Werkzeuge > Punkte > Kondyle medial proj. auf Ebene Femur coronar	150.9 mm	96.9 mm	190.4 mm		38 mm rechts	16 mm anterior	9.1 mm superior
Werkzeuge > Punkte > Kondyle medial	145.9 mm	113.2 mm	197.4 mm		33 mm rechts	0.3 mm posterior	2.1 mm superior
Werkzeuge > Punkte > Kondyle lateral proj auf Ebene Tibia axial	133.2 mm	149.3 mm	283.8 mm		20.3 mm rechts	36.4 mm posterior	84.3 mm inferior
Werkzeuge > Punkte > Kondyle lateral proj auf Ebene Femur coronar	164 mm	99.9 mm	192.7 mm		51.1 mm rechts	13 mm anterior	6.8 mm superior
Werkzeuge > Punkte > Kondyle lateral	159 mm	116.2 mm	199.7 mm		46.1 mm rechts	3.3 mm posterior	0.2 mm inferior
Werkzeuge > Punkte > Femurkopfmittelpunkt	145.8 mm	125.4 mm	105.9 mm		32.9 mm rechts	12.5 mm posterior	93.6 mm superior
Werkzeuge > Punkte > Femurachsenpunkt proximal	155.2 mm	125.2 mm	127.5 mm		42.3 mm rechts	12.4 mm posterior	72 mm superior
Werkzeuge > Punkte > Femurachsenpunkt distal	156.8 mm	104.1 mm	177.8 mm		43.9 mm rechts	8.8 mm anterior	21.7 mm superior
Werkzeuge > Punkte > Femur prox. proj. auf Ebene Femur coronar	155.2 mm	125.2 mm	127.5 mm		42.3 mm rechts	12.4 mm posterior	72 mm superior
Werkzeuge > Punkte > Femur Hals Basis proj. auf Ebene Femur coronar	149.9 mm	129.9 mm	113 mm		37 mm rechts	17 mm posterior	86.5 mm superior
Werkzeuge > Punkte > Femur Hals Basis manuell Pro	154.4 mm	124.9 mm	127.4 mm		41.5 mm rechts	12 mm posterior	72.1 mm superior
Werkzeuge > Punkte > Femur Hals Basis manuell	154.2 mm	127.2 mm	121.9 mm		41.3 mm rechts	14.3 mm posterior	77.6 mm superior
Werkzeuge > Punkte > Femur Hals Basis (ermittelt durch Proj. auf Ebene manuell)	151 mm	126.3 mm	111.5 mm		38.1 mm rechts	13.4 mm posterior	88 mm superior
Werkzeuge > Punkte > Femur Hals Basis (Ebene) proj. auf Ebene Femur axial	151.4 mm	120.4 mm	125.6 mm		38.5 mm rechts	7.5 mm posterior	73.9 mm superior
Werkzeuge > Punkte > Endpunkt Verlängerung der Senkrechten auf Kondylenachse	159.9 mm	124.6 mm	132.4 mm		47 mm rechts	11.7 mm posterior	67.1 mm superior
Werkzeuge > Punkte > Endpunkt Senkrechte auf Kondylenachse	155.8 mm	98 mm	191.2 mm		42.9 mm rechts	14.9 mm anterior	8.3 mm superior
Werkzeuge > Punkte > Ende der Verlängerung Senkrechte auf tibia vk (varus valgus)	144 mm	110.2 mm	219.6 mm		31.1 mm rechts	2.7 mm anterior	20.1 mm inferior
Werkzeuge > Punkte > Ende der Senkrechte auf tibia hk (varus valgus)	143.9 mm	103.8 mm	205.6 mm		31 mm rechts	9.1 mm anterior	6.1 mm inferior
Werkzeuge > Punkte > dist. Tibiavorderkante medial proj. auf Ebene tibia coronar (varus valgus)	118.9 mm	138.4 mm	292.7 mm		6 mm rechts	25.5 mm posterior	93.2 mm inferior
Werkzeuge > Punkte > dist. Tibiavorderkante medial proj. auf Ebene tibia coronar	117.6 mm	137 mm	290.2 mm		4.7 mm rechts	24.1 mm posterior	90.7 mm inferior
Werkzeuge > Punkte > dist. Tibiavorderkante medial proj. auf Ebene Tibia axial	120.1 mm	130.3 mm	287.3 mm		7.2 mm rechts	17.4 mm posterior	87.8 mm inferior
Werkzeuge > Punkte > dist. Tibiavorderkante medial (varus valgus)	119.1 mm	137.7 mm	293.1 mm		6.2 mm rechts	24.8 mm posterior	93.6 mm inferior
Werkzeuge > Punkte > dist. Tibiavorderkante medial	118.6 mm	132.3 mm	292.3 mm		5.7 mm rechts	19.4 mm posterior	92.8 mm inferior
Werkzeuge > Punkte > dist. Tibiavorderkante lateral proj. auf Ebene tibia coronar (varus valgus)	125.4 mm	140.3 mm	293.9 mm		12.5 mm rechts	27.4 mm posterior	94.4 mm inferior
Werkzeuge > Punkte > dist. Tibiavorderkante lateral proj. auf Ebene tibia coronar	126.4 mm	140.2 mm	293.4 mm		13.5 mm rechts	27.3 mm posterior	93.9 mm inferior
Werkzeuge > Punkte > dist. Tibiavorderkante lateral proj. auf Ebene Tibia axial	129.2 mm	133.2 mm	288.9 mm		16.4 mm rechts	20.4 mm posterior	89.4 mm inferior
Werkzeuge > Punkte > dist. Tibiavorderkante lateral (varus valgus)	125.6 mm	139.5 mm	294.3 mm		12.7 mm rechts	26.6 mm posterior	94.8 mm inferior
Werkzeuge > Punkte > dist. Tibiavorderkante lateral	127.3 mm	135.8 mm	295.4 mm		14.4 mm rechts	22.9 mm posterior	95.9 mm inferior
Werkzeuge > Punkte > AxPro_Kopfszentrum	146.3 mm	117.5 mm	124.5 mm		33.5 mm rechts	4.6 mm posterior	75 mm superior
Werkzeuge > Punkte > AxPro_Kondyle medial	143.9 mm	139.8 mm	134 mm		31 mm rechts	26.9 mm posterior	65.5 mm superior
Werkzeuge > Punkte > AxPro_Kondyle lateral	156.9 mm	143.4 mm	135.1 mm		44 mm rechts	30.5 mm posterior	64.4 mm superior
Werkzeuge > Linien > Verlängerung Senkrechte auf tibia vk (varus valgus)	13.4 mm	17.7 mm	44.8 mm	50 mm	13.4 mm rechts	17.7 mm anterior	44.8 mm superior	50 mm
Werkzeuge > Linien > Verlängerung der Senkrechten auf Kondylenachse	3.1 mm	20.5 mm	45.5 mm	50 mm	3.1 mm rechts	20.5 mm posterior	45.5 mm superior	50 mm
Werkzeuge > Linien > transkondyläre Achse	13.1 mm	3 mm	2.3 mm	13.6 mm	13.1 mm links	3 mm anterior	2.3 mm superior	13.6 mm
Werkzeuge > Linien > Tibiaachse	13.3 mm	17 mm	43.3 mm	48.4 mm	13.3 mm rechts	17 mm anterior	43.3 mm superior	48.4 mm
Werkzeuge > Linien > Talusachse proj. auf Ebene Tibia axial	7 mm	3 mm	0.9 mm	7.7 mm	7 mm rechts	3 mm posterior	0.9 mm inferior	7.7 mm
Werkzeuge > Linien > Senkrechte auf Kondylenachse	0.9 mm	6.1 mm	13.4 mm	14.7 mm	0.9 mm links	6.1 mm anterior	13.4 mm inferior	14.7 mm
Werkzeuge > Linien > Senkrechte auf dist. Tibiavorderkante in Ebene tibia coronar (varus valgus)	8.7 mm	11.4 mm	28.9 mm	32.3 mm	8.7 mm links	11.4 mm posterior	28.9 mm inferior	32.3 mm
Werkzeuge > Linien > Senkrecht auf prox. Tibiahinterkante in Ebene tibia coronar (varus valgus)	13.3 mm	24 mm	58.7 mm	64.8 mm	13.3 mm rechts	24 mm anterior	58.7 mm superior	64.8 mm
Werkzeuge > Linien > prox. Tibiahinterkante proj. auf Ebene Tibia axial	8.3 mm	2.4 mm	1.6 mm	8.8 mm	8.3 mm links	2.4 mm anterior	1.6 mm superior	8.8 mm
Werkzeuge > Linien > prox. Tibiahinterkante proj auf Ebene tibia coronar (varus valgus)	11.3 mm	2.9 mm	1.4 mm	11.8 mm	11.3 mm links	2.9 mm anterior	1.4 mm superior	11.8 mm
Werkzeuge > Linien > prox. Tibiahinterkante proj auf Ebene tibia coronar	7.9 mm	3 mm	3.1 mm	9 mm	7.9 mm links	3 mm anterior	3.1 mm superior	9 mm
Werkzeuge > Linien > prox. Tibiahinterkante (varus valgus)	11.7 mm	0.9 mm	2.3 mm	12 mm	11.7 mm links	0.9 mm anterior	2.3 mm superior	12 mm
Werkzeuge > Linien > prox. Tibiahinterkante	7.9 mm	3 mm	3.1 mm	9 mm	7.9 mm links	3 mm anterior	3.1 mm superior	9 mm
Werkzeuge > Linien > prox. femorale Längsachse	0.9 mm	1.9 mm	5.6 mm	6 mm	0.9 mm links	1.9 mm posterior	5.6 mm superior	6 mm
Werkzeuge > Linien > Neue Linie 31	13 mm	3.5 mm	1.1 mm	13.5 mm	13 mm links	3.5 mm anterior	1.1 mm superior	13.5 mm
Werkzeuge > Linien > Lot von Femurkopfmittelpunk	5.2 mm	0.9 mm	5.7 mm	7.8 mm	5.2 mm rechts	0.9 mm posterior	5.7 mm inferior	7.8 mm
Werkzeuge > Linien > Kopfzentrum - Femur Hals Basis (manuell) Linie	8.5 mm	1.8 mm	16.1 mm	18.3 mm	8.5 mm rechts	1.8 mm posterior	16.1 mm inferior	18.3 mm
Werkzeuge > Linien > Kopfzentrum - Femur Hals Basis (durch Ebene) Linie	5.2 mm	0.9 mm	5.7 mm	7.8 mm	5.2 mm rechts	0.9 mm posterior	5.7 mm inferior	7.8 mm
Werkzeuge > Linien > Kondyle_Femur Hals Basis Prox	13 mm	3.5 mm	1.1 mm	13.5 mm	13 mm links	3.5 mm anterior	1.1 mm superior	13.5 mm
Werkzeuge > Linien > Kondyle_AxPro_Kopfzentrum	13 mm	3.5 mm	1.1 mm	13.5 mm	13 mm links	3.5 mm anterior	1.1 mm superior	13.5 mm
Werkzeuge > Linien > Kondylenachse proj. auf Ebene Femur coronar	13.1 mm	3 mm	2.3 mm	13.6 mm	13.1 mm rechts	3 mm posterior	2.3 mm inferior	13.6 mm
Werkzeuge > Linien > Kondylenachse	13.1 mm	3 mm	2.3 mm	13.6 mm	13.1 mm rechts	3 mm posterior	2.3 mm inferior	13.6 mm
Werkzeuge > Linien > Kondyle proj. auf Ebene Tibia axial	12.9 mm	3.2 mm	2.7 mm	13.6 mm	12.9 mm rechts	3.2 mm posterior	2.7 mm inferior	13.6 mm
Werkzeuge > Linien > Femurachse proj. auf Ebene Femur coronar
Werkzeuge > Linien > Femurachse Kopfzentrum	1.6 mm	21.2 mm	50.3 mm	54.6 mm	1.6 mm links	21.2 mm posterior	50.3 mm superior	54.6 mm
Werkzeuge > Linien > Femurachse	1.6 mm	21.2 mm	50.3 mm	54.6 mm	1.6 mm links	21.2 mm posterior	50.3 mm superior	54.6 mm
Werkzeuge > Linien > dist. Tibiavorderkante proj. auf Ebene tibia coronar (varus valgus)	6.5 mm	1.9 mm	1.2 mm	6.9 mm	6.5 mm links	1.9 mm anterior	1.2 mm superior	6.9 mm
Werkzeuge > Linien > dist. Tibiavorderkante proj. auf Ebene tibia coronar	8.7 mm	3.2 mm	3.2 mm	9.8 mm	8.7 mm links	3.2 mm anterior	3.2 mm superior	9.8 mm
Werkzeuge > Linien > dist. Tibiavorderkante proj. auf Ebene Tibia axial	9.1 mm	3 mm	1.6 mm	9.7 mm	9.1 mm links	3 mm anterior	1.6 mm superior	9.7 mm
Werkzeuge > Linien > dist. Tibiavorderkante (varus valgus)	6.5 mm	1.8 mm	1.2 mm	6.9 mm	6.5 mm links	1.8 mm anterior	1.2 mm superior	6.9 mm
Werkzeuge > Linien > dist. Tibiavorderkante	8.7 mm	3.5 mm	3 mm	9.8 mm	8.7 mm links	3.5 mm anterior	3 mm superior	9.8 mm
Werkzeuge > Linien > AxPro_Kondyle	13 mm	3.5 mm	1.1 mm	13.5 mm	13 mm links	3.5 mm anterior	1.1 mm superior	13.5 mm
Werkzeuge > Winkel > Winkel Schenkelhalsachse Femurachse (mittels Ebene manuell)	141.4 °	144.5 °	76.7 °	130.2 °	141.4 °	144.5 °	76.7 °	130.2 °
Werkzeuge > Winkel > Winkel Schenkelhalsachse Femurachse (Femur Hals Basis manuell definiert)	153.9 °	151.1 °	83.4 °	141.9 °	153.9 °	151.1 °	83.4 °	141.9 °
Werkzeuge > Winkel > varus valgus Tibia proj.	3.9 °	0.7 °	8.2 °	3.8 °	3.9 °	0.7 °	8.2 °	3.8 °
Werkzeuge > Winkel > varus valgus Femur proj.	5.8 °	1.5 °	13.1 °	5.5 °	5.8 °	1.5 °	13.1 °	5.5 °
Werkzeuge > Winkel > Torsionswinkel proj. auf Ebene Tibia axial	0.8 °	5.3 °	2 °	2.2 °	0.8 °	5.3 °	2 °	2.2 °
Werkzeuge > Winkel > Tibiotalare Torsion (TTT) proj.	2.4 °	11.2 °	5.4 °	5.9 °	2.4 °	11.2 °	5.4 °	5.9 °
Werkzeuge > Winkel > FTR (femorotibial Rotation) proj.	0.9 °	6.4 °	2.2 °	2.3 °	0.9 °	6.4 °	2.2 °	2.3 °
Werkzeuge > Winkel > Antetorsionswinkel korrigiert	7 °	3.2 °	14.3 °	15.3 °	7 °	3.2 °	14.3 °	15.3 °
Werkzeuge > Winkel > Antetorsionswinkel (über Ebene manuell bestimmt) proj	15.7 °	162.6 °	34.9 °	37.5 °	15.7 °	162.6 °	34.9 °	37.5 °
Werkzeuge > Winkel > Antetorsionswinkel (Femur Hals Basis manuell) proj	14.7 °	4.3 °	27.3 °	28.6 °	14.7 °	4.3 °	27.3 °	28.6 °
Werkzeuge > Ebenen > Tibia coronar
Werkzeuge > Ebenen > Tibia axial
Werkzeuge > Ebenen > Femur coronar
Werkzeuge > Ebenen > Femur axial
Werkzeuge > Ebenen > Ebene manuell
Werkzeuge > Polylinien > Punkte auf Kopf
Werkzeuge > Koordinatensysteme > ks tibia prox.
Werkzeuge > Koordinatensysteme > ks femur
Werkzeuge > Koordinatensysteme > ks
Werkzeuge > Koordinatensysteme > Kopie ks femur
Werkzeuge > Variablen > Kopfachsen_tmp	-100
Werkzeuge > Variablen > 300	300
Werkzeuge > Variablen > 50	50
Werkzeuge > Variablen > -50	-50
