# Supplementary material for: 3D Slicer open-source software plug-in for vector-based angle calculation of canine hind limb alignment in computed tomographic images
Source: PLoS One. 2024 Mar 29;19(3):e0283823. doi: 10.1371/journal.pone.0283823 (PMC10980227; doi:10.1371/journal.pone.0283823)
Supplement: S2 Data — (ZIP) [file pone.0283823.s002.zip › 90.csv]

Werkzeuge Name	Datensatzkoordinatensystem X	Datensatzkoordinatensystem Y	Datensatzkoordinatensystem Z	Datensatzkoordinatensystem 3D	Patientenkoordinatensystem X	Patientenkoordinatensystem Y	Patientenkoordinatensystem Z	Patientenkoordinatensystem 3D	Extra Wert X	Extra Wert Y	Extra Wert Z	Extra Wert 3D	Extra Wert Beschreibung
Werkzeuge > Punkte > tmp zur Definition der Senkrechten auf tibia vk und hk	84.1 mm	92.7 mm	87 mm		22.6 mm links	31.2 mm anterior	9 mm superior
Werkzeuge > Punkte > tmp proj. auf Ebene tibia coronar	84.1 mm	92.7 mm	87 mm		22.6 mm links	31.2 mm anterior	9 mm superior
Werkzeuge > Punkte > TMP B	69.3 mm	58.6 mm	31.7 mm		7.8 mm links	2.9 mm posterior	64.3 mm superior
Werkzeuge > Punkte > tmp A	72.7 mm	57.8 mm	34.6 mm		11.2 mm links	3.7 mm posterior	61.4 mm superior
Werkzeuge > Punkte > TMP6	68 mm	58.9 mm	31.1 mm		6.5 mm links	2.6 mm posterior	64.9 mm superior
Werkzeuge > Punkte > TMP5	71 mm	18 mm	30.2 mm		9.5 mm links	43.5 mm posterior	65.8 mm superior
Werkzeuge > Punkte > Tibiaachse proximal	79.7 mm	100.2 mm	66 mm		18.2 mm links	38.7 mm anterior	30 mm superior
Werkzeuge > Punkte > Tibiaachse distal	88.4 mm	85.1 mm	108.1 mm		26.9 mm links	23.6 mm anterior	12.1 mm inferior
Werkzeuge > Punkte > Talus medial proj. auf Ebene Tibia axial	84.9 mm	87.2 mm	109.5 mm		23.4 mm links	25.7 mm anterior	13.5 mm inferior
Werkzeuge > Punkte > Talus medial	86.5 mm	84.6 mm	117 mm		25 mm links	23.1 mm anterior	21 mm inferior
Werkzeuge > Punkte > Talus lateral proj. auf Ebene Tibia axial	89.2 mm	89.9 mm	109.6 mm		27.7 mm links	28.4 mm anterior	13.6 mm inferior
Werkzeuge > Punkte > Talus lateral	90.7 mm	87.2 mm	117 mm		29.2 mm links	25.7 mm anterior	21 mm inferior
Werkzeuge > Punkte > prox. Tibiahinterkante medial proj. auf Ebene tibia coronar (varus valgus)	78.8 mm	104.7 mm	56.1 mm		17.3 mm links	43.2 mm anterior	39.9 mm superior
Werkzeuge > Punkte > prox. Tibiahinterkante medial proj. auf Ebene tibia coronar	74 mm	99.5 mm	58.7 mm		12.5 mm links	38 mm anterior	37.3 mm superior
Werkzeuge > Punkte > prox. Tibiahinterkante medial proj. auf Ebene Tibia axial	89.7 mm	74.9 mm	104.1 mm		28.2 mm links	13.4 mm anterior	8.1 mm inferior
Werkzeuge > Punkte > prox. Tibiahinterkante medial (varus valgus)	81.6 mm	101.2 mm	54.3 mm		20.1 mm links	39.7 mm anterior	41.7 mm superior
Werkzeuge > Punkte > prox. Tibiahinterkante medial	79.5 mm	92.5 mm	55.1 mm		18 mm links	31 mm anterior	40.9 mm superior
Werkzeuge > Punkte > prox. Tibiahinterkante lateral proj. auf Ebene tibia coronar (varus valgus)	83.7 mm	107.2 mm	58.7 mm		22.2 mm links	45.7 mm anterior	37.3 mm superior
Werkzeuge > Punkte > prox. Tibiahinterkante lateral proj. auf Ebene tibia coronar	82.6 mm	105.5 mm	60.4 mm		21.1 mm links	44 mm anterior	35.6 mm superior
Werkzeuge > Punkte > prox. Tibiahinterkante lateral proj. auf Ebene Tibia axial	98.1 mm	81.3 mm	104.7 mm		36.6 mm links	19.8 mm anterior	8.7 mm inferior
Werkzeuge > Punkte > prox. Tibiahinterkante lateral (varus valgus)	88.4 mm	101.2 mm	55.5 mm		26.9 mm links	39.7 mm anterior	40.5 mm superior
Werkzeuge > Punkte > prox. Tibiahinterkante lateral	88.2 mm	98.5 mm	56.8 mm		26.7 mm links	37 mm anterior	39.2 mm superior
Werkzeuge > Punkte > Kondyle medial proj. auf Ebene Tibia axial	90.7 mm	74.3 mm	103.7 mm		29.2 mm links	12.8 mm anterior	7.7 mm inferior
Werkzeuge > Punkte > Kondyle medial proj. auf Ebene Femur coronar	82.8 mm	93.9 mm	40 mm		21.3 mm links	32.4 mm anterior	56 mm superior
Werkzeuge > Punkte > Kondyle medial	79.6 mm	93.5 mm	50.3 mm		18.1 mm links	32 mm anterior	45.7 mm superior
Werkzeuge > Punkte > Kondyle lateral proj auf Ebene Tibia axial	99.7 mm	75.8 mm	102.4 mm		38.2 mm links	14.3 mm anterior	6.4 mm inferior
Werkzeuge > Punkte > Kondyle lateral proj auf Ebene Femur coronar	92.7 mm	93.8 mm	43.1 mm		31.2 mm links	32.3 mm anterior	52.9 mm superior
Werkzeuge > Punkte > Kondyle lateral	89.5 mm	93.4 mm	53.4 mm		28 mm links	31.9 mm anterior	42.6 mm superior
Werkzeuge > Punkte > Femurkopfmittelpunkt	75.7 mm	45.4 mm	32.9 mm		14.2 mm links	16.1 mm posterior	63.1 mm superior
Werkzeuge > Punkte > Femurachsenpunkt proximal	81.4 mm	56 mm	37.9 mm		19.9 mm links	5.5 mm posterior	58.1 mm superior
Werkzeuge > Punkte > Femurachsenpunkt distal	86.1 mm	83.4 mm	40.6 mm		24.6 mm links	21.9 mm anterior	55.4 mm superior
Werkzeuge > Punkte > Femur prox. proj. auf Ebene Femur coronar	81.4 mm	56 mm	37.9 mm		19.9 mm links	5.5 mm posterior	58.1 mm superior
Werkzeuge > Punkte > Femur Hals Basis proj. auf Ebene Femur coronar	76.5 mm	46.4 mm	36 mm		15 mm links	15.1 mm posterior	60 mm superior
Werkzeuge > Punkte > Femur Hals Basis manuell Pro	82.3 mm	55.9 mm	37.5 mm		20.8 mm links	5.6 mm posterior	58.5 mm superior
Werkzeuge > Punkte > Femur Hals Basis manuell	81.5 mm	50.9 mm	37.1 mm		20 mm links	10.6 mm posterior	58.9 mm superior
Werkzeuge > Punkte > Femur Hals Basis (ermittelt durch Proj. auf Ebene manuell)	77.3 mm	46.5 mm	33.6 mm		15.8 mm links	15 mm posterior	62.4 mm superior
Werkzeuge > Punkte > Femur Hals Basis (Ebene) proj. auf Ebene Femur axial	79 mm	56.7 mm	34.6 mm		17.5 mm links	4.8 mm posterior	61.4 mm superior
Werkzeuge > Punkte > Endpunkt Verlängerung der Senkrechten auf Kondylenachse	86.2 mm	33.4 mm	38.4 mm		24.7 mm links	28.1 mm posterior	57.6 mm superior
Werkzeuge > Punkte > Endpunkt Senkrechte auf Kondylenachse	86 mm	93.9 mm	41 mm		24.5 mm links	32.4 mm anterior	55 mm superior
Werkzeuge > Punkte > Ende der Verlängerung Senkrechte auf tibia vk (varus valgus)	77 mm	111.1 mm	41.1 mm		15.5 mm links	49.6 mm anterior	54.9 mm superior
Werkzeuge > Punkte > Ende der Senkrechte auf tibia hk (varus valgus)	88.6 mm	109.8 mm	61.2 mm		27.1 mm links	48.3 mm anterior	34.8 mm superior
Werkzeuge > Punkte > dist. Tibiavorderkante medial proj. auf Ebene tibia coronar (varus valgus)	88.1 mm	82.7 mm	112.3 mm		26.6 mm links	21.2 mm anterior	16.3 mm inferior
Werkzeuge > Punkte > dist. Tibiavorderkante medial proj. auf Ebene tibia coronar	85 mm	80.4 mm	111.9 mm		23.5 mm links	18.9 mm anterior	15.9 mm inferior
Werkzeuge > Punkte > dist. Tibiavorderkante medial proj. auf Ebene Tibia axial	81.7 mm	85 mm	109.4 mm		20.2 mm links	23.5 mm anterior	13.4 mm inferior
Werkzeuge > Punkte > dist. Tibiavorderkante medial (varus valgus)	87.7 mm	83.3 mm	112.6 mm		26.2 mm links	21.8 mm anterior	16.6 mm inferior
Werkzeuge > Punkte > dist. Tibiavorderkante medial	82.5 mm	83.6 mm	113.6 mm		21 mm links	22.1 mm anterior	17.6 mm inferior
Werkzeuge > Punkte > dist. Tibiavorderkante lateral proj. auf Ebene tibia coronar (varus valgus)	91.8 mm	85.3 mm	112.8 mm		30.3 mm links	23.8 mm anterior	16.8 mm inferior
Werkzeuge > Punkte > dist. Tibiavorderkante lateral proj. auf Ebene tibia coronar	93.6 mm	87.1 mm	112.2 mm		32.1 mm links	25.6 mm anterior	16.2 mm inferior
Werkzeuge > Punkte > dist. Tibiavorderkante lateral proj. auf Ebene Tibia axial	90.6 mm	91.2 mm	109.8 mm		29.1 mm links	29.7 mm anterior	13.8 mm inferior
Werkzeuge > Punkte > dist. Tibiavorderkante lateral (varus valgus)	92.1 mm	85 mm	112.6 mm		30.6 mm links	23.5 mm anterior	16.6 mm inferior
Werkzeuge > Punkte > dist. Tibiavorderkante lateral	91.4 mm	89.8 mm	113.7 mm		29.9 mm links	28.3 mm anterior	17.7 mm inferior
Werkzeuge > Punkte > AxPro_Kopfszentrum	77.6 mm	57 mm	34 mm		16.1 mm links	4.5 mm posterior	62 mm superior
Werkzeuge > Punkte > AxPro_Kondyle medial	73.3 mm	56.5 mm	46.7 mm		11.8 mm links	5 mm posterior	49.3 mm superior
Werkzeuge > Punkte > AxPro_Kondyle lateral	82.9 mm	54.6 mm	49.6 mm		21.4 mm links	6.9 mm posterior	46.4 mm superior
Werkzeuge > Linien > Verlängerung Senkrechte auf tibia vk (varus valgus)	7 mm	18.4 mm	45.9 mm	50 mm	7 mm rechts	18.4 mm anterior	45.9 mm superior	50 mm
Werkzeuge > Linien > Verlängerung der Senkrechten auf Kondylenachse	0.2 mm	50 mm	2.2 mm	50 mm	0.2 mm links	50 mm posterior	2.2 mm superior	50 mm
Werkzeuge > Linien > transkondyläre Achse	10 mm	0.1 mm	3.1 mm	10.4 mm	10 mm rechts	0.1 mm anterior	3.1 mm superior	10.4 mm
Werkzeuge > Linien > Tibiaachse	8.7 mm	15.1 mm	42.1 mm	45.5 mm	8.7 mm rechts	15.1 mm anterior	42.1 mm superior	45.5 mm
Werkzeuge > Linien > Talusachse proj. auf Ebene Tibia axial	4.2 mm	2.6 mm	0.1 mm	5 mm	4.2 mm links	2.6 mm anterior	0.1 mm inferior	5 mm
Werkzeuge > Linien > Senkrechte auf Kondylenachse	0 mm	10.5 mm	0.5 mm	10.5 mm	0 mm rechts	10.5 mm anterior	0.5 mm inferior	10.5 mm
Werkzeuge > Linien > Senkrechte auf dist. Tibiavorderkante in Ebene tibia coronar (varus valgus)	3.9 mm	10.1 mm	25.2 mm	27.4 mm	3.9 mm links	10.1 mm posterior	25.2 mm inferior	27.4 mm
Werkzeuge > Linien > Senkrecht auf prox. Tibiahinterkante in Ebene tibia coronar (varus valgus)	4.5 mm	17.1 mm	25.8 mm	31.3 mm	4.5 mm links	17.1 mm anterior	25.8 mm superior	31.3 mm
Werkzeuge > Linien > prox. Tibiahinterkante proj. auf Ebene Tibia axial	8.4 mm	6.4 mm	0.5 mm	10.6 mm	8.4 mm rechts	6.4 mm posterior	0.5 mm superior	10.6 mm
Werkzeuge > Linien > prox. Tibiahinterkante proj auf Ebene tibia coronar (varus valgus)	4.8 mm	2.5 mm	2.5 mm	6 mm	4.8 mm rechts	2.5 mm posterior	2.5 mm superior	6 mm
Werkzeuge > Linien > prox. Tibiahinterkante proj auf Ebene tibia coronar	8.6 mm	6 mm	1.7 mm	10.7 mm	8.6 mm rechts	6 mm posterior	1.7 mm superior	10.7 mm
Werkzeuge > Linien > prox. Tibiahinterkante (varus valgus)	6.8 mm	0 mm	1.2 mm	7 mm	6.8 mm rechts	0 mm	1.2 mm superior	7 mm
Werkzeuge > Linien > prox. Tibiahinterkante	8.6 mm	6 mm	1.7 mm	10.7 mm	8.6 mm rechts	6 mm posterior	1.7 mm superior	10.7 mm
Werkzeuge > Linien > prox. femorale Längsachse	0 mm	5.1 mm	0.8 mm	5.2 mm	0 mm links	5.1 mm posterior	0.8 mm superior	5.2 mm
Werkzeuge > Linien > Neue Linie 31	9.6 mm	1.9 mm	2.9 mm	10.3 mm	9.6 mm rechts	1.9 mm anterior	2.9 mm superior	10.3 mm
Werkzeuge > Linien > Lot von Femurkopfmittelpunk	1.6 mm	1.1 mm	0.7 mm	2.1 mm	1.6 mm links	1.1 mm anterior	0.7 mm inferior	2.1 mm
Werkzeuge > Linien > Kopfzentrum - Femur Hals Basis (manuell) Linie	5.8 mm	5.5 mm	4.2 mm	9 mm	5.8 mm links	5.5 mm anterior	4.2 mm inferior	9 mm
Werkzeuge > Linien > Kopfzentrum - Femur Hals Basis (durch Ebene) Linie	1.6 mm	1.1 mm	0.7 mm	2.1 mm	1.6 mm links	1.1 mm anterior	0.7 mm inferior	2.1 mm
Werkzeuge > Linien > Kondyle_Femur Hals Basis Prox	9.6 mm	1.9 mm	2.9 mm	10.3 mm	9.6 mm rechts	1.9 mm anterior	2.9 mm superior	10.3 mm
Werkzeuge > Linien > Kondyle_AxPro_Kopfzentrum	9.6 mm	1.9 mm	2.9 mm	10.3 mm	9.6 mm rechts	1.9 mm anterior	2.9 mm superior	10.3 mm
Werkzeuge > Linien > Kondylenachse proj. auf Ebene Femur coronar	10 mm	0.1 mm	3.1 mm	10.4 mm	10 mm links	0.1 mm posterior	3.1 mm inferior	10.4 mm
Werkzeuge > Linien > Kondylenachse	10 mm	0.1 mm	3.1 mm	10.4 mm	10 mm links	0.1 mm posterior	3.1 mm inferior	10.4 mm
Werkzeuge > Linien > Kondyle proj. auf Ebene Tibia axial	9 mm	1.5 mm	1.3 mm	9.3 mm	9 mm links	1.5 mm anterior	1.3 mm superior	9.3 mm
Werkzeuge > Linien > Femurachse proj. auf Ebene Femur coronar
Werkzeuge > Linien > Femurachse Kopfzentrum	4.6 mm	27.4 mm	2.7 mm	27.9 mm	4.6 mm rechts	27.4 mm posterior	2.7 mm superior	27.9 mm
Werkzeuge > Linien > Femurachse	4.6 mm	27.4 mm	2.7 mm	27.9 mm	4.6 mm rechts	27.4 mm posterior	2.7 mm superior	27.9 mm
Werkzeuge > Linien > dist. Tibiavorderkante proj. auf Ebene tibia coronar (varus valgus)	3.6 mm	2.6 mm	0.5 mm	4.5 mm	3.6 mm rechts	2.6 mm posterior	0.5 mm superior	4.5 mm
Werkzeuge > Linien > dist. Tibiavorderkante proj. auf Ebene tibia coronar	8.5 mm	6.6 mm	0.3 mm	10.8 mm	8.5 mm rechts	6.6 mm posterior	0.3 mm superior	10.8 mm
Werkzeuge > Linien > dist. Tibiavorderkante proj. auf Ebene Tibia axial	8.9 mm	6.1 mm	0.4 mm	10.8 mm	8.9 mm rechts	6.1 mm posterior	0.4 mm superior	10.8 mm
Werkzeuge > Linien > dist. Tibiavorderkante (varus valgus)	4.4 mm	1.7 mm	0 mm	4.7 mm	4.4 mm rechts	1.7 mm posterior	0 mm	4.7 mm
Werkzeuge > Linien > dist. Tibiavorderkante	8.8 mm	6.2 mm	0.1 mm	10.8 mm	8.8 mm rechts	6.2 mm posterior	0.1 mm superior	10.8 mm
Werkzeuge > Linien > AxPro_Kondyle	9.6 mm	1.9 mm	2.9 mm	10.3 mm	9.6 mm rechts	1.9 mm anterior	2.9 mm superior	10.3 mm
Werkzeuge > Winkel > Winkel Schenkelhalsachse Femurachse (mittels Ebene manuell)	176.3 °	144.8 °	136 °	133.2 °	176.3 °	144.8 °	136 °	133.2 °
Werkzeuge > Winkel > Winkel Schenkelhalsachse Femurachse (Femur Hals Basis manuell definiert)	173.8 °	146.3 °	144 °	138.4 °	173.8 °	146.3 °	144 °	138.4 °
Werkzeuge > Winkel > varus valgus Tibia proj.	18.7 °	11.7 °	35.7 °	20.1 °	18.7 °	11.7 °	35.7 °	20.1 °
Werkzeuge > Winkel > varus valgus Femur proj.	64.6 °	3.1 °	9.8 °	10.2 °	64.6 °	3.1 °	9.8 °	10.2 °
Werkzeuge > Winkel > Torsionswinkel proj. auf Ebene Tibia axial	1.5 °	1.6 °	2.7 °	2.9 °	1.5 °	1.6 °	2.7 °	2.9 °
Werkzeuge > Winkel > Tibiotalare Torsion (TTT) proj.	1.4 °	1.9 °	2.7 °	3 °	1.4 °	1.9 °	2.7 °	3 °
Werkzeuge > Winkel > FTR (femorotibial Rotation) proj.	12.2 °	46.9 °	27.9 °	30.1 °	12.2 °	46.9 °	27.9 °	30.1 °
Werkzeuge > Winkel > Antetorsionswinkel korrigiert	7.1 °	7.7 °	0.8 °	7 °	7.1 °	7.7 °	0.8 °	7 °
Werkzeuge > Winkel > Antetorsionswinkel (über Ebene manuell bestimmt) proj	24.3 °	66.5 °	2.4 °	24 °	24.3 °	66.5 °	2.4 °	24 °
Werkzeuge > Winkel > Antetorsionswinkel (Femur Hals Basis manuell) proj	20.5 °	15.6 °	2.4 °	20.1 °	20.5 °	15.6 °	2.4 °	20.1 °
Werkzeuge > Ebenen > Tibia coronar
Werkzeuge > Ebenen > Tibia axial
Werkzeuge > Ebenen > Femur coronar
Werkzeuge > Ebenen > Femur axial
Werkzeuge > Ebenen > Ebene manuell
Werkzeuge > Polylinien > Punkte auf Kopf
Werkzeuge > Koordinatensysteme > ks tibia prox.
Werkzeuge > Koordinatensysteme > ks femur
Werkzeuge > Koordinatensysteme > ks
Werkzeuge > Koordinatensysteme > Kopie ks femur
Werkzeuge > Variablen > Kopfachsen_tmp	-100
Werkzeuge > Variablen > 300	300
Werkzeuge > Variablen > 50	50
Werkzeuge > Variablen > -50	-50
