# Supplementary material for: 3D Slicer open-source software plug-in for vector-based angle calculation of canine hind limb alignment in computed tomographic images
Source: PLoS One. 2024 Mar 29;19(3):e0283823. doi: 10.1371/journal.pone.0283823 (PMC10980227; doi:10.1371/journal.pone.0283823)
Supplement: S2 Data — (ZIP) [file pone.0283823.s002.zip › 91.csv]

Werkzeuge Name	Datensatzkoordinatensystem X	Datensatzkoordinatensystem Y	Datensatzkoordinatensystem Z	Datensatzkoordinatensystem 3D	Patientenkoordinatensystem X	Patientenkoordinatensystem Y	Patientenkoordinatensystem Z	Patientenkoordinatensystem 3D	Extra Wert X	Extra Wert Y	Extra Wert Z	Extra Wert 3D	Extra Wert Beschreibung
Werkzeuge > Punkte > tmp zur Definition der Senkrechten auf tibia vk und hk	40.5 mm	96.6 mm	79.8 mm		21 mm rechts	35.1 mm anterior	16.2 mm superior
Werkzeuge > Punkte > tmp proj. auf Ebene tibia coronar	40.5 mm	96.6 mm	79.8 mm		21 mm rechts	35.1 mm anterior	16.2 mm superior
Werkzeuge > Punkte > TMP B	43 mm	49.4 mm	28 mm		18.5 mm rechts	12.1 mm posterior	68 mm superior
Werkzeuge > Punkte > tmp A	39.4 mm	49.4 mm	31.7 mm		22.1 mm rechts	12.1 mm posterior	64.3 mm superior
Werkzeuge > Punkte > TMP6	44.7 mm	49.4 mm	27.7 mm		16.8 mm rechts	12.1 mm posterior	68.3 mm superior
Werkzeuge > Punkte > TMP5	33.2 mm	9 mm	28.2 mm		28.3 mm rechts	52.5 mm posterior	67.8 mm superior
Werkzeuge > Punkte > Tibiaachse proximal	42.8 mm	99.3 mm	58.6 mm		18.7 mm rechts	37.8 mm anterior	37.4 mm superior
Werkzeuge > Punkte > Tibiaachse distal	38.1 mm	93.8 mm	101 mm		23.4 mm rechts	32.3 mm anterior	5 mm inferior
Werkzeuge > Punkte > Talus medial proj. auf Ebene Tibia axial	40.8 mm	97.4 mm	101.8 mm		20.7 mm rechts	35.9 mm anterior	5.8 mm inferior
Werkzeuge > Punkte > Talus medial	39.8 mm	96.2 mm	111 mm		21.7 mm rechts	34.7 mm anterior	15 mm inferior
Werkzeuge > Punkte > Talus lateral proj. auf Ebene Tibia axial	36.6 mm	99.8 mm	101.6 mm		24.9 mm rechts	38.3 mm anterior	5.6 mm inferior
Werkzeuge > Punkte > Talus lateral	35.5 mm	98.6 mm	111 mm		26 mm rechts	37.1 mm anterior	15 mm inferior
Werkzeuge > Punkte > prox. Tibiahinterkante medial proj. auf Ebene tibia coronar (varus valgus)	45.1 mm	99 mm	53 mm		16.4 mm rechts	37.5 mm anterior	43 mm superior
Werkzeuge > Punkte > prox. Tibiahinterkante medial proj. auf Ebene tibia coronar	44.9 mm	99.1 mm	52.9 mm		16.6 mm rechts	37.6 mm anterior	43.1 mm superior
Werkzeuge > Punkte > prox. Tibiahinterkante medial proj. auf Ebene Tibia axial	34.9 mm	86.1 mm	99.7 mm		26.6 mm rechts	24.6 mm anterior	3.7 mm inferior
Werkzeuge > Punkte > prox. Tibiahinterkante medial (varus valgus)	40.5 mm	92.1 mm	51.6 mm		21 mm rechts	30.6 mm anterior	44.4 mm superior
Werkzeuge > Punkte > prox. Tibiahinterkante medial	40.4 mm	92.3 mm	51.5 mm		21.1 mm rechts	30.8 mm anterior	44.5 mm superior
Werkzeuge > Punkte > prox. Tibiahinterkante lateral proj. auf Ebene tibia coronar (varus valgus)	38.3 mm	103.7 mm	52.5 mm		23.2 mm rechts	42.2 mm anterior	43.5 mm superior
Werkzeuge > Punkte > prox. Tibiahinterkante lateral proj. auf Ebene tibia coronar	38.3 mm	103.6 mm	52.8 mm		23.2 mm rechts	42.1 mm anterior	43.2 mm superior
Werkzeuge > Punkte > prox. Tibiahinterkante lateral proj. auf Ebene Tibia axial	28.3 mm	90.5 mm	99.5 mm		33.2 mm rechts	29 mm anterior	3.5 mm inferior
Werkzeuge > Punkte > prox. Tibiahinterkante lateral (varus valgus)	33.8 mm	97.1 mm	51.1 mm		27.7 mm rechts	35.6 mm anterior	44.9 mm superior
Werkzeuge > Punkte > prox. Tibiahinterkante lateral	33.8 mm	96.8 mm	51.4 mm		27.7 mm rechts	35.3 mm anterior	44.6 mm superior
Werkzeuge > Punkte > Kondyle medial proj. auf Ebene Tibia axial	34.8 mm	82.1 mm	99.1 mm		26.7 mm rechts	20.6 mm anterior	3.1 mm inferior
Werkzeuge > Punkte > Kondyle medial proj. auf Ebene Femur coronar	38.6 mm	89.7 mm	34.1 mm		22.9 mm rechts	28.2 mm anterior	61.9 mm superior
Werkzeuge > Punkte > Kondyle medial	40.9 mm	89.2 mm	44.5 mm		20.6 mm rechts	27.7 mm anterior	51.5 mm superior
Werkzeuge > Punkte > Kondyle lateral proj auf Ebene Tibia axial	25.4 mm	84.5 mm	98.4 mm		36.1 mm rechts	23 mm anterior	2.4 mm inferior
Werkzeuge > Punkte > Kondyle lateral proj auf Ebene Femur coronar	28.9 mm	91.7 mm	36.4 mm		32.6 mm rechts	30.2 mm anterior	59.6 mm superior
Werkzeuge > Punkte > Kondyle lateral	31.2 mm	91.2 mm	46.8 mm		30.3 mm rechts	29.7 mm anterior	49.2 mm superior
Werkzeuge > Punkte > Femurkopfmittelpunkt	34.5 mm	41.2 mm	29.5 mm		27 mm rechts	20.3 mm posterior	66.5 mm superior
Werkzeuge > Punkte > Femurachsenpunkt proximal	29.9 mm	49.7 mm	34.1 mm		31.6 mm rechts	11.8 mm posterior	61.9 mm superior
Werkzeuge > Punkte > Femurachsenpunkt distal	31.3 mm	82 mm	35.4 mm		30.2 mm rechts	20.5 mm anterior	60.6 mm superior
Werkzeuge > Punkte > Femur prox. proj. auf Ebene Femur coronar	29.9 mm	49.7 mm	34.1 mm		31.6 mm rechts	11.8 mm posterior	61.9 mm superior
Werkzeuge > Punkte > Femur Hals Basis proj. auf Ebene Femur coronar	33.5 mm	42 mm	32.9 mm		28 mm rechts	19.5 mm posterior	63.1 mm superior
Werkzeuge > Punkte > Femur Hals Basis manuell Pro	29.6 mm	49.7 mm	33.9 mm		31.9 mm rechts	11.8 mm posterior	62.1 mm superior
Werkzeuge > Punkte > Femur Hals Basis manuell	29.5 mm	48.7 mm	33.9 mm		32 mm rechts	12.8 mm posterior	62.1 mm superior
Werkzeuge > Punkte > Femur Hals Basis (ermittelt durch Proj. auf Ebene manuell)	32.9 mm	42.2 mm	30 mm		28.6 mm rechts	19.3 mm posterior	66 mm superior
Werkzeuge > Punkte > Femur Hals Basis (Ebene) proj. auf Ebene Femur axial	33.2 mm	49.7 mm	30.3 mm		28.3 mm rechts	11.8 mm posterior	65.7 mm superior
Werkzeuge > Punkte > Endpunkt Verlängerung der Senkrechten auf Kondylenachse	20.8 mm	33.1 mm	35.3 mm		40.7 mm rechts	28.4 mm posterior	60.7 mm superior
Werkzeuge > Punkte > Endpunkt Senkrechte auf Kondylenachse	33.1 mm	90.8 mm	35.4 mm		28.4 mm rechts	29.3 mm anterior	60.6 mm superior
Werkzeuge > Punkte > Ende der Verlängerung Senkrechte auf tibia vk (varus valgus)	44.6 mm	104 mm	30.5 mm		16.9 mm rechts	42.5 mm anterior	65.5 mm superior
Werkzeuge > Punkte > Ende der Senkrechte auf tibia hk (varus valgus)	44.5 mm	99.4 mm	53 mm		17 mm rechts	37.9 mm anterior	43 mm superior
Werkzeuge > Punkte > dist. Tibiavorderkante medial proj. auf Ebene tibia coronar (varus valgus)	39.1 mm	91.9 mm	106.9 mm		22.4 mm rechts	30.4 mm anterior	10.9 mm inferior
Werkzeuge > Punkte > dist. Tibiavorderkante medial proj. auf Ebene tibia coronar	40 mm	91.5 mm	106.1 mm		21.5 mm rechts	30 mm anterior	10.1 mm inferior
Werkzeuge > Punkte > dist. Tibiavorderkante medial proj. auf Ebene Tibia axial	43 mm	95.8 mm	101.8 mm		18.5 mm rechts	34.3 mm anterior	5.8 mm inferior
Werkzeuge > Punkte > dist. Tibiavorderkante medial (varus valgus)	40.1 mm	93.5 mm	107.2 mm		21.4 mm rechts	32 mm anterior	11.2 mm inferior
Werkzeuge > Punkte > dist. Tibiavorderkante medial	42.4 mm	95.1 mm	106.8 mm		19.1 mm rechts	33.6 mm anterior	10.8 mm inferior
Werkzeuge > Punkte > dist. Tibiavorderkante lateral proj. auf Ebene tibia coronar (varus valgus)	35.6 mm	94.3 mm	106.9 mm		25.9 mm rechts	32.8 mm anterior	10.9 mm inferior
Werkzeuge > Punkte > dist. Tibiavorderkante lateral proj. auf Ebene tibia coronar	34.2 mm	95.4 mm	106.1 mm		27.3 mm rechts	33.9 mm anterior	10.1 mm inferior
Werkzeuge > Punkte > dist. Tibiavorderkante lateral proj. auf Ebene Tibia axial	37.2 mm	99.6 mm	101.7 mm		24.3 mm rechts	38.1 mm anterior	5.7 mm inferior
Werkzeuge > Punkte > dist. Tibiavorderkante lateral (varus valgus)	35.7 mm	94.4 mm	107 mm		25.8 mm rechts	32.9 mm anterior	11 mm inferior
Werkzeuge > Punkte > dist. Tibiavorderkante lateral	36.6 mm	99 mm	106.8 mm		24.9 mm rechts	37.5 mm anterior	10.8 mm inferior
Werkzeuge > Punkte > AxPro_Kopfszentrum	34.9 mm	49.7 mm	29.9 mm		26.6 mm rechts	11.8 mm posterior	66.1 mm superior
Werkzeuge > Punkte > AxPro_Kondyle medial	39.3 mm	49 mm	42.9 mm		22.2 mm rechts	12.5 mm posterior	53.1 mm superior
Werkzeuge > Punkte > AxPro_Kondyle lateral	29.5 mm	49.3 mm	45.1 mm		32 mm rechts	12.2 mm posterior	50.9 mm superior
Werkzeuge > Linien > Verlängerung Senkrechte auf tibia vk (varus valgus)	4.1 mm	7.4 mm	49.3 mm	50 mm	4.1 mm links	7.4 mm anterior	49.3 mm superior	50 mm
Werkzeuge > Linien > Verlängerung der Senkrechten auf Kondylenachse	10.4 mm	48.9 mm	0.1 mm	50 mm	10.4 mm rechts	48.9 mm posterior	0.1 mm superior	50 mm
Werkzeuge > Linien > transkondyläre Achse	9.7 mm	2.1 mm	2.3 mm	10.2 mm	9.7 mm links	2.1 mm posterior	2.3 mm superior	10.2 mm
Werkzeuge > Linien > Tibiaachse	4.8 mm	5.5 mm	42.5 mm	43.1 mm	4.8 mm links	5.5 mm anterior	42.5 mm superior	43.1 mm
Werkzeuge > Linien > Talusachse proj. auf Ebene Tibia axial	4.2 mm	2.4 mm	0.2 mm	4.8 mm	4.2 mm rechts	2.4 mm anterior	0.2 mm superior	4.8 mm
Werkzeuge > Linien > Senkrechte auf Kondylenachse	1.9 mm	8.9 mm	0 mm	9.1 mm	1.9 mm links	8.9 mm anterior	0 mm inferior	9.1 mm
Werkzeuge > Linien > Senkrechte auf dist. Tibiavorderkante in Ebene tibia coronar (varus valgus)	2.3 mm	4.1 mm	27.1 mm	27.5 mm	2.3 mm rechts	4.1 mm posterior	27.1 mm inferior	27.5 mm
Werkzeuge > Linien > Senkrecht auf prox. Tibiahinterkante in Ebene tibia coronar (varus valgus)	4.1 mm	2.8 mm	26.8 mm	27.3 mm	4.1 mm links	2.8 mm anterior	26.8 mm superior	27.3 mm
Werkzeuge > Linien > prox. Tibiahinterkante proj. auf Ebene Tibia axial	6.6 mm	4.5 mm	0.2 mm	8 mm	6.6 mm links	4.5 mm posterior	0.2 mm inferior	8 mm
Werkzeuge > Linien > prox. Tibiahinterkante proj auf Ebene tibia coronar (varus valgus)	6.8 mm	4.7 mm	0.5 mm	8.3 mm	6.8 mm links	4.7 mm posterior	0.5 mm inferior	8.3 mm
Werkzeuge > Linien > prox. Tibiahinterkante proj auf Ebene tibia coronar	6.6 mm	4.5 mm	0.1 mm	8 mm	6.6 mm links	4.5 mm posterior	0.1 mm inferior	8 mm
Werkzeuge > Linien > prox. Tibiahinterkante (varus valgus)	6.6 mm	5 mm	0.5 mm	8.3 mm	6.6 mm links	5 mm posterior	0.5 mm inferior	8.3 mm
Werkzeuge > Linien > prox. Tibiahinterkante	6.6 mm	4.5 mm	0.1 mm	8 mm	6.6 mm links	4.5 mm posterior	0.1 mm inferior	8 mm
Werkzeuge > Linien > prox. femorale Längsachse	0.4 mm	1 mm	0.2 mm	1.1 mm	0.4 mm rechts	1 mm posterior	0.2 mm superior	1.1 mm
Werkzeuge > Linien > Neue Linie 31	9.8 mm	0.3 mm	2.2 mm	10 mm	9.8 mm links	0.3 mm posterior	2.2 mm superior	10 mm
Werkzeuge > Linien > Lot von Femurkopfmittelpunk	1.7 mm	0.9 mm	0.4 mm	2 mm	1.7 mm rechts	0.9 mm anterior	0.4 mm inferior	2 mm
Werkzeuge > Linien > Kopfzentrum - Femur Hals Basis (manuell) Linie	5 mm	7.5 mm	4.4 mm	10 mm	5 mm rechts	7.5 mm anterior	4.4 mm inferior	10 mm
Werkzeuge > Linien > Kopfzentrum - Femur Hals Basis (durch Ebene) Linie	1.7 mm	0.9 mm	0.4 mm	2 mm	1.7 mm rechts	0.9 mm anterior	0.4 mm inferior	2 mm
Werkzeuge > Linien > Kondyle_Femur Hals Basis Prox	9.8 mm	0.3 mm	2.2 mm	10 mm	9.8 mm links	0.3 mm posterior	2.2 mm superior	10 mm
Werkzeuge > Linien > Kondyle_AxPro_Kopfzentrum	9.8 mm	0.3 mm	2.2 mm	10 mm	9.8 mm links	0.3 mm posterior	2.2 mm superior	10 mm
Werkzeuge > Linien > Kondylenachse proj. auf Ebene Femur coronar	9.7 mm	2.1 mm	2.3 mm	10.2 mm	9.7 mm rechts	2.1 mm anterior	2.3 mm inferior	10.2 mm
Werkzeuge > Linien > Kondylenachse	9.7 mm	2.1 mm	2.3 mm	10.2 mm	9.7 mm rechts	2.1 mm anterior	2.3 mm inferior	10.2 mm
Werkzeuge > Linien > Kondyle proj. auf Ebene Tibia axial	9.4 mm	2.5 mm	0.7 mm	9.7 mm	9.4 mm rechts	2.5 mm anterior	0.7 mm superior	9.7 mm
Werkzeuge > Linien > Femurachse proj. auf Ebene Femur coronar
Werkzeuge > Linien > Femurachse Kopfzentrum	1.3 mm	32.2 mm	1.3 mm	32.3 mm	1.3 mm rechts	32.2 mm posterior	1.3 mm superior	32.3 mm
Werkzeuge > Linien > Femurachse	1.3 mm	32.2 mm	1.3 mm	32.3 mm	1.3 mm rechts	32.2 mm posterior	1.3 mm superior	32.3 mm
Werkzeuge > Linien > dist. Tibiavorderkante proj. auf Ebene tibia coronar (varus valgus)	3.5 mm	2.3 mm	0.1 mm	4.2 mm	3.5 mm links	2.3 mm posterior	0.1 mm superior	4.2 mm
Werkzeuge > Linien > dist. Tibiavorderkante proj. auf Ebene tibia coronar	5.7 mm	3.9 mm	0 mm	6.9 mm	5.7 mm links	3.9 mm posterior	0 mm superior	6.9 mm
Werkzeuge > Linien > dist. Tibiavorderkante proj. auf Ebene Tibia axial	5.7 mm	3.9 mm	0.1 mm	6.9 mm	5.7 mm links	3.9 mm posterior	0.1 mm inferior	6.9 mm
Werkzeuge > Linien > dist. Tibiavorderkante (varus valgus)	4.4 mm	1 mm	0.2 mm	4.5 mm	4.4 mm links	1 mm posterior	0.2 mm inferior	4.5 mm
Werkzeuge > Linien > dist. Tibiavorderkante	5.8 mm	3.8 mm	0 mm	6.9 mm	5.8 mm links	3.8 mm posterior	0 mm	6.9 mm
Werkzeuge > Linien > AxPro_Kondyle	9.8 mm	0.3 mm	2.2 mm	10 mm	9.8 mm links	0.3 mm posterior	2.2 mm superior	10 mm
Werkzeuge > Winkel > Winkel Schenkelhalsachse Femurachse (mittels Ebene manuell)	86.7 °	141.2 °	117.5 °	116.7 °	86.7 °	141.2 °	117.5 °	116.7 °
Werkzeuge > Winkel > Winkel Schenkelhalsachse Femurachse (Femur Hals Basis manuell definiert)	87.9 °	151.5 °	144.1 °	138 °	87.9 °	151.5 °	144.1 °	138 °
Werkzeuge > Winkel > varus valgus Tibia proj.	3.8 °	2.6 °	26.4 °	4.6 °	3.8 °	2.6 °	26.4 °	4.6 °
Werkzeuge > Winkel > varus valgus Femur proj.	44.1 °	2.2 °	9.7 °	9.9 °	44.1 °	2.2 °	9.7 °	9.9 °
Werkzeuge > Winkel > Torsionswinkel proj. auf Ebene Tibia axial	0.1 °	0.1 °	0.3 °	0.3 °	0.1 °	0.1 °	0.3 °	0.3 °
Werkzeuge > Winkel > Tibiotalare Torsion (TTT) proj.	179.3 °	178.5 °	176.2 °	176.1 °	179.3 °	178.5 °	176.2 °	176.1 °
Werkzeuge > Winkel > FTR (femorotibial Rotation) proj.	3.1 °	14.6 °	19.5 °	19.8 °	3.1 °	14.6 °	19.5 °	19.8 °
Werkzeuge > Winkel > Antetorsionswinkel korrigiert	0.2 °	0.2 °	0 °	0.2 °	0.2 °	0.2 °	0 °	0.2 °
Werkzeuge > Winkel > Antetorsionswinkel (über Ebene manuell bestimmt) proj	26.1 °	159.8 °	1.1 °	26.1 °	26.1 °	159.8 °	1.1 °	26.1 °
Werkzeuge > Winkel > Antetorsionswinkel (Femur Hals Basis manuell) proj	24.5 °	7.3 °	1.3 °	24.6 °	24.5 °	7.3 °	1.3 °	24.6 °
Werkzeuge > Ebenen > Tibia coronar
Werkzeuge > Ebenen > Tibia axial
Werkzeuge > Ebenen > Femur coronar
Werkzeuge > Ebenen > Femur axial
Werkzeuge > Ebenen > Ebene manuell
Werkzeuge > Polylinien > Punkte auf Kopf
Werkzeuge > Koordinatensysteme > ks tibia prox.
Werkzeuge > Koordinatensysteme > ks femur
Werkzeuge > Koordinatensysteme > ks
Werkzeuge > Koordinatensysteme > Kopie ks femur
Werkzeuge > Variablen > Kopfachsen_tmp	-100
Werkzeuge > Variablen > 300	300
Werkzeuge > Variablen > 50	50
Werkzeuge > Variablen > -50	-50
