# Supplementary material for: 3D Slicer open-source software plug-in for vector-based angle calculation of canine hind limb alignment in computed tomographic images
Source: PLoS One. 2024 Mar 29;19(3):e0283823. doi: 10.1371/journal.pone.0283823 (PMC10980227; doi:10.1371/journal.pone.0283823)
Supplement: S2 Data — (ZIP) [file pone.0283823.s002.zip › 92.csv]

Werkzeuge Name	Datensatzkoordinatensystem X	Datensatzkoordinatensystem Y	Datensatzkoordinatensystem Z	Datensatzkoordinatensystem 3D	Patientenkoordinatensystem X	Patientenkoordinatensystem Y	Patientenkoordinatensystem Z	Patientenkoordinatensystem 3D	Extra Wert X	Extra Wert Y	Extra Wert Z	Extra Wert 3D	Extra Wert Beschreibung
Werkzeuge > Punkte > tmp zur Definition der Senkrechten auf tibia vk und hk	76.2 mm	73.6 mm	150.1 mm		11.2 mm links	8.6 mm anterior	24.1 mm inferior
Werkzeuge > Punkte > tmp proj. auf Ebene tibia coronar	76.2 mm	73.6 mm	150.1 mm		11.2 mm links	8.6 mm anterior	24.1 mm inferior
Werkzeuge > Punkte > TMP B	80 mm	66 mm	63.2 mm		15 mm links	1 mm anterior	62.8 mm superior
Werkzeuge > Punkte > tmp A	80.5 mm	64.7 mm	64.3 mm		15.5 mm links	0.3 mm posterior	61.7 mm superior
Werkzeuge > Punkte > TMP6	73.9 mm	67 mm	61.1 mm		8.9 mm links	2 mm anterior	64.9 mm superior
Werkzeuge > Punkte > TMP5	91.5 mm	45.9 mm	33.3 mm		26.5 mm links	19.1 mm posterior	92.7 mm superior
Werkzeuge > Punkte > Tibiaachse proximal	75.8 mm	76.8 mm	135 mm		10.8 mm links	11.8 mm anterior	9 mm inferior
Werkzeuge > Punkte > Tibiaachse distal	76.5 mm	70.5 mm	165.3 mm		11.5 mm links	5.5 mm anterior	39.3 mm inferior
Werkzeuge > Punkte > Talus medial proj. auf Ebene Tibia axial	73.1 mm	74.2 mm	166.1 mm		8.1 mm links	9.2 mm anterior	40.1 mm inferior
Werkzeuge > Punkte > Talus medial	73.4 mm	72 mm	177.1 mm		8.4 mm links	7 mm anterior	51.1 mm inferior
Werkzeuge > Punkte > Talus lateral proj. auf Ebene Tibia axial	79.1 mm	75.7 mm	166.3 mm		14.1 mm links	10.7 mm anterior	40.3 mm inferior
Werkzeuge > Punkte > Talus lateral	79.4 mm	73.3 mm	178 mm		14.4 mm links	8.3 mm anterior	52 mm inferior
Werkzeuge > Punkte > prox. Tibiahinterkante medial proj. auf Ebene tibia coronar (varus valgus)	76.2 mm	82 mm	111.9 mm		11.2 mm links	17 mm anterior	14.1 mm superior
Werkzeuge > Punkte > prox. Tibiahinterkante medial proj. auf Ebene tibia coronar	77.7 mm	81.3 mm	118 mm		12.7 mm links	16.3 mm anterior	8 mm superior
Werkzeuge > Punkte > prox. Tibiahinterkante medial proj. auf Ebene Tibia axial	81.3 mm	66 mm	164.2 mm		16.3 mm links	1 mm anterior	38.2 mm inferior
Werkzeuge > Punkte > prox. Tibiahinterkante medial (varus valgus)	76.1 mm	82.3 mm	111.9 mm		11.1 mm links	17.3 mm anterior	14.1 mm superior
Werkzeuge > Punkte > prox. Tibiahinterkante medial	80.2 mm	75.9 mm	116.8 mm		15.2 mm links	10.9 mm anterior	9.2 mm superior
Werkzeuge > Punkte > prox. Tibiahinterkante lateral proj. auf Ebene tibia coronar (varus valgus)	85 mm	85.2 mm	115.7 mm		20 mm links	20.2 mm anterior	10.3 mm superior
Werkzeuge > Punkte > prox. Tibiahinterkante lateral proj. auf Ebene tibia coronar	83.8 mm	83.7 mm	120 mm		18.8 mm links	18.7 mm anterior	6 mm superior
Werkzeuge > Punkte > prox. Tibiahinterkante lateral proj. auf Ebene Tibia axial	87.3 mm	68.7 mm	164.7 mm		22.3 mm links	3.7 mm anterior	38.7 mm inferior
Werkzeuge > Punkte > prox. Tibiahinterkante lateral (varus valgus)	86.3 mm	82.3 mm	115 mm		21.3 mm links	17.3 mm anterior	11 mm superior
Werkzeuge > Punkte > prox. Tibiahinterkante lateral	86.3 mm	78.2 mm	118.8 mm		21.3 mm links	13.2 mm anterior	7.2 mm superior
Werkzeuge > Punkte > Kondyle medial proj. auf Ebene Tibia axial	79.6 mm	65.6 mm	164.2 mm		14.6 mm links	0.6 mm anterior	38.2 mm inferior
Werkzeuge > Punkte > Kondyle medial proj. auf Ebene Femur coronar	80.2 mm	88 mm	100.9 mm		15.2 mm links	23 mm anterior	25.1 mm superior
Werkzeuge > Punkte > Kondyle medial	78.4 mm	77.3 mm	107.8 mm		13.4 mm links	12.3 mm anterior	18.2 mm superior
Werkzeuge > Punkte > Kondyle lateral proj auf Ebene Tibia axial	89.9 mm	66.3 mm	164.1 mm		24.9 mm links	1.3 mm anterior	38.1 mm inferior
Werkzeuge > Punkte > Kondyle lateral proj auf Ebene Femur coronar	90.6 mm	88 mm	103.8 mm		25.6 mm links	23 mm anterior	22.2 mm superior
Werkzeuge > Punkte > Kondyle lateral	88.8 mm	77.4 mm	110.7 mm		23.8 mm links	12.4 mm anterior	15.3 mm superior
Werkzeuge > Punkte > Femurkopfmittelpunkt	87 mm	59 mm	52.3 mm		22 mm links	6 mm posterior	73.7 mm superior
Werkzeuge > Punkte > Femurachsenpunkt proximal	90.7 mm	64.2 mm	67 mm		25.7 mm links	0.8 mm posterior	59 mm superior
Werkzeuge > Punkte > Femurachsenpunkt distal	86.2 mm	77.3 mm	86 mm		21.2 mm links	12.3 mm anterior	40 mm superior
Werkzeuge > Punkte > Femur prox. proj. auf Ebene Femur coronar	90.7 mm	64.2 mm	67 mm		25.7 mm links	0.8 mm posterior	59 mm superior
Werkzeuge > Punkte > Femur Hals Basis proj. auf Ebene Femur coronar	92.1 mm	58.7 mm	58.9 mm		27.1 mm links	6.3 mm posterior	67.1 mm superior
Werkzeuge > Punkte > Femur Hals Basis manuell Pro	91 mm	64.5 mm	66.8 mm		26 mm links	0.5 mm posterior	59.2 mm superior
Werkzeuge > Punkte > Femur Hals Basis manuell	91.9 mm	61.7 mm	62.7 mm		26.9 mm links	3.3 mm posterior	63.3 mm superior
Werkzeuge > Punkte > Femur Hals Basis (ermittelt durch Proj. auf Ebene manuell)	92.4 mm	60.4 mm	57.8 mm		27.4 mm links	4.6 mm posterior	68.2 mm superior
Werkzeuge > Punkte > Femur Hals Basis (Ebene) proj. auf Ebene Femur axial	90.5 mm	65.9 mm	65.8 mm		25.5 mm links	0.9 mm anterior	60.2 mm superior
Werkzeuge > Punkte > Endpunkt Verlängerung der Senkrechten auf Kondylenachse	97.5 mm	49.4 mm	46 mm		32.5 mm links	15.6 mm posterior	80 mm superior
Werkzeuge > Punkte > Endpunkt Senkrechte auf Kondylenachse	81.9 mm	88 mm	101.4 mm		16.9 mm links	23 mm anterior	24.6 mm superior
Werkzeuge > Punkte > Ende der Verlängerung Senkrechte auf tibia vk (varus valgus)	74 mm	83.3 mm	101.1 mm		9 mm links	18.3 mm anterior	24.9 mm superior
Werkzeuge > Punkte > Ende der Senkrechte auf tibia hk (varus valgus)	86.5 mm	85.8 mm	116.3 mm		21.5 mm links	20.8 mm anterior	9.7 mm superior
Werkzeuge > Punkte > dist. Tibiavorderkante medial proj. auf Ebene tibia coronar (varus valgus)	74.3 mm	67.7 mm	173.3 mm		9.3 mm links	2.7 mm anterior	47.3 mm inferior
Werkzeuge > Punkte > dist. Tibiavorderkante medial proj. auf Ebene tibia coronar	73.9 mm	67.5 mm	173.1 mm		8.9 mm links	2.5 mm anterior	47.1 mm inferior
Werkzeuge > Punkte > dist. Tibiavorderkante medial proj. auf Ebene Tibia axial	71.7 mm	73.6 mm	166 mm		6.7 mm links	8.6 mm anterior	40 mm inferior
Werkzeuge > Punkte > dist. Tibiavorderkante medial (varus valgus)	72.9 mm	70.7 mm	174 mm		7.9 mm links	5.7 mm anterior	48 mm inferior
Werkzeuge > Punkte > dist. Tibiavorderkante medial	71.8 mm	72 mm	174.1 mm		6.8 mm links	7 mm anterior	48.1 mm inferior
Werkzeuge > Punkte > dist. Tibiavorderkante lateral proj. auf Ebene tibia coronar (varus valgus)	80 mm	70.3 mm	173.6 mm		15 mm links	5.3 mm anterior	47.6 mm inferior
Werkzeuge > Punkte > dist. Tibiavorderkante lateral proj. auf Ebene tibia coronar	80.8 mm	70.8 mm	173 mm		15.8 mm links	5.8 mm anterior	47 mm inferior
Werkzeuge > Punkte > dist. Tibiavorderkante lateral proj. auf Ebene Tibia axial	79.2 mm	75.6 mm	166.3 mm		14.2 mm links	10.6 mm anterior	40.3 mm inferior
Werkzeuge > Punkte > dist. Tibiavorderkante lateral (varus valgus)	79.1 mm	72.1 mm	174 mm		14.1 mm links	7.1 mm anterior	48 mm inferior
Werkzeuge > Punkte > dist. Tibiavorderkante lateral	79.3 mm	74 mm	173.7 mm		14.3 mm links	9 mm anterior	47.7 mm inferior
Werkzeuge > Punkte > AxPro_Kopfszentrum	84.3 mm	66.8 mm	63.7 mm		19.3 mm links	1.8 mm anterior	62.3 mm superior
Werkzeuge > Punkte > AxPro_Kondyle medial	86.5 mm	53.6 mm	73.3 mm		21.5 mm links	11.4 mm posterior	52.7 mm superior
Werkzeuge > Punkte > AxPro_Kondyle lateral	97 mm	53.4 mm	75.9 mm		32 mm links	11.6 mm posterior	50.1 mm superior
Werkzeuge > Linien > Verlängerung Senkrechte auf tibia vk (varus valgus)	2.2 mm	9.7 mm	49 mm	50 mm	2.2 mm rechts	9.7 mm anterior	49 mm superior	50 mm
Werkzeuge > Linien > Verlängerung der Senkrechten auf Kondylenachse	11.3 mm	27.8 mm	40 mm	50 mm	11.3 mm links	27.8 mm posterior	40 mm superior	50 mm
Werkzeuge > Linien > transkondyläre Achse	10.4 mm	0.1 mm	2.9 mm	10.8 mm	10.4 mm rechts	0.1 mm posterior	2.9 mm superior	10.8 mm
Werkzeuge > Linien > Tibiaachse	0.7 mm	6.3 mm	30.3 mm	30.9 mm	0.7 mm rechts	6.3 mm anterior	30.3 mm superior	30.9 mm
Werkzeuge > Linien > Talusachse proj. auf Ebene Tibia axial	6 mm	1.4 mm	0.2 mm	6.1 mm	6 mm links	1.4 mm anterior	0.2 mm inferior	6.1 mm
Werkzeuge > Linien > Senkrechte auf Kondylenachse	4.3 mm	10.7 mm	15.4 mm	19.2 mm	4.3 mm rechts	10.7 mm anterior	15.4 mm inferior	19.2 mm
Werkzeuge > Linien > Senkrechte auf dist. Tibiavorderkante in Ebene tibia coronar (varus valgus)	1 mm	4.6 mm	23.3 mm	23.8 mm	1 mm links	4.6 mm posterior	23.3 mm inferior	23.8 mm
Werkzeuge > Linien > Senkrecht auf prox. Tibiahinterkante in Ebene tibia coronar (varus valgus)	10.3 mm	12.2 mm	33.8 mm	37.4 mm	10.3 mm links	12.2 mm anterior	33.8 mm superior	37.4 mm
Werkzeuge > Linien > prox. Tibiahinterkante proj. auf Ebene Tibia axial	6 mm	2.7 mm	0.4 mm	6.6 mm	6 mm rechts	2.7 mm posterior	0.4 mm superior	6.6 mm
Werkzeuge > Linien > prox. Tibiahinterkante proj auf Ebene tibia coronar (varus valgus)	8.7 mm	3.2 mm	3.8 mm	10.1 mm	8.7 mm rechts	3.2 mm posterior	3.8 mm superior	10.1 mm
Werkzeuge > Linien > prox. Tibiahinterkante proj auf Ebene tibia coronar	6.1 mm	2.4 mm	2 mm	6.8 mm	6.1 mm rechts	2.4 mm posterior	2 mm superior	6.8 mm
Werkzeuge > Linien > prox. Tibiahinterkante (varus valgus)	10.2 mm	0 mm	3.1 mm	10.7 mm	10.2 mm rechts	0 mm	3.1 mm superior	10.7 mm
Werkzeuge > Linien > prox. Tibiahinterkante	6.1 mm	2.4 mm	2 mm	6.8 mm	6.1 mm rechts	2.4 mm posterior	2 mm superior	6.8 mm
Werkzeuge > Linien > prox. femorale Längsachse	1.2 mm	2.5 mm	4.3 mm	5.2 mm	1.2 mm links	2.5 mm posterior	4.3 mm superior	5.2 mm
Werkzeuge > Linien > Neue Linie 31	10.5 mm	0.2 mm	2.6 mm	10.8 mm	10.5 mm rechts	0.2 mm anterior	2.6 mm superior	10.8 mm
Werkzeuge > Linien > Lot von Femurkopfmittelpunk	5.3 mm	1.4 mm	5.6 mm	7.9 mm	5.3 mm links	1.4 mm anterior	5.6 mm inferior	7.9 mm
Werkzeuge > Linien > Kopfzentrum - Femur Hals Basis (manuell) Linie	4.9 mm	2.7 mm	10.4 mm	11.8 mm	4.9 mm links	2.7 mm anterior	10.4 mm inferior	11.8 mm
Werkzeuge > Linien > Kopfzentrum - Femur Hals Basis (durch Ebene) Linie	5.3 mm	1.4 mm	5.6 mm	7.9 mm	5.3 mm links	1.4 mm anterior	5.6 mm inferior	7.9 mm
Werkzeuge > Linien > Kondyle_Femur Hals Basis Prox	10.5 mm	0.2 mm	2.6 mm	10.8 mm	10.5 mm rechts	0.2 mm anterior	2.6 mm superior	10.8 mm
Werkzeuge > Linien > Kondyle_AxPro_Kopfzentrum	10.5 mm	0.2 mm	2.6 mm	10.8 mm	10.5 mm rechts	0.2 mm anterior	2.6 mm superior	10.8 mm
Werkzeuge > Linien > Kondylenachse proj. auf Ebene Femur coronar	10.4 mm	0.1 mm	2.9 mm	10.8 mm	10.4 mm links	0.1 mm anterior	2.9 mm inferior	10.8 mm
Werkzeuge > Linien > Kondylenachse	10.4 mm	0.1 mm	2.9 mm	10.8 mm	10.4 mm links	0.1 mm anterior	2.9 mm inferior	10.8 mm
Werkzeuge > Linien > Kondyle proj. auf Ebene Tibia axial	10.3 mm	0.7 mm	0.1 mm	10.4 mm	10.3 mm links	0.7 mm anterior	0.1 mm superior	10.4 mm
Werkzeuge > Linien > Femurachse proj. auf Ebene Femur coronar
Werkzeuge > Linien > Femurachse Kopfzentrum	4.5 mm	13.1 mm	19 mm	23.5 mm	4.5 mm links	13.1 mm posterior	19 mm superior	23.5 mm
Werkzeuge > Linien > Femurachse	4.5 mm	13.1 mm	19 mm	23.5 mm	4.5 mm links	13.1 mm posterior	19 mm superior	23.5 mm
Werkzeuge > Linien > dist. Tibiavorderkante proj. auf Ebene tibia coronar (varus valgus)	5.6 mm	2.6 mm	0.3 mm	6.2 mm	5.6 mm rechts	2.6 mm posterior	0.3 mm superior	6.2 mm
Werkzeuge > Linien > dist. Tibiavorderkante proj. auf Ebene tibia coronar	6.9 mm	3.2 mm	0.1 mm	7.6 mm	6.9 mm rechts	3.2 mm posterior	0.1 mm inferior	7.6 mm
Werkzeuge > Linien > dist. Tibiavorderkante proj. auf Ebene Tibia axial	7.5 mm	1.9 mm	0.2 mm	7.7 mm	7.5 mm rechts	1.9 mm posterior	0.2 mm superior	7.7 mm
Werkzeuge > Linien > dist. Tibiavorderkante (varus valgus)	6.2 mm	1.4 mm	0 mm	6.3 mm	6.2 mm rechts	1.4 mm posterior	0 mm	6.3 mm
Werkzeuge > Linien > dist. Tibiavorderkante	7.5 mm	2.1 mm	0.4 mm	7.8 mm	7.5 mm rechts	2.1 mm posterior	0.4 mm inferior	7.8 mm
Werkzeuge > Linien > AxPro_Kondyle	10.5 mm	0.2 mm	2.6 mm	10.8 mm	10.5 mm rechts	0.2 mm anterior	2.6 mm superior	10.8 mm
Werkzeuge > Winkel > Winkel Schenkelhalsachse Femurachse (mittels Ebene manuell)	126 °	153.7 °	77.3 °	122.9 °	126 °	153.7 °	77.3 °	122.9 °
Werkzeuge > Winkel > Winkel Schenkelhalsachse Femurachse (Femur Hals Basis manuell definiert)	142 °	159.2 °	98 °	139.4 °	142 °	159.2 °	98 °	139.4 °
Werkzeuge > Winkel > varus valgus Tibia proj.	19.5 °	8.6 °	52.9 °	20.3 °	19.5 °	8.6 °	52.9 °	20.3 °
Werkzeuge > Winkel > varus valgus Femur proj.	2.5 °	0.3 °	3.1 °	2.1 °	2.5 °	0.3 °	3.1 °	2.1 °
Werkzeuge > Winkel > Torsionswinkel proj. auf Ebene Tibia axial	2.3 °	2 °	9.7 °	9.8 °	2.3 °	2 °	9.7 °	9.8 °
Werkzeuge > Winkel > Tibiotalare Torsion (TTT) proj.	0.2 °	0.4 °	1 °	1 °	0.2 °	0.4 °	1 °	1 °
Werkzeuge > Winkel > FTR (femorotibial Rotation) proj.	175.4 °	163.9 °	159.6 °	159.2 °	175.4 °	163.9 °	159.6 °	159.2 °
Werkzeuge > Winkel > Antetorsionswinkel korrigiert	5.3 °	21.5 °	8.3 °	9.4 °	5.3 °	21.5 °	8.3 °	9.4 °
Werkzeuge > Winkel > Antetorsionswinkel (über Ebene manuell bestimmt) proj	10.4 °	62.6 °	15.9 °	18.5 °	10.4 °	62.6 °	15.9 °	18.5 °
Werkzeuge > Winkel > Antetorsionswinkel (Femur Hals Basis manuell) proj	11.8 °	33 °	18.6 °	20.4 °	11.8 °	33 °	18.6 °	20.4 °
Werkzeuge > Ebenen > Tibia coronar
Werkzeuge > Ebenen > Tibia axial
Werkzeuge > Ebenen > Femur coronar
Werkzeuge > Ebenen > Femur axial
Werkzeuge > Ebenen > Ebene manuell
Werkzeuge > Polylinien > Punkte auf Kopf
Werkzeuge > Koordinatensysteme > ks tibia prox.
Werkzeuge > Koordinatensysteme > ks femur
Werkzeuge > Koordinatensysteme > ks
Werkzeuge > Koordinatensysteme > Kopie ks femur
Werkzeuge > Variablen > Kopfachsen_tmp	-100
Werkzeuge > Variablen > 300	300
Werkzeuge > Variablen > 50	50
Werkzeuge > Variablen > -50	-50
