# Supplementary material for: 3D Slicer open-source software plug-in for vector-based angle calculation of canine hind limb alignment in computed tomographic images
Source: PLoS One. 2024 Mar 29;19(3):e0283823. doi: 10.1371/journal.pone.0283823 (PMC10980227; doi:10.1371/journal.pone.0283823)
Supplement: S2 Data — (ZIP) [file pone.0283823.s002.zip › 93.csv]

Werkzeuge Name	Datensatzkoordinatensystem X	Datensatzkoordinatensystem Y	Datensatzkoordinatensystem Z	Datensatzkoordinatensystem 3D	Patientenkoordinatensystem X	Patientenkoordinatensystem Y	Patientenkoordinatensystem Z	Patientenkoordinatensystem 3D	Extra Wert X	Extra Wert Y	Extra Wert Z	Extra Wert 3D	Extra Wert Beschreibung
Werkzeuge > Punkte > tmp zur Definition der Senkrechten auf tibia vk und hk	48 mm	72.1 mm	152.2 mm		17 mm rechts	7.1 mm anterior	26.2 mm inferior
Werkzeuge > Punkte > tmp proj. auf Ebene tibia coronar	48 mm	72.1 mm	152.2 mm		17 mm rechts	7.1 mm anterior	26.2 mm inferior
Werkzeuge > Punkte > TMP B	49.2 mm	69.3 mm	61.8 mm		15.8 mm rechts	4.3 mm anterior	64.2 mm superior
Werkzeuge > Punkte > tmp A	48.3 mm	65.4 mm	64.4 mm		16.7 mm rechts	0.4 mm anterior	61.6 mm superior
Werkzeuge > Punkte > TMP6	52.4 mm	70.8 mm	60.7 mm		12.6 mm rechts	5.8 mm anterior	65.3 mm superior
Werkzeuge > Punkte > TMP5	41.3 mm	47.5 mm	33 mm		23.7 mm rechts	17.5 mm posterior	93 mm superior
Werkzeuge > Punkte > Tibiaachse proximal	47.8 mm	75.1 mm	139 mm		17.2 mm rechts	10.1 mm anterior	13 mm inferior
Werkzeuge > Punkte > Tibiaachse distal	48.3 mm	69.1 mm	165.3 mm		16.7 mm rechts	4.1 mm anterior	39.3 mm inferior
Werkzeuge > Punkte > Talus medial proj. auf Ebene Tibia axial	50.3 mm	74.1 mm	166.4 mm		14.7 mm rechts	9.1 mm anterior	40.4 mm inferior
Werkzeuge > Punkte > Talus medial	50.6 mm	71.5 mm	178 mm		14.4 mm rechts	6.5 mm anterior	52 mm inferior
Werkzeuge > Punkte > Talus lateral proj. auf Ebene Tibia axial	44.5 mm	72.7 mm	166.2 mm		20.5 mm rechts	7.7 mm anterior	40.2 mm inferior
Werkzeuge > Punkte > Talus lateral	44.7 mm	70 mm	178.1 mm		20.3 mm rechts	5 mm anterior	52.1 mm inferior
Werkzeuge > Punkte > prox. Tibiahinterkante medial proj. auf Ebene tibia coronar (varus valgus)	45.5 mm	80.5 mm	114.5 mm		19.5 mm rechts	15.5 mm anterior	11.5 mm superior
Werkzeuge > Punkte > prox. Tibiahinterkante medial proj. auf Ebene tibia coronar	45.1 mm	79.3 mm	119.1 mm		19.9 mm rechts	14.3 mm anterior	6.9 mm superior
Werkzeuge > Punkte > prox. Tibiahinterkante medial proj. auf Ebene Tibia axial	46.8 mm	64.2 mm	164.2 mm		18.2 mm rechts	0.8 mm posterior	38.2 mm inferior
Werkzeuge > Punkte > prox. Tibiahinterkante medial (varus valgus)	45.7 mm	79 mm	114.1 mm		19.3 mm rechts	14 mm anterior	11.9 mm superior
Werkzeuge > Punkte > prox. Tibiahinterkante medial	45.8 mm	74.8 mm	118.1 mm		19.2 mm rechts	9.8 mm anterior	7.9 mm superior
Werkzeuge > Punkte > prox. Tibiahinterkante lateral proj. auf Ebene tibia coronar (varus valgus)	36.9 mm	78.8 mm	115.9 mm		28.1 mm rechts	13.8 mm anterior	10.1 mm superior
Werkzeuge > Punkte > prox. Tibiahinterkante lateral proj. auf Ebene tibia coronar	38.5 mm	77.9 mm	120.7 mm		26.5 mm rechts	12.9 mm anterior	5.3 mm superior
Werkzeuge > Punkte > prox. Tibiahinterkante lateral proj. auf Ebene Tibia axial	40.1 mm	63.2 mm	164.1 mm		24.9 mm rechts	1.8 mm posterior	38.1 mm inferior
Werkzeuge > Punkte > prox. Tibiahinterkante lateral (varus valgus)	37 mm	77.9 mm	115.7 mm		28 mm rechts	12.9 mm anterior	10.3 mm superior
Werkzeuge > Punkte > prox. Tibiahinterkante lateral	39.2 mm	73.4 mm	119.6 mm		25.8 mm rechts	8.4 mm anterior	6.4 mm superior
Werkzeuge > Punkte > Kondyle medial proj. auf Ebene Tibia axial	48.2 mm	64.2 mm	164.2 mm		16.8 mm rechts	0.8 mm posterior	38.2 mm inferior
Werkzeuge > Punkte > Kondyle medial proj. auf Ebene Femur coronar	41.8 mm	86.8 mm	103.7 mm		23.2 mm rechts	21.8 mm anterior	22.3 mm superior
Werkzeuge > Punkte > Kondyle medial	47.1 mm	76.6 mm	110.2 mm		17.9 mm rechts	11.6 mm anterior	15.8 mm superior
Werkzeuge > Punkte > Kondyle lateral proj auf Ebene Tibia axial	38 mm	60.5 mm	163.6 mm		27 mm rechts	4.5 mm posterior	37.6 mm inferior
Werkzeuge > Punkte > Kondyle lateral proj auf Ebene Femur coronar	31.6 mm	82.6 mm	105.4 mm		33.4 mm rechts	17.6 mm anterior	20.6 mm superior
Werkzeuge > Punkte > Kondyle lateral	36.9 mm	72.3 mm	111.9 mm		28.1 mm rechts	7.3 mm anterior	14.1 mm superior
Werkzeuge > Punkte > Femurkopfmittelpunkt	41.9 mm	59.9 mm	52 mm		23.1 mm rechts	5.1 mm posterior	74 mm superior
Werkzeuge > Punkte > Femurachsenpunkt proximal	38.3 mm	61.8 mm	67 mm		26.7 mm rechts	3.2 mm posterior	59 mm superior
Werkzeuge > Punkte > Femurachsenpunkt distal	38.9 mm	74.1 mm	86 mm		26.1 mm rechts	9.1 mm anterior	40 mm superior
Werkzeuge > Punkte > Femur prox. proj. auf Ebene Femur coronar	38.3 mm	61.8 mm	67 mm		26.7 mm rechts	3.2 mm posterior	59 mm superior
Werkzeuge > Punkte > Femur Hals Basis proj. auf Ebene Femur coronar	40.5 mm	56.8 mm	57.4 mm		24.5 mm rechts	8.2 mm posterior	68.6 mm superior
Werkzeuge > Punkte > Femur Hals Basis manuell Pro	38.2 mm	61.8 mm	67 mm		26.8 mm rechts	3.2 mm posterior	59 mm superior
Werkzeuge > Punkte > Femur Hals Basis manuell	38.1 mm	60.9 mm	65.6 mm		26.9 mm rechts	4.1 mm posterior	60.4 mm superior
Werkzeuge > Punkte > Femur Hals Basis (ermittelt durch Proj. auf Ebene manuell)	38.9 mm	59.9 mm	55.5 mm		26.1 mm rechts	5.1 mm posterior	70.5 mm superior
Werkzeuge > Punkte > Femur Hals Basis (Ebene) proj. auf Ebene Femur axial	39.1 mm	65.7 mm	64.4 mm		25.9 mm rechts	0.7 mm anterior	61.6 mm superior
Werkzeuge > Punkte > Endpunkt Verlängerung der Senkrechten auf Kondylenachse	42.4 mm	48.8 mm	43 mm		22.6 mm rechts	16.2 mm posterior	83 mm superior
Werkzeuge > Punkte > Endpunkt Senkrechte auf Kondylenachse	37.4 mm	85 mm	104.4 mm		27.6 mm rechts	20 mm anterior	21.6 mm superior
Werkzeuge > Punkte > Ende der Verlängerung Senkrechte auf tibia vk (varus valgus)	46.4 mm	83.2 mm	103.4 mm		18.6 mm rechts	18.2 mm anterior	22.6 mm superior
Werkzeuge > Punkte > Ende der Senkrechte auf tibia hk (varus valgus)	40.3 mm	79.4 mm	115.3 mm		24.7 mm rechts	14.4 mm anterior	10.7 mm superior
Werkzeuge > Punkte > dist. Tibiavorderkante medial proj. auf Ebene tibia coronar (varus valgus)	51.8 mm	67.6 mm	174.3 mm		13.2 mm rechts	2.6 mm anterior	48.3 mm inferior
Werkzeuge > Punkte > dist. Tibiavorderkante medial proj. auf Ebene tibia coronar	52.6 mm	67.9 mm	173.5 mm		12.4 mm rechts	2.9 mm anterior	47.5 mm inferior
Werkzeuge > Punkte > dist. Tibiavorderkante medial proj. auf Ebene Tibia axial	51.7 mm	74.4 mm	166.5 mm		13.3 mm rechts	9.4 mm anterior	40.5 mm inferior
Werkzeuge > Punkte > dist. Tibiavorderkante medial (varus valgus)	51.4 mm	70.4 mm	175 mm		13.6 mm rechts	5.4 mm anterior	49 mm inferior
Werkzeuge > Punkte > dist. Tibiavorderkante medial	51.9 mm	72.6 mm	174.6 mm		13.1 mm rechts	7.6 mm anterior	48.6 mm inferior
Werkzeuge > Punkte > dist. Tibiavorderkante lateral proj. auf Ebene tibia coronar (varus valgus)	45.4 mm	66.5 mm	174.3 mm		19.6 mm rechts	1.5 mm anterior	48.3 mm inferior
Werkzeuge > Punkte > dist. Tibiavorderkante lateral proj. auf Ebene tibia coronar	46.2 mm	66.9 mm	173.4 mm		18.8 mm rechts	1.9 mm anterior	47.4 mm inferior
Werkzeuge > Punkte > dist. Tibiavorderkante lateral proj. auf Ebene Tibia axial	45.3 mm	73.2 mm	166.3 mm		19.7 mm rechts	8.2 mm anterior	40.3 mm inferior
Werkzeuge > Punkte > dist. Tibiavorderkante lateral (varus valgus)	45 mm	69.4 mm	175 mm		20 mm rechts	4.4 mm anterior	49 mm inferior
Werkzeuge > Punkte > dist. Tibiavorderkante lateral	45.5 mm	71.3 mm	174.4 mm		19.5 mm rechts	6.3 mm anterior	48.4 mm inferior
Werkzeuge > Punkte > AxPro_Kopfszentrum	42.3 mm	67.2 mm	63.3 mm		22.7 mm rechts	2.2 mm anterior	62.7 mm superior
Werkzeuge > Punkte > AxPro_Kondyle medial	45.9 mm	52.3 mm	72.9 mm		19.1 mm rechts	12.7 mm posterior	53.1 mm superior
Werkzeuge > Punkte > AxPro_Kondyle lateral	35.8 mm	48.7 mm	75.5 mm		29.2 mm rechts	16.3 mm posterior	50.5 mm superior
Werkzeuge > Linien > Verlängerung Senkrechte auf tibia vk (varus valgus)	1.7 mm	11.1 mm	48.7 mm	50 mm	1.7 mm rechts	11.1 mm anterior	48.7 mm superior	50 mm
Werkzeuge > Linien > Verlängerung der Senkrechten auf Kondylenachse	3.5 mm	25.4 mm	43 mm	50 mm	3.5 mm links	25.4 mm posterior	43 mm superior	50 mm
Werkzeuge > Linien > transkondyläre Achse	10.1 mm	4.2 mm	1.7 mm	11.1 mm	10.1 mm links	4.2 mm anterior	1.7 mm superior	11.1 mm
Werkzeuge > Linien > Tibiaachse	0.5 mm	6 mm	26.3 mm	27 mm	0.5 mm rechts	6 mm anterior	26.3 mm superior	27 mm
Werkzeuge > Linien > Talusachse proj. auf Ebene Tibia axial	5.8 mm	1.4 mm	0.2 mm	6 mm	5.8 mm rechts	1.4 mm posterior	0.2 mm superior	6 mm
Werkzeuge > Linien > Senkrechte auf Kondylenachse	1.5 mm	10.9 mm	18.4 mm	21.5 mm	1.5 mm rechts	10.9 mm anterior	18.4 mm inferior	21.5 mm
Werkzeuge > Linien > Senkrechte auf dist. Tibiavorderkante in Ebene tibia coronar (varus valgus)	0.8 mm	5 mm	22.2 mm	22.7 mm	0.8 mm links	5 mm posterior	22.2 mm inferior	22.7 mm
Werkzeuge > Linien > Senkrecht auf prox. Tibiahinterkante in Ebene tibia coronar (varus valgus)	7.7 mm	7.3 mm	36.8 mm	38.3 mm	7.7 mm rechts	7.3 mm anterior	36.8 mm superior	38.3 mm
Werkzeuge > Linien > prox. Tibiahinterkante proj. auf Ebene Tibia axial	6.6 mm	1 mm	0.1 mm	6.7 mm	6.6 mm links	1 mm anterior	0.1 mm inferior	6.7 mm
Werkzeuge > Linien > prox. Tibiahinterkante proj auf Ebene tibia coronar (varus valgus)	8.6 mm	1.7 mm	1.5 mm	8.9 mm	8.6 mm links	1.7 mm anterior	1.5 mm superior	8.9 mm
Werkzeuge > Linien > prox. Tibiahinterkante proj auf Ebene tibia coronar	6.6 mm	1.4 mm	1.6 mm	6.9 mm	6.6 mm links	1.4 mm anterior	1.6 mm superior	6.9 mm
Werkzeuge > Linien > prox. Tibiahinterkante (varus valgus)	8.7 mm	1 mm	1.6 mm	8.9 mm	8.7 mm links	1 mm anterior	1.6 mm superior	8.9 mm
Werkzeuge > Linien > prox. Tibiahinterkante	6.6 mm	1.4 mm	1.6 mm	6.9 mm	6.6 mm links	1.4 mm anterior	1.6 mm superior	6.9 mm
Werkzeuge > Linien > prox. femorale Längsachse	0.2 mm	0.9 mm	1.4 mm	1.6 mm	0.2 mm rechts	0.9 mm posterior	1.4 mm superior	1.6 mm
Werkzeuge > Linien > Neue Linie 31	10.1 mm	3.6 mm	2.7 mm	11.1 mm	10.1 mm links	3.6 mm anterior	2.7 mm superior	11.1 mm
Werkzeuge > Linien > Lot von Femurkopfmittelpunk	3 mm	0 mm	3.5 mm	4.6 mm	3 mm rechts	0 mm	3.5 mm inferior	4.6 mm
Werkzeuge > Linien > Kopfzentrum - Femur Hals Basis (manuell) Linie	3.8 mm	1 mm	13.7 mm	14.2 mm	3.8 mm rechts	1 mm anterior	13.7 mm inferior	14.2 mm
Werkzeuge > Linien > Kopfzentrum - Femur Hals Basis (durch Ebene) Linie	3 mm	0 mm	3.5 mm	4.6 mm	3 mm rechts	0 mm	3.5 mm inferior	4.6 mm
Werkzeuge > Linien > Kondyle_Femur Hals Basis Prox	10.1 mm	3.6 mm	2.7 mm	11.1 mm	10.1 mm links	3.6 mm anterior	2.7 mm superior	11.1 mm
Werkzeuge > Linien > Kondyle_AxPro_Kopfzentrum	10.1 mm	3.6 mm	2.7 mm	11.1 mm	10.1 mm links	3.6 mm anterior	2.7 mm superior	11.1 mm
Werkzeuge > Linien > Kondylenachse proj. auf Ebene Femur coronar	10.1 mm	4.2 mm	1.7 mm	11.1 mm	10.1 mm rechts	4.2 mm posterior	1.7 mm inferior	11.1 mm
Werkzeuge > Linien > Kondylenachse	10.1 mm	4.2 mm	1.7 mm	11.1 mm	10.1 mm rechts	4.2 mm posterior	1.7 mm inferior	11.1 mm
Werkzeuge > Linien > Kondyle proj. auf Ebene Tibia axial	10.2 mm	3.7 mm	0.6 mm	10.9 mm	10.2 mm rechts	3.7 mm posterior	0.6 mm superior	10.9 mm
Werkzeuge > Linien > Femurachse proj. auf Ebene Femur coronar
Werkzeuge > Linien > Femurachse Kopfzentrum	0.6 mm	12.3 mm	19 mm	22.7 mm	0.6 mm rechts	12.3 mm posterior	19 mm superior	22.7 mm
Werkzeuge > Linien > Femurachse	0.6 mm	12.3 mm	19 mm	22.7 mm	0.6 mm rechts	12.3 mm posterior	19 mm superior	22.7 mm
Werkzeuge > Linien > dist. Tibiavorderkante proj. auf Ebene tibia coronar (varus valgus)	6.4 mm	1 mm	0 mm	6.5 mm	6.4 mm links	1 mm anterior	0 mm inferior	6.5 mm
Werkzeuge > Linien > dist. Tibiavorderkante proj. auf Ebene tibia coronar	6.4 mm	1 mm	0.2 mm	6.5 mm	6.4 mm links	1 mm anterior	0.2 mm inferior	6.5 mm
Werkzeuge > Linien > dist. Tibiavorderkante proj. auf Ebene Tibia axial	6.4 mm	1.3 mm	0.2 mm	6.5 mm	6.4 mm links	1.3 mm anterior	0.2 mm inferior	6.5 mm
Werkzeuge > Linien > dist. Tibiavorderkante (varus valgus)	6.4 mm	1 mm	0 mm	6.5 mm	6.4 mm links	1 mm anterior	0 mm	6.5 mm
Werkzeuge > Linien > dist. Tibiavorderkante	6.4 mm	1.3 mm	0.2 mm	6.5 mm	6.4 mm links	1.3 mm anterior	0.2 mm inferior	6.5 mm
Werkzeuge > Linien > AxPro_Kondyle	10.1 mm	3.6 mm	2.7 mm	11.1 mm	10.1 mm links	3.6 mm anterior	2.7 mm superior	11.1 mm
Werkzeuge > Winkel > Winkel Schenkelhalsachse Femurachse (mittels Ebene manuell)	143.3 °	139.7 °	68.1 °	127.7 °	143.3 °	139.7 °	68.1 °	127.7 °
Werkzeuge > Winkel > Winkel Schenkelhalsachse Femurachse (Femur Hals Basis manuell definiert)	162.9 °	151.2 °	101.8 °	146.9 °	162.9 °	151.2 °	101.8 °	146.9 °
Werkzeuge > Winkel > varus valgus Tibia proj.	9.9 °	1.6 °	38 °	9.9 °	9.9 °	1.6 °	38 °	9.9 °
Werkzeuge > Winkel > varus valgus Femur proj.	6.4 °	2.4 °	10.6 °	6 °	6.4 °	2.4 °	10.6 °	6 °
Werkzeuge > Winkel > Torsionswinkel proj. auf Ebene Tibia axial	0.5 °	1.5 °	2.3 °	2.4 °	0.5 °	1.5 °	2.3 °	2.4 °
Werkzeuge > Winkel > Tibiotalare Torsion (TTT) proj.	0.6 °	1 °	2.4 °	2.4 °	0.6 °	1 °	2.4 °	2.4 °
Werkzeuge > Winkel > FTR (femorotibial Rotation) proj.	2.7 °	4 °	11 °	11.3 °	2.7 °	4 °	11 °	11.3 °
Werkzeuge > Winkel > Antetorsionswinkel korrigiert	4.8 °	1 °	6.8 °	7.5 °	4.8 °	1 °	6.8 °	7.5 °
Werkzeuge > Winkel > Antetorsionswinkel (über Ebene manuell bestimmt) proj	19 °	130.8 °	28.4 °	32.8 °	19 °	130.8 °	28.4 °	32.8 °
Werkzeuge > Winkel > Antetorsionswinkel (Femur Hals Basis manuell) proj	27.3 °	2.5 °	33.7 °	34.4 °	27.3 °	2.5 °	33.7 °	34.4 °
Werkzeuge > Ebenen > Tibia coronar
Werkzeuge > Ebenen > Tibia axial
Werkzeuge > Ebenen > Femur coronar
Werkzeuge > Ebenen > Femur axial
Werkzeuge > Ebenen > Ebene manuell
Werkzeuge > Polylinien > Punkte auf Kopf
Werkzeuge > Koordinatensysteme > ks tibia prox.
Werkzeuge > Koordinatensysteme > ks femur
Werkzeuge > Koordinatensysteme > ks
Werkzeuge > Koordinatensysteme > Kopie ks femur
Werkzeuge > Variablen > Kopfachsen_tmp	-100
Werkzeuge > Variablen > 300	300
Werkzeuge > Variablen > 50	50
Werkzeuge > Variablen > -50	-50
