# Supplementary material for: 3D Slicer open-source software plug-in for vector-based angle calculation of canine hind limb alignment in computed tomographic images
Source: PLoS One. 2024 Mar 29;19(3):e0283823. doi: 10.1371/journal.pone.0283823 (PMC10980227; doi:10.1371/journal.pone.0283823)
Supplement: S2 Data — (ZIP) [file pone.0283823.s002.zip › 94.csv]

Werkzeuge Name	Datensatzkoordinatensystem X	Datensatzkoordinatensystem Y	Datensatzkoordinatensystem Z	Datensatzkoordinatensystem 3D	Patientenkoordinatensystem X	Patientenkoordinatensystem Y	Patientenkoordinatensystem Z	Patientenkoordinatensystem 3D	Extra Wert X	Extra Wert Y	Extra Wert Z	Extra Wert 3D	Extra Wert Beschreibung
Werkzeuge > Punkte > tmp zur Definition der Senkrechten auf tibia vk und hk	96.6 mm	82.2 mm	186.7 mm		2.8 mm rechts	85.8 mm anterior	41.3 mm inferior
Werkzeuge > Punkte > tmp proj. auf Ebene tibia coronar	96.6 mm	82.2 mm	186.7 mm		2.8 mm rechts	85.8 mm anterior	41.3 mm inferior
Werkzeuge > Punkte > TMP B	88.8 mm	70.3 mm	90 mm		16 mm rechts	0 mm posterior	3.7 mm superior
Werkzeuge > Punkte > tmp A	92.9 mm	66.9 mm	92.4 mm		11.4 mm rechts	0 mm posterior	0 mm superior
Werkzeuge > Punkte > TMP6	85.2 mm	71.7 mm	89 mm		19.8 mm rechts	0 mm posterior	4.9 mm superior
Werkzeuge > Punkte > TMP5	96.4 mm	39.2 mm	45.6 mm		8.4 mm rechts	54.2 mm posterior	4.9 mm superior
Werkzeuge > Punkte > Tibiaachse proximal	97.7 mm	85.3 mm	165.4 mm		3.5 mm rechts	70.2 mm anterior	26.4 mm inferior
Werkzeuge > Punkte > Tibiaachse distal	95.5 mm	79.1 mm	208 mm		2.1 mm rechts	101.4 mm anterior	56.2 mm inferior
Werkzeuge > Punkte > Talus medial proj. auf Ebene Tibia axial	92.8 mm	84.6 mm	208.7 mm		5.4 mm rechts	105.1 mm anterior	52.4 mm inferior
Werkzeuge > Punkte > Talus medial	91.8 mm	82 mm	226.9 mm		4.8 mm rechts	118.4 mm anterior	65.1 mm inferior
Werkzeuge > Punkte > Talus lateral proj. auf Ebene Tibia axial	98.8 mm	83.7 mm	208.8 mm		0.8 mm links	104.8 mm anterior	52.5 mm inferior
Werkzeuge > Punkte > Talus lateral	97.9 mm	81.1 mm	226.9 mm		1.4 mm links	118 mm anterior	65.1 mm inferior
Werkzeuge > Punkte > prox. Tibiahinterkante medial proj. auf Ebene tibia coronar (varus valgus)	97.6 mm	88.6 mm	142.7 mm		5.5 mm rechts	53.6 mm anterior	10.7 mm inferior
Werkzeuge > Punkte > prox. Tibiahinterkante medial proj. auf Ebene tibia coronar	99.1 mm	87.9 mm	147.1 mm		3.7 mm rechts	56.8 mm anterior	13.5 mm inferior
Werkzeuge > Punkte > prox. Tibiahinterkante medial proj. auf Ebene Tibia axial	95.5 mm	67.6 mm	206.3 mm		1 mm rechts	93.4 mm anterior	64.5 mm inferior
Werkzeuge > Punkte > prox. Tibiahinterkante medial (varus valgus)	97.4 mm	81.2 mm	141.6 mm		5.1 mm rechts	48.4 mm anterior	16.1 mm inferior
Werkzeuge > Punkte > prox. Tibiahinterkante medial	98.7 mm	76.5 mm	145.4 mm		3 mm rechts	48.8 mm anterior	21.9 mm inferior
Werkzeuge > Punkte > prox. Tibiahinterkante lateral proj. auf Ebene tibia coronar (varus valgus)	106.5 mm	88.3 mm	143.2 mm		3.3 mm links	53.9 mm anterior	10.1 mm inferior
Werkzeuge > Punkte > prox. Tibiahinterkante lateral proj. auf Ebene tibia coronar	106.8 mm	87.4 mm	148.8 mm		4.1 mm links	57.9 mm anterior	14 mm inferior
Werkzeuge > Punkte > prox. Tibiahinterkante lateral proj. auf Ebene Tibia axial	103.2 mm	67.3 mm	206.7 mm		6.7 mm links	93.5 mm anterior	63.9 mm inferior
Werkzeuge > Punkte > prox. Tibiahinterkante lateral (varus valgus)	106.2 mm	80.1 mm	142 mm		3.8 mm links	48.1 mm anterior	16.1 mm inferior
Werkzeuge > Punkte > prox. Tibiahinterkante lateral	106.4 mm	76 mm	147.1 mm		4.8 mm links	50 mm anterior	22.3 mm inferior
Werkzeuge > Punkte > Kondyle medial proj. auf Ebene Tibia axial	92.7 mm	65.5 mm	205.9 mm		3.6 mm rechts	91.7 mm anterior	66.3 mm inferior
Werkzeuge > Punkte > Kondyle medial proj. auf Ebene Femur coronar	98.5 mm	89 mm	124.9 mm		5.9 mm rechts	39.3 mm anterior	0 mm inferior
Werkzeuge > Punkte > Kondyle medial	96.5 mm	75.9 mm	134.1 mm		5.9 mm rechts	39.3 mm anterior	16.2 mm inferior
Werkzeuge > Punkte > Kondyle lateral proj auf Ebene Tibia axial	104.1 mm	65.2 mm	206.4 mm		7.8 mm links	92.1 mm anterior	65.4 mm inferior
Werkzeuge > Punkte > Kondyle lateral proj auf Ebene Femur coronar	109.9 mm	88.6 mm	126.7 mm		5.5 mm links	40.6 mm anterior	0 mm inferior
Werkzeuge > Punkte > Kondyle lateral	107.8 mm	75.5 mm	136 mm		5.5 mm links	40.6 mm anterior	16.2 mm inferior
Werkzeuge > Punkte > Femurkopfmittelpunkt	96.5 mm	53.3 mm	65.5 mm		8.4 mm rechts	29.7 mm posterior	4.9 mm superior
Werkzeuge > Punkte > Femurachsenpunkt proximal	104.2 mm	65.7 mm	93.2 mm		0 mm	0 mm	0 mm
Werkzeuge > Punkte > Femurachsenpunkt distal	104.3 mm	79.8 mm	113.2 mm		0 mm	24.5 mm anterior	0 mm superior
Werkzeuge > Punkte > Femur prox. proj. auf Ebene Femur coronar	104.2 mm	65.7 mm	93.2 mm		0 mm	0 mm	0 mm
Werkzeuge > Punkte > Femur Hals Basis proj. auf Ebene Femur coronar	99.5 mm	50.4 mm	70.7 mm		4.6 mm rechts	27.2 mm posterior	0 mm superior
Werkzeuge > Punkte > Femur Hals Basis manuell Pro	104.2 mm	65.7 mm	93.2 mm		0 mm rechts	0 mm posterior	0 mm inferior
Werkzeuge > Punkte > Femur Hals Basis manuell	104.2 mm	55.5 mm	78.9 mm		0 mm rechts	17.5 mm posterior	0 mm inferior
Werkzeuge > Punkte > Femur Hals Basis (ermittelt durch Proj. auf Ebene manuell)	100 mm	53.4 mm	68.6 mm		4.6 mm rechts	27.2 mm posterior	3.7 mm superior
Werkzeuge > Punkte > Femur Hals Basis (Ebene) proj. auf Ebene Femur axial	100.1 mm	69.1 mm	90.8 mm		4.6 mm rechts	0 mm posterior	3.7 mm superior
Werkzeuge > Punkte > Endpunkt Verlängerung der Senkrechten auf Kondylenachse	109.9 mm	50.5 mm	73.1 mm		5.8 mm links	25.2 mm posterior	0 mm superior
Werkzeuge > Punkte > Endpunkt Senkrechte auf Kondylenachse	102.6 mm	88.8 mm	125.5 mm		1.8 mm rechts	39.8 mm anterior	0 mm superior
Werkzeuge > Punkte > Ende der Verlängerung Senkrechte auf tibia vk (varus valgus)	94.5 mm	89.6 mm	137.3 mm		9.1 mm rechts	49.7 mm anterior	7.2 mm inferior
Werkzeuge > Punkte > Ende der Senkrechte auf tibia hk (varus valgus)	99.3 mm	88.6 mm	142.8 mm		3.9 mm rechts	53.7 mm anterior	10.6 mm inferior
Werkzeuge > Punkte > dist. Tibiavorderkante medial proj. auf Ebene tibia coronar (varus valgus)	90.6 mm	77.6 mm	219.2 mm		6 mm rechts	109.6 mm anterior	64.4 mm inferior
Werkzeuge > Punkte > dist. Tibiavorderkante medial proj. auf Ebene tibia coronar	88.8 mm	77.5 mm	220.2 mm		7.7 mm rechts	110.4 mm anterior	65.3 mm inferior
Werkzeuge > Punkte > dist. Tibiavorderkante medial proj. auf Ebene Tibia axial	89.7 mm	85 mm	208.5 mm		8.4 mm rechts	105.2 mm anterior	52.4 mm inferior
Werkzeuge > Punkte > dist. Tibiavorderkante medial (varus valgus)	90.6 mm	78.8 mm	219.4 mm		6.1 mm rechts	110.5 mm anterior	63.5 mm inferior
Werkzeuge > Punkte > dist. Tibiavorderkante medial	89 mm	83.1 mm	221 mm		8 mm rechts	114.3 mm anterior	61.2 mm inferior
Werkzeuge > Punkte > dist. Tibiavorderkante lateral proj. auf Ebene tibia coronar (varus valgus)	96.8 mm	77.4 mm	218.9 mm		0.2 mm links	109.3 mm anterior	63.6 mm inferior
Werkzeuge > Punkte > dist. Tibiavorderkante lateral proj. auf Ebene tibia coronar	98.6 mm	77.1 mm	220.7 mm		2.1 mm links	110.6 mm anterior	64.7 mm inferior
Werkzeuge > Punkte > dist. Tibiavorderkante lateral proj. auf Ebene Tibia axial	99.4 mm	83.8 mm	208.9 mm		1.4 mm links	104.8 mm anterior	52.4 mm inferior
Werkzeuge > Punkte > dist. Tibiavorderkante lateral (varus valgus)	96.8 mm	77.5 mm	219 mm		0.2 mm links	109.4 mm anterior	63.5 mm inferior
Werkzeuge > Punkte > dist. Tibiavorderkante lateral	98.7 mm	81.9 mm	221.5 mm		1.8 mm links	114 mm anterior	61.2 mm inferior
Werkzeuge > Punkte > AxPro_Kopfszentrum	96.6 mm	70.5 mm	89.8 mm		8.4 mm rechts	0 mm posterior	4.9 mm superior
Werkzeuge > Punkte > AxPro_Kondyle medial	96.3 mm	53.2 mm	102.1 mm		5.9 mm rechts	0 mm posterior	16.2 mm inferior
Werkzeuge > Punkte > AxPro_Kondyle lateral	107.7 mm	52 mm	102.9 mm		5.5 mm links	0 mm	16.2 mm inferior
Werkzeuge > Linien > Verlängerung Senkrechte auf tibia vk (varus valgus)	2 mm	7.4 mm	49.4 mm	50 mm	6.2 mm rechts	36 mm posterior	34.1 mm superior	50 mm
Werkzeuge > Linien > Verlängerung der Senkrechten auf Kondylenachse	5.5 mm	29.3 mm	40.1 mm	50 mm	5.8 mm links	49.7 mm posterior	0 mm	50 mm
Werkzeuge > Linien > transkondyläre Achse	11.3 mm	0.4 mm	1.9 mm	11.5 mm	11.4 mm rechts	1.3 mm posterior	0 mm	11.5 mm
Werkzeuge > Linien > Tibiaachse	2.3 mm	6.2 mm	42.6 mm	43.1 mm	1.4 mm rechts	31.2 mm posterior	29.8 mm superior	43.1 mm
Werkzeuge > Linien > Talusachse proj. auf Ebene Tibia axial	6.1 mm	0.9 mm	0.2 mm	6.2 mm	6.1 mm links	0.3 mm posterior	0.1 mm inferior	6.2 mm
Werkzeuge > Linien > Senkrechte auf Kondylenachse	1.7 mm	9 mm	12.3 mm	15.4 mm	1.8 mm rechts	15.3 mm anterior	0 mm	15.4 mm
Werkzeuge > Linien > Senkrechte auf dist. Tibiavorderkante in Ebene tibia coronar (varus valgus)	1.3 mm	4.8 mm	32.2 mm	32.6 mm	4.1 mm links	23.5 mm anterior	22.2 mm inferior	32.6 mm
Werkzeuge > Linien > Senkrecht auf prox. Tibiahinterkante in Ebene tibia coronar (varus valgus)	2.7 mm	6.4 mm	43.9 mm	44.4 mm	1.1 mm rechts	32.1 mm posterior	30.7 mm superior	44.4 mm
Werkzeuge > Linien > prox. Tibiahinterkante proj. auf Ebene Tibia axial	7.7 mm	0.3 mm	0.4 mm	7.7 mm	7.7 mm rechts	0.1 mm posterior	0.5 mm inferior	7.7 mm
Werkzeuge > Linien > prox. Tibiahinterkante proj auf Ebene tibia coronar (varus valgus)	8.8 mm	0.4 mm	0.5 mm	8.8 mm	8.8 mm rechts	0.2 mm posterior	0.5 mm inferior	8.8 mm
Werkzeuge > Linien > prox. Tibiahinterkante proj auf Ebene tibia coronar	7.6 mm	0.5 mm	1.7 mm	7.8 mm	7.7 mm rechts	1.1 mm posterior	0.4 mm superior	7.8 mm
Werkzeuge > Linien > prox. Tibiahinterkante (varus valgus)	8.8 mm	1.1 mm	0.4 mm	8.9 mm	8.9 mm rechts	0.3 mm anterior	0 mm	8.9 mm
Werkzeuge > Linien > prox. Tibiahinterkante	7.6 mm	0.5 mm	1.7 mm	7.8 mm	7.7 mm rechts	1.1 mm posterior	0.4 mm superior	7.8 mm
Werkzeuge > Linien > prox. femorale Längsachse	0.1 mm	10.1 mm	14.3 mm	17.5 mm	0 mm rechts	17.5 mm posterior	0 mm	17.5 mm
Werkzeuge > Linien > Neue Linie 31	11.3 mm	1.2 mm	0.8 mm	11.4 mm	11.4 mm rechts	0 mm	0 mm	11.4 mm
Werkzeuge > Linien > Lot von Femurkopfmittelpunk	3.6 mm	0.1 mm	3 mm	4.7 mm	3.7 mm links	2.5 mm anterior	1.2 mm inferior	4.7 mm
Werkzeuge > Linien > Kopfzentrum - Femur Hals Basis (manuell) Linie	7.7 mm	2.2 mm	13.4 mm	15.6 mm	8.4 mm links	12.2 mm anterior	4.9 mm inferior	15.6 mm
Werkzeuge > Linien > Kopfzentrum - Femur Hals Basis (durch Ebene) Linie	3.6 mm	0.1 mm	3 mm	4.7 mm	3.7 mm links	2.5 mm anterior	1.2 mm inferior	4.7 mm
Werkzeuge > Linien > Kondyle_Femur Hals Basis Prox	11.3 mm	1.2 mm	0.8 mm	11.4 mm	11.4 mm rechts	0 mm	0 mm	11.4 mm
Werkzeuge > Linien > Kondyle_AxPro_Kopfzentrum	11.3 mm	1.2 mm	0.8 mm	11.4 mm	11.4 mm rechts	0 mm	0 mm	11.4 mm
Werkzeuge > Linien > Kondylenachse proj. auf Ebene Femur coronar	11.3 mm	0.4 mm	1.9 mm	11.5 mm	11.4 mm links	1.3 mm anterior	0 mm	11.5 mm
Werkzeuge > Linien > Kondylenachse	11.3 mm	0.4 mm	1.9 mm	11.5 mm	11.4 mm links	1.3 mm anterior	0 mm	11.5 mm
Werkzeuge > Linien > Kondyle proj. auf Ebene Tibia axial	11.4 mm	0.2 mm	0.6 mm	11.4 mm	11.4 mm links	0.4 mm anterior	0.9 mm superior	11.4 mm
Werkzeuge > Linien > Femurachse proj. auf Ebene Femur coronar
Werkzeuge > Linien > Femurachse Kopfzentrum	0.1 mm	14.2 mm	20 mm	24.5 mm	0 mm	24.5 mm posterior	0 mm	24.5 mm
Werkzeuge > Linien > Femurachse	0.1 mm	14.2 mm	20 mm	24.5 mm	0 mm	24.5 mm posterior	0 mm	24.5 mm
Werkzeuge > Linien > dist. Tibiavorderkante proj. auf Ebene tibia coronar (varus valgus)	6.2 mm	0.2 mm	0.3 mm	6.2 mm	6.2 mm rechts	0.3 mm anterior	0.8 mm inferior	6.2 mm
Werkzeuge > Linien > dist. Tibiavorderkante proj. auf Ebene tibia coronar	9.7 mm	0.4 mm	0.5 mm	9.8 mm	9.7 mm rechts	0.2 mm posterior	0.6 mm inferior	9.8 mm
Werkzeuge > Linien > dist. Tibiavorderkante proj. auf Ebene Tibia axial	9.7 mm	1.2 mm	0.3 mm	9.8 mm	9.8 mm rechts	0.4 mm anterior	0.1 mm inferior	9.8 mm
Werkzeuge > Linien > dist. Tibiavorderkante (varus valgus)	6.2 mm	1.3 mm	0.4 mm	6.3 mm	6.3 mm rechts	1.1 mm anterior	0 mm	6.3 mm
Werkzeuge > Linien > dist. Tibiavorderkante	9.7 mm	1.2 mm	0.4 mm	9.8 mm	9.8 mm rechts	0.3 mm anterior	0 mm	9.8 mm
Werkzeuge > Linien > AxPro_Kondyle	11.3 mm	1.2 mm	0.8 mm	11.4 mm	11.4 mm rechts	0 mm	0 mm	11.4 mm
Werkzeuge > Winkel > Winkel Schenkelhalsachse Femurachse (mittels Ebene manuell)	133.7 °	141.6 °	85.5 °	122.8 °	96.2 °	148.3 °	124.8 °	122.8 °
Werkzeuge > Winkel > Winkel Schenkelhalsachse Femurachse (Femur Hals Basis manuell definiert)	150.3 °	154 °	106.3 °	141.5 °	90 °	158 °	145.6 °	141.5 °
Werkzeuge > Winkel > varus valgus Tibia proj.	5.9 °	0.2 °	38.2 °	5.8 °	8.4 °	0.4 °	7.9 °	5.8 °
Werkzeuge > Winkel > varus valgus Femur proj.	8.2 °	0.8 °	11.1 °	6.7 °	90 °	0 °	6.7 °	6.7 °
Werkzeuge > Winkel > Torsionswinkel proj. auf Ebene Tibia axial	0.7 °	32.8 °	4.7 °	4.7 °	3.4 °	95.9 °	3.3 °	4.7 °
Werkzeuge > Winkel > Tibiotalare Torsion (TTT) proj.	179.8 °	176 °	178.5 °	178.5 °	178.9 °	158.1 °	179 °	178.5 °
Werkzeuge > Winkel > FTR (femorotibial Rotation) proj.	0.2 °	18.4 °	1.2 °	1.2 °	0.8 °	6.4 °	0.8 °	1.2 °
Werkzeuge > Winkel > Antetorsionswinkel korrigiert	11.2 °	1.3 °	15.3 °	18.3 °	18.3 °	180 °	0 °	18.3 °
Werkzeuge > Winkel > Antetorsionswinkel (über Ebene manuell bestimmt) proj	28.2 °	178.9 °	38.9 °	46.8 °	46.8 °	180 °	0 °	46.8 °
Werkzeuge > Winkel > Antetorsionswinkel (Femur Hals Basis manuell) proj	20 °	1.5 °	26.4 °	30.6 °	30.6 °	69.4 °	0 °	30.6 °
Werkzeuge > Ebenen > Tibia coronar
Werkzeuge > Ebenen > Tibia axial
Werkzeuge > Ebenen > Femur coronar
Werkzeuge > Ebenen > Femur axial
Werkzeuge > Ebenen > Ebene manuell
Werkzeuge > Polylinien > Punkte auf Kopf
Werkzeuge > Koordinatensysteme > ks tibia prox.
Werkzeuge > Koordinatensysteme > ks femur
Werkzeuge > Koordinatensysteme > ks
Werkzeuge > Koordinatensysteme > Kopie ks femur
Werkzeuge > Variablen > Kopfachsen_tmp	-100
Werkzeuge > Variablen > 300	300
Werkzeuge > Variablen > 50	50
Werkzeuge > Variablen > -50	-50
