# Supplementary material for: 3D Slicer open-source software plug-in for vector-based angle calculation of canine hind limb alignment in computed tomographic images
Source: PLoS One. 2024 Mar 29;19(3):e0283823. doi: 10.1371/journal.pone.0283823 (PMC10980227; doi:10.1371/journal.pone.0283823)
Supplement: S2 Data — (ZIP) [file pone.0283823.s002.zip › 95.csv]

Werkzeuge Name	Datensatzkoordinatensystem X	Datensatzkoordinatensystem Y	Datensatzkoordinatensystem Z	Datensatzkoordinatensystem 3D	Patientenkoordinatensystem X	Patientenkoordinatensystem Y	Patientenkoordinatensystem Z	Patientenkoordinatensystem 3D	Extra Wert X	Extra Wert Y	Extra Wert Z	Extra Wert 3D	Extra Wert Beschreibung
Werkzeuge > Punkte > tmp zur Definition der Senkrechten auf tibia vk und hk	43.9 mm	82.4 mm	191 mm		5.5 mm links	94.7 mm anterior	42.2 mm inferior
Werkzeuge > Punkte > tmp proj. auf Ebene tibia coronar	43.9 mm	82.4 mm	191 mm		5.5 mm links	94.7 mm anterior	42.2 mm inferior
Werkzeuge > Punkte > TMP B	55.9 mm	70 mm	86.4 mm		16.6 mm links	0 mm	4.1 mm superior
Werkzeuge > Punkte > tmp A	50.7 mm	66.7 mm	88.6 mm		11.7 mm links	0 mm	0.2 mm inferior
Werkzeuge > Punkte > TMP6	59.1 mm	69.9 mm	86.4 mm		19.7 mm links	0 mm	4.2 mm superior
Werkzeuge > Punkte > TMP5	45.7 mm	43.6 mm	43.3 mm		7.5 mm links	50.8 mm posterior	4.2 mm superior
Werkzeuge > Punkte > Tibiaachse proximal	45 mm	88.6 mm	166.2 mm		5.8 mm links	77.1 mm anterior	23.6 mm inferior
Werkzeuge > Punkte > Tibiaachse distal	42.8 mm	76.2 mm	215.8 mm		5.3 mm links	112.4 mm anterior	60.7 mm inferior
Werkzeuge > Punkte > Talus medial proj. auf Ebene Tibia axial	46 mm	82 mm	217.4 mm		8.1 mm links	116.9 mm anterior	56.5 mm inferior
Werkzeuge > Punkte > Talus medial	45.4 mm	78.2 mm	232.5 mm		8 mm links	127.6 mm anterior	67.8 mm inferior
Werkzeuge > Punkte > Talus lateral proj. auf Ebene Tibia axial	39.2 mm	81.2 mm	216.9 mm		1.4 mm links	115.9 mm anterior	57.4 mm inferior
Werkzeuge > Punkte > Talus lateral	38.6 mm	77.7 mm	230.8 mm		1.3 mm links	125.7 mm anterior	67.8 mm inferior
Werkzeuge > Punkte > prox. Tibiahinterkante medial proj. auf Ebene tibia coronar (varus valgus)	46.5 mm	92.9 mm	148.3 mm		6.7 mm links	64.3 mm anterior	10.3 mm inferior
Werkzeuge > Punkte > prox. Tibiahinterkante medial proj. auf Ebene tibia coronar	46.1 mm	91.9 mm	152.8 mm		6.4 mm links	67.5 mm anterior	13.6 mm inferior
Werkzeuge > Punkte > prox. Tibiahinterkante medial proj. auf Ebene Tibia axial	40.8 mm	64.7 mm	212.9 mm		4 mm links	103.7 mm anterior	69 mm inferior
Werkzeuge > Punkte > prox. Tibiahinterkante medial (varus valgus)	45 mm	86 mm	146.5 mm		5.6 mm links	59.1 mm anterior	15.3 mm inferior
Werkzeuge > Punkte > prox. Tibiahinterkante medial	43.5 mm	80.5 mm	149.8 mm		4.6 mm links	58.9 mm anterior	21.8 mm inferior
Werkzeuge > Punkte > prox. Tibiahinterkante lateral proj. auf Ebene tibia coronar (varus valgus)	36.9 mm	94.7 mm	149.9 mm		3 mm rechts	66.3 mm anterior	10.3 mm inferior
Werkzeuge > Punkte > prox. Tibiahinterkante lateral proj. auf Ebene tibia coronar	37.3 mm	93.5 mm	153.9 mm		2.4 mm rechts	69.2 mm anterior	13.4 mm inferior
Werkzeuge > Punkte > prox. Tibiahinterkante lateral proj. auf Ebene Tibia axial	32.1 mm	66.6 mm	213 mm		4.8 mm rechts	104.6 mm anterior	68 mm inferior
Werkzeuge > Punkte > prox. Tibiahinterkante lateral (varus valgus)	34.9 mm	85.6 mm	147.5 mm		4.4 mm rechts	59.4 mm anterior	16.9 mm inferior
Werkzeuge > Punkte > prox. Tibiahinterkante lateral	34.8 mm	82.1 mm	151 mm		4.2 mm rechts	60.5 mm anterior	21.6 mm inferior
Werkzeuge > Punkte > Kondyle medial proj. auf Ebene Tibia axial	43.2 mm	63.3 mm	212.6 mm		6.6 mm links	102.8 mm anterior	69.9 mm inferior
Werkzeuge > Punkte > Kondyle medial proj. auf Ebene Femur coronar	47.5 mm	94.9 mm	132.2 mm		7.2 mm links	51.7 mm anterior	0 mm inferior
Werkzeuge > Punkte > Kondyle medial	46.4 mm	81.2 mm	140.8 mm		7.2 mm links	51.7 mm anterior	16.2 mm inferior
Werkzeuge > Punkte > Kondyle lateral proj auf Ebene Tibia axial	31.1 mm	64.1 mm	212.3 mm		5.6 mm rechts	102.7 mm anterior	69.8 mm inferior
Werkzeuge > Punkte > Kondyle lateral proj auf Ebene Femur coronar	35.3 mm	95.7 mm	131.9 mm		5 mm rechts	51.7 mm anterior	0 mm superior
Werkzeuge > Punkte > Kondyle lateral	34.2 mm	82.1 mm	140.6 mm		5 mm rechts	51.7 mm anterior	16.2 mm inferior
Werkzeuge > Punkte > Femurkopfmittelpunkt	46.4 mm	60.3 mm	69.6 mm		7.5 mm links	19.7 mm posterior	4.2 mm superior
Werkzeuge > Punkte > Femurachsenpunkt proximal	39.1 mm	67.7 mm	88.3 mm		0 mm	0 mm	0 mm
Werkzeuge > Punkte > Femurachsenpunkt distal	39.8 mm	84.4 mm	114.6 mm		0 mm links	31.1 mm anterior	0 mm superior
Werkzeuge > Punkte > Femur prox. proj. auf Ebene Femur coronar	39.1 mm	67.7 mm	88.3 mm		0 mm	0 mm	0 mm
Werkzeuge > Punkte > Femur Hals Basis proj. auf Ebene Femur coronar	43.1 mm	58.2 mm	73.7 mm		4.4 mm links	17.4 mm posterior	0 mm superior
Werkzeuge > Punkte > Femur Hals Basis manuell Pro	38.5 mm	67.6 mm	88.4 mm		0.5 mm rechts	0 mm	0.2 mm inferior
Werkzeuge > Punkte > Femur Hals Basis manuell	38.3 mm	62.6 mm	80.6 mm		0.5 mm rechts	9.3 mm posterior	0.2 mm inferior
Werkzeuge > Punkte > Femur Hals Basis (ermittelt durch Proj. auf Ebene manuell)	43.3 mm	61.6 mm	71.5 mm		4.4 mm links	17.4 mm posterior	4.1 mm superior
Werkzeuge > Punkte > Femur Hals Basis (Ebene) proj. auf Ebene Femur axial	43.7 mm	70.9 mm	86.2 mm		4.4 mm links	0 mm	4.1 mm superior
Werkzeuge > Punkte > Endpunkt Verlängerung der Senkrechten auf Kondylenachse	38.7 mm	57.7 mm	72.4 mm		0.1 mm links	18.9 mm posterior	0 mm superior
Werkzeuge > Punkte > Endpunkt Senkrechte auf Kondylenachse	40.2 mm	95.4 mm	132 mm		0 mm rechts	51.7 mm anterior	0 mm inferior
Werkzeuge > Punkte > Ende der Verlängerung Senkrechte auf tibia vk (varus valgus)	48.8 mm	93.9 mm	142.6 mm		8.7 mm links	60.1 mm anterior	6.3 mm inferior
Werkzeuge > Punkte > Ende der Senkrechte auf tibia hk (varus valgus)	39.5 mm	94.2 mm	149.4 mm		0.4 mm rechts	65.8 mm anterior	10.3 mm inferior
Werkzeuge > Punkte > dist. Tibiavorderkante medial proj. auf Ebene tibia coronar (varus valgus)	45.7 mm	73.2 mm	224.9 mm		8.5 mm links	118.5 mm anterior	67.9 mm inferior
Werkzeuge > Punkte > dist. Tibiavorderkante medial proj. auf Ebene tibia coronar	49.4 mm	72.3 mm	225.1 mm		12.3 mm links	118.3 mm anterior	68.5 mm inferior
Werkzeuge > Punkte > dist. Tibiavorderkante medial proj. auf Ebene Tibia axial	50.3 mm	77.1 mm	216.4 mm		12.7 mm links	113.5 mm anterior	59.8 mm inferior
Werkzeuge > Punkte > dist. Tibiavorderkante medial (varus valgus)	45.9 mm	74.2 mm	225.1 mm		8.7 mm links	119.2 mm anterior	67.2 mm inferior
Werkzeuge > Punkte > dist. Tibiavorderkante medial	49.9 mm	74.8 mm	225.7 mm		12.7 mm links	120.1 mm anterior	66.7 mm inferior
Werkzeuge > Punkte > dist. Tibiavorderkante lateral proj. auf Ebene tibia coronar (varus valgus)	39.1 mm	74.8 mm	224.6 mm		1.8 mm links	118.9 mm anterior	66.9 mm inferior
Werkzeuge > Punkte > dist. Tibiavorderkante lateral proj. auf Ebene tibia coronar	35.6 mm	75.3 mm	225.5 mm		1.7 mm rechts	119.9 mm anterior	67.2 mm inferior
Werkzeuge > Punkte > dist. Tibiavorderkante lateral proj. auf Ebene Tibia axial	36.5 mm	79.8 mm	216.5 mm		1.3 mm rechts	114.7 mm anterior	58.5 mm inferior
Werkzeuge > Punkte > dist. Tibiavorderkante lateral (varus valgus)	39.2 mm	75.4 mm	224.7 mm		1.9 mm links	119.4 mm anterior	66.4 mm inferior
Werkzeuge > Punkte > dist. Tibiavorderkante lateral	36.1 mm	77.4 mm	226.1 mm		1.3 mm rechts	121.5 mm anterior	65.6 mm inferior
Werkzeuge > Punkte > AxPro_Kopfszentrum	46.9 mm	70.8 mm	86.2 mm		7.5 mm links	0 mm	4.2 mm superior
Werkzeuge > Punkte > AxPro_Kondyle medial	45.2 mm	53.6 mm	97.1 mm		7.2 mm links	0 mm anterior	16.2 mm inferior
Werkzeuge > Punkte > AxPro_Kondyle lateral	33 mm	54.5 mm	96.9 mm		5 mm rechts	0 mm	16.2 mm inferior
Werkzeuge > Linien > Verlängerung Senkrechte auf tibia vk (varus valgus)	4.8 mm	11.5 mm	48.4 mm	50 mm	3.2 mm links	34.7 mm posterior	35.9 mm superior	50 mm
Werkzeuge > Linien > Verlängerung der Senkrechten auf Kondylenachse	1.1 mm	26.7 mm	42.3 mm	50 mm	0.1 mm links	50 mm posterior	0 mm	50 mm
Werkzeuge > Linien > transkondyläre Achse	12.2 mm	0.8 mm	0.2 mm	12.2 mm	12.2 mm links	0 mm anterior	0 mm	12.2 mm
Werkzeuge > Linien > Tibiaachse	2.2 mm	12.4 mm	49.7 mm	51.3 mm	0.4 mm links	35.3 mm posterior	37.2 mm superior	51.3 mm
Werkzeuge > Linien > Talusachse proj. auf Ebene Tibia axial	6.8 mm	0.8 mm	0.5 mm	6.9 mm	6.7 mm rechts	1 mm posterior	0.9 mm inferior	6.9 mm
Werkzeuge > Linien > Senkrechte auf Kondylenachse	0.4 mm	11 mm	17.4 mm	20.6 mm	0 mm rechts	20.6 mm anterior	0 mm	20.6 mm
Werkzeuge > Linien > Senkrechte auf dist. Tibiavorderkante in Ebene tibia coronar (varus valgus)	3.4 mm	8 mm	33.6 mm	34.7 mm	2.2 mm rechts	24.1 mm anterior	24.9 mm inferior	34.7 mm
Werkzeuge > Linien > Senkrecht auf prox. Tibiahinterkante in Ebene tibia coronar (varus valgus)	4.4 mm	11.8 mm	41.6 mm	43.4 mm	6 mm rechts	28.9 mm posterior	31.8 mm superior	43.4 mm
Werkzeuge > Linien > prox. Tibiahinterkante proj. auf Ebene Tibia axial	8.7 mm	1.9 mm	0.1 mm	8.9 mm	8.8 mm links	0.9 mm posterior	1 mm inferior	8.9 mm
Werkzeuge > Linien > prox. Tibiahinterkante proj auf Ebene tibia coronar (varus valgus)	9.6 mm	1.7 mm	1.5 mm	9.9 mm	9.7 mm links	2 mm posterior	0 mm inferior	9.9 mm
Werkzeuge > Linien > prox. Tibiahinterkante proj auf Ebene tibia coronar	8.7 mm	1.7 mm	1.1 mm	9 mm	8.8 mm links	1.6 mm posterior	0.2 mm inferior	9 mm
Werkzeuge > Linien > prox. Tibiahinterkante (varus valgus)	10.1 mm	0.4 mm	1 mm	10.1 mm	10 mm links	0.4 mm posterior	1.5 mm superior	10.1 mm
Werkzeuge > Linien > prox. Tibiahinterkante	8.7 mm	1.7 mm	1.1 mm	9 mm	8.8 mm links	1.6 mm posterior	0.2 mm inferior	9 mm
Werkzeuge > Linien > prox. femorale Längsachse	0.8 mm	5.2 mm	7.8 mm	9.3 mm	0.5 mm rechts	9.3 mm posterior	0.2 mm inferior	9.3 mm
Werkzeuge > Linien > Neue Linie 31	12.2 mm	0.9 mm	0.2 mm	12.2 mm	12.2 mm links	0 mm	0 mm	12.2 mm
Werkzeuge > Linien > Lot von Femurkopfmittelpunk	3.1 mm	1.3 mm	1.9 mm	3.9 mm	3.1 mm rechts	2.3 mm anterior	0.1 mm inferior	3.9 mm
Werkzeuge > Linien > Kopfzentrum - Femur Hals Basis (manuell) Linie	8.1 mm	2.3 mm	11 mm	13.8 mm	8.1 mm rechts	10.3 mm anterior	4.4 mm inferior	13.8 mm
Werkzeuge > Linien > Kopfzentrum - Femur Hals Basis (durch Ebene) Linie	3.1 mm	1.3 mm	1.9 mm	3.9 mm	3.1 mm rechts	2.3 mm anterior	0.1 mm inferior	3.9 mm
Werkzeuge > Linien > Kondyle_Femur Hals Basis Prox	12.2 mm	0.9 mm	0.2 mm	12.2 mm	12.2 mm links	0 mm	0 mm	12.2 mm
Werkzeuge > Linien > Kondyle_AxPro_Kopfzentrum	12.2 mm	0.9 mm	0.2 mm	12.2 mm	12.2 mm links	0 mm	0 mm	12.2 mm
Werkzeuge > Linien > Kondylenachse proj. auf Ebene Femur coronar	12.2 mm	0.8 mm	0.2 mm	12.2 mm	12.2 mm rechts	0 mm posterior	0 mm	12.2 mm
Werkzeuge > Linien > Kondylenachse	12.2 mm	0.8 mm	0.2 mm	12.2 mm	12.2 mm rechts	0 mm posterior	0 mm	12.2 mm
Werkzeuge > Linien > Kondyle proj. auf Ebene Tibia axial	12.2 mm	0.9 mm	0.3 mm	12.2 mm	12.2 mm rechts	0.1 mm posterior	0.1 mm superior	12.2 mm
Werkzeuge > Linien > Femurachse proj. auf Ebene Femur coronar
Werkzeuge > Linien > Femurachse Kopfzentrum	0.7 mm	16.6 mm	26.3 mm	31.1 mm	0 mm	31.1 mm posterior	0 mm	31.1 mm
Werkzeuge > Linien > Femurachse	0.7 mm	16.6 mm	26.3 mm	31.1 mm	0 mm	31.1 mm posterior	0 mm	31.1 mm
Werkzeuge > Linien > dist. Tibiavorderkante proj. auf Ebene tibia coronar (varus valgus)	6.6 mm	1.6 mm	0.3 mm	6.8 mm	6.7 mm links	0.4 mm posterior	1 mm inferior	6.8 mm
Werkzeuge > Linien > dist. Tibiavorderkante proj. auf Ebene tibia coronar	13.8 mm	3 mm	0.5 mm	14.1 mm	14 mm links	1.7 mm posterior	1.3 mm inferior	14.1 mm
Werkzeuge > Linien > dist. Tibiavorderkante proj. auf Ebene Tibia axial	13.8 mm	2.7 mm	0.1 mm	14.1 mm	14 mm links	1.2 mm posterior	1.3 mm inferior	14.1 mm
Werkzeuge > Linien > dist. Tibiavorderkante (varus valgus)	6.7 mm	1.2 mm	0.4 mm	6.8 mm	6.8 mm links	0.1 mm posterior	0.7 mm inferior	6.8 mm
Werkzeuge > Linien > dist. Tibiavorderkante	13.9 mm	2.7 mm	0.4 mm	14.1 mm	14 mm links	1.4 mm posterior	1.1 mm inferior	14.1 mm
Werkzeuge > Linien > AxPro_Kondyle	12.2 mm	0.9 mm	0.2 mm	12.2 mm	12.2 mm links	0 mm	0 mm	12.2 mm
Werkzeuge > Winkel > Winkel Schenkelhalsachse Femurachse (mittels Ebene manuell)	126 °	165.9 °	99.6 °	125.9 °	104.3 °	160.6 °	126.4 °	125.9 °
Werkzeuge > Winkel > Winkel Schenkelhalsachse Femurachse (Femur Hals Basis manuell definiert)	142 °	159.7 °	103.5 °	138.3 °	90.1 °	156.6 °	142.1 °	138.3 °
Werkzeuge > Winkel > varus valgus Tibia proj.	11.8 °	2.5 °	43.4 °	11.7 °	15.7 °	1.7 °	16.9 °	11.7 °
Werkzeuge > Winkel > varus valgus Femur proj.	0.1 °	0 °	0.2 °	0.1 °	123.7 °	0 °	0.1 °	0.1 °
Werkzeuge > Winkel > Torsionswinkel proj. auf Ebene Tibia axial	0.3 °	1.3 °	1.2 °	1.3 °	0.9 °	0.6 °	0.9 °	1.3 °
Werkzeuge > Winkel > Tibiotalare Torsion (TTT) proj.	4.5 °	150 °	18 °	18.5 °	12.8 °	173.7 °	13.5 °	18.5 °
Werkzeuge > Winkel > FTR (femorotibial Rotation) proj.	2.1 °	22.9 °	8.3 °	8.6 °	5.9 °	95.3 °	6.3 °	8.6 °
Werkzeuge > Winkel > Antetorsionswinkel korrigiert	1.2 °	19.6 °	1.9 °	2.2 °	2.2 °	0 °	0 °	2.2 °
Werkzeuge > Winkel > Antetorsionswinkel (über Ebene manuell bestimmt) proj	19.5 °	36.3 °	28.7 °	32.9 °	32.9 °	180 °	0 °	32.9 °
Werkzeuge > Winkel > Antetorsionswinkel (Femur Hals Basis manuell) proj	16 °	158.5 °	24.9 °	28.9 °	28.9 °	180 °	0 °	28.9 °
Werkzeuge > Ebenen > Tibia coronar
Werkzeuge > Ebenen > Tibia axial
Werkzeuge > Ebenen > Femur coronar
Werkzeuge > Ebenen > Femur axial
Werkzeuge > Ebenen > Ebene manuell
Werkzeuge > Polylinien > Punkte auf Kopf
Werkzeuge > Koordinatensysteme > ks tibia prox.
Werkzeuge > Koordinatensysteme > ks femur
Werkzeuge > Koordinatensysteme > ks
Werkzeuge > Koordinatensysteme > Kopie ks femur
Werkzeuge > Variablen > Kopfachsen_tmp	-100
Werkzeuge > Variablen > 300	300
Werkzeuge > Variablen > 50	50
Werkzeuge > Variablen > -50	-50
