# Supplementary material for: 3D Slicer open-source software plug-in for vector-based angle calculation of canine hind limb alignment in computed tomographic images
Source: PLoS One. 2024 Mar 29;19(3):e0283823. doi: 10.1371/journal.pone.0283823 (PMC10980227; doi:10.1371/journal.pone.0283823)
Supplement: S2 Data — (ZIP) [file pone.0283823.s002.zip › 96.csv]

Werkzeuge Name	Datensatzkoordinatensystem X	Datensatzkoordinatensystem Y	Datensatzkoordinatensystem Z	Datensatzkoordinatensystem 3D	Patientenkoordinatensystem X	Patientenkoordinatensystem Y	Patientenkoordinatensystem Z	Patientenkoordinatensystem 3D	Extra Wert X	Extra Wert Y	Extra Wert Z	Extra Wert 3D	Extra Wert Beschreibung
Ansichten > Ergebnisse varus valgus Tibia > varus valgus Tibia proj.	3.1 °	0.4 °	15.9 °	3.1 °	3.1 °	0.4 °	15.9 °	3.1 °
Ansichten > Ergebnisse varus valgus Femur > varus valgus Femur proj.	13.2 °	0.8 °	6.1 °	5.6 °	13.2 °	0.8 °	6.1 °	5.6 °
Ansichten > Ergebnisse Torsionswinkel Tibia > Torsionswinkel proj. auf Ebene Tibia axial	0.7 °	14.5 °	4.6 °	4.6 °	0.7 °	14.5 °	4.6 °	4.6 °
Ansichten > Ergebnisse FTR (femorotibiale Rotation) proj. > FTR (femorotibial Rotation) proj.	1.4 °	71.1 °	9.6 °	9.7 °	1.4 °	71.1 °	9.6 °	9.7 °
Ansichten > Ergebnisse AT-Winkel proj. > Winkel Schenkelhalsachse Femurachse (mittels Ebene manuell)	141.3 °	154.4 °	128.5 °	134.3 °	141.3 °	154.4 °	128.5 °	134.3 °
Ansichten > Ergebnisse AT-Winkel proj. > Winkel Schenkelhalsachse Femurachse (Femur Hals Basis manuell definiert)	146 °	158.8 °	137.1 °	141.4 °	146 °	158.8 °	137.1 °	141.4 °
Ansichten > Ergebnisse AT-Winkel proj. > Antetorsionswinkel (über Ebene manuell bestimmt) proj	28 °	118.8 °	12.4 °	29.9 °	28 °	118.8 °	12.4 °	29.9 °
Ansichten > Ergebnisse AT-Winkel proj. > Antetorsionswinkel (Femur Hals Basis manuell) proj	17.6 °	25 °	7.9 °	18.4 °	17.6 °	25 °	7.9 °	18.4 °
Ansichten > Ergebnis Tibiotalare Torsion (TTT) > Tibiotalare Torsion (TTT) proj.	0.8 °	18.7 °	5.5 °	5.5 °	0.8 °	18.7 °	5.5 °	5.5 °
Ansichten > Eingaben varus valgus Tibia > Tibiaachse proximal	139.7 mm	148.8 mm	157.2 mm		42.2 mm links	51.3 mm anterior	7.8 mm superior
Ansichten > Eingaben varus valgus Tibia > Tibiaachse distal	133.7 mm	140.8 mm	210.2 mm		36.2 mm links	43.3 mm anterior	45.2 mm inferior
Ansichten > Eingaben varus valgus Tibia > prox. Tibiahinterkante medial (varus valgus)	138.2 mm	144 mm	131.8 mm		40.7 mm links	46.5 mm anterior	33.2 mm superior
Ansichten > Eingaben varus valgus Tibia > prox. Tibiahinterkante medial	141.1 mm	137.3 mm	136 mm		43.6 mm links	39.8 mm anterior	29 mm superior
Ansichten > Eingaben varus valgus Tibia > prox. Tibiahinterkante lateral (varus valgus)	150.8 mm	143.2 mm	132.9 mm		53.3 mm links	45.7 mm anterior	32.1 mm superior
Ansichten > Eingaben varus valgus Tibia > prox. Tibiahinterkante lateral	151.2 mm	138.1 mm	138.6 mm		53.7 mm links	40.6 mm anterior	26.4 mm superior
Ansichten > Eingaben varus valgus Tibia > dist. Tibiavorderkante medial (varus valgus)	129.7 mm	139.4 mm	219.3 mm		32.2 mm links	41.9 mm anterior	54.3 mm inferior
Ansichten > Eingaben varus valgus Tibia > dist. Tibiavorderkante medial	128.3 mm	146.6 mm	218.9 mm		30.8 mm links	49.1 mm anterior	53.9 mm inferior
Ansichten > Eingaben varus valgus Tibia > dist. Tibiavorderkante lateral (varus valgus)	136.9 mm	141.9 mm	219.9 mm		39.4 mm links	44.4 mm anterior	54.9 mm inferior
Ansichten > Eingaben varus valgus Tibia > dist. Tibiavorderkante lateral	137.3 mm	148.2 mm	220.5 mm		39.8 mm links	50.7 mm anterior	55.5 mm inferior
Ansichten > Eingaben varus valgus Femur > Kondyle medial	137.2 mm	136.7 mm	126.7 mm		39.7 mm links	39.2 mm anterior	38.3 mm superior
Ansichten > Eingaben varus valgus Femur > Kondyle lateral	150.9 mm	135.7 mm	128.5 mm		53.4 mm links	38.2 mm anterior	36.5 mm superior
Ansichten > Eingaben varus valgus Femur > Femurachsenpunkt proximal	140.6 mm	86.8 mm	80.1 mm		43.1 mm links	10.7 mm posterior	84.9 mm superior
Ansichten > Eingaben varus valgus Femur > Femurachsenpunkt distal	145.3 mm	123.8 mm	96.6 mm		47.8 mm links	26.3 mm anterior	68.4 mm superior
Ansichten > Eingaben Tibiotalare Torsion (TTT) > Tibiaachse proximal	139.7 mm	148.8 mm	157.2 mm		42.2 mm links	51.3 mm anterior	7.8 mm superior
Ansichten > Eingaben Tibiotalare Torsion (TTT) > Tibiaachse distal	133.7 mm	140.8 mm	210.2 mm		36.2 mm links	43.3 mm anterior	45.2 mm inferior
Ansichten > Eingaben Tibiotalare Torsion (TTT) > Talus medial	129.9 mm	145.4 mm	224.8 mm		32.4 mm links	47.9 mm anterior	59.8 mm inferior
Ansichten > Eingaben Tibiotalare Torsion (TTT) > Talus lateral	137.9 mm	146.1 mm	225.5 mm		40.4 mm links	48.6 mm anterior	60.5 mm inferior
Ansichten > Eingaben Tibiotalare Torsion (TTT) > dist. Tibiavorderkante medial	128.3 mm	146.6 mm	218.9 mm		30.8 mm links	49.1 mm anterior	53.9 mm inferior
Ansichten > Eingaben Tibiotalare Torsion (TTT) > dist. Tibiavorderkante lateral	137.3 mm	148.2 mm	220.5 mm		39.8 mm links	50.7 mm anterior	55.5 mm inferior
Ansichten > Eingaben Tibia Torsionswinkel > Tibiaachse proximal	139.7 mm	148.8 mm	157.2 mm		42.2 mm links	51.3 mm anterior	7.8 mm superior
Ansichten > Eingaben Tibia Torsionswinkel > Tibiaachse distal	133.7 mm	140.8 mm	210.2 mm		36.2 mm links	43.3 mm anterior	45.2 mm inferior
Ansichten > Eingaben Tibia Torsionswinkel > prox. Tibiahinterkante medial	141.1 mm	137.3 mm	136 mm		43.6 mm links	39.8 mm anterior	29 mm superior
Ansichten > Eingaben Tibia Torsionswinkel > prox. Tibiahinterkante lateral	151.2 mm	138.1 mm	138.6 mm		53.7 mm links	40.6 mm anterior	26.4 mm superior
Ansichten > Eingaben Tibia Torsionswinkel > dist. Tibiavorderkante medial	128.3 mm	146.6 mm	218.9 mm		30.8 mm links	49.1 mm anterior	53.9 mm inferior
Ansichten > Eingaben Tibia Torsionswinkel > dist. Tibiavorderkante lateral	137.3 mm	148.2 mm	220.5 mm		39.8 mm links	50.7 mm anterior	55.5 mm inferior
Ansichten > Eingaben FTR (femorotibiale Rotation) proj. > Tibiaachse proximal	139.7 mm	148.8 mm	157.2 mm		42.2 mm links	51.3 mm anterior	7.8 mm superior
Ansichten > Eingaben FTR (femorotibiale Rotation) proj. > Tibiaachse distal	133.7 mm	140.8 mm	210.2 mm		36.2 mm links	43.3 mm anterior	45.2 mm inferior
Ansichten > Eingaben FTR (femorotibiale Rotation) proj. > prox. Tibiahinterkante medial	141.1 mm	137.3 mm	136 mm		43.6 mm links	39.8 mm anterior	29 mm superior
Ansichten > Eingaben FTR (femorotibiale Rotation) proj. > prox. Tibiahinterkante lateral	151.2 mm	138.1 mm	138.6 mm		53.7 mm links	40.6 mm anterior	26.4 mm superior
Ansichten > Eingaben FTR (femorotibiale Rotation) proj. > Kondyle medial	137.2 mm	136.7 mm	126.7 mm		39.7 mm links	39.2 mm anterior	38.3 mm superior
Ansichten > Eingaben FTR (femorotibiale Rotation) proj. > Kondyle lateral	150.9 mm	135.7 mm	128.5 mm		53.4 mm links	38.2 mm anterior	36.5 mm superior
Ansichten > Eingaben AT Winkel proj. > Kondyle medial	137.2 mm	136.7 mm	126.7 mm		39.7 mm links	39.2 mm anterior	38.3 mm superior
Ansichten > Eingaben AT Winkel proj. > Kondyle lateral	150.9 mm	135.7 mm	128.5 mm		53.4 mm links	38.2 mm anterior	36.5 mm superior
Ansichten > Eingaben AT Winkel proj. > Femurkopfmittelpunkt	128.3 mm	73.6 mm	68.8 mm		30.8 mm links	23.9 mm posterior	96.2 mm superior
Ansichten > Eingaben AT Winkel proj. > Femurachsenpunkt proximal	140.6 mm	86.8 mm	80.1 mm		43.1 mm links	10.7 mm posterior	84.9 mm superior
Ansichten > Eingaben AT Winkel proj. > Femurachsenpunkt distal	145.3 mm	123.8 mm	96.6 mm		47.8 mm links	26.3 mm anterior	68.4 mm superior
Ansichten > Eingaben AT Winkel proj. > Femur Hals Basis manuell	140.6 mm	83.9 mm	79.3 mm		43.1 mm links	13.6 mm posterior	85.7 mm superior
Ansichten > Eingaben AT Winkel proj. > Femur Hals Basis (ermittelt durch Proj. auf Ebene manuell)	134.5 mm	77.4 mm	73.2 mm		37 mm links	20.1 mm posterior	91.8 mm superior
Ansichten > Eingaben AT Winkel proj. > Lot von Femurkopfmittelpunk	6.2 mm	3.8 mm	4.4 mm	8.5 mm	6.2 mm links	3.8 mm anterior	4.4 mm inferior	8.5 mm
Ansichten > Eingaben AT Winkel proj. > Ebene manuell
Ansichten > Eingaben AT Winkel proj. > Punkte auf Kopf
Ansichten > Ansicht Werkzeuge varus valgus Tibia > tmp zur Definition der Senkrechten auf tibia vk und hk	136.7 mm	144.8 mm	183.7 mm		39.2 mm links	47.3 mm anterior	18.7 mm inferior
Ansichten > Ansicht Werkzeuge varus valgus Tibia > tmp proj. auf Ebene tibia coronar	136.7 mm	144.8 mm	183.7 mm		39.2 mm links	47.3 mm anterior	18.7 mm inferior
Ansichten > Ansicht Werkzeuge varus valgus Tibia > Tibiaachse proximal	139.7 mm	148.8 mm	157.2 mm		42.2 mm links	51.3 mm anterior	7.8 mm superior
Ansichten > Ansicht Werkzeuge varus valgus Tibia > Tibiaachse distal	133.7 mm	140.8 mm	210.2 mm		36.2 mm links	43.3 mm anterior	45.2 mm inferior
Ansichten > Ansicht Werkzeuge varus valgus Tibia > prox. Tibiahinterkante medial proj. auf Ebene tibia coronar (varus valgus)	137.3 mm	151.9 mm	132.9 mm		39.8 mm links	54.4 mm anterior	32.1 mm superior
Ansichten > Ansicht Werkzeuge varus valgus Tibia > prox. Tibiahinterkante medial (varus valgus)	138.2 mm	144 mm	131.8 mm		40.7 mm links	46.5 mm anterior	33.2 mm superior
Ansichten > Ansicht Werkzeuge varus valgus Tibia > prox. Tibiahinterkante lateral proj. auf Ebene tibia coronar (varus valgus)	149.7 mm	153.1 mm	134.3 mm		52.2 mm links	55.6 mm anterior	30.7 mm superior
Ansichten > Ansicht Werkzeuge varus valgus Tibia > prox. Tibiahinterkante lateral (varus valgus)	150.8 mm	143.2 mm	132.9 mm		53.3 mm links	45.7 mm anterior	32.1 mm superior
Ansichten > Ansicht Werkzeuge varus valgus Tibia > Ende der Verlängerung Senkrechte auf tibia vk (varus valgus)	139 mm	151.9 mm	134.2 mm		41.5 mm links	54.4 mm anterior	30.8 mm superior
Ansichten > Ansicht Werkzeuge varus valgus Tibia > Ende der Senkrechte auf tibia hk (varus valgus)	141.8 mm	152.3 mm	133.4 mm		44.3 mm links	54.8 mm anterior	31.6 mm superior
Ansichten > Ansicht Werkzeuge varus valgus Tibia > dist. Tibiavorderkante medial proj. auf Ebene tibia coronar (varus valgus)	129.8 mm	139.1 mm	219.2 mm		32.3 mm links	41.6 mm anterior	54.2 mm inferior
Ansichten > Ansicht Werkzeuge varus valgus Tibia > dist. Tibiavorderkante medial (varus valgus)	129.7 mm	139.4 mm	219.3 mm		32.2 mm links	41.9 mm anterior	54.3 mm inferior
Ansichten > Ansicht Werkzeuge varus valgus Tibia > dist. Tibiavorderkante lateral proj. auf Ebene tibia coronar (varus valgus)	137.1 mm	139.9 mm	219.7 mm		39.6 mm links	42.4 mm anterior	54.7 mm inferior
Ansichten > Ansicht Werkzeuge varus valgus Tibia > dist. Tibiavorderkante lateral (varus valgus)	136.9 mm	141.9 mm	219.9 mm		39.4 mm links	44.4 mm anterior	54.9 mm inferior
Ansichten > Ansicht Werkzeuge varus valgus Tibia > Verlängerung Senkrechte auf tibia vk (varus valgus)	2.4 mm	7.1 mm	49.4 mm	50 mm	2.4 mm links	7.1 mm anterior	49.4 mm superior	50 mm
Ansichten > Ansicht Werkzeuge varus valgus Tibia > Tibiaachse	6.1 mm	8 mm	53 mm	53.9 mm	6.1 mm links	8 mm anterior	53 mm superior	53.9 mm
Ansichten > Ansicht Werkzeuge varus valgus Tibia > Senkrechte auf dist. Tibiavorderkante in Ebene tibia coronar (varus valgus)	1.7 mm	5.1 mm	35.9 mm	36.3 mm	1.7 mm rechts	5.1 mm posterior	35.9 mm inferior	36.3 mm
Ansichten > Ansicht Werkzeuge varus valgus Tibia > Senkrecht auf prox. Tibiahinterkante in Ebene tibia coronar (varus valgus)	5.1 mm	7.5 mm	50.3 mm	51.1 mm	5.1 mm links	7.5 mm anterior	50.3 mm superior	51.1 mm
Ansichten > Ansicht Werkzeuge varus valgus Tibia > prox. Tibiahinterkante proj auf Ebene tibia coronar (varus valgus)	12.4 mm	1.2 mm	1.4 mm	12.5 mm	12.4 mm rechts	1.2 mm posterior	1.4 mm superior	12.5 mm
Ansichten > Ansicht Werkzeuge varus valgus Tibia > prox. Tibiahinterkante (varus valgus)	12.6 mm	0.8 mm	1.2 mm	12.7 mm	12.6 mm rechts	0.8 mm anterior	1.2 mm superior	12.7 mm
Ansichten > Ansicht Werkzeuge varus valgus Tibia > dist. Tibiavorderkante proj. auf Ebene tibia coronar (varus valgus)	7.3 mm	0.8 mm	0.5 mm	7.4 mm	7.3 mm rechts	0.8 mm posterior	0.5 mm superior	7.4 mm
Ansichten > Ansicht Werkzeuge varus valgus Tibia > dist. Tibiavorderkante (varus valgus)	7.1 mm	2.5 mm	0.7 mm	7.6 mm	7.1 mm rechts	2.5 mm posterior	0.7 mm superior	7.6 mm
Ansichten > Ansicht Werkzeuge varus valgus Tibia > varus valgus Tibia proj.	3.1 °	0.4 °	15.9 °	3.1 °	3.1 °	0.4 °	15.9 °	3.1 °
Ansichten > Ansicht Werkzeuge varus valgus Tibia > Tibia coronar
Ansichten > Ansicht Werkzeuge varus valgus Tibia > ks tibia prox.
Ansichten > Ansicht Werkzeuge varus valgus Femur > Kondyle medial proj. auf Ebene Femur coronar	140.6 mm	145.8 mm	105.2 mm		43.1 mm links	48.3 mm anterior	59.8 mm superior
Ansichten > Ansicht Werkzeuge varus valgus Femur > Kondyle medial	137.2 mm	136.7 mm	126.7 mm		39.7 mm links	39.2 mm anterior	38.3 mm superior
Ansichten > Ansicht Werkzeuge varus valgus Femur > Kondyle lateral proj auf Ebene Femur coronar	154.3 mm	144.8 mm	107 mm		56.8 mm links	47.3 mm anterior	58 mm superior
Ansichten > Ansicht Werkzeuge varus valgus Femur > Kondyle lateral	150.9 mm	135.7 mm	128.5 mm		53.4 mm links	38.2 mm anterior	36.5 mm superior
Ansichten > Ansicht Werkzeuge varus valgus Femur > Femurachsenpunkt proximal	140.6 mm	86.8 mm	80.1 mm		43.1 mm links	10.7 mm posterior	84.9 mm superior
Ansichten > Ansicht Werkzeuge varus valgus Femur > Femurachsenpunkt distal	145.3 mm	123.8 mm	96.6 mm		47.8 mm links	26.3 mm anterior	68.4 mm superior
Ansichten > Ansicht Werkzeuge varus valgus Femur > Femur prox. proj. auf Ebene Femur coronar	140.6 mm	86.8 mm	80.1 mm		43.1 mm links	10.7 mm posterior	84.9 mm superior
Ansichten > Ansicht Werkzeuge varus valgus Femur > Endpunkt Verlängerung der Senkrechten auf Kondylenachse	144.4 mm	77.8 mm	76.9 mm		46.9 mm links	19.7 mm posterior	88.1 mm superior
Ansichten > Ansicht Werkzeuge varus valgus Femur > Endpunkt Senkrechte auf Kondylenachse	145.7 mm	145.5 mm	105.9 mm		48.2 mm links	48 mm anterior	59.1 mm superior
Ansichten > Ansicht Werkzeuge varus valgus Femur > Verlängerung der Senkrechten auf Kondylenachse	0.9 mm	46 mm	19.7 mm	50 mm	0.9 mm rechts	46 mm posterior	19.7 mm superior	50 mm
Ansichten > Ansicht Werkzeuge varus valgus Femur > Senkrechte auf Kondylenachse	0.4 mm	21.7 mm	9.3 mm	23.6 mm	0.4 mm links	21.7 mm anterior	9.3 mm inferior	23.6 mm
Ansichten > Ansicht Werkzeuge varus valgus Femur > Kondylenachse proj. auf Ebene Femur coronar	13.7 mm	1 mm	1.7 mm	13.8 mm	13.7 mm links	1 mm posterior	1.7 mm inferior	13.8 mm
Ansichten > Ansicht Werkzeuge varus valgus Femur > Kondylenachse	13.7 mm	1 mm	1.7 mm	13.8 mm	13.7 mm links	1 mm posterior	1.7 mm inferior	13.8 mm
Ansichten > Ansicht Werkzeuge varus valgus Femur > Femurachse proj. auf Ebene Femur coronar
Ansichten > Ansicht Werkzeuge varus valgus Femur > Femurachse	4.6 mm	36.9 mm	16.4 mm	40.7 mm	4.6 mm rechts	36.9 mm posterior	16.4 mm superior	40.7 mm
Ansichten > Ansicht Werkzeuge varus valgus Femur > varus valgus Femur proj.	13.2 °	0.8 °	6.1 °	5.6 °	13.2 °	0.8 °	6.1 °	5.6 °
Ansichten > Ansicht Werkzeuge varus valgus Femur > Femur coronar
Ansichten > Ansicht Werkzeuge varus valgus Femur > ks femur
Ansichten > Ansicht Werkzeuge Torsionswinkel Tibia > Tibiaachse proximal	139.7 mm	148.8 mm	157.2 mm		42.2 mm links	51.3 mm anterior	7.8 mm superior
Ansichten > Ansicht Werkzeuge Torsionswinkel Tibia > Tibiaachse distal	133.7 mm	140.8 mm	210.2 mm		36.2 mm links	43.3 mm anterior	45.2 mm inferior
Ansichten > Ansicht Werkzeuge Torsionswinkel Tibia > prox. Tibiahinterkante medial proj. auf Ebene Tibia axial	132.8 mm	126.4 mm	207.9 mm		35.3 mm links	28.9 mm anterior	42.9 mm inferior
Ansichten > Ansicht Werkzeuge Torsionswinkel Tibia > prox. Tibiahinterkante medial	141.1 mm	137.3 mm	136 mm		43.6 mm links	39.8 mm anterior	29 mm superior
Ansichten > Ansicht Werkzeuge Torsionswinkel Tibia > prox. Tibiahinterkante lateral proj. auf Ebene Tibia axial	143.1 mm	127.4 mm	209.2 mm		45.6 mm links	29.9 mm anterior	44.2 mm inferior
Ansichten > Ansicht Werkzeuge Torsionswinkel Tibia > prox. Tibiahinterkante lateral	151.2 mm	138.1 mm	138.6 mm		53.7 mm links	40.6 mm anterior	26.4 mm superior
Ansichten > Ansicht Werkzeuge Torsionswinkel Tibia > dist. Tibiavorderkante medial proj. auf Ebene Tibia axial	129.3 mm	147.8 mm	210.7 mm		31.8 mm links	50.3 mm anterior	45.7 mm inferior
Ansichten > Ansicht Werkzeuge Torsionswinkel Tibia > dist. Tibiavorderkante medial	128.3 mm	146.6 mm	218.9 mm		30.8 mm links	49.1 mm anterior	53.9 mm inferior
Ansichten > Ansicht Werkzeuge Torsionswinkel Tibia > dist. Tibiavorderkante lateral proj. auf Ebene Tibia axial	138.3 mm	149.5 mm	212 mm		40.8 mm links	52 mm anterior	47 mm inferior
Ansichten > Ansicht Werkzeuge Torsionswinkel Tibia > dist. Tibiavorderkante lateral	137.3 mm	148.2 mm	220.5 mm		39.8 mm links	50.7 mm anterior	55.5 mm inferior
Ansichten > Ansicht Werkzeuge Torsionswinkel Tibia > prox. Tibiahinterkante proj. auf Ebene Tibia axial	10.3 mm	1 mm	1.3 mm	10.4 mm	10.3 mm rechts	1 mm posterior	1.3 mm superior	10.4 mm
Ansichten > Ansicht Werkzeuge Torsionswinkel Tibia > prox. Tibiahinterkante	10.2 mm	0.8 mm	2.6 mm	10.5 mm	10.2 mm rechts	0.8 mm posterior	2.6 mm superior	10.5 mm
Ansichten > Ansicht Werkzeuge Torsionswinkel Tibia > dist. Tibiavorderkante proj. auf Ebene Tibia axial	9 mm	1.6 mm	1.3 mm	9.2 mm	9 mm rechts	1.6 mm posterior	1.3 mm superior	9.2 mm
Ansichten > Ansicht Werkzeuge Torsionswinkel Tibia > dist. Tibiavorderkante	9 mm	1.6 mm	1.6 mm	9.2 mm	9 mm rechts	1.6 mm posterior	1.6 mm superior	9.2 mm
Ansichten > Ansicht Werkzeuge Torsionswinkel Tibia > Torsionswinkel proj. auf Ebene Tibia axial	0.7 °	14.5 °	4.6 °	4.6 °	0.7 °	14.5 °	4.6 °	4.6 °
Ansichten > Ansicht Werkzeuge Torsionswinkel Tibia > Tibia axial
Ansichten > Ansicht Werkzeuge Torsionswinkel Tibia > ks tibia prox.
Ansichten > Ansicht Werkzeuge Tibiotalare Torsion (TTT) > Tibiaachse proximal	139.7 mm	148.8 mm	157.2 mm		42.2 mm links	51.3 mm anterior	7.8 mm superior
Ansichten > Ansicht Werkzeuge Tibiotalare Torsion (TTT) > Tibiaachse distal	133.7 mm	140.8 mm	210.2 mm		36.2 mm links	43.3 mm anterior	45.2 mm inferior
Ansichten > Ansicht Werkzeuge Tibiotalare Torsion (TTT) > Talus medial proj. auf Ebene Tibia axial	131.5 mm	147.5 mm	210.9 mm		34 mm links	50 mm anterior	45.9 mm inferior
Ansichten > Ansicht Werkzeuge Tibiotalare Torsion (TTT) > Talus medial	129.9 mm	145.4 mm	224.8 mm		32.4 mm links	47.9 mm anterior	59.8 mm inferior
Ansichten > Ansicht Werkzeuge Tibiotalare Torsion (TTT) > Talus lateral proj. auf Ebene Tibia axial	139.5 mm	148.2 mm	211.9 mm		42 mm links	50.7 mm anterior	46.9 mm inferior
Ansichten > Ansicht Werkzeuge Tibiotalare Torsion (TTT) > Talus lateral	137.9 mm	146.1 mm	225.5 mm		40.4 mm links	48.6 mm anterior	60.5 mm inferior
Ansichten > Ansicht Werkzeuge Tibiotalare Torsion (TTT) > dist. Tibiavorderkante medial proj. auf Ebene Tibia axial	129.3 mm	147.8 mm	210.7 mm		31.8 mm links	50.3 mm anterior	45.7 mm inferior
Ansichten > Ansicht Werkzeuge Tibiotalare Torsion (TTT) > dist. Tibiavorderkante medial	128.3 mm	146.6 mm	218.9 mm		30.8 mm links	49.1 mm anterior	53.9 mm inferior
Ansichten > Ansicht Werkzeuge Tibiotalare Torsion (TTT) > dist. Tibiavorderkante lateral proj. auf Ebene Tibia axial	138.3 mm	149.5 mm	212 mm		40.8 mm links	52 mm anterior	47 mm inferior
Ansichten > Ansicht Werkzeuge Tibiotalare Torsion (TTT) > dist. Tibiavorderkante lateral	137.3 mm	148.2 mm	220.5 mm		39.8 mm links	50.7 mm anterior	55.5 mm inferior
Ansichten > Ansicht Werkzeuge Tibiotalare Torsion (TTT) > Talusachse proj. auf Ebene Tibia axial	8 mm	0.7 mm	1 mm	8.1 mm	8 mm links	0.7 mm anterior	1 mm inferior	8.1 mm
Ansichten > Ansicht Werkzeuge Tibiotalare Torsion (TTT) > dist. Tibiavorderkante proj. auf Ebene Tibia axial	9 mm	1.6 mm	1.3 mm	9.2 mm	9 mm rechts	1.6 mm posterior	1.3 mm superior	9.2 mm
Ansichten > Ansicht Werkzeuge Tibiotalare Torsion (TTT) > Tibiotalare Torsion (TTT) proj.	0.8 °	18.7 °	5.5 °	5.5 °	0.8 °	18.7 °	5.5 °	5.5 °
Ansichten > Ansicht Werkzeuge Tibiotalare Torsion (TTT) > Tibia axial
Ansichten > Ansicht Werkzeuge Tibiotalare Torsion (TTT) > ks tibia prox.
Ansichten > Ansicht Werkzeuge FTR > prox. Tibiahinterkante medial proj. auf Ebene Tibia axial	132.8 mm	126.4 mm	207.9 mm		35.3 mm links	28.9 mm anterior	42.9 mm inferior
Ansichten > Ansicht Werkzeuge FTR > prox. Tibiahinterkante medial	141.1 mm	137.3 mm	136 mm		43.6 mm links	39.8 mm anterior	29 mm superior
Ansichten > Ansicht Werkzeuge FTR > prox. Tibiahinterkante lateral proj. auf Ebene Tibia axial	143.1 mm	127.4 mm	209.2 mm		45.6 mm links	29.9 mm anterior	44.2 mm inferior
Ansichten > Ansicht Werkzeuge FTR > prox. Tibiahinterkante lateral	151.2 mm	138.1 mm	138.6 mm		53.7 mm links	40.6 mm anterior	26.4 mm superior
Ansichten > Ansicht Werkzeuge FTR > Kondyle medial proj. auf Ebene Tibia axial	127.9 mm	124.6 mm	207.1 mm		30.4 mm links	27.1 mm anterior	42.1 mm inferior
Ansichten > Ansicht Werkzeuge FTR > Kondyle medial	137.2 mm	136.7 mm	126.7 mm		39.7 mm links	39.2 mm anterior	38.3 mm superior
Ansichten > Ansicht Werkzeuge FTR > Kondyle lateral proj auf Ebene Tibia axial	141.7 mm	123.6 mm	208.5 mm		44.2 mm links	26.1 mm anterior	43.5 mm inferior
Ansichten > Ansicht Werkzeuge FTR > Kondyle lateral	150.9 mm	135.7 mm	128.5 mm		53.4 mm links	38.2 mm anterior	36.5 mm superior
Ansichten > Ansicht Werkzeuge FTR > prox. Tibiahinterkante proj. auf Ebene Tibia axial	10.3 mm	1 mm	1.3 mm	10.4 mm	10.3 mm rechts	1 mm posterior	1.3 mm superior	10.4 mm
Ansichten > Ansicht Werkzeuge FTR > prox. Tibiahinterkante	10.2 mm	0.8 mm	2.6 mm	10.5 mm	10.2 mm rechts	0.8 mm posterior	2.6 mm superior	10.5 mm
Ansichten > Ansicht Werkzeuge FTR > Kondylenachse	13.7 mm	1 mm	1.7 mm	13.8 mm	13.7 mm links	1 mm posterior	1.7 mm inferior	13.8 mm
Ansichten > Ansicht Werkzeuge FTR > Kondyle proj. auf Ebene Tibia axial	13.7 mm	1 mm	1.4 mm	13.8 mm	13.7 mm links	1 mm posterior	1.4 mm inferior	13.8 mm
Ansichten > Ansicht Werkzeuge FTR > FTR (femorotibial Rotation) proj.	1.4 °	71.1 °	9.6 °	9.7 °	1.4 °	71.1 °	9.6 °	9.7 °
Ansichten > Ansicht Werkzeuge FTR > Tibia axial
Ansichten > Ansicht Werkzeuge FTR > ks tibia prox.
Ansichten > Ansicht Werkzeuge AT-Winkel (best. mittels Ebene) > TMP B	122.3 mm	90.6 mm	76.9 mm		24.8 mm links	6.9 mm posterior	88.1 mm superior
Ansichten > Ansicht Werkzeuge AT-Winkel (best. mittels Ebene) > tmp A	127.4 mm	88.9 mm	79.3 mm		29.9 mm links	8.6 mm posterior	85.7 mm superior
Ansichten > Ansicht Werkzeuge AT-Winkel (best. mittels Ebene) > TMP6	116.8 mm	92.2 mm	74.9 mm		19.3 mm links	5.3 mm posterior	90.1 mm superior
Ansichten > Ansicht Werkzeuge AT-Winkel (best. mittels Ebene) > TMP5	123.6 mm	36.6 mm	52.4 mm		26.1 mm links	60.9 mm posterior	112.6 mm superior
Ansichten > Ansicht Werkzeuge AT-Winkel (best. mittels Ebene) > Kondyle medial	137.2 mm	136.7 mm	126.7 mm		39.7 mm links	39.2 mm anterior	38.3 mm superior
Ansichten > Ansicht Werkzeuge AT-Winkel (best. mittels Ebene) > Kondyle lateral	150.9 mm	135.7 mm	128.5 mm		53.4 mm links	38.2 mm anterior	36.5 mm superior
Ansichten > Ansicht Werkzeuge AT-Winkel (best. mittels Ebene) > Femurkopfmittelpunkt	128.3 mm	73.6 mm	68.8 mm		30.8 mm links	23.9 mm posterior	96.2 mm superior
Ansichten > Ansicht Werkzeuge AT-Winkel (best. mittels Ebene) > Femurachsenpunkt proximal	140.6 mm	86.8 mm	80.1 mm		43.1 mm links	10.7 mm posterior	84.9 mm superior
Ansichten > Ansicht Werkzeuge AT-Winkel (best. mittels Ebene) > Femurachsenpunkt distal	145.3 mm	123.8 mm	96.6 mm		47.8 mm links	26.3 mm anterior	68.4 mm superior
Ansichten > Ansicht Werkzeuge AT-Winkel (best. mittels Ebene) > Femur Hals Basis manuell Pro	140.9 mm	86.6 mm	80.5 mm		43.4 mm links	10.9 mm posterior	84.5 mm superior
Ansichten > Ansicht Werkzeuge AT-Winkel (best. mittels Ebene) > Femur Hals Basis manuell	140.6 mm	83.9 mm	79.3 mm		43.1 mm links	13.6 mm posterior	85.7 mm superior
Ansichten > Ansicht Werkzeuge AT-Winkel (best. mittels Ebene) > Femur Hals Basis (ermittelt durch Proj. auf Ebene manuell)	134.5 mm	77.4 mm	73.2 mm		37 mm links	20.1 mm posterior	91.8 mm superior
Ansichten > Ansicht Werkzeuge AT-Winkel (best. mittels Ebene) > Femur Hals Basis (Ebene) proj. auf Ebene Femur axial	135.9 mm	88.4 mm	78.1 mm		38.4 mm links	9.1 mm posterior	86.9 mm superior
Ansichten > Ansicht Werkzeuge AT-Winkel (best. mittels Ebene) > AxPro_Kopfszentrum	130.3 mm	89.9 mm	76.1 mm		32.8 mm links	7.6 mm posterior	88.9 mm superior
Ansichten > Ansicht Werkzeuge AT-Winkel (best. mittels Ebene) > AxPro_Kondyle medial	129.9 mm	78.9 mm	101 mm		32.4 mm links	18.6 mm posterior	64 mm superior
Ansichten > Ansicht Werkzeuge AT-Winkel (best. mittels Ebene) > AxPro_Kondyle lateral	143.4 mm	76.7 mm	102.2 mm		45.9 mm links	20.8 mm posterior	62.8 mm superior
Ansichten > Ansicht Werkzeuge AT-Winkel (best. mittels Ebene) > Neue Linie 31	13.5 mm	2.2 mm	1.2 mm	13.8 mm	13.5 mm rechts	2.2 mm anterior	1.2 mm superior	13.8 mm
Ansichten > Ansicht Werkzeuge AT-Winkel (best. mittels Ebene) > Kopfzentrum - Femur Hals Basis (manuell) Linie	12.3 mm	10.3 mm	10.5 mm	19.2 mm	12.3 mm links	10.3 mm anterior	10.5 mm inferior	19.2 mm
Ansichten > Ansicht Werkzeuge AT-Winkel (best. mittels Ebene) > Kopfzentrum - Femur Hals Basis (durch Ebene) Linie	6.2 mm	3.8 mm	4.4 mm	8.5 mm	6.2 mm links	3.8 mm anterior	4.4 mm inferior	8.5 mm
Ansichten > Ansicht Werkzeuge AT-Winkel (best. mittels Ebene) > Kondyle_Femur Hals Basis Prox	13.5 mm	2.2 mm	1.2 mm	13.8 mm	13.5 mm rechts	2.2 mm anterior	1.2 mm superior	13.8 mm
Ansichten > Ansicht Werkzeuge AT-Winkel (best. mittels Ebene) > Kondyle_AxPro_Kopfzentrum	13.5 mm	2.2 mm	1.2 mm	13.8 mm	13.5 mm rechts	2.2 mm anterior	1.2 mm superior	13.8 mm
Ansichten > Ansicht Werkzeuge AT-Winkel (best. mittels Ebene) > Femurachse Kopfzentrum	4.6 mm	36.9 mm	16.4 mm	40.7 mm	4.6 mm rechts	36.9 mm posterior	16.4 mm superior	40.7 mm
Ansichten > Ansicht Werkzeuge AT-Winkel (best. mittels Ebene) > Femurachse	4.6 mm	36.9 mm	16.4 mm	40.7 mm	4.6 mm rechts	36.9 mm posterior	16.4 mm superior	40.7 mm
Ansichten > Ansicht Werkzeuge AT-Winkel (best. mittels Ebene) > AxPro_Kondyle	13.5 mm	2.2 mm	1.2 mm	13.8 mm	13.5 mm rechts	2.2 mm anterior	1.2 mm superior	13.8 mm
Ansichten > Ansicht Werkzeuge AT-Winkel (best. mittels Ebene) > Winkel Schenkelhalsachse Femurachse (mittels Ebene manuell)	141.3 °	154.4 °	128.5 °	134.3 °	141.3 °	154.4 °	128.5 °	134.3 °
Ansichten > Ansicht Werkzeuge AT-Winkel (best. mittels Ebene) > Winkel Schenkelhalsachse Femurachse (Femur Hals Basis manuell definiert)	146 °	158.8 °	137.1 °	141.4 °	146 °	158.8 °	137.1 °	141.4 °
Ansichten > Ansicht Werkzeuge AT-Winkel (best. mittels Ebene) > Antetorsionswinkel korrigiert	14.6 °	23.2 °	6.5 °	15.4 °	14.6 °	23.2 °	6.5 °	15.4 °
Ansichten > Ansicht Werkzeuge AT-Winkel (best. mittels Ebene) > Antetorsionswinkel (über Ebene manuell bestimmt) proj	28 °	118.8 °	12.4 °	29.9 °	28 °	118.8 °	12.4 °	29.9 °
Ansichten > Ansicht Werkzeuge AT-Winkel (best. mittels Ebene) > Antetorsionswinkel (Femur Hals Basis manuell) proj	17.6 °	25 °	7.9 °	18.4 °	17.6 °	25 °	7.9 °	18.4 °
Ansichten > Ansicht Werkzeuge AT-Winkel (best. mittels Ebene) > Femur axial
Ansichten > Ansicht Werkzeuge AT-Winkel (best. mittels Ebene) > Ebene manuell
Ansichten > Ansicht Werkzeuge AT-Winkel (best. mittels Ebene) > ks femur
Ansichten > Ansicht Werkzeuge AT-Winkel (best. mittels Ebene) > Kopie ks femur
Ansichten > Ansicht Werkzeuge AT-Winkel (best. mittels Ebene) > Punkte auf Kopf
Werkzeuge > Punkte > tmp zur Definition der Senkrechten auf tibia vk und hk	136.7 mm	144.8 mm	183.7 mm		39.2 mm links	47.3 mm anterior	18.7 mm inferior
Werkzeuge > Punkte > tmp proj. auf Ebene tibia coronar	136.7 mm	144.8 mm	183.7 mm		39.2 mm links	47.3 mm anterior	18.7 mm inferior
Werkzeuge > Punkte > TMP B	122.3 mm	90.6 mm	76.9 mm		24.8 mm links	6.9 mm posterior	88.1 mm superior
Werkzeuge > Punkte > tmp A	127.4 mm	88.9 mm	79.3 mm		29.9 mm links	8.6 mm posterior	85.7 mm superior
Werkzeuge > Punkte > TMP6	116.8 mm	92.2 mm	74.9 mm		19.3 mm links	5.3 mm posterior	90.1 mm superior
Werkzeuge > Punkte > TMP5	123.6 mm	36.6 mm	52.4 mm		26.1 mm links	60.9 mm posterior	112.6 mm superior
Werkzeuge > Punkte > Tibiaachse proximal	139.7 mm	148.8 mm	157.2 mm		42.2 mm links	51.3 mm anterior	7.8 mm superior
Werkzeuge > Punkte > Tibiaachse distal	133.7 mm	140.8 mm	210.2 mm		36.2 mm links	43.3 mm anterior	45.2 mm inferior
Werkzeuge > Punkte > Talus medial proj. auf Ebene Tibia axial	131.5 mm	147.5 mm	210.9 mm		34 mm links	50 mm anterior	45.9 mm inferior
Werkzeuge > Punkte > Talus medial	129.9 mm	145.4 mm	224.8 mm		32.4 mm links	47.9 mm anterior	59.8 mm inferior
Werkzeuge > Punkte > Talus lateral proj. auf Ebene Tibia axial	139.5 mm	148.2 mm	211.9 mm		42 mm links	50.7 mm anterior	46.9 mm inferior
Werkzeuge > Punkte > Talus lateral	137.9 mm	146.1 mm	225.5 mm		40.4 mm links	48.6 mm anterior	60.5 mm inferior
Werkzeuge > Punkte > prox. Tibiahinterkante medial proj. auf Ebene tibia coronar (varus valgus)	137.3 mm	151.9 mm	132.9 mm		39.8 mm links	54.4 mm anterior	32.1 mm superior
Werkzeuge > Punkte > prox. Tibiahinterkante medial proj. auf Ebene tibia coronar	139.4 mm	151.4 mm	138 mm		41.9 mm links	53.9 mm anterior	27 mm superior
Werkzeuge > Punkte > prox. Tibiahinterkante medial proj. auf Ebene Tibia axial	132.8 mm	126.4 mm	207.9 mm		35.3 mm links	28.9 mm anterior	42.9 mm inferior
Werkzeuge > Punkte > prox. Tibiahinterkante medial (varus valgus)	138.2 mm	144 mm	131.8 mm		40.7 mm links	46.5 mm anterior	33.2 mm superior
Werkzeuge > Punkte > prox. Tibiahinterkante medial	141.1 mm	137.3 mm	136 mm		43.6 mm links	39.8 mm anterior	29 mm superior
Werkzeuge > Punkte > prox. Tibiahinterkante lateral proj. auf Ebene tibia coronar (varus valgus)	149.7 mm	153.1 mm	134.3 mm		52.2 mm links	55.6 mm anterior	30.7 mm superior
Werkzeuge > Punkte > prox. Tibiahinterkante lateral proj. auf Ebene tibia coronar	149.6 mm	152.2 mm	140.6 mm		52.1 mm links	54.7 mm anterior	24.4 mm superior
Werkzeuge > Punkte > prox. Tibiahinterkante lateral proj. auf Ebene Tibia axial	143.1 mm	127.4 mm	209.2 mm		45.6 mm links	29.9 mm anterior	44.2 mm inferior
Werkzeuge > Punkte > prox. Tibiahinterkante lateral (varus valgus)	150.8 mm	143.2 mm	132.9 mm		53.3 mm links	45.7 mm anterior	32.1 mm superior
Werkzeuge > Punkte > prox. Tibiahinterkante lateral	151.2 mm	138.1 mm	138.6 mm		53.7 mm links	40.6 mm anterior	26.4 mm superior
Werkzeuge > Punkte > Kondyle medial proj. auf Ebene Tibia axial	127.9 mm	124.6 mm	207.1 mm		30.4 mm links	27.1 mm anterior	42.1 mm inferior
Werkzeuge > Punkte > Kondyle medial proj. auf Ebene Femur coronar	140.6 mm	145.8 mm	105.2 mm		43.1 mm links	48.3 mm anterior	59.8 mm superior
Werkzeuge > Punkte > Kondyle medial	137.2 mm	136.7 mm	126.7 mm		39.7 mm links	39.2 mm anterior	38.3 mm superior
Werkzeuge > Punkte > Kondyle lateral proj auf Ebene Tibia axial	141.7 mm	123.6 mm	208.5 mm		44.2 mm links	26.1 mm anterior	43.5 mm inferior
Werkzeuge > Punkte > Kondyle lateral proj auf Ebene Femur coronar	154.3 mm	144.8 mm	107 mm		56.8 mm links	47.3 mm anterior	58 mm superior
Werkzeuge > Punkte > Kondyle lateral	150.9 mm	135.7 mm	128.5 mm		53.4 mm links	38.2 mm anterior	36.5 mm superior
Werkzeuge > Punkte > Femurkopfmittelpunkt	128.3 mm	73.6 mm	68.8 mm		30.8 mm links	23.9 mm posterior	96.2 mm superior
Werkzeuge > Punkte > Femurachsenpunkt proximal	140.6 mm	86.8 mm	80.1 mm		43.1 mm links	10.7 mm posterior	84.9 mm superior
Werkzeuge > Punkte > Femurachsenpunkt distal	145.3 mm	123.8 mm	96.6 mm		47.8 mm links	26.3 mm anterior	68.4 mm superior
Werkzeuge > Punkte > Femur prox. proj. auf Ebene Femur coronar	140.6 mm	86.8 mm	80.1 mm		43.1 mm links	10.7 mm posterior	84.9 mm superior
Werkzeuge > Punkte > Femur Hals Basis proj. auf Ebene Femur coronar	134.2 mm	76.7 mm	74.8 mm		36.7 mm links	20.8 mm posterior	90.2 mm superior
Werkzeuge > Punkte > Femur Hals Basis manuell Pro	140.9 mm	86.6 mm	80.5 mm		43.4 mm links	10.9 mm posterior	84.5 mm superior
Werkzeuge > Punkte > Femur Hals Basis manuell	140.6 mm	83.9 mm	79.3 mm		43.1 mm links	13.6 mm posterior	85.7 mm superior
Werkzeuge > Punkte > Femur Hals Basis (ermittelt durch Proj. auf Ebene manuell)	134.5 mm	77.4 mm	73.2 mm		37 mm links	20.1 mm posterior	91.8 mm superior
Werkzeuge > Punkte > Femur Hals Basis (Ebene) proj. auf Ebene Femur axial	135.9 mm	88.4 mm	78.1 mm		38.4 mm links	9.1 mm posterior	86.9 mm superior
Werkzeuge > Punkte > Endpunkt Verlängerung der Senkrechten auf Kondylenachse	144.4 mm	77.8 mm	76.9 mm		46.9 mm links	19.7 mm posterior	88.1 mm superior
Werkzeuge > Punkte > Endpunkt Senkrechte auf Kondylenachse	145.7 mm	145.5 mm	105.9 mm		48.2 mm links	48 mm anterior	59.1 mm superior
Werkzeuge > Punkte > Ende der Verlängerung Senkrechte auf tibia vk (varus valgus)	139 mm	151.9 mm	134.2 mm		41.5 mm links	54.4 mm anterior	30.8 mm superior
Werkzeuge > Punkte > Ende der Senkrechte auf tibia hk (varus valgus)	141.8 mm	152.3 mm	133.4 mm		44.3 mm links	54.8 mm anterior	31.6 mm superior
Werkzeuge > Punkte > dist. Tibiavorderkante medial proj. auf Ebene tibia coronar (varus valgus)	129.8 mm	139.1 mm	219.2 mm		32.3 mm links	41.6 mm anterior	54.2 mm inferior
Werkzeuge > Punkte > dist. Tibiavorderkante medial proj. auf Ebene tibia coronar	129.2 mm	139.2 mm	217.9 mm		31.7 mm links	41.7 mm anterior	52.9 mm inferior
Werkzeuge > Punkte > dist. Tibiavorderkante medial proj. auf Ebene Tibia axial	129.3 mm	147.8 mm	210.7 mm		31.8 mm links	50.3 mm anterior	45.7 mm inferior
Werkzeuge > Punkte > dist. Tibiavorderkante medial (varus valgus)	129.7 mm	139.4 mm	219.3 mm		32.2 mm links	41.9 mm anterior	54.3 mm inferior
Werkzeuge > Punkte > dist. Tibiavorderkante medial	128.3 mm	146.6 mm	218.9 mm		30.8 mm links	49.1 mm anterior	53.9 mm inferior
Werkzeuge > Punkte > dist. Tibiavorderkante lateral proj. auf Ebene tibia coronar (varus valgus)	137.1 mm	139.9 mm	219.7 mm		39.6 mm links	42.4 mm anterior	54.7 mm inferior
Werkzeuge > Punkte > dist. Tibiavorderkante lateral proj. auf Ebene tibia coronar	138.2 mm	140.1 mm	219.3 mm		40.7 mm links	42.6 mm anterior	54.3 mm inferior
Werkzeuge > Punkte > dist. Tibiavorderkante lateral proj. auf Ebene Tibia axial	138.3 mm	149.5 mm	212 mm		40.8 mm links	52 mm anterior	47 mm inferior
Werkzeuge > Punkte > dist. Tibiavorderkante lateral (varus valgus)	136.9 mm	141.9 mm	219.9 mm		39.4 mm links	44.4 mm anterior	54.9 mm inferior
Werkzeuge > Punkte > dist. Tibiavorderkante lateral	137.3 mm	148.2 mm	220.5 mm		39.8 mm links	50.7 mm anterior	55.5 mm inferior
Werkzeuge > Punkte > AxPro_Kopfszentrum	130.3 mm	89.9 mm	76.1 mm		32.8 mm links	7.6 mm posterior	88.9 mm superior
Werkzeuge > Punkte > AxPro_Kondyle medial	129.9 mm	78.9 mm	101 mm		32.4 mm links	18.6 mm posterior	64 mm superior
Werkzeuge > Punkte > AxPro_Kondyle lateral	143.4 mm	76.7 mm	102.2 mm		45.9 mm links	20.8 mm posterior	62.8 mm superior
Werkzeuge > Linien > Verlängerung Senkrechte auf tibia vk (varus valgus)	2.4 mm	7.1 mm	49.4 mm	50 mm	2.4 mm links	7.1 mm anterior	49.4 mm superior	50 mm
Werkzeuge > Linien > Verlängerung der Senkrechten auf Kondylenachse	0.9 mm	46 mm	19.7 mm	50 mm	0.9 mm rechts	46 mm posterior	19.7 mm superior	50 mm
Werkzeuge > Linien > transkondyläre Achse	13.7 mm	1 mm	1.7 mm	13.8 mm	13.7 mm rechts	1 mm anterior	1.7 mm superior	13.8 mm
Werkzeuge > Linien > Tibiaachse	6.1 mm	8 mm	53 mm	53.9 mm	6.1 mm links	8 mm anterior	53 mm superior	53.9 mm
Werkzeuge > Linien > Talusachse proj. auf Ebene Tibia axial	8 mm	0.7 mm	1 mm	8.1 mm	8 mm links	0.7 mm anterior	1 mm inferior	8.1 mm
Werkzeuge > Linien > Senkrechte auf Kondylenachse	0.4 mm	21.7 mm	9.3 mm	23.6 mm	0.4 mm links	21.7 mm anterior	9.3 mm inferior	23.6 mm
Werkzeuge > Linien > Senkrechte auf dist. Tibiavorderkante in Ebene tibia coronar (varus valgus)	1.7 mm	5.1 mm	35.9 mm	36.3 mm	1.7 mm rechts	5.1 mm posterior	35.9 mm inferior	36.3 mm
Werkzeuge > Linien > Senkrecht auf prox. Tibiahinterkante in Ebene tibia coronar (varus valgus)	5.1 mm	7.5 mm	50.3 mm	51.1 mm	5.1 mm links	7.5 mm anterior	50.3 mm superior	51.1 mm
Werkzeuge > Linien > prox. Tibiahinterkante proj. auf Ebene Tibia axial	10.3 mm	1 mm	1.3 mm	10.4 mm	10.3 mm rechts	1 mm posterior	1.3 mm superior	10.4 mm
Werkzeuge > Linien > prox. Tibiahinterkante proj auf Ebene tibia coronar (varus valgus)	12.4 mm	1.2 mm	1.4 mm	12.5 mm	12.4 mm rechts	1.2 mm posterior	1.4 mm superior	12.5 mm
Werkzeuge > Linien > prox. Tibiahinterkante proj auf Ebene tibia coronar	10.2 mm	0.8 mm	2.6 mm	10.5 mm	10.2 mm rechts	0.8 mm posterior	2.6 mm superior	10.5 mm
Werkzeuge > Linien > prox. Tibiahinterkante (varus valgus)	12.6 mm	0.8 mm	1.2 mm	12.7 mm	12.6 mm rechts	0.8 mm anterior	1.2 mm superior	12.7 mm
Werkzeuge > Linien > prox. Tibiahinterkante	10.2 mm	0.8 mm	2.6 mm	10.5 mm	10.2 mm rechts	0.8 mm posterior	2.6 mm superior	10.5 mm
Werkzeuge > Linien > prox. femorale Längsachse	0.1 mm	3 mm	0.9 mm	3.1 mm	0.1 mm rechts	3 mm posterior	0.9 mm superior	3.1 mm
Werkzeuge > Linien > Neue Linie 31	13.5 mm	2.2 mm	1.2 mm	13.8 mm	13.5 mm rechts	2.2 mm anterior	1.2 mm superior	13.8 mm
Werkzeuge > Linien > Lot von Femurkopfmittelpunk	6.2 mm	3.8 mm	4.4 mm	8.5 mm	6.2 mm links	3.8 mm anterior	4.4 mm inferior	8.5 mm
Werkzeuge > Linien > Kopfzentrum - Femur Hals Basis (manuell) Linie	12.3 mm	10.3 mm	10.5 mm	19.2 mm	12.3 mm links	10.3 mm anterior	10.5 mm inferior	19.2 mm
Werkzeuge > Linien > Kopfzentrum - Femur Hals Basis (durch Ebene) Linie	6.2 mm	3.8 mm	4.4 mm	8.5 mm	6.2 mm links	3.8 mm anterior	4.4 mm inferior	8.5 mm
Werkzeuge > Linien > Kondyle_Femur Hals Basis Prox	13.5 mm	2.2 mm	1.2 mm	13.8 mm	13.5 mm rechts	2.2 mm anterior	1.2 mm superior	13.8 mm
Werkzeuge > Linien > Kondyle_AxPro_Kopfzentrum	13.5 mm	2.2 mm	1.2 mm	13.8 mm	13.5 mm rechts	2.2 mm anterior	1.2 mm superior	13.8 mm
Werkzeuge > Linien > Kondylenachse proj. auf Ebene Femur coronar	13.7 mm	1 mm	1.7 mm	13.8 mm	13.7 mm links	1 mm posterior	1.7 mm inferior	13.8 mm
Werkzeuge > Linien > Kondylenachse	13.7 mm	1 mm	1.7 mm	13.8 mm	13.7 mm links	1 mm posterior	1.7 mm inferior	13.8 mm
Werkzeuge > Linien > Kondyle proj. auf Ebene Tibia axial	13.7 mm	1 mm	1.4 mm	13.8 mm	13.7 mm links	1 mm posterior	1.4 mm inferior	13.8 mm
Werkzeuge > Linien > Femurachse proj. auf Ebene Femur coronar
Werkzeuge > Linien > Femurachse Kopfzentrum	4.6 mm	36.9 mm	16.4 mm	40.7 mm	4.6 mm rechts	36.9 mm posterior	16.4 mm superior	40.7 mm
Werkzeuge > Linien > Femurachse	4.6 mm	36.9 mm	16.4 mm	40.7 mm	4.6 mm rechts	36.9 mm posterior	16.4 mm superior	40.7 mm
Werkzeuge > Linien > dist. Tibiavorderkante proj. auf Ebene tibia coronar (varus valgus)	7.3 mm	0.8 mm	0.5 mm	7.4 mm	7.3 mm rechts	0.8 mm posterior	0.5 mm superior	7.4 mm
Werkzeuge > Linien > dist. Tibiavorderkante proj. auf Ebene tibia coronar	9.1 mm	0.8 mm	1.5 mm	9.2 mm	9.1 mm rechts	0.8 mm posterior	1.5 mm superior	9.2 mm
Werkzeuge > Linien > dist. Tibiavorderkante proj. auf Ebene Tibia axial	9 mm	1.6 mm	1.3 mm	9.2 mm	9 mm rechts	1.6 mm posterior	1.3 mm superior	9.2 mm
Werkzeuge > Linien > dist. Tibiavorderkante (varus valgus)	7.1 mm	2.5 mm	0.7 mm	7.6 mm	7.1 mm rechts	2.5 mm posterior	0.7 mm superior	7.6 mm
Werkzeuge > Linien > dist. Tibiavorderkante	9 mm	1.6 mm	1.6 mm	9.2 mm	9 mm rechts	1.6 mm posterior	1.6 mm superior	9.2 mm
Werkzeuge > Linien > AxPro_Kondyle	13.5 mm	2.2 mm	1.2 mm	13.8 mm	13.5 mm rechts	2.2 mm anterior	1.2 mm superior	13.8 mm
Werkzeuge > Winkel > Winkel Schenkelhalsachse Femurachse (mittels Ebene manuell)	141.3 °	154.4 °	128.5 °	134.3 °	141.3 °	154.4 °	128.5 °	134.3 °
Werkzeuge > Winkel > Winkel Schenkelhalsachse Femurachse (Femur Hals Basis manuell definiert)	146 °	158.8 °	137.1 °	141.4 °	146 °	158.8 °	137.1 °	141.4 °
Werkzeuge > Winkel > varus valgus Tibia proj.	3.1 °	0.4 °	15.9 °	3.1 °	3.1 °	0.4 °	15.9 °	3.1 °
Werkzeuge > Winkel > varus valgus Femur proj.	13.2 °	0.8 °	6.1 °	5.6 °	13.2 °	0.8 °	6.1 °	5.6 °
Werkzeuge > Winkel > Torsionswinkel proj. auf Ebene Tibia axial	0.7 °	14.5 °	4.6 °	4.6 °	0.7 °	14.5 °	4.6 °	4.6 °
Werkzeuge > Winkel > Tibiotalare Torsion (TTT) proj.	0.8 °	18.7 °	5.5 °	5.5 °	0.8 °	18.7 °	5.5 °	5.5 °
Werkzeuge > Winkel > FTR (femorotibial Rotation) proj.	1.4 °	71.1 °	9.6 °	9.7 °	1.4 °	71.1 °	9.6 °	9.7 °
Werkzeuge > Winkel > Antetorsionswinkel korrigiert	14.6 °	23.2 °	6.5 °	15.4 °	14.6 °	23.2 °	6.5 °	15.4 °
Werkzeuge > Winkel > Antetorsionswinkel (über Ebene manuell bestimmt) proj	28 °	118.8 °	12.4 °	29.9 °	28 °	118.8 °	12.4 °	29.9 °
Werkzeuge > Winkel > Antetorsionswinkel (Femur Hals Basis manuell) proj	17.6 °	25 °	7.9 °	18.4 °	17.6 °	25 °	7.9 °	18.4 °
Werkzeuge > Ebenen > Tibia coronar
Werkzeuge > Ebenen > Tibia axial
Werkzeuge > Ebenen > Femur coronar
Werkzeuge > Ebenen > Femur axial
Werkzeuge > Ebenen > Ebene manuell
Werkzeuge > Polylinien > Punkte auf Kopf
Werkzeuge > Koordinatensysteme > ks tibia prox.
Werkzeuge > Koordinatensysteme > ks femur
Werkzeuge > Koordinatensysteme > ks
Werkzeuge > Koordinatensysteme > Kopie ks femur
Werkzeuge > Variablen > Kopfachsen_tmp	-100
Werkzeuge > Variablen > 300	300
Werkzeuge > Variablen > 50	50
Werkzeuge > Variablen > -50	-50
