# Supplementary material for: 3D Slicer open-source software plug-in for vector-based angle calculation of canine hind limb alignment in computed tomographic images
Source: PLoS One. 2024 Mar 29;19(3):e0283823. doi: 10.1371/journal.pone.0283823 (PMC10980227; doi:10.1371/journal.pone.0283823)
Supplement: S2 Data — (ZIP) [file pone.0283823.s002.zip › 97.csv]

Werkzeuge Name	Datensatzkoordinatensystem X	Datensatzkoordinatensystem Y	Datensatzkoordinatensystem Z	Datensatzkoordinatensystem 3D	Patientenkoordinatensystem X	Patientenkoordinatensystem Y	Patientenkoordinatensystem Z	Patientenkoordinatensystem 3D	Extra Wert X	Extra Wert Y	Extra Wert Z	Extra Wert 3D	Extra Wert Beschreibung
Ansichten > Ergebnisse varus valgus Tibia > varus valgus Tibia proj.	6.4 °	1.3 °	44.4 °	6.5 °	6.4 °	1.3 °	44.4 °	6.5 °
Ansichten > Ergebnisse varus valgus Femur > varus valgus Femur proj.	16.6 °	1.6 °	8.7 °	7.9 °	16.6 °	1.6 °	8.7 °	7.9 °
Ansichten > Ergebnisse Torsionswinkel Tibia > Torsionswinkel proj. auf Ebene Tibia axial	0.1 °	1 °	0.5 °	0.5 °	0.1 °	1 °	0.5 °	0.5 °
Ansichten > Ergebnisse FTR (femorotibiale Rotation) proj. > FTR (femorotibial Rotation) proj.	1.5 °	84.8 °	14.2 °	14.2 °	1.5 °	84.8 °	14.2 °	14.2 °
Ansichten > Ergebnisse AT-Winkel proj. > Winkel Schenkelhalsachse Femurachse (mittels Ebene manuell)	144.7 °	156 °	131.7 °	137.5 °	144.7 °	156 °	131.7 °	137.5 °
Ansichten > Ergebnisse AT-Winkel proj. > Winkel Schenkelhalsachse Femurachse (Femur Hals Basis manuell definiert)	135.3 °	163.3 °	130.2 °	135.9 °	135.3 °	163.3 °	130.2 °	135.9 °
Ansichten > Ergebnisse AT-Winkel proj. > Antetorsionswinkel (über Ebene manuell bestimmt) proj	28.8 °	29.4 °	15.9 °	30.4 °	28.8 °	29.4 °	15.9 °	30.4 °
Ansichten > Ergebnisse AT-Winkel proj. > Antetorsionswinkel (Femur Hals Basis manuell) proj	8.3 °	10.7 °	4.4 °	9 °	8.3 °	10.7 °	4.4 °	9 °
Ansichten > Ergebnis Tibiotalare Torsion (TTT) > Tibiotalare Torsion (TTT) proj.	0.2 °	4.7 °	2 °	1.9 °	0.2 °	4.7 °	2 °	1.9 °
Ansichten > Eingaben varus valgus Tibia > Tibiaachse proximal	54.9 mm	146.1 mm	153 mm		42.6 mm rechts	48.6 mm anterior	12 mm superior
Ansichten > Eingaben varus valgus Tibia > Tibiaachse distal	60.1 mm	140.9 mm	202.8 mm		37.4 mm rechts	43.4 mm anterior	37.8 mm inferior
Ansichten > Eingaben varus valgus Tibia > prox. Tibiahinterkante medial (varus valgus)	55.1 mm	140.2 mm	129.5 mm		42.4 mm rechts	42.7 mm anterior	35.5 mm superior
Ansichten > Eingaben varus valgus Tibia > prox. Tibiahinterkante medial	53.6 mm	133.5 mm	133.5 mm		43.9 mm rechts	36 mm anterior	31.5 mm superior
Ansichten > Eingaben varus valgus Tibia > prox. Tibiahinterkante lateral (varus valgus)	42.3 mm	138.6 mm	130.9 mm		55.2 mm rechts	41.1 mm anterior	34.1 mm superior
Ansichten > Eingaben varus valgus Tibia > prox. Tibiahinterkante lateral	43 mm	135.5 mm	135.6 mm		54.5 mm rechts	38 mm anterior	29.4 mm superior
Ansichten > Eingaben varus valgus Tibia > dist. Tibiavorderkante medial (varus valgus)	65.9 mm	140.5 mm	217 mm		31.6 mm rechts	43 mm anterior	52 mm inferior
Ansichten > Eingaben varus valgus Tibia > dist. Tibiavorderkante medial	68.2 mm	146.4 mm	215.6 mm		29.3 mm rechts	48.9 mm anterior	50.6 mm inferior
Ansichten > Eingaben varus valgus Tibia > dist. Tibiavorderkante lateral (varus valgus)	58.4 mm	141.7 mm	217.2 mm		39.1 mm rechts	44.2 mm anterior	52.2 mm inferior
Ansichten > Eingaben varus valgus Tibia > dist. Tibiavorderkante lateral	58.6 mm	148.2 mm	217.2 mm		38.9 mm rechts	50.7 mm anterior	52.2 mm inferior
Ansichten > Eingaben varus valgus Femur > Kondyle medial	57 mm	132.7 mm	124.2 mm		40.5 mm rechts	35.2 mm anterior	40.8 mm superior
Ansichten > Eingaben varus valgus Femur > Kondyle lateral	43.1 mm	131.8 mm	127 mm		54.4 mm rechts	34.3 mm anterior	38 mm superior
Ansichten > Eingaben varus valgus Femur > Femurachsenpunkt proximal	49.7 mm	98 mm	83.1 mm		47.8 mm rechts	0.5 mm anterior	81.9 mm superior
Ansichten > Eingaben varus valgus Femur > Femurachsenpunkt distal	46.7 mm	124.8 mm	97.2 mm		50.8 mm rechts	27.3 mm anterior	67.8 mm superior
Ansichten > Eingaben Tibiotalare Torsion (TTT) > Tibiaachse proximal	54.9 mm	146.1 mm	153 mm		42.6 mm rechts	48.6 mm anterior	12 mm superior
Ansichten > Eingaben Tibiotalare Torsion (TTT) > Tibiaachse distal	60.1 mm	140.9 mm	202.8 mm		37.4 mm rechts	43.4 mm anterior	37.8 mm inferior
Ansichten > Eingaben Tibiotalare Torsion (TTT) > Talus medial	65.8 mm	145.6 mm	222.1 mm		31.7 mm rechts	48.1 mm anterior	57.1 mm inferior
Ansichten > Eingaben Tibiotalare Torsion (TTT) > Talus lateral	59 mm	146.6 mm	223.3 mm		38.5 mm rechts	49.1 mm anterior	58.3 mm inferior
Ansichten > Eingaben Tibiotalare Torsion (TTT) > dist. Tibiavorderkante medial	68.2 mm	146.4 mm	215.6 mm		29.3 mm rechts	48.9 mm anterior	50.6 mm inferior
Ansichten > Eingaben Tibiotalare Torsion (TTT) > dist. Tibiavorderkante lateral	58.6 mm	148.2 mm	217.2 mm		38.9 mm rechts	50.7 mm anterior	52.2 mm inferior
Ansichten > Eingaben Tibia Torsionswinkel > Tibiaachse proximal	54.9 mm	146.1 mm	153 mm		42.6 mm rechts	48.6 mm anterior	12 mm superior
Ansichten > Eingaben Tibia Torsionswinkel > Tibiaachse distal	60.1 mm	140.9 mm	202.8 mm		37.4 mm rechts	43.4 mm anterior	37.8 mm inferior
Ansichten > Eingaben Tibia Torsionswinkel > prox. Tibiahinterkante medial	53.6 mm	133.5 mm	133.5 mm		43.9 mm rechts	36 mm anterior	31.5 mm superior
Ansichten > Eingaben Tibia Torsionswinkel > prox. Tibiahinterkante lateral	43 mm	135.5 mm	135.6 mm		54.5 mm rechts	38 mm anterior	29.4 mm superior
Ansichten > Eingaben Tibia Torsionswinkel > dist. Tibiavorderkante medial	68.2 mm	146.4 mm	215.6 mm		29.3 mm rechts	48.9 mm anterior	50.6 mm inferior
Ansichten > Eingaben Tibia Torsionswinkel > dist. Tibiavorderkante lateral	58.6 mm	148.2 mm	217.2 mm		38.9 mm rechts	50.7 mm anterior	52.2 mm inferior
Ansichten > Eingaben FTR (femorotibiale Rotation) proj. > Tibiaachse proximal	54.9 mm	146.1 mm	153 mm		42.6 mm rechts	48.6 mm anterior	12 mm superior
Ansichten > Eingaben FTR (femorotibiale Rotation) proj. > Tibiaachse distal	60.1 mm	140.9 mm	202.8 mm		37.4 mm rechts	43.4 mm anterior	37.8 mm inferior
Ansichten > Eingaben FTR (femorotibiale Rotation) proj. > prox. Tibiahinterkante medial	53.6 mm	133.5 mm	133.5 mm		43.9 mm rechts	36 mm anterior	31.5 mm superior
Ansichten > Eingaben FTR (femorotibiale Rotation) proj. > prox. Tibiahinterkante lateral	43 mm	135.5 mm	135.6 mm		54.5 mm rechts	38 mm anterior	29.4 mm superior
Ansichten > Eingaben FTR (femorotibiale Rotation) proj. > Kondyle medial	57 mm	132.7 mm	124.2 mm		40.5 mm rechts	35.2 mm anterior	40.8 mm superior
Ansichten > Eingaben FTR (femorotibiale Rotation) proj. > Kondyle lateral	43.1 mm	131.8 mm	127 mm		54.4 mm rechts	34.3 mm anterior	38 mm superior
Ansichten > Eingaben AT Winkel proj. > Kondyle medial	57 mm	132.7 mm	124.2 mm		40.5 mm rechts	35.2 mm anterior	40.8 mm superior
Ansichten > Eingaben AT Winkel proj. > Kondyle lateral	43.1 mm	131.8 mm	127 mm		54.4 mm rechts	34.3 mm anterior	38 mm superior
Ansichten > Eingaben AT Winkel proj. > Femurkopfmittelpunkt	64.1 mm	69.7 mm	66.1 mm		33.4 mm rechts	27.8 mm posterior	98.9 mm superior
Ansichten > Eingaben AT Winkel proj. > Femurachsenpunkt proximal	49.7 mm	98 mm	83.1 mm		47.8 mm rechts	0.5 mm anterior	81.9 mm superior
Ansichten > Eingaben AT Winkel proj. > Femurachsenpunkt distal	46.7 mm	124.8 mm	97.2 mm		50.8 mm rechts	27.3 mm anterior	67.8 mm superior
Ansichten > Eingaben AT Winkel proj. > Femur Hals Basis manuell	51.8 mm	77.6 mm	75 mm		45.7 mm rechts	19.9 mm posterior	90 mm superior
Ansichten > Eingaben AT Winkel proj. > Femur Hals Basis (ermittelt durch Proj. auf Ebene manuell)	61.1 mm	71.8 mm	69.5 mm		36.4 mm rechts	25.7 mm posterior	95.5 mm superior
Ansichten > Eingaben AT Winkel proj. > Lot von Femurkopfmittelpunk	2.9 mm	2 mm	3.4 mm	4.9 mm	2.9 mm rechts	2 mm anterior	3.4 mm inferior	4.9 mm
Ansichten > Eingaben AT Winkel proj. > Ebene manuell
Ansichten > Eingaben AT Winkel proj. > Punkte auf Kopf
Ansichten > Ansicht Werkzeuge varus valgus Tibia > tmp zur Definition der Senkrechten auf tibia vk und hk	57.5 mm	143.5 mm	177.9 mm		40 mm rechts	46 mm anterior	12.9 mm inferior
Ansichten > Ansicht Werkzeuge varus valgus Tibia > tmp proj. auf Ebene tibia coronar	57.5 mm	143.5 mm	177.9 mm		40 mm rechts	46 mm anterior	12.9 mm inferior
Ansichten > Ansicht Werkzeuge varus valgus Tibia > Tibiaachse proximal	54.9 mm	146.1 mm	153 mm		42.6 mm rechts	48.6 mm anterior	12 mm superior
Ansichten > Ansicht Werkzeuge varus valgus Tibia > Tibiaachse distal	60.1 mm	140.9 mm	202.8 mm		37.4 mm rechts	43.4 mm anterior	37.8 mm inferior
Ansichten > Ansicht Werkzeuge varus valgus Tibia > prox. Tibiahinterkante medial proj. auf Ebene tibia coronar (varus valgus)	56.6 mm	147.6 mm	130.2 mm		40.9 mm rechts	50.1 mm anterior	34.8 mm superior
Ansichten > Ansicht Werkzeuge varus valgus Tibia > prox. Tibiahinterkante medial (varus valgus)	55.1 mm	140.2 mm	129.5 mm		42.4 mm rechts	42.7 mm anterior	35.5 mm superior
Ansichten > Ansicht Werkzeuge varus valgus Tibia > prox. Tibiahinterkante lateral proj. auf Ebene tibia coronar (varus valgus)	44.7 mm	150 mm	131.8 mm		52.8 mm rechts	52.5 mm anterior	33.2 mm superior
Ansichten > Ansicht Werkzeuge varus valgus Tibia > prox. Tibiahinterkante lateral (varus valgus)	42.3 mm	138.6 mm	130.9 mm		55.2 mm rechts	41.1 mm anterior	34.1 mm superior
Ansichten > Ansicht Werkzeuge varus valgus Tibia > Ende der Verlängerung Senkrechte auf tibia vk (varus valgus)	57.3 mm	147.7 mm	128.1 mm		40.2 mm rechts	50.2 mm anterior	36.9 mm superior
Ansichten > Ansicht Werkzeuge varus valgus Tibia > Ende der Senkrechte auf tibia hk (varus valgus)	52 mm	148.5 mm	130.8 mm		45.5 mm rechts	51 mm anterior	34.2 mm superior
Ansichten > Ansicht Werkzeuge varus valgus Tibia > dist. Tibiavorderkante medial proj. auf Ebene tibia coronar (varus valgus)	65.6 mm	138.6 mm	216.9 mm		31.9 mm rechts	41.1 mm anterior	51.9 mm inferior
Ansichten > Ansicht Werkzeuge varus valgus Tibia > dist. Tibiavorderkante medial (varus valgus)	65.9 mm	140.5 mm	217 mm		31.6 mm rechts	43 mm anterior	52 mm inferior
Ansichten > Ansicht Werkzeuge varus valgus Tibia > dist. Tibiavorderkante lateral proj. auf Ebene tibia coronar (varus valgus)	58.1 mm	140.2 mm	217 mm		39.4 mm rechts	42.7 mm anterior	52 mm inferior
Ansichten > Ansicht Werkzeuge varus valgus Tibia > dist. Tibiavorderkante lateral (varus valgus)	58.4 mm	141.7 mm	217.2 mm		39.1 mm rechts	44.2 mm anterior	52.2 mm inferior
Ansichten > Ansicht Werkzeuge varus valgus Tibia > Verlängerung Senkrechte auf tibia vk (varus valgus)	0.2 mm	4.1 mm	49.8 mm	50 mm	0.2 mm rechts	4.1 mm anterior	49.8 mm superior	50 mm
Ansichten > Ansicht Werkzeuge varus valgus Tibia > Tibiaachse	5.2 mm	5.2 mm	49.8 mm	50.3 mm	5.2 mm rechts	5.2 mm anterior	49.8 mm superior	50.3 mm
Ansichten > Ansicht Werkzeuge varus valgus Tibia > Senkrechte auf dist. Tibiavorderkante in Ebene tibia coronar (varus valgus)	0.2 mm	3.2 mm	39.1 mm	39.3 mm	0.2 mm links	3.2 mm posterior	39.1 mm inferior	39.3 mm
Ansichten > Ansicht Werkzeuge varus valgus Tibia > Senkrecht auf prox. Tibiahinterkante in Ebene tibia coronar (varus valgus)	5.5 mm	5 mm	47.1 mm	47.7 mm	5.5 mm rechts	5 mm anterior	47.1 mm superior	47.7 mm
Ansichten > Ansicht Werkzeuge varus valgus Tibia > prox. Tibiahinterkante proj auf Ebene tibia coronar (varus valgus)	11.9 mm	2.4 mm	1.6 mm	12.3 mm	11.9 mm links	2.4 mm posterior	1.6 mm superior	12.3 mm
Ansichten > Ansicht Werkzeuge varus valgus Tibia > prox. Tibiahinterkante (varus valgus)	12.8 mm	1.5 mm	1.3 mm	12.9 mm	12.8 mm links	1.5 mm anterior	1.3 mm superior	12.9 mm
Ansichten > Ansicht Werkzeuge varus valgus Tibia > dist. Tibiavorderkante proj. auf Ebene tibia coronar (varus valgus)	7.4 mm	1.6 mm	0.2 mm	7.6 mm	7.4 mm links	1.6 mm posterior	0.2 mm superior	7.6 mm
Ansichten > Ansicht Werkzeuge varus valgus Tibia > dist. Tibiavorderkante (varus valgus)	7.5 mm	1.3 mm	0.1 mm	7.6 mm	7.5 mm links	1.3 mm posterior	0.1 mm superior	7.6 mm
Ansichten > Ansicht Werkzeuge varus valgus Tibia > varus valgus Tibia proj.	6.4 °	1.3 °	44.4 °	6.5 °	6.4 °	1.3 °	44.4 °	6.5 °
Ansichten > Ansicht Werkzeuge varus valgus Tibia > Tibia coronar
Ansichten > Ansicht Werkzeuge varus valgus Tibia > ks tibia prox.
Ansichten > Ansicht Werkzeuge varus valgus Femur > Kondyle medial proj. auf Ebene Femur coronar	52.5 mm	142.4 mm	104.7 mm		45 mm rechts	44.9 mm anterior	60.3 mm superior
Ansichten > Ansicht Werkzeuge varus valgus Femur > Kondyle medial	57 mm	132.7 mm	124.2 mm		40.5 mm rechts	35.2 mm anterior	40.8 mm superior
Ansichten > Ansicht Werkzeuge varus valgus Femur > Kondyle lateral proj auf Ebene Femur coronar	38.6 mm	141.6 mm	107.5 mm		58.9 mm rechts	44.1 mm anterior	57.5 mm superior
Ansichten > Ansicht Werkzeuge varus valgus Femur > Kondyle lateral	43.1 mm	131.8 mm	127 mm		54.4 mm rechts	34.3 mm anterior	38 mm superior
Ansichten > Ansicht Werkzeuge varus valgus Femur > Femurachsenpunkt proximal	49.7 mm	98 mm	83.1 mm		47.8 mm rechts	0.5 mm anterior	81.9 mm superior
Ansichten > Ansicht Werkzeuge varus valgus Femur > Femurachsenpunkt distal	46.7 mm	124.8 mm	97.2 mm		50.8 mm rechts	27.3 mm anterior	67.8 mm superior
Ansichten > Ansicht Werkzeuge varus valgus Femur > Femur prox. proj. auf Ebene Femur coronar	49.7 mm	98 mm	83.1 mm		47.8 mm rechts	0.5 mm anterior	81.9 mm superior
Ansichten > Ansicht Werkzeuge varus valgus Femur > Endpunkt Verlängerung der Senkrechten auf Kondylenachse	45 mm	79.9 mm	75.1 mm		52.5 mm rechts	17.6 mm posterior	89.9 mm superior
Ansichten > Ansicht Werkzeuge varus valgus Femur > Endpunkt Senkrechte auf Kondylenachse	47.3 mm	142.1 mm	105.8 mm		50.2 mm rechts	44.6 mm anterior	59.2 mm superior
Ansichten > Ansicht Werkzeuge varus valgus Femur > Verlängerung der Senkrechten auf Kondylenachse	1.7 mm	44.8 mm	22.1 mm	50 mm	1.7 mm rechts	44.8 mm posterior	22.1 mm superior	50 mm
Ansichten > Ansicht Werkzeuge varus valgus Femur > Senkrechte auf Kondylenachse	0.7 mm	17.4 mm	8.6 mm	19.4 mm	0.7 mm links	17.4 mm anterior	8.6 mm inferior	19.4 mm
Ansichten > Ansicht Werkzeuge varus valgus Femur > Kondylenachse proj. auf Ebene Femur coronar	13.9 mm	0.9 mm	2.8 mm	14.2 mm	13.9 mm rechts	0.9 mm posterior	2.8 mm inferior	14.2 mm
Ansichten > Ansicht Werkzeuge varus valgus Femur > Kondylenachse	13.9 mm	0.9 mm	2.8 mm	14.2 mm	13.9 mm rechts	0.9 mm posterior	2.8 mm inferior	14.2 mm
Ansichten > Ansicht Werkzeuge varus valgus Femur > Femurachse proj. auf Ebene Femur coronar
Ansichten > Ansicht Werkzeuge varus valgus Femur > Femurachse	3 mm	26.7 mm	14.1 mm	30.4 mm	3 mm links	26.7 mm posterior	14.1 mm superior	30.4 mm
Ansichten > Ansicht Werkzeuge varus valgus Femur > varus valgus Femur proj.	16.6 °	1.6 °	8.7 °	7.9 °	16.6 °	1.6 °	8.7 °	7.9 °
Ansichten > Ansicht Werkzeuge varus valgus Femur > Femur coronar
Ansichten > Ansicht Werkzeuge varus valgus Femur > ks femur
Ansichten > Ansicht Werkzeuge Torsionswinkel Tibia > Tibiaachse proximal	54.9 mm	146.1 mm	153 mm		42.6 mm rechts	48.6 mm anterior	12 mm superior
Ansichten > Ansicht Werkzeuge Torsionswinkel Tibia > Tibiaachse distal	60.1 mm	140.9 mm	202.8 mm		37.4 mm rechts	43.4 mm anterior	37.8 mm inferior
Ansichten > Ansicht Werkzeuge Torsionswinkel Tibia > prox. Tibiahinterkante medial proj. auf Ebene Tibia axial	60.7 mm	126.4 mm	201.2 mm		36.8 mm rechts	28.9 mm anterior	36.2 mm inferior
Ansichten > Ansicht Werkzeuge Torsionswinkel Tibia > prox. Tibiahinterkante medial	53.6 mm	133.5 mm	133.5 mm		43.9 mm rechts	36 mm anterior	31.5 mm superior
Ansichten > Ansicht Werkzeuge Torsionswinkel Tibia > prox. Tibiahinterkante lateral proj. auf Ebene Tibia axial	50 mm	128.6 mm	202.6 mm		47.5 mm rechts	31.1 mm anterior	37.6 mm inferior
Ansichten > Ansicht Werkzeuge Torsionswinkel Tibia > prox. Tibiahinterkante lateral	43 mm	135.5 mm	135.6 mm		54.5 mm rechts	38 mm anterior	29.4 mm superior
Ansichten > Ansicht Werkzeuge Torsionswinkel Tibia > dist. Tibiavorderkante medial proj. auf Ebene Tibia axial	66.8 mm	147.7 mm	202.8 mm		30.7 mm rechts	50.2 mm anterior	37.8 mm inferior
Ansichten > Ansicht Werkzeuge Torsionswinkel Tibia > dist. Tibiavorderkante medial	68.2 mm	146.4 mm	215.6 mm		29.3 mm rechts	48.9 mm anterior	50.6 mm inferior
Ansichten > Ansicht Werkzeuge Torsionswinkel Tibia > dist. Tibiavorderkante lateral proj. auf Ebene Tibia axial	57.2 mm	149.5 mm	204 mm		40.3 mm rechts	52 mm anterior	39 mm inferior
Ansichten > Ansicht Werkzeuge Torsionswinkel Tibia > dist. Tibiavorderkante lateral	58.6 mm	148.2 mm	217.2 mm		38.9 mm rechts	50.7 mm anterior	52.2 mm inferior
Ansichten > Ansicht Werkzeuge Torsionswinkel Tibia > prox. Tibiahinterkante proj. auf Ebene Tibia axial	10.7 mm	2.1 mm	1.3 mm	11 mm	10.7 mm links	2.1 mm posterior	1.3 mm superior	11 mm
Ansichten > Ansicht Werkzeuge Torsionswinkel Tibia > prox. Tibiahinterkante	10.6 mm	2.1 mm	2.1 mm	11 mm	10.6 mm links	2.1 mm posterior	2.1 mm superior	11 mm
Ansichten > Ansicht Werkzeuge Torsionswinkel Tibia > dist. Tibiavorderkante proj. auf Ebene Tibia axial	9.6 mm	1.8 mm	1.2 mm	9.8 mm	9.6 mm links	1.8 mm posterior	1.2 mm superior	9.8 mm
Ansichten > Ansicht Werkzeuge Torsionswinkel Tibia > dist. Tibiavorderkante	9.5 mm	1.8 mm	1.7 mm	9.8 mm	9.5 mm links	1.8 mm posterior	1.7 mm superior	9.8 mm
Ansichten > Ansicht Werkzeuge Torsionswinkel Tibia > Torsionswinkel proj. auf Ebene Tibia axial	0.1 °	1 °	0.5 °	0.5 °	0.1 °	1 °	0.5 °	0.5 °
Ansichten > Ansicht Werkzeuge Torsionswinkel Tibia > Tibia axial
Ansichten > Ansicht Werkzeuge Torsionswinkel Tibia > ks tibia prox.
Ansichten > Ansicht Werkzeuge Tibiotalare Torsion (TTT) > Tibiaachse proximal	54.9 mm	146.1 mm	153 mm		42.6 mm rechts	48.6 mm anterior	12 mm superior
Ansichten > Ansicht Werkzeuge Tibiotalare Torsion (TTT) > Tibiaachse distal	60.1 mm	140.9 mm	202.8 mm		37.4 mm rechts	43.4 mm anterior	37.8 mm inferior
Ansichten > Ansicht Werkzeuge Tibiotalare Torsion (TTT) > Talus medial proj. auf Ebene Tibia axial	63.8 mm	147.5 mm	203.1 mm		33.7 mm rechts	50 mm anterior	38.1 mm inferior
Ansichten > Ansicht Werkzeuge Tibiotalare Torsion (TTT) > Talus medial	65.8 mm	145.6 mm	222.1 mm		31.7 mm rechts	48.1 mm anterior	57.1 mm inferior
Ansichten > Ansicht Werkzeuge Tibiotalare Torsion (TTT) > Talus lateral proj. auf Ebene Tibia axial	57 mm	148.6 mm	203.9 mm		40.5 mm rechts	51.1 mm anterior	38.9 mm inferior
Ansichten > Ansicht Werkzeuge Tibiotalare Torsion (TTT) > Talus lateral	59 mm	146.6 mm	223.3 mm		38.5 mm rechts	49.1 mm anterior	58.3 mm inferior
Ansichten > Ansicht Werkzeuge Tibiotalare Torsion (TTT) > dist. Tibiavorderkante medial proj. auf Ebene Tibia axial	66.8 mm	147.7 mm	202.8 mm		30.7 mm rechts	50.2 mm anterior	37.8 mm inferior
Ansichten > Ansicht Werkzeuge Tibiotalare Torsion (TTT) > dist. Tibiavorderkante medial	68.2 mm	146.4 mm	215.6 mm		29.3 mm rechts	48.9 mm anterior	50.6 mm inferior
Ansichten > Ansicht Werkzeuge Tibiotalare Torsion (TTT) > dist. Tibiavorderkante lateral proj. auf Ebene Tibia axial	57.2 mm	149.5 mm	204 mm		40.3 mm rechts	52 mm anterior	39 mm inferior
Ansichten > Ansicht Werkzeuge Tibiotalare Torsion (TTT) > dist. Tibiavorderkante lateral	58.6 mm	148.2 mm	217.2 mm		38.9 mm rechts	50.7 mm anterior	52.2 mm inferior
Ansichten > Ansicht Werkzeuge Tibiotalare Torsion (TTT) > Talusachse proj. auf Ebene Tibia axial	6.8 mm	1.1 mm	0.8 mm	6.9 mm	6.8 mm rechts	1.1 mm anterior	0.8 mm inferior	6.9 mm
Ansichten > Ansicht Werkzeuge Tibiotalare Torsion (TTT) > dist. Tibiavorderkante proj. auf Ebene Tibia axial	9.6 mm	1.8 mm	1.2 mm	9.8 mm	9.6 mm links	1.8 mm posterior	1.2 mm superior	9.8 mm
Ansichten > Ansicht Werkzeuge Tibiotalare Torsion (TTT) > Tibiotalare Torsion (TTT) proj.	0.2 °	4.7 °	2 °	1.9 °	0.2 °	4.7 °	2 °	1.9 °
Ansichten > Ansicht Werkzeuge Tibiotalare Torsion (TTT) > Tibia axial
Ansichten > Ansicht Werkzeuge Tibiotalare Torsion (TTT) > ks tibia prox.
Ansichten > Ansicht Werkzeuge FTR > prox. Tibiahinterkante medial proj. auf Ebene Tibia axial	60.7 mm	126.4 mm	201.2 mm		36.8 mm rechts	28.9 mm anterior	36.2 mm inferior
Ansichten > Ansicht Werkzeuge FTR > prox. Tibiahinterkante medial	53.6 mm	133.5 mm	133.5 mm		43.9 mm rechts	36 mm anterior	31.5 mm superior
Ansichten > Ansicht Werkzeuge FTR > prox. Tibiahinterkante lateral proj. auf Ebene Tibia axial	50 mm	128.6 mm	202.6 mm		47.5 mm rechts	31.1 mm anterior	37.6 mm inferior
Ansichten > Ansicht Werkzeuge FTR > prox. Tibiahinterkante lateral	43 mm	135.5 mm	135.6 mm		54.5 mm rechts	38 mm anterior	29.4 mm superior
Ansichten > Ansicht Werkzeuge FTR > Kondyle medial proj. auf Ebene Tibia axial	65 mm	124.7 mm	200.6 mm		32.5 mm rechts	27.2 mm anterior	35.6 mm inferior
Ansichten > Ansicht Werkzeuge FTR > Kondyle medial	57 mm	132.7 mm	124.2 mm		40.5 mm rechts	35.2 mm anterior	40.8 mm superior
Ansichten > Ansicht Werkzeuge FTR > Kondyle lateral proj auf Ebene Tibia axial	51 mm	124 mm	202 mm		46.5 mm rechts	26.5 mm anterior	37 mm inferior
Ansichten > Ansicht Werkzeuge FTR > Kondyle lateral	43.1 mm	131.8 mm	127 mm		54.4 mm rechts	34.3 mm anterior	38 mm superior
Ansichten > Ansicht Werkzeuge FTR > prox. Tibiahinterkante proj. auf Ebene Tibia axial	10.7 mm	2.1 mm	1.3 mm	11 mm	10.7 mm links	2.1 mm posterior	1.3 mm superior	11 mm
Ansichten > Ansicht Werkzeuge FTR > prox. Tibiahinterkante	10.6 mm	2.1 mm	2.1 mm	11 mm	10.6 mm links	2.1 mm posterior	2.1 mm superior	11 mm
Ansichten > Ansicht Werkzeuge FTR > Kondylenachse	13.9 mm	0.9 mm	2.8 mm	14.2 mm	13.9 mm rechts	0.9 mm posterior	2.8 mm inferior	14.2 mm
Ansichten > Ansicht Werkzeuge FTR > Kondyle proj. auf Ebene Tibia axial	14.1 mm	0.7 mm	1.4 mm	14.1 mm	14.1 mm rechts	0.7 mm posterior	1.4 mm inferior	14.1 mm
Ansichten > Ansicht Werkzeuge FTR > FTR (femorotibial Rotation) proj.	1.5 °	84.8 °	14.2 °	14.2 °	1.5 °	84.8 °	14.2 °	14.2 °
Ansichten > Ansicht Werkzeuge FTR > Tibia axial
Ansichten > Ansicht Werkzeuge FTR > ks tibia prox.
Ansichten > Ansicht Werkzeuge AT-Winkel (best. mittels Ebene) > TMP B	71.8 mm	101.2 mm	81.8 mm		25.7 mm rechts	3.7 mm anterior	83.2 mm superior
Ansichten > Ansicht Werkzeuge AT-Winkel (best. mittels Ebene) > tmp A	63.3 mm	99.4 mm	83.3 mm		34.2 mm rechts	1.9 mm anterior	81.7 mm superior
Ansichten > Ansicht Werkzeuge AT-Winkel (best. mittels Ebene) > TMP6	74.4 mm	102.4 mm	80.1 mm		23.1 mm rechts	4.9 mm anterior	84.9 mm superior
Ansichten > Ansicht Werkzeuge AT-Winkel (best. mittels Ebene) > TMP5	67.1 mm	43 mm	51.9 mm		30.4 mm rechts	54.5 mm posterior	113.1 mm superior
Ansichten > Ansicht Werkzeuge AT-Winkel (best. mittels Ebene) > Kondyle medial	57 mm	132.7 mm	124.2 mm		40.5 mm rechts	35.2 mm anterior	40.8 mm superior
Ansichten > Ansicht Werkzeuge AT-Winkel (best. mittels Ebene) > Kondyle lateral	43.1 mm	131.8 mm	127 mm		54.4 mm rechts	34.3 mm anterior	38 mm superior
Ansichten > Ansicht Werkzeuge AT-Winkel (best. mittels Ebene) > Femurkopfmittelpunkt	64.1 mm	69.7 mm	66.1 mm		33.4 mm rechts	27.8 mm posterior	98.9 mm superior
Ansichten > Ansicht Werkzeuge AT-Winkel (best. mittels Ebene) > Femurachsenpunkt proximal	49.7 mm	98 mm	83.1 mm		47.8 mm rechts	0.5 mm anterior	81.9 mm superior
Ansichten > Ansicht Werkzeuge AT-Winkel (best. mittels Ebene) > Femurachsenpunkt distal	46.7 mm	124.8 mm	97.2 mm		50.8 mm rechts	27.3 mm anterior	67.8 mm superior
Ansichten > Ansicht Werkzeuge AT-Winkel (best. mittels Ebene) > Femur Hals Basis manuell Pro	49.6 mm	96.9 mm	85.2 mm		47.9 mm rechts	0.6 mm posterior	79.8 mm superior
Ansichten > Ansicht Werkzeuge AT-Winkel (best. mittels Ebene) > Femur Hals Basis manuell	51.8 mm	77.6 mm	75 mm		45.7 mm rechts	19.9 mm posterior	90 mm superior
Ansichten > Ansicht Werkzeuge AT-Winkel (best. mittels Ebene) > Femur Hals Basis (ermittelt durch Proj. auf Ebene manuell)	61.1 mm	71.8 mm	69.5 mm		36.4 mm rechts	25.7 mm posterior	95.5 mm superior
Ansichten > Ansicht Werkzeuge AT-Winkel (best. mittels Ebene) > Femur Hals Basis (Ebene) proj. auf Ebene Femur axial	58.1 mm	98.7 mm	83.7 mm		39.4 mm rechts	1.2 mm anterior	81.3 mm superior
Ansichten > Ansicht Werkzeuge AT-Winkel (best. mittels Ebene) > AxPro_Kopfszentrum	60.7 mm	99.8 mm	82 mm		36.8 mm rechts	2.3 mm anterior	83 mm superior
Ansichten > Ansicht Werkzeuge AT-Winkel (best. mittels Ebene) > AxPro_Kondyle medial	61.9 mm	89.7 mm	101.4 mm		35.6 mm rechts	7.8 mm posterior	63.6 mm superior
Ansichten > Ansicht Werkzeuge AT-Winkel (best. mittels Ebene) > AxPro_Kondyle lateral	48.2 mm	87.1 mm	103.3 mm		49.3 mm rechts	10.4 mm posterior	61.7 mm superior
Ansichten > Ansicht Werkzeuge AT-Winkel (best. mittels Ebene) > Neue Linie 31	13.7 mm	2.6 mm	1.9 mm	14.1 mm	13.7 mm links	2.6 mm anterior	1.9 mm superior	14.1 mm
Ansichten > Ansicht Werkzeuge AT-Winkel (best. mittels Ebene) > Kopfzentrum - Femur Hals Basis (manuell) Linie	12.3 mm	7.8 mm	8.9 mm	17.1 mm	12.3 mm rechts	7.8 mm anterior	8.9 mm inferior	17.1 mm
Ansichten > Ansicht Werkzeuge AT-Winkel (best. mittels Ebene) > Kopfzentrum - Femur Hals Basis (durch Ebene) Linie	2.9 mm	2 mm	3.4 mm	4.9 mm	2.9 mm rechts	2 mm anterior	3.4 mm inferior	4.9 mm
Ansichten > Ansicht Werkzeuge AT-Winkel (best. mittels Ebene) > Kondyle_Femur Hals Basis Prox	13.7 mm	2.6 mm	1.9 mm	14.1 mm	13.7 mm links	2.6 mm anterior	1.9 mm superior	14.1 mm
Ansichten > Ansicht Werkzeuge AT-Winkel (best. mittels Ebene) > Kondyle_AxPro_Kopfzentrum	13.7 mm	2.6 mm	1.9 mm	14.1 mm	13.7 mm links	2.6 mm anterior	1.9 mm superior	14.1 mm
Ansichten > Ansicht Werkzeuge AT-Winkel (best. mittels Ebene) > Femurachse Kopfzentrum	3 mm	26.7 mm	14.1 mm	30.4 mm	3 mm links	26.7 mm posterior	14.1 mm superior	30.4 mm
Ansichten > Ansicht Werkzeuge AT-Winkel (best. mittels Ebene) > Femurachse	3 mm	26.7 mm	14.1 mm	30.4 mm	3 mm links	26.7 mm posterior	14.1 mm superior	30.4 mm
Ansichten > Ansicht Werkzeuge AT-Winkel (best. mittels Ebene) > AxPro_Kondyle	13.7 mm	2.6 mm	1.9 mm	14.1 mm	13.7 mm links	2.6 mm anterior	1.9 mm superior	14.1 mm
Ansichten > Ansicht Werkzeuge AT-Winkel (best. mittels Ebene) > Winkel Schenkelhalsachse Femurachse (mittels Ebene manuell)	144.7 °	156 °	131.7 °	137.5 °	144.7 °	156 °	131.7 °	137.5 °
Ansichten > Ansicht Werkzeuge AT-Winkel (best. mittels Ebene) > Winkel Schenkelhalsachse Femurachse (Femur Hals Basis manuell definiert)	135.3 °	163.3 °	130.2 °	135.9 °	135.3 °	163.3 °	130.2 °	135.9 °
Ansichten > Ansicht Werkzeuge AT-Winkel (best. mittels Ebene) > Antetorsionswinkel korrigiert	25 °	18.2 °	13.9 °	26.2 °	25 °	18.2 °	13.9 °	26.2 °
Ansichten > Ansicht Werkzeuge AT-Winkel (best. mittels Ebene) > Antetorsionswinkel (über Ebene manuell bestimmt) proj	28.8 °	29.4 °	15.9 °	30.4 °	28.8 °	29.4 °	15.9 °	30.4 °
Ansichten > Ansicht Werkzeuge AT-Winkel (best. mittels Ebene) > Antetorsionswinkel (Femur Hals Basis manuell) proj	8.3 °	10.7 °	4.4 °	9 °	8.3 °	10.7 °	4.4 °	9 °
Ansichten > Ansicht Werkzeuge AT-Winkel (best. mittels Ebene) > Femur axial
Ansichten > Ansicht Werkzeuge AT-Winkel (best. mittels Ebene) > Ebene manuell
Ansichten > Ansicht Werkzeuge AT-Winkel (best. mittels Ebene) > ks femur
Ansichten > Ansicht Werkzeuge AT-Winkel (best. mittels Ebene) > Kopie ks femur
Ansichten > Ansicht Werkzeuge AT-Winkel (best. mittels Ebene) > Punkte auf Kopf
Werkzeuge > Punkte > tmp zur Definition der Senkrechten auf tibia vk und hk	57.5 mm	143.5 mm	177.9 mm		40 mm rechts	46 mm anterior	12.9 mm inferior
Werkzeuge > Punkte > tmp proj. auf Ebene tibia coronar	57.5 mm	143.5 mm	177.9 mm		40 mm rechts	46 mm anterior	12.9 mm inferior
Werkzeuge > Punkte > TMP B	71.8 mm	101.2 mm	81.8 mm		25.7 mm rechts	3.7 mm anterior	83.2 mm superior
Werkzeuge > Punkte > tmp A	63.3 mm	99.4 mm	83.3 mm		34.2 mm rechts	1.9 mm anterior	81.7 mm superior
Werkzeuge > Punkte > TMP6	74.4 mm	102.4 mm	80.1 mm		23.1 mm rechts	4.9 mm anterior	84.9 mm superior
Werkzeuge > Punkte > TMP5	67.1 mm	43 mm	51.9 mm		30.4 mm rechts	54.5 mm posterior	113.1 mm superior
Werkzeuge > Punkte > Tibiaachse proximal	54.9 mm	146.1 mm	153 mm		42.6 mm rechts	48.6 mm anterior	12 mm superior
Werkzeuge > Punkte > Tibiaachse distal	60.1 mm	140.9 mm	202.8 mm		37.4 mm rechts	43.4 mm anterior	37.8 mm inferior
Werkzeuge > Punkte > Talus medial proj. auf Ebene Tibia axial	63.8 mm	147.5 mm	203.1 mm		33.7 mm rechts	50 mm anterior	38.1 mm inferior
Werkzeuge > Punkte > Talus medial	65.8 mm	145.6 mm	222.1 mm		31.7 mm rechts	48.1 mm anterior	57.1 mm inferior
Werkzeuge > Punkte > Talus lateral proj. auf Ebene Tibia axial	57 mm	148.6 mm	203.9 mm		40.5 mm rechts	51.1 mm anterior	38.9 mm inferior
Werkzeuge > Punkte > Talus lateral	59 mm	146.6 mm	223.3 mm		38.5 mm rechts	49.1 mm anterior	58.3 mm inferior
Werkzeuge > Punkte > prox. Tibiahinterkante medial proj. auf Ebene tibia coronar (varus valgus)	56.6 mm	147.6 mm	130.2 mm		40.9 mm rechts	50.1 mm anterior	34.8 mm superior
Werkzeuge > Punkte > prox. Tibiahinterkante medial proj. auf Ebene tibia coronar	56.5 mm	147.3 mm	134.7 mm		41 mm rechts	49.8 mm anterior	30.3 mm superior
Werkzeuge > Punkte > prox. Tibiahinterkante medial proj. auf Ebene Tibia axial	60.7 mm	126.4 mm	201.2 mm		36.8 mm rechts	28.9 mm anterior	36.2 mm inferior
Werkzeuge > Punkte > prox. Tibiahinterkante medial (varus valgus)	55.1 mm	140.2 mm	129.5 mm		42.4 mm rechts	42.7 mm anterior	35.5 mm superior
Werkzeuge > Punkte > prox. Tibiahinterkante medial	53.6 mm	133.5 mm	133.5 mm		43.9 mm rechts	36 mm anterior	31.5 mm superior
Werkzeuge > Punkte > prox. Tibiahinterkante lateral proj. auf Ebene tibia coronar (varus valgus)	44.7 mm	150 mm	131.8 mm		52.8 mm rechts	52.5 mm anterior	33.2 mm superior
Werkzeuge > Punkte > prox. Tibiahinterkante lateral proj. auf Ebene tibia coronar	45.9 mm	149.3 mm	136.7 mm		51.6 mm rechts	51.8 mm anterior	28.3 mm superior
Werkzeuge > Punkte > prox. Tibiahinterkante lateral proj. auf Ebene Tibia axial	50 mm	128.6 mm	202.6 mm		47.5 mm rechts	31.1 mm anterior	37.6 mm inferior
Werkzeuge > Punkte > prox. Tibiahinterkante lateral (varus valgus)	42.3 mm	138.6 mm	130.9 mm		55.2 mm rechts	41.1 mm anterior	34.1 mm superior
Werkzeuge > Punkte > prox. Tibiahinterkante lateral	43 mm	135.5 mm	135.6 mm		54.5 mm rechts	38 mm anterior	29.4 mm superior
Werkzeuge > Punkte > Kondyle medial proj. auf Ebene Tibia axial	65 mm	124.7 mm	200.6 mm		32.5 mm rechts	27.2 mm anterior	35.6 mm inferior
Werkzeuge > Punkte > Kondyle medial proj. auf Ebene Femur coronar	52.5 mm	142.4 mm	104.7 mm		45 mm rechts	44.9 mm anterior	60.3 mm superior
Werkzeuge > Punkte > Kondyle medial	57 mm	132.7 mm	124.2 mm		40.5 mm rechts	35.2 mm anterior	40.8 mm superior
Werkzeuge > Punkte > Kondyle lateral proj auf Ebene Tibia axial	51 mm	124 mm	202 mm		46.5 mm rechts	26.5 mm anterior	37 mm inferior
Werkzeuge > Punkte > Kondyle lateral proj auf Ebene Femur coronar	38.6 mm	141.6 mm	107.5 mm		58.9 mm rechts	44.1 mm anterior	57.5 mm superior
Werkzeuge > Punkte > Kondyle lateral	43.1 mm	131.8 mm	127 mm		54.4 mm rechts	34.3 mm anterior	38 mm superior
Werkzeuge > Punkte > Femurkopfmittelpunkt	64.1 mm	69.7 mm	66.1 mm		33.4 mm rechts	27.8 mm posterior	98.9 mm superior
Werkzeuge > Punkte > Femurachsenpunkt proximal	49.7 mm	98 mm	83.1 mm		47.8 mm rechts	0.5 mm anterior	81.9 mm superior
Werkzeuge > Punkte > Femurachsenpunkt distal	46.7 mm	124.8 mm	97.2 mm		50.8 mm rechts	27.3 mm anterior	67.8 mm superior
Werkzeuge > Punkte > Femur prox. proj. auf Ebene Femur coronar	49.7 mm	98 mm	83.1 mm		47.8 mm rechts	0.5 mm anterior	81.9 mm superior
Werkzeuge > Punkte > Femur Hals Basis proj. auf Ebene Femur coronar	60.7 mm	72.6 mm	67.7 mm		36.8 mm rechts	24.9 mm posterior	97.3 mm superior
Werkzeuge > Punkte > Femur Hals Basis manuell Pro	49.6 mm	96.9 mm	85.2 mm		47.9 mm rechts	0.6 mm posterior	79.8 mm superior
Werkzeuge > Punkte > Femur Hals Basis manuell	51.8 mm	77.6 mm	75 mm		45.7 mm rechts	19.9 mm posterior	90 mm superior
Werkzeuge > Punkte > Femur Hals Basis (ermittelt durch Proj. auf Ebene manuell)	61.1 mm	71.8 mm	69.5 mm		36.4 mm rechts	25.7 mm posterior	95.5 mm superior
Werkzeuge > Punkte > Femur Hals Basis (Ebene) proj. auf Ebene Femur axial	58.1 mm	98.7 mm	83.7 mm		39.4 mm rechts	1.2 mm anterior	81.3 mm superior
Werkzeuge > Punkte > Endpunkt Verlängerung der Senkrechten auf Kondylenachse	45 mm	79.9 mm	75.1 mm		52.5 mm rechts	17.6 mm posterior	89.9 mm superior
Werkzeuge > Punkte > Endpunkt Senkrechte auf Kondylenachse	47.3 mm	142.1 mm	105.8 mm		50.2 mm rechts	44.6 mm anterior	59.2 mm superior
Werkzeuge > Punkte > Ende der Verlängerung Senkrechte auf tibia vk (varus valgus)	57.3 mm	147.7 mm	128.1 mm		40.2 mm rechts	50.2 mm anterior	36.9 mm superior
Werkzeuge > Punkte > Ende der Senkrechte auf tibia hk (varus valgus)	52 mm	148.5 mm	130.8 mm		45.5 mm rechts	51 mm anterior	34.2 mm superior
Werkzeuge > Punkte > dist. Tibiavorderkante medial proj. auf Ebene tibia coronar (varus valgus)	65.6 mm	138.6 mm	216.9 mm		31.9 mm rechts	41.1 mm anterior	51.9 mm inferior
Werkzeuge > Punkte > dist. Tibiavorderkante medial proj. auf Ebene tibia coronar	66.5 mm	138.6 mm	214.9 mm		31 mm rechts	41.1 mm anterior	49.9 mm inferior
Werkzeuge > Punkte > dist. Tibiavorderkante medial proj. auf Ebene Tibia axial	66.8 mm	147.7 mm	202.8 mm		30.7 mm rechts	50.2 mm anterior	37.8 mm inferior
Werkzeuge > Punkte > dist. Tibiavorderkante medial (varus valgus)	65.9 mm	140.5 mm	217 mm		31.6 mm rechts	43 mm anterior	52 mm inferior
Werkzeuge > Punkte > dist. Tibiavorderkante medial	68.2 mm	146.4 mm	215.6 mm		29.3 mm rechts	48.9 mm anterior	50.6 mm inferior
Werkzeuge > Punkte > dist. Tibiavorderkante lateral proj. auf Ebene tibia coronar (varus valgus)	58.1 mm	140.2 mm	217 mm		39.4 mm rechts	42.7 mm anterior	52 mm inferior
Werkzeuge > Punkte > dist. Tibiavorderkante lateral proj. auf Ebene tibia coronar	57 mm	140.5 mm	216.6 mm		40.5 mm rechts	43 mm anterior	51.6 mm inferior
Werkzeuge > Punkte > dist. Tibiavorderkante lateral proj. auf Ebene Tibia axial	57.2 mm	149.5 mm	204 mm		40.3 mm rechts	52 mm anterior	39 mm inferior
Werkzeuge > Punkte > dist. Tibiavorderkante lateral (varus valgus)	58.4 mm	141.7 mm	217.2 mm		39.1 mm rechts	44.2 mm anterior	52.2 mm inferior
Werkzeuge > Punkte > dist. Tibiavorderkante lateral	58.6 mm	148.2 mm	217.2 mm		38.9 mm rechts	50.7 mm anterior	52.2 mm inferior
Werkzeuge > Punkte > AxPro_Kopfszentrum	60.7 mm	99.8 mm	82 mm		36.8 mm rechts	2.3 mm anterior	83 mm superior
Werkzeuge > Punkte > AxPro_Kondyle medial	61.9 mm	89.7 mm	101.4 mm		35.6 mm rechts	7.8 mm posterior	63.6 mm superior
Werkzeuge > Punkte > AxPro_Kondyle lateral	48.2 mm	87.1 mm	103.3 mm		49.3 mm rechts	10.4 mm posterior	61.7 mm superior
Werkzeuge > Linien > Verlängerung Senkrechte auf tibia vk (varus valgus)	0.2 mm	4.1 mm	49.8 mm	50 mm	0.2 mm rechts	4.1 mm anterior	49.8 mm superior	50 mm
Werkzeuge > Linien > Verlängerung der Senkrechten auf Kondylenachse	1.7 mm	44.8 mm	22.1 mm	50 mm	1.7 mm rechts	44.8 mm posterior	22.1 mm superior	50 mm
Werkzeuge > Linien > transkondyläre Achse	13.9 mm	0.9 mm	2.8 mm	14.2 mm	13.9 mm links	0.9 mm anterior	2.8 mm superior	14.2 mm
Werkzeuge > Linien > Tibiaachse	5.2 mm	5.2 mm	49.8 mm	50.3 mm	5.2 mm rechts	5.2 mm anterior	49.8 mm superior	50.3 mm
Werkzeuge > Linien > Talusachse proj. auf Ebene Tibia axial	6.8 mm	1.1 mm	0.8 mm	6.9 mm	6.8 mm rechts	1.1 mm anterior	0.8 mm inferior	6.9 mm
Werkzeuge > Linien > Senkrechte auf Kondylenachse	0.7 mm	17.4 mm	8.6 mm	19.4 mm	0.7 mm links	17.4 mm anterior	8.6 mm inferior	19.4 mm
Werkzeuge > Linien > Senkrechte auf dist. Tibiavorderkante in Ebene tibia coronar (varus valgus)	0.2 mm	3.2 mm	39.1 mm	39.3 mm	0.2 mm links	3.2 mm posterior	39.1 mm inferior	39.3 mm
Werkzeuge > Linien > Senkrecht auf prox. Tibiahinterkante in Ebene tibia coronar (varus valgus)	5.5 mm	5 mm	47.1 mm	47.7 mm	5.5 mm rechts	5 mm anterior	47.1 mm superior	47.7 mm
Werkzeuge > Linien > prox. Tibiahinterkante proj. auf Ebene Tibia axial	10.7 mm	2.1 mm	1.3 mm	11 mm	10.7 mm links	2.1 mm posterior	1.3 mm superior	11 mm
Werkzeuge > Linien > prox. Tibiahinterkante proj auf Ebene tibia coronar (varus valgus)	11.9 mm	2.4 mm	1.6 mm	12.3 mm	11.9 mm links	2.4 mm posterior	1.6 mm superior	12.3 mm
Werkzeuge > Linien > prox. Tibiahinterkante proj auf Ebene tibia coronar	10.6 mm	2.1 mm	2.1 mm	11 mm	10.6 mm links	2.1 mm posterior	2.1 mm superior	11 mm
Werkzeuge > Linien > prox. Tibiahinterkante (varus valgus)	12.8 mm	1.5 mm	1.3 mm	12.9 mm	12.8 mm links	1.5 mm anterior	1.3 mm superior	12.9 mm
Werkzeuge > Linien > prox. Tibiahinterkante	10.6 mm	2.1 mm	2.1 mm	11 mm	10.6 mm links	2.1 mm posterior	2.1 mm superior	11 mm
Werkzeuge > Linien > prox. femorale Längsachse	2.1 mm	20.5 mm	8.1 mm	22.1 mm	2.1 mm links	20.5 mm posterior	8.1 mm superior	22.1 mm
Werkzeuge > Linien > Neue Linie 31	13.7 mm	2.6 mm	1.9 mm	14.1 mm	13.7 mm links	2.6 mm anterior	1.9 mm superior	14.1 mm
Werkzeuge > Linien > Lot von Femurkopfmittelpunk	2.9 mm	2 mm	3.4 mm	4.9 mm	2.9 mm rechts	2 mm anterior	3.4 mm inferior	4.9 mm
Werkzeuge > Linien > Kopfzentrum - Femur Hals Basis (manuell) Linie	12.3 mm	7.8 mm	8.9 mm	17.1 mm	12.3 mm rechts	7.8 mm anterior	8.9 mm inferior	17.1 mm
Werkzeuge > Linien > Kopfzentrum - Femur Hals Basis (durch Ebene) Linie	2.9 mm	2 mm	3.4 mm	4.9 mm	2.9 mm rechts	2 mm anterior	3.4 mm inferior	4.9 mm
Werkzeuge > Linien > Kondyle_Femur Hals Basis Prox	13.7 mm	2.6 mm	1.9 mm	14.1 mm	13.7 mm links	2.6 mm anterior	1.9 mm superior	14.1 mm
Werkzeuge > Linien > Kondyle_AxPro_Kopfzentrum	13.7 mm	2.6 mm	1.9 mm	14.1 mm	13.7 mm links	2.6 mm anterior	1.9 mm superior	14.1 mm
Werkzeuge > Linien > Kondylenachse proj. auf Ebene Femur coronar	13.9 mm	0.9 mm	2.8 mm	14.2 mm	13.9 mm rechts	0.9 mm posterior	2.8 mm inferior	14.2 mm
Werkzeuge > Linien > Kondylenachse	13.9 mm	0.9 mm	2.8 mm	14.2 mm	13.9 mm rechts	0.9 mm posterior	2.8 mm inferior	14.2 mm
Werkzeuge > Linien > Kondyle proj. auf Ebene Tibia axial	14.1 mm	0.7 mm	1.4 mm	14.1 mm	14.1 mm rechts	0.7 mm posterior	1.4 mm inferior	14.1 mm
Werkzeuge > Linien > Femurachse proj. auf Ebene Femur coronar
Werkzeuge > Linien > Femurachse Kopfzentrum	3 mm	26.7 mm	14.1 mm	30.4 mm	3 mm links	26.7 mm posterior	14.1 mm superior	30.4 mm
Werkzeuge > Linien > Femurachse	3 mm	26.7 mm	14.1 mm	30.4 mm	3 mm links	26.7 mm posterior	14.1 mm superior	30.4 mm
Werkzeuge > Linien > dist. Tibiavorderkante proj. auf Ebene tibia coronar (varus valgus)	7.4 mm	1.6 mm	0.2 mm	7.6 mm	7.4 mm links	1.6 mm posterior	0.2 mm superior	7.6 mm
Werkzeuge > Linien > dist. Tibiavorderkante proj. auf Ebene tibia coronar	9.5 mm	1.9 mm	1.7 mm	9.8 mm	9.5 mm links	1.9 mm posterior	1.7 mm superior	9.8 mm
Werkzeuge > Linien > dist. Tibiavorderkante proj. auf Ebene Tibia axial	9.6 mm	1.8 mm	1.2 mm	9.8 mm	9.6 mm links	1.8 mm posterior	1.2 mm superior	9.8 mm
Werkzeuge > Linien > dist. Tibiavorderkante (varus valgus)	7.5 mm	1.3 mm	0.1 mm	7.6 mm	7.5 mm links	1.3 mm posterior	0.1 mm superior	7.6 mm
Werkzeuge > Linien > dist. Tibiavorderkante	9.5 mm	1.8 mm	1.7 mm	9.8 mm	9.5 mm links	1.8 mm posterior	1.7 mm superior	9.8 mm
Werkzeuge > Linien > AxPro_Kondyle	13.7 mm	2.6 mm	1.9 mm	14.1 mm	13.7 mm links	2.6 mm anterior	1.9 mm superior	14.1 mm
Werkzeuge > Winkel > Winkel Schenkelhalsachse Femurachse (mittels Ebene manuell)	144.7 °	156 °	131.7 °	137.5 °	144.7 °	156 °	131.7 °	137.5 °
Werkzeuge > Winkel > Winkel Schenkelhalsachse Femurachse (Femur Hals Basis manuell definiert)	135.3 °	163.3 °	130.2 °	135.9 °	135.3 °	163.3 °	130.2 °	135.9 °
Werkzeuge > Winkel > varus valgus Tibia proj.	6.4 °	1.3 °	44.4 °	6.5 °	6.4 °	1.3 °	44.4 °	6.5 °
Werkzeuge > Winkel > varus valgus Femur proj.	16.6 °	1.6 °	8.7 °	7.9 °	16.6 °	1.6 °	8.7 °	7.9 °
Werkzeuge > Winkel > Torsionswinkel proj. auf Ebene Tibia axial	0.1 °	1 °	0.5 °	0.5 °	0.1 °	1 °	0.5 °	0.5 °
Werkzeuge > Winkel > Tibiotalare Torsion (TTT) proj.	0.2 °	4.7 °	2 °	1.9 °	0.2 °	4.7 °	2 °	1.9 °
Werkzeuge > Winkel > FTR (femorotibial Rotation) proj.	1.5 °	84.8 °	14.2 °	14.2 °	1.5 °	84.8 °	14.2 °	14.2 °
Werkzeuge > Winkel > Antetorsionswinkel korrigiert	25 °	18.2 °	13.9 °	26.2 °	25 °	18.2 °	13.9 °	26.2 °
Werkzeuge > Winkel > Antetorsionswinkel (über Ebene manuell bestimmt) proj	28.8 °	29.4 °	15.9 °	30.4 °	28.8 °	29.4 °	15.9 °	30.4 °
Werkzeuge > Winkel > Antetorsionswinkel (Femur Hals Basis manuell) proj	8.3 °	10.7 °	4.4 °	9 °	8.3 °	10.7 °	4.4 °	9 °
Werkzeuge > Ebenen > Tibia coronar
Werkzeuge > Ebenen > Tibia axial
Werkzeuge > Ebenen > Femur coronar
Werkzeuge > Ebenen > Femur axial
Werkzeuge > Ebenen > Ebene manuell
Werkzeuge > Polylinien > Punkte auf Kopf
Werkzeuge > Koordinatensysteme > ks tibia prox.
Werkzeuge > Koordinatensysteme > ks femur
Werkzeuge > Koordinatensysteme > ks
Werkzeuge > Koordinatensysteme > Kopie ks femur
Werkzeuge > Variablen > Kopfachsen_tmp	-100
Werkzeuge > Variablen > 300	300
Werkzeuge > Variablen > 50	50
Werkzeuge > Variablen > -50	-50
