# Supplementary material for: 3D Slicer open-source software plug-in for vector-based angle calculation of canine hind limb alignment in computed tomographic images
Source: PLoS One. 2024 Mar 29;19(3):e0283823. doi: 10.1371/journal.pone.0283823 (PMC10980227; doi:10.1371/journal.pone.0283823)
Supplement: S2 Data — (ZIP) [file pone.0283823.s002.zip › 98.csv]

Werkzeuge Name	Datensatzkoordinatensystem X	Datensatzkoordinatensystem Y	Datensatzkoordinatensystem Z	Datensatzkoordinatensystem 3D	Patientenkoordinatensystem X	Patientenkoordinatensystem Y	Patientenkoordinatensystem Z	Patientenkoordinatensystem 3D	Extra Wert X	Extra Wert Y	Extra Wert Z	Extra Wert 3D	Extra Wert Beschreibung
Werkzeuge > Punkte > tmp zur Definition der Senkrechten auf tibia vk und hk	75.3 mm	28.5 mm	102.2 mm		22.3 mm rechts	24.5 mm anterior	19.2 mm inferior
Werkzeuge > Punkte > tmp proj. auf Ebene tibia coronar	75.3 mm	28.5 mm	102.2 mm		22.3 mm rechts	24.5 mm anterior	19.2 mm inferior
Werkzeuge > Punkte > TMP B	67.4 mm	61.6 mm	25.2 mm		14.4 mm rechts	8.6 mm posterior	57.8 mm superior
Werkzeuge > Punkte > tmp A	69.3 mm	61.8 mm	25.7 mm		16.3 mm rechts	8.8 mm posterior	57.3 mm superior
Werkzeuge > Punkte > TMP6	62.6 mm	60.5 mm	22.7 mm		9.6 mm rechts	7.5 mm posterior	60.3 mm superior
Werkzeuge > Punkte > TMP5	76.5 mm	99.2 mm	-2.4 mm		23.5 mm rechts	46.2 mm posterior	85.4 mm superior
Werkzeuge > Punkte > Tibiaachse proximal	74.3 mm	25.5 mm	83 mm		21.3 mm rechts	27.5 mm anterior	0 mm
Werkzeuge > Punkte > Tibiaachse distal	76.3 mm	31.4 mm	121.4 mm		23.3 mm rechts	21.6 mm anterior	38.4 mm inferior
Werkzeuge > Punkte > Talus medial proj. auf Ebene Tibia axial	72.6 mm	28.6 mm	122 mm		19.6 mm rechts	24.4 mm anterior	39 mm inferior
Werkzeuge > Punkte > Talus medial	73.1 mm	30.1 mm	131.6 mm		20.1 mm rechts	22.9 mm anterior	48.6 mm inferior
Werkzeuge > Punkte > Talus lateral proj. auf Ebene Tibia axial	78.7 mm	27.1 mm	121.9 mm		25.7 mm rechts	25.9 mm anterior	38.9 mm inferior
Werkzeuge > Punkte > Talus lateral	79.2 mm	28.6 mm	131.8 mm		26.2 mm rechts	24.4 mm anterior	48.8 mm inferior
Werkzeuge > Punkte > prox. Tibiahinterkante medial proj. auf Ebene tibia coronar (varus valgus)	70.4 mm	23.2 mm	62.3 mm		17.4 mm rechts	29.8 mm anterior	20.7 mm superior
Werkzeuge > Punkte > prox. Tibiahinterkante medial proj. auf Ebene tibia coronar	73.2 mm	23.2 mm	67.3 mm		20.2 mm rechts	29.8 mm anterior	15.7 mm superior
Werkzeuge > Punkte > prox. Tibiahinterkante medial proj. auf Ebene Tibia axial	78.4 mm	39.1 mm	120.1 mm		25.4 mm rechts	13.9 mm anterior	37.1 mm inferior
Werkzeuge > Punkte > prox. Tibiahinterkante medial (varus valgus)	70.9 mm	24.8 mm	62 mm		17.9 mm rechts	28.2 mm anterior	21 mm superior
Werkzeuge > Punkte > prox. Tibiahinterkante medial	75.5 mm	30.8 mm	66 mm		22.5 mm rechts	22.2 mm anterior	17 mm superior
Werkzeuge > Punkte > prox. Tibiahinterkante lateral proj. auf Ebene tibia coronar (varus valgus)	79.4 mm	20.6 mm	63.1 mm		26.4 mm rechts	32.4 mm anterior	19.9 mm superior
Werkzeuge > Punkte > prox. Tibiahinterkante lateral proj. auf Ebene tibia coronar	80.2 mm	21 mm	67 mm		27.2 mm rechts	32 mm anterior	16 mm superior
Werkzeuge > Punkte > prox. Tibiahinterkante lateral proj. auf Ebene Tibia axial	85.4 mm	36.9 mm	120.1 mm		32.4 mm rechts	16.1 mm anterior	37.1 mm inferior
Werkzeuge > Punkte > prox. Tibiahinterkante lateral (varus valgus)	81 mm	25.9 mm	62.2 mm		28 mm rechts	27.1 mm anterior	20.8 mm superior
Werkzeuge > Punkte > prox. Tibiahinterkante lateral	82.6 mm	28.6 mm	65.7 mm		29.6 mm rechts	24.4 mm anterior	17.3 mm superior
Werkzeuge > Punkte > Kondyle medial proj. auf Ebene Tibia axial	75.3 mm	42.2 mm	119.8 mm		22.3 mm rechts	10.8 mm anterior	36.8 mm inferior
Werkzeuge > Punkte > Kondyle medial proj. auf Ebene Femur coronar	70.7 mm	26.1 mm	46.9 mm		17.7 mm rechts	26.9 mm anterior	36.1 mm superior
Werkzeuge > Punkte > Kondyle medial	72 mm	32.7 mm	57.8 mm		19 mm rechts	20.3 mm anterior	25.2 mm superior
Werkzeuge > Punkte > Kondyle lateral proj auf Ebene Tibia axial	85.8 mm	39.9 mm	119.6 mm		32.8 mm rechts	13.1 mm anterior	36.6 mm inferior
Werkzeuge > Punkte > Kondyle lateral proj auf Ebene Femur coronar	81.2 mm	23.8 mm	47 mm		28.2 mm rechts	29.2 mm anterior	36 mm superior
Werkzeuge > Punkte > Kondyle lateral	82.5 mm	30.4 mm	57.9 mm		29.5 mm rechts	22.6 mm anterior	25.1 mm superior
Werkzeuge > Punkte > Femurkopfmittelpunkt	74.4 mm	74.4 mm	12.9 mm		21.4 mm rechts	21.4 mm posterior	70.1 mm superior
Werkzeuge > Punkte > Femurachsenpunkt proximal	79.5 mm	60.5 mm	25 mm		26.5 mm rechts	7.5 mm posterior	58 mm superior
Werkzeuge > Punkte > Femurachsenpunkt distal	77.5 mm	35.7 mm	40.2 mm		24.5 mm rechts	17.3 mm anterior	42.8 mm superior
Werkzeuge > Punkte > Femur prox. proj. auf Ebene Femur coronar	79.5 mm	60.5 mm	25 mm		26.5 mm rechts	7.5 mm posterior	58 mm superior
Werkzeuge > Punkte > Femur Hals Basis proj. auf Ebene Femur coronar	78.9 mm	70.9 mm	18.8 mm		25.9 mm rechts	17.9 mm posterior	64.2 mm superior
Werkzeuge > Punkte > Femur Hals Basis manuell Pro	79.9 mm	60.5 mm	25.1 mm		26.9 mm rechts	7.5 mm posterior	57.9 mm superior
Werkzeuge > Punkte > Femur Hals Basis manuell	80.1 mm	62.9 mm	23.7 mm		27.1 mm rechts	9.9 mm posterior	59.3 mm superior
Werkzeuge > Punkte > Femur Hals Basis (ermittelt durch Proj. auf Ebene manuell)	78.8 mm	70.6 mm	18.3 mm		25.8 mm rechts	17.6 mm posterior	64.7 mm superior
Werkzeuge > Punkte > Femur Hals Basis (Ebene) proj. auf Ebene Femur axial	78 mm	60.4 mm	24.6 mm		25 mm rechts	7.4 mm posterior	58.4 mm superior
Werkzeuge > Punkte > Endpunkt Verlängerung der Senkrechten auf Kondylenachse	86.5 mm	77.3 mm	14 mm		33.5 mm rechts	24.3 mm posterior	69 mm superior
Werkzeuge > Punkte > Endpunkt Senkrechte auf Kondylenachse	75.2 mm	25.1 mm	46.9 mm		22.2 mm rechts	27.9 mm anterior	36.1 mm superior
Werkzeuge > Punkte > Ende der Verlängerung Senkrechte auf tibia vk (varus valgus)	73.2 mm	20.8 mm	52.8 mm		20.2 mm rechts	32.2 mm anterior	30.2 mm superior
Werkzeuge > Punkte > Ende der Senkrechte auf tibia hk (varus valgus)	76.8 mm	21.4 mm	62.9 mm		23.8 mm rechts	31.6 mm anterior	20.1 mm superior
Werkzeuge > Punkte > dist. Tibiavorderkante medial proj. auf Ebene tibia coronar (varus valgus)	73.7 mm	33.2 mm	127.5 mm		20.7 mm rechts	19.8 mm anterior	44.5 mm inferior
Werkzeuge > Punkte > dist. Tibiavorderkante medial proj. auf Ebene tibia coronar	73 mm	33.5 mm	127.8 mm		20 mm rechts	19.5 mm anterior	44.8 mm inferior
Werkzeuge > Punkte > dist. Tibiavorderkante medial proj. auf Ebene Tibia axial	71.6 mm	28.8 mm	122.1 mm		18.6 mm rechts	24.2 mm anterior	39.1 mm inferior
Werkzeuge > Punkte > dist. Tibiavorderkante medial (varus valgus)	73.3 mm	32 mm	127.8 mm		20.3 mm rechts	21 mm anterior	44.8 mm inferior
Werkzeuge > Punkte > dist. Tibiavorderkante medial	71.9 mm	29.8 mm	128.4 mm		18.9 mm rechts	23.2 mm anterior	45.4 mm inferior
Werkzeuge > Punkte > dist. Tibiavorderkante lateral proj. auf Ebene tibia coronar (varus valgus)	79.1 mm	31.6 mm	127.6 mm		26.1 mm rechts	21.4 mm anterior	44.6 mm inferior
Werkzeuge > Punkte > dist. Tibiavorderkante lateral proj. auf Ebene tibia coronar	80 mm	31.3 mm	127.6 mm		27 mm rechts	21.7 mm anterior	44.6 mm inferior
Werkzeuge > Punkte > dist. Tibiavorderkante lateral proj. auf Ebene Tibia axial	78.6 mm	27 mm	122 mm		25.6 mm rechts	26 mm anterior	39 mm inferior
Werkzeuge > Punkte > dist. Tibiavorderkante lateral (varus valgus)	78.9 mm	30.9 mm	127.7 mm		25.9 mm rechts	22.1 mm anterior	44.7 mm inferior
Werkzeuge > Punkte > dist. Tibiavorderkante lateral	79 mm	27.9 mm	128.2 mm		26 mm rechts	25.1 mm anterior	45.2 mm inferior
Werkzeuge > Punkte > AxPro_Kopfszentrum	73.2 mm	59.3 mm	22.1 mm		20.2 mm rechts	6.3 mm posterior	60.9 mm superior
Werkzeuge > Punkte > AxPro_Kondyle medial	74.9 mm	67.8 mm	36.3 mm		21.9 mm rechts	14.8 mm posterior	46.7 mm superior
Werkzeuge > Punkte > AxPro_Kondyle lateral	85.5 mm	66.6 mm	35.7 mm		32.5 mm rechts	13.6 mm posterior	47.3 mm superior
Werkzeuge > Linien > Verlängerung Senkrechte auf tibia vk (varus valgus)	2.1 mm	7.7 mm	49.4 mm	50 mm	2.1 mm links	7.7 mm anterior	49.4 mm superior	50 mm
Werkzeuge > Linien > Verlängerung der Senkrechten auf Kondylenachse	9.1 mm	41.6 mm	26.2 mm	50 mm	9.1 mm rechts	41.6 mm posterior	26.2 mm superior	50 mm
Werkzeuge > Linien > transkondyläre Achse	10.5 mm	2.3 mm	0.1 mm	10.8 mm	10.5 mm links	2.3 mm posterior	0.1 mm superior	10.8 mm
Werkzeuge > Linien > Tibiaachse	2 mm	5.9 mm	38.4 mm	38.9 mm	2 mm links	5.9 mm anterior	38.4 mm superior	38.9 mm
Werkzeuge > Linien > Talusachse proj. auf Ebene Tibia axial	6.1 mm	1.6 mm	0.1 mm	6.3 mm	6.1 mm rechts	1.6 mm anterior	0.1 mm superior	6.3 mm
Werkzeuge > Linien > Senkrechte auf Kondylenachse	2.3 mm	10.6 mm	6.7 mm	12.7 mm	2.3 mm links	10.6 mm anterior	6.7 mm inferior	12.7 mm
Werkzeuge > Linien > Senkrechte auf dist. Tibiavorderkante in Ebene tibia coronar (varus valgus)	1.1 mm	4 mm	25.4 mm	25.7 mm	1.1 mm rechts	4 mm posterior	25.4 mm inferior	25.7 mm
Werkzeuge > Linien > Senkrecht auf prox. Tibiahinterkante in Ebene tibia coronar (varus valgus)	1.5 mm	7.1 mm	39.3 mm	40 mm	1.5 mm rechts	7.1 mm anterior	39.3 mm superior	40 mm
Werkzeuge > Linien > prox. Tibiahinterkante proj. auf Ebene Tibia axial	7.1 mm	2.1 mm	0 mm	7.4 mm	7.1 mm links	2.1 mm posterior	0 mm inferior	7.4 mm
Werkzeuge > Linien > prox. Tibiahinterkante proj auf Ebene tibia coronar (varus valgus)	9 mm	2.6 mm	0.8 mm	9.4 mm	9 mm links	2.6 mm posterior	0.8 mm superior	9.4 mm
Werkzeuge > Linien > prox. Tibiahinterkante proj auf Ebene tibia coronar	7 mm	2.2 mm	0.3 mm	7.4 mm	7 mm links	2.2 mm posterior	0.3 mm inferior	7.4 mm
Werkzeuge > Linien > prox. Tibiahinterkante (varus valgus)	10.1 mm	1 mm	0.2 mm	10.2 mm	10.1 mm links	1 mm anterior	0.2 mm superior	10.2 mm
Werkzeuge > Linien > prox. Tibiahinterkante	7 mm	2.2 mm	0.3 mm	7.4 mm	7 mm links	2.2 mm posterior	0.3 mm inferior	7.4 mm
Werkzeuge > Linien > prox. femorale Längsachse	0.6 mm	2.4 mm	1.3 mm	2.8 mm	0.6 mm rechts	2.4 mm posterior	1.3 mm superior	2.8 mm
Werkzeuge > Linien > Neue Linie 31	10.6 mm	1.2 mm	0.6 mm	10.7 mm	10.6 mm links	1.2 mm posterior	0.6 mm inferior	10.7 mm
Werkzeuge > Linien > Lot von Femurkopfmittelpunk	4.4 mm	3.7 mm	5.5 mm	7.9 mm	4.4 mm rechts	3.7 mm anterior	5.5 mm inferior	7.9 mm
Werkzeuge > Linien > Kopfzentrum - Femur Hals Basis (manuell) Linie	5.7 mm	11.5 mm	10.8 mm	16.7 mm	5.7 mm rechts	11.5 mm anterior	10.8 mm inferior	16.7 mm
Werkzeuge > Linien > Kopfzentrum - Femur Hals Basis (durch Ebene) Linie	4.4 mm	3.7 mm	5.5 mm	7.9 mm	4.4 mm rechts	3.7 mm anterior	5.5 mm inferior	7.9 mm
Werkzeuge > Linien > Kondyle_Femur Hals Basis Prox	10.6 mm	1.2 mm	0.6 mm	10.7 mm	10.6 mm links	1.2 mm posterior	0.6 mm inferior	10.7 mm
Werkzeuge > Linien > Kondyle_AxPro_Kopfzentrum	10.6 mm	1.2 mm	0.6 mm	10.7 mm	10.6 mm links	1.2 mm posterior	0.6 mm inferior	10.7 mm
Werkzeuge > Linien > Kondylenachse proj. auf Ebene Femur coronar	10.5 mm	2.3 mm	0.1 mm	10.8 mm	10.5 mm rechts	2.3 mm anterior	0.1 mm inferior	10.8 mm
Werkzeuge > Linien > Kondylenachse	10.5 mm	2.3 mm	0.1 mm	10.8 mm	10.5 mm rechts	2.3 mm anterior	0.1 mm inferior	10.8 mm
Werkzeuge > Linien > Kondyle proj. auf Ebene Tibia axial	10.5 mm	2.3 mm	0.2 mm	10.8 mm	10.5 mm rechts	2.3 mm anterior	0.2 mm superior	10.8 mm
Werkzeuge > Linien > Femurachse proj. auf Ebene Femur coronar
Werkzeuge > Linien > Femurachse Kopfzentrum	2 mm	24.8 mm	15.2 mm	29.2 mm	2 mm rechts	24.8 mm posterior	15.2 mm superior	29.2 mm
Werkzeuge > Linien > Femurachse	2 mm	24.8 mm	15.2 mm	29.2 mm	2 mm rechts	24.8 mm posterior	15.2 mm superior	29.2 mm
Werkzeuge > Linien > dist. Tibiavorderkante proj. auf Ebene tibia coronar (varus valgus)	5.5 mm	1.7 mm	0 mm	5.7 mm	5.5 mm links	1.7 mm posterior	0 mm superior	5.7 mm
Werkzeuge > Linien > dist. Tibiavorderkante proj. auf Ebene tibia coronar	6.9 mm	2.1 mm	0.2 mm	7.3 mm	6.9 mm links	2.1 mm posterior	0.2 mm inferior	7.3 mm
Werkzeuge > Linien > dist. Tibiavorderkante proj. auf Ebene Tibia axial	7 mm	1.8 mm	0.1 mm	7.3 mm	7 mm links	1.8 mm posterior	0.1 mm inferior	7.3 mm
Werkzeuge > Linien > dist. Tibiavorderkante (varus valgus)	5.6 mm	1 mm	0.1 mm	5.7 mm	5.6 mm links	1 mm posterior	0.1 mm inferior	5.7 mm
Werkzeuge > Linien > dist. Tibiavorderkante	7 mm	1.9 mm	0.2 mm	7.3 mm	7 mm links	1.9 mm posterior	0.2 mm inferior	7.3 mm
Werkzeuge > Linien > AxPro_Kondyle	10.6 mm	1.2 mm	0.6 mm	10.7 mm	10.6 mm links	1.2 mm posterior	0.6 mm inferior	10.7 mm
Werkzeuge > Winkel > Winkel Schenkelhalsachse Femurachse (mittels Ebene manuell)	132.8 °	156.9 °	126.1 °	136.2 °	132.8 °	156.9 °	126.1 °	136.2 °
Werkzeuge > Winkel > Winkel Schenkelhalsachse Femurachse (Femur Hals Basis manuell definiert)	144.8 °	168.2 °	149.1 °	153.6 °	144.8 °	168.2 °	149.1 °	153.6 °
Werkzeuge > Winkel > varus valgus Tibia proj.	4.5 °	1.3 °	26.8 °	4.7 °	4.5 °	1.3 °	26.8 °	4.7 °
Werkzeuge > Winkel > varus valgus Femur proj.	11.5 °	0.7 °	7.6 °	6.5 °	11.5 °	0.7 °	7.6 °	6.5 °
Werkzeuge > Winkel > Torsionswinkel proj. auf Ebene Tibia axial	0.4 °	1.6 °	2.3 °	2.3 °	0.4 °	1.6 °	2.3 °	2.3 °
Werkzeuge > Winkel > Tibiotalare Torsion (TTT) proj.	0.1 °	0.3 °	0.3 °	0.4 °	0.1 °	0.3 °	0.3 °	0.4 °
Werkzeuge > Winkel > FTR (femorotibial Rotation) proj.	0.7 °	3.9 °	4.6 °	4.6 °	0.7 °	3.9 °	4.6 °	4.6 °
Werkzeuge > Winkel > Antetorsionswinkel korrigiert	30.4 °	139.8 °	19.8 °	35.4 °	30.4 °	139.8 °	19.8 °	35.4 °
Werkzeuge > Winkel > Antetorsionswinkel (über Ebene manuell bestimmt) proj	34.3 °	152.5 °	22.2 °	39.9 °	34.3 °	152.5 °	22.2 °	39.9 °
Werkzeuge > Winkel > Antetorsionswinkel (Femur Hals Basis manuell) proj	27 °	138.5 °	17.3 °	31.5 °	27 °	138.5 °	17.3 °	31.5 °
Werkzeuge > Ebenen > Tibia coronar
Werkzeuge > Ebenen > Tibia axial
Werkzeuge > Ebenen > Femur coronar
Werkzeuge > Ebenen > Femur axial
Werkzeuge > Ebenen > Ebene manuell
Werkzeuge > Polylinien > Punkte auf Kopf
Werkzeuge > Koordinatensysteme > ks tibia prox.
Werkzeuge > Koordinatensysteme > ks femur
Werkzeuge > Koordinatensysteme > ks
Werkzeuge > Koordinatensysteme > Kopie ks femur
Werkzeuge > Variablen > Kopfachsen_tmp	-100
Werkzeuge > Variablen > 300	300
Werkzeuge > Variablen > 50	50
Werkzeuge > Variablen > -50	-50
