# Supplementary material for: 3D Slicer open-source software plug-in for vector-based angle calculation of canine hind limb alignment in computed tomographic images
Source: PLoS One. 2024 Mar 29;19(3):e0283823. doi: 10.1371/journal.pone.0283823 (PMC10980227; doi:10.1371/journal.pone.0283823)
Supplement: S2 Data — (ZIP) [file pone.0283823.s002.zip › 99.csv]

Werkzeuge Name	Datensatzkoordinatensystem X	Datensatzkoordinatensystem Y	Datensatzkoordinatensystem Z	Datensatzkoordinatensystem 3D	Patientenkoordinatensystem X	Patientenkoordinatensystem Y	Patientenkoordinatensystem Z	Patientenkoordinatensystem 3D	Extra Wert X	Extra Wert Y	Extra Wert Z	Extra Wert 3D	Extra Wert Beschreibung
Werkzeuge > Punkte > tmp zur Definition der Senkrechten auf tibia vk und hk	30.8 mm	31.1 mm	105.8 mm		22.2 mm links	21.9 mm anterior	22.8 mm inferior
Werkzeuge > Punkte > tmp proj. auf Ebene tibia coronar	30.8 mm	31.1 mm	105.8 mm		22.2 mm links	21.9 mm anterior	22.8 mm inferior
Werkzeuge > Punkte > TMP B	42.5 mm	67.4 mm	20.5 mm		10.5 mm links	14.4 mm posterior	62.5 mm superior
Werkzeuge > Punkte > tmp A	38.1 mm	69.4 mm	23.7 mm		14.9 mm links	16.4 mm posterior	59.3 mm superior
Werkzeuge > Punkte > TMP6	44.5 mm	67.6 mm	20.6 mm		8.5 mm links	14.6 mm posterior	62.4 mm superior
Werkzeuge > Punkte > TMP5	32.5 mm	110 mm	-7.8 mm		20.5 mm links	57 mm posterior	90.8 mm superior
Werkzeuge > Punkte > Tibiaachse proximal	30.6 mm	29.3 mm	86 mm		22.4 mm links	23.7 mm anterior	3 mm inferior
Werkzeuge > Punkte > Tibiaachse distal	31 mm	32.8 mm	125.6 mm		22 mm links	20.2 mm anterior	42.6 mm inferior
Werkzeuge > Punkte > Talus medial proj. auf Ebene Tibia axial	33.8 mm	29.4 mm	125.9 mm		19.2 mm links	23.6 mm anterior	42.9 mm inferior
Werkzeuge > Punkte > Talus medial	33.9 mm	30.2 mm	134.6 mm		19.1 mm links	22.8 mm anterior	51.6 mm inferior
Werkzeuge > Punkte > Talus lateral proj. auf Ebene Tibia axial	28 mm	29.1 mm	126 mm		25 mm links	23.9 mm anterior	43 mm inferior
Werkzeuge > Punkte > Talus lateral	28.1 mm	29.9 mm	134.9 mm		24.9 mm links	23.1 mm anterior	51.9 mm inferior
Werkzeuge > Punkte > prox. Tibiahinterkante medial proj. auf Ebene tibia coronar (varus valgus)	33.6 mm	27.9 mm	63.8 mm		19.4 mm links	25.1 mm anterior	19.2 mm superior
Werkzeuge > Punkte > prox. Tibiahinterkante medial proj. auf Ebene tibia coronar	30.8 mm	27.9 mm	68.3 mm		22.2 mm links	25.1 mm anterior	14.7 mm superior
Werkzeuge > Punkte > prox. Tibiahinterkante medial proj. auf Ebene Tibia axial	30.4 mm	39.9 mm	125 mm		22.6 mm links	13.1 mm anterior	42 mm inferior
Werkzeuge > Punkte > prox. Tibiahinterkante medial (varus valgus)	33.4 mm	29.2 mm	63.7 mm		19.6 mm links	23.8 mm anterior	19.3 mm superior
Werkzeuge > Punkte > prox. Tibiahinterkante medial	29.7 mm	35 mm	67.7 mm		23.3 mm links	18 mm anterior	15.3 mm superior
Werkzeuge > Punkte > prox. Tibiahinterkante lateral proj. auf Ebene tibia coronar (varus valgus)	23.4 mm	26.3 mm	64.1 mm		29.6 mm links	26.7 mm anterior	18.9 mm superior
Werkzeuge > Punkte > prox. Tibiahinterkante lateral proj. auf Ebene tibia coronar	24 mm	26.8 mm	68.6 mm		29 mm links	26.2 mm anterior	14.4 mm superior
Werkzeuge > Punkte > prox. Tibiahinterkante lateral proj. auf Ebene Tibia axial	23.5 mm	38.8 mm	125.2 mm		29.5 mm links	14.2 mm anterior	42.2 mm inferior
Werkzeuge > Punkte > prox. Tibiahinterkante lateral (varus valgus)	23 mm	28.8 mm	63.9 mm		30 mm links	24.2 mm anterior	19.1 mm superior
Werkzeuge > Punkte > prox. Tibiahinterkante lateral	22.9 mm	33.9 mm	68 mm		30.1 mm links	19.1 mm anterior	15 mm superior
Werkzeuge > Punkte > Kondyle medial proj. auf Ebene Tibia axial	33.8 mm	42 mm	124.8 mm		19.2 mm links	11 mm anterior	41.8 mm inferior
Werkzeuge > Punkte > Kondyle medial proj. auf Ebene Femur coronar	33.7 mm	29.2 mm	49.5 mm		19.3 mm links	23.8 mm anterior	33.5 mm superior
Werkzeuge > Punkte > Kondyle medial	33 mm	36.4 mm	60.5 mm		20 mm links	16.6 mm anterior	22.5 mm superior
Werkzeuge > Punkte > Kondyle lateral proj auf Ebene Tibia axial	22.7 mm	40.9 mm	125 mm		30.3 mm links	12.1 mm anterior	42 mm inferior
Werkzeuge > Punkte > Kondyle lateral proj auf Ebene Femur coronar	22.6 mm	28.2 mm	49.5 mm		30.4 mm links	24.8 mm anterior	33.5 mm superior
Werkzeuge > Punkte > Kondyle lateral	21.9 mm	35.3 mm	60.5 mm		31.1 mm links	17.7 mm anterior	22.5 mm superior
Werkzeuge > Punkte > Femurkopfmittelpunkt	33.2 mm	76.6 mm	14 mm		19.8 mm links	23.6 mm posterior	69 mm superior
Werkzeuge > Punkte > Femurachsenpunkt proximal	26.9 mm	68.8 mm	23.2 mm		26.1 mm links	15.8 mm posterior	59.8 mm superior
Werkzeuge > Punkte > Femurachsenpunkt distal	27.7 mm	35.5 mm	45.1 mm		25.3 mm links	17.5 mm anterior	37.9 mm superior
Werkzeuge > Punkte > Femur prox. proj. auf Ebene Femur coronar	26.9 mm	68.8 mm	23.2 mm		26.1 mm links	15.8 mm posterior	59.8 mm superior
Werkzeuge > Punkte > Femur Hals Basis proj. auf Ebene Femur coronar	31.1 mm	76.3 mm	18.6 mm		21.9 mm links	23.3 mm posterior	64.4 mm superior
Werkzeuge > Punkte > Femur Hals Basis manuell Pro	27 mm	68.9 mm	23.3 mm		26 mm links	15.9 mm posterior	59.7 mm superior
Werkzeuge > Punkte > Femur Hals Basis manuell	27 mm	69.4 mm	23 mm		26 mm links	16.4 mm posterior	60 mm superior
Werkzeuge > Punkte > Femur Hals Basis (ermittelt durch Proj. auf Ebene manuell)	31.3 mm	74.2 mm	15.4 mm		21.7 mm links	21.2 mm posterior	67.6 mm superior
Werkzeuge > Punkte > Femur Hals Basis (Ebene) proj. auf Ebene Femur axial	31.4 mm	66.9 mm	20.1 mm		21.6 mm links	13.9 mm posterior	62.9 mm superior
Werkzeuge > Punkte > Endpunkt Verlängerung der Senkrechten auf Kondylenachse	23.7 mm	77.1 mm	17.6 mm		29.3 mm links	24.1 mm posterior	65.4 mm superior
Werkzeuge > Punkte > Endpunkt Senkrechte auf Kondylenachse	28.3 mm	28.7 mm	49.5 mm		24.7 mm links	24.3 mm anterior	33.5 mm superior
Werkzeuge > Punkte > Ende der Verlängerung Senkrechte auf tibia vk (varus valgus)	31 mm	26.9 mm	56 mm		22 mm links	26.1 mm anterior	27 mm superior
Werkzeuge > Punkte > Ende der Senkrechte auf tibia hk (varus valgus)	30 mm	27.4 mm	63.9 mm		23 mm links	25.6 mm anterior	19.1 mm superior
Werkzeuge > Punkte > dist. Tibiavorderkante medial proj. auf Ebene tibia coronar (varus valgus)	34.4 mm	33.7 mm	130.2 mm		18.6 mm links	19.3 mm anterior	47.2 mm inferior
Werkzeuge > Punkte > dist. Tibiavorderkante medial proj. auf Ebene tibia coronar	34.5 mm	33.8 mm	130.8 mm		18.5 mm links	19.2 mm anterior	47.8 mm inferior
Werkzeuge > Punkte > dist. Tibiavorderkante medial proj. auf Ebene Tibia axial	35.1 mm	29.4 mm	125.9 mm		17.9 mm links	23.6 mm anterior	42.9 mm inferior
Werkzeuge > Punkte > dist. Tibiavorderkante medial (varus valgus)	34.5 mm	33.2 mm	130.3 mm		18.5 mm links	19.8 mm anterior	47.3 mm inferior
Werkzeuge > Punkte > dist. Tibiavorderkante medial	35.2 mm	29.9 mm	131.1 mm		17.8 mm links	23.1 mm anterior	48.1 mm inferior
Werkzeuge > Punkte > dist. Tibiavorderkante lateral proj. auf Ebene tibia coronar (varus valgus)	28.2 mm	32.7 mm	130.3 mm		24.8 mm links	20.3 mm anterior	47.3 mm inferior
Werkzeuge > Punkte > dist. Tibiavorderkante lateral proj. auf Ebene tibia coronar	27.6 mm	32.6 mm	130.6 mm		25.4 mm links	20.4 mm anterior	47.6 mm inferior
Werkzeuge > Punkte > dist. Tibiavorderkante lateral proj. auf Ebene Tibia axial	28 mm	28.9 mm	126 mm		25 mm links	24.1 mm anterior	43 mm inferior
Werkzeuge > Punkte > dist. Tibiavorderkante lateral (varus valgus)	28.3 mm	32 mm	130.3 mm		24.7 mm links	21 mm anterior	47.3 mm inferior
Werkzeuge > Punkte > dist. Tibiavorderkante lateral	28.1 mm	29.3 mm	130.9 mm		24.9 mm links	23.7 mm anterior	47.9 mm inferior
Werkzeuge > Punkte > AxPro_Kopfszentrum	33.4 mm	67.1 mm	20.3 mm		19.6 mm links	14.1 mm posterior	62.7 mm superior
Werkzeuge > Punkte > AxPro_Kondyle medial	32.1 mm	76.3 mm	34.3 mm		20.9 mm links	23.3 mm posterior	48.7 mm superior
Werkzeuge > Punkte > AxPro_Kondyle lateral	21 mm	75.8 mm	34 mm		32 mm links	22.8 mm posterior	49 mm superior
Werkzeuge > Linien > Verlängerung Senkrechte auf tibia vk (varus valgus)	0.2 mm	4.2 mm	49.8 mm	50 mm	0.2 mm rechts	4.2 mm anterior	49.8 mm superior	50 mm
Werkzeuge > Linien > Verlängerung der Senkrechten auf Kondylenachse	4 mm	41.6 mm	27.5 mm	50 mm	4 mm links	41.6 mm posterior	27.5 mm superior	50 mm
Werkzeuge > Linien > transkondyläre Achse	11.1 mm	1 mm	0 mm	11.1 mm	11.1 mm rechts	1 mm posterior	0 mm superior	11.1 mm
Werkzeuge > Linien > Tibiaachse	0.5 mm	3.4 mm	39.6 mm	39.8 mm	0.5 mm links	3.4 mm anterior	39.6 mm superior	39.8 mm
Werkzeuge > Linien > Talusachse proj. auf Ebene Tibia axial	5.9 mm	0.3 mm	0.1 mm	5.9 mm	5.9 mm links	0.3 mm anterior	0.1 mm inferior	5.9 mm
Werkzeuge > Linien > Senkrechte auf Kondylenachse	0.6 mm	6.8 mm	4.5 mm	8.2 mm	0.6 mm rechts	6.8 mm anterior	4.5 mm inferior	8.2 mm
Werkzeuge > Linien > Senkrechte auf dist. Tibiavorderkante in Ebene tibia coronar (varus valgus)	0.1 mm	2.1 mm	24.4 mm	24.5 mm	0.1 mm links	2.1 mm posterior	24.4 mm inferior	24.5 mm
Werkzeuge > Linien > Senkrecht auf prox. Tibiahinterkante in Ebene tibia coronar (varus valgus)	0.8 mm	3.7 mm	41.9 mm	42.1 mm	0.8 mm links	3.7 mm anterior	41.9 mm superior	42.1 mm
Werkzeuge > Linien > prox. Tibiahinterkante proj. auf Ebene Tibia axial	6.8 mm	1.1 mm	0.2 mm	6.9 mm	6.8 mm rechts	1.1 mm posterior	0.2 mm superior	6.9 mm
Werkzeuge > Linien > prox. Tibiahinterkante proj auf Ebene tibia coronar (varus valgus)	10.2 mm	1.6 mm	0.3 mm	10.3 mm	10.2 mm rechts	1.6 mm posterior	0.3 mm superior	10.3 mm
Werkzeuge > Linien > prox. Tibiahinterkante proj auf Ebene tibia coronar	6.8 mm	1.1 mm	0.2 mm	6.9 mm	6.8 mm rechts	1.1 mm posterior	0.2 mm superior	6.9 mm
Werkzeuge > Linien > prox. Tibiahinterkante (varus valgus)	10.4 mm	0.4 mm	0.2 mm	10.4 mm	10.4 mm rechts	0.4 mm posterior	0.2 mm superior	10.4 mm
Werkzeuge > Linien > prox. Tibiahinterkante	6.8 mm	1.1 mm	0.2 mm	6.9 mm	6.8 mm rechts	1.1 mm posterior	0.2 mm superior	6.9 mm
Werkzeuge > Linien > prox. femorale Längsachse	0 mm	0.6 mm	0.2 mm	0.6 mm	0 mm rechts	0.6 mm posterior	0.2 mm superior	0.6 mm
Werkzeuge > Linien > Neue Linie 31	11.1 mm	0.5 mm	0.4 mm	11.1 mm	11.1 mm rechts	0.5 mm posterior	0.4 mm inferior	11.1 mm
Werkzeuge > Linien > Lot von Femurkopfmittelpunk	2 mm	2.4 mm	1.4 mm	3.4 mm	2 mm links	2.4 mm anterior	1.4 mm inferior	3.4 mm
Werkzeuge > Linien > Kopfzentrum - Femur Hals Basis (manuell) Linie	6.3 mm	7.2 mm	9 mm	13.1 mm	6.3 mm links	7.2 mm anterior	9 mm inferior	13.1 mm
Werkzeuge > Linien > Kopfzentrum - Femur Hals Basis (durch Ebene) Linie	2 mm	2.4 mm	1.4 mm	3.4 mm	2 mm links	2.4 mm anterior	1.4 mm inferior	3.4 mm
Werkzeuge > Linien > Kondyle_Femur Hals Basis Prox	11.1 mm	0.5 mm	0.4 mm	11.1 mm	11.1 mm rechts	0.5 mm posterior	0.4 mm inferior	11.1 mm
Werkzeuge > Linien > Kondyle_AxPro_Kopfzentrum	11.1 mm	0.5 mm	0.4 mm	11.1 mm	11.1 mm rechts	0.5 mm posterior	0.4 mm inferior	11.1 mm
Werkzeuge > Linien > Kondylenachse proj. auf Ebene Femur coronar	11.1 mm	1 mm	0 mm	11.1 mm	11.1 mm links	1 mm anterior	0 mm inferior	11.1 mm
Werkzeuge > Linien > Kondylenachse	11.1 mm	1 mm	0 mm	11.1 mm	11.1 mm links	1 mm anterior	0 mm inferior	11.1 mm
Werkzeuge > Linien > Kondyle proj. auf Ebene Tibia axial	11.1 mm	1 mm	0.2 mm	11.1 mm	11.1 mm links	1 mm anterior	0.2 mm inferior	11.1 mm
Werkzeuge > Linien > Femurachse proj. auf Ebene Femur coronar
Werkzeuge > Linien > Femurachse Kopfzentrum	0.8 mm	33.3 mm	21.8 mm	39.9 mm	0.8 mm links	33.3 mm posterior	21.8 mm superior	39.9 mm
Werkzeuge > Linien > Femurachse	0.8 mm	33.3 mm	21.8 mm	39.9 mm	0.8 mm links	33.3 mm posterior	21.8 mm superior	39.9 mm
Werkzeuge > Linien > dist. Tibiavorderkante proj. auf Ebene tibia coronar (varus valgus)	6.2 mm	1 mm	0.1 mm	6.3 mm	6.2 mm rechts	1 mm posterior	0.1 mm superior	6.3 mm
Werkzeuge > Linien > dist. Tibiavorderkante proj. auf Ebene tibia coronar	7 mm	1.1 mm	0.2 mm	7.1 mm	7 mm rechts	1.1 mm posterior	0.2 mm inferior	7.1 mm
Werkzeuge > Linien > dist. Tibiavorderkante proj. auf Ebene Tibia axial	7.1 mm	0.5 mm	0.1 mm	7.1 mm	7.1 mm rechts	0.5 mm posterior	0.1 mm superior	7.1 mm
Werkzeuge > Linien > dist. Tibiavorderkante (varus valgus)	6.2 mm	1.2 mm	0.1 mm	6.3 mm	6.2 mm rechts	1.2 mm posterior	0.1 mm superior	6.3 mm
Werkzeuge > Linien > dist. Tibiavorderkante	7.1 mm	0.5 mm	0.3 mm	7.1 mm	7.1 mm rechts	0.5 mm posterior	0.3 mm inferior	7.1 mm
Werkzeuge > Linien > AxPro_Kondyle	11.1 mm	0.5 mm	0.4 mm	11.1 mm	11.1 mm rechts	0.5 mm posterior	0.4 mm inferior	11.1 mm
Werkzeuge > Winkel > Winkel Schenkelhalsachse Femurachse (mittels Ebene manuell)	131.7 °	173.1 °	134.3 °	142.7 °	131.7 °	173.1 °	134.3 °	142.7 °
Werkzeuge > Winkel > Winkel Schenkelhalsachse Femurachse (Femur Hals Basis manuell definiert)	142.9 °	162.2 °	137.8 °	145.7 °	142.9 °	162.2 °	137.8 °	145.7 °
Werkzeuge > Winkel > varus valgus Tibia proj.	1.4 °	0.2 °	15.4 °	1.4 °	1.4 °	0.2 °	15.4 °	1.4 °
Werkzeuge > Winkel > varus valgus Femur proj.	6.3 °	0.2 °	4.2 °	3.5 °	6.3 °	0.2 °	4.2 °	3.5 °
Werkzeuge > Winkel > Torsionswinkel proj. auf Ebene Tibia axial	0.4 °	5 °	5 °	5 °	0.4 °	5 °	5 °	5 °
Werkzeuge > Winkel > Tibiotalare Torsion (TTT) proj.	0.1 °	4.6 °	1.4 °	1.4 °	0.1 °	4.6 °	1.4 °	1.4 °
Werkzeuge > Winkel > FTR (femorotibial Rotation) proj.	0.3 °	2.8 °	3.6 °	3.7 °	0.3 °	2.8 °	3.6 °	3.7 °
Werkzeuge > Winkel > Antetorsionswinkel korrigiert	2.1 °	9.1 °	1.4 °	2.5 °	2.1 °	9.1 °	1.4 °	2.5 °
Werkzeuge > Winkel > Antetorsionswinkel (über Ebene manuell bestimmt) proj	24.2 °	9.7 °	16.6 °	27.7 °	24.2 °	9.7 °	16.6 °	27.7 °
Werkzeuge > Winkel > Antetorsionswinkel (Femur Hals Basis manuell) proj	27 °	157.6 °	18.4 °	31.7 °	27 °	157.6 °	18.4 °	31.7 °
Werkzeuge > Ebenen > Tibia coronar
Werkzeuge > Ebenen > Tibia axial
Werkzeuge > Ebenen > Femur coronar
Werkzeuge > Ebenen > Femur axial
Werkzeuge > Ebenen > Ebene manuell
Werkzeuge > Polylinien > Punkte auf Kopf
Werkzeuge > Koordinatensysteme > ks tibia prox.
Werkzeuge > Koordinatensysteme > ks femur
Werkzeuge > Koordinatensysteme > ks
Werkzeuge > Koordinatensysteme > Kopie ks femur
Werkzeuge > Variablen > Kopfachsen_tmp	-100
Werkzeuge > Variablen > 300	300
Werkzeuge > Variablen > 50	50
Werkzeuge > Variablen > -50	-50
